# Supplementary material for: Observation of coordinated RNA folding events by systematic cotranscriptional RNA structure probing
Source: Nat Commun. 2023 Nov 29;14:7839. doi: 10.1038/s41467-023-43395-9 (PMC10687018; doi:10.1038/s41467-023-43395-9)
Supplement: Supplementary file 4 — Supplementary Data 1 [file 41467_2023_43395_MOESM4_ESM.xlsx]

## Sheet: Sheet1
Proteins and associated solutions	Source	Cat no.
Q5 High-Fidelity DNA Polymerase	New England Biolabs	M0491L
5X Q5 Reaction Buffer
5X Q5 High GC Enhancer
Vent (exo-) DNA polymerase	New England Biolabs	M0257L
10X Thermo Pol Buffer	New England Biolabs
Sulfolobus DNA Polymerase IV	New England Biolabs	M0327S
E. coli RNA Polymerase holoenzyme	New England Biolabs	M0551S
Mth RNA Ligase	New England Biolabs	E2610L
DNA Adenylation Buffer
1 mM ATP
T4 RNA Ligase 2 truncated KQ	New England Biolabs	M0373L
10X T4 RNA Libase Buffer
50% PEG 8000
ET SSB	New England Biolabs	M2401S
RNase H	New England Biolabs	M0297L
RNase If	New England Biolabs	M0243L
TURBO DNase	Invitrogen	AM2239
10X TURBO Dnase Buffer
SuperaseIN	Invitrogen	AM2696
SuperScript II	Invitrogen	18064071
SuperScript III	Invitrogen	18080085
DTT, 100 mM	Invitrogen	Supplied with Superscript II and Superscript III
Ultrapure BSA	Invitrogen	AM2618
Streptavidin	Promega	Z7041
NusA	J. Roberts (Cornell University)	N/A
Nucleotides	Source	Cat no.
dNTP Solution Mix	New England Biolabs	N0447L
Biotin-11-dATP	PerkinElmer	NEL540001EA
Biotin-11-dGTP	PerkinElmer	NEL541001EA
Biotin-11-dUTP	Biotium	40029
Biotin-11-dCTP	Biotium	40036
High-Purity rNTPs	Cytiva	27202501
RNase-Free Reagents	Source	Cat no.
UltraPure DNase/RNase-free Distilled Water	Invitrogen	10977023
Tris (1M), pH 8.0, RNase-free	Invitrogen	AM9856
KCl (2M), RNase-free	Invitrogen	AM9640G
EDTA (0.5 M), pH 8.0, RNase-free	Invitrogen	AM9260G
MgCl2 (1M), RNase-free	Invitrogen	AM9530G
Sodium Acetate (3 M), pH 5.5, RNase-free	Invitrogen	AM9740
Other chemicals and reagents	Source	Cat no.
10 mg/ml Dynabeads MyOne Streptavidin C1 beads	Invitrogen	65002
100 bp DNA Ladder	New England Biolabs	N3231L
2-mercaptoethanol	VWR	M131-250ML
Benzoyl Cyanide	MilliporeSigma	115959
Betaine	MilliporeSigma	B0300-5VL
Boric Acid	VWR	BDH9222-2.5KG
Bromophenol Blue	Bio-Rad	1610404
Chloroform	Fisher Scientific	AC423555000
Dimethyl Sulfate	MilliporeSigma	D186309-5ML
DMSO, Anhydrous	MilliporeSigma	276855-100ML
DTT	Gold Biotechnology	DTT50
EDTA, Disodium Salt, Dihydrate, Ultrapure	Invitrogen	15576028
Ethanol, 200 proof	Fisher Scientific	04-355-720
Ethanol, Anhydrous	MilliporeSigma	459836-500ML
Ethidium Bromide, 10 mg/mL	Invitrogen	15-585-011
Formamide, Deionized	MilliporeSigma	4650-500ML
Glycerol	VWR	MK509216
GlycoBlue Coprecipitant	Invitrogen	AM9515
Isopropanol	Fisher Scientific	A426P-4
Isopropanol, Anhydrous	MilliporeSigma	278475-100ML
Low-Range ssRNA Ladder	New England Biolabs	N0364S
Manganese Chloride, 1 M	Fisher Scientific	BP541-100
Phenol:Chloroform:Isoamyl Alcohol (25:24:1)	Invitrogen	15593049
Polyethylene Glycol, MW 8000	VWR	76177-402
ppGpp (guanosine-3',5'-bisdiphosphate)	Jena Bioscience	NU-884S
Rifampicin	Gold Biotechnology	R-120-10
SDS	MilliporeSigma	L3771-100G
SeaKem GTG Agarose	Lonza BioScience	50075
SequaGel UreaGel 19:1 Denaturing Gel System	National Diagnostics	EC-833
Sodium Chloride	VWR	7544-06
Sodium Fluoride Solution, 0.1 M	MilliporeSigma	47072-100ML
Sodium hydroxide	VWR	0583-500G
SPRI beads	Prepared as in Ref. 73	N/A
SYBR Gold Nucleic Acid Stain	Invitrogen	S11494
Tris, Ultrapure	VWR	97061-794
Triton X-100	MilliporeSigma	TX1568-1
TRIzol LS	Invitrogen	10296028
Xylene Cyanol FF	Bio-Rad	1610423
ZMP (AICAR monophosphate)	MilliporeSigma	A1393-50MG
Kits	Source	Cat no.
QIAquick Gel Extraction Kit	Qiagen	28706
Qubit dsDNA Broad Range Assay Kit	Invitrogen	Q32853
Qubit dsDNA High Sensitivity Assay Kit	Invitrogen	Q32854
Qubit ssDNA Assay Kit	Invitrogen	Q10212
Oligonucleotides (also in Supp. Table 5)	Source	Sequence		Purification
dRP1iBio.R	Integrated DNA Technologies	AATGATACGGCGACCACCGAGATCTACAC/iBioTEG/GTTCAGAGTTCTACAGTCCGACGATC		HPLC
dRP1iEthDA.R	Integrated DNA Technologies	AATGATACGGCGACCACCGAGATCTACAC/iEth-dA/GTTCAGAGTTCTACAGTCCGACGATC		HPLC
PRA1_NoMod.F	Integrated DNA Technologies	TTATCAAAAAGAGTATTGACTCTTTTACCTCTGGCGGTGATAATGGTTGCAT		HPLC
dRP1_NoMod.R	Integrated DNA Technologies	AATGATACGGCGACCACCGAGATCTACACGTTCAGAGTTCTACAGTCCGACGATC		HPLC
pRA1_shrt.F	Integrated DNA Technologies	GAGGCTTTACACTTTATGCTTCCGGCTG		none
HP4_5bio.R	Integrated DNA Technologies	/5Biosg/AATGTCTTCCAGCACACATCGCCTGACGAATCA		none
dRP1_5bio.R	Integrated DNA Technologies	/5Biosg/AATGATACGGCGACCACCGAGATCTACACGTTCAGAGTTCTACAGTCCGACGATC		HPLC
9N_VRA3	Integrated DNA Technologies	/5Phos/rNrNrNrNrNrNNNNGATCGTCGGACTGTAGAACTCTGAAC/3AmMO/		HPLC
SC1Brdg_MINUS	Integrated DNA Technologies	CCTTGGCACCCGAGAATTCCAYYYRRATGGCCTTCGGGCCAA		HPLC
SC1Brdg_PLUS	Integrated DNA Technologies	CCTTGGCACCCGAGAATTCCARRRYYATGGCCTTCGGGCCAA		HPLC
RPIX_SC1_Bridge	Integrated DNA Technologies	CCTTGGCACCCGAGAATTCCAATGGCCTTCGGGCCAA		none
RPIX	Integrated DNA Technologies	CAAGCAGAAGACGGCATACGAGATCGTGATGTGACTGGAGTTCCTTGGCACCCGAGAATTCCA		none
RPI	Integrated DNA Technologies	CAAGCAGAAGACGGCATACGAGAT[Index]GTGACTGGAGTTCCTTGGCACCCGAGAATTCCA		PAGE
