# Supplementary material for: Observation of coordinated RNA folding events by systematic cotranscriptional RNA structure probing
Source: Nat Commun. 2023 Nov 29;14:7839. doi: 10.1038/s41467-023-43395-9 (PMC10687018; doi:10.1038/s41467-023-43395-9)
Supplement: Supplementary file 6 — Source Data [file 41467_2023_43395_MOESM6_ESM.zip]

Archive with 56 entries (55 files):
- Source_Data/
- __MACOSX/._Source_Data
- Source_Data/FigS15_Source_Data.xlsx
- __MACOSX/Source_Data/._FigS15_Source_Data.xlsx
- Source_Data/Fig5_Source_Data.xlsx
- __MACOSX/Source_Data/._Fig5_Source_Data.xlsx
- Source_Data/FigS01_Source_Data.xlsx
- __MACOSX/Source_Data/._FigS01_Source_Data.xlsx
- Source_Data/FigS20_Source_Data.xlsx
- __MACOSX/Source_Data/._FigS20_Source_Data.xlsx
- Source_Data/.DS_Store
- __MACOSX/Source_Data/._.DS_Store
- Source_Data/FigS05_Source_Data.xlsx
- __MACOSX/Source_Data/._FigS05_Source_Data.xlsx
- Source_Data/FigS11_Source_Data.xlsx
- __MACOSX/Source_Data/._FigS11_Source_Data.xlsx
- Source_Data/Fig4_Source_Data.xlsx
- __MACOSX/Source_Data/._Fig4_Source_Data.xlsx
- Source_Data/FigS14_Source_Data.xlsx
- __MACOSX/Source_Data/._FigS14_Source_Data.xlsx
- Source_Data/FigS21_Source_Data.xlsx
- __MACOSX/Source_Data/._FigS21_Source_Data.xlsx
- Source_Data/FigS10_Source_Data.xlsx
- __MACOSX/Source_Data/._FigS10_Source_Data.xlsx
- Source_Data/FigS22_Source_Data.xlsx
- __MACOSX/Source_Data/._FigS22_Source_Data.xlsx
- Source_Data/Fig7_Source_Data.xlsx
- __MACOSX/Source_Data/._Fig7_Source_Data.xlsx
- Source_Data/FigS17_Source_Data.xlsx
- __MACOSX/Source_Data/._FigS17_Source_Data.xlsx
- Source_Data/FigS08_Source_Data.xlsx
- __MACOSX/Source_Data/._FigS08_Source_Data.xlsx
- Source_Data/Fig3_Source_Data.xlsx
- __MACOSX/Source_Data/._Fig3_Source_Data.xlsx
- Source_Data/FigS13_Source_Data.xlsx
- __MACOSX/Source_Data/._FigS13_Source_Data.xlsx
- Source_Data/FigS07_Source_Data.xlsx
- __MACOSX/Source_Data/._FigS07_Source_Data.xlsx
- Source_Data/FigS18_Source_Data.xlsx
- __MACOSX/Source_Data/._FigS18_Source_Data.xlsx
- Source_Data/FigS23_Source_Data.xlsx
- __MACOSX/Source_Data/._FigS23_Source_Data.xlsx
- Source_Data/FigS09_Source_Data.xlsx
- __MACOSX/Source_Data/._FigS09_Source_Data.xlsx
- Source_Data/FigS16_Source_Data.xlsx
- __MACOSX/Source_Data/._FigS16_Source_Data.xlsx
- Source_Data/Fig6_Source_Data.xlsx
- __MACOSX/Source_Data/._Fig6_Source_Data.xlsx
- Source_Data/FigS12_Source_Data.xlsx
- __MACOSX/Source_Data/._FigS12_Source_Data.xlsx
- Source_Data/Fig2_Source_Data.xlsx
- __MACOSX/Source_Data/._Fig2_Source_Data.xlsx
- Source_Data/FigS19_Source_Data.xlsx
- __MACOSX/Source_Data/._FigS19_Source_Data.xlsx
- Source_Data/FigS06_Source_Data.xlsx
- __MACOSX/Source_Data/._FigS06_Source_Data.xlsx
