# Supplementary material for: Observation of coordinated RNA folding events by systematic cotranscriptional RNA structure probing
Source: Nat Commun. 2023 Nov 29;14:7839. doi: 10.1038/s41467-023-43395-9 (PMC10687018; doi:10.1038/s41467-023-43395-9)
Supplement: Supplementary file 6 — Source Data [file 41467_2023_43395_MOESM6_ESM.zip › Source_Data/FigS15_Source_Data.xlsx]

## Sheet: a
Transcript Length	1	2	3	4	5	6	7	8	9	10	11	12	13	14	15	16	17	18	19	20	21	22	23	24	25	26	27	28	29	30	31	32	33	34	35	36	37	38	39	40	41	42	43	44	45	46	47	48	49
20	-0.000102	-2e-06	0.002216	0.000687	0.005976	0.0001	-0.00033	-0.000179	-0.000291	0.00319	-0.001116	-0.000173	-0.000464	0.012233	-0.000415	0.002515	0.004523	0.029502	0.00087	0
21	-0.000809	0.00039	0.004917	0.001584	0.012998	-0.000555	-0.00131	0.000233	-0.000889	0.002519	-0.000944	-0.000353	-0.000448	0.010683	-0.000794	0.00211	0.004012	0.032144	0.000988	0.008945	0
22	-0.000964	0.000223	0.00337	0.001025	0.011055	-0.000918	-0.001593	0.000352	-0.002855	0.003597	-0.001495	-0.000453	-0.000446	0.009839	-0.000725	0.00124	0.003232	0.036217	-0.000613	0.05513	0.002291	0
23	-0.002027	-0.000447	0.003264	0.000611	0.019733	-0.002397	-0.003172	-0.000673	-0.004128	0.004373	-0.001486	-0.000565	-0.000474	0.007329	-0.001092	0.000541	0.002133	0.040494	-0.003267	0.08157	0.044033	0.000184	0
24	-0.00239	-0.000514	0.003764	0.000673	0.020754	-0.003054	-0.003592	-0.000838	-0.004232	0.004298	-0.002123	-0.000568	-0.000652	0.007142	-0.000974	0.000107	0.001677	0.038029	-0.004313	0.087817	0.060567	0.000786	-6.2e-05	0
25	-0.003288	-0.000224	0.004084	0.00122	0.014796	-0.003578	-0.004071	0.004213	-0.003857	0.006609	0.000163	-0.000105	-0.000505	0.003417	-0.001986	-0.001396	-0.001315	0.024718	-0.019376	0.153547	0.067263	0.003315	0.002707	-4.7e-05	0
26	-0.004486	-0.001813	0.004428	0.000828	0.00722	-0.00345	-0.007552	0.007173	-0.004949	0.006059	0.000543	0.000221	0.000289	0.000373	-0.002446	-0.003466	-0.002933	0.02763	-0.032141	0.169982	0.078007	0.003839	0.002634	0.009231	0.000163	0
27	-0.002292	3.9e-05	0.014063	0.001636	0.009081	-0.001264	-0.003229	0.006855	-0.005591	0.016124	0.002104	0.000439	0.000542	0.004661	-0.001467	-0.002144	-0.000218	0.026554	-0.012254	0.085773	0.053101	0.004049	0.00305	0.014843	0.016534	0.00021	0
28	-0.00197	6.6e-05	0.013507	0.00369	0.013243	-0.001993	-0.002906	0.007742	-0.002394	0.017691	0.002468	0.000708	0.000832	0.006452	-0.000709	-0.001408	7.1e-05	0.024088	-0.010479	0.057241	0.040928	0.003864	0.003521	0.018604	0.012008	0.016387	0.000208	0
29	-0.002052	-5.3e-05	0.01287	0.00353	0.024947	-0.002422	-0.002562	0.009866	-0.002332	0.011424	0.002848	0.000889	0.000307	0.008869	-6.8e-05	-0.000163	-0.000514	0.011886	-0.012208	0.041721	0.032819	0.003038	0.003502	0.019716	0.007742	0.019735	0.02169	0	0
30	-0.001967	-0.000313	0.012264	0.003209	0.023959	-0.00338	-0.003751	0.01385	-0.005427	0.015571	0.002576	0.000795	0.000221	0.00932	0.00015	0.00039	-0.001047	0.004955	-0.015055	0.03375	0.028759	0.002681	0.003291	0.019555	0.004255	0.018694	0.026858	-0.00039	0.000159	0
31	-0.00158	-0.000225	0.010445	0.002903	0.023807	-0.003996	-0.006496	0.006949	-0.008357	0.010296	0.001864	0.000453	0.000259	0.01248	0.000886	0.001557	-0.002324	-0.012852	-0.021007	0.015792	0.018923	0.004513	0.002934	0.014484	0.003108	0.01667	0.021542	6.6e-05	0.002342	6.5e-05	0
32	-0.000448	0.000267	0.006213	0.002574	0.020876	-0.007639	-0.010143	-0.000692	-0.005495	0.006406	0.001324	0.000322	0.000474	0.017858	0.00214	0.00246	-0.001278	-0.002401	-0.013243	-0.005628	0.002068	0.016776	0.004474	0.012069	0.000898	0.010793	0.014457	0.000606	0.01014	0.002102	0.000179	0
33	-0.000439	0.000406	0.006342	0.002343	0.022408	-0.004796	-0.005687	0.004451	-0.001603	0.004023	0.001716	0.000713	0.000272	0.019474	0.002101	0.001977	-0.000361	0.004701	-0.003733	0.004399	0.005911	0.024387	0.0052	0.018921	0.001355	0.013172	0.017504	0.001002	0.011984	0.001682	6e-05	0.000204	0
34	-0.000553	0.000314	0.007404	0.002593	0.022841	-0.004481	-0.004478	0.005362	-0.004051	0.006402	0.001897	0.000713	0.000353	0.021802	0.002379	0.002302	7.4e-05	0.005412	-0.002341	0.006874	0.007276	0.028512	0.005355	0.021578	0.001238	0.013581	0.017945	0.000481	0.011917	0.001632	0.000518	0.008849	0.00014	0
35	-0.000308	0.000433	0.007003	0.002847	0.021303	-0.003477	-0.003702	0.00363	-0.002746	0.006117	0.001464	0.000787	0.000648	0.02701	0.003179	0.002892	2.9e-05	0.003784	-0.00097	0.005096	0.006187	0.038117	0.005458	0.022315	0.00131	0.011622	0.013093	8.2e-05	0.008691	0.001263	0.000294	0.011261	0.001128	7e-05	0
36	-0.0007	0.000145	0.006484	0.003035	0.021439	-0.003359	-0.003164	0.000764	-0.00212	0.004818	0.001292	0.000297	0.000581	0.03085	0.00424	0.004124	4.5e-05	0.00182	-0.001357	0.001628	0.003442	0.040939	0.005947	0.02375	0.001249	0.010262	0.009847	-0.000568	0.005142	0.000781	0.000633	0.00949	0.001499	0.002732	0.000332	0
37	-0.000695	0.000273	0.005797	0.003095	0.022319	-0.003054	-0.003187	-0.000202	-0.001649	0.005218	0.001614	0.000605	0.000361	0.031456	0.004156	0.004826	-0.000265	0.000786	-0.002274	0.00086	0.002412	0.037803	0.006723	0.030501	0.001334	0.008731	0.008689	-0.00089	0.00361	0.000368	0.000712	0.007591	0.001373	0.00249	0.012901	1.8e-05	0
38	-0.000913	0.0003	0.005875	0.002879	0.023785	-0.00348	-0.003124	-0.00037	-0.001959	0.005343	0.001822	0.001041	0.00019	0.031175	0.004336	0.005023	-0.000223	0.000787	-0.003878	0.000976	0.002052	0.035135	0.007364	0.035159	0.00201	0.008657	0.00847	-0.002177	0.003013	-0.000282	0.000664	0.005941	0.000838	0.001544	0.019277	-0.001139	0.000732	0
39	-0.000558	0.000367	0.005605	0.002667	0.022832	-0.003566	-0.003565	-0.000742	-0.001932	0.005446	0.001973	0.001215	0.000784	0.031244	0.004169	0.004795	-0.000538	0.000137	-0.004259	2.2e-05	0.001704	0.039474	0.007961	0.038109	0.002228	0.009187	0.007319	-0.002578	0.004016	-0.000728	0.0005	0.00367	0.000172	0.001228	0.016996	-0.001363	0.03026	0.000189	0
40	-0.000851	0.000341	0.006181	0.002671	0.022102	-0.003275	-0.003613	-0.00108	-0.002173	0.004498	0.001547	0.001585	0.001095	0.031283	0.004416	0.004764	-0.000689	-0.000706	-0.004176	-0.000763	0.000603	0.047689	0.008874	0.036871	0.003026	0.011676	0.009111	-0.003547	0.005322	-0.00102	0.000652	0.002198	-0.000171	0.000501	0.017038	-0.00133	0.042819	0.009928	0.000267	0
41	-0.000699	0.000373	0.00612	0.00268	0.022701	-0.002567	-0.003184	-0.00089	-0.00172	0.004559	0.001427	0.001504	0.001239	0.031633	0.004419	0.005145	-0.000551	-0.000379	-0.003024	-0.000474	0.000919	0.047795	0.008991	0.036396	0.00285	0.012167	0.010373	-0.002866	0.005635	-0.000902	0.000489	0.001426	-0.000247	0.00033	0.015914	-0.000937	0.040391	0.010758	0.015143	0.000275	0
42	-0.000635	0.00072	0.006194	0.002894	0.023689	-0.002018	-0.002704	-0.000764	-0.001389	0.0042	0.001306	0.001534	0.000888	0.033038	0.004489	0.005285	-0.000335	-0.000312	-0.002094	-0.000687	0.000715	0.045691	0.008914	0.035305	0.003056	0.012953	0.013434	-0.001604	0.008149	-0.000273	0.000455	0.001476	-0.000228	4.6e-05	0.015373	-0.000428	0.034287	0.009499	0.019174	0.010933	0.000175	0
43	-0.000333	0.00114	0.005416	0.002584	0.026767	-0.001182	-0.001717	-0.00058	-3.8e-05	0.00425	0.001343	0.001025	0.000612	0.035545	0.00526	0.005383	-0.000101	0.000199	-0.001092	-0.000809	0.000218	0.037322	0.00807	0.030182	0.003223	0.016363	0.024032	0.001084	0.018976	0.002149	0.000136	0.00313	-0.000501	0.000232	0.008819	0.000437	0.022086	0.00671	0.015618	0.025221	0.005531	2.8e-05	0
44	-0.000467	0.000688	0.005611	0.002446	0.027826	-0.00159	-0.001847	-0.000385	-0.00047	0.004399	0.001614	0.001284	0.000491	0.03563	0.005007	0.005337	4.6e-05	0.000201	-0.00088	-0.000563	0.000324	0.032656	0.007874	0.030844	0.003283	0.018322	0.027653	0.001439	0.024281	0.003469	0.000733	0.004257	-0.000366	0.000311	0.00763	-0.000289	0.019687	0.005589	0.015659	0.021324	0.006594	0.000765	0.000971	0
45	-0.000525	0.000397	0.005432	0.002264	0.028682	-0.001347	-0.001871	-0.000461	-0.000364	0.004515	0.002024	0.001583	0.000829	0.035512	0.005058	0.005409	1.1e-05	0.000117	-0.000596	-0.000384	0.000359	0.029242	0.007437	0.030365	0.00384	0.020586	0.033508	0.001214	0.031285	0.005044	0.000799	0.005726	-0.000486	0.00036	0.007323	-0.000721	0.015416	0.004201	0.012023	0.016177	0.005344	0.000753	0.037405	0.000759	0
46	-0.00039	0.000273	0.00571	0.002379	0.028959	-0.001321	-0.001763	-0.000448	-0.000898	0.004461	0.001927	0.001726	0.000872	0.035889	0.004896	0.005391	1.4e-05	0.000194	-0.000302	-0.000341	0.000416	0.027737	0.006989	0.029203	0.003847	0.022542	0.035669	0.001196	0.032478	0.005506	0.0013	0.00834	0.000335	0.000169	0.008175	-0.001684	0.014088	0.003425	0.010281	0.014342	0.004689	0.000647	0.045281	0.024189	0.000193	0
47	-0.000822	0.000306	0.00556	0.002493	0.02975	-0.000987	-0.001743	-0.000648	-0.001336	0.004712	0.001777	0.00131	0.000952	0.036611	0.005284	0.005705	6.9e-05	0.00019	-0.000507	-0.000622	0.000361	0.025951	0.005968	0.024675	0.003947	0.025029	0.041003	0.001011	0.035353	0.007097	0.001151	0.013976	0.001504	0.000665	0.009961	-0.001791	0.011286	0.002125	0.00541	0.009533	0.003203	0.000708	0.038463	0.034874	0.00388	0.001855	0
48	-0.000856	0.000615	0.006004	0.00253	0.032192	-0.000566	-0.001488	-0.00056	-0.001371	0.005311	0.001703	0.00113	0.00076	0.037317	0.005267	0.005743	0.000117	0.000305	-0.001308	-0.00061	0.000117	0.025003	0.006119	0.024268	0.004096	0.026322	0.044302	0.001191	0.035302	0.007501	0.001131	0.016642	0.002502	0.001142	0.011685	-0.002324	0.010585	0.001576	0.004975	0.007672	0.002533	0.000526	0.033916	0.031086	0.004697	0.030115	0.000759	0
49	-0.000905	0.000529	0.005579	0.00234	0.032533	-0.001224	-0.00274	-0.000925	-0.001982	0.006	0.001668	0.000786	-2.8e-05	0.041161	0.004883	0.006025	7.1e-05	-0.000345	-0.002823	-0.001492	-0.000236	0.023411	0.005932	0.024192	0.003939	0.026373	0.04442	-0.000424	0.041026	0.00837	0.000702	0.01817	0.002725	0.0021	0.014626	-0.00285	0.00836	0.001074	0.005464	0.005929	0.001657	0.000223	0.034125	0.029994	0.004633	0.038403	0.01757	0.000209	0
50	-0.00037	0.000342	0.004723	0.00192	0.032392	-0.003722	-0.005077	-0.002862	-0.004589	0.007249	0.00079	-0.000354	-0.002661	0.049839	0.00188	0.006013	-0.000514	-0.001663	-0.007999	-0.003723	-0.001918	0.02056	0.005241	0.022722	0.003756	0.027751	0.044028	-0.006019	0.051472	0.009914	0.000493	0.021107	0.003752	0.003484	0.018496	-0.006424	0.006831	-0.000228	0.005653	0.003183	-0.001128	-0.001106	0.033067	0.024659	0.003835	0.036307	0.03417	0.007347	0.002271
51	-0.000165	0.000234	0.004741	0.001898	0.033496	-0.004349	-0.005824	-0.003286	-0.00553	0.007387	0.000691	-0.000803	-0.003363	0.052604	0.000587	0.006083	-0.000716	-0.002414	-0.00983	-0.004791	-0.002398	0.020091	0.004954	0.022521	0.003486	0.028824	0.044544	-0.007665	0.052371	0.010316	0.000399	0.022865	0.004135	0.003864	0.020088	-0.007811	0.008397	-0.000186	0.005653	0.002063	-0.002743	-0.001503	0.030942	0.021692	0.0031	0.033679	0.032464	0.007539	0.020584
52	-0.000355	0.000136	0.004828	0.001945	0.035186	-0.002687	-0.003148	-0.001649	-0.003728	0.007016	0.001619	0.001235	-0.001074	0.049253	0.003873	0.007174	-0.00014	-0.000611	-0.005206	-0.002357	-0.000871	0.019449	0.005037	0.020294	0.004322	0.030807	0.047272	-0.002648	0.046501	0.012232	0.00036	0.029039	0.006182	0.005713	0.025325	-0.002713	0.023493	0.002805	0.008968	0.008675	-0.001196	-0.000981	0.02112	0.012753	0.001626	0.021077	0.019667	0.004948	0.02534
53	-0.000618	0.000305	0.005116	0.001944	0.037636	-0.001175	-0.00204	-0.00073	-0.001763	0.006684	0.002766	0.002067	0.000653	0.043654	0.006079	0.007125	0.000263	0.000287	-0.002611	-0.000788	4.9e-05	0.019522	0.005685	0.018881	0.004306	0.03223	0.05123	0.000475	0.037654	0.012636	2e-05	0.034296	0.007714	0.007659	0.027832	-0.000589	0.027645	0.005289	0.010777	0.020452	-7.1e-05	-0.00045	0.01379	0.005925	0.00016	0.009844	0.00937	0.002669	0.018098
54	-0.000583	0.00032	0.005294	0.002101	0.038227	-0.000914	-0.0016	-0.000572	-0.001438	0.007163	0.003147	0.002264	0.000638	0.043094	0.006215	0.007041	0.000303	0.000429	-0.002258	-0.000654	0.000155	0.01965	0.005769	0.018711	0.004276	0.032387	0.051241	0.000708	0.037076	0.013017	7.5e-05	0.035779	0.008111	0.007964	0.027579	-0.000418	0.027253	0.005409	0.010974	0.021924	0.00016	-0.000319	0.013225	0.005544	9.8e-05	0.008708	0.008104	0.002429	0.017226
55	-0.000569	0.000373	0.005408	0.00214	0.03854	-0.000715	-0.001816	-0.000427	-0.000954	0.007267	0.003156	0.002084	0.000574	0.042805	0.006653	0.007159	0.000427	0.000463	-0.001768	-0.000626	0.00036	0.019952	0.006168	0.01901	0.004198	0.03267	0.051506	0.000748	0.03534	0.012498	-5.5e-05	0.035728	0.008267	0.008406	0.027586	-0.000342	0.028103	0.006327	0.011572	0.027003	0.001166	0.000258	0.014345	0.004662	-0.000269	0.006802	0.0063	0.001893	0.01499
56	-0.000432	0.000447	0.005416	0.002486	0.038384	-0.000662	-0.002054	3.2e-05	-0.000343	0.008027	0.003141	0.001687	-0.000103	0.043219	0.006838	0.007345	0.000723	0.000488	-0.001066	-0.000715	0.000413	0.019763	0.00661	0.019431	0.004195	0.032904	0.050762	0.000262	0.032818	0.012173	-6.9e-05	0.036518	0.008189	0.008671	0.02901	-0.000798	0.030016	0.007132	0.013017	0.02987	0.003484	0.001376	0.020407	0.004906	-0.000608	0.006131	0.00483	0.000941	0.01262
57	-0.000541	0.000459	0.005654	0.002438	0.039045	-0.000531	-0.001976	0.000138	-0.000317	0.008142	0.003396	0.001641	0.000125	0.043421	0.006928	0.00755	0.000872	0.000597	-0.001126	-0.000551	0.000475	0.019911	0.00669	0.019469	0.004285	0.033138	0.051324	0.000501	0.032914	0.012265	0.000255	0.037174	0.0086	0.009079	0.030004	-0.000493	0.031072	0.007074	0.012783	0.029804	0.003747	0.001355	0.02065	0.004899	-0.000643	0.00572	0.004499	0.000832	0.012286
58	-0.000704	0.000672	0.005329	0.002496	0.038511	-0.000394	-0.001744	0.000242	-0.000739	0.008334	0.003974	0.001814	0.000454	0.042109	0.006721	0.006857	0.001049	0.000872	-0.001525	-0.000155	0.000174	0.019759	0.00676	0.018699	0.004294	0.034249	0.051252	0.000838	0.029626	0.01197	-0.000124	0.039658	0.008433	0.009395	0.028585	-0.000654	0.030297	0.006716	0.01205	0.028014	0.004422	0.001556	0.023663	0.008989	0.000229	0.00585	0.003395	0.000263	0.009265
59	-0.000392	0.000612	0.005681	0.002257	0.03928	-0.000479	-0.001641	9.9e-05	-0.000802	0.008092	0.00411	0.002144	0.000685	0.042451	0.007014	0.007271	0.001112	0.001202	-0.001809	-0.000327	0.00035	0.019938	0.006715	0.019033	0.004661	0.034605	0.051964	0.00045	0.027699	0.011561	0.000183	0.04014	0.008818	0.00986	0.02764	-0.000398	0.028898	0.007191	0.0127	0.029326	0.004827	0.001567	0.024708	0.013593	0.001186	0.008119	0.004411	0.000476	0.009121
60	-0.000288	0.000665	0.005701	0.002424	0.03982	-0.000357	-0.001509	0.000259	-0.000804	0.00838	0.004193	0.00216	0.000568	0.042635	0.007063	0.00716	0.001041	0.001329	-0.001768	-0.000363	0.000372	0.020007	0.006905	0.019301	0.004682	0.034634	0.051875	0.000132	0.027364	0.011364	0.00028	0.040317	0.008798	0.010028	0.027496	-0.000466	0.02872	0.007482	0.01313	0.029903	0.004943	0.001437	0.02504	0.014004	0.001299	0.008541	0.004858	0.000696	0.009216
61	-0.00028	0.000494	0.005815	0.002498	0.039267	-0.000544	-0.001479	0.000215	-0.000842	0.00862	0.004544	0.001684	0.0002	0.040612	0.007042	0.007049	0.000916	0.001334	-0.002038	-0.00056	0.000633	0.02022	0.0068	0.020001	0.004811	0.033982	0.052046	-0.000357	0.025036	0.010268	0.000605	0.039526	0.00872	0.010195	0.025772	-0.000331	0.025195	0.007636	0.013072	0.031983	0.005641	0.001348	0.025214	0.016348	0.001456	0.011028	0.007519	0.00162	0.012718
62	-0.00062	0.000665	0.006136	0.003168	0.038569	-0.000599	-0.001745	-9.9e-05	-0.001016	0.009794	0.004834	0.001179	-0.000132	0.037287	0.006488	0.006381	0.000814	0.000999	-0.001904	-0.000576	0.001011	0.020877	0.006773	0.020251	0.004492	0.033616	0.051959	-0.000201	0.023644	0.009619	0.000346	0.039351	0.008383	0.010787	0.023656	-9.9e-05	0.02159	0.007578	0.013402	0.033166	0.007435	0.00125	0.024792	0.018722	0.001981	0.013583	0.014501	0.004071	0.023092
63	-0.000605	0.000709	0.006181	0.003145	0.038955	-0.000457	-0.001676	-8.2e-05	-0.000744	0.009775	0.004981	0.001283	1.7e-05	0.037102	0.006412	0.006396	0.000822	0.001048	-0.001781	-0.000477	0.001115	0.021252	0.006827	0.019994	0.004558	0.03345	0.052258	-0.000328	0.023927	0.009888	0.000208	0.039218	0.008314	0.010837	0.023366	-7e-06	0.02159	0.007277	0.013264	0.033013	0.007485	0.00144	0.025461	0.019753	0.002188	0.014763	0.015588	0.004481	0.026286
64	-0.000748	0.001025	0.006372	0.00324	0.038658	-0.000544	-0.001484	-0.000257	-0.00044	0.010557	0.004827	0.001269	0.000123	0.034507	0.005498	0.005822	0.000682	0.001427	-0.001621	-0.000566	0.001144	0.022053	0.006814	0.020231	0.004451	0.032308	0.052605	0.000753	0.027808	0.010236	0.000458	0.037236	0.007455	0.009878	0.021813	-0.000472	0.019419	0.006132	0.012014	0.029702	0.006913	0.00096	0.025513	0.02201	0.002599	0.019577	0.022172	0.006404	0.050312
65	-0.000343	0.000924	0.006454	0.003429	0.037724	-0.000461	-0.00085	2.3e-05	0.000242	0.011159	0.005978	0.000903	0.000127	0.029325	0.004638	0.005173	0.000699	0.00127	-0.001397	-0.000154	0.001054	0.023662	0.007159	0.021571	0.00429	0.031643	0.052933	0.000554	0.030617	0.010307	0.000312	0.034009	0.006213	0.008031	0.019836	-0.000511	0.016554	0.004793	0.01019	0.026467	0.006024	0.000963	0.025074	0.023949	0.00293	0.024088	0.028831	0.008628	0.050425
66	-0.000379	0.001031	0.006673	0.003587	0.038057	-0.000466	-0.000757	8.6e-05	0.000223	0.011581	0.00613	0.000881	0.000126	0.029025	0.004446	0.005048	0.000817	0.001231	-0.001472	-0.000159	0.001099	0.024239	0.007277	0.02238	0.004273	0.031656	0.053203	0.000836	0.030969	0.010181	0.000262	0.033466	0.005993	0.007792	0.019103	-0.000654	0.016007	0.004688	0.009947	0.026853	0.006027	0.000879	0.024976	0.024666	0.00303	0.025302	0.030078	0.00903	0.051329
67	-0.000176	0.000916	0.006986	0.004019	0.03797	-0.000392	-0.00095	0.000337	0.000191	0.011016	0.007282	0.000323	-5.8e-05	0.028952	0.004047	0.005032	0.00109	0.000942	-0.001939	-0.000363	0.000948	0.024795	0.007855	0.023377	0.004255	0.031718	0.051848	-0.000357	0.027458	0.009506	0.00046	0.032199	0.00544	0.007792	0.018808	-0.000961	0.016245	0.004875	0.010635	0.030713	0.00645	0.001051	0.024221	0.025496	0.00314	0.028778	0.026842	0.0094	0.031925
68	-0.000486	0.001473	0.008156	0.005081	0.038656	-0.000296	-0.001427	0.000706	-0.000757	0.012702	0.008426	-0.000193	-0.000459	0.025627	0.003047	0.004094	0.001225	0.001278	-0.002386	-0.000624	0.001211	0.027246	0.009794	0.025532	0.004073	0.028738	0.048611	-0.000846	0.020605	0.008115	0.000586	0.032098	0.005044	0.008481	0.017337	-0.001606	0.016264	0.00515	0.011215	0.037974	0.006861	0.0012	0.020996	0.023473	0.00304	0.026221	0.01365	0.00958	0.030317
69	-0.000152	0.00155	0.008225	0.005078	0.038897	-0.000674	-0.000743	0.000891	-0.000458	0.013584	0.00842	-0.000353	-0.000484	0.022811	0.003108	0.004405	0.001281	0.001281	-0.00195	-0.000542	0.001515	0.027929	0.009955	0.0253	0.004283	0.029116	0.050004	-0.001058	0.019479	0.008127	0.000199	0.033162	0.005158	0.009388	0.017221	-0.001497	0.016101	0.00521	0.01114	0.038961	0.007134	0.001643	0.020282	0.020874	0.002839	0.021291	0.012025	0.009533	0.030353
70	0.000122	0.00162	0.008502	0.004912	0.039167	-0.00071	-0.000713	0.000493	-6e-05	0.015966	0.00772	-9e-06	-0.000398	0.016634	0.002777	0.003639	0.001094	0.001458	-0.001105	-9.6e-05	0.001679	0.030274	0.010982	0.025087	0.003881	0.027664	0.050722	-0.000641	0.016834	0.00794	-0.000591	0.035769	0.005999	0.010428	0.015869	-0.001356	0.013997	0.004818	0.010035	0.041462	0.00753	0.002085	0.019551	0.011953	0.001529	0.008714	0.009141	0.008834	0.031225
71	7.5e-05	0.001373	0.008621	0.004444	0.038616	-0.000458	-0.000736	0.000412	-5.8e-05	0.01657	0.007605	8.9e-05	-0.00052	0.014835	0.002488	0.003699	0.00141	0.001308	-0.001051	0.00012	0.00146	0.029463	0.011792	0.024164	0.003066	0.02706	0.050332	-0.000924	0.015365	0.007254	0.000355	0.035606	0.005632	0.011141	0.015536	-0.000885	0.014054	0.004478	0.009388	0.045276	0.007163	0.001668	0.015501	0.009033	0.000644	0.008316	0.009396	0.008401	0.032891
72	8.5e-05	0.001334	0.008564	0.004474	0.039207	-0.00023	-0.000774	0.000368	9.4e-05	0.016528	0.007594	0.000277	-0.000317	0.014679	0.002386	0.003636	0.001215	0.001319	-0.000923	0.000257	0.001517	0.029312	0.011848	0.024266	0.002797	0.026768	0.05025	-0.000461	0.015406	0.007208	0.000495	0.035798	0.005679	0.011216	0.015295	-0.000915	0.013915	0.004477	0.009215	0.045987	0.006886	0.001364	0.015098	0.008301	0.000494	0.008785	0.009376	0.008479	0.033801
73	4e-05	0.001196	0.007813	0.004339	0.038603	-0.000458	-0.000812	0.000413	-0.000116	0.016166	0.007233	0.000446	7.4e-05	0.014405	0.002924	0.00364	0.001265	0.00106	-0.001361	0.000425	0.001695	0.027519	0.011941	0.023372	0.002819	0.026655	0.050304	-0.000347	0.01484	0.006856	0.000733	0.035831	0.005531	0.010454	0.014612	-0.00113	0.01273	0.004173	0.008978	0.04714	0.006752	0.000825	0.014239	0.009459	0.000622	0.010384	0.01015	0.008977	0.036265
74	-2.8e-05	0.001065	0.007297	0.004273	0.038755	-0.000427	-0.000767	0.000409	-0.000102	0.016004	0.007134	0.00061	0.000379	0.014704	0.003347	0.003576	0.001091	0.000929	-0.001813	0.00044	0.001856	0.026704	0.011895	0.023182	0.002916	0.026603	0.05087	-4.5e-05	0.014695	0.006671	0.000614	0.036449	0.005485	0.010092	0.014215	-0.001225	0.011951	0.004022	0.008795	0.047146	0.006701	0.000373	0.015361	0.011108	0.000879	0.012243	0.011607	0.009585	0.039427
75	-0.0001	0.000995	0.007151	0.004117	0.038713	-0.00056	-0.000898	0.000276	-0.000241	0.015773	0.007183	0.000631	0.000524	0.01531	0.003551	0.003659	0.001194	0.000915	-0.002087	0.00045	0.001948	0.026262	0.01204	0.022981	0.002892	0.02678	0.051059	-0.000171	0.014801	0.006627	0.000678	0.035962	0.005295	0.009786	0.014283	-0.001295	0.011955	0.003872	0.008691	0.046505	0.006813	0.0004	0.017047	0.012938	0.001115	0.014211	0.013438	0.010348	0.040799
76	-0.000278	0.000684	0.006168	0.003384	0.03853	-0.001119	-0.001598	-0.00141	-0.00145	0.01358	0.006488	0.000881	0.001242	0.01908	0.004389	0.004426	0.000711	0.000695	-0.005069	-0.0002	0.001999	0.024702	0.012128	0.022313	0.002493	0.026672	0.051314	-0.00093	0.014929	0.00663	0.000486	0.036531	0.004869	0.009489	0.01431	-0.001664	0.011929	0.003597	0.008361	0.04345	0.00691	-0.002879	0.02632	0.020346	0.000952	0.02398	0.021131	0.013847	0.052498
77	1.3e-05	0.000757	0.005952	0.003383	0.038821	-0.000735	-0.001144	-0.000598	-0.000542	0.012403	0.005701	0.000596	0.000706	0.022922	0.004042	0.005168	0.000937	0.001007	-0.003958	0.000222	0.001919	0.024124	0.012001	0.022538	0.002356	0.027892	0.053388	-0.001345	0.014319	0.006903	0.000239	0.034468	0.004751	0.009786	0.015411	-0.002732	0.012724	0.003783	0.008229	0.043964	0.0069	-0.004458	0.027542	0.016378	0.000831	0.019411	0.016688	0.011267	0.043525
78	0.000108	0.00079	0.005537	0.003151	0.039303	-0.000233	-0.000808	-0.000264	-0.000164	0.010564	0.004215	0.000936	0.000321	0.027812	0.00461	0.005931	0.00082	0.000916	-0.002564	9.5e-05	0.001637	0.023266	0.011699	0.022801	0.002164	0.028442	0.056276	-0.001579	0.014532	0.007187	1.4e-05	0.03373	0.005132	0.010236	0.016609	-0.002731	0.013877	0.00387	0.008024	0.045678	0.007404	-0.005287	0.030092	0.012412	0.000572	0.013228	0.010876	0.007047	0.032258
79	-0.000103	0.000594	0.004445	0.002656	0.039432	8.2e-05	-0.000913	-4.9e-05	-0.000245	0.00812	0.003389	0.001002	0.000306	0.033663	0.005696	0.006861	0.000671	0.000515	-0.001941	-0.000165	0.001475	0.021599	0.01162	0.023178	0.002201	0.029348	0.06056	-0.00149	0.015278	0.007634	-0.000155	0.029638	0.005284	0.010106	0.018329	-0.002489	0.016099	0.004267	0.008295	0.050541	0.008614	-0.002806	0.028834	0.005247	0.000145	0.00494	0.003901	0.00216	0.015424
80	-9e-05	0.00062	0.004375	0.002571	0.039767	0.000198	-0.000904	-1.1e-05	-0.00026	0.007642	0.003233	0.001076	0.000403	0.035246	0.005865	0.007131	0.000584	0.000472	-0.001688	-0.000325	0.001486	0.021363	0.011585	0.023209	0.002159	0.029544	0.061746	-0.001409	0.015853	0.007829	-0.000123	0.028849	0.005361	0.010069	0.018795	-0.002274	0.01695	0.004482	0.00857	0.051748	0.008934	-0.001845	0.02822	0.003746	-0.000104	0.003612	0.002178	0.001287	0.01172
81	-8.1e-05	0.000626	0.004559	0.002668	0.039726	2.3e-05	-0.00095	3.7e-05	-0.000377	0.007486	0.003564	0.001093	0.000606	0.035499	0.006036	0.007262	0.000504	0.000516	-0.001987	-0.000345	0.001481	0.021499	0.01154	0.023388	0.002313	0.0297	0.0616	-0.001286	0.016366	0.007955	-7.4e-05	0.026682	0.005223	0.009965	0.019231	-0.001958	0.017962	0.004789	0.009041	0.050328	0.008711	-0.000692	0.025284	0.002878	-0.000381	0.00338	0.001477	0.000973	0.010184
82	-5e-06	0.0008	0.005557	0.002934	0.039526	-0.000339	-0.000997	8.7e-05	-2.7e-05	0.007876	0.003961	0.000994	0.000818	0.034984	0.005876	0.007284	0.00052	0.000834	-0.001981	-0.000344	0.001545	0.022437	0.011368	0.023448	0.002472	0.030298	0.059996	-0.001097	0.017559	0.008002	-3.3e-05	0.02395	0.004824	0.010161	0.019796	-0.001261	0.018877	0.005202	0.009448	0.043838	0.007504	0.000697	0.021835	0.004953	-0.000198	0.006426	0.003416	0.001459	0.010637
83	-7.9e-05	0.000722	0.00571	0.00305	0.039616	-0.000524	-0.000928	-0.000107	-0.000181	0.007905	0.004112	0.001217	0.000882	0.035099	0.006156	0.0072	0.000556	0.00092	-0.002248	-0.00044	0.001536	0.022489	0.011308	0.024194	0.002642	0.030457	0.058893	-0.00121	0.018022	0.008108	0.00019	0.022556	0.004816	0.010128	0.020104	-0.001031	0.019659	0.00515	0.009401	0.041021	0.007063	0.00047	0.020133	0.005288	-0.0001	0.006824	0.004169	0.001097	0.009818
84	-0.000938	0.000749	0.004768	0.003243	0.036645	-0.000343	-0.001678	-0.000165	0.000611	0.008672	0.004993	-0.000221	0.00036	0.034574	0.005986	0.00578	0.002091	0.000817	-0.00293	-0.001351	0.001816	0.022308	0.012264	0.024518	0.004413	0.032364	0.053985	-0.001614	0.020524	0.008143	0.001026	0.02533	0.006721	0.010142	0.021208	-5.2e-05	0.015109	0.005867	0.008014	0.035892	0.006447	0.000612	0.019492	0.006473	-0.003628	0.010408	0.003626	0.00332	0.012202
85	-0.002054	0.001264	0.004957	0.002646	0.036751	0.000308	-0.00013	-0.000124	-0.002516	0.00856	0.005221	3.5e-05	0.00097	0.0366	0.006758	0.004606	0.000493	0.000577	-0.003627	0.001562	0.000151	0.023923	0.012729	0.023472	0.005355	0.039214	0.055556	-0.002077	0.02424	0.00832	0.004122	0.030657	0.008209	0.005311	0.022613	-0.000141	0.015889	0.004877	0.008255	0.030673	0.007527	-0.004764	0.0232	0.01111	0.000543	0.015377	0.003151	0.004728	0.008129
86	-0.000831	0.002743	0.003516	0.002823	0.035095	-0.000268	-6e-06	-1.1e-05	-0.0036	0.00949	0.005913	-0.000256	0.000709	0.034153	0.006344	0.001277	0.001813	-0.000678	-0.004082	0.002131	5e-05	0.022886	0.013559	0.018787	0.003327	0.040201	0.05034	-0.004106	0.032476	0.008674	0.002025	0.029513	0.00696	0.004778	0.025905	-0.002594	0.01488	0.005406	0.00502	0.03312	0.009795	-0.002702	0.019267	0.016819	0.003828	0.01489	0.003404	0.003194	0.006002
87	-0.000255	0.002509	0.003351	0.00065	0.032427	0.00033	0.00217	0.00035	-0.001527	0.010558	0.005605	0.000386	0.001034	0.033329	0.00966	0.0036	0.000213	-0.001942	-0.001879	0.002219	-0.000673	0.022697	0.012388	0.017435	0.002052	0.039802	0.054044	-0.005462	0.033679	0.0112	0.001693	0.02635	0.004586	0.003875	0.023119	-0.00201	0.014412	0.007516	0.006665	0.030527	0.010126	0.000241	0.020975	0.014669	0.002526	0.013811	0.005791	0.000753	0.007707
88	0.00282	0.002049	0.002231	0.000967	0.025069	-0.001127	0.002122	0.000954	0.002205	0.013815	0.003007	-0.001339	-0.002701	0.029414	0.010596	0.003705	0.003318	0.000995	0.001629	-0.004	-0.001929	0.025824	0.009834	0.020167	0.000721	0.036856	0.050784	-0.000381	0.031585	0.009326	0.001159	0.023477	0.003406	0.006587	0.025134	-0.002405	0.013911	0.005448	0.009183	0.024525	0.013026	0.00298	0.026	0.000224	0.002395	0.009024	-0.002181	0.000516	0.007944
89	0.002672	0.000289	0.004679	0.002176	0.033573	-0.000391	-0.000822	0.000479	0.000221	0.013936	0.00186	-0.000615	0.001859	0.034667	0.008371	0.006478	0.000734	-0.000657	0.005196	-0.003105	-0.00013	0.021447	0.007786	0.017505	-0.000135	0.032221	0.05244	-0.000243	0.022299	0.006323	-0.005229	0.023798	0.004102	0.004138	0.023603	-0.000685	0.018464	0.005064	0.010311	0.025995	0.009515	-0.001948	0.019565	0.010982	0.001463	0.007405	0.002008	0.001549	0.005089
90	0.004143	0.00031	0.006013	0.001953	0.034395	-0.001461	-0.001113	0.000232	-1.1e-05	0.011537	0.002467	-0.000213	-9.2e-05	0.03357	0.005994	0.006992	-0.000206	0.002134	-0.001531	-0.003443	-0.000232	0.023372	0.007739	0.024052	0.001633	0.033664	0.049848	-0.000478	0.019639	0.007882	-0.006036	0.028582	0.006145	0.005671	0.023874	0.000783	0.022861	0.003759	0.00949	0.029418	0.008363	-0.000159	0.015968	0.010327	0.003388	0.006725	0.001248	0.002229	0.00639
91	0.001926	-0.000373	0.005722	0.002074	0.039062	-0.0011	-0.000439	2.2e-05	-0.001467	0.012469	0.003173	0.000195	-0.000708	0.031889	0.002948	0.007276	-0.001044	0.002082	-0.001689	-0.000865	0.000419	0.024633	0.007814	0.023341	0.001549	0.035379	0.049724	-0.000168	0.020318	0.00671	-0.00512	0.028095	0.007626	0.008541	0.026897	0.001081	0.024625	0.003329	0.011031	0.030881	0.007352	-0.000675	0.016921	0.008525	0.000984	0.005142	0.003064	0.0025	0.006865
92	0.001472	-0.000468	0.004399	0.000638	0.0394	-0.003813	-0.002841	-0.000722	-0.003245	0.01068	0.005625	0.001692	0.000348	0.027087	0.004814	0.007164	0.000114	0.003319	-0.005103	0.00083	0.000829	0.025059	0.008461	0.023997	0.002883	0.035146	0.048839	-0.001293	0.022812	0.01055	-0.001721	0.043893	0.008965	0.01209	0.027476	0.002452	0.021892	0.005114	0.012606	0.03559	0.008139	0.000651	0.01459	0.008476	0.002138	0.003038	0.004606	0.003245	0.008003
93	-0.000697	-0.000207	0.006027	0.00274	0.041495	-0.002875	-0.004481	-0.001295	-0.004223	0.010586	0.004514	0.002063	0.000617	0.027615	0.004985	0.004577	0.001207	0.003291	-0.002773	0.001091	0.001191	0.024551	0.007715	0.022984	0.002094	0.034981	0.048719	-0.001036	0.024362	0.008148	-0.00142	0.045287	0.008049	0.012142	0.027184	0.001176	0.022054	0.006597	0.012847	0.036701	0.00723	-0.000576	0.015254	0.012818	0.001586	0.003918	0.005026	0.00361	0.007964
94	-2.8e-05	0.001127	0.005848	0.003422	0.040934	-0.001813	-0.004154	-0.000829	-0.00304	0.010979	0.004757	0.001904	0.001186	0.028172	0.004394	0.004447	0.00141	0.002528	-0.002964	3.8e-05	0.001603	0.024669	0.008732	0.024626	0.002909	0.034225	0.049645	-0.003076	0.024573	0.010438	-0.000762	0.046678	0.007409	0.010446	0.025683	0.001147	0.022513	0.006715	0.011631	0.03712	0.00794	-0.000176	0.01384	0.014539	0.001734	0.004992	0.00557	0.003698	0.00717
95	-0.000604	0.001689	0.0059	0.004479	0.041661	0.000425	-0.002733	-0.000179	-0.001544	0.010948	0.003953	0.001618	0.001009	0.030158	0.005202	0.004523	0.00135	0.003138	-0.001406	-0.000799	0.001403	0.024263	0.00807	0.025557	0.003259	0.035828	0.050272	-0.002616	0.024792	0.008552	-0.000857	0.043188	0.007925	0.010097	0.026021	0.000144	0.022146	0.006319	0.010592	0.037073	0.007258	0.001338	0.014095	0.014738	0.000197	0.005938	0.003953	0.002884	0.006851
96	0.000469	0.002149	0.005591	0.003422	0.040897	-0.000495	-0.001557	0.000941	-0.000591	0.008604	0.004378	0.000486	0.001121	0.031651	0.006921	0.005699	0.000419	0.001372	-0.000984	-0.00025	0.001188	0.023404	0.008786	0.023703	0.003764	0.035562	0.051939	-0.001451	0.022076	0.009664	0.000863	0.037832	0.007688	0.009818	0.024253	-0.000515	0.022049	0.005431	0.009436	0.034855	0.007516	0.001152	0.013961	0.013144	0.001242	0.005408	0.00415	0.001835	0.00542
97	0.0004	0.001142	0.006588	0.003579	0.039146	-0.000616	-0.001329	0.000772	-0.00152	0.008693	0.00475	1e-05	0.00167	0.033007	0.007461	0.006225	0.000447	0.000674	-0.002197	-0.000206	0.001055	0.023096	0.008342	0.023925	0.003032	0.037097	0.053227	0.001197	0.020853	0.007943	0.000335	0.033967	0.006877	0.009319	0.022886	-0.000688	0.02223	0.004772	0.008868	0.032739	0.006829	0.000131	0.0149	0.011656	0.001957	0.005787	0.003661	0.00063	0.005047
98	0.000496	0.000979	0.006818	0.003291	0.040174	-0.001033	-0.000214	0.000779	-0.000671	0.00879	0.005065	0.000238	0.000449	0.034674	0.006543	0.006348	0.000707	0.00051	-0.001742	-0.000458	0.000846	0.021721	0.008807	0.023245	0.003775	0.035401	0.054563	0.001146	0.019401	0.008852	0.000346	0.031053	0.006756	0.008632	0.023094	-0.000816	0.022991	0.005005	0.008565	0.032442	0.005969	0.000107	0.013969	0.009894	0.001612	0.005925	0.003433	0.000898	0.005104
99	-0.000223	0.001123	0.006643	0.003028	0.041034	-0.000637	0.000325	0.000318	-0.000388	0.009506	0.005469	0.001304	-0.000123	0.036584	0.005085	0.006504	0.000796	0.000743	-0.001112	-0.000864	0.000567	0.021029	0.0091	0.023524	0.003031	0.034952	0.054425	0.000204	0.019579	0.008192	0.000671	0.032208	0.005914	0.008612	0.023831	-0.00074	0.02184	0.005722	0.009468	0.033536	0.005718	-8.6e-05	0.013832	0.008226	0.001071	0.005563	0.002451	0.000979	0.004892
100	-0.000571	0.000834	0.006309	0.002758	0.04226	-0.00055	-3e-06	0.000748	-0.000186	0.008923	0.005166	0.001915	-0.000115	0.037665	0.004904	0.005939	0.000664	0.000488	-0.000613	-0.000748	0.000619	0.021414	0.009309	0.022033	0.00286	0.035006	0.054207	-0.000559	0.018615	0.008297	0.000579	0.030853	0.00565	0.00846	0.024242	-0.001125	0.020854	0.005749	0.009409	0.033601	0.005511	0.000318	0.013135	0.006973	0.001404	0.004376	0.001699	0.000816	0.00525
101	-0.000843	0.000701	0.006483	0.002663	0.04165	2e-06	-0.000753	0.000986	-0.00014	0.008913	0.004638	0.001918	0.000379	0.037835	0.004842	0.005661	0.00022	0.000527	-0.000204	-0.000348	0.00065	0.022061	0.009589	0.022173	0.002474	0.035354	0.05523	0.000647	0.018915	0.007742	0.000257	0.030316	0.004924	0.008067	0.023791	-0.000216	0.021297	0.005628	0.010479	0.033286	0.005579	0.00023	0.013147	0.007268	0.001917	0.003107	0.001046	0.000551	0.004699
102	-0.000223	0.000241	0.006416	0.002845	0.041901	0.000244	-0.00112	0.001037	-0.00043	0.009781	0.003959	0.00208	0.000963	0.037671	0.006366	0.005606	0.000999	0.001115	-0.000304	-0.000588	4.6e-05	0.022765	0.009262	0.022212	0.003106	0.035791	0.053887	0.001074	0.019392	0.006561	-0.001233	0.027503	0.005839	0.0073	0.023437	-0.000856	0.022648	0.005074	0.009848	0.03137	0.006124	0.000375	0.011936	0.009378	0.003483	0.003164	0.000969	0.000298	0.004412
103	0.000278	0.000865	0.006095	0.002611	0.042215	-0.000257	-0.000872	0.00015	-0.000242	0.010686	0.004457	0.002036	0.000486	0.037142	0.005679	0.006492	0.001058	0.001778	-0.000436	-0.000648	0.000253	0.022146	0.009189	0.022626	0.00387	0.03529	0.053538	0.001843	0.020663	0.006873	-0.001307	0.027086	0.006199	0.007087	0.024845	-6e-05	0.02412	0.00589	0.010268	0.032074	0.006385	0.000495	0.011847	0.009452	0.003059	0.00376	0.001043	0.000522	0.00358
104	0.000654	0.001257	0.006154	0.002838	0.041695	-0.000232	-0.000618	-0.0002	-0.000373	0.010595	0.004269	0.0016	7.4e-05	0.037743	0.005417	0.007145	0.001663	0.001138	-0.001057	-0.000558	0.000182	0.022795	0.009339	0.02272	0.003721	0.033656	0.052496	0.000843	0.020506	0.007513	-0.001171	0.026655	0.00608	0.007146	0.024722	-0.000126	0.023831	0.005694	0.008878	0.031829	0.007225	0.000495	0.011812	0.00765	0.002424	0.003699	0.001498	0.000152	0.004037
105	0.000461	0.001715	0.006081	0.003096	0.042127	-0.000444	-0.000849	-0.000885	-0.000664	0.010753	0.005255	0.00081	0.000502	0.036887	0.003853	0.007203	0.000761	0.000489	-0.002742	0.000159	0.000875	0.02352	0.009634	0.022429	0.00357	0.033191	0.053391	0.002077	0.020202	0.008323	-0.001728	0.024507	0.005074	0.006359	0.024738	0.000883	0.023203	0.005598	0.008382	0.031831	0.006285	0.001972	0.011301	0.00608	0.000662	0.002878	0.002473	0.000388	0.004681
106	0.000421	0.001616	0.006191	0.002928	0.042181	-0.000445	-0.000826	-0.000909	-0.000334	0.011441	0.004915	0.000624	0.000399	0.036792	0.004773	0.006766	0.000996	0.000367	-0.002321	-0.000227	0.000775	0.023685	0.009802	0.022926	0.003378	0.031681	0.052229	0.001667	0.018029	0.006959	-0.002288	0.022038	0.004066	0.005661	0.023422	0.000225	0.021947	0.004572	0.008652	0.030874	0.005998	0.003106	0.011042	0.008058	0.001096	0.00241	0.002817	0.000633	0.004882
107	0.000636	0.001453	0.005061	0.002835	0.044175	-0.001173	-0.001211	-0.001444	-0.001055	0.013178	0.006189	0.002	0.000895	0.034263	0.00406	0.006306	0.000617	0.000891	-0.003116	-0.001269	0.001216	0.025615	0.009413	0.023452	0.003185	0.031693	0.050534	0.002335	0.016563	0.004479	-0.001715	0.017552	0.00278	0.003142	0.024445	-0.000734	0.019625	0.003305	0.008665	0.028669	0.00566	0.004014	0.009823	0.011484	0.001965	0.002876	0.003016	0.001194	0.004375
108	1.2e-05	0.001256	0.00435	0.002624	0.043112	-0.000404	-0.001816	-0.000534	-0.001694	0.015475	0.006338	0.002544	-0.00046	0.034977	0.004776	0.006043	0.000692	0.00053	-0.001668	-0.00259	0.001397	0.026475	0.009818	0.026603	0.003972	0.029321	0.048873	0.00122	0.015757	0.003235	-0.000286	0.015036	0.001517	0.002138	0.023889	-0.000204	0.019403	0.002575	0.008447	0.027648	0.005251	0.002752	0.011778	0.010995	0.002644	0.002288	0.001525	-0.000134	0.004087
109	-0.000629	0.001755	0.005473	0.003019	0.042712	-0.0003	-0.002312	-8.1e-05	-0.003992	0.014357	0.00741	0.002805	0.000548	0.03436	0.005109	0.005076	-0.001004	0.000599	-0.002609	-0.001957	0.00077	0.027598	0.009425	0.027125	0.003506	0.027917	0.048756	-0.000443	0.019058	0.0034	-0.001698	0.01354	0.002335	0.002483	0.023414	0.001664	0.019483	0.0019	0.00671	0.024897	0.004501	0.00279	0.012975	0.008181	0.001258	0.001149	0.002837	-0.000737	0.003327
110	-0.000279	0.001362	0.006973	0.002739	0.041894	-1.2e-05	-0.001563	0.000304	-0.003453	0.013832	0.00736	0.002123	0.00039	0.035738	0.004863	0.0045	-0.00015	0.000952	-0.001759	-0.000523	0.00034	0.025985	0.009859	0.027166	0.003855	0.029524	0.047195	-0.001746	0.018852	0.002455	-0.003385	0.01277	0.003089	0.003139	0.021961	0.002087	0.021489	0.003479	0.007298	0.025615	0.004733	0.002055	0.012221	0.008632	0.000917	0.002268	0.004356	-0.000177	0.004377
111	0.000775	0.000757	0.006839	0.002658	0.041116	-0.000183	-0.001143	0.0007	-0.001484	0.014019	0.007175	0.001997	0.000671	0.035963	0.005619	0.005299	0.000982	0.000733	-0.001238	-0.000195	0.00096	0.025262	0.009272	0.026352	0.004574	0.029096	0.048386	-0.000703	0.016197	0.002884	-0.002558	0.010888	0.002728	0.003236	0.024133	0.000608	0.022771	0.003866	0.007415	0.026752	0.004508	0.000976	0.011764	0.006841	0.000985	0.003384	0.003804	-0.000125	0.005088
112	0.000628	0.000434	0.006674	0.002727	0.041896	-1.5e-05	-0.000686	0.001146	-0.000588	0.014959	0.007241	0.002082	0.000208	0.036228	0.004919	0.005717	0.001488	0.00135	-0.001044	-8.1e-05	0.000964	0.024627	0.009845	0.02587	0.004195	0.030141	0.04807	-0.000123	0.015548	0.002738	-0.001187	0.009042	0.00204	0.002829	0.024733	0.000257	0.023154	0.003969	0.007737	0.025832	0.004364	0.001128	0.011144	0.006665	0.000801	0.003916	0.003355	0.000293	0.004642
113	0.000191	0.000807	0.006802	0.003167	0.042614	2.9e-05	-0.000306	0.001156	-8.5e-05	0.013983	0.006814	0.002424	0.000626	0.0366	0.005568	0.00596	0.000883	0.001217	1.8e-05	-8e-05	0.001171	0.024752	0.010672	0.02538	0.004359	0.031848	0.048644	0.001328	0.014354	0.002805	-0.000742	0.007708	0.001245	0.002509	0.023319	0.00084	0.023595	0.003401	0.007865	0.02484	0.003992	0.00182	0.010652	0.006786	0.000646	0.003209	0.002729	0.000644	0.004392
114	-5e-05	0.000786	0.00728	0.003333	0.043494	8.1e-05	2e-06	0.001156	9.1e-05	0.014824	0.007209	0.002477	0.000482	0.036758	0.005797	0.00603	0.000965	0.001342	-0.000264	-0.000154	0.001079	0.025175	0.010947	0.025845	0.004541	0.032561	0.048775	0.001492	0.013902	0.002694	-0.000845	0.006468	0.000943	0.002044	0.023152	0.000828	0.023835	0.00338	0.00781	0.024253	0.003966	0.001895	0.009844	0.006318	0.000949	0.002785	0.002713	0.000649	0.003974
115	-8.6e-05	0.000862	0.007315	0.003394	0.043316	-0.000152	-0.000333	0.000822	-0.000152	0.014837	0.007216	0.002557	0.000505	0.037022	0.005675	0.005975	0.00081	0.00092	-0.001113	-0.000311	0.001054	0.025231	0.010997	0.026093	0.004588	0.032808	0.048662	0.001499	0.013769	0.002679	-0.000869	0.006102	0.000938	0.002031	0.022952	0.000753	0.02382	0.003324	0.007822	0.02411	0.003957	0.001572	0.00968	0.006553	0.000891	0.002606	0.00255	0.000525	0.003982
116	-0.000201	0.000776	0.007679	0.003355	0.043414	-0.000618	-0.000952	-0.000195	-0.000559	0.015897	0.007672	0.002518	0.000235	0.037851	0.00549	0.006016	0.000666	0.000545	-0.002956	-0.000609	0.000778	0.025584	0.011229	0.026357	0.004978	0.034011	0.048516	0.001278	0.013226	0.002458	-0.000843	0.0048	0.000789	0.001457	0.022803	0.00025	0.023934	0.003453	0.007764	0.023614	0.003983	0.000867	0.008556	0.006682	0.001385	0.002004	0.002173	0.000297	0.00355
117	1.5e-05	0.000868	0.007205	0.003165	0.041945	-0.000979	-0.00101	-0.00041	-0.001119	0.015385	0.007438	0.002632	0.000171	0.039059	0.004883	0.005959	0.000446	0.000982	-0.003723	-0.000561	0.000779	0.025294	0.011237	0.02589	0.004921	0.034772	0.048081	0.001181	0.013473	0.002292	-0.000522	0.005499	0.001059	0.001666	0.022448	0.000382	0.023732	0.003455	0.007752	0.023749	0.003971	0.000251	0.00851	0.008008	0.001247	0.002065	0.00174	1.9e-05	0.003698
118	1.4e-05	0.000754	0.007405	0.003339	0.043435	-0.000409	-0.000953	-6.9e-05	-0.000681	0.015483	0.007483	0.002412	0.000667	0.039165	0.005489	0.006315	0.000537	0.001243	-0.001653	-0.000539	0.000601	0.025718	0.011487	0.025867	0.004794	0.03516	0.04823	0.001426	0.013758	0.002345	-0.000938	0.005314	0.000764	0.001377	0.023297	0.000872	0.024004	0.003415	0.007809	0.023868	0.003919	0.000846	0.007681	0.006864	0.001285	0.002004	0.001934	0.000237	0.003304
119	0.000139	0.00096	0.007204	0.003641	0.044088	-2e-05	-0.000588	0.0007	-0.00059	0.015445	0.007461	0.002367	0.000906	0.03909	0.005744	0.006467	0.001039	0.001566	-0.00056	-0.000711	0.000782	0.02606	0.011688	0.026477	0.004458	0.035371	0.048551	0.001235	0.01411	0.002369	-0.001257	0.005299	0.000716	0.001551	0.023449	0.001159	0.024204	0.003231	0.008021	0.023965	0.003763	0.001468	0.007146	0.005878	0.000844	0.001621	0.002056	0.000333	0.003152
120	0.000154	0.00094	0.007257	0.003726	0.044267	-7.3e-05	-0.000658	0.000595	-0.000707	0.01536	0.007376	0.002229	0.001044	0.03911	0.005665	0.006484	0.001139	0.001556	-0.000212	-0.000629	0.000803	0.026087	0.011741	0.026388	0.004488	0.035441	0.048773	0.001144	0.014133	0.00255	-0.001349	0.005549	0.000808	0.001563	0.023519	0.00099	0.02416	0.003213	0.008102	0.02403	0.003856	0.001429	0.007149	0.005686	0.000689	0.001565	0.001978	0.000317	0.003116
121	0.000539	0.000898	0.00643	0.003647	0.043466	-0.000248	-0.00086	0.000518	-0.001535	0.0146	0.007024	0.001839	0.000678	0.037977	0.005953	0.006256	0.001973	0.001435	-0.00084	-0.000967	0.001095	0.026111	0.011633	0.025388	0.004475	0.035898	0.050172	0.000607	0.014182	0.002593	-0.000914	0.008033	0.001382	0.002054	0.022932	0.000161	0.024315	0.003569	0.008411	0.02505	0.004096	0.001692	0.007154	0.005164	-0.000391	0.00089	0.002364	0.000462	0.003543
122	-8.1e-05	-0.000394	0.006377	0.003844	0.042781	0.000634	-0.000997	0.000375	-0.001522	0.013793	0.005738	0.002106	0.000637	0.035806	0.007826	0.006638	0.000803	0.001491	0.000458	-4.1e-05	4.5e-05	0.024761	0.011146	0.021999	0.005026	0.035803	0.054086	0.002251	0.014994	0.005319	0.000165	0.016404	0.002533	0.003324	0.024551	0.000598	0.024523	0.00407	0.007013	0.02692	0.005945	0.001007	0.00848	0.006637	-0.002052	0.002127	0.004268	-0.000516	0.00369
123	-0.000765	0.000491	0.005541	0.002897	0.040777	0.000565	-0.000325	0.001471	-0.00089	0.011926	0.005918	0.003172	-0.000777	0.036597	0.007691	0.006744	0.000855	0.001	0.001257	0.00118	-0.000589	0.023188	0.010206	0.023356	0.004768	0.035138	0.052896	0.001666	0.016447	0.004925	-0.001715	0.016845	0.001856	0.004881	0.026955	-0.000652	0.023398	0.005128	0.006896	0.027293	0.006141	0.002125	0.009573	0.005841	-0.001497	0.002547	0.0038	0.000738	0.004901
124	-0.000987	0.000841	0.00569	0.003019	0.040325	0.000775	-0.000603	0.000908	-1e-06	0.010663	0.005635	0.003607	0.000868	0.041072	0.005142	0.00729	0.00154	0.00124	0.001931	0.000456	-0.000359	0.021851	0.009783	0.024025	0.003899	0.035326	0.052752	3.4e-05	0.019403	0.004826	-0.001047	0.018234	0.002165	0.005628	0.025946	-0.002866	0.022886	0.004448	0.008987	0.031097	0.005174	0.002147	0.00913	0.004699	-0.000247	0.001038	0.000652	0.000596	0.004501
125	-0.000497	0.00064	0.00684	0.003234	0.04148	-0.000191	-0.000332	0.000532	0.000643	0.009161	0.006068	0.002203	9.3e-05	0.039659	0.004044	0.005948	0.00087	0.001579	0.000744	-0.000571	0.000112	0.022351	0.009372	0.02162	0.003875	0.036132	0.05041	0.000365	0.018067	0.004623	-0.000841	0.016641	0.002304	0.003956	0.024921	-0.001532	0.022616	0.005574	0.008454	0.032277	0.005971	0.001736	0.009571	0.005462	-0.001057	0.001686	0.001544	0.000677	0.004088
126	-0.000372	0.000448	0.007222	0.002789	0.042293	-1.9e-05	0.000271	0.001692	0.000771	0.011306	0.006081	0.001847	0.000397	0.038395	0.005584	0.005775	0.000713	0.002063	0.001082	-0.000735	0.000827	0.022903	0.010157	0.021857	0.004011	0.035811	0.051043	0.001109	0.017666	0.00636	-3.8e-05	0.015369	0.003006	0.004428	0.024904	0.000239	0.024451	0.004797	0.008856	0.030604	0.005723	0.001094	0.009045	0.005018	-8.7e-05	0.001592	0.002997	6.4e-05	0.00385
127	-0.000307	0.000523	0.007445	0.002699	0.042439	-2.9e-05	0.000457	0.001943	0.000878	0.011497	0.006101	0.001792	6e-05	0.037537	0.006031	0.005621	0.000472	0.002153	0.000919	-0.000782	0.000827	0.022942	0.010252	0.021677	0.004001	0.035618	0.051154	0.001206	0.017349	0.006689	-0.000231	0.014784	0.00309	0.004428	0.02469	0.000697	0.024592	0.004868	0.008586	0.030134	0.005898	0.001113	0.008907	0.004923	-0.000175	0.001937	0.003347	8e-05	0.003857
[truncated: 78 more columns]

## Sheet: b
Transcript Length	1	2	3	4	5	6	7	8	9	10	11	12	13	14	15	16	17	18	19	20	21	22	23	24	25	26	27	28	29	30	31	32	33	34	35	36	37	38	39	40	41	42	43	44	45	46	47	48	49
20	-0.000444	0.000139	0.002116	0.00037	0.005695	9.9e-05	0.00025	-0.001222	-0.000606	0.002968	-0.00048	-0.000273	-0.00039	0.011213	0.000499	0.001811	0.004345	0.027164	0.000333	0
21	-0.000817	-7.4e-05	0.004946	0.00102	0.012997	-0.000268	-1.3e-05	-0.00119	-0.000627	0.002415	-0.000561	-0.000417	-0.000497	0.009429	9.3e-05	0.001452	0.003952	0.030357	-0.000186	0.007709	0
22	-0.000842	-0.000303	0.003512	0.000805	0.011213	-0.000553	-0.000706	-9.8e-05	-0.000619	0.003431	-0.001039	-0.000743	-0.000464	0.008356	-2e-06	0.000756	0.003145	0.036291	-0.001609	0.050092	0.002146	0
23	-0.001826	-0.000711	0.00368	0.00071	0.019449	-0.001777	-0.002057	0.00057	-0.000672	0.004288	-0.001259	-0.001371	-0.00074	0.005479	-0.000825	-2.7e-05	0.002676	0.041676	-0.002521	0.075721	0.044086	0.000135	0
24	-0.001888	-0.000771	0.004461	0.000665	0.020638	-0.002396	-0.002274	0.000634	-0.000596	0.004226	-0.001517	-0.001671	-0.000775	0.005571	-0.000921	-0.000426	0.002251	0.039663	-0.003663	0.082485	0.060907	0.000764	0.000126	0
25	-0.002616	-0.000877	0.005479	0.001491	0.016237	-0.001965	-0.002449	0.003485	-0.002551	0.008417	0.00037	-0.002555	-0.001287	0.001075	-0.001822	-5.1e-05	0.000807	0.025363	-0.01741	0.144033	0.067941	0.003525	0.002455	0.000176	0
26	-0.005279	-0.00204	0.005475	0.00034	0.008079	-0.002307	-0.005572	0.005827	-0.002553	0.005119	0.000708	5.6e-05	-0.000525	0.002652	-0.001476	-0.002311	-0.004546	0.026052	-0.034617	0.16546	0.076745	0.002924	0.002311	0.009187	0.00025	0
27	-0.003886	-0.000549	0.016348	0.001567	0.009242	-0.001234	-0.001766	0.006417	-0.002598	0.016466	0.001669	0.000326	-0.000183	0.00474	-0.001847	-0.003269	-0.000601	0.024232	-0.011847	0.083923	0.051329	0.00326	0.002161	0.013123	0.016843	0.000214	0
28	-0.003292	-0.000533	0.015252	0.00362	0.014219	-0.001713	-0.001402	0.007486	-0.001166	0.018516	0.002162	0.000755	0.000177	0.006355	-0.00041	-0.002106	-0.000606	0.021389	-0.00906	0.056095	0.038573	0.003533	0.003009	0.016258	0.011988	0.016046	0.000273	0
29	-0.002102	-0.000339	0.013776	0.003841	0.026187	-0.002375	-0.00168	0.009587	-0.001066	0.011802	0.002759	0.000698	0.000519	0.008064	0.000188	-0.001142	-0.000882	0.009674	-0.009523	0.041096	0.031618	0.002801	0.003399	0.016776	0.007562	0.01992	0.021875	-3.8e-05	0
30	-0.001492	-0.000349	0.012551	0.003759	0.024612	-0.0035	-0.003013	0.013235	-0.003968	0.016351	0.002768	0.000678	0.000628	0.008732	0.001051	-5.5e-05	-0.001518	0.003199	-0.012184	0.032883	0.027732	0.002492	0.003663	0.016945	0.003875	0.01937	0.027297	-0.000441	9.8e-05	0
31	-0.000642	2e-05	0.01028	0.00353	0.024154	-0.003813	-0.005604	0.006884	-0.007242	0.011184	0.002274	0.000222	0.001069	0.011918	0.001449	0.000684	-0.002299	-0.011974	-0.016996	0.015765	0.018115	0.003886	0.003241	0.012583	0.002474	0.017654	0.022635	0.000523	0.001912	-0.000104	0
32	6.9e-05	-0.000665	0.006656	0.001855	0.021498	-0.009112	-0.010503	-0.001288	-0.006957	0.006599	0.001048	0.00125	0.000492	0.018355	0.001707	0.002248	-0.001363	-0.001668	-0.011604	-0.004663	0.001128	0.015338	0.00362	0.011474	0.000436	0.011336	0.014903	0.002037	0.010509	0.001195	7e-05	0
33	-0.000672	2.6e-05	0.006221	0.001792	0.022363	-0.00518	-0.005425	0.003383	-0.002132	0.003949	0.00174	0.00086	7.3e-05	0.019435	0.001358	0.002314	-0.000132	0.00383	-0.002679	0.004496	0.006641	0.022915	0.004316	0.018594	0.000964	0.012257	0.016705	0.001428	0.010577	0.001791	0.000289	0.000184	0
34	-0.000675	8.8e-05	0.00633	0.002175	0.022496	-0.003725	-0.00406	0.004498	-0.003565	0.006309	0.0019	0.001025	5.4e-05	0.021424	0.001596	0.002644	-0.000232	0.004967	-0.001292	0.006938	0.00855	0.027035	0.004894	0.021107	0.001393	0.012851	0.01691	0.00041	0.010558	0.002153	0.00094	0.008555	0.000224	0
35	-0.000812	0.000281	0.00627	0.002683	0.021296	-0.003373	-0.003528	0.003175	-0.002111	0.005694	0.001237	0.001091	0.000677	0.026646	0.002508	0.003547	-0.000201	0.003448	-0.001213	0.00515	0.006653	0.036548	0.005022	0.021656	0.00132	0.010509	0.012628	0.000354	0.007554	0.001707	0.000662	0.010389	0.001314	6e-05	0
36	-0.000864	0.00051	0.0063	0.002877	0.02155	-0.003309	-0.003778	0.000308	-0.001903	0.004617	0.000779	0.000544	0.000712	0.030266	0.003841	0.004384	-0.000448	0.002136	-0.002134	0.001848	0.003401	0.039338	0.00555	0.02341	0.00133	0.009804	0.009696	0.000754	0.004678	0.00069	0.000634	0.008971	0.001627	0.002857	0.000325	0
37	-0.001087	0.000485	0.006208	0.002746	0.022339	-0.003532	-0.003603	-0.000689	-0.001449	0.004785	0.001142	0.000855	0.000696	0.031182	0.004178	0.005056	-0.00022	0.001208	-0.002239	0.00094	0.002403	0.035519	0.006402	0.029892	0.001602	0.008624	0.008572	0.000427	0.003379	0.0001	0.000414	0.007434	0.001206	0.002517	0.012617	1.3e-05	0
38	-0.001238	0.000575	0.00596	0.002548	0.023298	-0.003652	-0.003496	-0.000768	-0.001579	0.005258	0.001152	0.001094	0.000495	0.03089	0.004136	0.004798	-0.000287	0.001545	-0.00273	0.001251	0.002513	0.033198	0.007323	0.034823	0.002528	0.008866	0.007893	-2.2e-05	0.0026	-0.000335	0.000147	0.006229	0.000669	0.00127	0.018764	-0.000259	0.000735	0
39	-0.001271	0.00044	0.005856	0.002442	0.022499	-0.003613	-0.003056	-0.000757	-0.001804	0.00487	0.001528	0.001429	0.000891	0.031367	0.004011	0.004797	-0.000446	0.000604	-0.003021	0.000594	0.002063	0.038842	0.008151	0.037172	0.002709	0.009181	0.007248	-0.001077	0.003894	-0.000328	0.000464	0.004078	0.000507	0.000527	0.016532	-0.000233	0.030815	0.000178	0
40	-0.001336	0.000363	0.006265	0.002546	0.021781	-0.003063	-0.00292	-0.000885	-0.002166	0.004085	0.001172	0.001681	0.00087	0.031601	0.003869	0.004238	-0.000823	-0.000699	-0.003448	-0.000234	0.00086	0.047778	0.008309	0.036772	0.002729	0.011363	0.008978	-0.001518	0.005287	-0.000742	0.000361	0.001872	0.000204	0.000266	0.016353	9.6e-05	0.044288	0.009201	0.000238	0
41	-0.001352	0.000429	0.006488	0.00268	0.022525	-0.002519	-0.002667	-0.000763	-0.001801	0.004117	0.001204	0.001638	0.000844	0.031771	0.003747	0.004611	-0.000487	-0.000622	-0.002487	-0.000112	0.001302	0.047426	0.008239	0.03619	0.002438	0.011875	0.010152	-0.001367	0.005799	-0.000658	0.0001	0.001348	-9e-06	0.000295	0.015382	0.000129	0.04189	0.010073	0.014393	0.000296	0
42	-0.001235	0.000424	0.006684	0.002946	0.023364	-0.001904	-0.002413	-0.00085	-0.001157	0.004029	0.000937	0.001516	0.000648	0.032634	0.003911	0.004741	-0.000354	-0.000532	-0.001631	-0.000512	0.001091	0.044264	0.007944	0.035437	0.002613	0.012948	0.013071	-0.000301	0.008536	-0.000149	7.1e-05	0.001342	-0.000267	0.000393	0.014805	0.000289	0.035741	0.008878	0.018465	0.010502	0.000119	0
43	-0.000532	0.000436	0.005829	0.002887	0.027347	-0.00139	-0.001932	-0.001028	0.000318	0.004423	0.001167	0.001213	0.000666	0.03417	0.004493	0.005085	-3.5e-05	-0.000245	-0.000691	-0.000664	0.000438	0.033958	0.007348	0.029959	0.003015	0.016876	0.022842	0.00136	0.018898	0.001887	0.000489	0.003426	-0.000183	-8.4e-05	0.009088	-0.000462	0.023764	0.005985	0.015247	0.023998	0.005	5e-05	0
44	-0.000307	0.000117	0.005516	0.00243	0.027987	-0.001405	-0.001377	-0.000736	-0.000196	0.004716	0.001555	0.00131	0.000931	0.033847	0.004668	0.005123	0.000218	0.000103	-0.000247	-0.000884	0.000463	0.029738	0.007197	0.03126	0.002997	0.018329	0.026744	0.00167	0.023828	0.002903	0.000981	0.004102	0.000139	-0.000435	0.0081	-0.000477	0.02036	0.004845	0.014803	0.021118	0.00573	0.000981	0.000908	0
45	-0.00053	0.000363	0.005229	0.002003	0.029	-0.001336	-0.001574	-0.000309	-0.000249	0.004799	0.002047	0.00158	0.001072	0.033534	0.004466	0.004816	0.000101	0.000105	-8.6e-05	-0.000587	0.000542	0.026455	0.006774	0.031052	0.003354	0.020504	0.032449	0.001387	0.030526	0.00418	0.001112	0.005801	-0.000176	-0.000818	0.007456	-0.000814	0.015953	0.003809	0.011028	0.016075	0.004279	0.000904	0.036736	0.000823	0
46	-0.000621	0.000205	0.005675	0.001807	0.028828	-0.001214	-0.001542	-0.000393	-0.000448	0.004518	0.001959	0.001479	0.001173	0.033898	0.004362	0.004439	0.000121	0.0001	-0.000346	-0.000532	0.000634	0.025363	0.006479	0.03056	0.003569	0.02272	0.034608	0.001106	0.031777	0.004632	0.001251	0.008201	0.000182	-0.000662	0.008014	-0.001315	0.014272	0.003377	0.009432	0.014795	0.003931	0.000566	0.045117	0.025013	0.000158	0
47	-0.000726	0.000374	0.005723	0.001751	0.029177	-0.001368	-0.001853	-0.000525	-0.000636	0.004162	0.001694	0.000735	0.00077	0.034948	0.004473	0.004495	0.000146	-0.000266	-0.001162	-0.000364	0.000429	0.024504	0.005876	0.025873	0.003736	0.02502	0.040979	0.001481	0.035075	0.005479	0.000826	0.013355	0.001073	0.000384	0.009043	-0.001686	0.011322	0.002507	0.005147	0.010862	0.003037	9.1e-05	0.037169	0.035717	0.003429	0.001644	0
48	-0.000475	0.0004	0.006266	0.001888	0.031588	-0.001443	-0.001206	-0.000464	-0.000853	0.004132	0.001628	0.000696	0.000544	0.036071	0.004588	0.004574	0.000291	-0.000366	-0.002157	-0.000579	6.1e-05	0.02443	0.006048	0.025333	0.003961	0.026106	0.044509	0.001945	0.034708	0.005698	0.000559	0.015732	0.002221	0.001181	0.010507	-0.002017	0.010244	0.002207	0.004889	0.010001	0.002725	-0.000128	0.032675	0.031403	0.004321	0.030037	0.000732	0
49	-0.000627	0.000389	0.005943	0.001981	0.032063	-0.00217	-0.001856	-0.001115	-0.001477	0.004802	0.001498	0.00025	-0.000205	0.040245	0.003808	0.005059	0.000303	-0.000779	-0.003808	-0.001375	-0.000516	0.023795	0.00582	0.025336	0.003757	0.026167	0.045335	0.000302	0.041454	0.006262	0.000293	0.017456	0.002575	0.001744	0.013472	-0.002314	0.008346	0.001421	0.004966	0.008557	0.001691	-0.000236	0.032682	0.030924	0.004355	0.039646	0.01686	0.0001	0
50	-0.000659	0.000291	0.005277	0.001788	0.032503	-0.004312	-0.003315	-0.002671	-0.004006	0.006081	0.001114	-0.000784	-0.002383	0.049582	0.001193	0.005526	-0.000253	-0.001839	-0.007314	-0.003134	-0.002039	0.022101	0.005339	0.024535	0.003714	0.027488	0.044761	-0.004946	0.053196	0.00812	0.000246	0.02083	0.003394	0.002259	0.017701	-0.005079	0.008544	0.000146	0.005407	0.00607	-0.001578	-0.001049	0.032884	0.026323	0.003953	0.037826	0.034227	0.0068	0.001743
51	-0.000774	0.000389	0.005369	0.00201	0.032759	-0.004418	-0.003933	-0.002876	-0.004372	0.0066	0.000847	-0.001358	-0.003403	0.051553	-0.000147	0.005825	-0.000262	-0.002303	-0.008274	-0.003856	-0.002319	0.021332	0.005481	0.023942	0.003718	0.028854	0.045593	-0.006276	0.054982	0.008734	3e-06	0.022357	0.003752	0.002801	0.019282	-0.00604	0.010415	0.000359	0.005405	0.005066	-0.002815	-0.001361	0.031106	0.023867	0.003041	0.035711	0.033	0.007096	0.019695
52	-0.000576	0.00037	0.005132	0.001774	0.035468	-0.002448	-0.002967	-0.000884	-0.002937	0.00615	0.00167	0.000459	-0.001191	0.046816	0.002874	0.006333	3.3e-05	-0.000444	-0.003324	-0.001476	-0.000427	0.020279	0.005955	0.021587	0.004494	0.030801	0.04755	-0.000896	0.048573	0.011137	0.000358	0.027891	0.005233	0.004558	0.024545	-0.002123	0.023915	0.002928	0.008721	0.011499	-0.001659	-0.001266	0.021259	0.013663	0.001208	0.021905	0.020435	0.004184	0.025883
53	-0.000788	0.000285	0.005913	0.002088	0.037164	-0.001213	-0.002024	-0.000121	-0.001581	0.00594	0.002222	0.001226	-1.1e-05	0.041139	0.004671	0.006145	0.000314	0.000366	-0.001545	-0.000622	0.000385	0.019597	0.005908	0.019835	0.004846	0.033051	0.052035	0.00126	0.038073	0.011401	0.000144	0.034009	0.006987	0.006827	0.026448	-0.00021	0.027076	0.00466	0.010443	0.024015	-0.000464	-0.000391	0.013303	0.005811	-5.9e-05	0.010141	0.009711	0.002104	0.018084
54	-0.000681	0.000394	0.006102	0.002121	0.037938	-0.001051	-0.001667	7.7e-05	-0.001391	0.006338	0.00253	0.001455	0.000215	0.040819	0.004877	0.006147	0.000374	0.000541	-0.00126	-0.000422	0.000551	0.019724	0.005875	0.019654	0.00485	0.033084	0.051961	0.001304	0.037405	0.011628	0.000243	0.035511	0.007298	0.007055	0.02633	-8.3e-05	0.026553	0.004671	0.010651	0.025448	-0.000296	-0.000321	0.012844	0.005229	-0.000223	0.008919	0.008489	0.001836	0.017178
55	-0.000745	0.000317	0.006116	0.002203	0.037814	-0.000965	-0.001635	4.8e-05	-0.001298	0.006496	0.002566	0.001189	0.00017	0.04062	0.005234	0.006308	0.000448	0.000526	-0.001164	-0.000722	0.000635	0.019676	0.006044	0.019839	0.004936	0.033519	0.052603	0.000726	0.034841	0.011058	-9.3e-05	0.035953	0.007748	0.007764	0.026265	-0.000337	0.027362	0.005369	0.011294	0.030877	0.000417	0.000431	0.014018	0.004111	-0.00058	0.006817	0.006399	0.001381	0.014593
56	-0.000551	0.000495	0.005575	0.002186	0.038565	-0.000261	-0.001627	-3.6e-05	-0.000863	0.007157	0.002973	0.0012	0.000317	0.041002	0.005618	0.006586	0.000722	0.000783	-0.000625	-0.000924	0.000677	0.019613	0.006931	0.020126	0.005181	0.033591	0.052581	-0.000703	0.032921	0.010657	-0.00023	0.035651	0.007966	0.00823	0.027882	-0.000611	0.029132	0.006555	0.013039	0.03398	0.002378	0.001256	0.020254	0.004074	-0.001046	0.006063	0.005	0.00102	0.012869
57	-0.000367	0.000421	0.005651	0.002253	0.03924	-0.000311	-0.001575	0.000109	-0.000823	0.007417	0.00306	0.001331	0.000351	0.041477	0.005856	0.006589	0.000743	0.000877	-0.00058	-0.000758	0.000688	0.0195	0.007136	0.020381	0.00535	0.034062	0.053276	-0.000487	0.032748	0.010928	3.5e-05	0.036406	0.008205	0.008498	0.028479	-0.000606	0.030134	0.006709	0.013041	0.033967	0.002543	0.001289	0.020244	0.004229	-0.000979	0.005669	0.004362	0.000814	0.012684
58	-0.000728	0.000698	0.006272	0.002496	0.038373	-0.000743	-0.001584	-0.000143	-0.001014	0.007195	0.003218	0.001435	-9.5e-05	0.039505	0.005877	0.006436	0.000931	0.000953	-0.000955	-0.000495	0.000496	0.019804	0.007745	0.01944	0.004859	0.034561	0.053638	-0.00031	0.028843	0.010186	0.000361	0.038098	0.008156	0.009091	0.026514	-0.000794	0.027809	0.006137	0.012439	0.03706	0.00371	0.00127	0.022365	0.007651	-0.000138	0.005479	0.002566	0.000199	0.009704
59	-0.000777	0.000387	0.006727	0.002441	0.03887	-0.001449	-0.001728	-0.000165	-0.001242	0.00684	0.003033	0.000976	-0.00054	0.038167	0.004414	0.005689	0.000721	0.000749	-0.001821	-0.000384	0.000427	0.02072	0.00777	0.019031	0.004495	0.033802	0.052059	-0.000293	0.025212	0.009799	0.000338	0.040267	0.008192	0.009248	0.024486	-0.001808	0.024817	0.006143	0.012536	0.044917	0.003522	0.001293	0.022506	0.011002	0.000526	0.005987	0.00144	-0.000141	0.010115
60	-0.000906	0.000433	0.006955	0.002519	0.039047	-0.001357	-0.001802	-0.000168	-0.001289	0.006726	0.002956	0.000679	-0.000848	0.03762	0.004028	0.00549	0.00063	0.000781	-0.001774	-0.00059	0.000398	0.021203	0.007832	0.018629	0.004319	0.033551	0.051939	-0.0004	0.024502	0.009434	0.000149	0.040371	0.008258	0.00933	0.024224	-0.001895	0.02391	0.005964	0.0125	0.047709	0.00355	0.001312	0.022069	0.010972	0.000634	0.006152	0.00132	6.7e-05	0.00995
61	-0.000786	0.000134	0.007149	0.00257	0.039224	-0.001346	-0.0022	-4e-06	-0.00182	0.006304	0.002415	-0.000698	-0.002065	0.033407	0.00163	0.004081	0.000346	0.000532	-0.003133	-0.000335	0.000494	0.022505	0.007526	0.018054	0.003945	0.032141	0.05033	-0.000763	0.020569	0.008132	7.9e-05	0.040387	0.00758	0.008809	0.020915	-0.003048	0.018646	0.005228	0.012153	0.057124	0.002994	0.000907	0.019493	0.009439	0.000172	0.005915	0.000728	0.000331	0.011458
62	-0.001084	0.000809	0.007891	0.002931	0.039646	-0.001381	-0.002212	0.00045	-0.002804	0.005439	0.001849	-0.003147	-0.005372	0.023548	-0.001354	0.002951	-0.000433	0.000139	-0.003778	-0.000398	0.001353	0.025531	0.007864	0.015828	0.003102	0.031099	0.051082	-0.002702	0.015241	0.005732	1.9e-05	0.038934	0.007228	0.008415	0.016107	-0.004666	0.011021	0.002738	0.011068	0.077087	0.002658	7.8e-05	0.01356	0.00713	-0.001396	0.006571	0.001104	0.00088	0.019534
63	-0.0011	0.000852	0.008057	0.003281	0.039464	-0.001082	-0.001966	0.00028	-0.00251	0.005565	0.002017	-0.003306	-0.005388	0.02309	-0.002503	0.002778	-0.000317	6e-05	-0.003964	-8.9e-05	0.00126	0.026865	0.007812	0.016373	0.003073	0.030959	0.050717	-0.002813	0.015068	0.005908	4.6e-05	0.039223	0.007017	0.008387	0.015729	-0.004434	0.011182	0.002787	0.011525	0.078969	0.002764	-5e-06	0.013739	0.007163	-0.001476	0.00681	0.001567	0.000704	0.021864
64	-0.000815	0.00066	0.008404	0.00363	0.040092	-0.001099	-0.001262	-0.000393	-0.001594	0.005601	0.002044	-0.003178	-0.004715	0.020223	-0.001543	0.002389	-8e-05	0.000119	-0.001897	0.000126	0.000998	0.028753	0.008147	0.015447	0.003105	0.030143	0.051549	-0.002696	0.014887	0.005921	0.000493	0.039672	0.00676	0.007633	0.014209	-0.002758	0.009754	0.002603	0.011381	0.090518	0.002302	0.000145	0.013519	0.007646	-0.001552	0.008865	0.00506	0.001202	0.034008
65	-0.000192	0.000293	0.009756	0.003553	0.039478	-9.1e-05	-0.001398	-0.000733	-0.00095	0.004525	0.002185	-0.002381	-0.002524	0.013959	-0.001424	0.000847	0.000329	4.1e-05	-0.002705	0.000166	7.1e-05	0.031423	0.009802	0.012848	0.002754	0.027201	0.050734	-4.1e-05	0.011203	0.004518	2.4e-05	0.040085	0.006308	0.007917	0.011017	-0.00108	0.005187	0.000882	0.010742	0.1152	0.000961	0.000681	0.008707	0.005924	-0.000491	0.006595	0.007749	0.001565	0.031189
66	-7.2e-05	0.000413	0.010098	0.003564	0.040868	5.9e-05	-0.001014	-0.000575	-0.000891	0.00466	0.002133	-0.002262	-0.002468	0.013312	-0.000742	0.000823	0.00028	2e-06	-0.002932	-0.000101	0.000273	0.031737	0.010248	0.012614	0.002634	0.027406	0.051709	8.8e-05	0.010434	0.004281	-6e-06	0.040196	0.006216	0.007978	0.010593	-0.00138	0.004509	0.000704	0.010677	0.119796	0.000663	0.000721	0.008578	0.005957	-0.000453	0.006739	0.007666	0.001763	0.03064
67	-0.000478	0.000554	0.01068	0.003487	0.042905	0.000279	-0.000433	-0.00036	-0.000697	0.003442	0.002277	-0.001635	-0.001979	0.011729	-0.000313	0.000771	-0.000117	6.7e-05	-0.003402	-0.000512	0.000135	0.031369	0.011391	0.010894	0.002657	0.027512	0.051259	-8.4e-05	0.007836	0.003447	-0.000435	0.039568	0.006041	0.008196	0.010332	-0.001809	0.00287	0.00032	0.010191	0.123422	0.000509	0.000719	0.006408	0.005432	-0.000419	0.005862	0.004613	0.001156	0.021591
68	-0.001098	0.001047	0.011589	0.004324	0.044986	-0.000171	-6.3e-05	0.000335	-0.000108	0.002355	0.001638	-0.000912	-0.001197	0.008464	0.000602	0.000636	-0.000347	-0.000414	-0.001655	-0.001233	0.000741	0.032716	0.012907	0.010362	0.002613	0.028683	0.053017	-0.000491	0.004299	0.002756	0.000217	0.042072	0.00602	0.008142	0.01001	-0.00212	0.001679	0.000609	0.008445	0.112851	0.000994	0.000516	0.003776	0.003704	-0.000537	0.003983	-0.00063	-2.5e-05	0.011481
69	-0.000796	0.001039	0.011478	0.004313	0.045272	-0.000265	0.000196	0.000562	-0.000305	0.002508	0.001719	-0.000835	-0.001167	0.00766	0.000767	0.000173	-0.000266	-0.000455	-0.001637	-0.001065	0.000788	0.033073	0.013584	0.009862	0.002431	0.029454	0.053918	-0.000141	0.003875	0.002858	0.000369	0.04404	0.006355	0.008616	0.009814	-0.002148	0.00144	0.000676	0.007963	0.111214	0.000735	0.00044	0.003225	0.003527	-0.000197	0.002974	-0.000535	-6.3e-05	0.00969
70	-0.000579	0.000901	0.01126	0.004148	0.044092	-0.000341	9.1e-05	0.000174	-0.000478	0.00284	0.001437	-0.000797	-0.000408	0.006302	0.000556	-7.5e-05	-7.6e-05	-0.000459	-0.000827	-0.001308	0.000523	0.03534	0.014112	0.009832	0.002244	0.029471	0.05424	-1.1e-05	0.003495	0.003054	0.000106	0.047042	0.006636	0.009864	0.009263	-0.002422	0.001594	0.000272	0.006962	0.106521	0.001241	-1.1e-05	0.002768	0.001345	1.1e-05	0.001057	-0.0007	-4.4e-05	0.006754
71	-0.000186	0.000708	0.010773	0.004058	0.043835	-8.8e-05	0.000142	-0.000283	-0.000516	0.003028	0.001012	-0.000805	-0.000623	0.005706	0.000426	-9.9e-05	-0.000255	3.3e-05	-0.001073	-0.000938	0.000547	0.033904	0.014785	0.009371	0.002343	0.029833	0.055802	3e-05	0.002988	0.002832	0.000305	0.048223	0.006896	0.010144	0.009821	-0.001808	0.001171	2e-05	0.006892	0.107029	0.000828	-2.8e-05	0.002654	0.00065	-0.000696	0.000657	-0.000323	-0.000125	0.005687
72	-0.000103	0.000738	0.01077	0.004094	0.043934	-5.6e-05	3.5e-05	-0.000201	-0.000407	0.003	0.001025	-0.000707	-0.000417	0.005725	0.000377	5e-06	-0.000202	6.1e-05	-0.000843	-0.000806	0.000565	0.033863	0.014745	0.009329	0.002526	0.029711	0.056096	7.4e-05	0.002962	0.002865	0.000208	0.048473	0.006789	0.010263	0.009795	-0.001682	0.001139	-2.4e-05	0.006882	0.107092	0.000837	-1.7e-05	0.002822	0.000429	-0.00068	0.000792	-0.000146	-0.000114	0.005769
73	-0.000289	0.000525	0.010288	0.003987	0.042893	-0.000177	0.000154	-0.000182	-0.000199	0.002753	0.001063	-0.000221	3e-05	0.005623	0.000876	0.000286	-0.000242	-0.000109	-0.001105	-0.000639	0.000518	0.032112	0.014909	0.009321	0.002175	0.029657	0.057724	9.9e-05	0.003091	0.002729	0.000532	0.048622	0.006714	0.009779	0.009722	-0.001301	0.000864	0.000113	0.006498	0.109396	0.000557	0.00014	0.002592	0.000879	-0.000561	0.000725	-2.9e-05	-0.000193	0.005779
74	-0.000373	0.000423	0.009945	0.003945	0.042733	-8.4e-05	0.000242	-6.2e-05	3.1e-05	0.002673	0.001225	8.6e-05	0.000454	0.005631	0.001283	0.000525	-0.000179	-0.00024	-0.00123	-0.00056	0.000503	0.031472	0.014923	0.009219	0.002059	0.029321	0.058721	4e-06	0.0032	0.002811	0.000526	0.049219	0.006624	0.009553	0.009532	-0.001161	0.000897	0.000115	0.006061	0.109752	0.000526	-5.6e-05	0.002577	0.001039	-0.000458	0.000817	0.000119	-0.000143	0.006142
75	-0.000467	0.000308	0.009668	0.003862	0.042739	-5e-05	0.000255	-0.000152	7.2e-05	0.002729	0.001262	0.000221	0.000585	0.005686	0.001586	0.000613	-0.000261	-0.000177	-0.001357	-0.000639	0.000522	0.030953	0.014945	0.009265	0.001998	0.029537	0.058882	-8e-06	0.003237	0.002846	0.000654	0.048395	0.00653	0.009288	0.009489	-0.001113	0.000909	0.000133	0.00604	0.109785	0.000509	5e-06	0.002829	0.00138	-0.000362	0.001039	0.000384	-0.000174	0.006758
76	-0.00057	0.000121	0.008114	0.003493	0.042541	-0.000257	-0.000131	-0.000445	-0.000116	0.002704	0.001293	0.000712	0.0013	0.005581	0.002896	0.001003	-0.000531	-0.000306	-0.001617	-0.000546	0.000513	0.029475	0.01528	0.008887	0.002	0.02922	0.05894	-0.000335	0.003051	0.002661	0.000492	0.048788	0.006276	0.00866	0.008844	-0.001007	0.000931	0.000206	0.005645	0.109992	0.000572	-0.002006	0.003832	5.4e-05	-0.001589	0.001548	0.00038	-0.000612	0.010501
77	-0.000604	0.000276	0.007989	0.003226	0.042239	-0.000231	-0.000115	-0.000375	0.00012	0.002848	0.001022	0.000358	0.000838	0.005824	0.002037	0.000922	-0.000555	-0.0003	-0.001046	-0.000526	0.000568	0.028785	0.015611	0.009316	0.002058	0.029505	0.059126	-0.000182	0.002977	0.002572	1e-06	0.045739	0.0062	0.008957	0.009073	-0.001371	0.001021	0.000413	0.005708	0.109753	0.000481	-0.003221	0.004062	-0.001794	-0.002236	0.00087	-0.000823	-0.000953	0.010753
78	-0.000385	0.000335	0.007831	0.003074	0.04156	-0.000199	7e-06	9.6e-05	0.000117	0.0028	0.000936	-0.000105	0.000441	0.006528	0.001498	0.001023	-7.6e-05	-7.4e-05	-0.001671	-0.000522	0.000442	0.028724	0.015621	0.009722	0.002211	0.028742	0.059169	-0.00061	0.003462	0.002569	-0.000383	0.045245	0.006577	0.009231	0.009658	-0.001894	0.001455	0.000495	0.005665	0.107371	0.000704	-0.005272	0.004192	-0.003131	-0.003021	0.000354	-0.001962	-0.000939	0.010376
79	-0.000228	0.000543	0.007105	0.002804	0.039753	0.000512	-0.001148	0.000629	0.000279	0.003692	0.001561	-0.000972	-3.3e-05	0.010132	0.001124	0.002004	7.1e-05	8.4e-05	-0.003451	-0.000899	0.000956	0.02649	0.014796	0.012308	0.002428	0.030215	0.058762	-0.001654	0.005435	0.003483	-0.000715	0.038337	0.006369	0.008836	0.011832	-0.003092	0.003906	0.001181	0.00595	0.097032	0.00193	-0.006173	0.005757	-0.0028	-0.002433	-0.000338	-0.003758	-0.00105	0.009575
80	-2.2e-05	0.000564	0.007388	0.003154	0.039708	0.000476	-0.000991	0.001408	0.000196	0.003913	0.002109	-0.000734	0.000148	0.012619	0.002606	0.002816	0.000429	0.000223	-0.004588	-0.000859	0.001275	0.026432	0.014125	0.013563	0.002667	0.031176	0.058169	-0.002062	0.007115	0.004112	0.000103	0.035485	0.006438	0.008329	0.012815	-0.003279	0.005573	0.001485	0.007035	0.095409	0.002521	-0.005879	0.007522	-0.00176	-0.002477	0.000293	-0.004808	-0.001125	0.009445
81	-0.000309	0.00074	0.00773	0.003454	0.040166	0.000567	-0.000572	0.000707	0.000316	0.003849	0.002121	0.000424	0.000734	0.01218	0.003662	0.002137	1.3e-05	0.000183	-0.00223	-0.000356	0.001367	0.02749	0.014195	0.012919	0.002346	0.032356	0.059043	-0.001323	0.007049	0.004033	0.000114	0.032347	0.00623	0.008598	0.012759	-0.002239	0.005928	0.001355	0.00714	0.100388	0.002212	-0.003644	0.006906	-0.000317	-0.002548	0.000415	-0.00268	-0.000917	0.009165
82	-0.000521	0.000774	0.008321	0.00385	0.041134	0.000216	0.000347	0.00036	0.00014	0.003065	0.001644	0.000309	0.000219	0.009925	0.002481	0.00102	0.000147	2.3e-05	-0.001917	-0.000474	0.001285	0.029324	0.014771	0.011451	0.002148	0.032056	0.059649	-0.00083	0.005869	0.00344	1.1e-05	0.032774	0.006211	0.009103	0.011844	-0.001543	0.004352	0.000912	0.007281	0.108882	0.001302	-0.003565	0.00515	0.000598	-0.002456	0.000996	-0.001625	-0.000571	0.009116
83	-0.000677	0.000859	0.008196	0.003729	0.040763	0.000322	0.000682	0.000203	0.000143	0.00306	0.001495	0.000536	0.000475	0.009233	0.00215	0.000503	-5.7e-05	7.3e-05	-0.001425	-0.000445	0.001194	0.02957	0.014857	0.011112	0.001927	0.03237	0.059956	-0.000617	0.005648	0.003249	-0.000406	0.033048	0.006157	0.009408	0.011802	-0.00123	0.004016	0.00082	0.007019	0.109628	0.001209	-0.003204	0.004481	0.000835	-0.002186	0.000663	-0.001328	-0.0004	0.008984
84	-0.001368	0.001036	0.008803	0.004051	0.040241	-7.7e-05	0.002448	0.000193	0.00043	0.002231	0.001333	0.000247	0.001038	0.005744	0.000997	0.00024	0.000125	0.000162	-0.001092	-0.001014	0.001274	0.03074	0.015181	0.009866	0.00124	0.032128	0.059375	-0.000293	0.003932	0.001944	-0.001255	0.03964	0.005658	0.009653	0.010475	0.000298	0.001525	0.000833	0.007096	0.121192	0.001064	-0.003892	0.004498	-0.00078	-0.002529	-0.000975	0.000456	0.000174	0.009067
85	-0.001372	0.001896	0.010077	0.004237	0.03932	-3.1e-05	0.000403	0.000182	0.00071	0.004023	0.00156	0.001285	0.001188	0.01057	0.000775	0.000281	0.000372	0.000422	-0.003745	-0.002151	0.001253	0.027603	0.013179	0.011446	0.001318	0.034441	0.06013	0.000527	0.009369	0.004421	-1.9e-05	0.044128	0.006933	0.008754	0.013287	0.001896	0.004887	0.000438	0.006089	0.106307	0.001379	-0.000269	0.008457	-0.001568	-0.001576	-0.000138	0.002032	-0.000632	0.009326
86	-0.00129	0.001365	0.00943	0.003742	0.039808	-0.000448	-0.001184	-0.00139	0.001481	0.003212	0.002131	0.001388	0.000597	0.012163	0.002274	0.000458	0.000474	0.001353	-0.002758	-0.003008	0.00015	0.02611	0.012754	0.01348	0.00157	0.030443	0.060432	0.000627	0.010964	0.00434	-0.000637	0.044656	0.00703	0.007934	0.014702	0.002068	0.005545	0.000651	0.005203	0.102423	0.001627	1.5e-05	0.006726	0.000257	-0.000494	0.00056	0.000254	8.6e-05	0.00858
87	-0.001486	0.000379	0.009317	0.002887	0.041071	-1.2e-05	-0.001639	1e-05	0.001823	0.002718	0.002582	0.000856	0.001576	0.013716	0.001875	0.001178	0.00078	0.000804	-0.002939	-0.003173	4.7e-05	0.025702	0.014182	0.0137	0.002133	0.02847	0.059036	0.000425	0.012504	0.005037	-0.001161	0.043075	0.007802	0.008465	0.016093	0.001297	0.005912	0.001285	0.00573	0.098777	0.001286	5.8e-05	0.006223	0.00044	0.000161	0.001576	0.000911	0.000114	0.009113
88	-0.000121	-2.2e-05	0.009802	0.003942	0.040656	-0.000774	-0.000837	-0.000188	0.001555	0.005732	0.001798	0.00108	0.00156	0.017076	0.000839	0.002697	0.000815	-0.000221	0.002502	-0.000938	0.000145	0.026855	0.013256	0.011237	0.003542	0.024272	0.058521	-0.001263	0.020626	0.001657	-0.000203	0.040358	0.003933	0.007423	0.015776	0.001659	0.007614	0.002271	0.010858	0.093329	0.00104	0.001155	0.005554	0.003981	-0.00199	0.002381	0.000664	-0.000705	0.008581
89	0.001079	7.2e-05	0.008096	0.003236	0.041342	0.000893	0.001121	0.000506	0.001483	0.00652	0.001587	0.00045	0.000379	0.019443	0.001806	0.001649	0.000108	0.000426	-0.001906	0.00195	0.002043	0.024806	0.01318	0.012263	0.00306	0.028039	0.058959	-0.000169	0.013576	0.004452	-0.000898	0.036945	0.003707	0.009612	0.02031	0.00165	0.008955	0.002756	0.010563	0.087917	0.003279	0.002085	0.006628	0.003296	0.000229	0.003175	0.003134	0.000386	0.007895
90	0.000585	0.000432	0.007707	0.004085	0.042403	0.001114	0.00079	8.8e-05	0.000291	0.006729	0.001199	0.000812	-0.000446	0.019696	0.001045	0.002548	-5.7e-05	0.000977	-0.001959	-0.000158	0.001671	0.026717	0.012267	0.013291	0.003577	0.030483	0.060591	0.00183	0.010608	0.005547	-0.001127	0.03777	0.003781	0.010668	0.01903	0.001838	0.01115	0.001649	0.010393	0.085434	0.003288	0.002386	0.006501	0.003302	-0.001233	0.002265	0.002789	-2.7e-05	0.006723
91	0.000128	0.0003	0.008373	0.004217	0.042574	-0.00072	-0.00015	0.001459	0.000894	0.006095	0.00169	0.000574	-0.000243	0.01993	0.001961	0.002162	-0.000483	0.000908	-0.004843	-0.000495	0.001613	0.027751	0.012385	0.014363	0.003147	0.031237	0.05773	0.002907	0.009836	0.007034	-0.001835	0.038764	0.005502	0.0105	0.020573	0.00118	0.010441	0.002234	0.009769	0.08824	0.0035	0.002331	0.007164	0.002352	7.2e-05	0.001688	0.002597	0.00032	0.006342
92	0.000257	0.001335	0.009055	0.003762	0.043742	-0.001933	-0.000173	0.000433	3e-06	0.005672	0.001827	0.000758	0.00086	0.019872	0.002933	0.002586	-0.00049	0	-0.004406	-0.001074	0.000983	0.033855	0.012875	0.015918	0.003525	0.032654	0.055311	-0.002298	0.014897	0.007344	-0.00281	0.04854	0.006759	0.011035	0.020437	0.001325	0.0118	0.002476	0.009909	0.093751	0.003325	0.000822	0.00589	0.002231	-0.000301	-0.000138	0.000387	-0.000578	0.005191
93	-0.001124	0.001317	0.009842	0.002786	0.041667	-0.00209	-0.000959	0.000786	6.6e-05	0.006988	0.002586	-1.3e-05	0.001067	0.021546	0.004926	0.002031	-0.000936	-0.000803	-0.00489	-0.001069	0.000624	0.031044	0.011566	0.018004	0.003869	0.035883	0.052176	-0.00363	0.018986	0.006715	-0.002529	0.050615	0.008122	0.009377	0.022887	-0.000248	0.013089	0.003389	0.010916	0.086801	0.004074	-0.000342	0.005541	0.001911	0.000192	0.000242	-7.6e-05	-0.000432	0.006363
94	-0.001088	0.000545	0.009049	0.002119	0.040942	-0.001249	-0.000283	0.000527	-0.000542	0.006799	0.002859	0.00034	0.001312	0.022259	0.004571	0.003037	-0.000895	-0.000512	-0.005431	-0.000497	0.000704	0.030774	0.011167	0.018262	0.00386	0.03641	0.052739	-0.003747	0.018372	0.007576	-0.00205	0.053648	0.00797	0.009257	0.022937	8.1e-05	0.01432	0.004019	0.010383	0.081947	0.00501	-0.000416	0.006191	0.001847	-0.000325	0.000824	5.3e-05	-0.00029	0.006133
95	-0.000745	0.000232	0.008662	0.001855	0.040401	-3.7e-05	-0.000916	0.000614	-0.000226	0.007914	0.003177	0.000988	0.000772	0.023666	0.004365	0.003663	-0.0003	-0.000104	-0.00426	-0.000935	0.001152	0.025738	0.00973	0.018455	0.003666	0.038254	0.052211	-0.001446	0.01865	0.008122	-0.000631	0.054001	0.009836	0.009435	0.021859	-0.000798	0.015859	0.004588	0.010942	0.073838	0.005499	-0.000242	0.006253	0.001648	-0.000438	0.001309	0.000675	0.000229	0.00598
96	-0.000394	0.000623	0.007018	0.002197	0.041884	0.000459	-0.001163	0.000383	-0.000131	0.007735	0.00245	0.001557	0.000738	0.026674	0.00327	0.00437	-3.8e-05	0.00054	-0.002684	-0.000252	0.000988	0.022423	0.009253	0.018338	0.004195	0.035796	0.056064	-0.000429	0.017506	0.008129	-0.000562	0.047017	0.007591	0.009091	0.019758	0.000203	0.018083	0.005165	0.010023	0.06853	0.00565	6e-06	0.006954	0.001985	0.000243	0.000288	0.000263	0.0007	0.004002
97	-0.000437	0.001107	0.007341	0.002573	0.042709	-0.000312	-0.000905	1e-05	0.000145	0.007737	0.002521	0.001446	0.000404	0.027085	0.004099	0.004197	5.1e-05	0.000726	-0.000647	-0.000705	0.00102	0.022041	0.00897	0.018638	0.003987	0.035628	0.057736	-0.000367	0.017351	0.007558	-0.000957	0.041177	0.006593	0.008468	0.018835	-0.000575	0.019888	0.004755	0.009608	0.064447	0.005175	0.000579	0.006504	0.00199	0.00045	-0.000107	0.000712	0.000441	0.004064
98	-0.000863	0.000658	0.006949	0.002491	0.043254	-0.000618	-9.8e-05	0.000243	-0.000552	0.007344	0.002474	0.001243	0.000651	0.028846	0.004067	0.004174	0.000309	0.000525	0.000506	-0.000776	0.001102	0.022166	0.008697	0.019289	0.003882	0.035682	0.059054	-0.000321	0.017058	0.007382	-0.000686	0.038224	0.005498	0.007797	0.020088	0.000503	0.019343	0.004581	0.009235	0.064393	0.005701	0.000253	0.00622	0.002118	4.1e-05	0.000271	0.000631	7.3e-05	0.004237
99	-0.00059	0.000455	0.007113	0.003013	0.043846	-0.000408	0.000527	0.000264	-0.00047	0.007285	0.002974	0.001286	0.000498	0.028502	0.00446	0.004613	0.000316	0.000588	0.000791	-0.001064	0.001518	0.0225	0.008918	0.019479	0.003533	0.036211	0.059331	0.00044	0.016623	0.00728	-0.00012	0.038439	0.006301	0.007683	0.020477	0.000697	0.018657	0.004453	0.009404	0.064906	0.005594	0.000667	0.005541	0.00216	-0.000173	0.000786	0.000675	-0.000626	0.004596
100	-0.000616	0.000235	0.007018	0.002866	0.044308	-1.4e-05	0.000491	0.000382	-0.000751	0.007785	0.003224	0.001334	0.000626	0.030387	0.004253	0.004795	0.000319	0.000534	0.000287	-0.001016	0.001323	0.021395	0.009263	0.018929	0.003836	0.035838	0.058406	0.00104	0.017005	0.007191	2.4e-05	0.037731	0.00609	0.007729	0.021723	0.001076	0.018344	0.004528	0.009562	0.064747	0.005514	0.000557	0.00565	0.002386	0.000146	0.001237	0.000445	-0.000726	0.004667
101	-0.000137	0.000448	0.006784	0.002775	0.044344	0.000362	-8.6e-05	0.000409	-0.000261	0.008049	0.004005	0.00155	0.000402	0.030907	0.004523	0.00508	0.000284	0.000802	-0.000417	-0.000647	0.001062	0.021388	0.00957	0.018841	0.004422	0.035077	0.057576	0.001068	0.017301	0.006622	0.000288	0.037335	0.006054	0.007426	0.021934	0.000248	0.019318	0.004402	0.009612	0.063392	0.005255	0.000734	0.005247	0.001968	0.000486	0.001298	0.000249	-0.000653	0.004223
102	0.000285	0.000496	0.006708	0.00268	0.043512	0.000246	-0.000302	0.000565	-0.000529	0.008062	0.004219	0.001901	0.000722	0.031842	0.004619	0.004643	0.000463	0.000593	-0.000951	-0.000266	0.000611	0.02191	0.009692	0.018831	0.004343	0.034295	0.056867	0.000397	0.017767	0.006208	-0.000121	0.035842	0.005404	0.007742	0.022327	5e-05	0.019307	0.00434	0.010121	0.061112	0.00519	0.000384	0.005967	0.002038	0.000827	0.00123	0.000643	-0.000555	0.003989
103	0.000317	0.000511	0.006507	0.002741	0.043249	3.1e-05	-0.000681	0.000532	-0.000266	0.007796	0.004153	0.001988	0.000906	0.031799	0.004727	0.004484	0.000848	0.00081	-0.000984	-0.000142	0.000765	0.022323	0.009211	0.019048	0.004256	0.034402	0.057768	-0.0002	0.017488	0.006205	0.000177	0.035695	0.005234	0.007984	0.021936	0.000184	0.018352	0.004262	0.010355	0.060812	0.005303	0.000595	0.005799	0.001732	0.000601	0.001124	0.000955	-0.000336	0.003656
104	0.0002	0.000437	0.007117	0.003463	0.044054	-9.2e-05	-0.000673	0.000331	-0.00058	0.007831	0.003677	0.001743	0.00082	0.030501	0.004691	0.004063	0.000402	0.000912	-0.001969	-0.000314	0.000806	0.023275	0.009272	0.019231	0.003806	0.035193	0.058755	-0.000398	0.016515	0.00699	0.000161	0.034414	0.005315	0.008611	0.021367	0.000721	0.017172	0.004063	0.010995	0.060717	0.004932	0.000782	0.006143	0.002068	0.000993	0.000926	0.001163	-0.000133	0.003742
105	-0.000198	0.000165	0.00704	0.003692	0.045662	-2.2e-05	-0.000903	0.000123	-0.000265	0.008164	0.003656	0.0015	0.000594	0.030038	0.004513	0.003808	0.000391	0.001023	-0.001615	-0.000856	0.001085	0.024433	0.009469	0.019408	0.00399	0.035809	0.05933	0.000436	0.015082	0.006978	0.00036	0.032616	0.00513	0.007944	0.021263	0.000871	0.017396	0.003853	0.010212	0.063024	0.004674	0.001097	0.005363	0.002088	0.000811	0.000759	0.001548	-0.000138	0.003932
106	-0.000323	0.000255	0.007629	0.003815	0.046179	0.000553	-0.000724	9.4e-05	-0.000315	0.008355	0.003742	0.001338	0.000271	0.028511	0.004309	0.003416	-0.00026	0.000707	-0.001499	-0.001018	0.000639	0.025444	0.01022	0.020105	0.003913	0.035841	0.059051	0.000869	0.013858	0.006244	0.000482	0.030136	0.005448	0.007384	0.021332	0.000765	0.017801	0.003371	0.009621	0.065434	0.004193	0.000738	0.005164	0.00248	0.000365	0.000352	0.001653	-0.000306	0.003806
107	-0.000799	0.000132	0.007605	0.003722	0.044756	0.001026	-0.001007	0.000671	0.000274	0.009054	0.004109	0.001704	0.000712	0.027277	0.004564	0.00297	-0.000397	-2.3e-05	-0.000766	-0.001176	0.000471	0.026846	0.010312	0.019978	0.003621	0.033882	0.057281	0.002392	0.012644	0.004599	-0.000126	0.027471	0.004513	0.006319	0.02184	0.00167	0.018237	0.003218	0.008048	0.070373	0.003677	0.000483	0.004745	0.003106	-0.000637	-9e-06	0.002112	-0.000858	0.0039
108	-0.000872	0.000378	0.008528	0.0033	0.042906	0.000394	-0.001521	0.000301	0.000496	0.00902	0.003914	0.001206	0.000643	0.024225	0.004542	0.002823	-0.001091	0.000455	-0.002437	-0.000925	0.000207	0.027663	0.009902	0.019439	0.003205	0.03189	0.054204	0.002312	0.011956	0.004094	-0.000259	0.029632	0.005438	0.006699	0.021494	0.003128	0.016311	0.002553	0.007616	0.072469	0.003248	0.000276	0.004342	0.002989	-0.001011	0.000131	0.001427	-0.000447	0.004144
109	-0.000834	0.000561	0.009011	0.003444	0.040257	-0.000601	-0.001159	-0.000243	-0.000622	0.008479	0.003723	0.001039	0.000409	0.021979	0.004496	0.002058	-0.000991	0.000174	-0.004534	-0.00078	-0.000301	0.027233	0.009948	0.017797	0.003097	0.029773	0.052404	0.001009	0.011731	0.003852	-0.001154	0.032668	0.005517	0.006737	0.019392	0.002883	0.014588	0.002046	0.007498	0.075859	0.002802	0.00077	0.004943	0.002648	-0.00049	0.000671	0.000773	-0.000305	0.00477
110	-0.000302	0.00085	0.009268	0.003291	0.041231	-8.3e-05	1.1e-05	-0.000618	-0.001037	0.008136	0.003555	0.000549	0.000132	0.020771	0.002996	0.002019	-0.000772	0.000126	-0.003511	-0.00141	0.000198	0.026161	0.010725	0.016985	0.003495	0.029855	0.053653	0.0008	0.009811	0.003605	1.6e-05	0.033235	0.005131	0.006182	0.017741	0.002305	0.012754	0.001713	0.007915	0.078012	0.002234	0.000341	0.005376	0.001865	-0.000242	0.000508	0.000112	-7.2e-05	0.005005
111	-0.000242	0.000668	0.008581	0.003487	0.04093	-3e-05	0.00022	-0.00011	-0.000893	0.008178	0.003613	0.001037	-3e-06	0.022687	0.002834	0.002762	0.000121	0.000351	-0.001421	-0.000985	0.000499	0.026314	0.010756	0.01758	0.003542	0.030764	0.054891	0.000263	0.009958	0.003367	-0.000693	0.031469	0.004174	0.006184	0.018508	0.001481	0.012211	0.00195	0.008006	0.077974	0.002299	0.000694	0.004737	0.001463	0.000165	0.000639	-0.000298	-0.000373	0.004679
112	-0.00023	0.000793	0.008424	0.00331	0.042169	0.000128	-0.000327	0.000134	-2.5e-05	0.007969	0.003854	0.001396	0.000225	0.020972	0.002242	0.002683	0.000695	0.000357	-0.00045	-0.000663	0.000676	0.026892	0.011129	0.016899	0.003039	0.031731	0.05583	0.000724	0.008417	0.002936	-0.000765	0.031549	0.003617	0.006494	0.018521	0.001377	0.011316	0.001615	0.008209	0.080444	0.002074	0.000721	0.004041	0.001283	0.00025	0.000613	0.000173	-0.00038	0.004525
113	-0.000437	0.000749	0.008952	0.003418	0.043296	0.00034	0.000243	0.000516	0.000356	0.007368	0.003345	0.001014	0.000444	0.019102	0.002359	0.002521	0.0005	0.000386	-0.000339	-0.000359	0.000552	0.027989	0.011401	0.01599	0.003003	0.032405	0.056335	0.001389	0.007974	0.002605	-0.000705	0.030531	0.004095	0.006217	0.017584	0.001589	0.011256	0.001549	0.007924	0.083186	0.001658	0.000773	0.004045	0.001577	-3.6e-05	0.000429	0.000376	-0.000173	0.004064
114	-0.000333	0.000758	0.009213	0.003484	0.043875	0.000194	0.000366	0.000547	0.000472	0.007215	0.003304	0.000883	0.000445	0.017824	0.002266	0.002324	0.000452	0.000612	-0.000185	-0.000286	0.000474	0.028624	0.011627	0.015618	0.003156	0.032851	0.05726	0.001673	0.007399	0.002491	-0.000801	0.03205	0.004205	0.006255	0.016952	0.001528	0.010979	0.001388	0.007811	0.085668	0.001588	0.000651	0.0037	0.001551	-0.000136	0.000412	0.000522	-5.8e-05	0.003929
115	-0.000338	0.000699	0.009258	0.00355	0.043831	0.000134	0.000221	0.000424	0.000346	0.007243	0.003259	0.000905	0.000483	0.01758	0.002312	0.002227	0.000365	0.000442	-0.000659	-0.000377	0.000428	0.02873	0.011738	0.0155	0.003252	0.033015	0.057359	0.001819	0.007447	0.002527	-0.000771	0.031794	0.004269	0.006221	0.016921	0.001495	0.010923	0.001372	0.007757	0.085662	0.001635	0.00066	0.003634	0.001671	-0.000119	0.000461	0.000635	-4.7e-05	0.003889
116	-0.000333	0.00058	0.009293	0.003567	0.043824	-7.6e-05	-0.000156	0.000219	0.000127	0.007553	0.003472	0.000955	0.000448	0.018003	0.002339	0.002229	0.000337	0.000535	-0.001019	-0.000394	0.000321	0.028682	0.011994	0.015857	0.003481	0.033606	0.057216	0.001827	0.007379	0.002452	-0.000787	0.030393	0.004041	0.005999	0.017284	0.001055	0.011427	0.001364	0.007607	0.083904	0.001829	0.000623	0.003542	0.001598	-7.9e-05	0.000541	0.00082	-8e-05	0.003684
117	-0.000413	0.000403	0.009195	0.003567	0.043548	-2.6e-05	-0.000308	0.000362	-0.000221	0.008078	0.003731	0.001145	0.000468	0.019719	0.002534	0.002339	0.000272	0.000995	-0.001156	-0.000435	0.000287	0.028031	0.012185	0.0166	0.003657	0.033913	0.056187	0.001751	0.007891	0.002442	-0.000675	0.026557	0.003666	0.005636	0.018134	0.000727	0.012336	0.001484	0.007447	0.078909	0.002045	0.000739	0.003761	0.001451	6.8e-05	0.00071	0.000908	-0.000239	0.003528
118	-0.000326	0.000597	0.009053	0.003563	0.043808	-0.000144	-0.00022	0.000198	3.1e-05	0.008669	0.004117	0.001184	0.000544	0.021639	0.002982	0.002861	0.000298	0.000808	-0.000652	-0.000342	0.000277	0.02751	0.012064	0.017622	0.003486	0.034192	0.055088	0.001378	0.008448	0.002391	-0.000693	0.024461	0.003241	0.005343	0.018369	0.000925	0.013335	0.001641	0.007672	0.075219	0.002077	0.000709	0.004	0.001436	7.3e-05	0.000661	0.000838	-0.000184	0.003524
119	-0.000179	0.000772	0.008946	0.003553	0.04399	-0.000249	4.1e-05	0.000365	0.000216	0.009031	0.004233	0.001308	0.000581	0.022766	0.003303	0.003165	0.000192	0.00072	-0.000466	-0.000371	0.000379	0.027255	0.012	0.018432	0.003541	0.034624	0.054708	0.000972	0.009084	0.002462	-0.000564	0.023619	0.003201	0.005309	0.018642	0.001184	0.01383	0.001742	0.007675	0.072302	0.002206	0.000721	0.003988	0.001358	0.000167	0.00057	0.000733	-3.6e-05	0.003548
120	-0.000188	0.000848	0.008862	0.003572	0.043977	-0.000217	0.000229	0.000314	0.000285	0.009119	0.004297	0.001345	0.000612	0.023193	0.003377	0.003322	0.000235	0.000755	-0.000443	-0.000356	0.000399	0.027202	0.011979	0.018511	0.003493	0.034931	0.054643	0.000822	0.009175	0.002539	-0.000531	0.023412	0.003246	0.005277	0.018891	0.001322	0.014064	0.001778	0.00786	0.071633	0.002282	0.000694	0.004125	0.001487	9.4e-05	0.000484	0.000702	-2.8e-05	0.00356
121	-0.000152	0.00089	0.008363	0.003161	0.043541	-0.000151	0.000152	0.000894	0.000176	0.009693	0.004728	0.001942	0.00077	0.027212	0.00411	0.004514	0.000317	0.00048	-0.000942	-0.000432	0.000939	0.026136	0.011821	0.02092	0.00434	0.03661	0.054549	0.000887	0.010825	0.002933	-7.4e-05	0.020655	0.003442	0.005281	0.021877	0.001415	0.017614	0.002604	0.007796	0.062108	0.003266	0.000906	0.004886	0.001925	0.000574	0.000367	0.00102	0.000329	0.003784
122	1.5e-05	0.000586	0.007769	0.003285	0.042097	2.7e-05	-0.000432	0.000409	1e-05	0.010223	0.00538	0.002119	0.001425	0.03081	0.004624	0.006344	0.000995	0.000925	0.000462	-0.000668	0.000814	0.025744	0.012088	0.021158	0.004145	0.038795	0.055416	-0.000963	0.011198	0.004331	0.000275	0.022129	0.004183	0.005433	0.021937	0.002355	0.019527	0.002949	0.009249	0.05564	0.003354	0.001102	0.005353	0.003024	-0.000499	0.000371	0.001767	-0.000324	0.003746
123	-0.000126	0.00079	0.007273	0.003004	0.041128	-0.000378	-0.000402	-0.000102	-0.000568	0.009348	0.004263	0.001892	0.001015	0.031068	0.004772	0.006276	0.000578	0.000669	-0.00017	-0.000449	0.000722	0.023779	0.011809	0.021561	0.003773	0.038048	0.052498	-4.3e-05	0.012534	0.004531	0.000425	0.0247	0.004297	0.006624	0.021896	0.0016	0.019652	0.002594	0.009037	0.057415	0.003725	0.001595	0.004491	0.003335	-5.7e-05	0.000921	0.00192	-0.000561	0.004424
124	7.4e-05	0.00096	0.008088	0.002802	0.043775	-0.000685	0.000356	0.000264	0.000271	0.009459	0.003967	0.001838	8.4e-05	0.030636	0.004325	0.005298	-1.2e-05	0.000647	-0.000326	-0.0007	0.000193	0.023721	0.011202	0.021921	0.003218	0.036676	0.054507	0.000813	0.015307	0.004752	-0.000245	0.024574	0.004206	0.00609	0.021582	0.002357	0.019018	0.003206	0.009556	0.059192	0.004078	0.00172	0.003834	0.002951	-0.000684	0.001138	0.00154	-0.000136	0.006172
125	-0.000294	0.001262	0.008184	0.002913	0.044621	-0.000159	0.000589	0.000516	0.000787	0.009171	0.004013	0.001693	1.3e-05	0.030442	0.00439	0.004364	0.000298	0.000657	-0.000499	-0.000372	0.000219	0.023374	0.011345	0.021023	0.003316	0.037124	0.055901	0.000555	0.015161	0.005167	-0.001019	0.023678	0.003871	0.005861	0.021798	0.001203	0.019239	0.003055	0.009153	0.060707	0.003808	0.001298	0.004925	0.002118	-1e-05	0.0011	0.000665	-0.000243	0.007213
126	0.0001	0.000838	0.007798	0.003092	0.044998	-0.00011	2.8e-05	0.000549	-5.8e-05	0.009108	0.004151	0.00169	0.0004	0.031509	0.004221	0.005018	0.000407	0.000961	-0.000145	-0.000176	0.000485	0.022961	0.011492	0.020953	0.003732	0.03723	0.057141	0.000165	0.015886	0.004881	-0.00152	0.023422	0.003919	0.005646	0.02186	0.000557	0.020141	0.003333	0.008758	0.056727	0.003648	0.001033	0.004825	0.001228	0.000257	0.000995	0.000333	-0.000535	0.006534
127	9.2e-05	0.000814	0.007666	0.003107	0.044838	-0.000109	-8e-06	0.000557	-0.000147	0.009098	0.00416	0.00169	0.000508	0.031855	0.004251	0.005116	0.000525	0.001083	-0.000148	-0.000138	0.000556	0.02289	0.011495	0.020849	0.00385	0.037581	0.05684	1.4e-05	0.015774	0.004905	-0.001557	0.023306	0.003871	0.005785	0.021875	0.000426	0.020313	0.003327	0.008584	0.05623	0.003625	0.000993	0.005023	0.001201	0.000461	0.000942	0.00023	-0.000621	0.00628
[truncated: 78 more columns]

## Sheet: c
transcript_length	F_00mM_BzCN_cat_SM_20to127_nt23	F_00mM_BzCN_cat_SM_20to127_nt24	F_00mM_BzCN_cat_SM_20to127_nt25		F_10mM_BzCN_cat_SM_20to127_nt23	F_10mM_BzCN_cat_SM_20to127_nt24	F_10mM_BzCN_cat_SM_20to127_nt25			transcript_length	F_00mM_DMS_cat_SM_20to127_nt22	F_00mM_DMS_cat_SM_20to127_nt24	F_00mM_DMS_cat_SM_20to127_nt29	F_00mM_DMS_cat_SM_20to127_nt37		F_10mM_DMS_cat_SM_20to127_nt22	F_10mM_DMS_cat_SM_20to127_nt24	F_10mM_DMS_cat_SM_20to127_nt29	F_10mM_DMS_cat_SM_20to127_nt37
20										20
21										21
22										22	0					0
23	0				0					23	0.000184					0.000135
24	-0.000124	0			3.9e-05	0				24	0.000786	0				0.000764	0
25	-0.000538	-5.2e-05	0		0.000364	-4.2e-05	0			25	0.003315	-4.7e-05				0.003525	0.000176
26	-0.000128	-0.001667	-2.6e-05		0.002116	0.000464	5.1e-05			26	0.003839	0.009231				0.002924	0.009187
27	0.002267	3.8e-05	4e-06		0.001501	0.000151	0.001714			27	0.004049	0.014843				0.00326	0.013123
28	0.00299	-0.000364	3.6e-05		0.003214	-3.5e-05	0.001089			28	0.003864	0.018604				0.003533	0.016258
29	0.002168	-0.00023	-0.000163		0.003145	0.000502	0.000746			29	0.003038	0.019716	0			0.002801	0.016776	0
30	0.00162	-0.000558	-0.000164		0.003686	0.000551	0.000164			30	0.002681	0.019555	0.000159			0.002492	0.016945	9.8e-05
31	0.000127	-0.000213	-0.000553		0.00265	0.000318	0.000154			31	0.004513	0.014484	0.002342			0.003886	0.012583	0.001912
32	0.00409	0.001905	-0.001334		0.003996	-0.000447	0.000287			32	0.016776	0.012069	0.01014			0.015338	0.011474	0.010509
33	0.004588	0.001425	-0.000836		0.00479	0.000461	0.000884			33	0.024387	0.018921	0.011984			0.022915	0.018594	0.010577
34	0.004521	0.001006	7.4e-05		0.004578	0.000378	0.000773			34	0.028512	0.021578	0.011917			0.027035	0.021107	0.010558
35	0.003552	0.001348	-0.000203		0.003925	0.000315	0.000901			35	0.038117	0.022315	0.008691			0.036548	0.021656	0.007554
36	0.003592	0.001266	0.000184		0.003427	0.000714	0.001064			36	0.040939	0.02375	0.005142			0.039338	0.02341	0.004678
37	0.003399	0.001428	-4e-06		0.003527	0.000935	0.001168			37	0.037803	0.030501	0.00361	0		0.035519	0.029892	0.003379	0
38	0.003626	0.000749	0.000985		0.004076	0.001243	0.001125			38	0.035135	0.035159	0.003013	0.000732		0.033198	0.034823	0.0026	0.000735
39	0.003866	0.000851	0.000853		0.004502	0.000739	0.000919			39	0.039474	0.038109	0.004016	0.03026		0.038842	0.037172	0.003894	0.030815
40	0.004434	0.000578	0.001267		0.005973	0.001289	0.001638			40	0.047689	0.036871	0.005322	0.042819		0.047778	0.036772	0.005287	0.044288
41	0.004399	0.000869	0.001173		0.00625	0.001471	0.002019			41	0.047795	0.036396	0.005635	0.040391		0.047426	0.03619	0.005799	0.04189
42	0.004349	0.000939	0.001803		0.006826	0.00191	0.002754			42	0.045691	0.035305	0.008149	0.034287		0.044264	0.035437	0.008536	0.035741
43	0.004774	0.001561	0.002717		0.008001	0.002293	0.003926			43	0.037322	0.030182	0.018976	0.022086		0.033958	0.029959	0.018898	0.023764
44	0.005346	0.001789	0.003154		0.008154	0.002685	0.004025			44	0.032656	0.030844	0.024281	0.019687		0.029738	0.03126	0.023828	0.02036
45	0.005717	0.002133	0.003975		0.008657	0.003419	0.00492			45	0.029242	0.030365	0.031285	0.015416		0.026455	0.031052	0.030526	0.015953
46	0.00582	0.002564	0.004244		0.008719	0.003754	0.005501			46	0.027737	0.029203	0.032478	0.014088		0.025363	0.03056	0.031777	0.014272
47	0.005459	0.002965	0.004613		0.008845	0.004061	0.006361			47	0.025951	0.024675	0.035353	0.011286		0.024504	0.025873	0.035075	0.011322
48	0.005416	0.003263	0.004654		0.009067	0.004211	0.006681			48	0.025003	0.024268	0.035302	0.010585		0.02443	0.025333	0.034708	0.010244
49	0.005873	0.003352	0.004964		0.009477	0.004516	0.007614			49	0.023411	0.024192	0.041026	0.00836		0.023795	0.025336	0.041454	0.008346
50	0.00637	0.00286	0.005595		0.010177	0.005211	0.009355			50	0.02056	0.022722	0.051472	0.006831		0.022101	0.024535	0.053196	0.008544
51	0.006657	0.002618	0.006095		0.010163	0.004972	0.009559			51	0.020091	0.022521	0.052371	0.008397		0.021332	0.023942	0.054982	0.010415
52	0.006785	0.002586	0.005895		0.009045	0.004463	0.00777			52	0.019449	0.020294	0.046501	0.023493		0.020279	0.021587	0.048573	0.023915
53	0.006794	0.002376	0.005483		0.008924	0.003801	0.007519			53	0.019522	0.018881	0.037654	0.027645		0.019597	0.019835	0.038073	0.027076
54	0.006688	0.002395	0.005334		0.008987	0.003701	0.007446			54	0.01965	0.018711	0.037076	0.027253		0.019724	0.019654	0.037405	0.026553
55	0.00701	0.002446	0.005537		0.009414	0.003731	0.007657			55	0.019952	0.01901	0.03534	0.028103		0.019676	0.019839	0.034841	0.027362
56	0.008573	0.003125	0.006049		0.010849	0.004256	0.007916			56	0.019763	0.019431	0.032818	0.030016		0.019613	0.020126	0.032921	0.029132
57	0.009095	0.003196	0.006057		0.011136	0.004571	0.008009			57	0.019911	0.019469	0.032914	0.031072		0.0195	0.020381	0.032748	0.030134
58	0.010134	0.00311	0.006216		0.012548	0.004985	0.007635			58	0.019759	0.018699	0.029626	0.030297		0.019804	0.01944	0.028843	0.027809
59	0.011301	0.003503	0.006064		0.014533	0.004367	0.006465			59	0.019938	0.019033	0.027699	0.028898		0.02072	0.019031	0.025212	0.024817
60	0.011436	0.003588	0.006252		0.014923	0.004273	0.006313			60	0.020007	0.019301	0.027364	0.02872		0.021203	0.018629	0.024502	0.02391
61	0.011573	0.004287	0.006039		0.017112	0.00344	0.005821			61	0.02022	0.020001	0.025036	0.025195		0.022505	0.018054	0.020569	0.018646
62	0.011989	0.005333	0.005096		0.020012	0.002848	0.004568			62	0.020877	0.020251	0.023644	0.02159		0.025531	0.015828	0.015241	0.011021
63	0.011895	0.005043	0.005352		0.020701	0.002506	0.004158			63	0.021252	0.019994	0.023927	0.02159		0.026865	0.016373	0.015068	0.011182
64	0.012073	0.004382	0.005366		0.020724	0.002433	0.003361			64	0.022053	0.020231	0.027808	0.019419		0.028753	0.015447	0.014887	0.009754
65	0.012712	0.003425	0.005743		0.021828	0.002013	0.001981			65	0.023662	0.021571	0.030617	0.016554		0.031423	0.012848	0.011203	0.005187
66	0.013034	0.003575	0.005596		0.021683	0.00202	0.001978			66	0.024239	0.02238	0.030969	0.016007		0.031737	0.012614	0.010434	0.004509
67	0.014337	0.003459	0.004704		0.022245	0.001889	0.001461			67	0.024795	0.023377	0.027458	0.016245		0.031369	0.010894	0.007836	0.00287
68	0.015873	0.003094	0.003173		0.024181	0.001872	0.000856			68	0.027246	0.025532	0.020605	0.016264		0.032716	0.010362	0.004299	0.001679
69	0.01576	0.002547	0.003189		0.024236	0.001867	0.000874			69	0.027929	0.0253	0.019479	0.016101		0.033073	0.009862	0.003875	0.00144
70	0.016508	0.002647	0.002653		0.025321	0.001638	0.000784			70	0.030274	0.025087	0.016834	0.013997		0.03534	0.009832	0.003495	0.001594
71	0.015761	0.002219	0.002993		0.023953	0.00144	0.001431			71	0.029463	0.024164	0.015365	0.014054		0.033904	0.009371	0.002988	0.001171
72	0.015796	0.002486	0.002975		0.024025	0.001492	0.001486			72	0.029312	0.024266	0.015406	0.013915		0.033863	0.009329	0.002962	0.001139
73	0.015149	0.002536	0.002965		0.023039	0.001433	0.001449			73	0.027519	0.023372	0.01484	0.01273		0.032112	0.009321	0.003091	0.000864
74	0.014733	0.002616	0.003046		0.022524	0.001352	0.001363			74	0.026704	0.023182	0.014695	0.011951		0.031472	0.009219	0.0032	0.000897
75	0.014665	0.002479	0.002875		0.022375	0.001385	0.001249			75	0.026262	0.022981	0.014801	0.011955		0.030953	0.009265	0.003237	0.000909
76	0.013417	0.002422	0.004406		0.02241	0.001468	0.000848			76	0.024702	0.022313	0.014929	0.011929		0.029475	0.008887	0.003051	0.000931
77	0.013217	0.002662	0.00333		0.022626	0.001582	0.000517			77	0.024124	0.022538	0.014319	0.012724		0.028785	0.009316	0.002977	0.001021
78	0.012681	0.002648	0.003883		0.022339	0.001538	0.000667			78	0.023266	0.022801	0.014532	0.013877		0.028724	0.009722	0.003462	0.001455
79	0.012417	0.003078	0.003069		0.021001	0.001658	0.001476			79	0.021599	0.023178	0.015278	0.016099		0.02649	0.012308	0.005435	0.003906
80	0.012743	0.003206	0.003224		0.019367	0.001742	0.002612			80	0.021363	0.023209	0.015853	0.01695		0.026432	0.013563	0.007115	0.005573
81	0.012428	0.003288	0.003304		0.020253	0.001784	0.00283			81	0.021499	0.023388	0.016366	0.017962		0.02749	0.012919	0.007049	0.005928
82	0.012372	0.003264	0.003598		0.020821	0.001669	0.002609			82	0.022437	0.023448	0.017559	0.018877		0.029324	0.011451	0.005869	0.004352
83	0.011131	0.002974	0.003732		0.021407	0.001749	0.002413			83	0.022489	0.024194	0.018022	0.019659		0.02957	0.011112	0.005648	0.004016
84	0.007417	0.002837	0.002042		0.022025	0.001249	0.001758			84	0.022308	0.024518	0.020524	0.015109		0.03074	0.009866	0.003932	0.001525
85	0.012219	0.002366	0.004471		0.022448	0.001513	0.001307			85	0.023923	0.023472	0.02424	0.015889		0.027603	0.011446	0.009369	0.004887
86	0.014783	0.003627	0.003286		0.0201	0.002568	0.001298			86	0.022886	0.018787	0.032476	0.01488		0.02611	0.01348	0.010964	0.005545
87	0.015989	0.003787	0.004367		0.01896	0.002346	0.001559			87	0.022697	0.017435	0.033679	0.014412		0.025702	0.0137	0.012504	0.005912
88	0.00712	0.002737	0.009743		0.016794	0.001234	0.001793			88	0.025824	0.020167	0.031585	0.013911		0.026855	0.011237	0.020626	0.007614
89	0.012484	0.003234	0.011223		0.016622	0.002989	0.001967			89	0.021447	0.017505	0.022299	0.018464		0.024806	0.012263	0.013576	0.008955
90	0.016672	0.001225	0.008887		0.017599	0.004578	0.001584			90	0.023372	0.024052	0.019639	0.022861		0.026717	0.013291	0.010608	0.01115
91	0.016803	0.002418	0.004696		0.01766	0.003807	0.002001			91	0.024633	0.023341	0.020318	0.024625		0.027751	0.014363	0.009836	0.010441
92	0.00782	0.000849	0.003814		0.017608	0.002854	0.002625			92	0.025059	0.023997	0.022812	0.021892		0.033855	0.015918	0.014897	0.0118
93	0.005671	0.001385	0.003291		0.017741	0.001797	0.002818			93	0.024551	0.022984	0.024362	0.022054		0.031044	0.018004	0.018986	0.013089
94	0.00678	0.000228	0.005271		0.018188	0.001978	0.002024			94	0.024669	0.024626	0.024573	0.022513		0.030774	0.018262	0.018372	0.01432
95	0.008794	0.001253	0.005791		0.017899	0.001904	0.001552			95	0.024263	0.025557	0.024792	0.022146		0.025738	0.018455	0.01865	0.015859
96	0.010034	0.002882	0.005877		0.01605	0.001764	0.002893			96	0.023404	0.023703	0.022076	0.022049		0.022423	0.018338	0.017506	0.018083
97	0.008907	0.002883	0.004659		0.015529	0.001761	0.00357			97	0.023096	0.023925	0.020853	0.02223		0.022041	0.018638	0.017351	0.019888
98	0.009852	0.003725	0.004747		0.014927	0.001796	0.004148			98	0.021721	0.023245	0.019401	0.022991		0.022166	0.019289	0.017058	0.019343
99	0.009368	0.003564	0.006985		0.015614	0.002179	0.004007			99	0.021029	0.023524	0.019579	0.02184		0.0225	0.019479	0.016623	0.018657
100	0.01009	0.004344	0.007608		0.015242	0.00249	0.00416			100	0.021414	0.022033	0.018615	0.020854		0.021395	0.018929	0.017005	0.018344
101	0.010492	0.002903	0.007511		0.015348	0.003115	0.004466			101	0.022061	0.022173	0.018915	0.021297		0.021388	0.018841	0.017301	0.019318
102	0.010626	0.003408	0.005589		0.015464	0.002934	0.004442			102	0.022765	0.022212	0.019392	0.022648		0.02191	0.018831	0.017767	0.019307
103	0.012209	0.002636	0.006662		0.015856	0.003315	0.004791			103	0.022146	0.022626	0.020663	0.02412		0.022323	0.019048	0.017488	0.018352
104	0.011908	0.002312	0.006476		0.016175	0.003225	0.004767			104	0.022795	0.02272	0.020506	0.023831		0.023275	0.019231	0.016515	0.017172
105	0.013942	0.001632	0.00761		0.016391	0.003883	0.004894			105	0.02352	0.022429	0.020202	0.023203		0.024433	0.019408	0.015082	0.017396
106	0.01385	0.003198	0.006551		0.017603	0.003751	0.004734			106	0.023685	0.022926	0.018029	0.021947		0.025444	0.020105	0.013858	0.017801
107	0.016133	0.005281	0.008564		0.018522	0.004187	0.004561			107	0.025615	0.023452	0.016563	0.019625		0.026846	0.019978	0.012644	0.018237
108	0.016798	0.004891	0.008786		0.018933	0.0038	0.004596			108	0.026475	0.026603	0.015757	0.019403		0.027663	0.019439	0.011956	0.016311
109	0.020236	0.002676	0.009243		0.01975	0.002645	0.004542			109	0.027598	0.027125	0.019058	0.019483		0.027233	0.017797	0.011731	0.014588
110	0.021483	0.003684	0.008387		0.022104	0.001803	0.003418			110	0.025985	0.027166	0.018852	0.021489		0.026161	0.016985	0.009811	0.012754
111	0.01966	0.004264	0.007007		0.023072	0.002845	0.004079			111	0.025262	0.026352	0.016197	0.022771		0.026314	0.01758	0.009958	0.012211
112	0.019446	0.006381	0.008845		0.022289	0.003489	0.00354			112	0.024627	0.02587	0.015548	0.023154		0.026892	0.016899	0.008417	0.011316
113	0.019537	0.00539	0.008654		0.02107	0.00306	0.003231			113	0.024752	0.02538	0.014354	0.023595		0.027989	0.01599	0.007974	0.011256
114	0.021391	0.006055	0.008867		0.021684	0.002854	0.003069			114	0.025175	0.025845	0.013902	0.023835		0.028624	0.015618	0.007399	0.010979
115	0.021571	0.006036	0.008763		0.021742	0.00281	0.003134			115	0.025231	0.026093	0.013769	0.02382		0.02873	0.0155	0.007447	0.010923
116	0.02166	0.00688	0.009587		0.021836	0.002929	0.003734			116	0.025584	0.026357	0.013226	0.023934		0.028682	0.015857	0.007379	0.011427
117	0.019949	0.006753	0.010494		0.021302	0.003239	0.00462			117	0.025294	0.02589	0.013473	0.023732		0.028031	0.0166	0.007891	0.012336
118	0.022429	0.006165	0.009861		0.022065	0.003351	0.004521			118	0.025718	0.025867	0.013758	0.024004		0.02751	0.017622	0.008448	0.013335
119	0.027413	0.005883	0.009605		0.024074	0.003616	0.004507			119	0.02606	0.026477	0.01411	0.024204		0.027255	0.018432	0.009084	0.01383
120	0.027701	0.005998	0.009422		0.024294	0.003718	0.004522			120	0.026087	0.026388	0.014133	0.02416		0.027202	0.018511	0.009175	0.014064
121	0.030317	0.00692	0.010764		0.025849	0.004604	0.00602			121	0.026111	0.025388	0.014182	0.024315		0.026136	0.02092	0.010825	0.017614
122	0.023191	0.004287	0.007102		0.022249	0.003385	0.004885			122	0.024761	0.021999	0.014994	0.024523		0.025744	0.021158	0.011198	0.019527
123	0.020436	0.007887	0.004324		0.020923	0.002634	0.005222			123	0.023188	0.023356	0.016447	0.023398		0.023779	0.021561	0.012534	0.019652
124	0.018591	0.006853	0.005822		0.023058	0.003352	0.00499			124	0.021851	0.024025	0.019403	0.022886		0.023721	0.021921	0.015307	0.019018
125	0.019138	0.007527	0.005701		0.024	0.004113	0.005629			125	0.022351	0.02162	0.018067	0.022616		0.023374	0.021023	0.015161	0.019239
126	0.018559	0.006505	0.00589		0.022354	0.00414	0.005277			126	0.022903	0.021857	0.017666	0.024451		0.022961	0.020953	0.015886	0.020141
127	0.018548	0.006832	0.005745		0.021971	0.004159	0.00528			127	0.022942	0.021677	0.017349	0.024592		0.02289	0.020849	0.015774	0.020313

## Sheet: e
transcript_length	F_00mM_BzCN_cat_SM_20to127_nt52	F_00mM_BzCN_cat_SM_20to127_nt55	F_00mM_BzCN_cat_SM_20to127_nt53	F_00mM_BzCN_cat_SM_20to127_nt54		F_10mM_BzCN_cat_SM_20to127_nt52	F_10mM_BzCN_cat_SM_20to127_nt55	F_10mM_BzCN_cat_SM_20to127_nt53	F_10mM_BzCN_cat_SM_20to127_nt54			transcript_length	F_00mM_DMS_cat_SM_20to127_nt51	F_00mM_DMS_cat_SM_20to127_nt52	F_00mM_DMS_cat_SM_20to127_nt55		F_10mM_DMS_cat_SM_20to127_nt51	F_10mM_DMS_cat_SM_20to127_nt52	F_10mM_DMS_cat_SM_20to127_nt55
20												20
21												21
22												22
23												23
24												24
25												25
26												26
27												27
28												28
29												29
30												30
31												31
32												32
33												33
34												34
35												35
36												36
37												37
38												38
39												39
40												40
41												41
42												42
43												43
44												44
45												45
46												46
47												47
48												48
49												49
50												50
51												51	0				0
52	0					0						52	0.000852	0			0.000854	0
53	1.8e-05		0			4.3e-05		0				53	0.030251	0.000556			0.030129	0.000542
54	0.00139		-1.1e-05	0		0.001392		0	0			54	0.030569	0.019678			0.030427	0.019929
55	0.001847	0	-0.000364	-4e-05		0.001801	0	-0.000408	-3e-05			55	0.023453	0.026095	0		0.023482	0.026232	0
56	0.001154	3.6e-05	3.7e-05	-0.000212		0.001545	7e-05	0.000127	-0.000206			56	0.012982	0.020273	0.000442		0.013382	0.020175	0.000415
57	0.001488	0.001945	6.8e-05	-0.000102		0.001816	0.002512	-0.000353	-0.000149			57	0.012786	0.020918	0.014		0.013384	0.020803	0.013857
58	0.001068	0.003934	4.3e-05	-0.000478		0.00175	0.004402	-0.000917	-0.000263			58	0.010693	0.019739	0.024608		0.011951	0.019603	0.02481
59	0.00071	0.003003	0.000576	0.000157		0.000816	0.003438	-0.000221	-0.000198			59	0.008416	0.016494	0.018711		0.009946	0.015423	0.018294
60	0.000421	0.003194	0.00059	0.000309		0.000476	0.003159	0.000113	-0.000325			60	0.008127	0.016039	0.017663		0.009623	0.014581	0.017071
61	-0.000268	0.002145	2.3e-05	0.000516		0.000136	0.002489	0.000603	8e-06			61	0.00935	0.014666	0.014094		0.012017	0.014487	0.01297
62	-0.000633	0.001844	-0.001478	-6e-06		0.000433	0.001489	-0.000438	0.000238			62	0.011911	0.014202	0.010386		0.018849	0.018289	0.008204
63	-0.000513	0.001688	-0.001394	-0.000274		0.000949	0.001367	-0.000294	0.000299			63	0.01129	0.013375	0.008908		0.018831	0.018476	0.007185
64	-0.00012	0.001293	-0.001105	0.000222		0.001049	0.000853	-0.000685	0.000332			64	0.012434	0.01319	0.006677		0.020623	0.018635	0.00596
65	0.001465	0.00018	5.6e-05	0.000666		0.00331	0.000679	0.002191	-3e-05			65	0.016929	0.016501	0.005287		0.027307	0.026728	0.006862
66	0.001759	6.5e-05	0.000111	0.000786		0.003439	0.000992	0.002121	5e-06			66	0.018849	0.017601	0.005506		0.029926	0.027855	0.007266
67	0.003486	0.000708	0.000851	0.000865		0.006003	0.001804	0.003275	0.000124			67	0.025408	0.022891	0.00794		0.036186	0.033574	0.011409
68	0.005688	0.004974	0.001925	0.001058		0.010179	0.00625	0.003015	0.000833			68	0.038842	0.031098	0.017328		0.043131	0.037054	0.024143
69	0.005788	0.004804	0.001552	0.001213		0.010311	0.006782	0.00343	0.001261			69	0.03906	0.032085	0.017415		0.041223	0.036451	0.02374
70	0.008255	0.006754	0.003167	0.001465		0.011807	0.010094	0.004751	0.001772			70	0.039169	0.03081	0.018981		0.036477	0.032475	0.023357
71	0.01201	0.010245	0.004916	0.001464		0.013499	0.013625	0.006592	0.002763			71	0.040909	0.03177	0.017783		0.036092	0.031352	0.020949
72	0.012987	0.011024	0.005373	0.001402		0.013945	0.014584	0.006669	0.002825			72	0.041841	0.031616	0.017972		0.036494	0.031109	0.020983
73	0.013591	0.014159	0.006677	0.002007		0.014472	0.017583	0.007057	0.003294			73	0.045065	0.032904	0.020525		0.039443	0.032487	0.022956
74	0.013856	0.01543	0.006972	0.002378		0.014614	0.019732	0.006722	0.003569			74	0.047861	0.03368	0.021416		0.043665	0.034176	0.023388
75	0.013159	0.015411	0.007284	0.002671		0.014496	0.019979	0.00664	0.003592			75	0.047788	0.033216	0.020947		0.046748	0.035125	0.023176
76	0.009788	0.013557	0.002553	0.003484		0.013276	0.021285	0.003207	0.00434			76	0.052466	0.030662	0.016363		0.075338	0.040723	0.019108
77	0.008272	0.010766	0.001929	0.00262		0.012325	0.020037	0.00395	0.004389			77	0.043785	0.025789	0.013822		0.079509	0.039426	0.018506
78	0.006279	0.007696	-4.4e-05	0.001232		0.010804	0.018932	0.00381	0.004475			78	0.030892	0.018626	0.010716		0.081214	0.037446	0.017378
79	0.001966	0.003021	0.000473	0.000224		0.008184	0.015264	0.00249	0.003617			79	0.008569	0.007964	0.006828		0.062028	0.029134	0.014996
80	0.000953	0.002389	0.000419	0.000129		0.007585	0.013076	0.001984	0.003262			80	0.003459	0.005407	0.00601		0.050077	0.024752	0.013669
81	0.000678	0.002212	0.000867	0.00039		0.008054	0.014424	0.003579	0.003656			81	0.002186	0.004777	0.005997		0.04744	0.025943	0.014972
82	0.001421	0.002741	0.000892	0.00082		0.009092	0.016846	0.005045	0.003911			82	0.003439	0.005353	0.006798		0.052769	0.029522	0.016431
83	0.000881	0.002288	0.000897	0.001085		0.009044	0.017297	0.00518	0.004009			83	0.00277	0.005054	0.006969		0.052917	0.030426	0.016924
84	-1.7e-05	0.002473	-0.003517	0.003012		0.011063	0.019249	0.004368	0.003582			84	0.006204	0.005852	0.006549		0.060217	0.03442	0.01756
85	0.002434	0.005836	-0.002877	-0.000681		0.008503	0.013988	0.003602	0.002543			85	0.001352	0.005101	0.00794		0.047269	0.026384	0.018845
86	-0.000236	0.006307	-0.006245	-0.000943		0.008585	0.012576	0.001199	0.00162			86	0.003067	0.003898	0.008591		0.036342	0.022457	0.017952
87	-1.7e-05	0.007145	-0.002387	-0.002943		0.008753	0.011112	0.000552	0.00249			87	0.00047	0.005937	0.008354		0.03067	0.020013	0.016279
88	-0.002956	0.003307	-0.004821	0.001136		0.006737	0.004259	-0.00054	-0.000964			88	0.00354	0.00398	0.004837		0.022264	0.017391	0.013785
89	0.002258	-0.000639	-0.001318	-3e-06		0.003674	0.006243	-0.000996	-1.7e-05			89	0.0024	0.003893	0.004539		0.017104	0.012871	0.012396
90	0.001117	-0.001579	-0.003232	-0.002078		0.003551	0.0066	-0.001117	-0.000846			90	0.003486	0.004137	0.008656		0.017363	0.010597	0.012961
91	0.000952	-0.002147	-0.001981	-0.003826		0.002613	0.006354	0.00063	-0.000361			91	0.002072	0.005339	0.009376		0.01557	0.009333	0.012958
92	-0.000822	-0.000122	0.002826	-0.001755		0.003306	0.004136	0.001372	-3.6e-05			92	0.003313	0.002298	0.009261		0.013141	0.010243	0.012988
93	-0.000387	0.000366	0.00245	0.000382		0.00221	0.002993	0.001243	0.000302			93	0.002738	0.003541	0.008031		0.006505	0.00761	0.010535
94	-0.000488	0.001285	0.001967	-0.000624		0.001378	0.002746	0.000604	0.000278			94	0.001963	0.003795	0.007496		0.004727	0.006773	0.009364
95	0.000146	0.001628	0.002176	-0.000442		0.000711	0.003493	0.001253	0.000288			95	0.001345	0.004337	0.007266		0.002435	0.004961	0.008938
96	-7.6e-05	0.002151	0.002207	-0.00157		0.000701	0.003143	0.000383	-3.6e-05			96	0.000608	0.004395	0.007677		0.002404	0.004506	0.008694
97	0.00079	0.002248	0.001795	-0.000988		0.000693	0.003197	-5.7e-05	0.000289			97	0.001208	0.003976	0.007203		0.001799	0.004529	0.009093
98	-9.1e-05	0.002731	0.000721	-0.001351		0.000659	0.00255	-0.000345	3e-06			98	0.00139	0.003884	0.006312		0.001653	0.003963	0.008807
99	0.001076	0.003175	0.000913	-6.3e-05		0.000153	0.002738	0.000184	0.000783			99	0.002482	0.003656	0.006085		0.001773	0.00378	0.008943
100	0.001144	0.002474	0.001576	0.001038		0.000488	0.002481	0.001078	0.000793			100	0.001493	0.003505	0.006685		0.001795	0.003514	0.00865
101	0.001844	0.002805	0.001603	0.001917		0.000138	0.002477	0.00114	0.000728			101	0.001406	0.002956	0.007481		0.00182	0.0035	0.008514
102	0.000465	0.003535	0.002268	0.000658		0.000253	0.00254	0.000961	0.000362			102	-0.000221	0.003379	0.007577		0.001721	0.003497	0.008624
103	-0.000277	0.004471	0.002175	-0.000227		8.8e-05	0.002894	0.00053	-0.000158			103	0.000609	0.003503	0.007601		0.002057	0.00393	0.009066
104	0.000413	0.003463	0.002103	-0.000422		0.000495	0.003098	0.001325	0.000136			104	0.000629	0.004053	0.007287		0.002486	0.004191	0.009081
105	0.001178	0.002513	0.003035	4.8e-05		0.000736	0.003575	0.001918	-0.00022			105	0.000938	0.003939	0.007547		0.003313	0.004787	0.009414
106	0.00184	0.00213	0.002426	-0.000423		0.001096	0.004217	0.002305	-9.5e-05			106	0.001293	0.00404	0.007037		0.004521	0.006124	0.010087
107	0.002514	0.00144	0.003694	-0.00036		0.001772	0.005207	0.001912	-0.000124			107	0.000919	0.003633	0.007897		0.006543	0.008842	0.011912
108	0.001681	0.000945	0.00087	0.000368		0.002763	0.006456	0.001717	9.8e-05			108	0.000897	0.001841	0.006882		0.009301	0.011566	0.013261
109	0.001225	0.000909	0.007231	-0.000446		0.002802	0.00641	0.000933	0.001001			109	-0.000293	0.003038	0.006284		0.012267	0.011623	0.012943
110	-0.001102	0.001874	0.003553	0.000145		0.002498	0.006599	0.000753	0.000426			110	0.000332	0.003216	0.006126		0.014948	0.014029	0.013335
111	-0.001091	0.001746	0.000688	-0.000397		0.00297	0.005747	0.001339	0.000596			111	0.000768	0.003386	0.006687		0.014635	0.013223	0.013195
112	-0.000714	0.001771	0.001042	0.000765		0.003399	0.006104	0.001394	0.000739			112	0.000738	0.003306	0.007314		0.015264	0.014416	0.013536
113	0.000837	0.001725	0.001286	9.5e-05		0.004341	0.007619	0.001309	0.000894			113	0.001039	0.003002	0.007019		0.017314	0.016643	0.013999
114	0.000642	0.001616	0.000987	0.000134		0.004545	0.007943	0.001497	0.000896			114	0.00087	0.002754	0.006847		0.018936	0.018154	0.014704
115	0.000683	0.001654	0.000787	7.4e-05		0.004463	0.007878	0.00144	0.000855			115	0.000753	0.002635	0.0068		0.019127	0.01831	0.014709
116	0.000302	0.001781	0.00031	0.000452		0.003527	0.006702	0.001187	0.000602			116	0.000457	0.002414	0.006615		0.018243	0.017644	0.014491
117	0.000422	0.002054	0.000502	0.000565		0.002236	0.005083	0.000709	-8e-06			117	0.000214	0.002506	0.006826		0.015928	0.015603	0.013423
118	0.000213	0.001769	0.001307	0.000463		0.002632	0.00532	0.00091	0.000256			118	2.6e-05	0.002025	0.006672		0.014054	0.014412	0.012913
119	0.000587	0.001558	0.001854	-2.6e-05		0.003201	0.006025	0.000778	0.0004			119	-0.000425	0.002052	0.006938		0.013297	0.013759	0.012339
120	0.00046	0.001611	0.001853	0.000212		0.002948	0.005822	0.000565	0.000491			120	-0.000401	0.002045	0.006883		0.012745	0.013402	0.012202
121	0.00143	0.001993	0.00065	8.2e-05		0.001128	0.004318	-0.000375	0.000199			121	-0.000561	0.003038	0.007953		0.006705	0.00816	0.009564
122	0.000326	0.004393	-0.001407	-0.00126		-0.000338	0.003568	0.001055	0.001002			122	0.000613	0.001952	0.008837		0.002123	0.004662	0.007848
123	0.00125	0.004462	-0.001933	-0.001623		0.000171	0.003711	0.001726	0.000582			123	-2.6e-05	0.000679	0.008956		0.001822	0.004625	0.007293
124	-0.000257	0.003452	0.000675	0.001548		0.000333	0.003137	0.001347	3e-06			124	-0.000554	0.001212	0.006941		0.002008	0.003098	0.006754
125	-0.000916	0.001717	0.001842	0.002277		0.000488	0.002262	0.000423	-0.000644			125	0.000298	0.001807	0.006647		0.002118	0.003275	0.007701
126	0.00055	0.001469	0.000885	0.001407		0.000203	0.001982	-0.000146	-0.000442			126	0.000421	0.001728	0.006658		0.001878	0.003689	0.007541
127	0.000708	0.001396	0.000772	0.001019		4.3e-05	0.001964	-0.000292	-0.000474			127	0.000468	0.001812	0.0067		0.001928	0.003894	0.007686
