# Supplementary material for: Observation of coordinated RNA folding events by systematic cotranscriptional RNA structure probing
Source: Nat Commun. 2023 Nov 29;14:7839. doi: 10.1038/s41467-023-43395-9 (PMC10687018; doi:10.1038/s41467-023-43395-9)
Supplement: Supplementary file 6 — Source Data [file 41467_2023_43395_MOESM6_ESM.zip › Source_Data/Fig5_Source_Data.xlsx]

## Sheet: c
Sample	Replicate 1	Replicate 2	Replicate 3	Replicate 4	Average
-SC -ppGpp	12.9716	11.5172	13.2618	13.8268	12.8943
-SC +ppGpp	52.0053	51.4106	55.0959	52.6053	52.7793
+SC -ppGpp	3.6014	7.15465	3.80963	7.7201	5.57144
+SC +ppGpp	64.0324	64.8455	71.7675	67.3642	67.0024

## Sheet: d
Transcript Length	1	2	3	4	5	6	7	8	9	10	11	12	13	14	15	16	17	18	19	20	21	22	23	24	25	26	27	28	29	30	31	32	33	34	35	36	37	38	39	40	41	42	43	44	45	46	47	48	49
20	0.005675	0.019078	0.000979	0.002353	0.004836	-7e-06	0.0021	2.2e-05	0.000689	8.8e-05	8.7e-05	0.000149	0.00039	0.008853	0.002107	0.017978	0.004431	0.022486	0.000311	0
21	0.005594	0.018871	0.001147	0.002215	0.005354	0.001157	0.002755	2.6e-05	0.000661	-5.3e-05	0.000179	0.000444	0.00045	0.008839	0.002113	0.018273	0.004511	0.02409	0.000326	-8e-06	0
22	0.003928	0.018226	0.001936	0.001966	0.00772	0.003275	0.006061	0.000124	0.002366	-0.000245	-7e-06	0.001246	0.00042	0.010627	0.002156	0.021835	0.00554	0.034491	-0.00089	0.000821	0.000173	0
23	0.003131	0.019617	0.00197	0.002127	0.006585	0.00341	0.005206	0.000235	0.002364	0.000321	0.000649	0.001333	0.000108	0.009416	0.001518	0.020131	0.004798	0.034646	-0.000141	0.001238	0.000717	1.7e-05	0
24	0.002135	0.012522	0.001641	0.003384	0.003466	0.004732	0.002609	-0.000136	0.000995	0.000214	0.001405	0.000621	0.000289	0.011084	0.00156	0.017569	0.004072	0.031726	0.002189	0.001073	0.001972	0.003321	3.4e-05	0
25	0.006127	0.026261	0.004006	0.010262	0.012822	0.004082	0.005523	-0.000487	0.001333	8.3e-05	0.001238	0.000172	-2e-05	0.010617	0.000395	0.014439	0.00328	0.027788	0.001808	0.000268	0.001606	0.00321	0.002177	0.000149	0
26	0.00634	0.032834	0.004265	0.010896	0.015611	0.006285	0.005719	-0.000778	0.001123	-0.000504	0.00099	-2.9e-05	7.9e-05	0.010888	0.000195	0.012962	0.00284	0.025795	0.00139	0.000108	0.001456	0.003574	0.002325	0.011691	0.000273	0
27	0.007782	0.035118	0.006435	0.007248	0.010985	0.005499	0.005522	-0.000286	0.002795	-0.000231	0.001545	0.000178	0.000839	0.013697	-0.000687	0.009959	0.002006	0.023682	0.0011	-6.3e-05	0.001072	0.00426	0.001721	0.028264	0.023366	-4e-06	0
28	0.007535	0.03555	0.007065	0.01567	0.01228	0.005903	0.008686	0.00016	0.002481	6.9e-05	0.00206	3.6e-05	0.001342	0.015872	0.000322	0.008733	0.001575	0.021246	0.00105	-0.000125	0.000553	0.003621	0.00123	0.026141	0.028568	0.000606	7e-06	0
29	0.00688	0.034579	0.006992	0.015936	0.023361	0.010636	0.010146	0.000348	0.003188	0.000148	0.003174	8.2e-05	0.001524	0.017764	0.000465	0.009183	0.001524	0.019581	0.000734	-0.00044	0.000206	0.002859	0.00098	0.024517	0.024519	0.000338	0.001202	5.2e-05	0
30	0.006576	0.033179	0.006832	0.016149	0.024446	0.012121	0.01237	0.00028	0.004722	-0.000179	0.003433	0.000217	0.001725	0.018548	0.000887	0.010119	0.00175	0.018704	0.000287	-0.000906	8.2e-05	0.002109	0.000843	0.02163	0.020555	-0.000654	0.000924	0.003879	0.000192	0
31	0.006297	0.032969	0.006737	0.015877	0.025907	0.013106	0.01582	8.2e-05	0.004181	-0.000409	0.00403	0.000688	0.002034	0.019052	0.000885	0.011958	0.001985	0.02054	0.000279	-0.00124	-2.3e-05	0.001773	0.000776	0.022164	0.018896	-0.000929	0.000527	0.006649	0.023614	8.2e-05	0
32	0.006228	0.032317	0.007101	0.016058	0.026239	0.012606	0.018024	1.4e-05	0.004623	-0.000482	0.004248	4.6e-05	0.002164	0.018581	0.000856	0.012969	0.002369	0.02341	0.000578	-0.001713	-0.00041	0.001759	0.000648	0.022425	0.017759	-0.00177	-0.000245	0.006793	0.039127	0.013688	0.00016	0
33	0.00556	0.033714	0.007279	0.016325	0.026597	0.012478	0.018958	0.000155	0.003335	0.000109	0.004431	0.000137	0.002777	0.020495	0.001011	0.013026	0.002306	0.026218	0.001304	-0.000838	-0.000609	0.001291	0.000503	0.020738	0.016883	-0.000627	-0.000386	0.006504	0.032573	0.018184	0.02229	6.7e-05	0
34	0.005035	0.033457	0.007589	0.016751	0.026805	0.012815	0.01797	0.000449	0.007267	-0.000119	0.00552	0.000371	0.003721	0.024542	0.001009	0.012261	0.002158	0.026622	0.001509	-0.000258	-0.000142	0.000914	0.000308	0.018592	0.014655	-0.000766	-0.000161	0.004934	0.025831	0.018584	0.027794	0.005689	0.000135	0
35	0.004717	0.032677	0.007885	0.017306	0.026406	0.012735	0.017088	0.0005	0.007506	-0.000114	0.005146	0.000865	0.004045	0.025358	0.001154	0.011718	0.002099	0.026651	0.001571	0.000105	0.000594	0.00149	5.9e-05	0.017043	0.013566	-0.000726	-8.3e-05	0.004098	0.023704	0.01746	0.025769	0.005845	0.017759	-3e-05	0
36	0.004318	0.031356	0.008041	0.017946	0.027109	0.012814	0.016311	0.000566	0.007863	4e-06	0.007064	5.1e-05	0.003679	0.026459	0.001808	0.012836	0.002029	0.026793	0.001657	0.000239	0.001029	0.00189	-0.000252	0.014745	0.01067	-0.000663	0.000144	0.002929	0.019899	0.013976	0.021007	0.004793	0.025835	0.001212	0.000128	0
37	0.00458	0.030748	0.007938	0.018038	0.027979	0.012795	0.015903	0.000252	0.008166	0.000466	0.007665	-0.000289	0.004102	0.026036	0.001615	0.013845	0.002373	0.027761	0.001593	-7e-06	0.001042	0.002446	0.000121	0.016828	0.01135	-0.001346	7.7e-05	0.003115	0.020984	0.012231	0.021522	0.004867	0.026621	0.001485	0.020548	-3.6e-05	0
38	0.004859	0.03091	0.00789	0.018107	0.029542	0.013093	0.016212	0.000223	0.008035	0.000584	0.008162	-3.2e-05	0.004458	0.027274	0.001951	0.014733	0.003003	0.032402	0.001539	7.5e-05	0.000782	0.00256	0.000382	0.018196	0.01159	-0.002081	3.3e-05	0.002895	0.020978	0.010787	0.020752	0.004716	0.025544	0.001138	0.030802	0.004166	-3.2e-05	0
39	0.005267	0.03158	0.007813	0.018089	0.029096	0.01432	0.016668	0.000225	0.007402	0.00037	0.008692	0.000591	0.004956	0.027912	0.001721	0.014175	0.003001	0.033735	0.001976	0.00014	0.000802	0.003145	0.000836	0.023256	0.017641	-0.001505	1.6e-05	0.002798	0.02111	0.010694	0.021745	0.004511	0.023736	0.000934	0.028434	0.005559	0.00042	-2.8e-05	0
40	0.005624	0.032745	0.008107	0.017929	0.028575	0.013955	0.017069	0.000493	0.007155	-4.6e-05	0.008225	0.000956	0.005102	0.028422	0.002671	0.014851	0.003472	0.03536	0.003157	0.001128	0.000998	0.003689	0.000963	0.028068	0.022803	-0.000116	7.6e-05	0.001728	0.016058	0.011785	0.020476	0.003733	0.020042	0.000565	0.025436	0.004555	0.000327	0.002977	0.000213	0
41	0.005672	0.034009	0.008258	0.018542	0.028461	0.013638	0.016429	0.000627	0.00711	-7.6e-05	0.007686	0.000409	0.004989	0.028124	0.00278	0.017601	0.003561	0.036386	0.003447	0.001241	0.001572	0.003619	0.001186	0.025535	0.022461	-5e-06	0.000181	0.001521	0.012398	0.012413	0.021347	0.003803	0.020513	0.000533	0.024979	0.004114	0.00035	0.003508	0.020085	-4.3e-05	0
42	0.005797	0.034212	0.008492	0.019206	0.028324	0.012442	0.015755	0.000482	0.007219	-0.000125	0.006923	-0.000197	0.004488	0.028118	0.002826	0.019847	0.004483	0.038415	0.003519	0.001479	0.002433	0.004341	0.001393	0.023862	0.021222	3.2e-05	0.000263	0.001116	0.009891	0.013921	0.020548	0.003742	0.021186	0.000526	0.022848	0.003361	0.000356	0.003271	0.026515	0.004588	-2.7e-05	0
43	0.005885	0.034647	0.008627	0.019651	0.028942	0.012743	0.015848	0.000591	0.007236	0.000201	0.007189	-0.000437	0.004325	0.027602	0.002837	0.020513	0.004605	0.043156	0.004099	0.001905	0.002927	0.005328	0.001805	0.021862	0.020988	-0.000219	0.000188	0.001303	0.010045	0.015475	0.020374	0.003578	0.020945	0.000523	0.020946	0.002844	0.0004	0.002972	0.021542	0.005815	-0.000247	-1.6e-05	0
44	0.005757	0.033354	0.008304	0.018922	0.028887	0.012726	0.016037	0.00043	0.007555	0.000198	0.007752	-0.000276	0.004586	0.028736	0.002905	0.022277	0.004983	0.047672	0.003834	0.00117	0.002237	0.004695	0.001805	0.025285	0.023051	-0.000285	5.7e-05	0.001448	0.012687	0.019138	0.021552	0.003259	0.019312	-0.000169	0.016832	0.002147	0.000329	0.002325	0.019724	0.005359	-7.1e-05	0.000705	-9e-06	0
45	0.005923	0.034389	0.008184	0.018476	0.029429	0.014319	0.016612	0.000496	0.008102	4.9e-05	0.008817	0.000157	0.005219	0.029982	0.003062	0.023414	0.005173	0.0507	0.003225	0.00095	0.001555	0.004355	0.001612	0.032584	0.03068	-0.001179	-0.000215	0.001839	0.015442	0.020962	0.023465	0.003144	0.016185	-0.000898	0.012773	0.001058	4.6e-05	0.001987	0.017692	0.005101	0.001266	0.000253	0.002605	0.000278	0
46	0.005807	0.035169	0.008274	0.018954	0.029894	0.014112	0.017083	0.00042	0.008262	-0.000139	0.008443	1e-06	0.005419	0.030266	0.00308	0.023909	0.005152	0.051102	0.002971	0.000879	0.001697	0.00418	0.001533	0.033107	0.031936	-0.000726	-0.000312	0.001666	0.015911	0.020321	0.024578	0.003511	0.01681	-0.00103	0.012721	0.000635	-0.000359	0.001862	0.016538	0.004868	0.001254	-0.000225	0.002598	0.021829	0.00031	0
47	0.006043	0.035088	0.008179	0.019475	0.029861	0.014375	0.01729	0.000446	0.00845	-0.000484	0.008255	0.000203	0.005491	0.0303	0.003283	0.0239	0.005387	0.04939	0.00304	0.000803	0.001607	0.004658	0.001449	0.032519	0.03159	-4e-06	0.000129	0.001964	0.01787	0.019185	0.025308	0.004091	0.019252	-0.000107	0.013339	0.000438	-0.000573	0.00132	0.015343	0.004313	0.000695	-0.000724	0.001996	0.035751	0.029535	-1.6e-05	0
48	0.005642	0.033819	0.008025	0.019835	0.031169	0.013792	0.017464	0.000318	0.008961	-0.000413	0.00846	-0.000493	0.0051	0.029672	0.003182	0.022641	0.005158	0.047952	0.00353	0.000714	0.001847	0.004812	0.002005	0.028002	0.026961	-0.000222	0.000509	0.002898	0.019966	0.019429	0.026415	0.004403	0.022369	0.000944	0.016695	0.000443	-0.00074	0.000347	0.012263	0.003119	0.000159	-0.000385	0.001399	0.0283	0.037973	0.001107	0.00031	0
49	0.006223	0.033426	0.008276	0.020005	0.032644	0.014914	0.018177	0.000262	0.010074	-0.000273	0.009156	-0.00033	0.005173	0.029586	0.002917	0.022105	0.005259	0.047148	0.003752	0.000579	0.002088	0.00482	0.002447	0.028756	0.026766	-0.000374	0.00067	0.004005	0.023976	0.018905	0.026788	0.004825	0.024074	0.00179	0.019015	0.00123	-0.000838	-0.000281	0.010223	0.002357	-0.000471	-0.000311	0.001156	0.024144	0.03183	0.000996	0.024287	2.1e-05	0
50	0.00616	0.034514	0.008148	0.020127	0.033994	0.01548	0.019164	8e-05	0.010125	9.7e-05	0.009914	-0.000481	0.005491	0.029462	0.002423	0.020551	0.004671	0.045016	0.003625	0.000402	0.002189	0.004931	0.002825	0.028204	0.026843	-0.000573	-4.7e-05	0.004388	0.025413	0.017346	0.027746	0.004988	0.024413	0.002354	0.022382	0.002044	0.00017	-0.000179	0.008887	0.001806	-0.000655	-2.3e-05	0.000835	0.019656	0.024588	0.000796	0.033033	0.00031	0.000494
51	0.006211	0.034973	0.008229	0.020461	0.0327	0.017268	0.019876	0.000164	0.009909	0.000119	0.010183	3.9e-05	0.006346	0.029485	0.002533	0.020473	0.004121	0.044335	0.003053	0.000741	0.001639	0.004879	0.003304	0.028949	0.027279	-0.00081	-0.000925	0.004605	0.023961	0.013575	0.029486	0.005281	0.025799	0.002807	0.025433	0.00361	0.001475	0.001411	0.007841	0.002136	-0.001412	-0.000423	-0.000111	0.014921	0.019243	0.000493	0.029534	-0.000138	0.035031
52	0.00595	0.034918	0.008305	0.020953	0.033669	0.017518	0.020986	0.00053	0.010121	0.000258	0.01039	0.000221	0.006574	0.029531	0.002426	0.019957	0.003971	0.043749	0.002952	0.000645	0.001418	0.004788	0.003491	0.02798	0.026531	-0.000492	-0.000848	0.005076	0.024304	0.012094	0.031748	0.00561	0.026321	0.002853	0.025634	0.003701	0.001839	0.001636	0.008464	0.002194	-0.002328	-0.001173	-0.000445	0.013216	0.016394	0.000489	0.028148	-0.000349	0.041066
53	0.005574	0.033373	0.008343	0.020794	0.032748	0.017857	0.020148	0.000663	0.01015	4.5e-05	0.010043	6.3e-05	0.006403	0.029044	0.002542	0.020824	0.004118	0.044215	0.003234	0.001308	0.001519	0.004618	0.003443	0.025512	0.024043	-0.000299	-0.000321	0.004603	0.022292	0.01047	0.03139	0.005913	0.026864	0.003279	0.027147	0.004333	0.001772	0.001895	0.010637	0.002819	-0.001955	-0.001337	-0.000436	0.015877	0.013717	0.000301	0.02368	-0.000157	0.031371
54	0.005291	0.033027	0.008851	0.020827	0.033848	0.018384	0.022031	0.000981	0.011112	0.000233	0.010295	0.000559	0.005821	0.02761	0.002396	0.020208	0.00415	0.048191	0.003468	0.001387	0.001871	0.004406	0.00376	0.021591	0.020319	-4.7e-05	-0.000141	0.004416	0.020577	0.010661	0.034152	0.006765	0.030256	0.003866	0.02677	0.004325	0.002349	0.002152	0.012867	0.004135	-0.001002	-0.001359	-0.000306	0.016629	0.009865	0.000205	0.020633	0.000283	0.026492
55	0.005353	0.032944	0.009293	0.02054	0.034419	0.0186	0.022067	0.000816	0.011314	-3.8e-05	0.010465	0.000553	0.006068	0.027807	0.0027	0.021043	0.004376	0.047142	0.003769	0.001294	0.001872	0.004653	0.004151	0.02161	0.019959	-8.4e-05	7.6e-05	0.004474	0.02113	0.010985	0.034802	0.006871	0.030374	0.004335	0.028154	0.004592	0.002437	0.002621	0.014125	0.004242	-9.6e-05	-0.000386	-0.000627	0.015107	0.007772	6.7e-05	0.017672	-0.000156	0.022931
56	0.005336	0.032438	0.009572	0.020234	0.035751	0.018804	0.021792	0.00065	0.011999	-0.000223	0.010907	0.000678	0.007024	0.030755	0.003333	0.024302	0.004736	0.046285	0.004232	0.000908	0.001383	0.00509	0.005555	0.020885	0.018553	-0.000317	-0.000227	0.00429	0.020066	0.012428	0.037326	0.007254	0.033686	0.004678	0.032135	0.005012	0.00317	0.003103	0.016452	0.004443	0.001214	0.00085	0.000297	0.014914	0.001569	2.4e-05	0.014369	-0.000205	0.015544
57	0.005403	0.032271	0.009509	0.020079	0.03525	0.01877	0.020871	0.000744	0.011689	3.3e-05	0.011914	0.000806	0.007692	0.033244	0.003893	0.027191	0.005261	0.04387	0.004355	0.00065	0.001191	0.005428	0.005728	0.021098	0.018457	-0.000757	-0.000365	0.004488	0.020063	0.011976	0.038591	0.007351	0.03502	0.004791	0.035314	0.005859	0.003151	0.002691	0.016535	0.003709	0.000912	0.000804	0.00052	0.016351	-0.000873	-0.000429	0.013512	-0.00058	0.011424
58	0.005227	0.032212	0.009149	0.020313	0.034775	0.019129	0.020902	0.00087	0.011735	0.000143	0.012233	0.000977	0.008011	0.034048	0.004205	0.028109	0.005212	0.04463	0.004208	0.000416	0.001042	0.005299	0.005578	0.019183	0.016624	-0.001076	-0.00043	0.003815	0.0181	0.01191	0.03892	0.007613	0.035716	0.004257	0.034767	0.005565	0.00279	0.002477	0.0156	0.004032	0.000719	0.000274	0.000779	0.017282	-0.000951	-0.000529	0.015054	-0.000491	0.01232
59	0.00518	0.03245	0.009081	0.020315	0.034121	0.019411	0.020821	0.001129	0.011586	0.000322	0.012625	0.001246	0.008029	0.033903	0.004552	0.029007	0.005255	0.045419	0.003289	0.000124	0.000925	0.004708	0.004832	0.015832	0.013279	-0.001786	-0.000397	0.003281	0.015319	0.011887	0.03888	0.00767	0.03608	0.003064	0.031416	0.005016	0.001417	0.002569	0.014047	0.004739	0.000454	-0.000268	0.000787	0.018357	0.002844	0.000113	0.018933	-0.00044	0.015333
60	0.005279	0.032697	0.009247	0.020655	0.034855	0.019766	0.021091	0.001169	0.011653	0.000219	0.012921	0.001219	0.008441	0.03425	0.004821	0.02989	0.005347	0.046626	0.003357	0.000665	0.001183	0.004502	0.004524	0.014337	0.011487	-0.001656	-7.4e-05	0.002529	0.013887	0.012179	0.039487	0.007773	0.036219	0.00348	0.03067	0.004765	0.000923	0.002863	0.014344	0.005672	0.000763	-0.00048	0.000656	0.020385	0.00821	0.000906	0.021653	-0.00037	0.016141
61	0.005356	0.032658	0.009373	0.020666	0.035347	0.019993	0.021817	0.001167	0.011503	0.000406	0.013505	0.001222	0.008562	0.035633	0.004912	0.032124	0.005604	0.04811	0.003206	0.001236	0.001382	0.004113	0.004142	0.012361	0.010023	-0.001488	0.000122	0.002321	0.01212	0.012677	0.040748	0.008205	0.038022	0.003882	0.031253	0.004537	0.000915	0.002887	0.01213	0.00618	0.000555	-0.000635	0.00094	0.022508	0.009005	0.001381	0.025609	0.000582	0.018012
62	0.005039	0.032222	0.0091	0.021144	0.03539	0.020642	0.022376	0.001095	0.01158	1.2e-05	0.013718	0.001019	0.008875	0.038095	0.0057	0.034775	0.005524	0.049948	0.002823	0.001272	0.001101	0.003585	0.00321	0.009545	0.007473	-0.001129	9e-05	0.001168	0.00938	0.013079	0.041935	0.008282	0.038586	0.003781	0.029142	0.003938	0.000717	0.002983	0.009005	0.007685	0.0009	-0.000794	0.000433	0.021511	0.009094	0.001128	0.03162	0.00117	0.025548
63	0.00507	0.032215	0.009046	0.021338	0.035433	0.020896	0.022751	0.000994	0.011926	-1.8e-05	0.013842	0.001007	0.009211	0.038772	0.00586	0.034639	0.005247	0.050427	0.002806	0.001043	0.001089	0.00349	0.003016	0.008665	0.006947	-0.001017	-9.6e-05	0.001099	0.008724	0.013226	0.041692	0.008232	0.038166	0.003372	0.027506	0.003593	0.00086	0.003218	0.007903	0.008221	0.000551	-0.000887	0.000671	0.01983	0.008795	0.000892	0.032991	0.001465	0.028196
64	0.00486	0.032129	0.008887	0.021665	0.035605	0.021091	0.02275	0.000985	0.012305	-0.000137	0.013291	-1e-06	0.009178	0.038405	0.005954	0.034273	0.004789	0.051308	0.002523	0.000643	0.000796	0.003233	0.002917	0.007959	0.005813	-0.000737	-0.000494	0.000814	0.007959	0.013245	0.041068	0.008036	0.037089	0.002917	0.024589	0.003083	0.000808	0.003765	0.00656	0.009007	0.000229	-0.000992	0.000294	0.0167	0.008056	0.000474	0.035674	0.001528	0.03422
65	0.004904	0.032296	0.009028	0.021306	0.03627	0.020464	0.023223	0.000807	0.013058	0.000497	0.012728	-0.001623	0.008422	0.034382	0.004602	0.029194	0.003975	0.05401	0.002573	2.9e-05	0.001032	0.002853	0.002708	0.007348	0.005035	-0.001519	-0.001394	0.000957	0.006935	0.013654	0.040031	0.00838	0.03634	0.00241	0.020818	0.002455	0.000248	0.00429	0.004696	0.009631	-0.00216	-0.001861	0.000467	0.012748	0.007258	-0.000385	0.039558	0.001442	0.039556
66	0.004942	0.033323	0.009097	0.021446	0.037639	0.02104	0.023638	0.000935	0.01327	0.000393	0.012004	-0.000365	0.00765	0.031977	0.004627	0.027398	0.003835	0.055683	0.002359	0.000105	0.000849	0.002255	0.002208	0.006529	0.004328	-0.001582	-0.000949	0.0006	0.005664	0.013887	0.040955	0.008577	0.037247	0.002218	0.019181	0.002054	0.00054	0.00476	0.004454	0.011148	-0.00037	-0.000793	9.4e-05	0.01012	0.005632	-4.4e-05	0.043211	0.001948	0.044396
67	0.004966	0.033579	0.009434	0.02137	0.038392	0.021254	0.024098	0.001033	0.013777	0.00025	0.011705	-6e-06	0.007453	0.030992	0.004623	0.025928	0.003654	0.05753	0.002455	0.000219	0.000914	0.002183	0.001752	0.00626	0.004216	-0.001664	-0.000719	0.000534	0.005188	0.014304	0.041502	0.008804	0.037367	0.002107	0.018538	0.00187	0.0006	0.00492	0.004002	0.011447	0.000238	-0.000502	3.2e-05	0.009031	0.005127	0.000157	0.045469	0.001987	0.046094
68	0.004902	0.034045	0.009703	0.02207	0.039557	0.021591	0.024929	0.001247	0.013788	0.00034	0.010546	-0.000843	0.006067	0.026334	0.003503	0.021232	0.003065	0.062377	0.001758	0.00023	0.000722	0.001772	0.001662	0.00563	0.003776	-0.001178	-0.000963	0.000506	0.004514	0.014498	0.040495	0.008765	0.036674	0.001739	0.016906	0.001747	0.000414	0.005114	0.003455	0.011644	3.4e-05	-0.000705	-9.7e-05	0.00683	0.003602	-0.000351	0.047427	0.001815	0.046457
69	0.004599	0.034225	0.010503	0.022723	0.040834	0.021953	0.026269	0.001471	0.014432	0.00056	0.008996	-0.001772	0.004399	0.020566	0.002128	0.015523	0.002222	0.069907	0.001043	0.00028	0.00055	0.001476	0.001429	0.005185	0.003231	-0.000586	-0.000943	0.000552	0.003817	0.015177	0.039949	0.008918	0.0359	0.001574	0.014882	0.001747	-2e-05	0.005404	0.002852	0.011601	-0.000298	-0.001067	-0.000215	0.004391	0.002412	-0.000707	0.05049	0.001552	0.047883
70	0.004675	0.034339	0.010367	0.022999	0.040876	0.022045	0.026731	0.001482	0.01462	0.00103	0.008336	-0.001464	0.003688	0.018119	0.001649	0.013326	0.002057	0.072092	0.000824	0.000408	0.000607	0.001441	0.001349	0.004784	0.002955	-0.000533	-0.001061	0.000394	0.003394	0.01539	0.039887	0.008664	0.035644	0.001567	0.014013	0.001737	-0.000157	0.005467	0.002587	0.012019	-0.000531	-0.000887	0.000166	0.003766	0.002001	-0.00067	0.051482	0.001507	0.04792
71	0.004703	0.033425	0.010825	0.023018	0.0413	0.021814	0.026907	0.001595	0.015474	0.001509	0.00637	-0.001135	0.002727	0.013941	0.001561	0.009478	0.001393	0.076797	0.001154	0.000695	0.000341	0.001406	0.001145	0.004063	0.002265	-0.000499	-0.000635	5e-05	0.002739	0.015899	0.040608	0.008331	0.03515	0.001536	0.012275	0.001533	-0.000172	0.006555	0.002109	0.012449	-0.000819	-0.00062	0.000196	0.002495	0.00157	-0.00024	0.053604	0.001836	0.049311
72	0.004723	0.033752	0.010559	0.023077	0.041394	0.021792	0.026093	0.001902	0.015704	0.001454	0.006351	-0.000973	0.002371	0.011704	0.001368	0.007407	0.001461	0.07796	0.001167	0.000368	0.000694	0.001255	0.000996	0.004125	0.002021	-0.000688	-0.000598	0.000336	0.00243	0.016222	0.040449	0.008333	0.035582	0.001613	0.012392	0.001351	0.000121	0.006517	0.00214	0.012506	-0.000567	-0.000549	0.00053	0.001894	0.001008	-0.0005	0.054901	0.001903	0.048814
73	0.004321	0.034467	0.010687	0.023249	0.042332	0.021582	0.025311	0.002024	0.015713	0.001103	0.006143	-0.000918	0.001911	0.010026	0.000982	0.006429	0.001164	0.081046	0.001242	-0.000103	0.000304	0.001036	0.001014	0.003932	0.001717	-0.000631	-0.000635	0.000215	0.002273	0.016596	0.041239	0.008531	0.036518	0.001793	0.012069	0.00131	0.000436	0.006514	0.00214	0.012878	0.000208	-0.000455	0.00065	0.001589	0.000554	-0.000517	0.056862	0.001789	0.048334
74	0.004456	0.035169	0.010886	0.023687	0.043034	0.020949	0.024638	0.001836	0.016064	0.000987	0.005583	-0.000586	0.001353	0.008401	0.000385	0.005242	0.000939	0.082146	0.001418	-0.000151	7.3e-05	0.000972	0.001112	0.003735	0.001726	-0.000306	-0.000567	-0.00019	0.002236	0.016521	0.0422	0.008829	0.036832	0.002019	0.011575	0.001064	0.000395	0.006609	0.002024	0.013304	0.000994	-0.00049	0.000597	0.001492	0.000378	-0.0008	0.057898	0.001671	0.047124
75	0.004444	0.035705	0.011122	0.023979	0.043896	0.020641	0.024427	0.001776	0.016357	0.000989	0.005318	-0.000494	0.001147	0.007895	0.000231	0.004977	0.000805	0.08316	0.00148	-0.000179	-6.2e-05	0.001007	0.001181	0.003632	0.00174	-0.000364	-0.000528	-0.0004	0.00223	0.016711	0.042667	0.008919	0.037009	0.002099	0.011358	0.001067	0.000474	0.006771	0.001985	0.013558	0.001327	-0.000471	0.000629	0.001418	0.000328	-0.000718	0.058087	0.001707	0.04726
76	0.004669	0.036272	0.011598	0.025267	0.045764	0.020627	0.024694	0.001806	0.016876	0.000945	0.00484	-0.000642	0.000914	0.007145	2.6e-05	0.004064	0.000748	0.083262	0.001291	-0.000185	-0.000154	0.001026	0.00118	0.003652	0.001772	-0.000529	-0.000449	-0.000338	0.002261	0.016692	0.043032	0.009035	0.037039	0.002093	0.011444	0.001073	0.000512	0.007007	0.001858	0.013675	0.001158	-0.000634	0.000495	0.001285	0.000271	-0.000779	0.058274	0.001939	0.047409
77	0.004681	0.037128	0.012825	0.027213	0.0487	0.021214	0.026138	0.00208	0.018556	0.000903	0.003876	-0.000807	0.000345	0.005013	-0.000492	0.002319	0.000482	0.086986	0.000656	-8.8e-05	-0.00026	0.001082	0.001279	0.003576	0.00131	-0.000915	-0.000596	-0.000128	0.001902	0.016794	0.043194	0.009261	0.037457	0.001761	0.011577	0.001018	0.000393	0.007499	0.001593	0.014522	0.000817	-0.00032	0.000406	0.000816	0.000241	-0.00085	0.059711	0.002016	0.048498
78	0.004787	0.036549	0.012639	0.027015	0.048202	0.021818	0.02694	0.002086	0.018976	0.00098	0.003822	-0.000801	0.00034	0.004584	-0.000714	0.002151	0.000509	0.087815	0.000659	3.1e-05	-0.000214	0.001015	0.001266	0.003466	0.001265	-0.000723	-0.000561	6.7e-05	0.001886	0.016718	0.043709	0.009309	0.037822	0.001743	0.011785	0.000899	0.000448	0.007699	0.001431	0.014689	0.000609	-0.000237	0.000407	0.000834	0.000176	-0.000936	0.060288	0.001793	0.048245
79	0.004622	0.035528	0.012318	0.025649	0.045762	0.022163	0.027118	0.001964	0.019587	0.001111	0.003851	-0.000665	0.000227	0.004476	-0.000637	0.002476	0.000363	0.088675	0.000618	4.5e-05	-0.000368	0.00101	0.00149	0.003355	0.000964	-0.000391	-0.000581	0.000142	0.001926	0.016678	0.043577	0.00929	0.037999	0.001796	0.011978	0.00086	0.000214	0.007847	0.001643	0.014732	0.000545	7.7e-05	0.00037	0.000857	0.000338	-0.001043	0.060218	0.001221	0.048457
80	0.004763	0.034418	0.011347	0.025271	0.043954	0.022446	0.025546	0.001803	0.01965	0.000797	0.003947	-0.000523	0.00047	0.004225	-0.000987	0.002672	0.000691	0.089168	0.000698	-0.000266	-0.000275	0.000761	0.001364	0.003322	0.000958	-0.000491	-0.000271	0.000434	0.002169	0.017559	0.045051	0.009359	0.038227	0.002063	0.012564	0.000795	-1.6e-05	0.008406	0.001395	0.015066	0.000728	-0.000484	0.000146	0.001118	-0.000156	-0.001124	0.059498	0.00131	0.048169
81	0.004586	0.034871	0.011106	0.025053	0.042489	0.022184	0.024586	0.002134	0.020092	0.000735	0.003931	-0.000675	0.000354	0.004839	-0.000574	0.002705	0.000642	0.08811	0.000763	-0.000472	-0.000652	0.00129	0.001268	0.00344	0.001083	-5.6e-05	7.1e-05	0.000323	0.002307	0.018391	0.044813	0.010003	0.038697	0.001758	0.012058	0.000978	-0.000432	0.008352	0.001295	0.015638	0.000866	-0.000662	0.000247	0.001068	-0.000474	-0.001347	0.059779	0.001281	0.050282
82	0.004508	0.034866	0.010933	0.025006	0.042547	0.022457	0.024899	0.001914	0.019611	0.000667	0.003897	-0.000562	4.9e-05	0.004407	-0.000328	0.00228	0.000373	0.088867	0.001217	2.8e-05	-0.000159	0.001125	0.000871	0.003504	0.0014	-0.000494	-0.000747	-0.000114	0.001932	0.01834	0.045029	0.010021	0.038235	0.001328	0.011505	0.001053	0.000183	0.008158	0.001453	0.015997	0.001332	-0.001041	0.000445	0.000788	-0.000348	-0.000944	0.060784	0.001505	0.050022
83	0.004405	0.034854	0.011606	0.023927	0.042197	0.022503	0.025126	0.001822	0.01921	0.000931	0.003711	-0.000773	-0.000138	0.004312	-0.000291	0.002386	0.000476	0.090284	0.001239	-0.000373	-6e-06	0.000955	0.001208	0.003308	0.0013	-0.000906	-0.000665	-0.000427	0.001727	0.017682	0.045078	0.010167	0.038163	0.001498	0.011042	0.001092	0.000302	0.007831	0.001575	0.015556	0.001032	-0.000559	0.000597	0.000487	-4.7e-05	-0.000552	0.060837	0.001696	0.05138
84	0.004302	0.034706	0.011975	0.02415	0.042338	0.022588	0.025534	0.001734	0.018799	0.000819	0.003835	-0.000663	-0.000172	0.003821	-0.000133	0.002373	0.000578	0.09112	0.001184	-0.000376	1.5e-05	0.000976	0.001474	0.003146	0.001121	-0.000911	-0.000676	-0.000343	0.001529	0.01724	0.045487	0.009721	0.038058	0.001526	0.011453	0.00106	0.000327	0.007488	0.001664	0.015365	0.000854	-0.000339	0.000562	0.000431	0.000104	-0.00059	0.060689	0.001696	0.051418
85	0.004441	0.035045	0.011793	0.023042	0.042355	0.022311	0.024781	0.001902	0.019041	0.001101	0.003916	-0.000641	9.1e-05	0.004276	-0.000519	0.002364	0.000766	0.091555	0.001021	-0.000324	-0.000179	0.001216	0.001698	0.003176	0.001155	-0.001347	-0.00041	-0.0003	0.001938	0.017044	0.045053	0.009529	0.038374	0.00168	0.011586	0.00092	0.000698	0.007475	0.001563	0.015441	0.000594	-0.000136	0.000268	0.000522	0.000244	-0.000682	0.060325	0.002001	0.052843
86	0.004325	0.035224	0.011385	0.023202	0.042671	0.022288	0.024718	0.001855	0.018877	0.000989	0.004222	-0.000471	0.000153	0.004159	-0.000589	0.002342	0.000685	0.091668	0.000762	-7.4e-05	-8.8e-05	0.001417	0.001706	0.00313	0.000988	-0.001398	-0.000358	-8e-05	0.00218	0.017418	0.044407	0.009194	0.038865	0.001667	0.012141	0.000962	0.000917	0.007576	0.001574	0.01572	0.000703	-0.000304	0.000242	0.000664	0.000235	-0.000762	0.060987	0.001718	0.05357
87	0.004375	0.035501	0.011334	0.023267	0.042081	0.022092	0.025033	0.001808	0.018718	0.001281	0.004323	-0.000554	0.0003	0.004407	-0.000865	0.00205	0.000551	0.091845	0.000761	0.0001	-7.7e-05	0.001278	0.001484	0.003425	0.001043	-0.001037	-0.000497	-0.000254	0.002049	0.017624	0.043653	0.009343	0.038419	0.001736	0.011876	0.001108	0.000916	0.007761	0.001343	0.015741	0.001163	-0.000416	0.000329	0.000747	0.00034	-0.000819	0.061	0.001708	0.054873
88	0.004244	0.035529	0.011476	0.023797	0.041637	0.022058	0.025602	0.00169	0.018507	0.001309	0.004314	-0.000416	0.000371	0.004161	-0.000854	0.002183	0.000387	0.092276	0.000915	7.9e-05	1.5e-05	0.001334	0.0015	0.003259	0.000853	-0.00041	-0.000705	-0.000267	0.001816	0.017434	0.043746	0.009607	0.038416	0.001836	0.011894	0.001122	0.000652	0.007663	0.001092	0.016191	0.00156	-0.000407	0.000604	0.000839	0.000286	-0.000791	0.062304	0.001667	0.055978
89	0.004402	0.035511	0.011571	0.023948	0.04206	0.021995	0.025903	0.001753	0.018975	0.001531	0.004153	-0.000692	0.000349	0.004236	-0.000712	0.002003	0.000406	0.092789	0.000867	0.00012	-0.000244	0.001223	0.001382	0.003269	0.000752	3.6e-05	-0.000639	-0.000283	0.001771	0.017245	0.044556	0.009612	0.037902	0.001759	0.011662	0.00124	0.000365	0.007377	0.001117	0.016053	0.001317	-0.000251	0.000779	0.000659	0.000316	-0.000565	0.062205	0.001943	0.057349
90	0.004492	0.035894	0.011577	0.024195	0.043018	0.022262	0.025666	0.001915	0.019402	0.00146	0.004188	-0.000297	0.000303	0.004076	-0.000474	0.002272	0.000334	0.093633	0.000885	0.000156	-0.000172	0.001047	0.001464	0.002899	0.000581	-0.000142	-0.000752	-3.1e-05	0.00199	0.016725	0.045123	0.009696	0.038213	0.001748	0.012044	0.001143	-0.000252	0.007175	0.001392	0.016229	0.001493	-1.9e-05	0.000979	0.000568	0.000279	-0.000157	0.063476	0.002498	0.059187
91	0.004353	0.035599	0.011345	0.023916	0.043627	0.022183	0.025425	0.002079	0.019101	0.001539	0.004597	-0.000548	0.00015	0.004029	-0.000328	0.001905	0.000524	0.094491	0.000604	5.2e-05	-7.4e-05	0.000951	0.00153	0.003073	0.000594	-0.000444	-0.000406	-0.000132	0.001584	0.017423	0.04441	0.009513	0.038436	0.001661	0.011869	0.00104	-0.000287	0.006938	0.001516	0.016121	0.001284	-0.00027	0.000802	0.00031	0.00035	-9.2e-05	0.062946	0.00244	0.06039
92	0.004356	0.035571	0.011057	0.023132	0.042852	0.022565	0.024972	0.001914	0.018817	0.001283	0.004809	-0.000235	0.000134	0.004407	-0.000398	0.002356	0.000755	0.095044	0.000648	-4.7e-05	0.000196	0.001207	0.001779	0.003046	0.001022	-0.000992	-0.000791	-8.8e-05	0.001592	0.017095	0.043743	0.009884	0.038341	0.001652	0.01238	0.000987	9.5e-05	0.006934	0.00166	0.01668	0.001712	-0.000593	0.000825	0.000524	0.000185	-0.000428	0.063457	0.002406	0.06085
93	0.004395	0.035277	0.01098	0.022501	0.042261	0.022788	0.024838	0.001844	0.018396	0.001309	0.004723	-0.000431	0.000127	0.004632	-0.000353	0.0027	0.000844	0.096153	0.000493	-0.000201	0.000216	0.001494	0.001626	0.003336	0.001132	-0.000785	-0.000625	-0.000334	0.001602	0.017345	0.04393	0.009522	0.038212	0.001567	0.012307	0.001207	0.000231	0.007141	0.001544	0.016949	0.00124	-0.000689	0.000891	0.000651	6.9e-05	-0.000834	0.063452	0.00219	0.060456
94	0.004511	0.035027	0.011108	0.022568	0.041573	0.023409	0.024759	0.001785	0.018462	0.001248	0.004263	-0.000193	7.7e-05	0.005086	-0.000496	0.003599	0.000849	0.096867	0.000601	-0.000304	0.000356	0.001634	0.001721	0.003394	0.001044	-0.000853	-0.000744	-0.000267	0.001935	0.01696	0.043977	0.009729	0.037889	0.00151	0.012747	0.001134	0.000232	0.007453	0.001551	0.016513	0.001208	1.6e-05	0.000512	0.000929	0.000519	-0.000828	0.06302	0.001963	0.061106
95	0.004126	0.035308	0.01108	0.022423	0.041629	0.023085	0.024476	0.001765	0.018228	0.001369	0.004015	-0.000247	0.000162	0.004846	-0.000506	0.003654	0.000636	0.095518	0.000569	-7.3e-05	0.000144	0.001568	0.001479	0.003542	0.000983	-0.000711	-0.000588	-0.000276	0.001844	0.017197	0.043935	0.009621	0.037992	0.001648	0.012634	0.001121	0.000105	0.007486	0.00154	0.016035	0.001269	6.7e-05	0.000528	0.000645	0.0004	-0.000816	0.062615	0.002115	0.060205
96	0.004042	0.035262	0.011033	0.02256	0.041563	0.022929	0.024453	0.001648	0.018597	0.001387	0.003777	-0.000426	0.000132	0.004882	-0.000502	0.003789	0.000619	0.094961	0.000923	6e-05	6e-05	0.001557	0.001607	0.003334	0.000871	-0.000895	-0.000563	-0.000314	0.00179	0.017253	0.044092	0.009953	0.037975	0.001578	0.012643	0.000932	0.00018	0.007431	0.001597	0.015903	0.001306	0.000169	0.000547	0.000499	0.000499	-0.000985	0.062304	0.002083	0.06058
97	0.003841	0.035616	0.010871	0.022588	0.041492	0.021957	0.024067	0.001617	0.018217	0.001511	0.003929	-0.000658	0.000285	0.004616	-0.000327	0.003331	0.000511	0.094029	0.001004	0.000369	-1.2e-05	0.001509	0.001474	0.003282	0.000899	-0.000813	-0.000471	-0.000456	0.001682	0.017556	0.044279	0.009663	0.037465	0.00171	0.012502	0.00113	0.000229	0.007338	0.001575	0.016	0.00142	-0.000266	0.001091	0.000342	0.000116	-0.000986	0.061889	0.002204	0.059672
98	0.004354	0.035616	0.011067	0.022308	0.040632	0.021223	0.023875	0.001371	0.018291	0.001054	0.003766	-0.000759	9.4e-05	0.004383	-2.2e-05	0.003943	0.000734	0.095653	0.001073	-0.000162	-0.000176	0.001195	0.001771	0.002528	0.00089	-0.000765	-0.000917	-0.00069	0.001598	0.016853	0.043676	0.009658	0.037453	0.002027	0.012357	0.001049	0.000289	0.007253	0.001737	0.016416	0.001066	-0.000302	0.000745	0.000433	0.00045	-0.000965	0.061445	0.002018	0.060437
99	0.004268	0.035584	0.011189	0.02225	0.040575	0.02098	0.024041	0.00126	0.018135	0.000717	0.003785	-0.000562	0.000193	0.004219	-0.000196	0.003991	0.00086	0.094891	0.00083	-0.000227	-0.000274	0.001105	0.001761	0.002666	0.001048	-0.000369	-0.001148	-0.000469	0.001689	0.016756	0.043308	0.00927	0.037069	0.001983	0.012543	0.001147	0.000256	0.006991	0.001757	0.016113	0.000959	-0.000182	0.000272	0.00045	0.00056	-0.000704	0.060511	0.002106	0.059761
100	0.004462	0.035874	0.01096	0.0222	0.040726	0.021209	0.023899	0.001347	0.018448	0.000638	0.003722	-0.000575	0.000133	0.004234	-0.000135	0.003794	0.000873	0.095053	0.00084	-0.000135	-2.4e-05	0.00101	0.001787	0.002919	0.000816	-0.000653	-0.001008	-0.000397	0.001755	0.016627	0.043745	0.009549	0.037889	0.001709	0.012387	0.000958	-0.000213	0.007197	0.001876	0.01592	0.000938	-0.000483	0.000206	0.000386	0.000404	-0.000632	0.060855	0.002344	0.059565
101	0.004441	0.035361	0.010466	0.022614	0.04025	0.02155	0.024012	0.001447	0.017924	0.000826	0.004092	-0.000702	8.9e-05	0.004769	-0.000463	0.00309	0.000984	0.092415	0.000798	0.000145	-7e-06	0.001151	0.00157	0.003474	0.000895	-0.001504	-0.000708	-0.000413	0.00196	0.016755	0.0436	0.009443	0.037002	0.001515	0.012358	0.000866	-0.000158	0.007454	0.001706	0.015408	0.000844	-0.001347	9.4e-05	0.000465	0.000179	-0.000426	0.059954	0.002762	0.057934
102	0.004303	0.035131	0.010665	0.022499	0.040204	0.021372	0.023931	0.001575	0.017828	0.001001	0.003908	-0.000852	0.000203	0.004902	-0.000365	0.002909	0.000801	0.091429	0.0008	-0.000237	-1.6e-05	0.000959	0.001299	0.003537	0.000951	-0.001524	-0.000817	-0.000242	0.001897	0.016415	0.043628	0.009284	0.037542	0.001083	0.011901	0.000835	-4.8e-05	0.006926	0.0016	0.015898	0.000827	-0.001136	0.000644	0.000402	-9e-06	-0.000615	0.059965	0.00225	0.057483
103	0.00431	0.034924	0.010526	0.022624	0.039912	0.02178	0.024334	0.001529	0.017717	0.001188	0.003977	-0.001036	0.000224	0.005084	-0.000455	0.002967	0.000806	0.090227	0.000638	-0.000143	-0.00015	0.000927	0.001022	0.003477	0.001152	-0.001591	-0.000833	-0.000217	0.001903	0.016288	0.043366	0.009099	0.037275	0.000994	0.011931	0.000888	0.000198	0.006759	0.00152	0.015992	0.000745	-0.001156	0.000748	0.000352	-0.000167	-0.000718	0.059463	0.00204	0.057215
104	0.004057	0.034584	0.010302	0.022848	0.040616	0.022905	0.025024	0.001736	0.018954	0.000969	0.003799	-0.001244	0.000262	0.00487	-0.000277	0.00293	0.000665	0.091079	0.000465	-0.000265	-0.000264	0.000863	0.001103	0.00334	0.001289	-0.001711	-0.000891	-0.000448	0.001727	0.016556	0.043658	0.00922	0.037661	0.00091	0.011868	0.000636	-4e-05	0.006613	0.001313	0.015945	0.000503	-0.001105	0.000706	0.000598	-0.000388	-0.000831	0.059581	0.0015	0.057137
105	0.004152	0.033908	0.009918	0.023091	0.041417	0.024929	0.026327	0.001808	0.020564	0.000781	0.004061	-0.001535	1.6e-05	0.004721	-0.000158	0.00301	0.000659	0.092988	0.000399	-0.000169	-0.000351	0.000947	0.001125	0.003049	0.001209	-0.001917	-0.000769	-0.000672	0.001521	0.01684	0.043784	0.009495	0.037631	0.001314	0.012121	0.000468	-3.4e-05	0.006921	0.001045	0.015877	0.000181	-0.001288	0.000277	0.000791	-0.000525	-0.000483	0.059774	0.001418	0.057865
106	0.003955	0.033756	0.010187	0.022714	0.041919	0.025489	0.027468	0.001772	0.021698	0.000684	0.003905	-0.001474	-9.2e-05	0.004734	-0.000331	0.002756	0.000593	0.093659	0.000323	-0.000581	-0.000755	0.000927	0.001029	0.003077	0.001141	-0.002088	-0.000896	-0.000617	0.001367	0.016884	0.043693	0.009386	0.037136	0.001462	0.012071	0.000438	-0.00024	0.006816	0.001002	0.015759	-7.3e-05	-0.001365	0.000261	0.000767	-0.000424	-0.00052	0.060053	0.001504	0.057938
107	0.00418	0.033776	0.010201	0.022251	0.042443	0.02682	0.030083	0.001745	0.023123	0.000906	0.004095	-0.001405	-0.000251	0.004776	-0.000655	0.00203	0.000485	0.094968	0.000242	-0.001059	-0.000601	0.000761	0.000635	0.003387	0.00108	-0.002401	-0.001127	-0.000234	0.0015	0.017049	0.043728	0.009181	0.036756	0.001708	0.011787	0.000291	-0.000339	0.006953	0.001166	0.016738	-0.000505	-0.001406	0.000184	0.000421	-0.000312	-0.000226	0.060303	0.001708	0.059367
108	0.003964	0.034454	0.010037	0.021785	0.041886	0.025451	0.028956	0.001884	0.022069	0.001058	0.003724	-0.0012	-1.7e-05	0.004424	-0.000579	0.002105	0.000246	0.094205	-9.9e-05	-0.000779	-0.000536	0.001108	0.000681	0.003429	0.001283	-0.002232	-0.000919	-0.000331	0.001648	0.017176	0.044716	0.00936	0.037694	0.00195	0.011814	0.000479	-0.000336	0.006797	0.001192	0.016272	0.000243	-0.00094	0.000331	0.000297	-0.000274	-0.000551	0.061	0.001996	0.060003
109	0.0041	0.034847	0.009874	0.021691	0.04123	0.023482	0.026987	0.002184	0.020927	0.000808	0.003648	-0.001264	0.000262	0.003826	-0.000146	0.001827	0.000214	0.09374	0.00036	-0.00052	-0.000228	0.001083	0.001082	0.002912	0.001405	-0.001914	-0.000519	-0.000451	0.001847	0.017143	0.04584	0.009962	0.038679	0.001963	0.01159	0.000512	7e-05	0.007042	0.001147	0.016347	0.001026	-0.000461	0.000335	3.4e-05	-0.000338	-0.000626	0.06138	0.001973	0.06114
110	0.003949	0.034666	0.010171	0.021154	0.041221	0.022418	0.025507	0.002205	0.020513	0.000607	0.003863	-0.001516	0.000131	0.003474	-0.000495	0.001879	0.000299	0.093862	0.000288	-0.000674	-0.000248	0.001333	0.001253	0.002373	0.000589	-0.00149	-0.00026	-0.000424	0.001335	0.017356	0.045972	0.010296	0.039325	0.001823	0.011598	0.000596	7.4e-05	0.007029	0.000878	0.016254	0.001006	-0.000498	0.000656	7.6e-05	-0.000261	-0.000381	0.062225	0.001948	0.061255
111	0.00387	0.034764	0.01034	0.021279	0.041077	0.022459	0.024815	0.002676	0.020144	0.00071	0.003754	-0.001237	0.000196	0.003523	-0.000643	0.001535	0.000348	0.090974	0.000782	-0.00024	-0.00023	0.001202	0.001452	0.002173	0.000407	-0.001489	-0.000412	-0.00055	0.001199	0.017753	0.045481	0.0102	0.038769	0.00134	0.011351	0.000463	0.000278	0.007255	0.001037	0.016912	0.000752	-0.000629	0.000791	-6.6e-05	-0.000175	-0.0004	0.062011	0.001554	0.060462
112	0.003922	0.033666	0.010303	0.021157	0.040972	0.022413	0.02399	0.002218	0.01887	0.000971	0.003709	-0.001248	0.000128	0.004014	-0.000778	0.001836	0.000607	0.088362	0.000374	0.000104	-0.000104	0.001313	0.001289	0.002837	9.7e-05	-0.002036	-0.000735	-0.000571	0.000856	0.01765	0.044513	0.010253	0.038767	0.001211	0.010768	0.000499	0.000169	0.007204	0.000957	0.017105	0.000267	-0.000509	0.000785	0.000372	-0.000114	-0.000179	0.061728	0.001492	0.058701
113	0.004168	0.03347	0.010444	0.021758	0.040776	0.022259	0.023602	0.001728	0.018496	0.001037	0.003345	-0.001013	8.7e-05	0.004214	-0.000584	0.002245	0.000517	0.085199	0.000879	6.3e-05	-0.00021	0.001423	0.001259	0.003166	0.000434	-0.002373	-0.00087	-0.000377	0.001097	0.017054	0.044282	0.010055	0.038293	0.001164	0.010883	0.000809	0.000199	0.007296	0.000974	0.016687	0.000504	-0.000124	0.000451	0.000252	-9.8e-05	-0.000516	0.060712	0.001166	0.058741
114	0.004187	0.033531	0.010382	0.021599	0.040544	0.021933	0.023403	0.001563	0.0184	0.000424	0.003611	-0.001287	0.000114	0.004144	-0.000659	0.002373	0.000548	0.085592	0.000566	-1e-05	-3.9e-05	0.001469	0.001271	0.003316	0.000697	-0.001819	-0.000892	-0.000363	0.001289	0.016894	0.044783	0.010335	0.037912	0.001326	0.010928	0.000972	0.000249	0.007207	0.001098	0.016728	0.00078	-0.000104	0.000301	0.000353	-9.9e-05	-0.000849	0.060553	0.001679	0.058158
115	0.004273	0.034324	0.010476	0.021907	0.040617	0.021751	0.023411	0.001609	0.018787	0.000418	0.003625	-0.001316	-1.9e-05	0.003991	-0.000824	0.002129	0.000344	0.084414	0.000782	-7.6e-05	4e-06	0.00132	0.001381	0.003183	0.000508	-0.001847	-0.000843	-0.000402	0.001512	0.017008	0.044876	0.010034	0.037759	0.001237	0.011114	0.001043	0.000221	0.007153	0.0011	0.01659	0.000921	-0.000643	0.000276	1.5e-05	-0.000349	-0.001107	0.060441	0.001964	0.058036
116	0.004269	0.03471	0.010432	0.021776	0.040559	0.021951	0.023425	0.001788	0.018348	0.000306	0.003446	-0.00128	-5.9e-05	0.004349	-0.000772	0.002177	0.000437	0.082344	0.000308	-5.7e-05	-0.000215	0.001027	0.001498	0.003331	0.000414	-0.001531	-0.000671	-0.000509	0.001758	0.016965	0.044876	0.010178	0.037467	0.001327	0.011343	0.000958	0.000186	0.007475	0.001348	0.016556	0.000818	-0.001003	0.000225	0.000265	-0.000262	-0.001006	0.060306	0.002027	0.056574
117	0.004355	0.034719	0.01051	0.022155	0.040283	0.021675	0.023152	0.002025	0.01806	0.000834	0.003299	-0.001158	-0.000206	0.004626	-0.000606	0.002034	0.000338	0.080427	0.000127	-0.000389	-0.0009	0.001011	0.001507	0.003122	0.000124	-0.0023	-0.000705	-0.000613	0.001899	0.016787	0.044433	0.010172	0.03724	0.001177	0.011445	0.000891	8.4e-05	0.007753	0.001191	0.016442	0.000467	-0.001113	0.000186	0.000263	-0.00047	-0.000762	0.060243	0.001609	0.055723
118	0.004106	0.034362	0.010408	0.021828	0.039879	0.021244	0.022727	0.001774	0.017141	0.000717	0.003304	-0.001171	8.9e-05	0.004695	-0.000488	0.002262	0.000318	0.078382	0.000151	-0.000768	-0.001153	0.000875	0.00155	0.002924	0.000371	-0.001783	-0.000729	-0.000384	0.001808	0.016781	0.044132	0.010223	0.03719	0.001226	0.011615	0.000945	-0.000146	0.008001	0.00148	0.016394	0.000284	-0.000691	-1.9e-05	0.000697	-0.000204	-0.000587	0.059456	0.001527	0.054746
119	0.004129	0.034957	0.010799	0.022038	0.037671	0.019557	0.021207	0.00197	0.016159	0.001001	0.003564	-0.001317	0.000356	0.004354	-0.000531	0.001493	0.000271	0.073709	0.000252	-0.000887	-0.001093	0.000677	0.000996	0.002567	0.000737	-0.001755	-0.000924	-0.000462	0.001327	0.017404	0.04458	0.009625	0.038264	0.001106	0.010951	0.000665	-0.000331	0.008044	0.001293	0.01734	0.0003	-0.000679	-8.3e-05	0.000615	-0.000597	-0.000713	0.057561	0.001772	0.054171
120	0.004238	0.035269	0.01054	0.021854	0.037622	0.019107	0.021415	0.001951	0.016226	0.000891	0.003388	-0.000854	0.000507	0.004235	-0.000581	0.001797	0.000308	0.068944	0.000626	-0.000341	-5.8e-05	0.000735	0.001016	0.002919	0.000872	-0.001073	-0.000575	-0.000351	0.001326	0.017566	0.044661	0.009633	0.03881	0.000974	0.010624	0.000679	-0.000282	0.008204	0.001437	0.01742	0.000883	-0.0006	-9.8e-05	0.000588	-0.000227	-0.000986	0.058239	0.001452	0.054176
121	0.004285	0.035226	0.010646	0.021975	0.037049	0.019151	0.021419	0.002359	0.016248	0.000987	0.003278	-0.000559	0.000206	0.004186	-0.000495	0.001836	0.000257	0.067484	0.00065	-0.000127	-1e-05	0.000986	0.000923	0.003065	0.000809	-0.000892	-0.000603	-0.000437	0.001398	0.017702	0.044897	0.009699	0.038658	0.000974	0.010181	0.000416	-0.000109	0.008039	0.001236	0.018011	0.000861	-0.000403	0.000149	0.000532	-1.3e-05	-0.001214	0.058279	0.000928	0.05441
122	0.004228	0.035268	0.010218	0.021804	0.037077	0.01891	0.021669	0.002206	0.015576	0.000962	0.003372	-0.000143	1.3e-05	0.003947	-0.000424	0.002143	0.000183	0.065518	0.000695	0.000223	0.000256	0.001077	0.001052	0.002737	0.000685	-0.001022	-0.000629	-0.000492	0.001533	0.017414	0.044953	0.010191	0.038683	0.001	0.009717	0.000635	-5.4e-05	0.007997	0.001065	0.018261	0.00078	0.000149	-0.000124	0.000596	0.000319	-0.001329	0.05924	0.000979	0.053621
123	0.003998	0.035113	0.010248	0.022128	0.035849	0.018662	0.021189	0.00192	0.014519	0.00119	0.003449	0.000161	-0.000179	0.003509	-0.000447	0.002037	0.000158	0.06269	0.000674	0.000327	3.5e-05	0.000923	0.001109	0.002436	0.000364	-0.000764	-0.000891	-0.000283	0.001273	0.017278	0.045114	0.01038	0.03907	0.001191	0.008836	0.000686	4.4e-05	0.007808	0.000698	0.019016	0.000151	0.000433	-0.000271	0.000678	0.000531	-0.001387	0.058635	0.000842	0.053447
124	0.004044	0.035489	0.009849	0.022692	0.035945	0.018276	0.020261	0.00145	0.014379	0.001288	0.003283	0.000186	-7.1e-05	0.003181	-0.000329	0.00214	0.000282	0.060278	0.000764	0.000386	0.00031	0.000888	0.001291	0.002512	0.000341	-0.00075	-0.000717	-9e-05	0.001292	0.016431	0.045294	0.01067	0.039587	0.001344	0.009303	0.001012	-0.000111	0.007888	0.000806	0.017964	0.000151	0.000744	-0.000788	0.000643	0.000138	-0.000891	0.058354	0.001457	0.053776
125	0.004202	0.03424	0.010413	0.022194	0.035305	0.019828	0.019449	0.001291	0.014788	0.001206	0.002474	-0.00023	-0.000211	0.003254	0.000123	0.001534	0.000103	0.059506	0.00149	0.000686	-0.000342	0.000943	0.001296	0.002926	0.000355	-8.6e-05	-0.000521	0.000369	0.001693	0.016339	0.044348	0.009676	0.038325	0.001271	0.009062	0.000514	-0.00011	0.008009	0.001242	0.016724	-1.4e-05	-0.000341	-0.000325	0.000859	-0.000153	-0.001162	0.057564	0.000401	0.052517
126	0.003929	0.03463	0.010545	0.021532	0.036136	0.019311	0.020089	0.001587	0.014569	0.001022	0.002583	-0.000314	-0.000141	0.003546	-0.000327	0.001526	-0.000135	0.059577	0.001459	-0.000194	-0.000545	0.000887	0.000965	0.002058	0.000946	-0.0005	-0.000461	-0.000238	0.001804	0.016093	0.044194	0.009189	0.038512	0.001045	0.009576	0.000351	8.3e-05	0.008548	0.001219	0.016968	-0.000116	-0.000359	0.000393	0.000882	-8.8e-05	-0.000561	0.056568	0.000378	0.052095
127	0.003632	0.034811	0.010512	0.021192	0.036226	0.018497	0.020147	0.001216	0.014206	0.00086	0.002952	-0.000455	-0.000132	0.003584	-0.000633	0.001261	0.000116	0.058189	0.000676	-5e-06	3.9e-05	0.00101	0.001067	0.001908	0.000916	-0.00081	-0.000862	-0.000151	0.001607	0.015937	0.044339	0.009613	0.038569	0.001108	0.009639	0.00015	0.000345	0.008261	0.001112	0.01715	0.000209	-0.000816	0.000148	0.000741	-0.000163	-0.000695	0.056642	0.00049	0.051459
128	0.003281	0.035307	0.010232	0.021026	0.03685	0.017991	0.020067	0.001287	0.014532	0.000806	0.003041	-0.000431	-7.7e-05	0.00348	-0.000669	0.001435	0.000172	0.057839	0.000594	-0.000171	7.2e-05	0.001088	0.001126	0.001993	0.000906	-0.000565	-0.00105	-0.000167	0.001422	0.01537	0.04412	0.010049	0.038618	0.001362	0.00985	7.7e-05	0.000534	0.008458	0.001014	0.017359	0.000204	-0.000629	0.000137	0.000517	-0.000167	-0.000379	0.056451	0.000591	0.052225
129	0.003317	0.035118	0.009867	0.020303	0.037021	0.018351	0.020095	0.00121	0.014498	0.000514	0.002843	-0.000441	-5e-06	0.00346	-0.000263	0.001648	0.000497	0.059813	0.000551	0.000147	5e-05	0.00113	0.001202	0.002311	0.000667	-0.000616	-0.001067	-0.000162	0.001015	0.015103	0.043784	0.010254	0.038631	0.001771	0.009547	0.000259	0.000666	0.008217	0.001157	0.017175	0.000875	-0.000612	-0.000192	0.000371	6.9e-05	-0.000488	0.056706	0.001122	0.053318
130	0.003373	0.034868	0.010199	0.018896	0.038972	0.020344	0.020369	0.00158	0.015344	-0.000112	0.003038	-0.000294	1.3e-05	0.00312	-0.00022	0.002046	0.000733	0.063753	0.000637	-9.6e-05	7.2e-05	0.000817	0.001181	0.002803	0.000297	-0.00013	-0.000889	-0.000115	0.000583	0.014029	0.042996	0.009982	0.038407	0.001696	0.009032	0.000868	0.000782	0.008891	0.001447	0.017514	0.000974	-0.000334	-0.000121	-0.000294	0.000742	-0.000308	0.057241	0.001622	0.056046
131	0.003394	0.034439	0.010158	0.017952	0.038367	0.0209	0.020827	0.001392	0.015473	0.00035	0.002987	-0.00042	1e-06	0.003013	-0.000353	0.00187	0.000497	0.066248	0.000839	2e-06	-7e-05	0.000976	0.001422	0.002583	0.000806	-0.000503	-0.001088	-0.000117	0.0009	0.014309	0.043616	0.01025	0.039378	0.001468	0.009374	0.000887	0.000149	0.008876	0.001578	0.0171	0.000701	-0.000226	-0.000106	-0.000147	0.000373	-0.000239	0.056935	0.001171	0.057174
132	0.003063	0.033829	0.010119	0.017241	0.039493	0.021067	0.021072	0.001476	0.015744	0.000743	0.003352	-0.000752	-0.000165	0.002952	-0.000231	0.002209	0.000403	0.080828	0.000665	9.5e-05	-0.000309	0.001047	0.001504	0.002808	0.00058	-0.000961	-0.000881	-0.000319	0.001428	0.013803	0.042076	0.010021	0.039627	0.001462	0.010134	0.000746	-3.2e-05	0.008438	0.001513	0.017217	0.000964	-0.000584	0.000677	0.000196	6e-06	-0.000416	0.0569	0.001397	0.059824
133	0.002875	0.033443	0.009812	0.017035	0.039851	0.021129	0.020729	0.001575	0.01642	0.000729	0.003358	-0.00079	-0.000146	0.003049	-0.000146	0.002487	0.000415	0.089397	0.000447	3e-06	-0.000226	0.001137	0.001509	0.00302	0.000602	-0.000694	-0.00056	-0.000324	0.001444	0.01369	0.041683	0.009866	0.039403	0.001469	0.010664	0.000671	6.3e-05	0.008011	0.001474	0.017174	0.001281	-0.000451	0.000821	0.000405	9.3e-05	-0.000596	0.058176	0.001527	0.061327
134	0.002835	0.03348	0.00982	0.017041	0.040249	0.021098	0.02075	0.001634	0.016565	0.000751	0.003395	-0.000821	-0.000153	0.003051	-5.2e-05	0.00256	0.000457	0.092146	0.000394	-8e-06	-0.000238	0.001152	0.001493	0.003069	0.000586	-0.000636	-0.000466	-0.000314	0.00146	0.013599	0.041409	0.009717	0.039352	0.001418	0.010769	0.000668	0.000128	0.007838	0.00147	0.017192	0.001441	-0.000435	0.00093	0.000415	0.000136	-0.000632	0.058427	0.001632	0.061864
135	0.002888	0.033694	0.009711	0.017483	0.040563	0.021276	0.020724	0.001659	0.017052	0.000766	0.003354	-0.00081	-8.9e-05	0.003123	-3.9e-05	0.002587	0.000523	0.094314	0.000288	-0.000185	-5.2e-05	0.001131	0.001428	0.003217	0.000614	-0.000348	-0.000301	-0.000237	0.00136	0.013889	0.041806	0.009721	0.039121	0.001323	0.010868	0.000622	0.000187	0.007696	0.001416	0.01716	0.001421	-0.000327	0.000794	0.000416	0.000252	-0.000679	0.059558	0.001715	0.062356
136	0.003386	0.035927	0.010024	0.019462	0.042087	0.021404	0.022156	0.001685	0.017094	0.001435	0.003181	-0.000888	9.9e-05	0.003236	0.000436	0.002289	0.000748	0.090035	0.000678	-0.000435	-8.8e-05	0.001058	0.001134	0.00325	0.000918	-0.000201	-0.000345	5.5e-05	0.001135	0.015169	0.04332	0.009833	0.039468	0.000815	0.010302	0.000625	0.000128	0.007657	0.00119	0.017149	0.001144	-0.000392	0.000414	4.1e-05	6.9e-05	-0.000313	0.060391	0.001842	0.062106
137	0.003455	0.035899	0.009909	0.02057	0.041667	0.021954	0.022659	0.001406	0.017119	0.001298	0.003371	-0.000894	0.000104	0.003337	-6.4e-05	0.002496	0.000762	0.089237	0.000562	-0.000649	0.000448	0.000946	0.001102	0.003636	0.000575	-0.00031	-0.00044	-0.000167	0.001129	0.01587	0.044042	0.01	0.038644	0.000904	0.010381	0.000666	0.000331	0.007869	0.001273	0.017545	0.001085	-0.000886	2.6e-05	0.000139	0.00012	-0.000238	0.060611	0.001963	0.061767
138	0.002284	0.039241	0.010228	0.018976	0.041811	0.022058	0.020859	2.8e-05	0.016762	-0.000739	0.003387	0.000204	-0.001266	0.002423	-0.000756	0.002728	0.000383	0.077737	6e-05	0.000188	0.00014	0.002559	0.002892	0.004631	0.001432	-0.000889	-0.000417	-0.001225	0.000599	0.015425	0.043585	0.008707	0.038322	-0.00085	0.010616	0.000277	0.001622	0.007187	0.001959	0.018241	0.002548	-0.002114	0.000157	-0.000227	-0.000669	-0.000332	0.056978	0.001865	0.063482
139	0.002095	0.040781	0.009834	0.020557	0.037816	0.021164	0.026825	-0.000524	0.017715	-0.001617	0.003615	0.002093	-0.000738	0.001127	-0.000699	0.000856	0.002066	0.08027	3.2e-05	7e-05	0.00067	0.001098	0.003739	0.00421	0.001381	-0.002119	-0.000677	-0.002078	0.001157	0.015916	0.043517	0.007648	0.037107	-0.001782	0.009312	0.00016	0.00242	0.00693	0.003971	0.021832	0.001452	-0.000827	0.000581	-0.000947	0.001445	-0.000486	0.052614	0.003583	0.064083
140	0.001868	0.034206	0.013256	0.015864	0.033991	0.016091	0.029439	-0.00151	0.013157	-0.000631	0.002618	0.000341	9.3e-05	0.001131	2.6e-05	0.003662	0.002306	0.080029	-0.000606	0.001365	0.002206	0.001663	0.002753	0.007811	0.002799	-0.000986	0.002414	-0.001384	0.001299	0.017281	0.044535	0.007776	0.038862	-0.003375	0.007525	-0.001056	0.002674	0.009051	0.004698	0.016501	0.000429	0.005485	-0.001249	-0.002469	0.002722	0.003319	0.050707	0.00531	0.059914
141	0.003566	0.026105	0.012768	0.02322	0.032368	0.01491	0.027504	0.000934	0.013929	0.00013	0.001208	-0.003586	-0.001151	0.003336	-0.001416	0.003288	0.000919	0.07604	-0.000457	0.002897	-0.004323	-0.000493	0.003538	0.005768	0.003357	0.001777	-0.002049	-0.000378	0.004151	0.018083	0.039663	0.014115	0.038549	-0.003856	0.009575	-0.002534	0.001872	0.009639	0.001113	0.01481	-0.002011	0.003178	0.000893	-0.005019	0.000507	0.000619	0.052593	0.001646	0.058525
142	0.004559	0.026169	0.012821	0.02222	0.032835	0.016341	0.022307	0.002748	0.014478	-0.001146	0.001145	-0.004712	-0.002834	0.004223	-0.00268	0.003858	-0.001289	0.071139	0.00028	0.001636	-0.005705	0.000743	0.004751	0.006857	0.004567	0.000986	-0.004287	-0.000679	0.004065	0.019654	0.037702	0.014518	0.038394	-0.00439	0.011737	-0.004465	2e-06	0.009419	6.4e-05	0.011188	-0.002471	0.004427	0.002643	-0.003761	0.000686	0.001214	0.054169	-0.003435	0.057186
143	-0.000578	0.027961	0.008773	0.025331	0.036358	0.016501	0.018536	0.003127	0.012585	-0.000671	-0.001023	-0.001596	-0.002753	0.003841	-0.001807	0.000469	-0.001306	0.077029	-0.001371	-0.001235	-0.005178	0.002019	0.003629	0.004591	0.008833	0.002295	-0.005024	-0.000138	0.00417	0.018204	0.040477	0.012567	0.039477	-0.002554	0.013088	-0.003651	0.000274	0.007043	-0.000645	0.01218	0.000619	0.006285	0.002524	-0.003006	0.000975	-0.002109	0.053312	-0.002856	0.06359
144	-0.002124	0.02886	0.009525	0.021269	0.034322	0.015232	0.018282	0.002536	0.006175	-0.001462	-0.001238	0.000401	-0.000244	0.002219	-0.002352	-0.002345	0.000325	0.076717	0.000922	-0.002605	-0.00429	0.000983	0.003229	0.005797	0.009771	0.002767	-0.00168	0.000389	0.000339	0.013013	0.050531	0.006974	0.043765	-0.000387	0.012912	0.000654	-0.002616	0.00664	0.000976	0.008085	0.006727	0.001482	0.000705	0.000841	-0.001764	-0.000996	0.052127	-0.001815	0.061116
145	0.000792	0.034927	0.010902	0.022037	0.034506	0.016408	0.018658	-7.2e-05	0.012579	0.000241	7.2e-05	0.001174	-0.000682	0.003399	-0.004207	0.000504	6.4e-05	0.079114	0.00201	-0.000583	-0.004257	-0.001835	0.001004	0.00383	0.009841	0.004825	4.2e-05	-0.000265	-0.001377	0.018496	0.046641	0.006393	0.039113	0.002186	0.013062	0.00102	-0.000802	0.006578	0.000166	0.012703	0.009492	-0.001606	-0.003834	0.00024	-0.001636	0.001879	0.046511	-0.002651	0.059857
146	0.004409	0.045395	0.013271	0.020709	0.0295	0.018307	0.018781	0.000796	0.017407	0.000187	0.000837	0.001977	0.003406	0.003053	-0.006188	0.005108	0.000188	0.080972	0.004811	-0.000859	-0.002971	-0.001635	0.000684	0.003231	0.006117	0.006936	0.000396	-0.00265	-0.001233	0.018477	0.0447	0.006702	0.042696	0.002529	0.010142	0.000277	-0.001355	0.008918	-0.000797	0.012209	0.00448	-0.005173	0.002456	0.002118	-0.000756	0.000353	0.042021	-0.002436	0.051337
147	0.007571	0.041764	0.012154	0.019701	0.041048	0.014469	0.01692	0.000313	0.021902	-0.000109	0.003509	0.00082	0.000586	0.003547	-0.002346	0.003602	0.002149	0.082088	0.002249	-0.000655	-0.000988	-0.000988	-0.000867	0.004467	0.004857	0.004722	0.000911	-0.000812	-0.001066	0.018433	0.039176	0.013432	0.035051	-0.001338	0.012022	0.000247	-0.000886	0.012704	-0.000325	0.01665	0.000829	0.002227	-0.002052	0.001671	-0.00104	0.001314	0.047092	0.001142	0.059001
148	0.008373	0.035054	0.008093	0.018107	0.045334	0.009902	0.014614	0.003811	0.018049	0.00208	0.003676	0.001615	-0.00018	0.002213	0.002801	0.001835	-0.000281	0.085193	-0.000645	0.000708	0.000478	0.001335	-0.000939	0.00512	0.005059	0.003107	3.6e-05	-0.00256	0.000366	0.01286	0.037724	0.01506	0.035632	0.002423	0.008223	0.00027	-0.002472	0.013246	0.00055	0.018688	-0.003836	0.001864	0.001842	0.000513	0.000344	-0.001369	0.052784	0.004376	0.055617
149	0.007	0.029752	0.00796	0.015441	0.044817	0.012925	0.015046	0.002503	0.016791	0.001547	0.004127	0.001268	-0.001787	0.00159	0.003594	0.002491	0.000922	0.080878	-0.001691	0.00388	-0.001465	-0.000226	0.00136	0.005518	0.004034	0.002524	-0.002233	-0.001325	-0.001109	0.012121	0.037949	0.011844	0.035965	0.004205	0.00761	0.001018	-0.003599	0.011204	0.000838	0.022124	-0.00128	0.001593	-0.003729	-0.000598	0.001749	0.000139	0.055077	0.003917	0.056053
150	0.004947	0.029553	0.005496	0.013738	0.040558	0.015019	0.01737	0.004991	0.014531	0.003125	0.002547	0.004615	-0.000406	0.00171	0.002481	0.002138	-0.000648	0.082747	-0.001856	0.003732	-0.001113	-0.003156	0.000684	0.005947	-0.000282	0.005214	-0.005456	-0.00237	0.001283	0.010913	0.040725	0.008709	0.043925	0.00673	0.004792	0.000463	-0.001933	0.01056	0.00225	0.023301	-0.000833	-0.000999	-0.002826	-0.002528	0.00404	3.1e-05	0.057289	0.001322	0.04546
151	0.00411	0.030737	0.008825	0.016497	0.040438	0.025005	0.029155	-0.000625	0.011757	-0.001751	0.002216	0.001748	0.001633	0.001238	-0.003301	0.001542	0.00238	0.084403	0.002528	0.001665	-0.004442	-0.003556	-0.000755	0.004907	-0.000663	0.008421	-0.006765	0.002211	0.003024	0.012696	0.0495	0.009566	0.051448	0.003483	0.006152	-0.002119	0.001286	0.012274	0.003825	0.021453	0.00077	-0.002998	-0.008547	-0.001149	0.00373	-0.00201	0.051602	0.001808	0.050646
152	0.000219	0.031314	0.010877	0.019871	0.041645	0.020127	0.029035	-0.000647	0.016403	0.000302	0.001485	0.002358	0.00135	0.001823	-0.00528	0.001742	0.000933	0.078203	0.002218	-0.000438	-0.002758	-0.003129	-0.001803	0.001324	-0.000641	0.005388	0.000564	0.000128	0.003734	0.015993	0.045111	0.011762	0.04257	0.001607	0.008128	-0.002237	2.2e-05	0.009367	0.001186	0.021682	-0.003357	-0.001408	-0.000804	-0.001004	0.004284	-0.001156	0.055266	0.000682	0.053023
153	0.001857	0.033019	0.011528	0.021425	0.035603	0.022207	0.029559	-0.002506	0.012481	0.000445	0.001325	0.000861	0.000387	0.00263	-0.004688	0.002957	-0.00015	0.068551	0.000511	0.001018	-0.003202	-0.002314	0.002091	0.002724	0.002224	0.005156	0.000875	-0.000375	0.003036	0.019333	0.045277	0.010724	0.038872	0.001177	0.008931	-0.001392	-0.001309	0.005665	0.000384	0.022411	-0.003742	-0.00126	-0.000693	0.000884	0.002823	0.000784	0.051543	0.001561	0.059745
154	-0.001183	0.033074	0.011004	0.022459	0.035062	0.021036	0.024298	0.000233	0.014008	0.001511	0.002199	0.00232	-4.8e-05	0.002546	-0.004327	0.002709	-0.001344	0.062929	0.0003	0.00117	-0.000224	-0.00218	0.004049	0.003674	0.002242	0.000746	0.001893	-0.00222	0.001961	0.01892	0.040231	0.012634	0.034275	0.002366	0.009217	0.002054	-0.002197	0.002791	-0.000838	0.019914	-0.006458	-0.000945	0.000667	-8e-05	0.001796	-0.000491	0.054514	0.000644	0.061655
155	0.003358	0.040155	0.008367	0.015892	0.03564	0.020035	0.026158	-8.9e-05	0.01226	0.003449	0.002223	0.00137	0.000458	0.003652	0.000136	0.003788	-0.00084	0.06824	-0.003104	0.000807	0.001283	-0.00165	0.004134	0.005494	0.001858	0.001214	-0.001295	-0.002039	0.002499	0.016882	0.042283	0.010023	0.040673	0.005318	0.0107	0.001457	0.000748	0.003388	0.00068	0.016245	-0.002904	-0.000625	-0.002354	-0.000532	0.002225	-0.001311	0.057047	-0.001465	0.060723
156	0.004472	0.036591	0.0116	0.015394	0.038916	0.020358	0.022651	0.001783	0.017911	0.002843	0.00334	-0.001318	0.000602	0.00391	0.002194	0.00317	0.000464	0.076975	-0.000618	-0.001277	0.001702	-0.000484	0.000971	0.001127	0.001449	-0.000344	-0.00188	-0.001181	0.001797	0.0169	0.042887	0.012778	0.045067	0.005854	0.011908	0.000112	-0.001947	0.006211	-0.000322	0.015593	-0.003183	0.001071	-0.001119	-0.002487	-0.000747	-0.000155	0.066561	-0.000521	0.059194
157	0.006385	0.034403	0.008575	0.014622	0.035011	0.018571	0.019629	0.001526	0.015666	0.001455	0.002439	-0.001206	0.001328	0.005226	0.002374	0.00381	0.000777	0.077426	-0.001509	0.001154	0.003809	0.000337	0.000995	0.001734	0.000997	0.003074	-0.001003	0.001447	0.001754	0.015328	0.044613	0.010693	0.043098	0.004088	0.011439	-0.001999	-0.001508	0.007016	-0.000485	0.015282	9.4e-05	0.001421	-0.000468	-0.000985	0.001085	0.001887	0.06046	0.000686	0.062193
158	0.00366	0.033139	0.008668	0.015853	0.032906	0.019321	0.017283	0.002105	0.014556	0.000462	0.003097	-0.001004	-0.000348	0.003375	0.001073	0.00294	0.001194	0.076445	0.001388	0.001138	0.001435	0.001208	-0.000211	0.003605	0.001302	0.001264	-0.001085	0.000969	0.000494	0.014845	0.040544	0.010385	0.042873	0.003275	0.009925	2.6e-05	-0.00062	0.007036	0.000445	0.015923	-0.001907	0.000572	0.000532	-0.000872	0.000219	0.00049	0.057912	-0.000131	0.062082
159	0.002054	0.034708	0.006921	0.015822	0.032328	0.018543	0.01704	0.002036	0.013489	0.000357	0.003172	0.000425	0.000417	0.004734	0.000388	0.003481	0.000492	0.078309	0.000241	0.002103	0.002057	0.001248	0.000172	0.004521	0.001703	0.001427	0.000359	0.002158	0.001136	0.013002	0.039041	0.009288	0.038652	0.00252	0.008798	-0.000117	0.001655	0.006927	0.001279	0.013968	-0.000328	-0.001103	-0.000173	0.00036	0.000661	0.000218	0.05656	0.000138	0.05999
160	0.001657	0.032754	0.007695	0.015181	0.034124	0.019027	0.018474	0.002527	0.012759	0.00241	0.003891	0.000664	-6.6e-05	0.00308	-0.001116	0.003769	0.000571	0.083517	0.000802	0.000217	-0.000574	0.001225	0.001179	0.003351	0.001003	0.000251	-0.001379	0.000393	0.000508	0.013912	0.037226	0.01044	0.041498	0.001601	0.009682	0.001817	0.00242	0.00768	0.001594	0.013561	-0.000649	-0.002068	0.000332	0.000753	-0.001235	0.000298	0.063469	-0.000916	0.062175
161	0.001762	0.031744	0.008521	0.016501	0.033881	0.017372	0.017137	0.00234	0.012108	0.003309	0.003752	0.000451	0.000823	0.004496	-0.001716	0.003119	-0.000489	0.0896	0.000296	0.001419	0.000709	0.000664	0.002862	0.00106	0.000515	0.0016	-0.001929	0.000964	0.001247	0.014217	0.039142	0.010366	0.041474	-0.001222	0.010068	0.001432	0.001038	0.009488	0.001485	0.016409	0.001299	-0.001702	-5.4e-05	0.001875	-0.002666	0.000822	0.064709	0.001939	0.06731
162	0.002812	0.029356	0.009844	0.016016	0.033258	0.016046	0.016187	0.003354	0.011363	0.002899	0.00297	-0.000465	-0.000162	0.002361	-0.001951	0.002076	-0.000137	0.088714	0.000607	0.000838	-0.000646	0.001397	0.001778	0.002532	0.000234	0.00173	-0.003287	0.001522	0.000451	0.012858	0.039744	0.010719	0.043806	0.000146	0.00997	0.002823	0.001154	0.010829	0.001573	0.018554	0.000899	-0.000194	0.000831	0.001234	-0.001404	-0.000125	0.060919	0.00097	0.068827
163	0.000239	0.032858	0.013055	0.016478	0.030024	0.01216	0.013172	0.003183	0.012917	0.000259	0.002063	-0.000583	-1.2e-05	0.003504	-0.001763	0.001568	-0.000303	0.082638	0.001987	0.002894	0.000247	-0.000385	0.000428	0.003472	0.000323	0.000874	-0.002273	0.003984	0.001596	0.013498	0.042554	0.006309	0.043885	-0.001147	0.008763	0.002357	-0.000117	0.012389	0.001832	0.022999	0.000965	0.002814	0.00134	0.000217	-0.001495	-0.004242	0.054374	0.002295	0.064586
164	-0.001109	0.034755	0.011516	0.01596	0.036521	0.014166	0.015461	0.00439	0.014167	-0.001165	-0.000158	-8e-06	0.000966	0.001821	-0.001984	0.003563	0.001778	0.08154	0.002492	0.002402	-0.000307	-0.000484	-3.9e-05	0.006083	0.000851	0.00108	-0.001811	0.008545	0.001093	0.012663	0.042715	0.008211	0.041096	0.000992	0.015091	0.002576	0.00078	0.011098	0.001675	0.018103	0.001307	0.00315	0.00145	-0.001222	0.001718	-0.00492	0.055848	-0.001667	0.057111
165	-0.001657	0.032982	0.008909	0.016913	0.040528	0.01753	0.022436	0.004676	0.011555	-0.000584	0.000174	0.001225	0.001348	0.001243	-0.000726	0.004855	0.001184	0.078865	0.002473	0.002656	-0.000736	0.000585	0.001331	0.002958	-0.000699	0.002511	-0.001473	0.004024	0.002596	0.020351	0.04383	0.008669	0.038098	0.000475	0.013714	0.000887	0.00133	0.003102	0.000164	0.012237	0.001772	0.002674	0.000298	-0.000127	0.00228	-0.002462	0.063899	0.003047	0.058981
166	-2e-06	0.02906	0.011582	0.020151	0.039813	0.020041	0.024604	0.002801	0.012565	0.000311	0.000338	0.000101	0.000964	0.002749	-0.00138	0.004765	0.001298	0.078879	0.001416	0.002074	-0.00207	0.001781	0.002342	0.002957	0.001293	0.001283	-0.001624	0.001375	0.003584	0.016674	0.043629	0.010749	0.035714	0.002846	0.013512	-0.000441	-0.00061	0.003451	0.000356	0.017241	0.000893	0.000751	0.001269	-0.000526	0.002805	1.9e-05	0.061317	0.003745	0.062119
167	0.002867	0.026297	0.010308	0.018394	0.034848	0.020121	0.022769	0.003565	0.013898	0.000413	0.003807	-0.000133	0.000715	0.003793	-0.0007	0.003712	0.000878	0.078624	0.001909	-0.00018	-0.000878	0.003021	0.003384	0.00403	0.000721	-0.001799	-0.000295	0.000102	0.003401	0.017943	0.044883	0.011018	0.035865	0.001617	0.009667	0.000692	0.001104	0.005316	0.00047	0.016289	0.002476	0.000821	0.001183	0.000477	0.000904	-0.000404	0.057637	0.002592	0.065845
168	0.003048	0.025907	0.009313	0.016593	0.035314	0.017112	0.022095	0.002459	0.015544	-0.001114	0.004027	-0.001179	0.000407	0.00295	-0.000319	0.003575	0.001701	0.079925	0.000285	0.000686	-0.000939	0.002803	0.002363	0.0041	-0.000388	0.000467	-0.001076	0.000128	0.002891	0.016479	0.044783	0.010519	0.036853	0.001207	0.009533	0.001123	0.001421	0.006939	0.001501	0.018726	0.001892	0.000731	0.001523	0.000735	0.001345	-0.000681	0.059303	0.002878	0.061231
169	0.002877	0.029067	0.008731	0.016862	0.035108	0.018656	0.020893	0.001099	0.014235	0.001094	0.003096	0.000306	0.000232	0.002543	0.000272	0.003116	0.001066	0.084743	0.00204	0.000887	0.000133	0.0018	0.001396	0.003203	0.000409	0.001421	-3.1e-05	0.000267	0.001686	0.016284	0.040889	0.010054	0.037193	0.000869	0.009301	0.000646	0.00057	0.007632	0.001842	0.017608	0.001063	0.000406	-0.00043	0.000757	0.001615	-0.000369	0.059546	0.002011	0.064994
170	0.00309	0.028233	0.008654	0.016881	0.034858	0.018975	0.020967	0.000843	0.014025	0.001104	0.00295	0.000163	0.000404	0.002603	0.000288	0.003149	0.001017	0.08551	0.001671	0.001093	0.000328	0.001026	0.001022	0.002941	0.000772	0.000802	-0.000114	0.000156	0.002063	0.015828	0.040495	0.00981	0.037564	0.001613	0.009346	0.000666	0.000712	0.007161	0.002086	0.017518	0.001192	0.00035	-0.000358	0.000561	0.001195	-0.000545	0.059997	0.002313	0.064948
171	0.003113	0.028272	0.008722	0.016992	0.034614	0.019168	0.020804	0.000893	0.01401	0.001434	0.002914	0.00021	0.00047	0.002657	0.000261	0.003158	0.000999	0.085704	0.001915	0.001112	0.000361	0.000975	0.000983	0.002729	0.000888	0.000523	-3.3e-05	0.00022	0.001925	0.015724	0.040263	0.009654	0.037379	0.00177	0.009268	0.000538	0.000476	0.007158	0.001997	0.017383	0.001207	0.000327	-0.000417	0.000431	0.001176	-0.000569	0.059743	0.002218	0.065628
172	0.003836	0.026881	0.009714	0.017029	0.032285	0.01882	0.020148	0.001395	0.014398	0.000782	0.003085	2.9e-05	0.000325	0.00282	-0.000167	0.003317	0.001003	0.086252	0.001886	0.001844	0.000882	0.000384	0.000659	0.002457	0.001191	-0.000837	-0.000221	0.000103	0.00226	0.015278	0.041192	0.009328	0.036786	0.002558	0.009419	0.001294	0.000509	0.006669	0.00253	0.017572	0.001515	0.000218	0.000266	0.000167	0.00021	-0.000957	0.05939	0.002191	0.065255
173	0.003841	0.028501	0.010931	0.01674	0.030313	0.017252	0.018955	0.002542	0.015493	-7.7e-05	0.003299	0.000264	-0.000247	0.002532	-0.000247	0.003078	0.001234	0.086012	0.003213	0.002102	0.000705	0.001916	0.000983	0.002166	0.000662	-0.000212	-0.000607	-8e-05	0.000747	0.015766	0.043727	0.009031	0.0346	0.001305	0.009326	0.001788	-0.000399	0.00711	0.002732	0.018089	0.000998	-1.7e-05	0.000874	-4.8e-05	0.000266	-0.000422	0.057615	0.001758	0.064655
174	0.003746	0.028238	0.009479	0.016662	0.033003	0.01832	0.018812	0.001935	0.014727	-0.000608	0.00268	0.000478	-0.000466	0.002452	-0.000759	0.003805	0.000491	0.089507	0.000756	0.001279	-0.000205	0.001694	0.000876	0.002699	0.000719	-0.000901	-0.000936	0.000186	0.000594	0.015979	0.040496	0.008918	0.036092	0.000716	0.008199	0.001846	-0.000243	0.007407	0.00209	0.017968	0.001812	0.000582	0.000523	0.0005	0.000474	-0.000438	0.058232	0.001412	0.065667
175	0.003169	0.028518	0.006617	0.015782	0.035892	0.018195	0.020202	0.001863	0.014679	-0.000424	0.002768	0.000295	0.000216	0.002473	-0.000114	0.00334	0.000757	0.090979	-0.001411	2.5e-05	-0.001229	0.001587	0.000374	0.002747	0.000822	-0.000749	-0.00163	-0.000191	0.000243	0.016464	0.040731	0.008143	0.036233	0.001209	0.007226	0.000972	9e-05	0.007328	0.000931	0.01706	0.002234	0.001243	0.000479	0.00026	0.000295	0.00041	0.062277	0.001815	0.067479
176	0.00297	0.028297	0.007112	0.016149	0.03557	0.018234	0.020312	0.001916	0.014556	-0.000453	0.002882	0.000455	0.000193	0.002408	-0.000503	0.003432	0.000762	0.091503	-0.001341	0.000358	-0.000778	0.001168	0.000152	0.002688	0.000727	-0.000634	-0.00145	3.1e-05	0.000323	0.016426	0.039704	0.008273	0.036763	0.001582	0.007171	0.00099	0.000204	0.007873	0.000656	0.01724	0.002029	0.000987	-1.3e-05	0.000393	0.000324	0.00017	0.062637	0.001516	0.067424
177	0.002114	0.030558	0.006611	0.017024	0.033328	0.016476	0.022426	0.002387	0.014989	-0.000319	0.004439	0.000472	0.000709	0.002628	0.000168	0.001109	0.001935	0.087704	0.000512	0.000465	0.000736	0.000563	6.5e-05	0.003117	0.000801	0.000422	-0.000765	-0.001953	0.000321	0.017141	0.044497	0.008574	0.034381	0.002264	0.009133	0.000458	0.001351	0.008355	-0.00015	0.016606	0.00138	-0.00017	-0.000368	-2e-06	-0.000961	0.001884	0.067725	0.00223	0.067968
178	-0.00075	0.025519	0.012723	0.025566	0.024724	0.013317	0.016057	0.003613	0.011895	-0.003192	0.0055	-0.0022	0.001255	0.001623	-0.00235	0.003776	0.000525	0.080286	0.000817	0.002005	0.003009	0.002825	0.000253	0.002035	4.4e-05	-0.005028	-2.3e-05	-0.002573	-1.4e-05	0.011805	0.035081	0.011539	0.03814	0.002544	0.007425	-0.001153	0.005554	0.010201	-0.002567	0.02024	0.002859	-0.004715	-0.003878	-0.001035	0.000549	0.001423	0.05884	0.005006	0.056357
179	-0.000447	0.037749	0.006379	0.029388	0.028971	0.009363	0.010679	-0.001536	0.010534	0.003322	0.003635	-0.004866	0.000741	0.004797	-0.003317	0.003417	-4.9e-05	0.077122	-0.001	0.002128	-0.000675	0.002462	-0.001512	0.003629	0.001069	-0.008216	-0.000227	-0.003221	-0.000286	0.012152	0.035918	0.010837	0.029916	0.003578	0.012481	-0.000931	0.004088	0.006913	-0.001742	0.018738	0.002532	-0.003219	-0.001287	0.003793	0.001216	0.002511	0.060692	0.003877	0.050665
180	0.003027	0.034986	0.00975	0.026143	0.030586	0.014904	0.012024	-0.0026	0.015765	0.00266	0.00318	-0.000702	0.002534	0.003308	-0.001581	0.005363	0.003418	0.093685	-0.002975	-0.000988	0.00053	0.001697	-0.000653	0.002488	0.001545	-0.003934	-0.003356	0.001333	0.000879	0.010989	0.03719	0.011555	0.032582	0.00697	0.013191	0.000635	0.003851	0.006289	0.001955	0.017217	0.001993	0.00184	-0.00428	0.000969	0.002255	0.000587	0.057486	0.001814	0.051343
181	0.005012	0.035228	0.007045	0.02212	0.03525	0.017137	0.016748	0.002483	0.01376	0.001567	0.004851	-0.000635	0.002093	0.004322	-0.000591	0.001537	0.004316	0.096152	0.001283	-0.000317	-0.001202	-0.000411	0.00173	0.001353	-0.000313	0.000329	-0.000401	0.00113	0.003476	0.01432	0.040649	0.008832	0.030617	0.005667	0.014649	-0.001015	0.001053	0.005746	0.002727	0.015292	0.002244	0.000131	-0.001247	0.0008	-0.000548	0.000755	0.056246	-0.000846	0.053784
182	0.003867	0.032676	0.010313	0.018272	0.035322	0.019747	0.019219	0.003601	0.014593	0.000689	0.003693	0.000363	0.000563	0.004103	-0.000891	0.000783	0.002427	0.096564	0.002229	-0.001412	0.000352	0.000638	0.002907	0.000782	0.000499	-0.000386	0.000748	0.001039	0.001638	0.016348	0.041799	0.008942	0.031503	0.002495	0.009384	-0.000522	0.000449	0.007226	1.5e-05	0.017494	0.000921	0.001093	-0.001658	-0.000922	0.001206	0.001048	0.056253	-0.00107	0.065419
183	0.003374	0.034427	0.009672	0.01731	0.035468	0.019572	0.019799	0.004627	0.012591	0.00089	0.004397	0.000114	0.000515	0.00476	-0.000613	-0.000148	0.001469	0.095609	0.003172	-0.0011	2e-06	0.000877	0.00327	0.000545	0.000532	-0.000631	0.001235	0.000547	0.001686	0.0176	0.04308	0.008178	0.030814	0.001087	0.008541	-0.000589	-0.00012	0.007123	-0.000581	0.017881	0.000964	0.000246	-0.000646	-0.0006	0.000556	0.001023	0.05627	-0.001833	0.068019
[truncated: 134 more columns]

## Sheet: e
Transcript Length	1	2	3	4	5	6	7	8	9	10	11	12	13	14	15	16	17	18	19	20	21	22	23	24	25	26	27	28	29	30	31	32	33	34	35	36	37	38	39	40	41	42	43	44	45	46	47	48	49
20	0.006494	0.021189	0.001601	0.002639	0.005861	0.000214	0.001855	-0.000602	0.000135	-2.9e-05	0.000187	0.000611	0.000417	0.010312	0.001898	0.01867	0.004728	0.024721	7.4e-05	0
21	0.006436	0.021343	0.001723	0.002603	0.006489	0.001433	0.00272	-0.000493	0.000317	-8.2e-05	0.000394	0.00085	0.000401	0.01009	0.002049	0.018846	0.004752	0.025696	0.000803	-0.000145	0
22	0.004694	0.021435	0.00244	0.00248	0.009102	0.003696	0.006667	-7.5e-05	0.002825	-0.000235	0.000717	0.001723	0.000182	0.011739	0.00264	0.022548	0.00535	0.035946	0.001247	0.000715	0.000283	0
23	0.003916	0.022239	0.002625	0.002446	0.007886	0.003812	0.005507	-0.000146	0.002696	0.000264	0.001487	0.001766	0.0001	0.010011	0.001778	0.020228	0.005025	0.03471	0.000937	0.00143	0.00079	-3.6e-05	0
24	0.002454	0.013457	0.001994	0.003548	0.003906	0.00538	0.002773	-1.7e-05	0.001239	0.000454	0.00195	0.001718	0.000134	0.012705	0.000966	0.018243	0.004316	0.032436	0.003392	0.000989	0.00214	0.003496	1.9e-05	0
25	0.006216	0.026849	0.004257	0.010953	0.01369	0.0049	0.005969	-0.000707	0.001172	4e-05	0.001644	0.001235	-0.000297	0.01166	-5e-05	0.015063	0.003378	0.028003	0.003033	0.00053	0.00186	0.003377	0.002781	0.000114	0
26	0.006288	0.033276	0.004538	0.012009	0.017252	0.007318	0.006399	-0.000973	0.000865	-0.000432	0.001518	0.001107	-0.000388	0.011817	-0.000197	0.013679	0.002959	0.025957	0.002569	0.000437	0.001627	0.003793	0.003034	0.013071	0.000164	0
27	0.007887	0.035707	0.006777	0.008205	0.012779	0.006223	0.006368	-0.000296	0.003118	0.000195	0.002298	0.001302	0.000413	0.014045	-0.000638	0.00982	0.002124	0.023112	0.001805	0.000762	0.000981	0.00402	0.001861	0.032103	0.024437	1.7e-05	0
28	0.007539	0.036748	0.0074	0.016726	0.013306	0.007065	0.009773	-5.5e-05	0.002985	0.000565	0.002849	0.001005	0.001368	0.017392	0.000219	0.007562	0.001755	0.020406	0.001167	0.00057	0.000636	0.002896	0.001381	0.028938	0.031618	-0.000211	-1.5e-05	0
29	0.007113	0.034773	0.007463	0.017135	0.024762	0.012059	0.010654	0.000273	0.003508	0.000366	0.003748	0.001027	0.001667	0.019157	0.000255	0.007603	0.001359	0.01869	0.000738	-2.6e-05	0.000361	0.001671	0.001194	0.026311	0.02705	-0.000472	0.001018	-1.1e-05	0
30	0.006937	0.033484	0.007013	0.017453	0.026041	0.013471	0.01313	0.000409	0.005142	0.000298	0.003921	0.000912	0.001867	0.019964	0.000706	0.008132	0.001324	0.017691	0.000325	-0.000541	0.000431	0.000686	0.000967	0.021803	0.022613	-0.001104	0.000947	0.003732	0.000211	0
31	0.006703	0.032698	0.00708	0.017271	0.027597	0.014563	0.017337	0.000417	0.004455	0.00011	0.004524	0.001066	0.002291	0.020847	0.000661	0.010712	0.001595	0.019358	0.000452	-0.001342	-0.000344	-1.9e-05	0.00102	0.021737	0.020007	-0.001521	0.00053	0.006687	0.02294	3.5e-05	0
32	0.006141	0.033003	0.007032	0.016708	0.028024	0.013478	0.019618	0.000438	0.005204	6.2e-05	0.00575	3.1e-05	0.002452	0.021107	0.000941	0.012187	0.002246	0.022561	0.001252	-0.001671	-0.001107	-0.000388	0.000618	0.021494	0.018341	-0.002716	-0.000137	0.006867	0.037809	0.013671	0.000125	0
33	0.005481	0.033329	0.007443	0.016676	0.028064	0.01383	0.019809	0.000597	0.003666	0.000442	0.005541	0.000734	0.003258	0.02338	0.000857	0.012535	0.002454	0.02553	0.00193	-0.001149	-0.001354	-0.000863	0.000464	0.019999	0.017195	-0.002069	-0.000585	0.006602	0.031344	0.017539	0.022483	4.7e-05	0
34	0.005083	0.033436	0.007875	0.017065	0.027928	0.013875	0.018154	0.000755	0.007738	5e-05	0.0069	0.001098	0.004472	0.026966	0.001071	0.011949	0.002271	0.026291	0.00236	-0.000491	-0.000923	-0.001282	0.000247	0.017257	0.015429	-0.001591	-0.000615	0.004883	0.024311	0.017846	0.028651	0.005901	8.7e-05	0
35	0.005051	0.032973	0.008408	0.018038	0.027881	0.01382	0.017263	0.000688	0.008265	0.00036	0.006178	0.001426	0.004678	0.027742	0.001176	0.011143	0.002171	0.026075	0.002396	-0.00021	-0.00021	-0.000943	6e-06	0.01564	0.014558	-0.001194	-0.000467	0.003933	0.021759	0.016832	0.026767	0.00644	0.019116	-6.7e-05	0
36	0.004851	0.032334	0.008628	0.018743	0.028086	0.013679	0.016333	0.000473	0.00871	0.000491	0.008237	0.000705	0.004307	0.028029	0.00175	0.012143	0.001974	0.026211	0.002706	-0.000111	0.000355	-0.000551	-0.000144	0.013432	0.012409	-0.000924	-0.000342	0.002938	0.018555	0.013209	0.021937	0.00551	0.028054	0.001209	8.8e-05	0
37	0.00462	0.031215	0.008291	0.01899	0.028899	0.0137	0.015605	0.00038	0.009178	0.000728	0.008446	0.000881	0.004474	0.027421	0.00129	0.012853	0.002243	0.026917	0.002481	-0.000105	0.000348	0.000681	0.000162	0.015905	0.01237	-0.001754	-8.4e-05	0.00277	0.019703	0.011578	0.022249	0.005284	0.028318	0.0014	0.02061	-9.1e-05	0
38	0.004754	0.031142	0.008067	0.01905	0.030287	0.013966	0.015476	0.000366	0.00896	0.000539	0.008985	0.001058	0.005291	0.028309	0.001555	0.014238	0.002732	0.031343	0.002292	-0.000206	0.000162	0.001356	0.000505	0.017711	0.012783	-0.002279	7.4e-05	0.00248	0.020061	0.009851	0.021431	0.004759	0.027013	0.001037	0.031456	0.004725	-4e-06	0
39	0.005064	0.031483	0.007963	0.018863	0.030536	0.014707	0.016201	0.000465	0.00833	0.000462	0.009367	0.00132	0.005931	0.029268	0.001562	0.013682	0.002609	0.032561	0.002364	-0.000109	0.000427	0.00201	0.000808	0.022501	0.018082	-0.001257	0.000304	0.002456	0.019874	0.010156	0.02201	0.004188	0.025126	0.001071	0.029237	0.005932	0.000693	-5.9e-05	0
40	0.005614	0.03226	0.008083	0.017982	0.029497	0.014331	0.016775	0.000526	0.007317	0.000431	0.009078	0.001321	0.006277	0.029038	0.002558	0.014113	0.003	0.034152	0.003439	0.000679	0.00109	0.002586	0.001049	0.026954	0.024563	0.000141	0.000523	0.001851	0.014694	0.01122	0.02059	0.003083	0.020972	0.000953	0.025966	0.004951	0.001218	0.004313	0.000166	0
41	0.005648	0.033173	0.008127	0.018464	0.028672	0.013733	0.016423	0.000759	0.007215	0.000292	0.008353	0.001016	0.005889	0.02871	0.002837	0.01663	0.003261	0.034925	0.003812	0.001172	0.001596	0.002902	0.0014	0.024934	0.023763	0.000379	0.000323	0.001676	0.011393	0.011674	0.021387	0.002915	0.02156	0.000985	0.025405	0.004367	0.001059	0.004905	0.021105	-6.7e-05	0
42	0.005646	0.033242	0.008462	0.018834	0.028206	0.01283	0.01573	0.000623	0.007124	0.000254	0.007629	0.000651	0.005128	0.028241	0.003029	0.018261	0.004444	0.036514	0.004284	0.001561	0.002256	0.004069	0.001573	0.023112	0.022887	0.000316	0.000303	0.00129	0.00845	0.013001	0.021031	0.002833	0.021722	0.000956	0.023368	0.003655	0.001168	0.004161	0.028127	0.005121	-5.7e-05	0
43	0.005784	0.03373	0.008522	0.019494	0.028898	0.012845	0.01608	0.000693	0.00744	0.000485	0.007635	0.000353	0.004872	0.028082	0.003051	0.018953	0.004503	0.040759	0.005176	0.002049	0.002671	0.005183	0.00222	0.021338	0.021965	0.000419	8.7e-05	0.001332	0.008766	0.014657	0.020858	0.002748	0.021466	0.00105	0.021228	0.003017	0.001074	0.003746	0.023027	0.006321	-0.000106	-3.4e-05	0
44	0.005742	0.032707	0.008261	0.018952	0.029283	0.012791	0.015737	0.000523	0.007656	0.000574	0.008102	0.00059	0.004995	0.029442	0.003015	0.020829	0.00484	0.045027	0.004703	0.001322	0.001956	0.004519	0.002086	0.023515	0.023907	-0.000249	-0.000218	0.001454	0.011473	0.018913	0.022079	0.002701	0.019828	0.000133	0.017325	0.002186	0.000775	0.002909	0.019884	0.005743	5.3e-05	0.000144	1e-05	0
45	0.00568	0.033027	0.007928	0.018732	0.030115	0.014276	0.016395	0.000644	0.008249	0.000445	0.008942	0.001068	0.005782	0.030858	0.003105	0.022924	0.004999	0.048019	0.004083	0.000673	0.000947	0.003827	0.001809	0.029334	0.030192	-0.001256	-0.000876	0.001619	0.014559	0.021072	0.02426	0.002804	0.016887	-0.000751	0.012745	0.001146	-8.1e-05	0.002454	0.015785	0.004884	0.000262	-0.000625	0.002859	0.000252	0
46	0.005564	0.034165	0.008295	0.018885	0.029964	0.014258	0.016623	0.000687	0.008206	0.000285	0.009243	0.001085	0.005811	0.030861	0.002866	0.022945	0.005098	0.047832	0.003574	0.000441	0.001031	0.003915	0.001667	0.029846	0.031802	-0.001024	-0.000856	0.001694	0.014913	0.020099	0.025293	0.003139	0.017227	-0.001156	0.012429	0.000734	-0.000232	0.002043	0.013774	0.00462	-1.9e-05	-0.000943	0.003048	0.018844	0.000204	0
47	0.005246	0.034563	0.008372	0.019228	0.029859	0.014579	0.017083	0.000577	0.008603	0.000217	0.009328	0.000732	0.006181	0.03067	0.002766	0.022606	0.005107	0.045913	0.003771	0.000227	0.001349	0.004698	0.001762	0.029483	0.030901	-0.000108	-0.000468	0.002009	0.016312	0.019162	0.026851	0.00362	0.018893	-0.000422	0.012321	0.00031	-0.000239	0.001769	0.011519	0.004173	-0.001526	-0.0014	0.002713	0.031364	0.023934	-2.1e-05	0
48	0.005069	0.033674	0.008534	0.019646	0.030482	0.014182	0.016922	0.000578	0.009181	5.8e-05	0.008865	0.000376	0.005503	0.02986	0.002255	0.02107	0.00471	0.044829	0.003472	0.000336	0.001517	0.004848	0.002489	0.026773	0.026803	-0.000152	0.000187	0.002965	0.017811	0.019619	0.027418	0.004064	0.022034	0.000707	0.015107	-5.6e-05	-0.000447	0.001388	0.009207	0.003209	-0.002075	-0.001555	0.002011	0.024507	0.03242	0.001318	0.000218	0
49	0.005196	0.03301	0.008744	0.020151	0.032333	0.014983	0.018158	0.000572	0.009896	0.000669	0.009045	0.000497	0.005686	0.029579	0.002414	0.0208	0.004452	0.044324	0.003208	-9.9e-05	0.001616	0.005125	0.002994	0.028324	0.027091	-0.000835	0.000165	0.003928	0.020908	0.019396	0.027973	0.004132	0.022918	0.001607	0.017159	0.000229	-0.000556	0.001355	0.00778	0.002774	-0.002628	-0.001681	0.00143	0.021013	0.026931	0.001308	0.024731	3.1e-05	0
50	0.005265	0.032903	0.008657	0.020264	0.032361	0.015343	0.019117	0.000477	0.010166	0.000637	0.009545	0.000765	0.005572	0.029002	0.002151	0.019636	0.004144	0.042131	0.002732	-0.000346	0.00122	0.004954	0.00314	0.028379	0.027225	-0.001448	-3.5e-05	0.004077	0.022076	0.017501	0.027657	0.004595	0.023459	0.002321	0.019691	0.001119	-0.00034	0.001283	0.006792	0.002197	-0.002639	-0.001701	0.000802	0.016917	0.021171	0.00112	0.032389	0.000112	0.000416
51	0.004624	0.03331	0.008103	0.020594	0.031314	0.015946	0.019699	0.000336	0.010537	0.00129	0.010375	0.000657	0.006398	0.029119	0.002719	0.018672	0.003625	0.040245	0.002666	-0.000254	0.000909	0.004571	0.003204	0.027959	0.027056	-0.001309	-0.000526	0.004145	0.020609	0.013221	0.029416	0.004707	0.024489	0.002105	0.022621	0.003034	0.001124	0.002297	0.003144	0.00174	-0.003534	-0.00201	0.00055	0.012016	0.015194	0.000343	0.026616	-0.000238	0.032899
52	0.004712	0.033263	0.007931	0.020623	0.032359	0.016512	0.020361	0.000701	0.010871	0.001303	0.010605	0.000603	0.006588	0.028961	0.002688	0.018529	0.003492	0.039501	0.003079	5.1e-05	0.000906	0.00439	0.003016	0.026848	0.025533	-0.000887	-0.000703	0.00443	0.021146	0.011884	0.03144	0.004976	0.025148	0.002117	0.023242	0.003149	0.001005	0.002293	0.002576	0.001505	-0.00474	-0.003063	0.000404	0.010475	0.012781	0.000399	0.024567	3.7e-05	0.038807
53	0.004846	0.032479	0.008203	0.020413	0.032292	0.017065	0.019709	0.00071	0.010091	0.000915	0.0101	0.000511	0.006378	0.027592	0.002686	0.018893	0.003732	0.039878	0.004204	0.000695	0.000948	0.004167	0.003267	0.0237	0.022792	-0.000541	-4.7e-05	0.004112	0.018243	0.010474	0.031946	0.005178	0.026737	0.002627	0.026003	0.003671	0.001769	0.002152	0.005613	0.001978	-0.00412	-0.002915	0.000124	0.013812	0.010285	-0.000103	0.019934	-0.000104	0.02811
54	0.005035	0.031971	0.008973	0.020279	0.032319	0.018299	0.021322	0.001026	0.010892	0.000726	0.010208	0.000629	0.005719	0.025169	0.002422	0.018456	0.003788	0.043909	0.00434	0.001027	0.001223	0.004145	0.003304	0.019563	0.017887	-0.000632	0.000241	0.003908	0.015858	0.010775	0.034818	0.006152	0.030643	0.003171	0.026775	0.003593	0.00198	0.002211	0.008215	0.00311	-0.002665	-0.002854	0.000395	0.015237	0.006672	-9.2e-05	0.017333	-1.8e-05	0.022649
55	0.004914	0.031967	0.00885	0.020595	0.032908	0.018371	0.021652	0.000944	0.011099	0.000481	0.010443	0.000605	0.005701	0.025373	0.002449	0.019069	0.004155	0.043401	0.004235	0.000859	0.001278	0.004183	0.003559	0.018878	0.017283	-0.000907	0.00023	0.003764	0.015711	0.011028	0.035508	0.006407	0.031209	0.003353	0.027458	0.00391	0.002232	0.002246	0.009455	0.003509	-0.002271	-0.001865	0.000103	0.013882	0.003201	2.8e-05	0.015078	-0.000118	0.01989
56	0.005142	0.031475	0.008939	0.019886	0.033489	0.018802	0.021643	0.000908	0.011718	0.000477	0.010731	0.000286	0.006189	0.02742	0.002514	0.022953	0.004735	0.043358	0.003595	0.000232	0.001125	0.005014	0.004033	0.016874	0.015278	-0.001047	-0.000435	0.003224	0.014689	0.012015	0.038327	0.006986	0.033396	0.003092	0.030825	0.004433	0.001931	0.003057	0.011408	0.003878	-0.001269	-0.001123	0.001324	0.01094	-0.009335	0.000675	0.01349	0.000489	0.013788
57	0.005142	0.031358	0.008921	0.01983	0.033714	0.018478	0.021396	0.000988	0.011123	0.000805	0.011536	0.000535	0.00679	0.029993	0.002941	0.025884	0.005147	0.04142	0.003691	-0.000274	0.000998	0.005122	0.004	0.017217	0.015581	-0.001533	-0.00065	0.003277	0.014614	0.011502	0.039861	0.007079	0.034357	0.003691	0.033255	0.004751	0.001825	0.002417	0.01138	0.003481	-0.001646	-0.000806	0.001046	0.012253	-0.011818	0.000354	0.01287	0.000143	0.010513
58	0.005135	0.031359	0.008904	0.0198	0.033473	0.018818	0.021294	0.000995	0.011288	0.000777	0.011695	0.000522	0.007091	0.030742	0.003318	0.026713	0.005049	0.042463	0.003609	-0.0006	0.000858	0.004883	0.003736	0.015828	0.013825	-0.001931	-0.000682	0.002826	0.012868	0.011479	0.039789	0.007575	0.034894	0.003441	0.032564	0.004475	0.00148	0.002387	0.010574	0.003784	-0.001662	-0.001347	0.001204	0.012688	-0.011485	0.000102	0.014984	0.000331	0.012317
59	0.004644	0.030912	0.008749	0.020015	0.033364	0.018785	0.021491	0.000932	0.011127	0.000739	0.011785	0.000538	0.00709	0.031398	0.003995	0.026705	0.004872	0.042627	0.002718	-0.001286	0.000383	0.003653	0.002959	0.013096	0.010377	-0.003082	-0.000724	0.002131	0.010048	0.011308	0.039318	0.00771	0.034801	0.002587	0.028677	0.003492	0.000418	0.001969	0.008896	0.004485	-0.001753	-0.001441	0.000852	0.014819	-0.003466	0.000124	0.018796	-0.000325	0.017806
60	0.004828	0.031196	0.00849	0.020129	0.033967	0.019323	0.021728	0.000928	0.011363	0.000257	0.012296	0.000384	0.00747	0.031883	0.00446	0.027331	0.00515	0.043679	0.002897	-0.000778	0.000274	0.003244	0.002806	0.011458	0.008639	-0.00299	-0.000833	0.00174	0.00875	0.011478	0.039421	0.007664	0.03491	0.002698	0.028029	0.003405	0.00035	0.002592	0.008785	0.005149	-0.001456	-0.001743	0.001017	0.016618	0.004653	0.000453	0.022017	-0.000116	0.018739
61	0.004699	0.031099	0.008493	0.020084	0.034478	0.019629	0.022402	0.001173	0.011323	0.000791	0.013032	0.000301	0.007474	0.033248	0.004992	0.029185	0.005225	0.045414	0.00281	-0.000405	0.000553	0.003254	0.00292	0.009461	0.007083	-0.002409	-0.000782	0.001487	0.007617	0.011546	0.040599	0.007834	0.036338	0.00281	0.028677	0.003195	0.000254	0.003046	0.006853	0.006233	-0.001278	-0.001746	0.001224	0.018411	0.005046	0.000927	0.025247	0.000418	0.018813
62	0.004612	0.031062	0.008247	0.02013	0.035225	0.020147	0.023167	0.001445	0.011817	0.000957	0.01337	0.00025	0.008224	0.034778	0.0056	0.031233	0.005038	0.047292	0.002571	-0.000346	0.000846	0.002968	0.00257	0.006831	0.00497	-0.001845	-0.001109	0.000788	0.005729	0.01202	0.040721	0.007857	0.037476	0.002665	0.026514	0.003165	8.8e-05	0.003378	0.004794	0.008217	-0.001673	-0.001565	0.000973	0.016686	0.005231	0.000998	0.030853	0.001493	0.025356
63	0.004449	0.030978	0.008268	0.020366	0.035045	0.020429	0.023382	0.001386	0.012127	0.001103	0.013353	0.000163	0.00819	0.035021	0.005791	0.030877	0.004741	0.047623	0.002281	-0.000461	0.000811	0.002897	0.002452	0.006458	0.004671	-0.001833	-0.000983	0.000687	0.005261	0.012232	0.040446	0.00786	0.0373	0.002188	0.025153	0.002935	6.3e-05	0.003488	0.004354	0.008795	-0.002104	-0.001483	0.00097	0.01542	0.004315	0.000971	0.032128	0.001661	0.027635
64	0.00461	0.031098	0.00853	0.02064	0.035176	0.02059	0.023175	0.001213	0.012633	0.000986	0.012975	-0.0014	0.008274	0.03468	0.005449	0.030347	0.004503	0.048047	0.002035	-0.000444	0.000787	0.002634	0.001907	0.005568	0.004044	-0.001589	-0.001339	0.000465	0.004735	0.012651	0.040171	0.007559	0.036659	0.002063	0.022264	0.002749	-0.000519	0.003707	0.003643	0.009613	-0.003079	-0.001676	0.000868	0.012266	0.004132	0.001021	0.035401	0.001751	0.034527
65	0.004665	0.031896	0.008575	0.020742	0.034244	0.02074	0.023013	0.001134	0.013207	0.001114	0.012485	-0.00449	0.006752	0.031323	0.004018	0.025097	0.004195	0.050686	0.001066	-0.000358	0.00018	0.001983	0.001839	0.005146	0.004165	-0.00159	-0.002222	0.000239	0.00463	0.013443	0.0397	0.007317	0.036021	0.001421	0.019757	0.00241	-0.001561	0.004092	0.002194	0.00994	-0.005458	-0.003134	0.000665	0.010247	0.005039	0.00056	0.039869	0.002164	0.042483
66	0.004596	0.031965	0.009213	0.021163	0.036961	0.020653	0.024007	0.001426	0.012954	0.000907	0.011728	-0.001769	0.006605	0.02821	0.004188	0.022596	0.003749	0.053812	0.001197	-0.000542	0.000219	0.001626	0.001446	0.004702	0.003425	-0.001385	-0.001397	0.000285	0.00378	0.01389	0.039741	0.007382	0.036103	0.001963	0.01744	0.001974	-0.001028	0.004896	0.002321	0.011153	-0.00242	-0.002178	0.000435	0.008039	0.004561	0.000444	0.042502	0.001936	0.045315
67	0.004482	0.032073	0.009279	0.021361	0.037593	0.020982	0.024452	0.001553	0.01308	0.000922	0.011225	-0.00085	0.006457	0.026876	0.004266	0.020963	0.00342	0.055726	0.000976	-0.000502	-0.000113	0.00148	0.00135	0.004601	0.003143	-0.00129	-0.001172	0.000128	0.00347	0.014204	0.039493	0.007545	0.036121	0.001995	0.016605	0.001747	-0.000798	0.004863	0.002125	0.011404	-0.001752	-0.001748	0.000404	0.007446	0.004328	0.000368	0.044655	0.001877	0.04642
68	0.004558	0.032167	0.009454	0.021758	0.039117	0.020913	0.024995	0.001611	0.013592	0.000842	0.010114	-0.001649	0.004978	0.022449	0.003411	0.016543	0.002572	0.060445	0.000837	-0.000554	0.000156	0.001432	0.001044	0.004504	0.002766	-0.001403	-0.001052	0.000251	0.003164	0.014173	0.039398	0.007822	0.035266	0.001967	0.014555	0.001284	-0.000533	0.005553	0.001808	0.011582	-0.001549	-0.001766	0.000364	0.005407	0.003107	0.000281	0.046209	0.001317	0.046556
69	0.00454	0.03296	0.009827	0.02178	0.039912	0.020973	0.02537	0.001719	0.014611	0.001004	0.008695	-0.002326	0.003699	0.017529	0.002566	0.01186	0.001809	0.066672	0.000497	-0.000362	0.000194	0.001404	0.000992	0.004641	0.002341	-0.001354	-0.000852	1.9e-05	0.003023	0.014394	0.039813	0.008263	0.034657	0.001942	0.012666	0.000961	-0.000123	0.005766	0.00144	0.011867	-0.001326	-0.001936	0.000409	0.003556	0.001862	0.000387	0.049259	0.000924	0.047965
70	0.004412	0.03301	0.00958	0.021499	0.040083	0.02073	0.025794	0.00188	0.015023	0.001182	0.008415	-0.002035	0.00302	0.015747	0.002098	0.010175	0.001861	0.068129	0.000196	-0.000325	0.000283	0.001216	0.0009	0.00447	0.002586	-0.001287	-0.00082	0.000116	0.002837	0.014717	0.040401	0.008105	0.034367	0.001759	0.012311	0.000821	-0.000373	0.00636	0.001303	0.011754	-0.001059	-0.001881	0.000785	0.002718	0.001546	0.000332	0.049364	0.001103	0.047978
71	0.004048	0.032479	0.009802	0.021132	0.039538	0.020577	0.025205	0.001581	0.015192	0.001208	0.006567	-0.001032	0.002174	0.01205	0.001319	0.007263	0.001456	0.071828	0.000735	-0.000354	-0.00028	0.00075	0.001097	0.00429	0.00225	-0.001265	-0.000483	-0.000338	0.002165	0.015025	0.041398	0.007932	0.032965	0.00174	0.011402	0.001166	-0.000653	0.006514	0.001214	0.011991	-0.000915	-0.001433	0.001123	0.001357	0.001027	-0.000218	0.05189	0.001617	0.048084
72	0.004532	0.032439	0.00943	0.022394	0.039642	0.020527	0.024987	0.001788	0.015437	0.001105	0.006081	-0.001283	0.001698	0.010154	0.001139	0.006124	0.001357	0.073498	0.001166	-0.000208	0.000268	0.000762	0.001043	0.00366	0.002656	-0.000917	-0.00043	-0.000153	0.001723	0.015079	0.040436	0.008241	0.03296	0.001489	0.010969	0.001067	-0.00063	0.006703	0.001445	0.012146	-0.000429	-0.000954	0.001384	0.001349	0.001149	-4.6e-05	0.052707	0.001777	0.047838
73	0.004698	0.031973	0.010055	0.022659	0.040239	0.020732	0.024932	0.00177	0.015588	0.000993	0.005619	-0.00124	0.001633	0.008387	0.000956	0.00555	0.000886	0.075866	0.001418	-0.000346	9.6e-05	0.001105	0.0012	0.003334	0.002375	-0.000919	-0.000461	-0.000166	0.001684	0.015755	0.039902	0.008123	0.034015	0.001489	0.010807	0.001143	-0.000311	0.006745	0.001263	0.012536	-0.00064	-0.000612	0.000685	0.001349	0.000868	-8e-06	0.054964	0.001722	0.047091
74	0.004737	0.032904	0.01069	0.023175	0.041137	0.021067	0.024874	0.001891	0.016187	0.001288	0.005228	-0.001398	0.001149	0.007531	0.000171	0.004054	0.00097	0.077971	0.001716	-9e-05	-6.5e-05	0.000962	0.001017	0.003383	0.00182	-0.000358	-0.000561	-0.000206	0.001526	0.016034	0.04034	0.008261	0.035008	0.001585	0.010493	0.000859	-0.000117	0.006961	0.001411	0.012384	-0.000148	-0.000789	0.000602	0.001245	0.00051	0.00012	0.055869	0.002151	0.046573
75	0.004797	0.033222	0.010891	0.023065	0.041715	0.021024	0.024426	0.001921	0.016414	0.001401	0.005018	-0.001182	0.001079	0.0071	1.6e-05	0.003716	0.0009	0.078798	0.001718	-7.2e-05	-0.000155	0.001007	0.001027	0.003369	0.001579	-0.000401	-0.000549	-0.000172	0.001674	0.016343	0.040727	0.008241	0.035586	0.001756	0.010561	0.000817	-9e-05	0.007046	0.001354	0.01226	-0.000113	-0.000769	0.000497	0.001144	0.000407	5.3e-05	0.055746	0.002169	0.046758
76	0.004825	0.034131	0.011071	0.023669	0.042652	0.021225	0.024234	0.001948	0.01678	0.001287	0.00476	-0.001416	0.000765	0.006636	-0.000168	0.002949	0.000792	0.079559	0.001781	-9.8e-05	-2.4e-05	0.000761	0.000972	0.003319	0.001328	-0.000334	-0.000518	-2e-05	0.001658	0.01639	0.041055	0.008367	0.035267	0.001828	0.010404	0.000886	-0.000125	0.006897	0.001288	0.012409	-5e-05	-0.000843	0.000691	0.001126	0.000405	-5.2e-05	0.055624	0.002065	0.046548
77	0.004719	0.034627	0.011537	0.023517	0.043484	0.021674	0.02346	0.002017	0.018203	0.000978	0.003885	-0.001021	0.000293	0.004401	-0.000135	0.001989	0.000639	0.083109	0.001294	-0.000216	0.000573	0.001242	0.001216	0.002302	0.001171	-0.000525	-0.000162	9e-05	0.001912	0.017075	0.041315	0.008418	0.034883	0.001672	0.010079	0.001029	-6.1e-05	0.006843	0.001041	0.013563	0.000312	-0.000459	0.000785	0.000913	0.000771	-0.000304	0.056082	0.001903	0.046784
78	0.004659	0.034233	0.011758	0.023657	0.04367	0.02234	0.02444	0.00188	0.018538	0.001161	0.004096	-0.001123	0.000184	0.00422	-0.000241	0.001872	0.000542	0.084093	0.00132	-0.000212	0.000617	0.001181	0.001189	0.002368	0.001128	-0.000311	-0.000479	4.5e-05	0.001807	0.017075	0.041129	0.00841	0.03465	0.0015	0.010099	0.001073	0.000206	0.006909	0.001023	0.013643	0.000369	-0.00057	0.000853	0.000718	0.000645	-0.000375	0.056854	0.002197	0.046388
79	0.004472	0.033375	0.011818	0.022765	0.042268	0.022577	0.02432	0.001554	0.018897	0.001354	0.004102	-0.00099	0.000437	0.004077	-0.000268	0.002025	0.000786	0.08524	0.001241	-1.3e-05	0.000855	0.001597	0.001391	0.002497	0.001208	-0.000351	-0.000606	-0.000269	0.001658	0.01685	0.041008	0.00858	0.035071	0.001636	0.009907	0.000802	0.000497	0.007102	0.001327	0.013675	0.000754	-0.000471	0.000748	0.000619	0.000691	-0.000226	0.057186	0.002609	0.047711
80	0.004306	0.0331	0.011348	0.022979	0.042929	0.02215	0.024308	0.000649	0.019411	0.00179	0.004356	-0.001698	0.000898	0.004242	-0.000816	0.001643	8.5e-05	0.08565	0.001289	0.000129	0.001049	0.001115	0.001215	0.002902	0.000817	-0.001261	-0.001198	-0.000488	0.001087	0.016009	0.039912	0.008554	0.034443	0.002317	0.010011	0.000552	0.000947	0.007222	0.001683	0.014018	0.001046	-0.000735	0.000591	0.000342	-0.000367	7.3e-05	0.056634	0.002463	0.046797
81	0.003977	0.03266	0.010096	0.023291	0.041166	0.022171	0.024445	0.000923	0.019749	0.001195	0.003575	-0.002019	0.000671	0.004945	-0.000858	0.002048	0.000192	0.085884	0.000605	0.000215	0.000972	0.000803	0.001333	0.00288	0.001198	-0.001946	-0.000345	-0.000129	0.000897	0.015794	0.04108	0.009212	0.034554	0.002211	0.010517	0.000658	0.000655	0.007918	0.001432	0.014717	0.001766	-0.000768	0.000725	0.000491	-6.8e-05	0.000555	0.057277	0.001299	0.048076
82	0.004279	0.03281	0.009806	0.023033	0.04111	0.021912	0.023916	0.001387	0.019819	0.00171	0.003511	-0.001242	0.000519	0.004286	-0.001044	0.001804	0.000239	0.084863	0.000681	0.000586	-0.000131	0.000931	0.001061	0.002593	0.000985	-0.001449	0.000198	-6e-05	0.000752	0.015682	0.04193	0.008985	0.035082	0.001633	0.011414	0.000868	0.000766	0.007836	0.00144	0.014415	0.001786	-0.000366	0.000895	0.000705	4.5e-05	0.000224	0.057388	0.001426	0.046009
83	0.00412	0.032791	0.009918	0.022655	0.040081	0.022209	0.02363	0.001705	0.020053	0.001553	0.003921	-0.001357	0.000349	0.004077	-0.000589	0.00197	0.00049	0.086104	7.4e-05	0.000453	-0.000571	0.000891	0.001351	0.002662	0.001419	-0.000261	-0.000173	3.6e-05	0.000776	0.016112	0.041918	0.009048	0.035494	0.001404	0.011173	0.000896	0.000385	0.007683	0.000677	0.014126	0.001334	-0.000457	0.001071	0.000656	0.000247	-9.6e-05	0.056771	0.001676	0.047109
84	0.004315	0.032725	0.009862	0.022574	0.040165	0.021691	0.023598	0.001798	0.019715	0.001469	0.003672	-0.001079	0.000509	0.003813	-0.000422	0.0017	0.000548	0.085512	0.000314	5.8e-05	-0.000506	0.000967	0.001329	0.003178	0.001414	-0.000117	-4.4e-05	-8.2e-05	0.000686	0.016073	0.041278	0.009073	0.034574	0.001215	0.010825	0.001021	0.000414	0.007611	0.000799	0.014152	0.001001	-0.000498	0.001035	0.000722	-7.9e-05	-0.000102	0.056655	0.002134	0.047882
85	0.00407	0.03275	0.010166	0.022591	0.040114	0.021007	0.023481	0.001871	0.019216	0.000941	0.004215	-0.000834	0.000255	0.004022	-0.000304	0.002049	0.000534	0.086372	0.000766	-0.000209	-3.5e-05	0.000688	0.001511	0.003557	0.001146	0.000271	-0.000305	-4e-06	0.001067	0.016526	0.041443	0.009803	0.034619	0.001329	0.010262	0.000984	6.5e-05	0.007839	0.001005	0.014137	0.000948	-0.000332	0.00067	0.000553	8.3e-05	-9e-05	0.056604	0.002137	0.049043
86	0.004212	0.033088	0.010257	0.022878	0.040544	0.020815	0.023197	0.00191	0.0188	0.000764	0.003848	-0.00056	0.000175	0.004253	-0.000532	0.001958	0.000448	0.086294	0.001192	-0.000256	0.000166	0.000774	0.001518	0.003655	0.001024	-3e-06	-0.000201	-6e-05	0.001222	0.016335	0.041625	0.010043	0.034898	0.001263	0.010374	0.001069	2.5e-05	0.00784	0.001311	0.014258	0.001146	-0.000278	0.000708	0.000621	-8e-05	-0.000208	0.056993	0.00222	0.04872
87	0.004212	0.033294	0.010626	0.022407	0.040331	0.021376	0.023161	0.002097	0.0186	0.000944	0.003969	-0.000727	0.000334	0.004348	-0.000605	0.001923	0.00023	0.086439	0.001405	1.3e-05	1.1e-05	0.000785	0.001531	0.003224	0.001269	-0.00044	-6.9e-05	5.9e-05	0.001349	0.016287	0.041864	0.00957	0.035409	0.001258	0.0103	0.000723	0.000182	0.00757	0.001591	0.014139	0.00135	-0.000289	0.000692	0.000866	0.000502	-0.000145	0.056126	0.002376	0.04937
88	0.004332	0.033395	0.010603	0.022407	0.039938	0.021498	0.022806	0.002316	0.018469	0.001059	0.003433	-0.000997	0.000488	0.004256	-0.000541	0.002008	5.5e-05	0.086924	0.001367	5.6e-05	-0.000181	0.001011	0.001533	0.002938	0.00162	-0.00049	-0.000201	-0.000111	0.001294	0.016019	0.041694	0.009285	0.035299	0.000972	0.010681	0.00063	0.000141	0.007114	0.001588	0.014023	0.001181	-0.000593	0.000945	0.000782	0.000578	-0.00023	0.056262	0.002477	0.050271
89	0.004284	0.03303	0.010143	0.022078	0.040322	0.022027	0.023505	0.00216	0.018383	0.001024	0.003684	-0.001195	0.000709	0.004044	-0.000834	0.002203	0.00013	0.087338	0.001104	-0.000119	-0.000104	0.001033	0.001558	0.002771	0.00159	-0.000833	-0.000114	-0.000145	0.00135	0.016204	0.042084	0.009119	0.035251	0.001114	0.010736	0.000709	9.4e-05	0.007259	0.00163	0.013787	0.001313	-0.000444	0.000828	0.00063	0.000871	-2.2e-05	0.0574	0.002486	0.051973
90	0.004113	0.033002	0.009581	0.021899	0.040327	0.021554	0.02398	0.002075	0.018416	0.00052	0.003569	-0.001228	0.000375	0.003662	-0.000978	0.002879	0.000587	0.088654	0.001002	1e-06	-0.000213	0.001215	0.001675	0.002631	0.001501	-0.000538	-0.000419	-0.000311	0.001627	0.016098	0.04197	0.009495	0.035293	0.001246	0.011037	0.001357	-0.000124	0.006989	0.00118	0.013782	0.001111	-0.000465	0.000824	0.000244	0.000778	7.9e-05	0.059174	0.002076	0.053667
91	0.004092	0.033482	0.00944	0.02191	0.040306	0.021819	0.02489	0.00173	0.01789	0.000672	0.003504	-0.001126	0.000517	0.003947	-0.000864	0.002483	0.000738	0.089678	0.001069	5.7e-05	-0.000174	0.001196	0.001646	0.002753	0.001545	-0.001208	-8.5e-05	-4.7e-05	0.001739	0.015776	0.041492	0.009358	0.035798	0.001509	0.011401	0.001544	0.000563	0.006812	0.001221	0.014226	0.001454	-0.00043	0.000559	0.000427	0.000607	0.000465	0.058813	0.002395	0.054692
92	0.00418	0.033708	0.009833	0.021818	0.039697	0.021338	0.023543	0.001693	0.018192	0.001076	0.00369	-0.000773	0.000116	0.004368	-0.000569	0.003021	0.000795	0.092514	0.001123	0.000389	-0.000503	0.000797	0.001569	0.003192	0.001522	-0.00138	-0.000637	-6.6e-05	0.001801	0.015004	0.042186	0.00965	0.036309	0.001103	0.011575	0.001644	0.000735	0.006682	0.001016	0.014707	0.000716	-0.001148	0.001116	0.000586	0.000125	0.000159	0.058271	0.002571	0.055083
93	0.004069	0.033383	0.009951	0.022063	0.03949	0.021808	0.023215	0.001392	0.017543	0.001023	0.004505	-0.001307	0.000514	0.004863	-0.000206	0.002893	0.000574	0.093614	0.000858	0.000176	-0.00025	0.000904	0.001498	0.00283	0.001318	-0.001594	-0.000908	7.5e-05	0.001491	0.015101	0.042095	0.009235	0.035982	0.001478	0.01193	0.001318	0.000846	0.006961	0.001209	0.014655	0.00036	-0.001274	0.001055	0.000772	-0.000185	-0.000319	0.058068	0.002942	0.055192
94	0.00426	0.033286	0.010205	0.022235	0.040235	0.022063	0.02296	0.001406	0.018025	0.001222	0.004976	-0.001196	0.000199	0.005384	-0.000308	0.003585	0.000372	0.092706	0.000908	0.000142	-0.000361	0.001065	0.001305	0.00321	0.001471	-0.001026	-0.001203	-9e-05	0.001334	0.015694	0.042573	0.008807	0.035229	0.001415	0.011425	0.001448	0.000146	0.007277	0.001131	0.014426	0.000474	-0.001049	0.000827	0.000831	-1.2e-05	-0.00049	0.057628	0.003173	0.054975
95	0.004165	0.03354	0.01011	0.022323	0.039225	0.021626	0.022899	0.00139	0.017907	0.000979	0.004942	-0.001247	0.00023	0.005433	-0.000102	0.003285	0.000396	0.092055	0.001098	0.000128	-6.3e-05	0.001109	0.001453	0.003095	0.001352	-0.00068	-0.00095	0.000266	0.001525	0.016043	0.041811	0.008888	0.034999	0.001936	0.011997	0.001383	4e-06	0.006905	0.001165	0.014242	0.000637	-0.000891	0.00056	0.000992	0.00015	9e-05	0.057507	0.003041	0.05519
96	0.004262	0.034018	0.010187	0.0227	0.039521	0.021188	0.02265	0.001257	0.018348	0.001102	0.004515	-0.000852	0.000106	0.005598	-0.000268	0.003302	0.000254	0.091961	0.001348	5.6e-05	-2.4e-05	0.001079	0.001424	0.003558	0.001366	-0.000646	-0.000601	0.000314	0.001594	0.016248	0.042213	0.008989	0.03514	0.001689	0.012088	0.001363	-0.00029	0.006515	0.001453	0.0144	0.000922	-0.000624	0.000444	0.00087	0.000296	0.00033	0.058026	0.002744	0.055143
97	0.004141	0.034053	0.010113	0.022191	0.038512	0.020713	0.022066	0.00117	0.01799	0.00059	0.004186	-0.0009	0.000232	0.005428	-0.000239	0.002946	0.000416	0.092273	0.001482	9.5e-05	6.8e-05	0.000808	0.001677	0.003478	0.001129	-0.001058	-0.000212	0.000486	0.00166	0.016002	0.041874	0.009506	0.035134	0.00191	0.012549	0.001132	-0.000111	0.005819	0.001465	0.014235	0.0008	-0.000921	0.000589	0.000925	0.000254	0.000471	0.059073	0.002071	0.05503
98	0.004387	0.033857	0.010414	0.021501	0.038717	0.020641	0.022547	0.001323	0.017476	0.000785	0.003359	-0.000543	-3e-05	0.004947	-0.000102	0.002878	0.000898	0.092381	0.001195	-4.2e-05	-0.000553	0.000745	0.001203	0.00307	0.001583	-0.001203	-0.000377	-0.000243	0.001318	0.015454	0.041653	0.009486	0.03487	0.001982	0.012063	0.001012	7.2e-05	0.006225	0.001367	0.014559	0.001197	-0.000854	9.8e-05	0.000685	0.000372	-0.000351	0.058221	0.002089	0.054993
99	0.004344	0.033312	0.010525	0.021156	0.038244	0.02078	0.022846	0.001572	0.017173	0.000948	0.00361	-0.000786	-0.000165	0.004532	-0.000138	0.003108	0.000975	0.091515	0.000774	0.000182	-0.000701	0.000463	0.001326	0.00281	0.001655	-0.001065	-0.0008	-0.000382	0.001559	0.015333	0.041259	0.009567	0.034728	0.002065	0.011986	0.001128	8.3e-05	0.006271	0.001034	0.014159	0.001236	-0.000838	0.000197	0.00065	0.000648	-0.000456	0.057219	0.002139	0.054853
100	0.004439	0.033376	0.010482	0.021256	0.038761	0.020593	0.023127	0.001688	0.017143	0.001004	0.003582	-0.000606	-2.6e-05	0.004193	-0.000447	0.003175	0.001095	0.090635	0.000349	-0.000111	-0.000783	0.00072	0.001066	0.002776	0.001476	-0.001322	-0.000876	-0.000558	0.001647	0.015262	0.041619	0.009311	0.035336	0.001861	0.011432	0.001148	-0.00028	0.006815	0.001166	0.014138	0.000761	-0.000661	0.000358	0.000826	0.000671	-0.000586	0.056074	0.002125	0.05566
101	0.004427	0.033103	0.009769	0.021162	0.039329	0.020227	0.022838	0.00186	0.017273	0.001173	0.003887	-0.000709	0.000373	0.004753	-0.000585	0.003369	0.000969	0.084266	0.000604	-0.000875	-0.000283	0.000899	0.00118	0.00304	0.000882	-0.001173	-0.000649	-0.00052	0.001423	0.015249	0.041002	0.009108	0.035343	0.001786	0.01047	0.001037	-0.00078	0.006509	0.001264	0.013715	0.000752	-0.000638	0.000343	0.001207	0.00093	-0.000648	0.055482	0.001873	0.053371
102	0.004454	0.032785	0.009885	0.020853	0.038672	0.020253	0.022449	0.002093	0.017159	0.000883	0.003884	-0.000994	0.000497	0.004923	-0.000449	0.00294	0.000795	0.083101	0.000648	-0.000739	-0.000552	0.000549	0.0009	0.003083	0.000786	-0.001475	-0.000516	-0.000432	0.001665	0.015563	0.041618	0.008753	0.035599	0.001635	0.010546	0.001005	-0.00076	0.006385	0.001125	0.013846	0.000502	-0.001117	0.000281	0.000869	0.000492	-0.000639	0.055732	0.001925	0.052166
103	0.004388	0.032267	0.009733	0.020592	0.03837	0.020511	0.022413	0.001945	0.017247	0.001065	0.003931	-0.001425	0.000613	0.005081	-0.000336	0.002769	0.000688	0.08206	0.000764	-0.000731	-0.000645	0.000459	0.00095	0.003002	0.000715	-0.001391	-0.000466	-0.000318	0.001567	0.015821	0.041449	0.00881	0.035708	0.001567	0.010731	0.00091	-0.000569	0.006147	0.001044	0.014031	0.000467	-0.001178	0.000356	0.000727	0.000517	-0.000577	0.055801	0.001986	0.051208
104	0.004556	0.03197	0.009853	0.020975	0.037488	0.02117	0.022914	0.001681	0.017956	0.000518	0.00365	-0.002471	0.000205	0.004734	-0.000501	0.002312	0.00049	0.085096	-4e-05	-0.000679	-0.000932	0.000352	0.000749	0.002592	0.00053	-0.002092	-0.00085	-0.000309	0.001585	0.015606	0.041378	0.008675	0.035842	0.001198	0.011135	0.000536	-0.000464	0.006247	0.000796	0.013776	-0.000285	-0.001452	0.000667	0.000452	-0.000231	-0.000274	0.056163	0.001959	0.051963
105	0.004688	0.03134	0.009623	0.021057	0.037088	0.022432	0.02371	0.001275	0.018864	0.00046	0.003611	-0.002968	-5e-06	0.004617	-0.000674	0.002082	0.00048	0.087435	-0.00014	-0.000713	-0.00096	0.000652	0.000699	0.002485	0.000648	-0.002591	-0.00123	-0.00043	0.001332	0.015559	0.041115	0.008834	0.035963	0.001021	0.011586	0.000231	-0.000249	0.006489	0.000578	0.013863	-0.000739	-0.001612	0.000908	0.00047	-0.000496	-0.000222	0.056391	0.002168	0.052422
106	0.004644	0.031246	0.009551	0.021335	0.037372	0.023046	0.024815	0.001319	0.01954	0.000497	0.003454	-0.00314	-6.8e-05	0.004745	-0.000795	0.002121	0.000427	0.08807	-0.000482	-0.001196	-0.000869	0.000448	0.000745	0.002456	0.000531	-0.002742	-0.001295	-0.000489	0.001457	0.015265	0.041233	0.008703	0.035392	0.001205	0.011471	0.000279	-0.000474	0.00633	0.000525	0.013864	-0.00062	-0.001629	0.000898	0.000673	-0.000499	-0.00037	0.056899	0.002101	0.052306
107	0.004271	0.030202	0.009141	0.020565	0.038455	0.024405	0.026549	0.000912	0.020301	0.001323	0.003995	-0.003399	0.000228	0.004774	-0.001325	0.001985	0.000546	0.08838	-0.000138	-0.000954	-0.000514	0.000391	0.00083	0.00261	0.00051	-0.003317	-0.001657	-0.000598	0.001106	0.015336	0.041502	0.008673	0.034326	0.001277	0.011181	0.000727	-0.000558	0.006268	0.000495	0.014692	-0.000834	-0.001976	0.000817	0.000805	-4.6e-05	-0.000729	0.057609	0.002033	0.052238
108	0.003965	0.030739	0.009056	0.020251	0.038371	0.022795	0.025586	0.001004	0.019864	0.001504	0.003495	-0.002467	0.000404	0.004472	-0.00083	0.001989	0.000161	0.089018	-0.000316	-0.000762	-0.000461	0.000581	0.001282	0.002372	0.000787	-0.002443	-0.001506	-0.000348	0.000923	0.015669	0.042093	0.009668	0.034762	0.001721	0.01139	0.001161	-0.000327	0.006165	0.000746	0.01505	-0.00039	-0.001009	0.000759	0.000914	0.000211	4.3e-05	0.057503	0.001495	0.05347
109	0.004325	0.031282	0.009245	0.019784	0.037637	0.021086	0.023155	0.001454	0.019101	0.001453	0.003794	-0.001157	0.00029	0.004193	-0.000752	0.001572	0.000221	0.088718	0.00074	-5e-05	0.0001	0.000942	0.001483	0.001993	0.00097	-0.001829	-0.001168	-0.000266	0.000508	0.016427	0.04162	0.010091	0.035983	0.001734	0.011376	0.001262	-0.000132	0.006646	0.00095	0.014829	1.8e-05	-0.000895	0.000861	0.000674	0.00033	0.000292	0.05754	0.001488	0.054793
110	0.004188	0.031672	0.009717	0.019784	0.03672	0.020882	0.022427	0.001473	0.018482	0.001467	0.003572	-0.001009	8.3e-05	0.003934	-0.000404	0.001513	2.4e-05	0.088715	0.000727	-0.000388	0.000313	0.000939	0.001591	0.001971	0.000755	-0.001781	-0.001209	-0.00034	0.000635	0.016734	0.041864	0.010535	0.036869	0.001726	0.01134	0.001224	-0.000223	0.007107	0.000902	0.014229	1.9e-05	-0.000736	0.000849	0.000544	0.000186	0.000129	0.056918	0.001705	0.05525
111	0.004585	0.03209	0.009857	0.019665	0.036845	0.021177	0.022577	0.001758	0.018441	0.001423	0.00357	-0.000605	2.3e-05	0.003938	-0.000514	0.001886	9.2e-05	0.086877	0.000868	-0.000263	0.000545	0.000838	0.001704	0.002178	0.000287	-0.00147	-0.001044	-0.000284	0.000759	0.016345	0.040851	0.00961	0.036956	0.001693	0.010637	0.000988	-0.000317	0.007389	0.001116	0.014217	0.000287	-0.001185	0.000709	0.000265	0.000114	-0.000147	0.057025	0.002127	0.056355
112	0.004075	0.032766	0.009903	0.019638	0.037378	0.021295	0.022502	0.001614	0.018021	0.000919	0.003451	-0.000839	0.000204	0.003587	-0.000359	0.002895	0.000295	0.084015	0.00011	-0.000331	4.4e-05	0.000872	0.001767	0.002621	0.000535	-0.001627	-0.001582	-0.000232	0.001285	0.01582	0.041334	0.009462	0.036089	0.001417	0.0104	0.001218	-0.00044	0.007508	0.000825	0.014393	0.000288	-0.001087	0.000576	0.000107	0.000275	-0.000356	0.055231	0.002295	0.055329
113	0.00417	0.031691	0.009647	0.019856	0.037895	0.021361	0.021724	0.002028	0.017904	0.00082	0.003476	-0.000754	0.000388	0.003798	-0.000516	0.002634	0.000203	0.08186	-0.000315	-0.000425	-0.000562	0.000835	0.001644	0.002652	0.001085	-0.001872	-0.001297	-0.000403	0.001361	0.015397	0.040888	0.009504	0.035863	0.001147	0.010591	0.000543	-0.000196	0.006434	0.001074	0.014586	-0.000509	-0.001394	0.000798	0.000337	5.8e-05	-0.000693	0.05472	0.001887	0.053511
114	0.003984	0.031829	0.010072	0.019736	0.037592	0.021268	0.021871	0.001854	0.017903	0.000615	0.003988	-0.001442	0.000538	0.004122	-0.00069	0.002091	0.000305	0.081716	-0.00029	-0.000698	-0.000261	0.000889	0.001447	0.002543	0.000942	-0.002615	-0.001115	-0.000425	0.001087	0.015666	0.04091	0.009711	0.03591	0.000999	0.010543	0.000703	-0.000617	0.006152	0.000842	0.013865	-0.000317	-0.001562	0.000901	0.000486	-0.000571	-0.001012	0.054671	0.001261	0.052353
115	0.004067	0.031647	0.00996	0.019824	0.03683	0.021196	0.021681	0.001584	0.017694	0.000834	0.003992	-0.001958	0.000449	0.004297	-0.000834	0.001273	5.1e-05	0.079344	-0.000179	-0.001001	-0.000224	0.000972	0.001226	0.002488	0.000816	-0.00299	-0.000891	-0.000617	0.001008	0.015534	0.040175	0.009275	0.036275	0.001195	0.010746	0.000203	-0.000417	0.005481	0.001109	0.013885	-0.000802	-0.001969	0.000508	0.000488	-0.000989	-0.001218	0.054599	0.000989	0.050786
116	0.004055	0.032247	0.010129	0.019963	0.035598	0.020177	0.022044	0.001365	0.017152	0.000761	0.003726	-0.00177	0.00013	0.004254	-0.000783	0.001568	3e-05	0.07617	0.000135	-0.000991	-0.000618	0.000867	0.001572	0.002566	0.000748	-0.003005	-0.00054	-0.000649	0.001419	0.01586	0.040153	0.008766	0.036006	0.001309	0.011124	0.000396	-0.000472	0.00591	0.000709	0.014188	-0.000504	-0.002056	0.000489	0.000343	-0.000947	-0.001549	0.054221	0.001104	0.049744
117	0.003933	0.03248	0.009542	0.020424	0.035118	0.019334	0.020889	0.001496	0.016171	0.000792	0.003065	-0.001346	-9.3e-05	0.003928	-0.000767	0.00138	-0.000162	0.073028	-0.000148	-0.001136	-0.001486	0.000843	0.001681	0.002737	0.00055	-0.002885	-0.000751	-0.000803	0.001507	0.015463	0.039844	0.00854	0.035573	0.001153	0.011384	0.000122	-0.000353	0.005841	0.000744	0.014846	-0.001101	-0.002256	0.000502	0.000275	-0.000825	-0.001374	0.05338	0.001472	0.046925
118	0.00404	0.032344	0.009621	0.020638	0.035067	0.01823	0.020008	0.001746	0.015139	0.000816	0.003092	-0.000791	-1.1e-05	0.004037	-0.000554	0.001713	-0.000366	0.070198	-0.000101	-0.000763	-0.001256	0.000574	0.001628	0.002575	0.000359	-0.002668	-0.000788	-0.000554	0.001607	0.015629	0.040439	0.008971	0.035322	0.001425	0.011084	0.000469	-0.000414	0.006435	0.000891	0.015237	-0.001034	-0.002326	0.000614	0.000572	-0.000848	-0.00149	0.053481	0.001184	0.045611
119	0.003502	0.032612	0.009507	0.021409	0.032598	0.015757	0.01774	0.001005	0.012432	0.000836	0.002795	-0.001268	0.000233	0.003648	-0.000477	0.00103	-0.000149	0.060074	-0.000619	-0.001288	-0.000598	0.000836	0.001022	0.002642	-0.000258	-0.002372	-0.000874	-0.000474	0.00084	0.015813	0.040803	0.009022	0.035125	0.001109	0.009985	0.000988	-0.000595	0.006563	0.001277	0.014758	-0.000477	-0.001552	3.1e-05	0.000628	-0.000977	-0.001005	0.051928	3.1e-05	0.039152
120	0.003921	0.032556	0.00948	0.021467	0.030526	0.014765	0.017181	0.000612	0.012446	0.000415	0.002961	-0.00164	0.00019	0.003708	-0.000166	0.001455	8.7e-05	0.054487	-0.000335	-0.001208	-0.000317	0.000986	0.001152	0.002589	0.000296	-0.001749	-0.000567	-0.000457	0.000988	0.016002	0.04143	0.009091	0.035669	0.001345	0.009252	0.001011	-0.000337	0.007005	0.001498	0.014964	-0.000616	-0.001665	-0.000104	0.000424	-0.000945	-0.001088	0.051238	0.000168	0.036884
121	0.003807	0.032256	0.009363	0.021262	0.028843	0.014173	0.016474	0.000663	0.012161	0.000209	0.002451	-0.001522	0.000407	0.003611	-0.000242	0.001337	0.00033	0.051915	-9.3e-05	-0.00103	-0.00074	0.000902	0.000875	0.002606	0.000277	-0.001718	-0.000346	-0.000631	0.000852	0.016261	0.041454	0.00912	0.036239	0.001336	0.008558	0.000974	-0.0001	0.007141	0.001141	0.014866	-0.000353	-0.001402	-9.8e-05	0.00032	-0.000703	-0.000566	0.051373	-4.5e-05	0.035131
122	0.004416	0.032644	0.009512	0.021302	0.02726	0.013212	0.01466	0.000826	0.011601	-6e-05	0.002132	-0.000827	0.000272	0.003712	-0.000226	0.001731	4.7e-05	0.047198	8.8e-05	-0.000453	-0.000593	0.000742	0.000724	0.002133	0.0006	-0.001402	-0.000401	-0.00039	0.001227	0.016576	0.042271	0.00939	0.036493	0.001691	0.007973	0.000809	-0.00015	0.007324	0.000742	0.015549	-0.000328	-0.001533	3e-05	0.000314	-0.000425	-0.000407	0.049759	-2.8e-05	0.031588
123	0.004133	0.032649	0.009516	0.021802	0.025131	0.011259	0.011939	0.000612	0.009939	1.7e-05	0.00137	-1.9e-05	0.000412	0.003318	-0.000343	0.001664	-2.5e-05	0.039024	0.000127	-9.8e-05	-0.000763	0.000373	0.000422	0.001368	0.000653	-0.001811	-0.000426	-0.000555	0.001173	0.017183	0.042809	0.009589	0.03666	0.001648	0.007291	0.000621	0.000145	0.007212	0.000245	0.015442	-9.8e-05	-0.000964	-0.000436	0.00043	0.000355	-5.8e-05	0.048977	-0.000684	0.026913
124	0.004241	0.03372	0.009666	0.022494	0.026077	0.01143	0.011804	0.000579	0.009485	1e-06	0.002084	0.000381	-0.000105	0.003373	-0.000166	0.001916	-7.7e-05	0.037335	0.000299	0.000227	-7.6e-05	0.000473	0.000671	0.001703	0.001361	-0.002203	-0.000481	-0.000244	0.001273	0.017376	0.044139	0.009929	0.03603	0.001191	0.00777	0.000454	-0.00029	0.006994	0.00044	0.014736	0.000171	-0.000576	-8.5e-05	0.000424	0.000872	-0.000805	0.047868	-0.000378	0.025234
125	0.003788	0.033989	0.009737	0.02212	0.027341	0.011293	0.013086	0.000673	0.009922	-0.000165	0.002676	6.5e-05	0.000636	0.00345	-1.8e-05	0.001663	0.000583	0.038114	0.001509	0.000136	0.000113	0.001098	0.001293	0.002765	0.001608	-0.001368	-0.000755	-0.000723	0.001409	0.016488	0.044252	0.009244	0.034673	0.000797	0.007847	0.000432	0.000479	0.007813	0.001475	0.013311	6.7e-05	-0.000505	-0.00011	0.000493	0.001402	-0.000518	0.051873	0.00049	0.02858
126	0.003931	0.034446	0.009134	0.02079	0.027844	0.012126	0.013214	0.001262	0.010146	0.000542	0.002753	-0.000856	0.000404	0.003477	-0.00059	0.001666	0.000385	0.039862	0.000617	0.000102	-0.00042	0.000997	0.001291	0.00283	0.001684	-0.0009	-0.000805	-0.000172	0.001936	0.015729	0.043992	0.009798	0.034037	0.001513	0.008054	0.000448	0.000806	0.008462	0.001195	0.013431	-0.000331	-0.000903	0.000708	0.000877	0.000657	-0.000221	0.050901	0.000941	0.029722
127	0.003964	0.032951	0.009639	0.020112	0.026569	0.011631	0.012546	0.001004	0.009906	0.000168	0.001974	-0.000853	0.000282	0.003472	-0.000627	0.001398	0.000234	0.038715	9.8e-05	5.1e-05	-0.000522	0.001082	0.001027	0.002539	0.001328	-0.001131	-0.001417	-0.000369	0.001054	0.01519	0.043542	0.009655	0.035229	0.001807	0.008551	0.000479	0.000275	0.00795	0.001097	0.014339	-0.00054	-0.000676	0.000288	0.001157	0.000276	-0.000404	0.050411	0.000288	0.028678
128	0.003841	0.032523	0.009117	0.019455	0.02688	0.012094	0.01261	0.000995	0.010443	0.000199	0.001895	-0.00105	4e-05	0.003655	-0.000856	0.001554	9.2e-05	0.039015	-2e-05	0.000263	-0.000797	0.000813	0.001012	0.002559	0.001387	-0.001243	-0.001378	-0.000279	0.00077	0.014691	0.042743	0.010019	0.036126	0.002063	0.008638	0.000547	0.000399	0.007584	0.000875	0.014623	-0.000496	-0.000392	0.000323	0.001195	0.000254	-0.000313	0.049705	0.000264	0.028516
129	0.003864	0.03215	0.009618	0.019144	0.027206	0.012537	0.013395	0.00079	0.01074	-0.000138	0.001965	-0.000863	-1.2e-05	0.003893	-0.00057	0.00178	8.5e-05	0.040927	0.000238	0.000179	-0.000352	0.000714	0.000901	0.002452	0.001499	-0.001326	-0.001082	-0.000433	0.000493	0.014272	0.042171	0.010082	0.036977	0.001668	0.008584	0.000609	0.000117	0.007371	0.001167	0.015127	5.1e-05	-0.000438	4.5e-05	0.000921	0.000614	-0.000468	0.049684	-0.000146	0.029552
130	0.003601	0.032977	0.009309	0.017387	0.028363	0.013301	0.013958	0.000978	0.011683	-0.000114	0.002472	-0.000517	3.2e-05	0.004225	-0.000352	0.002248	-0.000126	0.045624	0.000723	-0.000271	-0.000346	7.9e-05	0.001643	0.002641	0.002085	-0.000522	2.5e-05	-0.000251	0.001046	0.013338	0.040259	0.009764	0.037719	0.001216	0.008596	0.000674	0.000814	0.007285	0.001396	0.015413	0.000981	-0.000365	-0.000232	0.000313	0.000853	0.000312	0.049106	0.000612	0.032272
131	0.003078	0.032451	0.009551	0.01739	0.028185	0.013345	0.014075	0.000519	0.010444	3.6e-05	0.002703	-0.000254	-5.4e-05	0.003258	7e-05	0.002215	4.2e-05	0.045826	0.000478	-3e-06	-0.000156	0.000769	0.001615	0.002757	0.001037	-0.000694	-0.000203	-0.000451	0.00136	0.013715	0.040423	0.009366	0.036964	0.00106	0.008699	0.000565	0.000179	0.008207	0.001503	0.015067	0.00129	-0.000979	8.9e-05	0.000267	0.000556	0.000301	0.048945	0.000593	0.03286
132	0.00301	0.031625	0.009376	0.015994	0.030771	0.014596	0.015551	0.000615	0.012206	-0.000224	0.002572	-0.000746	-7e-06	0.003017	-0.000276	0.002187	-3.8e-05	0.059571	-0.000168	2e-06	-0.000857	0.001028	0.001318	0.002385	0.00012	-0.001352	-0.000808	-0.000329	0.001891	0.012884	0.039519	0.008916	0.036397	0.00124	0.00994	0.000838	-0.000308	0.008117	0.001218	0.0141	0.00045	-0.001269	0.000309	0.000287	-0.000525	-0.000298	0.049043	0.000221	0.039632
133	0.002897	0.031522	0.009105	0.016174	0.032624	0.015989	0.016771	0.000688	0.013456	-0.000408	0.002845	-0.000825	-4.3e-05	0.002911	-0.000203	0.002708	0.000167	0.068564	0.00034	-3e-05	-0.000545	0.001243	0.001468	0.002839	0.000408	-0.000947	-0.000795	-0.000384	0.001934	0.012881	0.038922	0.008993	0.036027	0.001298	0.010273	0.000997	-0.000254	0.007747	0.001501	0.014154	0.000738	-0.000928	0.00057	0.000421	-0.000222	-0.000502	0.05006	0.000571	0.04429
134	0.00297	0.031535	0.009068	0.016012	0.033365	0.016625	0.017257	0.000923	0.01425	-0.000432	0.002875	-0.000885	-1.9e-05	0.003027	-0.000241	0.002862	0.00022	0.073156	0.000457	-3.1e-05	-0.000554	0.001199	0.001492	0.002847	0.000552	-0.000724	-0.000831	-0.000324	0.001987	0.01271	0.03861	0.008997	0.036011	0.001461	0.010476	0.001188	-8.8e-05	0.007592	0.001536	0.014262	0.000807	-0.000613	0.000593	0.000503	-0.000149	-0.00067	0.050508	0.000685	0.046999
135	0.002967	0.031969	0.009105	0.016894	0.034175	0.016911	0.017142	0.001126	0.014308	-0.000262	0.003023	-0.000344	1e-06	0.002956	-0.000148	0.002856	0.000546	0.07379	0.001105	-2e-05	-7.7e-05	0.001163	0.00172	0.003188	0.001077	-0.000148	-0.000384	-0.000271	0.001659	0.013146	0.038843	0.009119	0.036225	0.001672	0.009596	0.001134	0.00036	0.007606	0.001675	0.015138	0.001207	2e-05	0.000788	0.000598	0.000509	-0.000577	0.052449	0.001452	0.047206
136	0.003394	0.032667	0.009679	0.017632	0.0335	0.015619	0.015718	0.001523	0.013313	0.00015	0.002566	0.000351	0.000161	0.002968	-0.000366	0.001984	0.000755	0.064701	0.001107	0.000405	4.6e-05	0.000819	0.001522	0.002629	0.000844	-8.8e-05	9.9e-05	-4e-06	0.001241	0.012997	0.039855	0.009272	0.036925	0.001954	0.007931	0.001126	0.000764	0.008575	0.001295	0.015948	0.001231	0.000519	0.000779	0.000548	0.000673	-0.000364	0.05368	0.001656	0.043298
137	0.003587	0.032209	0.009733	0.017915	0.03401	0.015059	0.015427	0.001551	0.012925	0.000217	0.002215	0.000758	0.000262	0.002913	-0.000578	0.001885	0.000888	0.062996	0.001148	0.000404	0.000336	0.000943	0.001287	0.002632	0.001039	-0.000537	-7.7e-05	8.4e-05	0.000998	0.013202	0.040308	0.009165	0.037016	0.001768	0.007485	0.000746	0.000697	0.008498	0.001388	0.016096	0.001063	0.000461	0.000633	0.000514	0.000683	-9.9e-05	0.054287	0.001973	0.041453
138	0.005252	0.031115	0.009995	0.019595	0.034938	0.013731	0.015064	0.001246	0.013575	0.000139	0.000819	0.000544	0.000389	0.003291	-0.001351	0.001576	0.000945	0.062004	0.000972	0.000316	0.000783	0.000709	0.000804	0.002072	0.000948	-0.000546	-0.001591	-0.000322	0.000248	0.012527	0.039643	0.00891	0.036511	-0.000106	0.006487	0.001221	0.000369	0.007424	0.00193	0.0156	0.001767	0.00132	0.001154	0.000139	0.000353	0.000858	0.052765	0.002561	0.0434
139	0.004716	0.028652	0.009792	0.019151	0.035844	0.01472	0.017311	0.001648	0.013328	0.000674	0.000896	0.000261	0.000675	0.002533	-0.001304	0.001714	0.001059	0.067422	0.001556	-0.000348	0.000521	0.001121	0.000876	0.001893	0.00156	-0.00105	-0.001893	-0.000861	0.000373	0.014614	0.038861	0.007964	0.035669	-0.000188	0.005485	0.000703	0.001276	0.008088	0.003397	0.015953	0.001136	0.001267	0.000197	0.000602	0.001134	0.001081	0.055449	0.004201	0.046383
140	0.003446	0.031309	0.009976	0.01735	0.04005	0.013823	0.018229	0.003002	0.013665	0.000196	0.002597	0.000469	0.000907	0.002389	-0.00104	0.000891	0.000681	0.068004	0.004869	0.001037	0.000891	0.00247	0.002809	0.00164	0.001403	-0.000612	-0.000221	0.001677	0.00229	0.010113	0.041044	0.00878	0.032711	0.001182	0.004199	0.001398	0.002291	0.008599	0.003546	0.014061	0.001695	0.002967	-0.000621	0.000466	0.000159	-0.001331	0.055422	0.004194	0.044965
141	0.001631	0.026972	0.007514	0.018011	0.035657	0.014001	0.0178	0.00233	0.013796	-0.001824	0.003042	0.000858	0.001472	0.001478	-0.000831	0.000939	0.000797	0.06271	0.003454	0.000443	0.00138	0.001184	0.002776	0.003526	0.000724	0.001387	0.000453	0.001085	0.000829	0.01136	0.038046	0.007874	0.035833	0.002717	0.008415	0.001197	0.001258	0.00706	0.003315	0.017686	0.003344	0.002547	-0.00102	0.000662	0.001142	-0.002198	0.056034	0.002067	0.048368
142	0.002394	0.025066	0.009015	0.019508	0.034333	0.013598	0.016561	0.001746	0.015382	-0.002217	0.002297	0.003682	0.000586	0.002824	9.6e-05	0.000656	0.001093	0.063858	0.004159	0.000834	0.002072	0.001928	0.001427	0.003033	-0.000619	0.002542	2.4e-05	0.001353	-0.000146	0.011923	0.037278	0.007721	0.037443	0.002142	0.009758	0.000296	0.001217	0.008307	0.001728	0.017951	0.004439	0.000857	-0.003203	0.000442	0.000888	-0.002477	0.057184	0.001103	0.047415
143	0.002722	0.022384	0.008005	0.018675	0.031659	0.015672	0.016075	0.002489	0.014257	-0.001273	0.00225	0.003649	0.000648	0.002823	-0.000759	0.000121	0.000585	0.065871	0.002719	0.000572	0.001185	0.002183	0.000128	0.003852	0.001453	0.002697	-0.000452	-0.000588	-0.000882	0.014837	0.036716	0.006542	0.040193	0.001346	0.011319	-0.001285	0.000163	0.006955	0.001822	0.014942	0.003575	-8.2e-05	-0.001383	0.000414	0.001164	-0.00098	0.05452	0.000316	0.048051
144	0.003435	0.019491	0.009361	0.016861	0.033474	0.014511	0.013487	0.005046	0.015038	-0.000114	0.002202	0.003473	0.000831	0.003831	0.001201	-0.000461	-0.000188	0.074868	0.001391	0.00083	-0.0016	0.002773	0.000953	0.003055	0.003455	0.002863	0.000492	-0.001816	-0.000193	0.015953	0.043275	0.005979	0.03934	0.000398	0.009081	-0.000313	0.001813	0.009087	-0.000398	0.01296	0.004388	-0.001675	0.000561	-0.000291	0.000952	-0.001071	0.058534	0.002164	0.05071
145	0.003021	0.022507	0.009279	0.015293	0.032486	0.01571	0.016801	0.004692	0.014125	0.000833	0.000786	-0.000654	0.000731	0.002953	0.00131	-0.0002	-0.000286	0.073662	-0.000543	-4.9e-05	-0.000723	0.001965	0.0017	0.001363	0.003943	0.003199	-0.002227	-0.000998	-1.5e-05	0.015692	0.045432	0.007166	0.039626	0.001949	0.007909	0.001939	-9.3e-05	0.008663	0.001229	0.014528	0.003017	-0.000546	0.002114	-0.000528	0.000982	-0.00202	0.059539	0.002349	0.047482
146	0.001439	0.030536	0.013681	0.019346	0.033738	0.014463	0.019491	0.003617	0.016905	0.002002	0.001215	-0.000175	0.000903	0.001597	0.001348	0.001173	-0.000584	0.078858	-0.000761	0.000235	0.000453	0.002221	0.003125	8.7e-05	0.001891	0.003112	-0.002515	-0.000806	0.000599	0.016412	0.046092	0.00981	0.035336	0.001457	0.007688	0.003326	-0.000685	0.009652	0.001055	0.01659	0.002444	-0.001436	0.004035	-0.001159	0.001344	-0.001951	0.060077	0.005464	0.047385
147	0.00323	0.032581	0.016303	0.024825	0.034923	0.015555	0.021338	0.003461	0.013627	-9.5e-05	0.001317	-0.001282	-0.000535	0.001813	0.003106	0.001325	6.7e-05	0.070917	-0.000253	0.001323	0.00047	0.001275	0.002398	0.001362	0.000201	0.003405	-0.002789	-0.000241	0.003208	0.017104	0.039843	0.01078	0.040179	0.000355	0.007732	0.002976	-0.002171	0.007972	0.001597	0.016767	0.002295	-0.000179	-0.000492	-0.00053	0.000843	0.001574	0.055169	0.004275	0.047805
148	0.003295	0.031881	0.013689	0.026882	0.034231	0.014368	0.020012	0.003237	0.013363	-0.001044	0.002484	-0.000275	-0.000246	0.001746	0.002422	0.00217	0.000621	0.073691	0.003369	0.000934	-0.000325	6.2e-05	0.003136	0.003196	0.001237	0.001855	-0.001501	-0.001033	0.003943	0.020254	0.041965	0.012188	0.03685	-0.001036	0.009033	0.001142	-0.000703	0.009047	0.000781	0.015447	0.002229	-0.000868	-0.002467	-0.000452	0.000974	0.002412	0.051233	0.003759	0.046891
149	0.003311	0.02789	0.01095	0.023191	0.035932	0.014588	0.020318	0.003118	0.012268	-0.00115	0.003267	-0.000693	-0.000503	0.002008	0.002559	0.001099	0.00052	0.073969	0.0025	0.001374	0.000399	-9.1e-05	0.003123	0.002881	0.001201	0.001694	-0.002509	-0.000381	0.002449	0.018729	0.041984	0.011668	0.039142	-0.000107	0.008225	0.001249	-0.000824	0.009814	0.000973	0.01473	0.003952	-7.1e-05	-0.002267	0.000314	0.000941	0.001537	0.056923	0.002636	0.050239
150	0.001666	0.027847	0.007511	0.016638	0.033521	0.013622	0.019553	0.001157	0.011605	0.001113	0.003458	-5e-05	-1.5e-05	0.002245	0.000352	0.002158	9.6e-05	0.07857	0.002725	-0.000903	0.001924	0.000662	0.000292	0.003325	0.001192	-0.00169	-0.00371	-0.000381	-0.000336	0.017759	0.043942	0.009969	0.033619	0.001774	0.008524	-0.000234	-0.000676	0.009964	-0.000145	0.014306	0.002805	-7.9e-05	-0.000551	0.000705	0.001434	-0.002179	0.064148	0.000293	0.052925
151	0.00064	0.029144	0.010142	0.015303	0.033279	0.017703	0.017943	0.001124	0.012116	0.000888	0.001733	-0.000143	-0.001218	0.00155	0.000695	0.001285	0.000155	0.07837	-0.000215	-0.001168	0.002139	0.002007	0.001471	0.001442	0.000208	-0.000505	2.9e-05	-0.000224	-0.001325	0.014554	0.040079	0.009739	0.038445	0.003686	0.008092	-0.000654	-0.000327	0.008697	-6e-05	0.016643	0.003868	0.001895	0.002527	0.000769	0.000233	-0.002646	0.059736	0.001063	0.058704
152	0.001202	0.029243	0.009784	0.014964	0.032053	0.016285	0.017297	0.001994	0.013418	0.003064	0.000943	-0.00021	-0.001438	0.002408	0.000421	0.002393	0.000857	0.080429	0.00071	-0.001936	0.001396	0.001212	0.001485	0.001347	0.000346	-6.8e-05	0.000938	-0.000729	0.000267	0.012688	0.044683	0.010008	0.037453	0.002718	0.009002	0.000385	-7e-05	0.008323	0.000608	0.018084	0.003452	0.001307	0.001858	0.000341	0.000139	-0.001145	0.058821	0.001414	0.057186
153	0.001882	0.025419	0.008351	0.014943	0.035463	0.017338	0.019136	0.001904	0.015144	0.002421	0.000652	-3.5e-05	-0.001062	0.003003	2.1e-05	0.002982	0.00121	0.081181	0.000845	-0.001502	0.000979	0.001497	0.002203	0.001618	0.000951	0.001074	0.001567	-0.000265	0.001755	0.013699	0.045657	0.009528	0.037305	0.002789	0.009154	0.000952	0.00096	0.007542	0.000677	0.015986	0.003795	0.001079	0.001881	0.000345	2e-06	0.000689	0.05452	0.00348	0.057796
154	0.001955	0.026017	0.008776	0.014931	0.038304	0.017869	0.018186	0.002654	0.015389	0.003088	0.002467	-1.3e-05	-0.000303	0.002955	-0.000636	0.003935	0.001107	0.082027	0.001249	-0.001104	0.000604	0.000655	0.001623	0.001992	0.001977	0.002399	-0.000211	-0.00045	0.003334	0.011484	0.047793	0.009554	0.03133	0.001671	0.009899	0.001009	0.00132	0.008352	0.000442	0.01443	0.002619	0.00026	0.001077	0.000176	0.000558	0.000939	0.054589	0.003313	0.056511
155	0.003366	0.028576	0.009629	0.014666	0.037568	0.01908	0.017998	0.001617	0.016989	0.000199	0.00228	0.000819	0.000203	0.003301	-0.001154	0.002735	0.001166	0.083647	0.001316	-4e-06	0.000648	-8.2e-05	0.001362	0.002266	0.001485	0.002955	-0.001336	-0.000443	0.003492	0.011698	0.043742	0.009884	0.034009	0.001377	0.010055	-9e-05	0.000985	0.007433	-0.000475	0.012538	0.003045	0.000379	0.00094	-0.000322	0.000702	0.001107	0.054613	0.004117	0.055493
156	0.002956	0.029677	0.011715	0.014735	0.032552	0.018062	0.016902	0.002079	0.015062	0.000934	0.002087	0.000647	0.000595	0.002064	-0.00078	0.001404	0.001053	0.080182	0.002586	0.000318	-8.9e-05	-0.000562	0.00068	0.002002	0.001033	0.003848	-0.001318	-0.000522	0.001925	0.013236	0.042934	0.010532	0.033983	8.7e-05	0.008866	6.4e-05	-9.1e-05	0.008371	0.001142	0.015105	0.003771	2.3e-05	0.001579	0.000219	0.001157	-0.000988	0.05761	0.00333	0.052062
157	0.004308	0.027431	0.011243	0.014313	0.031154	0.017545	0.017921	0.002355	0.015557	0.001032	0.001309	0.001114	0.000365	0.00212	-0.000958	0.001233	0.001058	0.078218	0.002768	0.000611	0.000366	0.000457	-0.00015	0.001865	1.5e-05	0.001453	-0.001275	8.4e-05	0.001041	0.014447	0.04116	0.010285	0.036475	0.000672	0.009014	0.000151	0.000988	0.008375	0.001579	0.016273	0.003734	-0.000171	0.001652	0.000288	0.001207	-0.000822	0.058494	0.002909	0.052793
158	0.004575	0.028106	0.010668	0.014847	0.030793	0.017236	0.020116	0.002821	0.014705	0.002867	0.000932	0.000519	-0.000637	0.00124	-0.000664	0.001977	0.000963	0.077309	0.00344	0.000465	-7e-05	0.000541	0.001041	0.002498	0.000301	0.001836	-0.001412	0.000818	0.000491	0.014029	0.04154	0.009262	0.035918	0.000837	0.008339	0.000619	0.000414	0.008842	0.001657	0.017562	0.00341	0.000565	0.001595	0.000763	0.001373	-0.000385	0.056945	0.002868	0.054289
159	0.004606	0.02714	0.009794	0.016083	0.032413	0.017457	0.019894	0.002836	0.014954	0.002599	0.001083	0.000306	-0.00118	0.00127	-0.001443	0.002218	0.001068	0.080095	0.003818	0.000281	0.000328	0.000899	0.001173	0.002801	0.00031	0.001213	-0.000344	0.000599	-6.4e-05	0.012883	0.039879	0.009347	0.036902	0.001232	0.008572	0.000555	0.000299	0.009886	0.001593	0.016653	0.002322	0.001199	0.000989	0.000552	0.001319	0.000107	0.05803	0.003398	0.053827
160	0.003964	0.029588	0.008423	0.01638	0.033425	0.017245	0.021639	0.002061	0.013797	0.002425	0.002126	0.000351	-0.001434	0.001581	-0.000772	0.002104	0.001174	0.082312	0.002803	0.000765	0.000583	0.000204	0.001031	0.002764	0.001437	0.002113	0.000497	-7.6e-05	-0.000243	0.014221	0.04393	0.009659	0.039532	0.001037	0.008018	0.000354	-0.000616	0.009514	0.00085	0.015427	0.002124	0.001544	1.6e-05	9.9e-05	0.001407	-0.000282	0.054626	0.003704	0.056665
161	0.00362	0.026999	0.008118	0.016407	0.033974	0.017768	0.019135	0.001671	0.013182	0.000475	0.003293	0.000393	-0.001017	0.001969	-0.001095	0.002167	0.0012	0.086457	0.001816	0.000602	0.000845	0.000201	2.9e-05	0.002579	0.001288	0.001013	0.001235	-0.000892	-0.00046	0.016208	0.045758	0.010273	0.038122	0.001798	0.008396	-0.000278	-0.000212	0.008368	0.001232	0.014685	0.001025	0.000993	-0.00058	0.000194	0.001299	-0.000972	0.055587	0.003215	0.056061
162	0.004352	0.028443	0.007854	0.016956	0.034895	0.01813	0.019678	0.001387	0.012955	0.000375	0.00402	0.000686	-0.001123	0.002801	-0.000605	0.002307	0.000817	0.085808	0.000529	0.001207	0.000692	0.000322	0.000289	0.002747	0.001175	0.000572	-2e-05	-0.000796	0.000846	0.017292	0.046884	0.010186	0.037327	0.002271	0.009263	-0.000175	0.000593	0.007432	0.000657	0.015992	0.001934	0.000945	-0.000506	0.000119	0.001623	-0.001178	0.053471	0.003274	0.058181
163	0.004684	0.026471	0.008683	0.019959	0.034665	0.017874	0.016772	0.001088	0.012708	9.5e-05	0.004073	-0.000194	-0.001327	0.003937	-0.001706	0.003057	0.000272	0.086978	0.000793	0.000231	-0.000179	0.001514	0.00105	0.002774	-0.000306	-0.000626	-0.000873	-0.000614	0.001592	0.016465	0.043368	0.009029	0.033002	0.00451	0.009587	-3.4e-05	0.00024	0.00782	0.001087	0.017291	0.00304	0.000621	-0.000275	0.001401	0.001204	-0.001618	0.058911	0.003094	0.056571
164	0.005757	0.029795	0.009475	0.0221	0.034106	0.017914	0.017733	0.001224	0.013669	0.000728	0.003886	-0.000469	-0.001479	0.004799	-0.001706	0.002248	0.000111	0.078798	0.000987	0.001131	0.000517	0.002733	0.001282	0.002292	0.000278	0.000993	-0.000802	0.000294	0.002658	0.014391	0.038466	0.010115	0.034241	0.003671	0.00912	0.001807	0.001644	0.009395	4.3e-05	0.018731	0.005943	0.000794	0.001045	0.000705	0.000928	-0.003237	0.058877	0.004436	0.058829
165	0.004165	0.029062	0.007498	0.019838	0.030821	0.018732	0.018307	0.001973	0.015592	-0.000169	0.002595	-0.000215	-0.001819	0.003182	-0.001704	0.003006	0.001016	0.074889	0.001855	0.000109	0.000304	0.000335	0.001411	0.00098	0.000992	0.000665	0.000533	0.001446	0.001376	0.012404	0.044354	0.009902	0.036115	0.002905	0.00783	0.002556	0.001208	0.008696	0.001243	0.017413	0.0043	0.000726	-0.000579	0.001418	0.000327	0.000508	0.058367	0.002787	0.058851
166	0.003657	0.031843	0.007314	0.018381	0.030802	0.017858	0.016496	0.002027	0.016163	-1e-06	0.00286	0.001011	-0.001103	0.003405	-0.000371	0.002548	0.00078	0.077468	0.001632	0.000293	0.00123	0.000225	0.001505	0.001666	0.000835	0.00135	9e-05	0.001131	0.001726	0.01435	0.044622	0.010118	0.036193	0.001423	0.008419	0.001568	0.000992	0.007833	0.001962	0.017963	0.001718	0.000628	-0.000348	0.001562	0.000511	0.000611	0.055893	0.003135	0.057381
167	0.002611	0.028323	0.006885	0.01703	0.032308	0.017202	0.018426	0.002418	0.014688	0.000351	0.002291	0.0009	-0.000423	0.002946	-0.001581	0.002182	0.00099	0.079504	0.001489	0.000172	0.00082	0.001147	0.001564	0.001565	0.000477	0.001219	-0.000248	-4.7e-05	0.000763	0.013398	0.043434	0.008281	0.0368	0.000506	0.008205	0.001795	0.000709	0.006391	0.002138	0.016143	0.001516	0.000237	-0.000729	0.000921	0.00076	0.000627	0.058241	0.002638	0.058409
168	0.002905	0.02859	0.008018	0.017613	0.032638	0.016853	0.018064	0.001943	0.013955	0.001137	0.00268	0.000181	-0.000293	0.00258	-0.000658	0.002189	0.000761	0.079147	0.001526	0.000206	0.001084	0.001305	0.000996	0.0013	0.00024	0.001044	-0.000505	-0.000425	0.000491	0.01409	0.042308	0.009319	0.036459	0.001056	0.008555	0.001013	0.000726	0.006746	0.001774	0.015742	0.002109	-4.8e-05	-0.000205	0.000465	0.000776	5.9e-05	0.058396	0.002613	0.059051
169	0.003528	0.028123	0.00884	0.016594	0.031906	0.016739	0.01822	0.001993	0.014257	0.001108	0.00234	7.4e-05	-0.00014	0.002166	-0.000368	0.002202	0.00092	0.081308	0.001479	0.000601	0.000548	0.00138	0.000956	0.001831	0.000651	0.000195	-0.000564	-0.000312	0.000592	0.014088	0.040063	0.008997	0.035739	0.001486	0.008785	0.000522	0.000506	0.007717	0.001404	0.016927	0.001828	0.000206	0.000392	0.000283	0.000765	-0.000288	0.057648	0.002353	0.059046
170	0.003535	0.027891	0.009116	0.016517	0.031979	0.016971	0.018431	0.001968	0.014414	0.000886	0.00235	0.000105	-0.000136	0.002113	-0.000304	0.002095	0.000847	0.083447	0.001678	0.000576	0.000367	0.001213	0.000828	0.00194	0.000715	0.000147	-0.000525	-0.000388	0.000622	0.013818	0.039656	0.009296	0.035503	0.001602	0.009078	0.000509	0.000398	0.007618	0.001393	0.016615	0.00169	0.000277	0.000694	0.000403	0.000685	-0.000365	0.057917	0.002332	0.059228
171	0.003656	0.027801	0.00922	0.016325	0.0319	0.016977	0.018462	0.002012	0.014435	0.000893	0.00231	0.000155	-0.000117	0.002117	-0.000358	0.002059	0.000852	0.083913	0.001646	0.000597	0.000334	0.001242	0.000844	0.001975	0.00074	0.00013	-0.000485	-0.000404	0.000673	0.013724	0.039407	0.009251	0.035312	0.001622	0.008991	0.000578	0.00037	0.007538	0.001403	0.016525	0.001617	0.000301	0.000756	0.000404	0.000674	-0.000358	0.057808	0.002391	0.059257
172	0.003361	0.027189	0.009443	0.016269	0.032499	0.017889	0.019037	0.002084	0.01499	0.000879	0.002249	9e-05	-0.000203	0.001875	-0.000505	0.001646	0.000698	0.087105	0.001765	0.000458	0.000326	0.001079	0.000618	0.001952	0.000758	0.000232	-4.8e-05	-0.000681	0.000417	0.012975	0.038925	0.009384	0.033603	0.00163	0.008964	0.00086	0.000178	0.006992	0.001228	0.015803	0.001604	0.000302	0.000938	0.000402	0.000552	-0.000593	0.058824	0.002491	0.060577
173	0.003316	0.027312	0.009258	0.016038	0.032487	0.018449	0.01887	0.002218	0.015289	0.001688	0.002076	-8.5e-05	-0.000325	0.001599	-0.000634	0.00146	0.000692	0.085141	0.001341	0.000311	0.000683	0.001264	0.000687	0.001684	0.000631	-4.1e-05	0.000385	-0.000779	0.000196	0.013133	0.039017	0.008869	0.031732	0.001628	0.008078	0.001073	0.000177	0.00698	0.001029	0.015982	0.001748	0.000161	0.000393	0.000137	0.000619	-0.000727	0.058271	0.002681	0.061478
174	0.00285	0.027669	0.009016	0.016135	0.031839	0.018065	0.018959	0.001965	0.014913	0.001666	0.002302	1.9e-05	-0.000209	0.001667	-0.000478	0.001563	0.000743	0.083757	0.001536	0.000294	0.000576	0.001162	0.00064	0.001734	0.000737	0.000502	0.000582	-0.00063	1.9e-05	0.013727	0.038762	0.008577	0.032424	0.001707	0.008589	0.001042	0.000307	0.007864	0.000972	0.016853	0.001675	0.00012	0.000709	0.00021	0.000647	-0.000635	0.059675	0.002455	0.060866
175	0.002931	0.028028	0.008988	0.015933	0.030758	0.01741	0.019148	0.001683	0.014121	0.001731	0.002716	0.000421	-9.5e-05	0.002286	-0.000495	0.001695	0.000823	0.082066	0.001661	0.000152	0.000224	0.000939	0.000917	0.001836	0.000529	0.001077	0.000443	-0.000401	0.000346	0.013744	0.038421	0.008826	0.033757	0.001637	0.009067	0.000879	0.000488	0.008642	0.001572	0.016471	0.001505	8.8e-05	0.001088	0.000327	0.000825	-0.000106	0.059424	0.002713	0.059174
176	0.002708	0.028147	0.009137	0.01596	0.031456	0.017334	0.019407	0.001574	0.014112	0.001643	0.002878	0.000388	-6.3e-05	0.00239	-0.000359	0.001735	0.000836	0.08306	0.001642	0.000239	0.000211	0.000917	0.000852	0.001913	0.000631	0.001731	0.000638	-0.000418	0.000318	0.013548	0.038395	0.008785	0.033518	0.001575	0.009095	0.000789	0.000431	0.008292	0.001577	0.016415	0.001653	6.2e-05	0.00147	0.000252	0.000809	-0.000183	0.059781	0.002876	0.059264
177	0.002611	0.027553	0.009851	0.016776	0.033053	0.018052	0.020568	0.00167	0.01501	0.001435	0.002778	0.000307	-0.000566	0.002853	-0.000554	0.001226	0.000764	0.08496	0.001111	0.000383	-0.000107	0.000692	0.001433	0.002099	-6e-06	0.001878	-0.000331	-0.000625	0.000494	0.010975	0.039158	0.008759	0.032383	0.000857	0.009497	-0.000275	0.000326	0.007118	0.002316	0.014969	0.001948	-6.9e-05	0.001408	0.000183	0.000948	-0.000605	0.055604	0.003493	0.058751
178	0.005147	0.024378	0.014642	0.015856	0.035004	0.019378	0.020136	0.000966	0.014449	0.001347	0.002126	-2.2e-05	-0.001366	0.001925	-0.000619	0.000874	0.001302	0.083626	0.001122	0.000424	-0.000484	-0.000376	0.001161	0.003482	0.000893	0.00299	-0.000805	-0.000992	-0.000166	0.011918	0.038428	0.008818	0.034918	0.002214	0.00881	0.00019	0.000411	0.003313	0.001852	0.018023	0.000891	-0.000285	0.002087	0.000877	0.000406	-0.001111	0.050039	0.003289	0.052891
179	0.004643	0.030742	0.013388	0.018365	0.028861	0.017639	0.018965	0.00132	0.01367	0.000803	0.002018	0.000178	-0.001527	0.001554	-0.001261	0.001219	0.000141	0.076922	0.002091	0.000653	0.001638	6.1e-05	0.001612	0.002477	0.000186	0.000923	-0.001976	-0.000819	0.000795	0.012899	0.037485	0.007008	0.03621	0.003852	0.010002	-0.000196	7e-06	0.005259	0.001716	0.018287	0.000448	-0.000308	0.002352	0.001339	-9.4e-05	-3.8e-05	0.052543	0.002271	0.054453
180	0.004045	0.029623	0.011651	0.01688	0.03467	0.016776	0.018522	0.001828	0.013068	0.000245	0.002288	0.000497	-0.001038	0.002966	-0.000914	0.001996	0.00067	0.078753	0.001589	0.000568	0.002139	0.000223	0.002607	0.001858	0.000113	0.001136	-0.000381	-0.000823	0.00058	0.01257	0.036668	0.008575	0.036296	0.004204	0.007094	-0.000966	-0.0001	0.006433	0.001128	0.018041	0.000676	1e-06	0.000615	8e-06	0.000147	-0.00055	0.0623	0.000289	0.05504
181	0.002766	0.032927	0.009256	0.016243	0.034826	0.015864	0.018438	0.002136	0.012398	0.001728	0.002328	0.000124	-0.001063	0.002735	-0.001088	0.001939	0.000727	0.081749	0.001185	0.001436	0.0013	0.001135	0.002371	0.001028	0.000202	0.000929	9.1e-05	-0.000832	0.000803	0.010004	0.036114	0.00735	0.0324	0.003461	0.008092	-0.000839	0.000665	0.007131	0.000673	0.016259	0.000308	-0.00037	0.001238	-0.000269	0.000394	-0.000457	0.062155	0.000535	0.056948
182	0.004017	0.02874	0.009524	0.015868	0.033165	0.017287	0.018815	0.002114	0.013367	0.00131	0.002788	0.000105	-0.000601	0.002677	-0.000506	0.002281	0.000844	0.082797	0.000695	0.001521	0.000665	0.000898	0.000966	0.001522	0.000408	0.000272	0.000165	-0.000159	0.000601	0.010563	0.037651	0.007421	0.032017	0.001846	0.008044	0.000323	0.000639	0.007407	4.6e-05	0.018322	0.001292	0.000653	0.000138	-0.000557	0.000612	-0.000265	0.059459	0.001863	0.057714
183	0.004148	0.029416	0.009171	0.015902	0.031704	0.017419	0.01878	0.002039	0.013453	0.001697	0.002961	0.000112	-0.000557	0.002353	-0.000385	0.002316	0.000783	0.08365	0.001005	0.001473	0.000567	0.001077	0.000399	0.001711	0.000444	0.000336	0.000163	-2.7e-05	0.000759	0.010862	0.037868	0.006941	0.031144	0.000967	0.008598	0.000441	0.000575	0.007354	-3.9e-05	0.018504	0.001537	0.000677	0.0005	-0.00041	0.000662	-3.8e-05	0.057383	0.0024	0.058114
[truncated: 134 more columns]

## Sheet: f
Nucleotide	0uM, apo
1	0.003998
2	0.035113
3	0.010248
4	0.022128
5	0.035849
6	0.018662
7	0.021189
8	0.00192
9	0.014519
10	0.00119
11	0.003449
12	0.000161
13	-0.000179
14	0.003509
15	-0.000447
16	0.002037
17	0.000158
18	0.06269
19	0.000674
20	0.000327
21	3.5e-05
22	0.000923
23	0.001109
24	0.002436
25	0.000364
26	-0.000764
27	-0.000891
28	-0.000283
29	0.001273
30	0.017278
31	0.045114
32	0.01038
33	0.03907
34	0.001191
35	0.008836
36	0.000686
37	4.4e-05
38	0.007808
39	0.000698
40	0.019016
41	0.000151
42	0.000433
43	-0.000271
44	0.000678
45	0.000531
46	-0.001387
47	0.058635
48	0.000842
49	0.053447
50	-0.00079
51	0.003366
52	0.000413
53	0.005187
54	0.003459
55	0.018403
56	-4.7e-05
57	0.00046
58	0.02128
59	0.004963
60	0.008613
61	0.00907
62	0.04144
63	0.036272
64	0.035139
65	0.002432
66	0.02458
67	0.005175
68	0.036078
69	0.056763
70	0.039495
71	-0.000508
72	0.002775
73	0.001478
74	0.000295
75	0.000774
76	0.006256
77	0.004341
78	-0.004535
79	0.028326
80	0.047378
81	0.00774
82	0.007514
83	0.016505
84	0.026204
85	0.000733
86	0.003876
87	0.003397
88	0.001177
89	0.008479
90	0.007922
91	0.007618
92	0.001019
93	0.000449
94	0.036617
95	0.041463
96	0.001286
97	0.029521
98	0.001918
99	0.003254
100	0.022684
101	0.001942
102	0.0199
103	0.002192
104	0.001119
105	0.035782
106	0.021741
107	0.022831
108	0.010783
109	0.006641
110	0.005618
111	0.000279
112	0.011373
113	0.000878
114	0.002546
115	0.004696
116	0.001198
117	0.005146
118	0.002654
119	0.026411
120	0.007283
121	0.004708
122	4.6e-05
123	0

## Sheet: g
Nucleotide	250 uM, ppGpp-bound
1	0.004133
2	0.032649
3	0.009516
4	0.021802
5	0.025131
6	0.011259
7	0.011939
8	0.000612
9	0.009939
10	1.7e-05
11	0.00137
12	-1.9e-05
13	0.000412
14	0.003318
15	-0.000343
16	0.001664
17	-2.5e-05
18	0.039024
19	0.000127
20	-9.8e-05
21	-0.000763
22	0.000373
23	0.000422
24	0.001368
25	0.000653
26	-0.001811
27	-0.000426
28	-0.000555
29	0.001173
30	0.017183
31	0.042809
32	0.009589
33	0.03666
34	0.001648
35	0.007291
36	0.000621
37	0.000145
38	0.007212
39	0.000245
40	0.015442
41	-9.8e-05
42	-0.000964
43	-0.000436
44	0.00043
45	0.000355
46	-5.8e-05
47	0.048977
48	-0.000684
49	0.026913
50	-0.000498
51	0.003056
52	0.000302
53	0.004239
54	0.003733
55	0.010949
56	-0.000683
57	-0.00041
58	0.011792
59	0.003669
60	0.007825
61	0.00875
62	0.044644
63	0.035769
64	0.029707
65	0.001984
66	0.014002
67	0.003402
68	0.021025
69	0.023234
70	0.019858
71	0.000747
72	0.000513
73	0.00104
74	0.000552
75	0.000219
76	0.005462
77	0.001905
78	0.000462
79	0.023869
80	0.036025
81	0.003961
82	0.004543
83	0.01052
84	0.013847
85	0.001088
86	0.002363
87	0.001412
88	0.001154
89	0.0061
90	0.00643
91	0.006398
92	0.001016
93	0.000658
94	0.025971
95	0.031502
96	0.000749
97	0.016174
98	0.00141
99	0.000789
100	0.007495
101	0.000264
102	0.007041
103	0.00067
104	0.00021
105	0.04937
106	0.026316
107	0.030976
108	0.013776
109	0.007847
110	0.005198
111	8.4e-05
112	0.009589
113	-0.000673
114	0.001691
115	0.002627
116	0.00094
117	0.003018
118	0.002688
119	0.022034
120	0.007334
121	0.005528
122	0.00017
123	0
