# Supplementary material for: Observation of coordinated RNA folding events by systematic cotranscriptional RNA structure probing
Source: Nat Commun. 2023 Nov 29;14:7839. doi: 10.1038/s41467-023-43395-9 (PMC10687018; doi:10.1038/s41467-023-43395-9)
Supplement: Supplementary file 6 — Source Data [file 41467_2023_43395_MOESM6_ESM.zip › Source_Data/FigS01_Source_Data.xlsx]

## Sheet: a
len	ZTP_0mM_DMS_cat_analysis_UNTalgnd	ZTP_0mM_DMS_cat_analysis_UNTtot	ZTP_0mM_DMS_cat_analysis_UNTrate	ZTP_0mM_DMS_cat_analysis_MODalgnd	ZTP_0mM_DMS_cat_analysis_MODtot	ZTP_0mM_DMS_cat_analysis_MODrate	ZTP_0mM_DMS_cat_analysis_frac_algnd			len	ZTP_1mM_DMS_cat_analysis_UNTalgnd	ZTP_1mM_DMS_cat_analysis_UNTtot	ZTP_1mM_DMS_cat_analysis_UNTrate	ZTP_1mM_DMS_cat_analysis_MODalgnd	ZTP_1mM_DMS_cat_analysis_MODtot	ZTP_1mM_DMS_cat_analysis_MODrate	ZTP_1mM_DMS_cat_analysis_frac_algnd
20	446169	450636	99.01	413783	428768	96.51	0.003361			20	387804	391062	99.17	447764	458784	97.6	0.002982
21	930248	937036	99.28	863096	889828	97	0.007008			21	687562	693556	99.14	913081	937734	97.37	0.005712
22	3271837	3291464	99.4	3643464	3761440	96.86	0.027024			22	2790574	2809828	99.31	3688702	3810578	96.8	0.02312
23	1124018	1132154	99.28	1119917	1164408	96.18	0.008769			23	935775	941726	99.37	1102448	1137960	96.88	0.007273
24	3788690	3813962	99.34	3881312	4035894	96.17	0.029973			24	3007581	3025726	99.4	3962235	4116914	96.24	0.02487
25	1365990	1374426	99.39	1697141	1777836	95.46	0.01197			25	1089223	1096662	99.32	1685757	1765934	95.46	0.009902
26	613214	617314	99.34	697995	739810	94.35	0.005124			26	528344	531564	99.39	674280	710260	94.93	0.004291
27	2592610	2606422	99.47	2731690	2886172	94.65	0.020807			27	2220224	2233342	99.41	2600651	2744514	94.76	0.017202
28	1754657	1762828	99.54	1794627	1878850	95.52	0.01387			28	1572903	1578676	99.63	1780023	1858650	95.77	0.011964
29	1296840	1302610	99.56	1339739	1397498	95.87	0.010303			29	1189124	1194044	99.59	1243554	1289450	96.44	0.00868
30	2267405	2277916	99.54	2551087	2655214	96.08	0.01883			30	2120523	2127662	99.66	2419925	2527260	95.75	0.016202
31	5434324	5455870	99.61	5316627	5509598	96.5	0.042013			31	5098196	5115502	99.66	5210482	5386996	96.72	0.036784
32	858851	863118	99.51	861411	894924	96.26	0.006723			32	846906	850744	99.55	840483	876654	95.87	0.006021
33	3094982	3105096	99.67	3395502	3502214	96.95	0.025364			33	3553766	3563076	99.74	3388708	3503578	96.72	0.024773
34	1876592	1884604	99.57	2102366	2164508	97.13	0.015549			34	2337540	2344846	99.69	2028422	2087498	97.17	0.015579
35	803078	806196	99.61	1086346	1124722	96.59	0.007384			35	994172	997402	99.68	1080738	1109238	97.43	0.007404
36	4263396	4285550	99.48	5692222	5881388	96.78	0.038905			36	5391467	5416554	99.54	5409282	5597174	96.64	0.03854
37	2444184	2461034	99.32	2789217	2900066	96.18	0.020451			37	3019149	3036164	99.44	2665112	2756986	96.67	0.020283
38	1000857	1004208	99.67	1059683	1089006	97.31	0.008052			38	1227063	1229776	99.78	1033489	1063558	97.17	0.008066
39	3578282	3589428	99.69	3889037	3998296	97.27	0.029181			39	4548811	4559962	99.76	3873603	3964392	97.71	0.030054
40	2749855	2758846	99.67	3574251	3661298	97.62	0.024714			40	3424136	3434048	99.71	3636038	3727466	97.55	0.025193
41	998398	1001076	99.73	1001036	1030992	97.09	0.007813			41	1173546	1178482	99.58	1058188	1087722	97.28	0.007963
42	4095150	4110852	99.62	4673788	4818842	96.99	0.034268			42	4640860	4653328	99.73	5048818	5207800	96.95	0.034575
43	897267	900706	99.62	1038914	1073462	96.78	0.007566			43	951321	955388	99.57	1157885	1199890	96.5	0.007526
44	1723348	1726250	99.83	1760235	1804690	97.54	0.013613			44	1897267	1899362	99.89	1965004	2010646	97.73	0.013782
45	1510358	1512444	99.86	1406766	1430184	98.36	0.0114			45	1677547	1679102	99.91	1520679	1547464	98.27	0.011412
46	2003931	2006742	99.86	1813886	1841684	98.49	0.014919			46	2220141	2222954	99.87	2030121	2064336	98.34	0.015166
47	880554	881788	99.86	840941	856968	98.13	0.006727			47	1021610	1022384	99.92	895284	914000	97.95	0.00684
48	1101157	1103578	99.78	1158204	1183330	97.88	0.008829			48	1239446	1242674	99.74	1277958	1305450	97.89	0.008983
49	3137782	3144930	99.77	3286622	3346352	98.22	0.025106			49	3655834	3662592	99.82	3673480	3742916	98.14	0.026153
50	196569	196658	99.95	308921	312324	98.91	0.001975			50	234869	234918	99.98	341994	346228	98.78	0.002058
51	1168123	1168948	99.93	1351004	1367436	98.8	0.009844			51	1460438	1461478	99.93	1585770	1605798	98.75	0.01087
52	461131	461656	99.89	477944	486864	98.17	0.00367			52	565666	565828	99.97	571050	580492	98.37	0.004056
53	227312	227530	99.9	260491	265338	98.17	0.001906			53	258905	259048	99.94	295962	299882	98.69	0.00198
54	299466	299742	99.91	385447	389822	98.88	0.002677			54	295699	295800	99.97	445125	450736	98.76	0.002643
55	1172772	1174124	99.88	1324475	1346638	98.35	0.009759			55	924339	924876	99.94	1634421	1661652	98.36	0.00913
56	255369	255652	99.89	286784	294924	97.24	0.002119			56	197506	197596	99.95	356966	362528	98.47	0.001979
57	1098377	1098972	99.95	1219207	1236580	98.6	0.009057			57	755128	755386	99.97	1634921	1656112	98.72	0.008528
58	809901	810372	99.94	788198	798764	98.68	0.006245			58	544557	544872	99.94	1052580	1066222	98.72	0.005699
59	226576	226626	99.98	279930	282082	99.24	0.001979			59	179243	179272	99.98	346326	348852	99.28	0.001875
60	222709	222804	99.96	314408	317204	99.12	0.002099			60	182540	182576	99.98	374354	378334	98.95	0.001987
61	1604312	1605092	99.95	1624795	1639292	99.12	0.012619			61	1354708	1355300	99.96	2024324	2045190	98.98	0.012057
62	418567	418810	99.94	566917	573120	98.92	0.003851			62	387202	387286	99.98	695649	702758	98.99	0.003864
63	1204394	1204988	99.95	1355723	1365926	99.25	0.010005			63	1188462	1188830	99.97	1608859	1623234	99.11	0.009982
64	2373930	2374416	99.98	2731274	2755054	99.14	0.01995			64	2329647	2330460	99.97	3164148	3191942	99.13	0.019603
65	403392	403440	99.99	525675	529990	99.19	0.003631			65	435286	435436	99.97	630366	635066	99.26	0.003803
66	2294525	2294978	99.98	2419171	2433046	99.43	0.01842			66	2382838	2383708	99.96	2840225	2855488	99.47	0.018637
67	1552622	1552954	99.98	1988093	2000340	99.39	0.013837			67	1750727	1751218	99.97	2293909	2304168	99.55	0.014432
68	1257074	1257406	99.97	1454311	1460792	99.56	0.010596			68	1447354	1447710	99.98	1649877	1658776	99.46	0.011052
69	2413910	2414604	99.97	2729736	2745632	99.42	0.020101			69	2729291	2729900	99.98	3017890	3034588	99.45	0.020508
70	231457	231474	99.99	304845	306764	99.37	0.002096			70	255812	255852	99.98	324754	325782	99.68	0.002072
71	914451	914684	99.97	979742	982578	99.71	0.007402			71	970394	970508	99.99	1092271	1096050	99.66	0.00736
72	309383	309422	99.99	395841	397774	99.51	0.002756			72	321648	321682	99.99	478015	479944	99.6	0.002853
73	792369	792498	99.98	854041	857036	99.65	0.006434			73	887280	887386	99.99	944907	946860	99.79	0.006538
74	548798	548874	99.99	514184	514978	99.85	0.004154			74	608354	608394	99.99	585394	587796	99.59	0.00426
75	753515	753660	99.98	729629	731858	99.7	0.005796			75	648201	648256	99.99	889904	892420	99.72	0.005488
76	989422	989580	99.98	1112498	1115964	99.69	0.008214			76	696955	697458	99.93	1342342	1345124	99.79	0.007277
77	510292	510384	99.98	541260	542402	99.79	0.004109			77	417898	417930	99.99	625616	627656	99.67	0.003724
78	713932	714176	99.97	654399	656244	99.72	0.005347			78	569920	569956	99.99	826747	829904	99.62	0.004984
79	382895	382916	99.99	341257	342022	99.78	0.00283			79	341595	341660	99.98	417423	418674	99.7	0.002708
80	146805	146816	99.99	149867	150440	99.62	0.001159			80	137677	137684	99.99	186288	186566	99.85	0.001156
81	483163	483194	99.99	393869	394474	99.85	0.003427			81	417616	417652	99.99	495444	497454	99.6	0.003258
82	407055	407074	100	314517	314856	99.89	0.00282			82	366941	366962	99.99	411433	411996	99.86	0.002777
83	621707	621738	100	499204	499746	99.89	0.00438			83	569585	569626	99.99	632762	633878	99.82	0.00429
84	1048918	1049040	99.99	859676	860254	99.93	0.007458			84	989002	989294	99.97	1066925	1068294	99.87	0.007336
85	788996	789040	99.99	691130	692552	99.79	0.005784			85	693812	693878	99.99	916680	918534	99.8	0.005747
86	877554	877648	99.99	817380	818806	99.83	0.006624			86	913699	913770	99.99	948187	949366	99.88	0.006644
87	548912	549014	99.98	506664	507302	99.87	0.004125			87	627036	627100	99.99	628779	629752	99.85	0.004481
88	650122	650186	99.99	603678	604932	99.79	0.0049			88	750161	750232	99.99	682919	683866	99.86	0.005114
89	228391	228408	99.99	245370	245734	99.85	0.001851			89	281650	281664	100	269980	270572	99.78	0.001968
90	676363	676418	99.99	774501	775192	99.91	0.00567			90	864761	864808	99.99	870318	870862	99.94	0.006191
91	142186	142198	99.99	242955	243004	99.98	0.001505			91	184053	184064	99.99	278542	278754	99.92	0.001651
92	305106	305128	99.99	315641	315760	99.96	0.002426			92	401384	401406	99.99	378378	378614	99.94	0.002782
93	214651	214664	99.99	317354	317432	99.98	0.002079			93	256944	256964	99.99	379666	379760	99.98	0.002272
94	1400668	1400814	99.99	1930758	1932922	99.89	0.013019			94	1782173	1782300	99.99	2150414	2153490	99.86	0.014033
95	912127	912210	99.99	982320	982880	99.94	0.007403			95	1095001	1095068	99.99	1040319	1041354	99.9	0.007619
96	1142927	1142998	99.99	1229169	1229864	99.94	0.00927			96	1474938	1475040	99.99	1384039	1385188	99.92	0.010202
97	810436	810510	99.99	750206	750528	99.96	0.006099			97	982795	982852	99.99	808067	808918	99.89	0.00639
98	830799	830854	99.99	883052	883492	99.95	0.006697			98	940682	940738	99.99	968019	968198	99.98	0.006811
99	267104	267128	99.99	289593	289798	99.93	0.002175			99	272047	272072	99.99	313681	313734	99.98	0.00209
100	338423	338458	99.99	397006	397428	99.89	0.002874			100	348067	348086	99.99	405149	405280	99.97	0.002688
101	393424	393450	99.99	359065	359134	99.98	0.002941			101	404919	404950	99.99	404444	404520	99.98	0.002888
102	304602	304616	100	299154	299210	99.98	0.002359			102	333857	333880	99.99	330190	330432	99.93	0.00237
103	224174	224182	100	217215	217316	99.95	0.001725			103	248654	248676	99.99	234794	235004	99.91	0.001725
104	346534	346564	99.99	338560	338652	99.97	0.002677			104	407915	407950	99.99	352076	352296	99.94	0.002712
105	729221	729272	99.99	696233	696696	99.93	0.00557			105	821502	821570	99.99	750991	751494	99.93	0.005611
106	779100	779174	99.99	715948	716230	99.96	0.005842			106	935414	935490	99.99	779485	779600	99.99	0.006119
107	785741	785802	99.99	733046	733418	99.95	0.005935			107	908781	908834	99.99	827252	827454	99.98	0.006195
108	192468	192480	99.99	223579	223626	99.98	0.001626			108	227266	227288	99.99	243784	243828	99.98	0.001681
109	789839	789890	99.99	851390	852126	99.91	0.006414			109	957845	957886	100	953440	953730	99.97	0.00682
110	737064	737108	99.99	643437	644254	99.87	0.005395			110	825335	825390	99.99	736289	736460	99.98	0.005572
111	694621	694668	99.99	624458	624908	99.93	0.005155			111	893162	893262	99.99	701892	702058	99.98	0.005692
112	269313	269328	99.99	289377	289604	99.92	0.002183			112	342401	342428	99.99	294978	295052	99.97	0.002274
113	131315	131326	99.99	213431	213488	99.97	0.001347			113	140596	140642	99.97	221079	221106	99.99	0.001291
114	466918	466948	99.99	478987	479036	99.99	0.003696			114	430433	430470	99.99	393341	393410	99.98	0.002939
115	286993	287006	100	306448	306486	99.99	0.002319			115	233555	233560	100	235779	235814	99.99	0.001675
116	1151450	1151562	99.99	1440619	1441156	99.96	0.010129			116	1021164	1021256	99.99	1321871	1322108	99.98	0.008361
117	700098	700170	99.99	680337	680532	99.97	0.005395			117	671923	671960	99.99	637522	637608	99.99	0.004672
118	661559	661592	100	619642	619918	99.96	0.005007			118	690349	690392	99.99	607446	607612	99.97	0.004631
119	1575215	1575304	99.99	1574375	1574872	99.97	0.012308			119	1510201	1510288	99.99	1533077	1533326	99.98	0.010859
120	2769418	2769594	99.99	2485185	2485724	99.98	0.020534			120	2968943	2969084	100	2570682	2571250	99.98	0.019767
121	3284377	3284614	99.99	2719602	2720092	99.98	0.023463			121	3601667	3601884	99.99	2774541	2774994	99.98	0.022752
122	110045	110052	99.99	143998	144010	99.99	0.000993			122	129351	129364	99.99	192141	192152	99.99	0.001147
123	103556	103560	100	166909	166922	99.99	0.001057			123	148265	148274	99.99	198074	198084	99.99	0.001236
124	262123	262134	100	368772	368808	99.99	0.002465			124	366337	366352	100	421647	421698	99.99	0.002812
125	229723	229738	99.99	292631	292690	99.98	0.002041			125	387682	387698	100	403932	404020	99.98	0.002825
126	258152	258162	100	317811	317836	99.99	0.002251			126	465150	465168	100	420869	420900	99.99	0.003162
127	171771	171784	99.99	211038	211070	99.98	0.001496			127	277645	277656	100	258734	258758	99.99	0.001914
128	319759	319788	99.99	385908	385964	99.99	0.002758			128	409439	409482	99.99	325017	325060	99.99	0.002621
129	156550	156576	99.98	146120	146136	99.99	0.001183			129	130674	130688	99.99	89555	89582	99.97	0.000786
130	2019885	2019998	99.99	1774881	1775150	99.98	0.014829			130	1455197	1455290	99.99	918511	918636	99.99	0.00847
131	47972	47976	99.99	45441	45446	99.99	0.000365			131	62951	62956	99.99	37859	37866	99.98	0.00036
132	10860	10860	100	14622	14624	99.99	0.0001			132	25585	25586	100	26042	26044	99.99	0.000184
133	1008	1008	100	1274	1274	100	9e-06			133	3080	3080	100	2788	2788	100	2.1e-05
134	1568	1568	100	1146	1146	100	1.1e-05			134	5374	5374	100	2552	2554	99.92	2.8e-05
135	1786	1786	100	2216	2216	100	1.6e-05			135	11906	11906	100	5776	5776	100	6.3e-05
136	1164	1164	100	1192	1192	100	9e-06			136	6224	6224	100	4654	4654	100	3.9e-05
137	1902	1902	100	1142	1142	100	1.2e-05			137	11672	11674	99.98	6672	6672	100	6.5e-05
138	1924	1924	100	3056	3056	100	1.9e-05			138	11594	11596	99.98	6336	6338	99.97	6.4e-05
139	4200	4200	100	3246	3248	99.94	2.9e-05			139	18754	18754	100	11906	11906	100	0.000109
140	4326	4328	99.95	5862	5862	100	4e-05			140	18284	18284	100	19163	19164	99.99	0.000134
141	6618	6618	100	7476	7476	100	5.5e-05			141	26692	26692	100	17613	17614	99.99	0.000158
142	10482	10482	100	8650	8652	99.98	7.5e-05			142	48642	48648	99.99	33973	33974	100	0.000295
143	27324	27328	99.99	33368	33374	99.98	0.000237			143	106762	106770	99.99	76692	76694	100	0.000655
144	10994	10996	99.98	15256	15256	100	0.000103			144	38752	38752	100	32511	32514	99.99	0.000254
145	10840	10840	100	10842	10844	99.98	8.5e-05			145	34263	34264	100	26324	26326	99.99	0.000216
146	15138	15164	99.83	21176	21214	99.82	0.000142			146	51242	51262	99.96	40750	40790	99.9	0.000328
147	18670	22440	83.2	20262	24940	81.24	0.000152			147	65820	69932	94.12	49228	54152	90.91	0.000411
148	23125	27198	85.02	23877	28906	82.6	0.000184			148	73923	78264	94.45	59014	64638	91.3	0.000474
149	21335	24718	86.31	22571	26840	84.09	0.000172			149	68917	72812	94.65	49889	54458	91.61	0.000424
150	15569	19068	81.65	16622	20716	80.24	0.000126			150	54788	58868	93.07	35409	39976	88.58	0.000322
151	31629	37226	84.96	29510	36992	79.77	0.000239			151	101279	107990	93.79	71495	79870	89.51	0.000617
152	15212	17764	85.63	13097	16502	79.37	0.000111			152	47434	50748	93.47	33106	37318	88.71	0.000287
153	13490	15376	87.73	12683	15018	84.45	0.000102			153	44170	46578	94.83	33969	36768	92.39	0.000279
154	6924	8342	83	6488	8312	78.06	5.2e-05			154	31220	32996	94.62	19049	21252	89.63	0.000179
155	3834	5194	73.82	6516	8192	79.54	4e-05			155	11510	13102	87.85	13026	15050	86.55	8.8e-05
156	14630	17168	85.22	16854	19666	85.7	0.000123			156	48457	51140	94.75	39210	42608	92.02	0.000313
157	15169	17386	87.25	17203	20076	85.69	0.000127			157	52226	54874	95.17	46038	49420	93.16	0.000351
158	36310	41468	87.56	45122	52068	86.66	0.000318			158	120512	127274	94.69	110826	119454	92.78	0.000825
159	50355	57292	87.89	54218	62576	86.64	0.000409			159	190416	199442	95.47	165756	176024	94.17	0.001271
160	602881	657214	91.73	617078	679802	90.77	0.004767			160	2375368	2448838	97	1724532	1805220	95.53	0.01463
161	244945	309582	79.12	249288	313564	79.5	0.001931			161	1387483	1474470	94.1	1051643	1135470	92.62	0.008703
162	224481	232326	96.62	166230	175068	94.95	0.001527			162	485061	495410	97.91	247081	259196	95.33	0.002612
163	325481	350310	92.91	264158	293366	90.04	0.002304			163	877930	913456	96.11	509553	551764	92.35	0.004951
164	44059	52252	84.32	37854	47190	80.22	0.00032			164	152342	162766	93.6	91389	102302	89.33	0.00087
165	224162	290468	77.17	214184	282936	75.7	0.001713			165	1144747	1223298	93.58	654426	736958	88.8	0.00642
166	88447	91948	96.19	82589	87862	94	0.000668			166	336315	341942	98.35	194902	202556	96.22	0.001896
167	11052	11194	98.73	9471	9700	97.64	8e-05			167	43634	43846	99.52	25559	25894	98.71	0.000247
168	8944	9048	98.85	9137	9274	98.52	7.1e-05			168	39257	39360	99.74	24299	24448	99.39	0.000227
169	10804	10876	99.34	7732	7894	97.95	7.2e-05			169	46879	46950	99.85	19985	20118	99.34	0.000239
170	8740	8790	99.43	9747	9854	98.91	7.2e-05			170	41137	41216	99.81	26570	26738	99.37	0.000242
171	13068	13144	99.42	13668	13812	98.96	0.000104			171	70051	70156	99.85	33727	33954	99.33	0.00037
172	26550	26674	99.54	22841	23076	98.98	0.000193			172	125950	126170	99.83	56826	57172	99.39	0.000652
173	119179	119736	99.53	81249	82346	98.67	0.000783			173	565622	566382	99.87	204471	205902	99.31	0.002748

## Sheet: b
len	F_00mM_DMS_cat_analysis_UNTalgnd	F_00mM_DMS_cat_analysis_UNTtot	F_00mM_DMS_cat_analysis_UNTrate	F_00mM_DMS_cat_analysis_MODalgnd	F_00mM_DMS_cat_analysis_MODtot	F_00mM_DMS_cat_analysis_MODrate	F_00mM_DMS_cat_analysis_frac_algnd			len	F_10mM_DMS_cat_analysis_UNTalgnd	F_10mM_DMS_cat_analysis_UNTtot	F_10mM_DMS_cat_analysis_UNTrate	F_10mM_DMS_cat_analysis_MODalgnd	F_10mM_DMS_cat_analysis_MODtot	F_10mM_DMS_cat_analysis_MODrate	F_10mM_DMS_cat_analysis_frac_algnd
20	312289	316344	98.72	297977	309844	96.17	0.005889			20	206398	208910	98.8	405893	421606	96.27	0.004619
21	622600	628346	99.09	588786	612482	96.13	0.011689			21	407077	410866	99.08	836102	868482	96.27	0.009379
22	266998	270284	98.78	261267	277752	94.06	0.005098			22	181316	183374	98.88	360949	382286	94.42	0.004091
23	909571	920438	98.82	923864	982140	94.07	0.017692			23	634574	641888	98.86	1272418	1350796	94.2	0.014386
24	144699	146624	98.69	138602	149068	92.98	0.002734			24	106474	107814	98.76	184436	197464	93.4	0.002195
25	26531	28100	94.42	53043	63210	83.92	0.000768			25	18692	19518	95.77	63184	76002	83.13	0.000618
26	36878	38584	95.58	57115	67634	84.45	0.000907			26	26480	27574	96.03	70605	84074	83.98	0.000732
27	136600	139736	97.76	148843	167442	88.89	0.002754			27	98196	100264	97.94	183837	208234	88.28	0.002128
28	378971	383778	98.75	315296	339036	93	0.006699			28	276148	279588	98.77	402425	431818	93.19	0.005119
29	482575	489926	98.5	446345	482266	92.55	0.008964			29	335468	340676	98.47	556258	601060	92.55	0.006727
30	569317	581732	97.87	520810	565424	92.11	0.010519			30	415417	424220	97.92	642625	696836	92.22	0.007982
31	43638	45654	95.58	44080	49672	88.74	0.000846			31	31191	32366	96.37	50600	56704	89.24	0.000617
32	80202	81564	98.33	165053	171044	96.5	0.002367			32	58684	59888	97.99	184432	191956	96.08	0.001834
33	215280	217442	99.01	277631	289750	95.82	0.004756			33	156184	157748	99.01	308682	321496	96.01	0.003507
34	552874	558126	99.06	570555	597534	95.48	0.010841			34	416227	420320	99.03	642059	671686	95.59	0.007984
35	238827	241308	98.97	238636	250248	95.36	0.004607			35	171270	173048	98.97	254762	267422	95.27	0.003214
36	674752	680258	99.19	636155	659952	96.39	0.01265			36	512250	516510	99.18	690411	716816	96.32	0.009073
37	510823	515370	99.12	573706	593984	96.59	0.010465			37	396315	399974	99.09	613661	635382	96.58	0.007619
38	782227	786520	99.45	791651	814252	97.22	0.015187			38	638544	642080	99.45	858031	882948	97.18	0.01129
39	333027	334716	99.5	344262	354334	97.16	0.006536			39	267500	268718	99.55	369680	379724	97.35	0.004807
40	646817	649468	99.59	732550	752722	97.32	0.01331			40	526592	528826	99.58	766603	788002	97.28	0.009756
41	1497427	1504620	99.52	1666154	1713116	97.26	0.030527			41	1207369	1213320	99.51	1708462	1757066	97.23	0.021997
42	358528	360330	99.5	325757	333022	97.82	0.006603			42	291512	293050	99.48	339879	348090	97.64	0.004763
43	665335	668212	99.57	572862	584846	97.95	0.011948			43	533425	535714	99.57	595345	608038	97.91	0.008516
44	522113	523170	99.8	539077	546454	98.65	0.01024			44	431819	432740	99.79	567878	575814	98.62	0.007542
45	894485	896256	99.8	821343	833696	98.52	0.016557			45	719654	721258	99.78	835581	848604	98.47	0.011733
46	745780	747694	99.74	683306	695028	98.31	0.01379			46	607766	609418	99.73	696062	708558	98.24	0.009836
47	523079	524280	99.77	536737	545146	98.46	0.010227			47	421300	422402	99.74	546293	555274	98.38	0.0073
48	1166042	1168492	99.79	1179721	1197644	98.5	0.022636			48	925713	927642	99.79	1192554	1210338	98.53	0.01598
49	318618	319530	99.71	304551	308884	98.6	0.006013			49	254090	254902	99.68	294991	299196	98.59	0.004142
50	441301	442306	99.77	595667	604202	98.59	0.010006			50	397331	398186	99.79	595708	603674	98.68	0.007492
51	511256	512292	99.8	809700	821570	98.56	0.012747			51	463276	464156	99.81	790083	802412	98.46	0.009455
52	215685	216064	99.82	285378	290014	98.4	0.004835			52	188138	188478	99.82	274390	278964	98.36	0.003489
53	1187128	1188622	99.87	1267437	1281876	98.87	0.023686			53	1072789	1074126	99.88	1226660	1241260	98.82	0.017347
54	2654673	2658156	99.87	2676095	2707890	98.83	0.05144			54	2341294	2344336	99.87	2571438	2602520	98.81	0.037062
55	140169	140380	99.85	199981	202292	98.86	0.003282			55	119999	120170	99.86	181620	183976	98.72	0.002275
56	1069828	1070704	99.92	1052043	1064364	98.84	0.020475			56	938229	939158	99.9	973544	985324	98.8	0.014423
57	669595	669942	99.95	701839	709142	98.97	0.013234			57	558892	559292	99.93	633033	639408	99	0.008992
58	237383	237568	99.92	243748	246058	99.06	0.004643			58	199717	199908	99.9	211564	213956	98.88	0.003103
59	837622	838242	99.93	887679	895266	99.15	0.016649			59	689157	689808	99.91	759948	766706	99.12	0.010932
60	1072533	1073378	99.92	1162394	1171274	99.24	0.021566			60	781644	782478	99.89	878951	885498	99.26	0.012528
61	145400	145522	99.92	149209	150146	99.38	0.002843			61	70438	70570	99.81	76568	77270	99.09	0.001109
62	529762	530180	99.92	627758	633194	99.14	0.01117			62	219476	219762	99.87	310114	312702	99.17	0.003995
63	688733	689152	99.94	741617	748090	99.13	0.013802			63	303335	303648	99.9	338694	342142	98.99	0.004844
64	194735	194824	99.95	200159	202234	98.97	0.003811			64	57397	57426	99.95	61524	62132	99.02	0.000897
65	570304	570482	99.97	570239	575308	99.12	0.011006			65	186741	186852	99.94	213431	215288	99.14	0.003019
66	935725	936044	99.97	919245	925266	99.35	0.0179			66	490093	490298	99.96	527880	531416	99.33	0.00768
67	30762	30776	99.95	43612	43888	99.37	0.000718			67	23768	23776	99.97	31554	31728	99.45	0.000417
68	284745	284882	99.95	330562	332578	99.39	0.005937			68	202425	202508	99.96	231815	232732	99.61	0.003276
69	333956	334068	99.97	320375	322386	99.38	0.006314			69	274604	274662	99.98	282098	283198	99.61	0.0042
70	193356	193418	99.97	187967	188954	99.48	0.00368			70	156860	156890	99.98	149871	150400	99.65	0.002314
71	355036	355124	99.98	380002	381432	99.63	0.007093			71	337663	337738	99.98	357030	358146	99.69	0.005241
72	1521355	1521638	99.98	1444300	1449808	99.62	0.028617			72	1471562	1471952	99.97	1291659	1295292	99.72	0.020846
73	279534	279570	99.99	324026	325280	99.61	0.005824			73	290901	290950	99.98	289734	290554	99.72	0.00438
74	2817895	2818322	99.98	2783017	2792486	99.66	0.054047			74	3059463	3060056	99.98	2582773	2588712	99.77	0.042565
75	284709	284770	99.98	334040	335642	99.52	0.005971			75	392187	392286	99.97	331583	332676	99.67	0.00546
76	334956	335070	99.97	471407	473572	99.54	0.007781			76	406958	407126	99.96	391321	392600	99.67	0.006022
77	598584	598876	99.95	763823	768934	99.34	0.013147			77	691335	691642	99.96	643821	646866	99.53	0.010073
78	857207	857524	99.96	901143	904936	99.58	0.016967			78	545636	546056	99.92	486090	488342	99.54	0.007783
79	1134828	1136916	99.82	1055903	1059600	99.65	0.02114			79	307748	308590	99.73	271550	273674	99.22	0.00437
80	3329662	3338896	99.72	3013391	3024706	99.63	0.061208			80	637529	640200	99.58	525481	529346	99.27	0.008774
81	689156	691184	99.71	606046	608886	99.53	0.012498			81	372272	373668	99.63	283461	285690	99.22	0.004947
82	1295542	1298638	99.76	1060730	1065466	99.56	0.022737			82	1105875	1109814	99.65	747582	752902	99.29	0.013983
83	99477	99718	99.76	85209	85784	99.33	0.001782			83	359150	360794	99.54	254854	257656	98.91	0.004632
84	22966	23012	99.8	19306	19498	99.02	0.000408			84	49038	49290	99.49	37916	38386	98.78	0.000656
85	7250	7294	99.4	6596	6626	99.55	0.000134			85	16902	17042	99.18	13502	13608	99.22	0.000229
86	16699	16750	99.7	17358	17442	99.52	0.000329			86	52223	52548	99.38	39943	40486	98.66	0.000695
87	4330	4348	99.59	4499	4530	99.32	8.5e-05			87	14068	14148	99.43	9837	9986	98.51	0.00018
88	2830	2834	99.86	3750	3780	99.21	6.3e-05			88	7923	7936	99.84	6349	6380	99.51	0.000108
89	5734	5760	99.55	5940	5978	99.36	0.000113			89	20137	20186	99.76	13206	13308	99.23	0.000252
90	8363	8374	99.87	14427	14488	99.58	0.00022			90	29022	29108	99.7	24826	24964	99.45	0.000406
91	16284	16330	99.72	17014	17026	99.93	0.000321			91	50969	51066	99.81	36707	36890	99.5	0.000661
92	5722	5724	99.97	6865	6888	99.67	0.000121			92	16866	16886	99.88	15514	15652	99.12	0.000244
93	25604	25630	99.9	30564	30674	99.64	0.000542			93	68437	68500	99.91	59592	59834	99.6	0.000966
94	35125	35182	99.84	47483	47584	99.79	0.000797			94	83606	83684	99.91	78014	78336	99.59	0.001219
95	27866	27884	99.94	31225	31300	99.76	0.00057			95	67518	67662	99.79	55489	55728	99.57	0.000928
96	41180	41212	99.92	32707	32730	99.93	0.000713			96	92056	92134	99.92	60136	60272	99.77	0.001148
97	84156	84196	99.95	76883	76978	99.88	0.001554			97	246581	246734	99.94	162786	163044	99.84	0.003088
98	54420	54432	99.98	60125	60224	99.84	0.001105			98	173983	174158	99.9	128909	129136	99.82	0.002285
99	111265	111350	99.92	90206	90364	99.83	0.001944			99	328936	329266	99.9	200186	200488	99.85	0.003992
100	146556	146620	99.96	114566	114682	99.9	0.00252			100	357063	357346	99.92	215820	216146	99.85	0.004322
101	74218	74252	99.95	74755	74866	99.85	0.001438			101	266579	266752	99.94	183665	184004	99.82	0.003397
102	109520	109578	99.95	89026	89138	99.87	0.001916			102	411534	411816	99.93	236222	236548	99.86	0.004887
103	123828	123954	99.9	98549	98778	99.77	0.002146			103	396872	397136	99.93	224844	225250	99.82	0.00469
104	77063	77134	99.91	56963	57104	99.75	0.001293			104	252902	253160	99.9	137724	138090	99.73	0.002947
105	119733	119862	99.89	91760	91974	99.77	0.002041			105	419125	419462	99.92	228640	229014	99.84	0.004887
106	64188	64238	99.92	52263	52364	99.81	0.001124			106	222685	222790	99.95	125817	126088	99.79	0.002629
107	55231	55302	99.87	49359	49446	99.82	0.001009			107	186768	186862	99.95	106205	106386	99.83	0.00221
108	26798	26818	99.93	27522	27562	99.85	0.000524			108	92923	92992	99.93	63308	63426	99.81	0.001179
109	24645	24658	99.95	33152	33210	99.83	0.000558			109	72628	72668	99.94	64067	64166	99.85	0.001031
110	56930	56968	99.93	65083	65154	99.89	0.001177			110	174890	174964	99.96	124999	125240	99.81	0.002262
111	65300	65362	99.91	83571	83696	99.85	0.001437			111	187116	187224	99.94	165406	165672	99.84	0.002659
112	170314	170438	99.93	190433	190674	99.87	0.003481			112	522566	522810	99.95	367923	368320	99.89	0.006718
113	224356	224544	99.92	249549	249834	99.89	0.004573			113	680936	681284	99.95	492489	493150	99.87	0.008852
114	2553573	2555552	99.92	2545279	2547870	99.9	0.049202			114	7402891	7406818	99.95	4781025	4787164	99.87	0.091916
115	1656820	1658210	99.92	1587614	1589492	99.88	0.031308			115	7226772	7229682	99.96	4653160	4658914	99.88	0.089623
116	552523	552686	99.97	431812	432164	99.92	0.009498			116	3441366	3441992	99.98	1576480	1577802	99.92	0.037855
117	1217534	1218282	99.94	880091	881030	99.89	0.020241			117	6161668	6163230	99.97	2796475	2798822	99.92	0.067581
118	243234	243344	99.95	187792	187942	99.92	0.004159			118	1000166	1000420	99.97	499201	499558	99.93	0.011311
119	1419056	1419754	99.95	1187373	1188358	99.92	0.025151			119	5677790	5679120	99.98	3123422	3125554	99.93	0.066397
120	516958	517286	99.94	450642	451024	99.92	0.009337			120	1394336	1394898	99.96	743024	743482	99.94	0.016124
121	67468	67500	99.95	51266	51316	99.9	0.001146			121	254614	254666	99.98	122276	122348	99.94	0.002843
122	42158	42166	99.98	30567	30590	99.92	0.000702			122	182436	182476	99.98	80364	80412	99.94	0.001983
123	42485	42490	99.99	30065	30080	99.95	0.0007			123	196124	196148	99.99	85947	85980	99.96	0.002128
124	32145	32160	99.95	31389	31394	99.98	0.000613			124	163564	163598	99.98	87234	87280	99.95	0.001892
125	60095	60112	99.97	53911	53946	99.94	0.0011			125	328043	328100	99.98	163810	163888	99.95	0.003711
126	133134	133188	99.96	100963	101006	99.96	0.002259			126	725046	725206	99.98	318976	319182	99.94	0.007876
127	533823	533940	99.98	290216	290380	99.94	0.007952			127	2126088	2126506	99.98	739695	740068	99.95	0.02162

## Sheet: c
len	G4p_000uM_BzCN_cat_analysis_UNTalgnd	G4p_000uM_BzCN_cat_analysis_UNTtot	G4p_000uM_BzCN_cat_analysis_UNTrate	G4p_000uM_BzCN_cat_analysis_MODalgnd	G4p_000uM_BzCN_cat_analysis_MODtot	G4p_000uM_BzCN_cat_analysis_MODrate	G4p_000uM_BzCN_cat_analysis_frac_algnd			len	G4p_250uM_BzCN_cat_analysis_UNTalgnd	G4p_250uM_BzCN_cat_analysis_UNTtot	G4p_250uM_BzCN_cat_analysis_UNTrate	G4p_250uM_BzCN_cat_analysis_MODalgnd	G4p_250uM_BzCN_cat_analysis_MODtot	G4p_250uM_BzCN_cat_analysis_MODrate	G4p_250uM_BzCN_cat_analysis_frac_algnd
20	2096977	2122884	98.78	2003834	2038998	98.28	0.01975			20	2270406	2299218	98.75	4639218	4713768	98.42	0.033162
21	339646	345246	98.38	318493	325874	97.74	0.00317			21	380245	385920	98.53	719234	734964	97.86	0.005277
22	258614	262690	98.45	254844	261064	97.62	0.002473			22	253762	257480	98.56	510214	520856	97.96	0.003667
23	406738	411716	98.79	378548	385292	98.25	0.003782			23	348591	352898	98.78	661250	672444	98.34	0.004847
24	576330	583024	98.85	607778	618544	98.26	0.005703			24	527211	533004	98.91	990864	1007550	98.34	0.007286
25	2119418	2142858	98.91	2319830	2359694	98.31	0.02138			25	2059129	2083612	98.82	3393165	3451910	98.3	0.026168
26	902673	914846	98.67	971022	991184	97.97	0.009024			26	883083	896736	98.48	1472854	1504182	97.92	0.011307
27	444293	449960	98.74	485928	495136	98.14	0.00448			27	384421	389106	98.8	597945	609032	98.18	0.004715
28	911057	919162	99.12	1013730	1030378	98.38	0.00927			28	779158	786930	99.01	1255742	1276050	98.41	0.009766
29	1046660	1055176	99.19	1259609	1280228	98.39	0.011107			29	929023	937196	99.13	1513096	1538362	98.36	0.011721
30	1097651	1107312	99.13	1206620	1224498	98.54	0.011098			30	910623	918978	99.09	1483005	1504830	98.55	0.011488
31	571532	577170	99.02	577823	587730	98.31	0.005535			31	445902	450662	98.94	712781	723940	98.46	0.005561
32	710426	716352	99.17	745156	755662	98.61	0.00701			32	635420	641050	99.12	1059376	1074148	98.62	0.008134
33	521720	525442	99.29	503018	510134	98.61	0.004935			33	471137	474500	99.29	683467	692216	98.74	0.005541
34	1375695	1385854	99.27	1384850	1404650	98.59	0.013295			34	1271791	1281248	99.26	1898797	1923714	98.7	0.015217
35	1233954	1243568	99.23	1295594	1316402	98.42	0.012183			35	1144556	1153786	99.2	1656990	1680862	98.58	0.013446
36	1623905	1634716	99.34	1701887	1725414	98.64	0.016017			36	1428219	1438510	99.28	2115101	2143136	98.69	0.017006
37	1027654	1036220	99.17	1016645	1032730	98.44	0.009846			37	852932	860034	99.17	1110413	1127062	98.52	0.009423
38	1829338	1837162	99.57	1831739	1848768	99.08	0.017632			38	1729304	1736576	99.58	2271808	2293202	99.07	0.019203
39	367523	368886	99.63	400549	403722	99.21	0.003699			39	338038	339130	99.68	431821	435192	99.23	0.003695
40	1544385	1549428	99.67	1740103	1751544	99.35	0.015819			40	1319266	1323864	99.65	1519664	1530220	99.31	0.013625
41	1413305	1418124	99.66	1588949	1599682	99.33	0.014459			41	1213186	1217736	99.63	1267461	1276514	99.29	0.011906
42	1650505	1655562	99.69	1904168	1914412	99.46	0.01712			42	1546551	1551622	99.67	1662459	1672374	99.41	0.015401
43	2190891	2197346	99.71	2539895	2553122	99.48	0.022784			43	1967832	1974136	99.68	2084223	2096378	99.42	0.019447
44	586659	587674	99.83	722857	725724	99.6	0.006307			44	512194	513078	99.83	567771	570192	99.58	0.005183
45	1495187	1497634	99.84	1926015	1934482	99.56	0.016477			45	1269328	1271272	99.85	1518024	1524482	99.58	0.013378
46	952701	954150	99.85	1094893	1098768	99.65	0.009861			46	825178	826574	99.83	1100695	1104224	99.68	0.009243
47	930342	931640	99.86	1029280	1032556	99.68	0.009438			47	762546	763718	99.85	903620	906286	99.71	0.007997
48	825988	827316	99.84	941846	944778	99.69	0.008514			48	657810	658792	99.85	826111	828578	99.7	0.007122
49	982520	983976	99.85	1244629	1248794	99.67	0.010726			49	878090	879672	99.82	1166034	1169792	99.68	0.009811
50	376628	376952	99.91	447004	447970	99.78	0.003967			50	322435	322654	99.93	486743	487852	99.77	0.003884
51	445039	445372	99.93	487849	489052	99.75	0.004493			51	376229	376546	99.92	543948	545088	99.79	0.004416
52	903660	904566	99.9	1056526	1059482	99.72	0.009441			52	825352	826092	99.91	1247919	1250412	99.8	0.00995
53	285291	285582	99.9	311697	312578	99.72	0.002875			53	236335	236690	99.85	316583	317306	99.77	0.002654
54	859697	860334	99.93	992886	994778	99.81	0.008922			54	833085	833890	99.9	1239725	1241980	99.82	0.009948
55	501398	501732	99.93	520708	521764	99.8	0.004923			55	477740	478202	99.9	572800	573740	99.84	0.005042
56	652725	653418	99.89	632465	634710	99.65	0.00619			56	596544	597304	99.87	738627	740508	99.75	0.006408
57	1706092	1707272	99.93	1674993	1678548	99.79	0.016284			57	1681902	1683038	99.93	2022072	2025832	99.81	0.017777
58	1053851	1054448	99.94	965513	967294	99.82	0.009726			58	1032072	1032648	99.94	1143981	1145890	99.83	0.010444
59	520454	520730	99.95	547632	548518	99.84	0.005144			59	522902	523216	99.94	693462	694298	99.88	0.005838
60	1069246	1069760	99.95	1059512	1060570	99.9	0.010252			60	1043176	1043610	99.96	1347182	1348342	99.91	0.011472
61	517631	517782	99.97	470767	471188	99.91	0.00476			61	455216	455468	99.94	516894	517304	99.92	0.004666
62	1208281	1208794	99.96	1235569	1236860	99.9	0.01177			62	1259204	1259906	99.94	1494111	1495660	99.9	0.013214
63	1508604	1509350	99.95	1453701	1455946	99.85	0.014267			63	1678523	1679906	99.92	1768681	1771244	99.86	0.016545
64	263824	263922	99.96	249711	250118	99.84	0.002473			64	251730	251834	99.96	260983	261252	99.9	0.002461
65	374959	375162	99.95	391761	392232	99.88	0.003693			65	372696	372796	99.97	421024	421464	99.9	0.003809
66	459233	459396	99.96	491015	491364	99.93	0.004577			66	495549	495668	99.98	584656	584958	99.95	0.005184
67	1899972	1900238	99.99	2109874	2111030	99.95	0.019312			67	1855871	1856354	99.97	2349647	2350486	99.96	0.020184
68	403851	403920	99.98	418307	418478	99.96	0.00396			68	356234	356306	99.98	372859	372966	99.97	0.003499
69	1241012	1241286	99.98	1358152	1358838	99.95	0.012518			69	1357385	1357690	99.98	1535824	1536450	99.96	0.013886
70	398190	398258	99.98	414542	414660	99.97	0.003914			70	380750	380786	99.99	403006	403132	99.97	0.003762
71	392404	392450	99.99	425617	425710	99.98	0.00394			71	380301	380360	99.98	405906	406004	99.98	0.003773
72	436025	436096	99.98	479559	479688	99.97	0.00441			72	404075	404110	99.99	438245	438304	99.99	0.004043
73	693675	693728	99.99	705217	705338	99.98	0.006737			73	650820	650888	99.99	640440	640536	99.99	0.006197
74	906969	907030	99.99	922270	922382	99.99	0.00881			74	832018	832082	99.99	795051	795150	99.99	0.007809
75	3029602	3029886	99.99	2822074	2822634	99.98	0.028182			75	3117142	3117468	99.99	2832145	2832646	99.98	0.028553
76	448926	448998	99.98	397653	397716	99.98	0.004077			76	383352	383398	99.99	314425	314502	99.98	0.003349
77	849812	849898	99.99	795251	795398	99.98	0.007923			77	805955	806034	99.99	720387	720544	99.98	0.007326
78	1078665	1078804	99.99	1053490	1053654	99.98	0.010269			78	1133568	1133680	99.99	936676	936816	99.99	0.009936
79	328977	329008	99.99	338559	338590	99.99	0.003215			79	278724	278744	99.99	237226	237268	99.98	0.002476
80	148133	148142	99.99	154491	154518	99.98	0.001457			80	131733	131736	100	109154	109166	99.99	0.001156
81	197235	197244	100	215341	215386	99.98	0.001987			81	179493	179500	100	154630	154662	99.98	0.001604
82	205329	205352	99.99	223055	223070	99.99	0.002063			82	203436	203448	99.99	169769	169778	99.99	0.001791
83	588450	588506	99.99	647718	647798	99.99	0.005954			83	571458	571498	99.99	468381	468426	99.99	0.004991
84	664307	664382	99.99	754241	754318	99.99	0.006832			84	659723	659756	99.99	541371	541450	99.99	0.005765
85	480814	480844	99.99	549361	549414	99.99	0.004961			85	479768	479794	99.99	398658	398710	99.99	0.004216
86	1011305	1011382	99.99	1182165	1182354	99.98	0.010564			86	1057235	1057328	99.99	934981	935112	99.99	0.009561
87	339144	339166	99.99	399469	399506	99.99	0.003557			87	330056	330074	99.99	299074	299122	99.98	0.003019
88	1043775	1043828	99.99	1235357	1235540	99.99	0.010977			88	1015175	1015230	99.99	907224	907322	99.99	0.009226
89	529709	529728	100	579139	579192	99.99	0.00534			89	476369	476402	99.99	391649	391710	99.98	0.004166
90	706577	706612	100	786653	786716	99.99	0.007192			90	667710	667746	99.99	574325	574386	99.99	0.005961
91	429026	429050	99.99	488344	488390	99.99	0.004418			91	388469	388492	99.99	357676	357710	99.99	0.003581
92	473206	473236	99.99	537410	537494	99.98	0.004867			92	473612	473644	99.99	459643	459696	99.99	0.004479
93	578473	578520	99.99	621662	621740	99.99	0.00578			93	586209	586256	99.99	568132	568192	99.99	0.00554
94	693087	693144	99.99	684702	684822	99.98	0.006636			94	636503	636536	99.99	595527	595636	99.98	0.005913
95	858715	858772	99.99	877429	877544	99.99	0.008361			95	817715	817788	99.99	793712	793834	99.98	0.007734
96	963894	963954	99.99	994182	994376	99.98	0.00943			96	973564	973654	99.99	924546	924660	99.99	0.00911
97	422951	422978	99.99	406641	406696	99.99	0.003995			97	417933	417962	99.99	399499	399534	99.99	0.003923
98	238055	238074	99.99	237195	237210	99.99	0.002289			98	244323	244332	100	225783	225806	99.99	0.002256
99	1057917	1057972	99.99	1113319	1113394	99.99	0.010457			99	1008222	1008276	99.99	990999	991074	99.99	0.009595
100	94538	94544	99.99	106987	106996	99.99	0.000971			100	100088	100094	99.99	98061	98072	99.99	0.000951
101	595323	595360	99.99	673226	673276	99.99	0.006109			101	600147	600178	99.99	605943	605976	99.99	0.005789
102	553202	553232	99.99	682505	682568	99.99	0.005951			102	755949	755996	99.99	799245	799302	99.99	0.007464
103	1419772	1419886	99.99	1809970	1810142	99.99	0.015555			103	1935108	1935258	99.99	1940722	1940876	99.99	0.018602
104	316464	316486	99.99	368266	368302	99.99	0.003298			104	343564	343590	99.99	333398	333444	99.99	0.003249
105	1501866	1501978	99.99	1909796	1909952	99.99	0.016431			105	2362812	2363002	99.99	2541410	2541570	99.99	0.023537
106	531138	531176	99.99	620820	620876	99.99	0.005548			106	764367	764414	99.99	711089	711160	99.99	0.007081
107	596315	596348	99.99	713262	713316	99.99	0.006307			107	629782	629818	99.99	601932	601986	99.99	0.005911
108	479074	479098	99.99	511135	511170	99.99	0.004769			108	428628	428652	99.99	386715	386754	99.99	0.003913
109	812815	812842	100	869616	869692	99.99	0.008103			109	753111	753150	99.99	704641	704708	99.99	0.006996
110	501563	501596	99.99	534903	534920	100	0.004992			110	427251	427268	100	380636	380668	99.99	0.003877
111	437418	437452	99.99	472849	472878	99.99	0.004384			111	389399	389422	99.99	341484	341508	99.99	0.003508
112	422922	422956	99.99	454049	454084	99.99	0.004224			112	376650	376682	99.99	333394	333422	99.99	0.003408
113	489902	489930	99.99	509571	509622	99.99	0.004814			113	406993	407006	100	374557	374584	99.99	0.003751
114	629086	629126	99.99	664178	664232	99.99	0.006229			114	475309	475340	99.99	435744	435778	99.99	0.004373
115	536136	536180	99.99	487429	487466	99.99	0.00493			115	357193	357222	99.99	315832	315858	99.99	0.00323
116	498654	498680	99.99	474601	474636	99.99	0.004687			116	374980	375012	99.99	285433	285450	99.99	0.00317
117	665676	665732	99.99	634105	634150	99.99	0.00626			117	521509	521548	99.99	437521	437564	99.99	0.004603
118	296780	296794	100	278288	278310	99.99	0.00277			118	233332	233344	99.99	191804	191824	99.99	0.00204
119	305111	305126	100	319632	319654	99.99	0.003009			119	270267	270284	99.99	213734	213744	100	0.002323
120	528664	528698	99.99	555102	555134	99.99	0.00522			120	473605	473626	100	384302	384330	99.99	0.004117
121	798395	798432	100	873940	873992	99.99	0.008054			121	743735	743768	100	603832	603870	99.99	0.006468
122	566776	566812	99.99	619382	619418	99.99	0.005713			122	519956	519980	100	382650	382672	99.99	0.004332
123	665163	665202	99.99	795891	795936	99.99	0.007037			123	784860	784914	99.99	613484	613530	99.99	0.006711
124	170700	170702	100	213591	213608	99.99	0.001851			124	276076	276086	100	205855	205862	100	0.002313
125	95994	96000	99.99	141143	141148	100	0.001142			125	82660	82662	100	63011	63014	100	0.000699
126	286215	286222	100	424433	424456	99.99	0.003423			126	273355	273370	99.99	209560	209572	99.99	0.002318
127	264995	265004	100	375265	375288	99.99	0.003084			127	296871	296884	100	225030	225050	99.99	0.002505
128	885063	885112	99.99	1209111	1209196	99.99	0.010086			128	982425	982482	99.99	707007	707048	99.99	0.008108
129	179934	179942	100	204236	204252	99.99	0.00185			129	161739	161748	99.99	96149	96156	99.99	0.001238
130	374535	374552	100	452651	452686	99.99	0.003984			130	278104	278116	100	189650	189664	99.99	0.002245
131	476982	477006	99.99	609705	609752	99.99	0.005234			131	348840	348860	99.99	244745	244770	99.99	0.002849
132	941437	941482	100	1256088	1256160	99.99	0.010584			132	676504	676536	100	487938	487982	99.99	0.005589
133	3143211	3143364	100	4146635	4146874	99.99	0.035109			133	1671593	1671668	100	1136718	1136782	99.99	0.013478
134	5134480	5134708	100	6546357	6546688	99.99	0.056256			134	1752750	1752864	99.99	1149157	1149234	99.99	0.013927
135	418495	418522	99.99	519816	519844	99.99	0.004519			135	287648	287672	99.99	193418	193436	99.99	0.002309
136	741205	741262	99.99	869060	869146	99.99	0.007755			136	881251	881330	99.99	556988	557032	99.99	0.006903
137	44367	44370	99.99	46127	46130	99.99	0.000436			137	123782	123798	99.99	72102	72114	99.98	0.00094
138	44533	44538	99.99	46306	46310	99.99	0.000437			138	99344	99352	99.99	61305	61308	100	0.000771
139	9858	9862	99.96	11406	11406	100	0.000102			139	24945	24948	99.99	16917	16918	99.99	0.000201
140	9268	9268	100	8830	8832	99.98	8.7e-05			140	20318	20322	99.98	12501	12504	99.98	0.000158
141	11438	11440	99.98	11231	11238	99.94	0.000109			141	22337	22340	99.99	15206	15208	99.99	0.00018
142	15432	15432	100	15814	15814	100	0.00015			142	39469	39470	100	26505	26506	100	0.000317
143	4102	4102	100	2830	2830	100	3.3e-05			143	8678	8680	99.98	4354	4354	100	6.3e-05
144	11359	11360	99.99	8505	8506	99.99	9.6e-05			144	26058	26060	99.99	14728	14728	100	0.000196
145	5693	5698	99.91	4534	4534	100	4.9e-05			145	14352	14354	99.99	9161	9162	99.99	0.000113
146	12262	12262	100	10409	10412	99.97	0.000109			146	35422	35428	99.98	21659	21660	100	0.000274
147	6632	6636	99.94	5766	5774	99.86	6e-05			147	18773	18784	99.94	10055	10056	99.99	0.000138
148	18131	18136	99.97	16633	16640	99.96	0.000167			148	56761	56770	99.98	30696	30698	99.99	0.00042
149	11470	11470	100	9886	9886	100	0.000103			149	27967	27968	100	16990	16990	100	0.000216
150	5932	5932	100	5880	5882	99.97	5.7e-05			150	18374	18374	100	11262	11262	100	0.000142
151	8338	8338	100	7556	7556	100	7.7e-05			151	34428	34430	99.99	21172	21172	100	0.000267
152	19768	19772	99.98	17620	17624	99.98	0.00018			152	87598	87608	99.99	49856	49856	100	0.00066
153	18488	18494	99.97	16828	16830	99.99	0.00017			153	84465	84468	100	47829	47832	99.99	0.000635
154	12762	12762	100	11473	11474	99.99	0.000117			154	53917	53922	99.99	31925	31926	100	0.000412
155	11912	11916	99.97	11560	11560	100	0.000113			155	54637	54638	100	29533	29534	100	0.000404
156	15503	15512	99.94	13245	13246	99.99	0.000138			156	68994	69000	99.99	38267	38272	99.99	0.000515
157	31886	31886	100	29250	29250	100	0.000294			157	146473	146478	100	76685	76690	99.99	0.001071
158	27733	27736	99.99	26172	26174	99.99	0.00026			158	127585	127596	99.99	69467	69470	100	0.000946
159	36540	36594	99.85	38249	38322	99.81	0.00036			159	159654	159690	99.98	92062	92086	99.97	0.001208
160	25619	25674	99.79	24195	24234	99.84	0.00024			160	103382	103420	99.96	50758	50770	99.98	0.00074
161	50883	51006	99.76	48403	48482	99.84	0.000478			161	236251	236344	99.96	110064	110102	99.97	0.001662
162	22543	22612	99.69	21048	21094	99.78	0.00021			162	105333	105380	99.96	45741	45766	99.95	0.000725
163	15014	15030	99.89	14956	14996	99.73	0.000144			163	69393	69410	99.98	32391	32414	99.93	0.000489
164	9606	9636	99.69	9603	9634	99.68	9.3e-05			164	45816	45824	99.98	21224	21238	99.93	0.000322
165	6686	6692	99.91	6422	6430	99.88	6.3e-05			165	38262	38272	99.97	17684	17692	99.95	0.000269
166	18299	18348	99.73	17089	17132	99.75	0.00017			166	98527	98576	99.95	45476	45500	99.95	0.000691
167	21181	21246	99.69	17704	17728	99.86	0.000187			167	94452	94496	99.95	39559	39576	99.96	0.000643
168	48721	48814	99.81	46991	47076	99.82	0.000461			168	271043	271130	99.97	124623	124672	99.96	0.001899
169	88180	88344	99.81	81124	81268	99.82	0.000815			169	524343	524488	99.97	236820	236930	99.95	0.003653
170	883051	884830	99.8	779198	780522	99.83	0.008006			170	5654973	5656414	99.97	2454575	2455574	99.96	0.038921
171	573682	575002	99.77	576620	577672	99.82	0.00554			171	2923440	2924590	99.96	1239651	1240382	99.94	0.01998
172	53085	53358	99.49	60111	60358	99.59	0.000545			172	265218	265426	99.92	143495	143630	99.91	0.001962
173	326311	327154	99.74	382022	382726	99.82	0.003411			173	1759790	1760478	99.96	891790	892240	99.95	0.012726
174	29220	29336	99.6	30613	30702	99.71	0.000288			174	83922	83990	99.92	36298	36376	99.79	0.000577
175	235498	236192	99.71	223642	224158	99.77	0.002211			175	634943	635394	99.93	257958	258276	99.88	0.004285
176	119967	120030	99.95	121220	121290	99.94	0.001162			176	271834	271894	99.98	114388	114442	99.95	0.001854
177	10251	10260	99.91	10934	10942	99.93	0.000102			177	33520	33524	99.99	14207	14218	99.92	0.000229
178	6314	6316	99.97	8003	8006	99.96	6.9e-05			178	27792	27792	100	12794	12796	99.98	0.000195
179	5405	5408	99.94	6083	6084	99.98	5.5e-05			179	24995	24998	99.99	10972	10974	99.98	0.000173
180	4944	4946	99.96	6643	6644	99.98	5.6e-05			180	25655	25656	100	12880	12886	99.95	0.000185
181	10535	10544	99.91	11596	11598	99.98	0.000107			181	59603	59606	99.99	25543	25552	99.96	0.000409
182	15361	15376	99.9	17251	17260	99.95	0.000157			182	70262	70270	99.99	32399	32408	99.97	0.000493
183	43672	43692	99.95	50051	50076	99.95	0.000451			183	140898	140924	99.98	59121	59144	99.96	0.00096

## Sheet: d
211223_CES01_CtxDMS_ZTP_000mM_Rep1_analysis	220115_CES01_CtxDMS_ZTP_000mM_Rep2_analysis		211223_CES01_CtxDMS_ZTP_000mM_Rep1_analysis_SM	220115_CES01_CtxDMS_ZTP_000mM_Rep2_analysis_SM		211223_CES02_CtxDMS_ZTP_001mM_Rep1_analysis	220115_CES02_CtxDMS_ZTP_001mM_Rep2_analysis		211223_CES02_CtxDMS_ZTP_001mM_Rep1_analysis_SM	220115_CES02_CtxDMS_ZTP_001mM_Rep2_analysis_SM
0.002666	0.002709		0.00101	0.000988		0.004861	0.004272		0.001548	0.00162
-0.000639	-0.000806		-9.7e-05	-0.000327		0.000416	0.001757		1.4e-05	0.000682
0.000674	-0.003006		0.000332	-0.001166		0.004778	0.000504		0.001577	0.000218
0.008033	0.004412		0.002795	0.001587		0.003378	0.008359		0.001112	0.003069
0.001594	0.0012		0.000636	0.000332		-0.001726	-0.003196		-0.000809	-0.001069
0.004915	0.005978		0.00176	0.002355		0.003928	0.007117		0.001131	0.00257
7e-05	0.004039		0.000156	0.0015		-0.001426	0.000794		-0.000736	0.00046
0.004269	0.007552		0.001519	0.002658		0.003264	0.004953		0.00107	0.001831
0.000477	8e-06		0.000552	0.000442		0.001855	-0.003016		0.000504	-0.000762
0.095856	-0.043205		0.044347	-0.020675		-0.068544	-0.071471		-0.03939	-0.025513
-0.000596	0.002065		0.003713	0.003564		0.000277	0.002445		0.005122	0.003951
-0.00148	0.001624		-0.000392	-0.000508		-0.001537	0.000564		0.000846	0.001036
-0.002292	-0.000246		-0.001348	0.000759		0.000192	0.003056		-0.000858	0.001814
0.004033	0.004238		0.003981	0.004473		0.005117	0.010469		0.003624	0.006349
0.010981	0.00586		0.009004	0.004818		0.005671	0.011548		0.005156	0.010488
0.002661	0.003678		-3.5e-05	0.001905		-7.8e-05	0.004467		0.002796	0.002948
0.014621	0.010037		0.007044	0.011082		0.014697	0.016971		0.00978	0.01368
0.00419	0.010257		0.000627	0.006464		0.000893	0.003802		0.001579	0.002154
-0.000155	0.000403		7e-06	0.000151		-0.000281	0.000106		0.000176	0.000342
0	0		0	0		0	0		0	0
0.004575	0.000779		0.001084	0.000212		0.004276	0.003134		0.001181	0.001241
-0.000623	0.00245		-0.000267	0.000177		0.003367	0.002605		0.000596	0.000834
0.001457	0.002155		0.000263	-6.8e-05		0.000567	-0.001685		0.000519	-0.000172
0.00614	0.004412		0.00195	0.001099		0.008544	0.007131		0.001875	0.002512
0.002094	-0.00078		0.000486	-0.00025		-0.001195	-0.001549		-0.000447	-0.000545
0.00963	0.013437		0.002408	0.003223		0.008585	0.016627		0.002036	0.004771
-7e-06	0.001647		-8.1e-05	0.000601		0.005584	-0.000155		0.000813	0.000222
0.010799	0.010126		0.002605	0.002509		0.004419	0.00817		0.001284	0.002705
-0.000844	0.004725		-0.000397	0.000795		-0.005091	0.000365		-0.000479	-8.8e-05
0.01516	-0.005849		0.011792	-0.009889		-0.009544	-0.004173		-0.013806	-0.006314
0.00526	0.003809		0.004185	0.005595		0.006681	0.004288		0.00618	0.005614
1.5e-05	-0.001612		-0.000756	-6e-05		0.001915	0.001079		0.000695	0.001412
-0.00097	0.001038		-0.00109	0.000873		-0.001421	0.000967		6.3e-05	0.00079
0.003548	0.004148		0.002823	0.002154		0.002595	0.003678		0.002385	0.003307
0.007223	0.003799		0.00606	0.005692		0.00428	0.009051		0.004976	0.008903
-0.001401	0.00072		3.4e-05	0.001754		0.003865	0.001835		0.00052	0.001924
0.002821	0.010865		0.006208	0.006625		0.00648	0.011533		0.00517	0.009512
-0.001192	0.003913		-6e-05	0.002333		0.002037	0.001032		0.001354	0.001481
0.00047	-0.000517		0.000117	-0.000358		0.004448	0.001441		0.001224	0.00046
0.000152	0.001339		0.000214	0.001685		0.000188	0.001744		0.000214	0.001951
0	0		0	0		0	0		0	0
0.003513	0.004998		0.003418	0.003777		0.003471	0.00263		0.003293	0.002488
0.001402	0.000922		0.00103	0.001209		0.001555	0.001344		0.001805	0.001498
-0.000256	0.00103		0.000129	0.001153		0.000447	-0.000255		0.000478	-0.000412
0.01055	0.007651		0.00875	0.006294		0.011278	0.00783		0.009711	0.006905
0.000332	-0.000768		0.000733	-0.000571		0.000659	-0.000164		0.000353	-0.000362
0.013784	0.013768		0.011739	0.012398		0.016888	0.01438		0.013897	0.013427
0.001678	0.0036		0.001371	0.002974		0.001022	1.9e-05		0.00179	9e-05
0.010735	0.008185		0.009725	0.007712		0.010099	0.00999		0.00829	0.008688
1.7e-05	-0.000447		-0.000119	0.000838		0.00236	-0.00072		0.001075	-0.000398
0.01068	-0.007155		0.010601	-0.006252		-0.007457	-0.003206		-0.006682	-0.002723
0.003625	0.005459		0.003954	0.005162		0.005676	0.005759		0.006085	0.005538
-0.001019	-2.9e-05		-0.000844	-0.000662		0.000492	0.001391		0.000765	0.001152
-0.00121	0.00067		-0.001148	0.001018		0.000147	0.000279		-0.000117	0.000538
0.002097	0.001234		0.002216	0.001719		0.001697	0.001842		0.00186	0.002151
0.004326	0.005346		0.004608	0.004915		0.004327	0.007486		0.004122	0.007883
-0.000107	0.001453		-0.000354	0.001199		-0.000426	0.00128		0.000188	0.00164
0.005241	0.004561		0.004579	0.005264		0.003217	0.006826		0.003728	0.007465
-0.000453	0.000758		-0.000561	0.001221		0.001085	0.001013		0.001226	0.000891
-8.1e-05	-0.000492		-9.9e-05	-0.000327		0.000405	0.000123		0.000875	0.000573
0.006483	0.007555		0.005606	0.006721		0.005053	0.009801		0.004321	0.008347
0.000254	0.001569		0.00021	0.00129		0.000179	0.002472		0.000151	0.001953
0	0		0	0		0	0		0	0
0.005517	0.00354		0.00279	0.00325		0.003798	0.005217		0.002482	0.002056
0.002714	-0.000139		0.001295	0.000607		0.00066	0.003312		0.001005	0.001143
-0.000578	0.002644		-9.4e-05	0.000926		0.00043	-0.00087		0.000347	-0.000214
0.008343	0.011129		0.007362	0.005639		0.009109	0.009657		0.007767	0.00553
0.000653	-0.000194		0.00044	-0.000384		-0.002416	-0.000659		0.000205	-0.000111
0.011837	0.019866		0.009684	0.010224		0.013087	0.009677		0.011598	0.009552
0.003286	0.003303		0.001599	0.002725		0.002216	0.004921		0.000957	0.000711
0.014416	0.013292		0.00811	0.00631		0.012322	0.012083		0.007413	0.0072
-0.000444	0.002233		0.000202	0.00015		0.001755	0.000256		0.001713	-0.00042
0.002137	0.000748		0.009656	-0.004626		0.000901	0.000378		-0.00529	-0.001964
0.00355	0.004183		0.004389	0.005347		0.007373	0.005733		0.004949	0.005509
-0.001303	-0.003257		-0.00163	-0.001136		0.000761	-0.000147		7.5e-05	0.000509
-0.001162	0.002764		-0.001744	0.000599		6e-05	0.001339		0.00016	-8.4e-05
0.000671	0.001248		0.001207	0.001292		0.001525	0.001239		0.001412	0.001914
0.001748	0.003093		0.003252	0.003777		0.002072	0.007372		0.00338	0.006458
-0.000196	5e-05		-9.4e-05	0.000783		-0.001365	0.002979		-0.00027	0.001608
0.002679	0.001539		0.003944	0.003266		0.00273	0.003552		0.002532	0.00567
-0.000389	2e-05		-0.000397	0.000557		0.000665	-0.00044		0.000754	0.001109
-0.001271	0.000928		-0.000227	-4.2e-05		-0.001442	0.001541		0.000487	0.000645
0.00731	0.007366		0.006728	0.00721		0.004903	0.009664		0.005656	0.00996
0.007516	0.004411		0.002824	0.003197		0.005491	0.013381		0.002453	0.007062
4e-06	4.8e-05		-3e-06	3.4e-05		7.4e-05	-1e-05		1.9e-05	1.7e-05
0	0		0	0		0	0		0	0
0.000942	0.000938		0.001371	0.000979		0.00208	0.000666		0.001757	0.001181
-0.000431	-0.000983		1.2e-05	-0.000859		-0.001271	-0.001369		-0.000851	-0.000411
0.000742	0.001053		0.000202	0.000925		-0.00026	0.001657		-0.00017	0.000737
0.010485	0.013212		0.007569	0.00954		0.01188	0.010895		0.008578	0.008103
-0.001021	-0.00217		-0.000654	-0.001509		0.000881	0.00018		-3e-05	-9.8e-05
0.018471	0.021094		0.012905	0.015628		0.019188	0.018454		0.013587	0.012679
0.003862	0.001381		0.002694	0.001205		0.004164	0.002531		0.002724	0.002268
0.01417	0.01444		0.010834	0.010607		0.015399	0.013553		0.01118	0.010176
-0.001	0.000111		-0.00078	0.00032		0.001779	-0.001019		0.001338	-0.000655
0.008412	-0.00259		0.005209	-0.001698		-0.004349	-0.001102		-0.002558	-0.000682
0.005434	0.004726		0.006458	0.006466		0.00212	0.00422		0.004848	0.006227
-0.002709	-0.002408		-0.002106	-0.002865		-0.001055	-0.000998		-0.000747	-0.000823
-0.002832	-0.000379		-0.002526	0.000238		-6e-06	-0.001318		-9.6e-05	-0.000414
-0.000433	0.001208		0.000217	0.000884		0.000618	0.001947		0.000931	0.001883
0.001268	0.000875		0.001176	0.001317		0.001524	0.003713		0.002097	0.004033
-0.000205	-0.000347		-0.000195	-0.000281		0.000177	0.00148		6.8e-05	0.001409
0.001423	0.001104		0.001783	0.001493		0.000883	0.00361		0.00106	0.003543
-0.000455	0.000177		-0.000765	-0.000246		-1.8e-05	0.001482		0.000238	0.000995
-0.00031	0.000347		-0.000535	0.000419		0.001058	0.001123		0.000245	0.001222
0.006194	0.005583		0.005887	0.005691		0.006295	0.009144		0.00572	0.008673
0.005946	0.005185		0.005961	0.004553		0.005367	0.012229		0.005712	0.011912
0.007644	0.0093		0.005158	0.007025		0.010302	0.004841		0.007352	0.003446
4.6e-05	2.6e-05		2.7e-05	3.7e-05		-2.4e-05	-3.3e-05		-5e-06	-3.6e-05
0	0		0	0		0	0		0	0
0.002258	0.000407		0.00177	0.001084		0.002446	0.003951		0.002422	0.001805
1.3e-05	-0.00069		-0.000331	-0.000959		-0.000531	-0.0012		-0.001035	-0.00113
0.001677	0.000453		0.000863	0.000646		0.001297	9.4e-05		0.00015	0.001123
0.010386	0.012476		0.009381	0.011544		0.012694	0.01121		0.010973	0.010024
-0.000491	-0.000325		-0.000816	-0.001503		0.001499	-0.001536		0.001017	-0.000189
0.01656	0.018621		0.016106	0.018097		0.021234	0.016078		0.017839	0.016139
0.003972	0.004148		0.003469	0.001884		0.005164	0.001403		0.004055	0.002073
0.017977	0.014138		0.013793	0.012807		0.018198	0.014387		0.014666	0.012582
0.000924	0.002461		-0.00042	0.000761		0.003193	0.000319		0.002183	-0.000535
0.001449	0.003322		0.005586	-0.001219		0.000552	0.002424		-0.002914	-0.000169
0.010195	0.01145		0.00648	0.006877		0.008548	0.010747		0.004293	0.006604
-0.001531	-0.004046		-0.002608	-0.002829		-0.001431	-0.001233		-0.001408	-0.001017
-0.002775	-8.2e-05		-0.003108	-0.000229		-0.000548	0.000608		-0.000276	-0.000818
0.001142	-0.000505		9.8e-05	0.000716		0.000825	0.001838		0.000767	0.001805
2e-05	0.000835		0.000848	0.001018		0.003028	0.001644		0.002107	0.003288
-0.000505	-0.000466		-0.000698	-0.000615		0.000367	-0.000271		0.000147	0.000734
0.001701	0.002036		0.001706	0.001664		5.8e-05	0.003014		0.000856	0.003167
-0.001953	-0.001567		-0.000849	-0.000513		0.00045	0.000583		0.000316	0.00093
-0.000663	0.000107		-0.000352	0.00017		-0.000612	0.00105		0.000309	0.001057
0.003595	0.004276		0.005707	0.004902		0.004094	0.00596		0.006251	0.008272
0.004232	0.002451		0.005805	0.004778		0.006029	0.008797		0.005402	0.011071
0.001941	0.00536		0.005275	0.007397		0.003816	0.001501		0.007843	0.003612
-0.000772	0.00256		-0.000131	0.001122		0.005916	-0.001656		0.001737	-0.000384
7.7e-05	0.00021		9.7e-05	0.000318		5.7e-05	0.000146		6.4e-05	0.000204
0	0		0	0		0	0		0	0
0.005731	0.00339		0.00326	0.003702		0.004221	0.003669		0.00517	0.004492
0.000947	0.001151		0.002104	0.001182		-0.001571	0.000493		0.002376	0.001134
0.000102	0.002478		0.000837	0.000681		0.001138	-0.000589		0.000906	0.000289
0.010384	0.016049		0.0054	0.006805		0.015797	0.009497		0.007313	0.005752
-0.000374	-0.001207		0.000108	-5.8e-05		-0.000155	-0.001906		0.000922	-0.000421
0.022903	0.023521		0.009487	0.010054		0.022152	0.024254		0.011246	0.009547
0.006724	0.004779		0.00266	0.002293		0.004695	0.004112		0.002953	0.001519
0.024954	0.023063		0.010248	0.008537		0.014204	0.018471		0.008948	0.008323
0.002636	0.004972		0.001003	0.001763		0.000772	0.002191		0.001517	0.000684
0.002455	0.003307		0.001066	0.001727		-0.00032	0.003106		0.000399	0.001521
0.010286	0.014314		0.005596	0.006515		0.015535	0.012233		0.005877	0.006153
-0.005034	-0.003055		-0.000689	-0.00153		-0.003367	-0.000837		-0.000534	0.000149
-0.005194	0.00048		-0.002723	-0.000563		-0.001075	-0.000889		0.000161	0.000463
-1.1e-05	6.6e-05		-0.000751	-0.000336		0.000832	0.000708		-0.001694	0.001026
-0.000547	0.001362		0.000419	0.001108		0.002774	0.00356		0.001142	0.002183
-0.00462	-0.002891		-0.001431	-0.000605		-0.001232	-0.001619		-0.001131	-0.000683
0.002868	0.003176		0.001581	0.001587		0.002249	0.000637		-0.000595	0.002251
-0.000842	-0.002238		-0.001357	-0.001269		0.001759	-0.001627		-0.00068	-0.000555
-8.9e-05	-0.000781		-0.000483	-0.000168		-0.001856	0.000461		-0.000842	0.001138
0.00753	0.001973		0.005157	0.005088		0.010172	0.007809		0.005001	0.007474
0.008177	0.006774		0.003812	0.002535		0.0038	0.008595		0.003413	0.007361
-0.000907	0.001373		0.000901	0.00346		0.002923	0.000945		0.004225	0.001125
-0.002369	0.000295		-0.000101	0.001194		-0.000377	-0.000806		0.00264	-0.000608
0.027912	0.038575		0.026191	0.031207		0.037491	0.03321		0.028471	0.025383
0.000181	0.000387		0.000285	0.000592		0.000153	0.000294		0.000243	0.000531
0	0		0	0		0	0		0	0
0.00257	0.004971		0.004132	0.00437		0.005998	0.004359		0.007027	0.00547
0.003015	0.001803		0.003198	0.001611		0.004748	0.002152		0.004573	0.001763
0.000549	0.000204		0.001288	0.001964		0.001873	9e-06		0.00221	0.001106
0.011435	0.011898		0.007726	0.00862		0.014696	0.012086		0.010017	0.007816
-0.000874	0.000786		-0.000382	0.000355		0.000805	0.001064		0.000544	0.000436
0.022434	0.023859		0.015388	0.016023		0.02804	0.0229		0.01796	0.015565
0.013983	0.013117		0.008636	0.007821		0.013492	0.010562		0.007896	0.006351
0.022631	0.022424		0.01578	0.015258		0.022528	0.023606		0.013994	0.015173
0.002341	0.003002		0.002077	0.003014		0.004208	0.002566		0.004046	0.002793
0.003947	0.001915		0.003604	0.003393		0.001275	0.002481		0.002309	0.00299
0.007683	0.01147		0.009931	0.012182		0.00732	0.00825		0.01014	0.00986
-0.002542	-0.003877		-0.003223	-0.003099		-0.003367	-0.00145		-0.003053	-0.001082
-0.002287	-0.0014		-0.002621	-0.000408		0.000527	0.000444		0.000358	0.000457
-0.002219	-0.000544		-0.000854	-9.1e-05		-0.003691	0.000405		-0.002239	0.000353
0.000549	0.000835		0.000655	0.00197		-0.000543	0.0015		-0.000158	0.002066
-0.001359	-0.000313		-0.001301	-0.000504		-0.002306	-0.000909		-0.001801	-0.000111
0.000888	0.000631		0.001132	0.000837		-0.00173	0.001916		0.000369	0.001202
-0.001184	-0.00092		-0.001644	-0.001322		-0.001879	-0.00104		-0.000487	-0.000166
-0.000585	-0.000272		-0.000212	-0.000274		-0.000733	0.001137		-0.000652	0.000651
0.004813	0.005551		0.005585	0.004339		0.003444	0.007353		0.004793	0.00731
0.001736	0.000869		0.003242	0.001785		0.001206	0.005021		0.001329	0.006491
0.000289	0.00212		0.00065	0.002732		0.004063	0.000444		0.003028	0.001247
0.000301	1.4e-05		-0.00045	-0.000118		0.000696	-0.000576		0.001565	-0.00012
0.036386	0.04049		0.034917	0.042428		0.037789	0.03473		0.03992	0.03475
0.055443	0.056291		0.047469	0.048749		0.057199	0.044419		0.048578	0.042291
5e-06	-1.5e-05		2e-06	6e-06		-7e-06	2.5e-05		2e-06	1.7e-05
0	0		0	0		0	0		0	0
0.005418	0.003613		0.004043	0.004068		0.008606	0.007228		0.007247	0.005166
0.00372	0.000925		0.002831	0.000894		0.005854	0.001311		0.005015	0.002068
0.002514	0.003861		0.001401	0.00156		0.002745	0.002915		0.00226	0.001026
0.010211	0.013393		0.011965	0.012387		0.013982	0.009806		0.013429	0.011676
0.000533	-0.000849		-0.000184	0.000141		-0.003675	-0.00081		-0.000693	0.000373
0.019692	0.024711		0.016857	0.01888		0.027285	0.022156		0.021898	0.018075
0.012977	0.015124		0.010818	0.011011		0.010386	0.007441		0.009745	0.007559
0.030005	0.026757		0.020181	0.018834		0.026975	0.027592		0.019247	0.020129
0.000918	0.001749		0.001443	0.002026		0.004403	0.002936		0.003521	0.002331
0.003046	0.005123		0.003629	0.003523		0.004262	0.00332		0.00229	0.00307
0.012083	0.010984		0.011655	0.01341		0.011037	0.010286		0.012	0.011444
-0.003892	-0.002324		-0.002844	-0.003544		-0.002751	-0.001029		-0.003243	-0.001225
-0.002371	0.000455		-0.002222	-0.00013		0.000219	0.000617		0.000886	0.000741
0.000636	0.000222		-0.000511	0.000357		-0.001329	-0.000213		-0.001927	0.00146
0.000861	0.003388		0.000429	0.001191		-0.000913	0.001919		-0.000511	0.002772
-0.000188	-0.000181		-0.000601	0.000366		-0.001523	0.001293		-0.001707	0.000688
0.000579	3.6e-05		0.000708	0.000913		0.002529	0.000127		0.000178	0.001195
-0.002788	-0.0017		-0.002215	-0.000834		0.000555	0.001409		-0.00165	-0.00013
0.000194	-0.0002		-0.000452	0.00018		-0.000188	-9.5e-05		-0.000445	0.000649
0.005353	0.002765		0.005132	0.00548		0.004163	0.006309		0.004227	0.006985
0.002928	0.000768		0.002482	0.001122		0.000191	0.00706		0.001326	0.006516
0.00127	0.003294		0.001044	0.002612		0.000842	0.002034		0.002694	0.002064
-0.001261	-0.00079		-0.000226	8.6e-05		0.003066	0.000424		0.002046	0.000157
0.032004	0.042453		0.0336	0.038529		0.040008	0.03225		0.037456	0.032874
0.047704	0.048738		0.050181	0.050695		0.048076	0.049775		0.05039	0.045436
-0.003962	0.003457		-0.001916	0.001857		-0.000544	0.002297		-0.000575	0.000812
1e-06	3.7e-05		2e-06	2e-05		8e-06	-6e-06		4e-06	-6e-06
0	0		0	0		0	0		0	0
0.004695	0.003347		0.004567	0.00354		0.007277	0.003212		0.006666	0.004515
0.00063	-0.001094		0.002196	0.000726		0.003638	0.002468		0.00411	0.001567
0.001353	0.00082		0.001824	0.002196		0.002073	0.0003		0.00238	0.002191
0.014328	0.010932		0.013308	0.013281		0.008985	0.01268		0.013389	0.011671
0.000429	0.000707		0.000622	0.000667		-0.002236	0.000181		-0.002272	-0.000115
0.019407	0.019405		0.011202	0.012668		0.017422	0.017274		0.013353	0.011619
0.012543	0.017233		0.007466	0.009147		0.01319	0.009499		0.006718	0.00481
0.027088	0.023406		0.016554	0.014382		0.026382	0.024837		0.015442	0.01528
0.003061	0.00224		0.001127	0.001072		0.003449	0.002084		0.002644	0.001568
0.003352	0.004138		0.002108	0.002714		0.001347	0.003567		0.001944	0.002192
0.018246	0.019201		0.01738	0.017707		0.021774	0.019246		0.018151	0.015772
-0.002342	-0.004787		-0.00329	-0.001998		-0.003727	-0.001136		-0.00147	-0.000327
-0.002059	0.001248		-0.001995	0.000971		0.002255	0.001303		0.001148	0.000297
0.001182	0.00201		0.002295	0.001654		0.000484	0.005701		0.000559	0.004757
-0.000764	-0.001353		0.001137	0.0018		-0.000136	0.006314		0.000965	0.004388
0.000166	0.002137		0.001124	0.001379		-0.000977	0.002975		0.000371	0.002509
0.000309	0.002388		0.00066	0.000124		0.000685	0.001033		0.002147	0.001128
-0.003695	0.000289		-0.002284	-0.000472		-0.004213	-0.000446		-0.00022	0.00114
-0.001115	0.001428		-0.000271	0.000316		-0.000303	0.000638		-0.000147	0.000463
0.004937	0.008299		0.005856	0.005198		0.005516	0.006808		0.005261	0.006747
0.002922	0.001746		0.002363	0.001904		0.00286	0.008272		0.001602	0.007603
0.001816	0.002126		0.001012	0.003162		0.002047	0.005345		0.001832	0.002584
-0.000216	0.001056		0.000148	0.001504		0.002881	0.001043		0.002218	0.00111
0.027083	0.026483		0.027979	0.034515		0.030043	0.027257		0.033157	0.028505
0.038283	0.038237		0.041524	0.042278		0.035739	0.037706		0.042327	0.042109
-0.002949	0.003034		-0.001251	0.001121		-0.001617	0.000804		-0.000565	0.001414
-0.001282	-0.001335		4e-06	0.000495		0.002861	0.00185		0.001444	0.001082
8e-06	9.7e-05		2.8e-05	0.000112		5e-06	-2.5e-05		3.3e-05	3.4e-05
0	0		0	0		0	0		0	0
0.003375	0.002989		0.003929	0.004046		0.004666	0.003155		0.005628	0.004398
0.001321	0.001152		0.001748	0.001904		0.002319	0.00106		0.002203	0.001788
0.001175	0.001333		0.002021	0.001644		0.001831	0.002433		0.001537	0.001695
0.013669	0.013187		0.012761	0.012495		0.013839	0.011564		0.012906	0.013512
0.000379	0.00132		0.000253	0.000557		-0.00155	-0.000117		-0.000152	0.000506
0.020087	0.023651		0.023328	0.023679		0.027755	0.019945		0.025636	0.022458
0.015128	0.014238		0.006447	0.006831		0.011603	0.012313		0.005437	0.004925
0.026436	0.026007		0.011882	0.011165		0.025125	0.024709		0.011177	0.010591
0.004672	0.002604		0.002481	0.001711		0.00653	0.001651		0.002934	0.001219
0.004302	0.00331		0.001845	0.001698		0.004189	0.004204		0.001479	0.001743
0.018999	0.019873		0.012657	0.013743		0.019753	0.016653		0.012848	0.012089
-0.003624	-0.000648		-0.002183	-0.001442		0.000252	0.000362		-0.002522	-0.000422
-0.001875	0.000705		-0.00199	0.000521		0.000888	-0.000824		0.000893	-0.000482
0.003648	0.002088		0.003808	0.002021		0.001659	0.007491		0.00197	0.005669
0.001989	0.001984		0.00192	0.001742		0.002589	0.004752		0.001991	0.004847
0.002092	0.001644		0.001429	0.001287		0.002051	0.002766		0.000233	0.003635
0.000724	-0.001208		0.001341	0.000545		0.002321	0.001673		0.001882	0.002401
-0.001315	-0.000189		-0.001464	-0.00034		0.001154	0.00154		8.1e-05	0.001173
-0.000378	-0.000142		0.000108	-1.2e-05		-0.000167	0.000554		0.000345	0.001346
0.005722	0.004404		0.005567	0.006193		0.005197	0.006251		0.005211	0.007081
0.001132	0.0024		0.001778	0.002116		0.001649	0.006882		0.003079	0.007404
-3.7e-05	0.003009		0.00056	0.002877		0.001949	0.001152		0.003042	0.00258
0.000995	0.002929		0.000371	0.000771		0.000728	0.00124		0.00189	0.001096
0.023018	0.030148		0.022919	0.026603		0.026693	0.024005		0.025751	0.022853
0.034924	0.035722		0.038804	0.03859		0.037417	0.03489		0.038565	0.038629
0.001668	-0.000627		-0.00015	0.000981		-0.000305	0.001535		0.001293	0.001296
0.000181	0.001217		0.000918	0.001061		0.001319	0.001308		0.002599	0.001494
0.015048	0.016731		0.012088	0.013128		0.014275	0.009734		0.011577	0.010256
8.2e-05	9.1e-05		0.000104	0.000235		7e-05	0.000139		0.000117	0.000215
0	0		0	0		0	0		0	0
0.004151	0.004556		0.0038	0.004517		0.00593	0.005452		0.005251	0.005003
0.001936	0.00307		0.001799	0.002584		0.001511	0.001936		0.001912	0.001811
0.002323	0.001784		0.001761	0.001777		0.001283	0.001766		0.001124	0.001912
0.011288	0.012339		0.012438	0.012682		0.012546	0.013989		0.013324	0.013365
-0.000153	-0.000138		0.000196	0.00088		0.000587	0.000547		-4.5e-05	0.00051
0.024388	0.023424		0.023571	0.025375		0.02501	0.02363		0.0266	0.022346
0.012146	0.014312		0.013084	0.014742		0.012492	0.009899		0.012779	0.010997
0.025392	0.025547		0.023445	0.02322		0.024599	0.026232		0.022435	0.023488
0.003964	0.004132		0.003864	0.003319		0.004847	0.002346		0.004915	0.002006
0.003215	0.004476		0.003272	0.003751		0.004305	0.003474		0.003859	0.003387
0.020528	0.021479		0.018367	0.018966		0.019331	0.02027		0.017644	0.017554
-0.001766	-0.001383		-0.002081	-0.001011		-0.003776	-0.000906		-0.002233	-0.00032
-0.002195	-0.000109		-0.001922	-0.00013		0.000295	-0.001045		0.000507	-0.000648
0.004046	0.001617		0.003995	0.002091		0.002176	0.004324		0.002237	0.005685
0.002191	0.001998		0.002353	0.002067		0.001911	0.004055		0.001976	0.004696
0.00101	0.000551		0.001364	0.000811		-0.000598	0.00371		0.000708	0.003697
0.001675	0.000688		0.001383	0.000553		0.001663	0.002767		0.00209	0.00246
-0.001161	-0.00077		-0.001091	-0.000566		0.00041	0.001161		0.000559	0.001355
0.000455	-0.000474		0.000194	-0.000373		0.000621	0.001597		0.000247	0.001331
0.004885	0.005697		0.005408	0.005203		0.004524	0.006754		0.004865	0.00647
0.001423	0.001755		0.001258	0.001521		0.003427	0.006686		0.002973	0.006714
0.000165	0.002461		0.000237	0.002393		0.003276	0.002122		0.002575	0.001737
-0.00011	-0.000598		0.000368	0.000329		0.001809	0.00073		0.00143	0.001
0.019975	0.022713		0.020657	0.025312		0.022239	0.019557		0.023237	0.020357
0.03754	0.036565		0.036701	0.036387		0.036553	0.037418		0.036091	0.035361
-0.000688	0.000801		-4.4e-05	0.000271		0.002244	0.000944		0.001279	0.001007
0.001462	0.001137		0.001112	0.001231		0.00269	0.001226		0.0022	0.001122
0.012194	0.012863		0.013169	0.01353		0.011604	0.011597		0.012589	0.011013
0.023194	0.027632		0.016364	0.019098		0.027959	0.024252		0.019923	0.017638
-1.5e-05	2e-05		-1.5e-05	3.4e-05		1.3e-05	-1.4e-05		1.1e-05	-2.5e-05
0	0		0	0		0	0		0	0
0.003654	0.009264		0.004308	0.004813		0.002476	0.006879		0.005355	0.004496
0.001799	0.003064		0.001703	0.00214		0.00244	0.003078		0.001236	0.001848
-0.000318	0.00263		0.001306	0.002062		-0.002236	0.001747		0.001303	0.001394
0.01542	0.012442		0.012888	0.012898		0.015398	0.013777		0.013937	0.014719
0.001622	0.005314		5.3e-05	0.000204		-0.000504	0.001765		0.000398	0.000818
0.027218	0.039603		0.025799	0.029305		0.031115	0.019575		0.026715	0.024171
0.011718	0.017823		0.014266	0.01609		0.016799	0.013376		0.014731	0.011118
0.023232	0.026554		0.017778	0.017868		0.029058	0.025505		0.017358	0.018585
0.005357	0.004635		0.002715	0.002627		0.002651	0.003542		0.003005	0.001758
0.005391	0.007044		0.003391	0.005241		0.007442	0.002787		0.00487	0.004113
0.020345	0.019424		0.018345	0.019241		0.020341	0.021161		0.01778	0.018566
-0.000496	0.001072		-0.001835	-0.001081		0.000607	0.000227		-0.002437	-0.001047
-0.000359	-0.003122		-0.001397	0.000586		0.000774	0.002058		0.00085	0.000305
0.004077	0.004464		0.005456	0.003774		0.003927	0.008704		0.003261	0.007275
0.004062	0.002164		0.002907	0.003125		0.00034	0.008134		0.002279	0.00595
0.000971	-0.000298		0.002139	0.001985		0.004797	0.005812		0.001258	0.004462
0.001265	0.004069		0.002509	0.001928		0.003621	0.002438		0.002949	0.003888
-0.000443	-0.000615		-0.00068	-0.000621		-0.000443	0.001693		0.000533	0.001274
5.3e-05	-0.00067		9.7e-05	-0.000167		-0.000988	0.001395		0.000415	0.00155
0.006467	0.00348		0.00639	0.00607		0.005265	0.004476		0.004559	0.007085
0.000862	-0.002086		0.001203	-2.8e-05		0.003673	0.005984		0.002984	0.00651
0.001714	-0.000157		7.3e-05	0.001393		-0.00034	0.001064		0.002706	0.001599
0.001047	-0.001415		-0.00011	-0.000372		0.000589	0.001437		0.001192	0.000335
0.016059	0.024932		0.017909	0.020409		0.017276	0.013245		0.020047	0.016365
0.033417	0.033437		0.030632	0.030735		0.025799	0.020886		0.03042	0.029215
-0.001325	-0.000528		-0.00126	0.00036		-0.000897	-0.000295		0.001714	0.000969
0.00152	0.001247		0.00114	0.000927		0.001103	-0.000143		0.002472	0.000289
0.019908	0.017851		0.013133	0.014651		0.019416	0.017234		0.01264	0.011552
0.021234	0.019288		0.022043	0.024809		0.025584	0.02437		0.02529	0.023292
-0.002182	0.003548		0.00011	0.000218		0.002151	-0.004364		0.000124	-6.2e-05
6.5e-05	0.000161		3.9e-05	0.000104		1.7e-05	0.00016		4e-05	4.7e-05
0	0		0	0		0	0		0	0
0.005026	0.004552		0.004283	0.004517		0.0053	0.002279		0.005277	0.003822
0.001455	1e-05		0.001523	0.001546		0.00149	0.001241		0.001847	0.001642
0.000195	0.002222		0.00087	0.002119		0.002264	0.000828		0.002187	0.000778
0.014731	0.013501		0.014287	0.014165		0.015873	0.016353		0.016159	0.014333
-0.000225	-0.000838		-0.000436	0.000426		-8e-06	0.000741		0.00023	0.000456
0.026692	0.034017		0.027565	0.033489		0.026801	0.025186		0.027188	0.023948
0.017571	0.017501		0.016151	0.01782		0.016779	0.011945		0.017634	0.012608
0.026647	0.026851		0.026614	0.028461		0.026997	0.025758		0.02737	0.025633
0.006616	0.00801		0.00439	0.005423		0.003581	0.005152		0.002942	0.003562
0.004344	0.006317		0.003034	0.004413		0.006445	0.006627		0.004572	0.004099
0.022823	0.025177		0.020346	0.023806		0.025991	0.024711		0.023962	0.02228
-0.002301	-0.001254		-0.002192	-0.001224		9.4e-05	-0.001298		-0.000204	-0.001479
-1.4e-05	0.002719		0.000192	0.001503		0.001768	0.00249		0.001883	0.002569
0.007654	0.00632		0.008028	0.00627		0.00448	0.011152		0.004039	0.011016
0.003454	0.004714		0.003876	0.004705		0.003091	0.008069		0.003023	0.009222
0.003954	0.004207		0.004027	0.003242		0.002863	0.005009		0.003093	0.005139
0.003996	0.002993		0.003792	0.003487		0.004482	0.00582		0.003927	0.005972
-0.000122	-0.000609		-0.000163	-0.000188		0.000786	0.00122		0.000287	0.001266
-0.000694	0.000262		-0.000343	-1e-05		0.000345	0.001389		0.000324	0.001813
0.008294	0.006709		0.007979	0.006063		0.004051	0.007765		0.006168	0.008119
0.000298	-0.002892		0.001338	-0.001919		0.001886	0.005934		0.002322	0.006058
-0.001004	-0.00056		-0.000701	-0.000555		0.002207	0.000644		0.001301	-0.000254
-0.000638	6.1e-05		-0.001149	-0.000128		0.000229	-0.000744		0.000492	0.000177
0.013931	0.014537		0.014225	0.014948		0.016381	0.011184		0.015777	0.010427
0.016744	0.019455		0.018221	0.019063		0.020632	0.016704		0.019555	0.016656
-0.002481	-0.000277		-0.001982	-0.000178		0.001278	0.001087		0.001261	0.000626
0.000215	0.00024		0.000165	0.000642		0.002243	-0.001171		0.000761	-0.000651
0.012084	0.01551		0.012766	0.014206		0.011722	0.009425		0.012518	0.010038
0.01906	0.020472		0.017454	0.019418		0.019748	0.020251		0.020003	0.019758
0.000201	-0.001525		-0.000815	-0.000451		-0.000288	0.001276		0.000756	0.000627
0.005369	0.005661		0.003827	0.005229		0.006538	0.003842		0.005324	0.003464
-1e-06	3.3e-05		-3e-06	3.9e-05		1e-05	4e-06		1.2e-05	2.8e-05
0	0		0	0		0	0		0	0
0.003896	0.002716		0.004042	0.00348		0.006512	0.005316		0.00501	0.003173
0.001478	0.003833		0.00191	0.00158		0.002072	0.001585		0.002212	0.001229
0.002482	0.001682		0.000774	0.001662		0.003782	0.000706		0.003295	0.000929
0.013927	0.016367		0.01444	0.014167		0.017159	0.011358		0.015373	0.013254
-0.001706	0.000351		-0.000719	0.000238		0.000908	-0.00074		0.000229	0.000422
0.028766	0.029779		0.027638	0.031817		0.025767	0.023549		0.026774	0.024042
0.015708	0.01809		0.016317	0.018396		0.019799	0.013162		0.017097	0.012502
0.027558	0.031506		0.02656	0.028211		0.026884	0.025192		0.026278	0.02529
0.002795	0.007561		0.005272	0.007603		0.004947	0.00413		0.004758	0.004467
0.00506	0.006654		0.003832	0.005322		0.005164	0.005791		0.004963	0.005303
0.018388	0.026133		0.019092	0.022901		0.025765	0.021335		0.023218	0.020661
-0.001641	-0.001593		-0.002114	-0.0023		-0.000577	-0.001559		-0.000517	-0.001287
0.001663	0.002108		0.000627	0.002127		0.00277	0.002914		0.001873	0.002395
0.010939	0.007739		0.0088	0.006627		0.005018	0.012818		0.004872	0.011373
0.004285	0.005552		0.004448	0.005197		0.004022	0.011352		0.003791	0.009802
0.005228	0.002901		0.005009	0.00415		0.002722	0.004849		0.003186	0.006445
0.004419	0.003914		0.004329	0.003484		0.003088	0.007542		0.003551	0.007012
-0.000229	0.000586		-0.000289	-0.000308		-0.000152	0.001081		0.000333	0.001713
-9.5e-05	-0.000263		-0.000558	-1.9e-05		0.00075	0.002591		0.000793	0.001687
0.007791	0.005738		0.007903	0.006578		0.009821	0.009969		0.006301	0.008454
0.002923	-0.000469		0.001172	-0.001719		0.002387	0.005998		0.001981	0.006151
-0.001426	-0.000924		-0.001229	-0.000591		0.000519	-0.002329		0.001646	-0.000601
-0.003095	-1.3e-05		-0.001205	-0.000129		0.001075	0.001155		0.00106	0.000248
0.013479	0.010949		0.012603	0.012366		0.013952	0.007766		0.015314	0.009692
0.013646	0.011734		0.016413	0.016209		0.01499	0.014373		0.01776	0.016773
-0.001621	-1e-06		-0.001872	0.000504		0.001914	0.000165		0.001479	0.001229
-0.00056	0.000938		-4.6e-05	0.000603		-0.001714	-7.7e-05		0.001183	-0.000718
0.010603	0.010066		0.010931	0.012386		0.010548	0.007799		0.010417	0.008603
0.012996	0.017057		0.016825	0.018201		0.017349	0.016514		0.01704	0.01735
-0.001865	-0.00043		-6.5e-05	-0.001177		0.001858	0.001367		0.000725	0.001455
0.002552	0.006229		0.004349	0.005398		0.005275	0.003957		0.005804	0.003642
-0.001531	0.003218		-7.8e-05	0.001135		0.003454	0.001331		0.00123	0.000807
-2e-06	-3.1e-05		-2e-06	3e-06		7e-06	1.4e-05		9e-06	2.8e-05
0	0		0	0		0	0		0	0
0.001072	0.00174		0.003807	0.002645		0.002212	0.002495		0.00429	0.003745
0.004259	0.002143		0.002189	0.00209		0.004471	0.000593		0.001912	0.001331
-0.000352	-0.000338		0.001997	0.001563		0.005619	0.002021		0.002522	0.000719
0.015007	0.012466		0.013043	0.01336		0.010483	0.006862		0.0151	0.011717
-0.000439	0.003365		-0.00017	0.000842		-0.000592	0.002343		4.8e-05	-0.000172
0.028146	0.028765		0.026003	0.028219		0.028622	0.021007		0.027593	0.024081
0.013043	0.021415		0.015523	0.017764		0.012662	0.012777		0.017397	0.013539
0.023995	0.025555		0.027523	0.028268		0.022458	0.023541		0.027552	0.024753
0.005878	0.005959		0.005839	0.007013		0.007962	0.002864		0.006453	0.004716
0.004565	0.002286		0.005871	0.006271		0.006369	0.004828		0.005573	0.005468
0.017749	0.028618		0.006718	0.010111		0.017771	0.014615		0.00867	0.007413
-0.002626	-0.006996		-0.000586	-0.001196		-0.00236	-2.8e-05		-0.000308	-0.000178
0.001281	0.001525		-4.4e-05	0.001176		0.002557	0.000948		0.001773	0.001982
0.008231	0.006238		0.008475	0.008092		0.006393	0.010697		0.006571	0.012883
0.008055	0.006086		0.007226	0.007111		0.005695	0.013341		0.006002	0.012566
0.007668	0.006191		0.005453	0.005149		0.004966	0.014335		0.003979	0.009981
0.004987	0.004044		0.005526	0.005112		0.001338	0.009738		0.004762	0.008487
-0.001244	-0.001118		0.000203	-0.000238		-0.000125	0.004409		-0.000137	0.001458
-0.001125	-0.000586		-0.000317	-0.00034		0.002485	0.000872		0.000478	0.001279
0.006535	0.007541		0.009356	0.009369		0.006272	0.007524		0.009027	0.010237
0.000759	-0.000198		0.002227	0.000958		0.001523	0.007405		0.00346	0.008439
-0.001266	-5.2e-05		-0.000809	0.000405		0.00277	-0.000762		0.000388	-0.000244
0.000359	-0.001593		-0.000933	-0.000296		0.003866	0.001651		0.001124	0.000826
0.005914	0.007746		0.007887	0.009263		0.014473	0.008356		0.008635	0.006294
0.018849	0.011857		0.011932	0.011526		0.012356	0.020108		0.01245	0.013105
-7.6e-05	0.004121		-0.000635	0.000466		0.001253	0.004209		0.001506	0.001315
0.000264	0.000934		-0.000297	0.000393		0.003742	-0.00051		0.001175	0.000366
0.007494	0.006771		0.005745	0.005813		0.00573	0.007195		0.005493	0.003931
0.016781	0.012773		0.009997	0.010762		0.00758	0.008705		0.009713	0.009745
0.002648	-0.00171		-0.000789	-0.000688		0.002042	0.001815		8.4e-05	0.000214
0.004519	0.002623		0.003695	0.003475		0.00427	0.002203		0.003313	0.004297
0.001691	6.3e-05		-0.000469	0.000693		0.001133	0.002373		0.002658	0.0006
-0.003269	0.00027		-0.000636	0.0001		0.003935	0.000517		0.001441	0.001759
5.6e-05	0.000156		3e-05	0.000126		2.4e-05	0.00013		3.3e-05	0.000101
0	0		0	0		0	0		0	0
0.004277	0.003163		0.003898	0.003084		0.00435	0.003847		0.00374	0.003379
0.002414	0.001734		0.002346	0.001518		0.001637	0.001483		0.001869	0.001529
0.002294	0.002235		0.002237	0.002196		0.001469	0.000728		0.002045	0.001009
0.012524	0.013064		0.013212	0.013772		0.015762	0.01338		0.015222	0.012273
0.00052	0.000719		0.000113	0.000575		0.000193	-0.000237		-7.9e-05	0.001013
0.024877	0.02736		0.024824	0.026382		0.028337	0.025442		0.027837	0.024314
0.016056	0.017009		0.014972	0.017338		0.017406	0.014036		0.016673	0.013279
0.02837	0.027628		0.027558	0.026227		0.028373	0.025311		0.026827	0.025751
0.00685	0.006855		0.00689	0.007241		0.006529	0.005188		0.00658	0.005076
0.006208	0.0067		0.006229	0.006307		0.005356	0.005282		0.0051	0.005255
0.015486	0.018768		0.017071	0.021252		0.018662	0.018241		0.01926	0.01741
-0.002717	-0.000852		-0.001631	-0.001011		-0.00341	-0.001762		-0.001996	-0.000881
-0.000242	0.001732		0.000278	0.001648		0.002647	0.002492		0.002036	0.001874
0.008664	0.009576		0.0088	0.008741		0.008675	0.014833		0.007962	0.013302
0.009847	0.009107		0.008857	0.008497		0.007273	0.014233		0.006911	0.01417
0.006241	0.00751		0.005965	0.007004		0.005194	0.012886		0.00493	0.012454
0.005791	0.005538		0.006077	0.004876		0.005874	0.008267		0.005611	0.00883
0.000517	-0.00044		0.00043	-4.8e-05		-0.000231	0.000872		-0.000356	0.00196
-0.000335	-0.0004		-0.000709	-0.000597		-6.9e-05	0.000689		0.000509	0.001199
0.010054	0.010637		0.010299	0.010062		0.008867	0.010422		0.009028	0.010397
0.002066	0.001516		0.003167	0.001479		0.00405	0.009232		0.004037	0.008967
-0.000479	0.000832		-0.000386	0.000982		-9.4e-05	0.000707		0.000868	0.000575
-0.000462	-0.000387		-0.000605	-0.000562		0.000469	0.000353		0.000777	0.000263
0.005783	0.008506		0.006608	0.008202		0.005103	0.004976		0.006604	0.00602
0.008675	0.010006		0.009543	0.009038		0.010371	0.009967		0.010674	0.009708
-0.000325	-7.7e-05		-0.000972	0.000113		0.001323	0.001187		0.000471	0.000577
-0.000312	-1e-06		-0.000226	-8e-05		0.001784	0.000659		0.00212	0.000213
0.003285	0.003798		0.00378	0.0039		0.003287	0.001569		0.003174	0.002462
0.007157	0.007652		0.007805	0.007803		0.006849	0.006826		0.006833	0.00699
-0.001191	-0.000793		-0.000724	-0.000865		-0.001079	-0.000833		-0.00062	-0.000119
0.00383	0.002434		0.003372	0.001983		0.002213	0.00459		0.002242	0.003501
0.000195	0.000376		0.000496	-0.000394		0.003344	0.000695		0.0025	0.000855
-0.001191	-0.000819		-0.001144	-0.000623		0.000774	0.001793		0.001703	0.002078
0.015095	0.017568		0.013728	0.014312		0.014875	0.012132		0.013137	0.010841
-1.1e-05	9e-06		4e-06	-1.5e-05		-2.4e-05	-1e-05		-1.5e-05	-2.5e-05
0	0		0	0		0	0		0	0
0.004526	0.003437		0.004564	0.00331		0.003106	0.003492		0.004159	0.003608
0.001667	0.000959		0.002025	0.001628		0.001341	0.002262		0.001591	0.001827
0.003067	0.003196		0.002519	0.00262		0.001698	0.001108		0.001755	0.000684
0.015168	0.016373		0.01314	0.014381		0.017229	0.013395		0.016107	0.013566
-0.000503	-0.000369		-3.2e-05	0.000147		-0.00012	0.003277		0.000211	0.000947
0.024288	0.024426		0.024544	0.026415		0.02732	0.024115		0.027481	0.025616
0.014316	0.016749		0.015181	0.016811		0.016524	0.012584		0.017113	0.01328
0.028053	0.024537		0.027864	0.02634		0.026068	0.028758		0.028005	0.026468
0.007602	0.008437		0.007048	0.00712		0.006065	0.005757		0.006322	0.005467
0.006686	0.006914		0.006657	0.006722		0.004078	0.005343		0.005218	0.005728
0.019715	0.02307		0.01759	0.020381		0.0207	0.016549		0.018957	0.017934
-0.001904	-0.002052		-0.002661	-0.001706		-0.004338	0.000503		-0.003499	-0.001076
0.00124	0.001645		0.000606	0.001487		0.00183	0.002671		0.002346	0.002512
0.011624	0.009373		0.009974	0.009302		0.008678	0.013126		0.008449	0.013738
0.009179	0.009662		0.009736	0.008655		0.007426	0.015986		0.007414	0.014627
0.006807	0.009891		0.006433	0.007847		0.005954	0.012244		0.005658	0.012819
0.008155	0.006106		0.006751	0.005748		0.008362	0.012015		0.006886	0.009319
0.000816	0.001086		0.000691	0.00036		-0.000818	0.003052		-0.000627	0.001728
-0.001275	-0.001015		-0.000309	-0.000417		0.000874	0.002255		0.000255	0.001257
0.011916	0.009721		0.01122	0.010254		0.010372	0.011193		0.0096	0.011059
0.006328	0.002244		0.003382	0.002103		0.005223	0.008993		0.004518	0.00939
0.000131	0.001594		-0.000247	0.00138		0.001992	0.000842		0.001499	0.000812
-0.001271	-0.000612		-0.000476	2e-05		0.000185	-0.000462		0.000513	3.8e-05
0.008356	0.007569		0.006741	0.008696		0.006373	0.006964		0.005724	0.006623
0.007938	0.006049		0.008146	0.008275		0.010724	0.005448		0.010396	0.00942
-0.002385	-0.000615		-0.000725	-0.000608		-0.001077	-0.001715		1.6e-05	-0.00035
-0.000223	-0.000617		-0.000569	5.8e-05		0.002059	-0.000391		0.001687	0.000449
0.003329	0.003061		0.003059	0.003603		0.001978	0.00234		0.002798	0.001622
0.005531	0.006099		0.006203	0.006936		0.006271	0.006313		0.007798	0.006649
-0.000993	-0.000733		-0.001123	-0.000467		-0.000575	0.0005		-0.000834	-0.000583
0.001884	0.000741		0.002696	0.00183		0.001425	0.001681		0.002138	0.0032
0.000958	-0.001734		0.000129	-0.000236		0.001657	0.000778		0.002649	0.000542
-0.000313	-0.000927		-0.000668	-0.000471		0.002546	0.002926		0.00111	0.001833
0.015896	0.013107		0.01645	0.017115		0.014963	0.012272		0.01601	0.013594
0.004588	0.005538		0.000748	0.001585		0.00103	0.001379		-0.000241	-6.6e-05
4.4e-05	0.000171		4.7e-05	0.000186		5.5e-05	8.2e-05		4.8e-05	0.000126
0	0		0	0		0	0		0	0
0.005944	0.00345		0.003567	0.003667		0.006106	0.002443		0.003603	0.003018
0.001566	0.003517		0.001131	0.001478		0.001983	0.002762		0.001151	0.001575
0.00214	0.002877		0.002067	0.002348		0.003394	-0.000789		0.001188	0.000474
0.01176	0.017092		0.01345	0.015468		0.015128	0.016315		0.013973	0.012783
-0.000689	-0.000944		-0.000218	-6.6e-05		0.002174	0.000643		-0.00048	0.000652
0.023796	0.027884		0.024347	0.026421		0.025389	0.030888		0.026383	0.023695
0.013538	0.015815		0.014606	0.016498		0.019116	0.012665		0.015685	0.012384
0.025805	0.024411		0.026218	0.024134		0.031647	0.027485		0.025174	0.027162
0.006823	0.005359		0.005777	0.007235		0.005771	0.006165		0.005489	0.006267
0.008624	0.006133		0.006862	0.007262		0.008072	0.009113		0.006222	0.006848
0.023082	0.021934		0.019743	0.023675		0.015915	0.019916		0.019838	0.017688
-0.00408	-0.004958		-0.00166	-0.001715		-0.001663	-0.001572		-0.001854	-0.000896
0.003155	0.000685		0.000821	0.002275		0.00268	0.002595		0.001594	0.003041
0.013285	0.008229		0.010136	0.008427		0.010047	0.01031		0.008066	0.011963
0.01172	0.00496		0.009344	0.00867		0.008525	0.014071		0.008174	0.0155
0.007752	0.006811		0.007147	0.008072		0.008305	0.016623		0.007265	0.013418
0.010079	0.007453		0.008094	0.007174		0.01064	0.008619		0.006577	0.011041
0.001341	0.002634		0.001277	0.001688		-0.001684	0.003886		-0.000409	0.003959
0.002441	0.000829		-0.000391	-0.000262		-2e-06	0.001306		0.000165	0.001584
0.015236	0.00929		0.012404	0.00958		0.011547	0.013767		0.009718	0.012717
0.002957	0.005401		0.005894	0.004213		0.005665	0.011578		0.005164	0.011644
2e-06	0.003314		0.001482	0.00213		0.00811	0.001252		0.002438	0.002049
0.001344	0.003572		-0.000499	0.000426		0.001147	-0.000347		0.00077	-2e-06
0.007418	0.012295		0.010478	0.011376		0.007	0.01368		0.009562	0.010253
0.005866	0.005307		0.013289	0.01214		0.010327	0.017476		0.01395	0.014884
0.002856	-0.001649		-0.001037	-0.001224		-0.002177	-0.003356		-0.000892	-0.000313
-0.002348	0.002335		-0.001317	-0.000767		0.000457	0.00185		0.00131	9.4e-05
0.001705	0.004485		0.002066	0.003816		0.003047	0.000304		0.00203	0.001434
0.003201	0.006034		0.004113	0.006325		0.016157	0.006326		0.00701	0.005748
-0.001165	0.00173		-0.001015	-0.000137		-0.000424	-0.002169		-0.001015	-0.000286
-0.001135	0.001615		0.00127	0.001056		0.003756	-4.9e-05		0.001494	0.001618
-0.001518	0.001584		-0.000367	-0.000336		0.00231	-0.000169		0.00036	-0.000309
0.000883	0.001767		-0.000757	-0.000623		-0.000852	-0.00064		0.000756	0.000553
0.025338	0.025079		0.021734	0.020076		0.024705	0.024355		0.020183	0.017189
-0.001406	0.002556		0.001492	0.00305		-0.002045	-0.001323		0.000547	0.000328
0.006451	0.006337		0.003381	0.005107		0.00756	0.011944		0.002619	0.005104
7e-05	0.00024		5.3e-05	0.000226		6e-06	0.000117		4.3e-05	0.000105
0	0		0	0		0	0		0	0
0.0024	0.003786		0.003428	0.003276		0.003618	0.002759		0.003758	0.003177
0.000709	0.001334		0.001317	0.001671		0.000918	0.001114		0.001181	0.0013
0.001536	0.002032		0.001603	0.002175		0.000496	0.00066		0.001812	0.000583
0.013569	0.015275		0.012804	0.014437		0.011796	0.012452		0.012844	0.013046
9.3e-05	0.000299		-0.000213	-0.00046		-0.001323	-0.001169		0.000147	-0.000627
0.025142	0.028615		0.024366	0.028418		0.026754	0.023425		0.026605	0.023632
0.01633	0.017456		0.014863	0.015319		0.015097	0.013276		0.014525	0.012092
0.027357	0.024903		0.027346	0.025379		0.024445	0.027262		0.024691	0.026996
0.004323	0.006862		0.004659	0.005777		0.005006	0.00678		0.005347	0.006302
0.006502	0.007809		0.006801	0.006372		0.00712	0.007246		0.006291	0.006223
0.018675	0.024403		0.01915	0.022568		0.020234	0.017867		0.01826	0.018581
-0.000844	-0.000637		-0.001608	-0.001465		-0.000276	-0.001716		-0.000366	-0.000558
-0.000136	0.003127		-0.000175	0.001955		0.001132	0.003385		0.001419	0.002975
0.008881	0.008897		0.008702	0.007748		0.007974	0.012506		0.007061	0.01219
0.010854	0.010328		0.009788	0.007542		0.00981	0.017723		0.008065	0.015374
0.008868	0.00916		0.008015	0.007877		0.009088	0.015211		0.00852	0.013529
0.009023	0.009304		0.008021	0.007439		0.005166	0.01268		0.007269	0.011662
0.002908	0.001905		0.00192	0.001649		0.001294	0.005485		0.000446	0.004425
-0.000746	0.000128		-0.000311	0.000124		0.000348	0.001926		0.000135	0.001325
0.011826	0.009424		0.011631	0.00984		0.008673	0.013323		0.009702	0.012082
0.006263	0.005183		0.004359	0.003942		0.004899	0.013317		0.005872	0.011259
0.002706	0.002108		0.001426	0.001812		0.00117	0.002975		0.001852	0.0019
-0.000507	0.000254		-0.000119	0.000503		0.001023	0.000331		0.000553	0.000254
0.012553	0.013674		0.011623	0.013174		0.01221	0.011441		0.012127	0.012059
0.018673	0.017983		0.019514	0.020178		0.016865	0.02022		0.021163	0.022353
-0.001107	-0.001562		-0.000756	-0.000236		-0.000445	0.001443		0.002165	0.001615
-0.001774	-0.00172		-0.001718	-0.000466		0.001032	-4.7e-05		0.001248	0.000618
0.001245	0.004115		0.000337	0.002258		0.001776	0.001094		0.001234	0.000514
0.003323	0.006497		0.003774	0.005401		0.005026	0.005142		0.005382	0.004629
-0.001112	-0.000286		-0.000463	-0.001481		-0.001531	-0.000417		-0.001263	-9.5e-05
0.001465	0.001103		0.000532	0.000888		0.000922	0.001998		0.000998	0.000982
-0.001125	5.6e-05		-0.001358	0.000271		-0.001114	-0.001201		-0.000452	-0.00038
-0.00158	-0.001113		-0.001663	-0.001098		-7.3e-05	-0.000807		-0.001052	-0.00053
0.024619	0.023359		0.020107	0.019756		0.022301	0.018379		0.019044	0.015853
3e-06	0.001382		-0.000706	0.000466		0.000849	-6.6e-05		0.000109	0.000668
0.004801	0.007863		0.002725	0.006196		0.002884	0.006482		0.003336	0.006181
0.008975	0.0115		0.006645	0.007751		0.010072	0.007578		0.006714	0.005199
0.000174	0.000571		0.000161	0.00051		0.000159	0.000472		0.000155	0.000404
0	0		0	0		0	0		0	0
0.004039	0.002806		0.003169	0.003376		0.003542	0.004262		0.003788	0.003358
0.002195	0.001842		0.001353	0.001468		0.001537	0.001446		0.000876	0.001441
0.00181	0.002411		0.001735	0.002268		0.002967	0.000846		0.001522	0.001034
0.013068	0.013676		0.013475	0.014119		0.014194	0.014382		0.013325	0.013409
-7.6e-05	-0.000648		0.000171	-6.3e-05		0.001397	7.7e-05		-0.000441	-0.000529
0.025657	0.029258		0.024953	0.028643		0.028571	0.023078		0.027329	0.023104
0.014305	0.013644		0.015685	0.015913		0.013831	0.010978		0.014313	0.012746
0.029438	0.027509		0.029076	0.026399		0.024616	0.029024		0.025892	0.027428
0.004661	0.004898		0.004627	0.006139		0.005535	0.00631		0.004879	0.006475
0.006547	0.005114		0.006365	0.006652		0.004886	0.004769		0.006013	0.005957
0.018341	0.020834		0.018299	0.022677		0.016688	0.018888		0.018439	0.018098
-0.00167	-0.00137		-0.001438	-0.001059		-0.000176	0.001087		-0.000463	-0.000483
-0.001174	0.001023		-0.000571	0.001679		0.001339	0.002548		0.001295	0.002886
0.007055	0.006364		0.008089	0.007286		0.00521	0.012256		0.006688	0.012425
0.009056	0.005969		0.010006	0.008254		0.007622	0.015037		0.008558	0.016809
0.009253	0.008227		0.009666	0.008241		0.009104	0.012414		0.008822	0.01387
0.007203	0.006573		0.008317	0.007726		0.009545	0.013576		0.007303	0.01315
0.00168	0.001561		0.002352	0.001772		0.000374	0.004367		0.001539	0.004843
1.1e-05	-9e-06		-0.00049	7.9e-05		0.001066	0.001029		0.000374	0.001519
0.012593	0.013558		0.011652	0.010634		0.011214	0.012427		0.009763	0.012825
0.002576	0.002024		0.004738	0.003772		0.007069	0.008782		0.00614	0.011017
0.00035	0.000977		0.001816	0.00143		0.000697	0.000906		0.000889	0.002101
-0.00018	-0.000231		-0.000482	0.000397		-0.00044	0.000162		0.000547	0.000203
0.011775	0.012717		0.013036	0.013501		0.013457	0.011961		0.012831	0.011901
0.024018	0.026551		0.022527	0.022933		0.028699	0.025613		0.02298	0.024197
-0.001834	0.001301		-0.001435	0.000581		0.006054	0.002912		0.002796	0.00233
-0.001525	-2.8e-05		-0.00135	-0.000681		0.001688	0.000854		0.001183	0.000554
-0.001666	-0.001143		0.000873	0.002132		-0.0005	-0.000726		0.000799	0.00073
0.003495	0.003018		0.004342	0.005415		0.001496	0.002471		0.00382	0.004147
7e-06	-0.004253		-0.000691	-0.001671		-0.00157	0.000438		-0.001279	0.000192
-0.000344	2.7e-05		0.001047	0.000628		-0.000251	-0.000224		0.000126	0.001439
-0.001521	0.000307		-0.001186	0.000347		-0.000553	0.000616		-0.000307	-0.00065
-0.002533	-0.002039		-0.00204	-0.001115		-0.002237	3.9e-05		-0.001068	-0.000461
0.013241	0.013894		0.020086	0.018615		0.013514	0.01018		0.018794	0.015161
-0.001181	-0.001454		-0.000626	-0.000451		-0.001037	0.001788		0.00028	0.001115
-0.001118	0.003801		0.002056	0.005602		0.002814	0.004209		0.002791	0.005222
0.005533	0.00553		0.007381	0.008089		0.004742	0.003827		0.007169	0.005521
0.029616	0.03051		0.016517	0.017644		0.033239	0.027052		0.018989	0.015144
0.000347	0.000719		0.000338	0.000798		0.000241	0.000657		0.000245	0.000704
0	0		0	0		0	0		0	0
0.004373	0.003797		0.004069	0.003292		0.005456	0.00283		0.003559	0.003831
0.001069	0.000314		0.001532	0.001141		-0.00053	0.002388		0.00145	0.001537
0.002605	0.002783		0.001971	0.001697		0.000783	0.002794		0.001986	0.001548
0.014879	0.012387		0.013674	0.01356		0.017659	0.014948		0.015803	0.014008
0.000976	0.000965		0.000335	-0.000425		-0.002809	3.4e-05		0.000837	0.000186
0.022418	0.026859		0.022887	0.027695		0.026959	0.0235		0.02471	0.023142
0.019019	0.018601		0.014309	0.014814		0.014475	0.017113		0.013686	0.011788
0.036724	0.029639		0.027964	0.027683		0.036883	0.024977		0.02722	0.027678
0.005568	0.007545		0.005208	0.005832		0.002492	0.006335		0.003906	0.005483
0.00497	0.007917		0.00602	0.005242		0.005637	0.005417		0.004097	0.004257
0.016759	0.022975		0.016076	0.017239		0.01867	0.017199		0.015217	0.015604
-0.002782	-0.001713		-0.002107	-0.001961		-0.002514	-0.001035		-0.001038	0.000829
-0.000593	-0.001489		-0.000463	0.00056		0.00161	0.00203		0.001409	0.002166
0.008592	0.004337		0.006071	0.005169		0.006772	0.012384		0.005502	0.009952
0.009978	0.008244		0.009118	0.006655		0.007006	0.019381		0.007793	0.016067
0.01511	0.006891		0.008967	0.008201		0.008906	0.015912		0.007292	0.01289
0.009479	0.006751		0.006515	0.00537		0.008101	0.015367		0.008	0.011258
0.003149	0.001999		0.001301	0.001463		0.005813	0.004269		0.000867	0.003561
-0.000999	0.00086		-0.000917	-0.000334		-0.000785	0.001487		0.000177	0.000807
0.009429	0.006092		0.010401	0.009964		0.010279	0.014055		0.009595	0.011066
0.009631	0.004838		0.003959	0.002878		0.010086	0.013049		0.006627	0.010417
0.003231	0.00026		0.000629	0.001353		0.000483	0.002961		0.00054	0.001288
-0.001739	0.002753		-0.00066	-0.000342		0.001337	-0.000716		-0.000233	0.000178
0.019276	0.015477		0.01648	0.01659		0.013106	0.01273		0.014665	0.013672
0.03004	0.027991		0.031346	0.032123		0.025541	0.032299		0.033651	0.031616
-0.002691	0.0051		-0.000212	0.000799		0.002863	0.002406		0.003351	0.002976
0.000771	0.000942		-0.000412	0.000397		-3.2e-05	0.001499		0.00101	0.001104
0.006195	0.003668		0.003035	0.003876		-0.000213	0.002104		0.004161	0.003274
0.008426	0.006515		0.005951	0.006431		0.004178	0.003172		0.003817	0.004381
-0.002205	0.000942		-0.000917	-0.00412		-0.000149	0.000761		-0.003059	-0.001156
0.003427	-0.000226		-4.3e-05	-0.00058		-0.003196	0.003831		-6.6e-05	-0.000883
-0.000268	0.001695		-0.000873	3.7e-05		0.003599	-0.002366		-0.000592	-7.2e-05
-0.002529	0.001435		-0.001657	-0.001204		-0.001026	-0.000445		-0.00143	-0.000198
0.026185	0.016417		0.016001	0.015938		0.023065	0.019441		0.016303	0.014441
-0.002601	-0.005123		-0.001453	-0.001669		4e-05	0.002154		-0.000574	0.000506
0.001701	0.002675		0.000373	0.003228		0.001854	0.004192		0.002754	0.002299
0.00775	0.005028		0.004411	0.004409		0.005574	0.004116		0.003853	0.003302
0.02859	0.030586		0.02547	0.027897		0.032492	0.02347		0.028369	0.023538
0.060505	0.058182		0.025554	0.027558		0.049475	0.046554		0.027112	0.024622
0.000201	0.000234		0.000179	0.000406		0.000126	0.000364		0.000106	0.000356
0	0		0	0		0	0		0	0
0.00426	0.003933		0.003875	0.003889		0.003232	0.003932		0.00379	0.003644
0.001527	0.00079		0.0019	0.000911		0.002319	0.001915		0.001615	0.001626
0.002185	0.001088		0.002318	0.001536		0.001493	0.00183		0.001461	0.001912
0.014314	0.014267		0.013913	0.014169		0.016915	0.014455		0.016268	0.014202
0.000702	-0.000553		0.000749	-0.000287		0.001325	0.000262		0.000751	0.000116
0.021922	0.027386		0.022118	0.027384		0.022303	0.024176		0.023609	0.02358
0.014055	0.015604		0.014486	0.015962		0.013947	0.011728		0.013843	0.013251
0.02584	0.028465		0.027868	0.028553		0.028232	0.028583		0.030572	0.027738
0.005986	0.006518		0.005542	0.00661		0.003586	0.005081		0.003936	0.004757
0.005953	0.004712		0.00578	0.005016		0.003086	0.004042		0.003818	0.004043
0.014428	0.013391		0.014412	0.015135		0.013589	0.013588		0.014124	0.014468
-0.002362	-0.002473		-0.002185	-0.002121		-0.001685	0.00132		-0.001835	0.000709
-2.4e-05	0.000762		-0.00042	0.000462		0.001475	0.001818		0.001832	0.001786
0.004699	0.004456		0.004971	0.004556		0.005394	0.007746		0.00491	0.008437
0.008871	0.006792		0.009577	0.006823		0.008016	0.016024		0.007995	0.016367
0.007339	0.008408		0.008312	0.008336		0.005595	0.012465		0.005924	0.013229
0.00649	0.005103		0.006789	0.005041		0.007499	0.010097		0.007275	0.011164
0.001105	0.001814		0.001137	0.001968		0.0008	0.003992		0.00165	0.004149
-0.00127	-0.000724		-0.001274	-0.000463		0.000274	0.00052		0.000398	0.000897
0.011526	0.009097		0.010566	0.008448		0.009342	0.011313		0.009401	0.011603
0.004892	0.004252		0.00501	0.004201		0.007002	0.013238		0.007465	0.013127
0.000645	0.003177		0.001046	0.002379		0.001123	0.002078		0.00101	0.002008
-0.000931	-0.00122		-0.001152	-0.000532		-0.000534	0.000268		-0.000158	0.000205
0.019234	0.019682		0.018645	0.019132		0.015814	0.014889		0.015968	0.015178
0.036161	0.036679		0.035247	0.035226		0.038718	0.035006		0.036389	0.033845
0.001234	-0.000805		5.9e-05	-0.000198		0.001346	0.00291		0.001829	0.002035
7.6e-05	0.000602		0.000243	0.000322		0.000727	0.001128		0.000303	0.00156
0.005431	0.007359		0.005243	0.006539		0.008414	0.006061		0.006624	0.005692
0.006755	0.008605		0.008016	0.010603		0.005256	0.005658		0.007031	0.006528
-0.001292	-0.005058		-0.001757	-0.004046		-0.004899	-0.002774		-0.004665	-0.001912
-0.000587	-0.001167		4.3e-05	-0.000645		0.000656	-0.002466		-0.000368	-0.001201
-0.000568	-0.000612		-0.000238	-0.000578		-0.001653	-8.3e-05		-0.001012	-0.000363
-0.00105	-0.001433		-0.001777	-0.000809		-0.000919	-0.000405		-0.000601	-0.000482
0.015713	0.017231		0.017773	0.017596		0.016758	0.016258		0.017078	0.016636
-0.001663	-0.001237		-0.001596	-0.001631		-0.000361	-0.000921		6.4e-05	-0.000637
0.001002	0.002744		0.001084	0.002864		0.002817	0.000487		0.002426	0.000881
0.002807	0.003443		0.0039	0.003957		0.002788	0.002744		0.002935	0.002732
0.021677	0.025153		0.021465	0.026398		0.023822	0.020935		0.023687	0.020349
0.034733	0.038694		0.036611	0.03953		0.038866	0.034416		0.039248	0.033204
0.032404	0.033359		0.025735	0.026473		0.026327	0.030279		0.022463	0.025447
3.6e-05	0.000184		3.4e-05	0.000159		4.2e-05	0.000124		4.3e-05	0.00012
0	0		0	0		0	0		0	0
0.001988	0.003762		0.004335	0.004021		0.005198	0.00271		0.003723	0.004075
0.004939	0.002052		0.001699	0.000461		0.000863	-0.000249		0.002641	0.00153
0.002568	0.002455		0.002233	0.001354		0.002686	0.001629		0.001367	0.00183
0.011148	0.016235		0.013769	0.014456		0.012831	0.013019		0.015987	0.013329
0.00013	-0.000425		0.000179	-0.000922		0.001658	-4.4e-05		0.000802	-0.000357
0.023349	0.029386		0.02382	0.028571		0.026792	0.021739		0.02353	0.023813
0.013881	0.015266		0.013618	0.015445		0.014138	0.017469		0.013918	0.013854
0.029848	0.027895		0.027515	0.026936		0.035494	0.02734		0.029412	0.028512
0.003331	0.006086		0.005617	0.006405		0.007044	0.002237		0.004575	0.005179
0.006664	0.003493		0.006112	0.004979		0.005384	0.003068		0.003845	0.004022
0.012157	0.016498		0.01391	0.014171		0.012892	0.01657		0.014409	0.014358
-0.000796	-0.001043		-0.002452	-0.001874		-0.00251	0.000119		-0.00279	0.001047
-0.002072	0.001163		-0.000518	0.001184		0.004337	0.001707		0.001704	0.001743
0.002892	0.005212		0.004015	0.004167		0.000985	0.00771		0.004248	0.007073
0.012287	0.005364		0.009047	0.006769		0.008644	0.01488		0.008179	0.016213
0.006091	0.009421		0.006305	0.008614		0.004654	0.013833		0.005747	0.013164
0.005456	0.002925		0.006469	0.004864		0.005567	0.011895		0.007539	0.01152
-0.000633	0.004372		0.000389	0.001981		0.002278	0.005406		0.001833	0.004032
-0.001489	-0.000569		-0.001225	-0.000674		0.002357	0.001882		0.000245	0.000775
0.010947	0.008177		0.010869	0.008536		0.011081	0.012989		0.008972	0.010655
0.00276	0.004621		0.004367	0.003876		0.008115	0.016492		0.00627	0.014034
0.00133	0.002735		0.001035	0.002963		0.001186	0.001476		0.001844	0.001049
-0.00136	-0.000627		-0.001291	-0.001097		0.000746	0.000848		-0.000559	0.000689
0.015283	0.020275		0.019349	0.02049		0.019419	0.018654		0.017115	0.016573
0.035862	0.035715		0.036193	0.03732		0.035513	0.029256		0.03925	0.035896
-0.00252	-0.002893		0.000283	-0.001336		0.002392	-0.002506		0.00163	0.001713
0.000413	-0.001689		0.000123	-6.4e-05		-0.001103	0.003518		0.000227	0.001369
0.003198	0.00552		0.004967	0.007251		0.004589	0.007157		0.00688	0.006083
0.01291	0.023401		0.010379	0.014567		0.017555	0.013146		0.010689	0.009116
-0.003609	-0.004822		-0.001647	-0.00433		-0.009012	-0.000919		-0.004899	-0.001865
-0.000653	0.000985		-0.000179	-0.00057		-0.003351	-0.000811		-0.000149	-0.001674
0.000993	-0.002919		-0.00045	-0.001635		-0.003844	0.000227		-0.002562	-0.000717
-0.004455	-0.000411		-0.002082	-0.001494		0.000392	-0.001061		-0.001481	-0.000655
0.018676	0.020143		0.015896	0.016805		0.011989	0.015508		0.01615	0.015028
-0.000475	0.000261		-0.001046	-0.000275		0.001846	-0.002369		0.000313	-0.001247
0.00066	0.003374		0.000534	0.00304		0.000117	-0.000667		0.003018	0.000464
0.005107	0.005178		0.002747	0.003486		0.001097	0.001427		0.002792	0.002796
0.013717	0.027521		0.020483	0.025686		0.015013	0.014695		0.021549	0.019787
0.023347	0.024999		0.031246	0.034927		0.03143	0.015615		0.035157	0.029333
0.016324	0.01787		0.027567	0.03015		0.021292	0.02352		0.024534	0.027505
0.007987	0.010235		0.003559	0.005903		0.006483	0.009635		0.003562	0.003262
0.00013	0.000389		0.000178	0.000535		0.000151	0.000452		0.000187	0.000542
0	0		0	0		0	0		0	0
0.006077	0.004183		0.0046	0.003868		0.005029	0.005529		0.004486	0.00442
0.000141	-0.000313		0.001465	0.000628		0.005802	0.001432		0.002691	0.001147
0.002247	0.001574		0.002074	0.001474		0.000615	0.001974		0.001283	0.001768
0.014598	0.014396		0.013302	0.015259		0.016915	0.012363		0.015164	0.01375
-0.000623	-0.001981		-0.000663	7.2e-05		-0.000641	-0.002023		-0.00036	-0.00153
0.030149	0.031892		0.02677	0.034299		0.025979	0.025924		0.026989	0.023779
0.012621	0.016113		0.013304	0.015898		0.013862	0.018101		0.014938	0.015474
0.031755	0.023596		0.029284	0.023703		0.02946	0.03029		0.030031	0.029608
0.005972	0.006289		0.005733	0.006287		0.005734	0.007158		0.005941	0.005423
0.006555	0.006502		0.00639	0.005996		0.004912	0.004444		0.005531	0.004252
0.014107	0.015295		0.01438	0.014393		0.017571	0.016236		0.015976	0.016365
-0.003702	-0.000873		-0.002828	-0.000655		-0.005842	0.000966		-0.003671	0.001247
-0.000946	0.002273		-0.001353	0.000868		0.000939	0.001536		0.002123	0.001053
0.002879	0.002692		0.002574	0.003502		0.003139	0.004916		0.001793	0.006366
0.007512	0.007415		0.008628	0.006416		0.008246	0.017485		0.009202	0.016636
0.003838	0.008625		0.00527	0.007394		0.006719	0.014304		0.006164	0.014638
0.006921	0.005262		0.00643	0.004706		0.008819	0.014696		0.00718	0.014069
-0.0009	0.000985		-0.00019	0.001315		0.004341	0.003306		0.002678	0.004419
-0.001007	-0.000271		-0.001301	6.6e-05		-0.000942	0.000793		0.00076	0.001491
0.009808	0.008812		0.009201	0.007522		0.008369	0.009617		0.008014	0.01042
0.004796	0.00266		0.004054	0.0038		0.005074	0.016802		0.006635	0.014627
0.002244	0.002818		0.001155	0.003294		0.004469	-0.001065		0.002294	9e-06
-0.001791	-0.000271		-0.001231	-0.000559		-0.001513	0.001719		1.1e-05	0.000145
0.024947	0.025577		0.021374	0.024193		0.022797	0.022704		0.021065	0.02017
0.036247	0.03955		0.038445	0.039622		0.042316	0.041249		0.041773	0.039375
-0.00067	-0.001889		-0.000967	-0.000735		0.001699	0.001003		0.001237	7.4e-05
8e-06	-0.000931		0.000251	0.00011		-0.000295	0.000764		0.001067	0.001689
0.004488	0.007681		0.006027	0.00785		0.003916	0.005286		0.005902	0.006005
0.017883	0.024784		0.016435	0.023588		0.020636	0.015047		0.018256	0.013887
-0.001511	-0.002137		-0.00154	-0.002167		-0.002827	-0.000214		-0.003351	-0.000281
0.000914	-0.000147		0.001195	0.000671		-0.001012	-0.000331		-0.001297	0.000686
-0.000799	-0.003412		-0.001521	-0.002644		-0.004293	-0.002622		-0.003119	-0.00121
-0.003068	-0.001975		-0.003707	-0.001522		-0.004086	-0.000888		-0.003802	-0.002417
0.01476	0.01377		0.014328	0.015354		0.016636	0.011582		0.014318	0.011811
0.000147	0.001754		-0.000164	0.000606		0.000904	-0.001581		-0.000447	-0.001738
-0.000562	0.003712		-0.000486	0.002566		0.004819	0.001021		0.002329	0.001271
0.00121	0.002543		0.002478	0.003216		0.003767	0.003666		0.00265	0.003033
0.02116	0.025835		0.019014	0.024594		0.019468	0.019616		0.01982	0.017897
0.026497	0.030463		0.027344	0.029023		0.027348	0.024082		0.027986	0.024621
0.021366	0.028773		0.024154	0.026461		0.021044	0.022522		0.02353	0.02297
0.009864	0.017578		0.011263	0.01686		0.010034	0.007063		0.012108	0.010009
0.039888	0.041969		0.028033	0.033662		0.040081	0.032204		0.029514	0.024382
8.6e-05	0.000284		8.7e-05	0.000292		8.2e-05	0.000195		9.1e-05	0.000182
0	0		0	0		0	0		0	0
0.004863	0.004274		0.005277	0.003642		0.003798	0.005011		0.005635	0.005818
0.001425	0.000839		0.001055	0.001039		0.000647	0.002494		0.00436	0.00208
0.00237	0.001255		0.002124	0.001449		0.000686	0.002154		0.001063	0.002266
0.014575	0.017058		0.014177	0.01563		0.015475	0.018477		0.016355	0.014711
-0.001631	0.003224		-0.000932	0.000373		-0.000623	-0.001541		-0.000764	-0.00161
0.027623	0.044757		0.027992	0.034682		0.03092	0.025308		0.029082	0.027091
0.014475	0.018876		0.014659	0.016098		0.017907	0.012078		0.015065	0.013855
0.027321	0.022203		0.029595	0.023813		0.029087	0.033186		0.02935	0.030868
0.007729	0.007573		0.007388	0.007281		0.006658	0.005762		0.005754	0.005436
0.005903	0.007074		0.00546	0.005947		0.006467	0.004763		0.006633	0.004165
0.016527	0.011975		0.015401	0.016002		0.016251	0.017181		0.01647	0.016439
-0.002992	-0.000136		-0.002835	-0.000772		-0.002059	0.002261		-0.001443	0.00111
-0.000945	-0.000645		-0.001009	0.000764		0.002065	3.4e-05		0.001207	0.001121
0.001864	0.003212		0.002234	0.002355		0.000627	0.007226		0.002013	0.005797
0.007197	0.005757		0.00852	0.006283		0.010652	0.017048		0.008844	0.016291
0.00631	0.004345		0.009329	0.006139		0.00669	0.015703		0.007341	0.014924
0.006783	0.005114		0.007096	0.005498		0.006285	0.014977		0.007375	0.013999
0.00096	-0.000545		-8e-05	0.000961		0.001	0.005185		0.003597	0.004172
-0.001573	0.000856		-0.001095	-0.000123		0.001421	0.002004		0.000897	0.001579
0.008359	0.006772		0.008016	0.007866		0.006315	0.011009		0.008338	0.010583
0.004986	0.005843		0.004778	0.003644		0.007761	0.013435		0.006771	0.014025
-0.000147	0.005304		0.000539	0.002343		0.00206	0.000553		0.003014	7e-05
0.000157	-0.00045		-0.00076	-0.000163		0.001065	-0.001696		0.0006	0.000213
0.024863	0.027991		0.023119	0.02421		0.022873	0.021493		0.022475	0.02132
0.047525	0.048934		0.043136	0.044318		0.05087	0.051619		0.047396	0.045228
-0.000124	0.001982		-0.000862	7.5e-05		-0.000661	0.000431		0.000761	0.000618
0.000396	0.002543		0.000489	6.8e-05		0.004319	0.001562		0.001024	0.001395
0.009661	0.009518		0.00679	0.007797		0.008743	0.00584		0.007027	0.006052
0.016787	0.02173		0.017453	0.02216		0.015212	0.012368		0.017768	0.014597
-8.9e-05	-0.000634		-0.000969	-0.001156		-0.000932	0.000157		-0.001971	-5.6e-05
0.002696	0.001202		0.002629	0.001839		-0.000836	0.002808		0.001163	0.001751
-0.004162	-0.001619		-0.001327	-0.001192		-0.001088	-0.000402		-0.003106	-0.00022
-0.003577	-0.001354		-0.002942	-0.002818		-0.006032	-0.005145		-0.003959	-0.002303
0.010617	0.013614		0.011347	0.011181		0.012746	0.009421		0.012932	0.009914
-0.000121	-0.000525		-0.000954	-8.1e-05		-0.004006	-0.001611		-0.002444	-0.001319
-0.001078	0.000518		-0.000186	0.001279		0.000623	0.003303		0.003118	0.000478
0.002082	0.002563		0.001772	0.002067		0.00238	0.003323		0.000839	0.003073
0.019936	0.020388		0.018827	0.022187		0.023628	0.017488		0.020394	0.018091
0.030835	0.029475		0.028433	0.031134		0.025831	0.031256		0.029126	0.027665
0.032662	0.029277		0.027905	0.028093		0.027478	0.022323		0.025795	0.022256
0.014947	0.020585		0.012195	0.019084		0.018689	0.014067		0.013979	0.011789
0.031757	0.045007		0.033518	0.041725		0.037021	0.029884		0.035994	0.029758
0.027061	0.031678		0.01696	0.019958		0.026375	0.026086		0.01906	0.016509
-4e-06	4.5e-05		2e-06	2.3e-05		2e-05	8.8e-05		2e-05	6.6e-05
0	0		0	0		0	0		0	0
0.00468	0.002857		0.005274	0.003246		0.007747	0.007037		0.00565	0.006146
0.001605	0.002536		0.002448	0.002514		0.005751	0.002333		0.003476	0.002983
0.001995	0.002334		0.002226	0.001253		0.002586	0.003138		0.001817	0.002063
0.016003	0.017694		0.015404	0.01741		0.016659	0.016262		0.016053	0.017005
-0.000273	0.000933		-0.000742	0.00229		4.6e-05	-0.000731		0.000533	-0.000819
0.028929	0.031309		0.027499	0.035319		0.032475	0.032513		0.030853	0.029495
0.017767	0.01713		0.014624	0.016944		0.015011	0.012539		0.015965	0.012437
0.033049	0.027699		0.029851	0.025251		0.031736	0.032308		0.030084	0.03104
0.008714	0.008339		0.006654	0.007388		0.00528	0.00387		0.005499	0.004222
0.004087	0.004487		0.005247	0.005205		0.008836	0.003663		0.007376	0.00413
0.016403	0.019715		0.015987	0.015333		0.015857	0.016405		0.016255	0.01615
-0.001885	-0.001106		-0.002389	-0.000585		0.002844	0.000202		0.001196	0.000595
-0.001187	0.000353		-0.000748	0.000595		0.000869	0.001483		0.001378	0.000836
0.001853	0.001338		0.001651	0.00213		0.00197	0.005657		0.002099	0.005897
0.010757	0.005485		0.00879	0.007023		0.007927	0.014843		0.009506	0.016167
0.01688	0.005147		0.011638	0.005326		0.008313	0.014937		0.007821	0.015628
0.007499	0.006071		0.006896	0.005992		0.006697	0.012566		0.006636	0.013556
0.000144	0.002136		0.000519	0.001051		0.005029	0.004398		0.003443	0.004547
-0.000848	-0.000701		-0.001151	0.000124		0.002065	0.001861		0.001861	0.002131
0.005878	0.00768		0.007018	0.00716		0.00972	0.010961		0.007956	0.011563
0.00567	0.003777		0.005012	0.004947		0.009481	0.013279		0.008914	0.012613
0.000235	-9.3e-05		0.000514	0.002772		0.002553	0.001484		0.002772	0.000593
0.00043	0.000469		5e-05	-0.000132		0.002041	0.000331		0.001351	-0.00084
0.023738	0.022989		0.023565	0.023897		0.024262	0.02273		0.023082	0.021027
0.05187	0.052129		0.049226	0.050557		0.054211	0.052236		0.052853	0.051602
-0.000664	0.001911		-0.000454	0.000984		0.001684	0.000141		0.000403	0.000368
0.000909	-0.001001		0.000676	0.00056		-0.000332	0.001727		0.001327	0.002101
0.00662	0.006409		0.008128	0.008477		0.008516	0.006756		0.009377	0.005902
0.017121	0.019515		0.017003	0.020075		0.016623	0.015435		0.017057	0.014336
-0.001283	-0.000768		-0.00077	-0.000641		-0.002247	-0.0003		-0.001957	-0.000338
0.003923	0.004102		0.003838	0.002799		0.004545	0.002796		0.00294	0.003347
0.000287	0.001248		-0.001199	0.000421		-0.00358	0.002024		-0.002832	0.00111
-0.002307	-0.004689		-0.002364	-0.003209		-0.002352	-0.001485		-0.002957	-0.00296
0.008482	0.006533		0.009619	0.010254		0.009358	0.008632		0.011406	0.009914
-0.002658	-0.001418		-0.0011	0.000103		-0.00438	-0.000739		-0.00319	-0.001023
0.000901	-0.000212		-0.000241	0.000819		0.003457	-0.001723		0.000566	0.000493
0.002028	0.001206		0.002176	0.001543		-0.002969	0.002249		-0.000277	0.002461
0.015325	0.019589		0.017558	0.022451		0.01856	0.016522		0.020576	0.017666
0.027853	0.0323		0.02934	0.030756		0.032741	0.027958		0.029465	0.028389
0.030016	0.026099		0.029413	0.02682		0.028757	0.021627		0.027512	0.022262
0.011944	0.018884		0.013202	0.018118		0.013827	0.014213		0.016356	0.013431
0.028296	0.038227		0.028575	0.03918		0.03105	0.026802		0.034206	0.029048
0.02465	0.028913		0.025206	0.030812		0.030756	0.024875		0.028874	0.026102
0.006667	0.006752		0.004344	0.00438		0.007468	0.00719		0.004686	0.004563
1.9e-05	-1.7e-05		7e-06	-3e-05		1.8e-05	-1.1e-05		2.4e-05	-3.3e-05
0	0		0	0		0	0		0	0
0.007133	0.002352		0.005284	0.002975		0.004098	0.005906		0.006084	0.005661
0.005869	0.006031		0.002542	0.002982		0.003039	0.005262		0.003208	0.002179
0.002416	-0.000452		0.002595	0.001104		0.00194	-0.000499		0.002577	0.001932
0.017062	0.017254		0.01821	0.016091		0.016574	0.016394		0.016282	0.016525
0.000324	0.003439		-0.000277	0.000688		0.004436	3.7e-05		0.001587	-0.000473
0.025795	0.029037		0.027171	0.030873		0.029088	0.030942		0.030317	0.030787
0.008538	0.016984		0.014399	0.016036		0.016145	0.014186		0.014924	0.013469
0.031029	0.026589		0.031693	0.028436		0.029924	0.027307		0.031377	0.030727
-7e-06	0.00617		0.006597	0.007577		0.004635	0.003102		0.003656	0.003541
0.007193	0.0041		0.004861	0.004672		0.006656	0.00462		0.007818	0.003984
0.014448	0.013672		0.015551	0.016355		0.017023	0.014088		0.015809	0.014316
-0.002491	-0.00034		-0.002527	-0.001394		0.003032	-0.001298		0.00253	-0.000166
0.000829	0.003017		-0.000372	0.000806		0.001343	0.001199		0.000665	0.000747
0.000809	0.002031		0.001146	0.00198		0.005482	0.004161		0.002537	0.004697
0.007051	0.012278		0.01027	0.007742		0.011088	0.017466		0.009606	0.015585
0.008942	0.0078		0.012241	0.006422		0.008438	0.017859		0.008855	0.015929
0.005648	0.006866		0.00699	0.005739		0.006981	0.013549		0.007669	0.014058
0.000568	0.001301		0.000887	0.001188		0.003899	0.00409		0.003133	0.004478
-0.001139	0.000642		-0.001601	0.000354		0.002082	0.002925		0.002184	0.00181
0.00709	0.006514		0.007485	0.007295		0.006517	0.013694		0.009832	0.011642
0.003521	0.005861		0.005578	0.004376		0.00941	0.009605		0.009909	0.012709
0.002801	0.005229		0.000193	0.000618		0.005078	-0.001257		0.002928	0.000945
-0.000914	-0.00059		0.000292	-0.000335		0.00046	-0.002264		0.001299	-0.000608
0.023127	0.02163		0.022994	0.022711		0.022174	0.017332		0.023108	0.019238
0.052448	0.056585		0.048831	0.049968		0.060699	0.054852		0.054535	0.048374
-0.000286	-0.00189		-0.001338	0.000687		0.00059	0.002715		0.002581	0.001152
0.000747	0.001003		3.5e-05	-0.000104		0.000556	0.004306		0.001097	0.002325
0.008735	0.010967		0.007793	0.009773		0.012216	0.003974		0.010769	0.007127
0.01687	0.018377		0.018091	0.019201		0.02083	0.014962		0.01794	0.016227
-0.000887	-0.00041		0.000189	-0.000237		-0.003252	-0.001423		-0.001697	-0.000639
0.005525	0.002636		0.004692	0.004179		0.005589	0.005416		0.006587	0.004661
0.000477	0.001887		0.000874	0.000307		-0.004284	0.001529		-0.003336	0.001135
-0.000485	-0.00319		-0.001549	-0.00293		0.000704	-0.002687		-0.002876	-0.001744
0.010284	0.012499		0.01217	0.012669		0.013395	0.013219		0.012831	0.012827
0.000574	0.004198		-0.002907	-0.000235		0.000769	-0.000638		-0.001985	-0.000938
-0.001393	0.003617		-0.001076	-0.000156		-0.00633	0.000372		0.000607	-0.001888
0.002573	0.000424		0.001519	0.001495		0.001174	0.001483		0.000428	0.002088
0.018148	0.031456		0.016124	0.02266		0.019742	0.020386		0.018585	0.017453
0.029636	0.029161		0.027316	0.029431		0.02766	0.024032		0.027838	0.023613
0.022212	0.023965		0.024414	0.023119		0.024199	0.023133		0.024043	0.021061
0.01272	0.011997		0.011097	0.014621		0.017889	0.010565		0.012469	0.012104
0.023288	0.030808		0.025417	0.033712		0.036048	0.032379		0.0291	0.024945
0.022978	0.032926		0.022921	0.029414		0.028283	0.028514		0.029403	0.023203
0.006405	0.006331		0.007201	0.005969		0.005832	0.006054		0.005312	0.005785
-0.002906	0.001626		-0.000408	-0.000176		0.001406	-0.001687		4.8e-05	-0.000314
6.2e-05	4.5e-05		8.1e-05	9.1e-05		2.5e-05	0.000238		6.6e-05	0.000198
0	0		0	0		0	0		0	0
0.00508	0.003709		0.005895	0.003119		0.005182	0.003731		0.004175	0.00464
0.001861	0.001257		0.002892	0.003004		-0.000739	-0.000346		0.001407	0.001544
0.003525	0.00017		0.003	0.001043		0.003315	0.002585		0.002735	0.001101
0.023353	0.013333		0.016429	0.015489		0.015825	0.017389		0.014081	0.014059
-0.000655	-0.001		0.000284	0.000463		0.002332	-0.000659		0.001036	0.000998
0.027552	0.034851		0.025711	0.026687		0.031583	0.030182		0.027893	0.025256
0.017076	0.015295		0.015371	0.015415		0.016681	0.015603		0.015577	0.013769
0.032823	0.034324		0.031109	0.029193		0.032274	0.032847		0.028191	0.030235
0.008566	0.007372		0.005875	0.004411		0.001712	0.003639		0.002762	0.004648
0.004373	0.006653		0.004048	0.005509		0.00716	0.004999		0.005146	0.005472
0.016099	0.013493		0.012048	0.012814		0.015728	0.012994		0.014237	0.012653
-0.003913	-0.00285		-0.002584	-0.002547		0.002197	0.000353		0.00016	-0.00018
-5.3e-05	-0.000215		-0.000813	0.000168		-0.000239	-0.000913		0.001197	0.00035
0.000477	0.002915		0.002039	0.001879		0.001229	0.003561		0.00197	0.003876
0.011932	0.00795		0.009547	0.008358		0.011018	0.015808		0.010307	0.017687
0.006965	0.007696		0.008925	0.00795		0.010047	0.016611		0.009904	0.018529
0.007013	0.004197		0.007653	0.007387		0.009545	0.017026		0.009167	0.015009
0.00229	-0.000331		0.001899	0.00122		-0.000585	0.004849		0.00125	0.005411
-0.003259	0.001823		-0.001703	0.000539		0.002393	0.000918		0.00066	0.001074
0.010245	0.00709		0.008866	0.00829		0.012078	0.011029		0.008724	0.01181
0.006683	0.004178		0.00642	0.006355		0.011014	0.013702		0.00889	0.013052
-0.001789	-0.001832		8.4e-05	0.001376		0.001822	0.001721		0.001939	0.000615
0.00136	-0.001195		-0.000754	3e-06		0.002761	-0.000597		0.002163	-0.000737
0.023982	0.024577		0.021144	0.019429		0.024821	0.018831		0.020624	0.017519
0.046512	0.048966		0.043676	0.044711		0.053578	0.042074		0.048004	0.042176
-0.001549	0.001112		-0.001395	0.00139		0.008659	0.002734		0.003639	0.000854
-0.000718	0.000942		0.000555	0.001183		0.004032	0.00207		0.002223	0.001557
0.010797	0.015677		0.008981	0.01314		0.014671	0.011222		0.013496	0.008687
0.020142	0.01915		0.021287	0.02089		0.017755	0.018062		0.020924	0.018567
0.003381	0.000853		-0.000832	2.6e-05		0.000525	-0.00075		-0.003861	-5.4e-05
0.005256	0.005358		0.005102	0.004389		0.010389	0.006855		0.005863	0.005056
0.00202	-0.002569		-0.000141	0.001025		-0.002435	-0.000591		-0.001658	-0.000897
-0.001168	0.000209		-0.000243	-0.000678		-0.006867	-0.001612		-0.000472	-0.00212
0.019277	0.022466		0.02124	0.020239		0.01766	0.018958		0.01754	0.019449
-0.006379	-0.002344		-0.001804	0.001058		-0.000437	-0.001936		0.001367	0.001624
-0.004066	-0.003186		-0.001789	0.000205		0.000661	-0.004021		-0.003678	-0.001347
-0.000303	0.002564		0.000724	0.000916		0.005453	0.002114		0.002727	0.001439
0.015427	0.020248		0.015561	0.021034		0.017574	0.016363		0.015193	0.015518
0.024484	0.02475		0.022356	0.023431		0.019711	0.016		0.020704	0.018309
0.017019	0.017675		0.019509	0.018974		0.016089	0.018423		0.019249	0.018178
0.008461	0.009597		0.008624	0.011241		0.006196	0.009784		0.008777	0.008459
0.021807	0.027982		0.020376	0.024425		0.020671	0.016351		0.023983	0.018968
0.01981	0.027052		0.018118	0.023923		0.027673	0.016276		0.024472	0.020629
0.008352	0.004145		0.004988	0.004593		0.001124	0.003116		0.003542	0.004289
2e-05	-0.002564		-0.000857	0.000324		-0.001553	-0.000115		0.000193	0.000313
0.024729	0.025048		0.018698	0.019645		0.02738	0.019818		0.020845	0.017051
9.6e-05	0.000317		0.000112	0.000175		0.000109	0.000223		9.9e-05	0.000215
0	0		0	0		0	0		0	0
0.006569	0.003491		0.006077	0.003537		0.004267	0.004735		0.004356	0.004511
0.002816	0.003282		0.002538	0.00319		0.002351	0.001333		0.001274	0.000681
0.00333	0.001983		0.003125	0.001482		0.003254	0.001196		0.003117	0.001409
0.014476	0.016964		0.01645	0.016008		0.014062	0.01352		0.01473	0.014687
0.000975	0.000289		0.000798	6.7e-05		-5e-05	0.001891		0.000937	0.001028
0.028928	0.026668		0.028708	0.028447		0.030088	0.025169		0.030535	0.026667
0.018208	0.016919		0.017558	0.016931		0.017724	0.014922		0.017494	0.01503
0.033963	0.031542		0.033265	0.03185		0.028587	0.034057		0.0293	0.033788
0.007119	0.00397		0.007251	0.004979		0.003419	0.006046		0.003264	0.005354
0.00377	0.006378		0.004094	0.006395		0.004866	0.006876		0.005564	0.006107
0.010112	0.01355		0.011477	0.013818		0.01327	0.013932		0.013835	0.014056
-0.00213	-0.002845		-0.00288	-0.002547		-0.001111	0.000454		-0.000136	0.000386
-0.001281	-0.0002		-0.00102	-0.00026		0.001675	0.000888		0.00109	0.000489
0.003225	0.001408		0.002441	0.00174		0.001595	0.003906		0.001375	0.004368
0.009286	0.007529		0.009886	0.007366		0.010235	0.018444		0.011016	0.01794
0.009631	0.008108		0.008931	0.008599		0.010221	0.019088		0.009631	0.018206
0.008325	0.008586		0.008086	0.007166		0.009454	0.014937		0.00954	0.015415
0.002061	0.001835		0.001727	0.00133		0.00126	0.00596		0.000814	0.005428
-0.001361	3e-06		-0.001758	0.000419		-0.000372	0.000644		0.000308	0.000941
0.008619	0.009123		0.00925	0.008154		0.007851	0.011495		0.009126	0.01113
0.006905	0.007081		0.006759	0.006028		0.007887	0.013405		0.008667	0.013656
-3.5e-05	0.001455		-0.000421	0.000573		0.001009	0.000634		0.000952	0.000711
-0.001577	0.000496		-0.000848	-4.5e-05		0.002249	-0.000473		0.001978	-0.000407
0.023705	0.019369		0.023078	0.020429		0.021983	0.02015		0.022167	0.019336
0.045478	0.044736		0.044475	0.045674		0.049886	0.045155		0.049787	0.042787
-0.00088	0.003362		-0.001313	0.002873		0.003444	0.000884		0.004613	0.001092
0.001786	0.00188		0.001136	0.001652		0.002355	0.001531		0.002467	0.001572
0.009783	0.015304		0.010021	0.016223		0.014394	0.010367		0.013945	0.010695
0.025073	0.026888		0.023567	0.024402		0.024395	0.022849		0.023099	0.021808
-0.002534	-0.000407		-0.000603	8.3e-05		-0.005632	0.000281		-0.003978	-0.000135
0.004764	0.004321		0.005064	0.004445		0.00413	0.004176		0.005395	0.004736
-0.001228	0.001834		-3.7e-05	0.000627		-0.000833	-0.001782		-0.001658	-0.001038
-6.2e-05	-0.000535		7e-06	-9.1e-05		0.001161	-0.002365		-0.001155	-0.002057
0.024217	0.02087		0.022654	0.020987		0.017871	0.020605		0.017654	0.020182
-0.001102	0.000989		-0.002349	-0.000147		0.001745	0.003086		0.001392	0.001218
-0.001402	2.6e-05		-0.002368	-0.000318		-0.004871	-0.001315		-0.003066	-0.002289
0.000475	0.000334		0.000305	0.001316		0.002027	0.001037		0.003041	0.001169
0.014489	0.018022		0.014688	0.018643		0.012802	0.013547		0.014214	0.014724
0.019115	0.020818		0.020728	0.021938		0.018755	0.017061		0.019578	0.01727
0.019218	0.017645		0.019596	0.018102		0.018726	0.0163		0.019207	0.017786
0.007426	0.011339		0.007652	0.010161		0.007168	0.007317		0.006951	0.00765
0.018594	0.020972		0.019073	0.021622		0.021644	0.016115		0.020748	0.015601
0.015845	0.01999		0.016726	0.021251		0.021941	0.019697		0.022985	0.018673
0.003222	0.004097		0.004459	0.004108		0.003645	0.004063		0.00305	0.003819
-0.000701	0.000945		-0.000565	-0.000135		0.000376	0.001011		-0.000155	0.000494
0.019916	0.021449		0.019995	0.020912		0.022183	0.018906		0.02233	0.01833
0.027241	0.020626		0.019938	0.015162		0.027412	0.022824		0.019837	0.016697
-1.1e-05	4.4e-05		-1.2e-05	4.6e-05		-2.2e-05	3.9e-05		-1.3e-05	3.5e-05
0	0		0	0		0	0		0	0
0.004248	0.003332		0.005651	0.004003		0.002528	0.006523		0.004424	0.00504
0.003089	0.008527		0.002365	0.003384		-0.000563	-0.003784		0.001573	0.001402
-0.000439	0.001814		0.003744	0.00199		-0.000945	-0.000448		0.002049	0.001541
0.012168	0.014677		0.015657	0.016279		0.017776	0.017553		0.016842	0.01438
0.004411	0.00229		0.000979	0.000268		0.007772	-0.002019		0.000984	0.001057
0.030971	0.026558		0.03027	0.028266		0.033903	0.030238		0.031578	0.02588
0.014213	0.026467		0.01774	0.016576		0.019165	0.014304		0.017721	0.014292
0.029101	0.027276		0.034125	0.031007		0.030742	0.037896		0.029095	0.032741
0.003699	0.007378		0.006541	0.005159		0.007011	0.004481		0.003852	0.005668
0.006425	0.004623		0.004154	0.00618		0.007157	0.002204		0.005823	0.006146
0.007555	0.018279		0.011143	0.013808		0.012877	0.020034		0.012773	0.01481
-0.00806	0.002128		-0.002579	-0.002766		0.002253	-0.000491		-0.001796	0.000345
-0.002727	-0.001879		-0.001137	6.8e-05		-0.001444	0.002028		0.001025	0.000404
0.001182	0.001082		0.002698	0.001999		-0.000621	0.012291		0.00191	0.004222
0.008432	0.003428		0.008812	0.007531		0.019625	0.021521		0.009925	0.019997
0.008276	0.016455		0.008958	0.008542		0.002183	0.015018		0.00975	0.01894
0.010512	0.002884		0.009307	0.007916		0.01033	0.014692		0.009052	0.014287
-0.005357	0.001314		0.001555	0.001651		0.001482	0.002035		0.001126	0.00616
-9.2e-05	2.3e-05		-0.001577	-0.000433		-0.000327	0.004843		0.000137	0.001313
0.01203	0.002393		0.009588	0.009642		0.010761	0.008325		0.009299	0.011702
0.005413	-0.000617		0.007186	0.006415		0.008623	0.016286		0.008524	0.01463
0.001215	0.000765		-0.000296	0.001442		-0.003987	-0.002296		0.000874	0.001524
-0.001219	-0.001925		-0.001471	7.3e-05		-0.00471	0.000955		0.001235	0.000631
0.012075	0.016757		0.02257	0.020188		0.01368	0.012915		0.02299	0.01904
0.028176	0.043842		0.044567	0.043923		0.035979	0.022516		0.046389	0.043373
-0.005482	0.004373		-0.001666	0.001601		0.002638	-0.002603		0.002465	0.000959
0.001475	0.002975		0.000913	0.002114		-0.001389	-0.001303		0.002074	0.001378
0.011834	0.02826		0.010152	0.015069		0.006453	0.013439		0.012845	0.010006
0.020667	0.019876		0.023809	0.025691		0.030599	0.025741		0.025307	0.020867
0.007282	0.002541		-0.001221	-0.000603		0.000958	-0.000229		-0.003923	0.000745
0.007901	0.00261		0.00469	0.004375		-8.4e-05	0.00256		0.004929	0.003995
0.005122	0.000117		-0.000739	0.001411		-0.012149	0.00663		-0.000741	-0.000252
0.005681	0.003055		-0.000247	0.000457		-0.005708	6e-05		0.000249	-0.000838
0.018546	0.017653		0.024335	0.021621		0.014418	0.019451		0.01975	0.022301
-0.000113	-0.005334		-0.000581	0.00062		0.006439	-0.007598		0.002408	0.002288
-0.005052	0.009233		-0.001917	0.000771		0.004013	-0.006061		-0.003406	-0.000437
0.001203	0.007439		0.000539	0.001947		0.005348	-0.000473		0.002509	0.001995
0.014039	0.019279		0.015552	0.02018		0.018478	0.020325		0.014433	0.015139
0.022155	0.021962		0.021591	0.020247		0.027218	0.023101		0.019488	0.019474
0.031797	0.021917		0.020067	0.017696		0.035311	0.02993		0.020697	0.018357
0.006271	-0.002266		0.007539	0.009222		0.008366	0.002069		0.007236	0.00654
0.013804	0.004654		0.018104	0.01874		0.010556	0.006755		0.018991	0.015244
0.014452	0.014136		0.015116	0.017427		0.016745	0.016353		0.019149	0.018305
0.00328	0.00489		0.002941	0.005111		0.003619	0.004586		0.003912	0.003433
-0.00115	-0.004231		-0.000598	-0.000218		-0.000801	-0.00337		0.000146	0.001108
0.004817	0.004107		0.015947	0.017422		0.007631	0.006953		0.017956	0.015129
0.013586	0.006751		0.025177	0.019338		0.009489	0.007086		0.024564	0.020805
-0.005602	0.003804		-0.000375	-0.001375		-0.003109	-0.004283		-0.000197	0.001262
3.2e-05	7.5e-05		2.6e-05	8.3e-05		5.4e-05	-0.000123		1.9e-05	-5.4e-05
0	0		0	0		0	0		0	0
0.003634	0.005458		0.005453	0.004127		0.005412	0.005464		0.004066	0.005712
0.001269	0.003125		0.001138	0.003057		-0.000211	0.002306		-0.001416	0.000816
0.00546	0.001808		0.003495	0.001821		-0.000364	0.002896		-0.001139	0.001962
0.020061	0.01494		0.018811	0.014736		0.023609	0.016017		0.021418	0.016366
-3.9e-05	-0.000111		2.4e-05	0.000194		0.002541	-9.3e-05		0.002646	-0.001334
0.034211	0.033503		0.034123	0.031728		0.035257	0.027417		0.033196	0.028631
0.018418	0.014088		0.017087	0.017916		0.018971	0.01292		0.016882	0.013369
0.03895	0.032244		0.036189	0.031502		0.031593	0.031585		0.03323	0.034796
0.006159	0.008698		0.005792	0.006686		0.004025	0.005305		0.004873	0.005628
0.004492	0.005847		0.004592	0.005456		0.007963	0.005464		0.008235	0.005074
0.014261	0.013773		0.012681	0.01696		0.011841	0.01593		0.015294	0.016833
-0.00259	-0.003436		-0.001461	-0.001462		-0.004207	0.000457		-0.003908	-0.001207
-0.000558	0.000761		-0.001202	0.000518		-0.000357	-0.001158		-0.001208	-0.000647
0.001587	0.003707		0.001906	0.00386		0.003266	0.00316		0.00179	0.005429
0.008102	0.008479		0.009165	0.008447		0.007108	0.023358		0.010909	0.023476
0.007972	0.007614		0.008959	0.008759		0.010546	0.019536		0.008959	0.018948
0.012392	0.007897		0.011308	0.007369		0.007948	0.012633		0.00838	0.013579
0.001644	0.001073		0.001202	0.001729		0.000792	0.007436		0.002159	0.006904
-0.002443	-0.001566		-0.002146	-0.001065		0.001405	0.002247		0.000782	0.002359
0.011288	0.012578		0.011753	0.010831		0.012091	0.013019		0.01411	0.012004
0.008168	0.006218		0.007916	0.006132		0.010043	0.017098		0.009625	0.017163
-0.001283	0.001713		-0.000332	0.00148		0.001403	0.004406		0.002629	0.003521
-0.001308	-0.000667		-0.001563	-0.00088		-2.5e-05	0.003128		-0.000244	0.002278
0.021877	0.022919		0.021657	0.022277		0.027146	0.017802		0.023913	0.017554
0.045749	0.041872		0.044626	0.044082		0.040003	0.043326		0.045214	0.040886
-0.002908	-0.002875		-0.003354	-0.000742		-0.000387	0.002017		0.001139	0.000123
-0.000554	0.005344		0.00053	0.00353		0.003032	0.00271		0.003062	0.00123
0.011214	0.011984		0.010754	0.013866		0.011948	0.008872		0.010673	0.009915
0.023667	0.025087		0.022866	0.024963		0.028139	0.01755		0.027895	0.018815
0.001173	-0.000644		0.00212	5.8e-05		-0.000382	0.002797		-0.000557	0.002126
0.005844	0.005163		0.005839	0.004507		0.008756	0.00444		0.006641	0.004768
-0.000756	0.000822		0.001049	0.000558		0.001118	0.002106		-0.001166	0.001192
-0.002022	0.00224		-0.001152	0.001549		-0.000924	0.002634		-0.000976	0.002276
0.0257	0.024485		0.022761	0.024432		0.02518	0.026625		0.024252	0.024369
0.000707	0.000886		0.000308	0.000111		0.003737	0.002375		0.004091	0.000644
-0.00184	0.001468		-0.000655	0.003543		-0.000646	0.002841		0.000703	0.003017
0.000686	0.004832		0.000466	0.00524		0.003188	0.004861		0.003917	0.003797
0.018635	0.025637		0.021366	0.025318		0.017899	0.017441		0.019213	0.019866
0.026708	0.017838		0.023601	0.016843		0.019114	0.024003		0.020756	0.022722
0.018183	0.015697		0.022563	0.015915		0.0212	0.020258		0.023632	0.022604
0.007656	0.006059		0.005166	0.003445		0.007107	0.005365		0.005373	0.003898
0.01772	0.016122		0.017597	0.014201		0.014384	0.014808		0.013249	0.01294
0.013429	0.011816		0.014372	0.013064		0.013151	0.015283		0.015207	0.014033
0.002163	0.007708		0.001963	0.005728		0.004489	0.001826		0.004712	0.002165
-0.0003	-0.002564		-0.000256	-0.00246		-0.000264	0.002161		0.000772	0.000643
0.008681	0.01065		0.008373	0.009437		0.010365	0.007879		0.009821	0.007661
0.022024	0.018632		0.022021	0.018396		0.020884	0.018517		0.018173	0.018865
-0.003018	-0.008711		-0.00183	-0.004872		-0.002491	0.003772		-0.001328	0.001044
0.003937	0.008016		0.003062	0.005826		0.005142	0.00608		0.004524	0.005542
0.000125	0.000242		0.000107	0.000255		0.000118	0.000122		9.6e-05	9.8e-05
0	0		0	0		0	0		0	0
0.011145	0.000739		0.00531	0.005217		0.001427	0.005101		0.003721	0.005388
-0.000279	-0.000593		0.000692	0.002822		-0.004821	-0.000843		-0.000517	0.002181
0.000429	0.002941		0.004299	0.002169		-0.003072	0.001012		-0.000842	0.002176
0.01944	0.013419		0.019193	0.014701		0.017526	0.017392		0.022507	0.015822
-0.002973	-0.000114		-0.001059	-0.000717		0.000227	-0.004142		0.002243	-0.000513
0.036647	0.030373		0.032668	0.032381		0.029785	0.033788		0.033057	0.028186
0.015173	0.025766		0.015928	0.018457		0.01065	0.015245		0.016604	0.012784
0.033987	0.03446		0.038604	0.03346		0.040887	0.042609		0.033177	0.034339
0.008265	0.000497		0.00718	0.005897		0.005963	0.006848		0.004926	0.005467
0.003693	0.005516		0.004462	0.005475		0.009664	0.00627		0.008017	0.005262
0.011046	0.02636		0.014362	0.016611		0.026578	0.017325		0.015344	0.016023
0.00544	0.001928		-0.000618	-0.002578		-0.006035	-0.005708		-0.003759	-0.0008
-0.002404	0.000887		-0.000652	0.00102		-0.00264	-0.000592		-0.001021	-0.000734
0.003119	0.006375		0.001696	0.004101		-0.000977	0.007649		0.002367	0.004997
0.012965	0.012058		0.009218	0.009986		0.015631	0.024953		0.009684	0.022816
0.01182	0.008615		0.009285	0.007042		0.008591	0.01971		0.009881	0.018447
0.008862	0.008757		0.011198	0.008232		0.008547	0.016462		0.008061	0.015424
0.003584	0.00355		0.002392	0.001478		0.006305	0.00823		0.002658	0.007217
-0.002303	-0.000218		-0.002302	-0.000767		-0.000289	0.001536		0.001405	0.001682
0.012706	0.011763		0.011124	0.01159		0.021283	0.010994		0.013449	0.012854
0.008676	0.009403		0.008987	0.007831		0.009038	0.018208		0.009518	0.016881
0.001694	0.001545		-4.2e-05	0.00187		0.009109	0.004765		0.003881	0.004384
-0.002121	-0.000632		-0.001464	-0.001093		0.00156	0.00095		0.000838	0.001825
0.026788	0.023789		0.022669	0.023109		0.020557	0.019782		0.02489	0.018789
0.051819	0.049117		0.04704	0.042753		0.063651	0.044825		0.047239	0.044001
-0.003507	0.001258		-0.001678	-0.001907		0.004479	-0.002549		0.000514	0.000642
0.002913	-7.3e-05		-5.8e-05	0.004144		0.005382	-0.001526		0.002861	0.001398
0.008899	0.010492		0.010185	0.01232		0.009673	0.011418		0.010777	0.009804
0.023363	0.028716		0.023495	0.025974		0.02868	0.020637		0.028481	0.018469
0.002264	0.001733		0.001003	0.000228		0.000403	0.001648		1.5e-05	0.001152
0.007168	0.007556		0.005896	0.005705		0.004795	0.00763		0.007027	0.004522
0.003735	0.000591		0.000113	-0.000233		-0.001903	-0.003687		0.000236	0.000438
-0.002796	-0.001226		-0.002323	-0.000201		0.001191	0.003096		0.000385	0.001804
0.016801	0.028212		0.026511	0.026006		0.026721	0.020503		0.026472	0.024243
-0.000875	0.000186		0.00073	-9.2e-05		0.003973	0.000769		0.003697	0.000962
0.005109	0.005615		-0.000119	0.002921		0.001986	0.00752		0.000195	0.004262
-0.000523	0.004471		0.000529	0.004614		0.004944	0.003139		0.004335	0.004046
0.03327	0.027461		0.022273	0.02717		0.023287	0.025285		0.021385	0.019199
0.016139	0.011514		0.023126	0.016925		0.021225	0.019635		0.018085	0.022294
0.030191	0.014667		0.018973	0.016421		0.024538	0.02593		0.021123	0.021988
-0.001697	0.000847		0.006634	0.005968		-0.000179	0.001323		0.008616	0.005275
0.020371	0.01493		0.017844	0.015065		0.012278	0.012139		0.012949	0.013454
0.017014	0.015772		0.015976	0.011697		0.020147	0.00891		0.014305	0.014414
0.00087	0.001289		0.00098	0.005138		0.005837	0.002165		0.004639	0.002391
0.000497	-0.001665		-0.000602	-0.002319		0.004273	-0.001175		0.001242	0.001053
0.009866	0.009191		0.008094	0.009785		0.00945	0.007232		0.010244	0.007575
0.026645	0.024397		0.021728	0.019757		0.015723	0.026144		0.019045	0.020734
0.002672	-0.001084		-0.001861	-0.006373		0.002392	-0.004072		-0.000932	0.001499
0.002783	0.003392		0.003868	0.006424		0.005347	0.007479		0.00467	0.005787
0.018133	0.017632		0.005854	0.006663		0.016504	0.016848		0.005994	0.00663
-7.9e-05	0.000116		-0.000138	0.000141		-4e-05	0.000108		-1.5e-05	3e-06
0	0		0	0		0	0		0	0
0.003046	0.01207		0.006614	0.005323		-0.000346	0.005243		6.2e-05	0.006238
-0.000543	0.008896		-0.000662	0.002336		0.006939	0.007529		-0.000781	0.002864
0.005357	0.002812		0.003287	0.000866		0.001519	0.000839		-0.001572	0.001191
0.015706	0.015734		0.017614	0.015099		0.026148	0.012001		0.019536	0.016965
-0.002856	-0.004988		-0.002677	-0.000844		0.004647	0.004394		0.000802	-0.000397
0.017336	0.031422		0.031473	0.027721		0.028561	0.023171		0.029165	0.02752
0.00606	0.028587		0.011885	0.023989		0.014621	0.00817		0.014683	0.013727
0.048098	0.040874		0.036765	0.034358		0.029699	0.034124		0.038319	0.036923
0.010108	0.001314		0.007718	0.00125		0.012224	0.003719		0.006747	0.004832
0.00557	0.003977		0.004218	0.004198		0.004732	0.002756		0.007365	0.004812
0.021519	0.013525		0.01698	0.019668		0.011766	0.012842		0.01909	0.014404
9.6e-05	-0.006693		0.001109	-0.001576		0.003394	0.002155		-0.003278	-0.003313
0.002447	0.002549		0.000964	0.000901		-0.00117	0.001449		-0.002498	0.000296
-0.000478	0.002271		0.001309	0.003454		0.004158	0.009658		-0.000269	0.006165
0.008911	0.013533		0.013014	0.011566		0.011844	0.016112		0.016004	0.019076
0.011143	0.001029		0.011997	0.005593		0.008317	0.010197		0.011533	0.016099
0.009214	0.008915		0.009645	0.009405		0.008074	0.02821		0.01127	0.017787
0.004041	7.5e-05		0.002811	0.00199		0.005668	0.004207		0.005089	0.005972
-0.001378	0.002163		-0.001346	0.000664		0.004952	-0.001084		0.001511	0.000366
0.007752	0.008326		0.011543	0.009602		0.005041	0.015655		0.014074	0.013476
0.013989	0.013285		0.00998	0.010072		0.007573	0.0134		0.008573	0.015525
0.003069	0.003078		-0.000156	0.002841		0.006703	0.004003		0.005213	0.003316
-0.001047	-0.003721		-0.002546	-0.001694		0.004321	-0.003172		0.003592	0.000324
0.019091	0.022449		0.021313	0.024849		0.020812	0.021964		0.018864	0.019354
0.044634	0.035163		0.042087	0.042057		0.052997	0.046187		0.053886	0.042493
0.008292	-0.002913		0.000692	2.8e-05		-0.003006	-0.000883		0.001695	-0.001088
-0.003013	0.00643		0.000907	0.003339		-0.003539	-0.000175		0.001713	0.000532
0.008381	0.019738		0.010383	0.013784		0.007215	0.011898		0.008738	0.011662
0.025483	0.026108		0.023142	0.02513		0.033638	0.019992		0.028312	0.021941
-0.001755	0.003486		-0.001329	0.004049		0.004625	-0.007549		-0.00012	-0.002642
0.004752	0.004905		0.00515	0.007409		0.002895	-0.00042		0.003588	0.003638
-0.000311	-0.004474		0.003711	8.8e-05		0.000158	9.6e-05		-0.003424	-0.00212
-0.003105	-0.010757		-0.003333	-0.005022		0.00577	-0.005087		0.000802	-0.002496
0.048712	0.029142		0.029536	0.028285		0.032791	0.018577		0.025127	0.022794
0.003953	-0.005527		-1.7e-05	-0.001671		0.003141	-0.005375		0.004137	0.000341
-0.000928	0.00572		0.002034	0.005742		0.001737	0.005448		0.001003	0.004206
0.001829	0.003859		0.001518	0.004305		0.009249	0.001431		0.006862	0.003626
0.020873	0.034124		0.027253	0.030802		0.036794	0.017123		0.027715	0.021243
0.017305	0.022667		0.019119	0.01652		0.004867	0.019516		0.019686	0.015917
0.002216	0.023632		0.020634	0.01842		0.013195	0.023916		0.015827	0.023697
0.017683	0.015701		0.008967	0.008477		0.034911	0.012925		0.012303	0.010372
0.014514	0.009448		0.015173	0.010837		0.005929	0.008932		0.00759	0.009401
0.027311	0.002861		0.018054	0.013559		0.008579	0.019807		0.018871	0.017253
-0.005243	-0.001329		0.000342	0.000742		0.002552	0.005389		0.004911	0.004444
-0.004469	-0.002209		0.000728	-0.000106		0.003353	-0.000324		0.004311	-0.000403
0.001846	0.005979		0.005962	0.008485		0.010786	0.006395		0.008885	0.006179
0.010448	0.016821		0.019702	0.024371		0.015314	0.022335		0.017564	0.021589
-0.005091	-0.005027		0.001661	-0.003387		0.000706	-0.000387		0.001633	-0.003025
0.00547	0.003544		0.004431	0.003955		0.000477	0.000928		0.003388	0.004529
0.012637	0.019074		0.016523	0.016084		0.016381	0.021895		0.016291	0.017046
0.00839	0.002651		0.003894	0.003468		0.012186	-0.004265		0.004199	-0.000442
-5.8e-05	6.4e-05		-1.7e-05	-0.0002		-4e-06	-6e-05		2.1e-05	4.3e-05
0	0		0	0		0	0		0	0
0.003315	0.006584		0.003927	0.005722		-0.002545	0.007822		0.002996	0.005471
-0.001141	0.001544		0.001485	0.002053		0.000222	0.005206		0.002509	0.002157
0.005409	-0.003368		0.003743	4.2e-05		-0.000497	0.001954		0.00111	0.000946
0.016657	0.018743		0.019735	0.017898		0.018088	0.020369		0.018054	0.013277
-0.002002	0.001462		-0.000324	0.001325		-0.002106	0.000768		0.001449	0.000948
0.035228	0.021974		0.029716	0.029003		0.029375	0.023723		0.031157	0.025722
0.011697	0.019208		0.015566	0.019338		0.021415	0.016417		0.018744	0.014246
0.035218	0.033418		0.030634	0.032605		0.043404	0.033972		0.038284	0.031736
0.005924	0.003232		0.005016	0.005462		0.003507	0.003108		0.004796	0.003915
0.004273	0.002785		0.005405	0.004832		0.005878	0.004337		0.006473	0.003324
0.022425	0.016019		0.015716	0.017545		0.013758	0.013862		0.009413	0.011437
-0.004179	-0.002739		-0.002505	-0.004185		-0.003755	-0.003263		-0.001163	-0.002192
0.004009	-0.000296		0.001623	0.000482		-0.002916	0.000568		-0.001471	-0.001208
0.000231	0.000775		0.00076	0.001146		-0.002591	0.002076		0.003132	0.003512
0.015888	0.011188		0.013463	0.009872		0.019958	0.01358		0.014286	0.018473
0.013191	0.004564		0.012234	0.011595		0.017872	0.015036		0.015443	0.016834
0.010812	0.010575		0.010563	0.012188		0.018115	0.012766		0.013184	0.017909
0.000939	0.001198		0.00211	0.002996		0.002559	0.004608		0.005052	0.006022
-2.3e-05	0.000477		-0.000811	-0.000648		0.001524	-0.000771		0.001651	0.000167
0.012834	0.007607		0.012917	0.007487		0.010877	0.015615		0.01146	0.016284
0.009126	0.008514		0.011182	0.008397		0.008681	0.01344		0.010037	0.014221
-0.00473	0.004098		-0.000491	0.00325		-0.001273	0.002206		0.001114	0.000657
-0.003819	-0.001263		-0.001266	-0.002579		0.006898	0.002341		0.003824	0.00108
0.016018	0.02761		0.018959	0.019432		0.014804	0.017456		0.017546	0.018167
0.027878	0.037344		0.041447	0.037221		0.040421	0.037078		0.035893	0.037538
0.00108	0.000471		-0.000967	-0.000914		0.000265	0.001568		-0.000245	0.000314
0.000892	0.006348		0.002799	0.004726		0.000107	0.003426		0.00379	0.001085
0.013444	0.014859		0.011269	0.01757		0.011218	0.013987		0.009239	0.011561
0.022842	0.022154		0.023578	0.027078		0.026386	0.027865		0.029534	0.023909
-0.004483	0.008294		-1.3e-05	-0.00021		-0.003608	-0.00411		-0.001175	-0.003661
0.003427	0.010377		0.004401	0.006317		0.003298	0.001625		0.003482	0.003408
0.0078	0.003205		0.001765	-0.000127		-0.00729	-0.001731		-0.003942	0.000703
-0.003609	-0.006175		-0.002423	-0.002845		-0.003818	-0.006892		-0.002461	-0.001852
0.033138	0.029335		0.030079	0.029607		0.017496	0.029264		0.02381	0.028758
-0.001106	-0.001136		-0.000402	0.000431		0.005839	0.005434		0.001111	0.000179
0.000265	0.005841		0.005529	0.00376		-0.001259	-0.000899		0.003592	0.002673
0.004035	0.00416		0.002703	0.002123		0.008104	0.005596		0.006718	0.003149
0.023844	0.032219		0.022429	0.029726		0.028491	0.019041		0.028413	0.01915
0.024277	0.01904		0.025655	0.022611		0.030016	0.011346		0.02294	0.01776
0.021101	0.020484		0.021887	0.026008		0.004828	0.021435		0.021861	0.019069
0.017259	0.014033		0.022566	0.020579		0.015475	0.021387		0.025321	0.025867
0.008563	0.004831		0.006995	0.006943		0.002729	0.006106		0.007939	0.009695
0.012976	0.017659		0.014983	0.015751		0.023171	0.025295		0.018137	0.019926
0.003184	0.000784		0.001239	0.001265		0.005448	0.006526		0.002883	0.003728
0.004655	0.00374		-0.000571	0.00031		0.004109	0.001308		0.001032	0.000185
0.003917	0.008943		0.006505	0.008268		0.007105	0.004037		0.008344	0.007711
0.016939	0.02954		0.017952	0.026373		0.022157	0.016234		0.017417	0.014511
0.004425	-0.00621		-0.003894	-0.002844		0.001848	-0.004322		-0.003715	-0.003965
0.005692	0.004348		0.004534	0.004099		0.001712	0.003131		0.003284	0.002688
0.017016	0.011733		0.018344	0.021227		0.016904	0.014601		0.016534	0.014728
0.005279	0.007436		0.005765	0.00753		0.004315	0.000358		0.004481	0.001718
0.000365	0.001503		0.001107	0.002026		-0.003041	-0.001304		-0.001065	-0.002109
0.000146	0.000354		0.000211	0.000374		0.000124	6.5e-05		0.000155	0.00025
0	0		0	0		0	0		0	0
0.004425	0.004473		0.004753	0.005369		0.005675	0.005359		0.004106	0.006359
0.002596	0.00073		0.00152	0.000479		0.00194	0.000335		0.001575	0.001243
0.002918	0.000216		0.00296	0.000113		0.001305	0.000659		0.001177	0.001288
0.022299	0.018108		0.022	0.018335		0.016555	0.012054		0.017215	0.014163
0.000563	0.002782		0.000177	0.001467		0.001728	0.000418		0.000609	0.000918
0.031075	0.03071		0.032493	0.029031		0.033027	0.027664		0.035082	0.026438
0.018257	0.018497		0.017366	0.019422		0.019336	0.015319		0.020576	0.015457
0.027846	0.032588		0.029928	0.033443		0.040226	0.033632		0.039186	0.033491
0.004181	0.007582		0.004878	0.005651		0.004239	0.004529		0.004189	0.004998
0.006998	0.005383		0.006796	0.004243		0.007162	0.00369		0.006418	0.003818
0.01335	0.019469		0.01511	0.019048		0.008147	0.01173		0.01034	0.010942
-0.002558	-0.004092		-0.00276	-0.003122		-0.000546	-0.002913		-0.004183	-0.003486
0.000855	5.4e-05		0.001853	-0.000713		-0.002432	-0.002484		-0.003019	-0.001181
0.001035	0.00125		0.000823	0.001342		0.004389	0.002881		0.003311	0.002656
0.013741	0.008692		0.014591	0.011102		0.013137	0.020045		0.014096	0.018561
0.012277	0.016283		0.012597	0.013624		0.016384	0.018077		0.016211	0.017962
0.010995	0.013433		0.012644	0.013124		0.012945	0.017876		0.0139	0.016301
0.002048	0.00396		0.001796	0.003172		0.005347	0.006583		0.004973	0.00695
-0.000646	-0.001566		-0.000339	-0.00085		0.001149	0.000784		0.000503	0.001122
0.014343	0.007355		0.014158	0.009606		0.01324	0.017269		0.013103	0.016084
0.011587	0.007644		0.012834	0.007923		0.011236	0.014662		0.01214	0.0152
-5.4e-05	0.003201		-0.00091	0.003884		0.000601	-0.00032		0.000511	2.3e-05
-0.000577	-0.002523		-0.001436	-0.00213		0.002288	0.001616		0.003496	0.001596
0.019855	0.015987		0.018169	0.018874		0.018152	0.017733		0.016995	0.017738
0.045034	0.03765		0.041693	0.037757		0.03066	0.036456		0.032102	0.036162
-0.003215	-0.001007		-0.002004	-0.000599		0.000388	0.000404		0.000459	0.000691
0.004273	0.003921		0.003133	0.003804		0.00707	0.000988		0.004676	0.001784
0.011235	0.01786		0.012049	0.017057		0.008903	0.010775		0.010098	0.011797
0.024726	0.030281		0.024313	0.029828		0.030278	0.026154		0.031682	0.027864
0.001573	-0.003662		-0.001288	-0.000231		-0.001281	-0.002067		-0.001735	-0.001891
0.005245	0.006285		0.005099	0.006711		0.004067	0.00515		0.004406	0.004332
0.001869	-1.1e-05		0.00211	0.00098		-0.003595	0.002018		-0.00443	0.001422
-0.000921	-0.000715		-0.001684	-0.001427		-0.002684	0.000654		-0.003732	-0.000164
0.027021	0.031214		0.029952	0.032846		0.026096	0.031945		0.026028	0.032291
-0.000452	0.002514		-0.000899	0.001267		-0.001073	0.000477		0.001139	0.000943
0.008042	0.002575		0.006511	0.004772		0.005117	0.002955		0.003704	0.002646
0.002437	0.001008		0.003338	0.002139		0.005915	0.002767		0.004813	0.003581
0.022114	0.027666		0.022326	0.02761		0.026424	0.019174		0.025939	0.018397
0.027229	0.023484		0.027111	0.021921		0.025446	0.01885		0.025053	0.017424
0.025487	0.028136		0.023974	0.024754		0.029782	0.017435		0.02192	0.017663
0.024748	0.023434		0.021082	0.020513		0.026324	0.028982		0.0207	0.027354
0.004961	0.006729		0.005302	0.006684		0.010606	0.010915		0.010024	0.009644
0.013112	0.017937		0.013691	0.018217		0.018229	0.018407		0.020747	0.019812
0.001834	0.001863		0.002687	0.00117		0.002495	0.00281		0.002953	0.00283
-0.001288	-0.000184		-0.000328	0.00046		-0.000627	1.9e-05		0.000649	0.000495
0.007985	0.008508		0.006161	0.010289		0.008218	0.008755		0.008352	0.007894
0.01941	0.027358		0.017802	0.028766		0.016344	0.012532		0.018637	0.012554
-0.0061	-0.001531		-0.003143	-0.002647		-0.007322	-0.004509		-0.004668	-0.004326
0.003951	0.004149		0.004629	0.003982		0.003862	0.002722		0.003689	0.002584
0.01957	0.024461		0.018173	0.021079		0.016078	0.013231		0.016372	0.014446
0.005362	0.008642		0.004177	0.007616		0.002305	0.003332		0.002199	0.002776
0.00126	0.002313		0.001131	0.002887		-0.001787	-0.003173		-0.001125	-0.002397
0.032165	0.045071		0.025367	0.033432		0.033006	0.024046		0.026753	0.020848
0.000283	0.000592		0.000229	0.000493		0.000202	0.000512		0.000182	0.000498
0	0		0	0		0	0		0	0
0.008089	0.007997		0.004657	0.004467		0.007969	0.0095		0.005446	0.004707
3.2e-05	-0.002505		0.002707	-0.000124		0.001784	0.000586		0.000351	0.000852
6.6e-05	0.004301		0.002035	0.001535		0.003005	0.003448		0.001732	0.001729
0.027485	0.018452		0.019531	0.0158		0.017915	0.017185		0.016743	0.013487
0.001298	-0.004701		-0.000629	0.002311		0.000897	0.003602		-0.000223	-0.000387
0.035497	0.031533		0.031336	0.03089		0.052311	0.024018		0.033791	0.025669
0.020268	0.023248		0.018609	0.017201		0.024352	0.015003		0.015626	0.014417
0.03471	0.037272		0.030025	0.032239		0.029167	0.034342		0.033978	0.032948
0.00636	0.000861		0.004705	0.006979		0.00544	0.009476		0.003332	0.005993
0.009391	0.000582		0.006055	0.004846		0.004566	0.003883		0.006353	0.004055
0.016426	0.026724		0.015538	0.020347		0.015556	0.004635		0.011734	0.012033
-0.002244	0.00263		-0.00177	-0.003762		-0.025412	-0.00674		-0.008101	-0.004689
0.003606	-0.004992		-0.0003	-0.000452		-0.006021	0.002706		-0.004285	-0.002361
0.002048	0.00303		0.00131	0.001477		0.005039	0.00315		0.002358	0.003317
0.016932	0.022235		0.016878	0.014888		0.008457	0.017324		0.015603	0.019344
0.013067	0.013438		0.015676	0.020266		0.012815	0.020453		0.016592	0.021582
0.022713	0.01556		0.015644	0.016267		0.01249	0.012984		0.015242	0.01686
0.001752	0.002564		0.003159	0.004308		0.006699	0.011274		0.00388	0.005721
0.000801	0.0007		-0.000918	-0.000654		-0.003727	0.005093		0.00079	0.001399
0.015062	0.022071		0.01207	0.008575		0.015306	0.01102		0.013055	0.013922
0.023817	0.008616		0.011205	0.007899		0.020591	0.020697		0.012354	0.016905
-0.000186	0.006588		-9e-06	0.003923		0.002109	-0.001006		0.000744	0.000509
-0.002399	-0.000618		-0.001075	-0.002144		0.003389	0.001199		0.001733	0.000258
0.013006	0.019129		0.018762	0.015324		0.015221	0.017947		0.015561	0.01709
0.043265	0.038206		0.040358	0.032375		0.027973	0.03361		0.033829	0.035181
0.000179	-0.000379		-0.00304	-0.000613		0.002046	0.001767		0.000865	0.001722
0.00032	0.000148		0.003186	0.000911		0.000917	0.003476		0.005629	0.000835
0.014035	0.016471		0.011237	0.016618		0.013959	0.013561		0.010165	0.011579
0.024132	0.038365		0.02517	0.030055		0.04427	0.035853		0.026369	0.023982
-0.009019	0.005059		-0.000273	-0.000991		-0.00302	0.001281		-0.006105	-0.002157
0.006802	0.003017		0.005099	0.006344		0.008189	0.00393		0.004259	0.004683
-0.004322	0.00336		0.000738	0.000427		-0.005444	0.002715		-0.002485	0.001547
-0.002934	0.002104		-0.001892	-0.001154		-0.008386	0.005272		-0.003677	-0.000265
0.042107	0.046476		0.028633	0.03442		0.039426	0.04008		0.031401	0.035437
-0.001308	-0.001164		-0.001636	0.001562		0.004682	-0.002654		-0.000527	-0.000921
0.007267	0.012969		0.006393	0.006567		0.005798	0.005294		0.005721	0.002957
0.006574	0.004063		0.002618	0.003531		-0.005874	0.00495		0.005215	0.003759
0.021162	0.02043		0.019508	0.025669		0.020107	0.013617		0.023353	0.019124
0.029769	0.018591		0.025036	0.019345		0.013383	0.017557		0.019265	0.016697
0.02068	0.016481		0.023174	0.026328		0.010836	0.013794		0.020779	0.016795
0.009046	0.016264		0.021002	0.02402		0.001388	0.02628		0.021683	0.024743
0.002384	0.008531		0.006585	0.010568		0.015742	0.007838		0.007601	0.007715
0.01733	0.020454		0.01931	0.023239		0.029129	0.019833		0.023539	0.022337
0.005941	-0.001985		0.003417	0.000501		0.001173	-0.001438		0.002167	0.001984
-0.002064	-0.001081		-0.000764	0.000674		0.002226	0.001556		0.000522	0.000468
0.000616	0.020366		0.005812	0.010123		0.009032	0.008516		0.009305	0.009247
0.011338	0.033914		0.015432	0.020726		0.023178	0.008116		0.01575	0.00917
0.000454	-0.003374		-0.001962	-0.001023		-0.003946	-0.003574		-0.007966	-0.005279
0.006244	0.002511		0.00333	0.004129		0.005819	0.000989		0.002038	0.001904
0.013	0.018636		0.016799	0.020338		0.015747	0.019808		0.014094	0.011987
-0.002686	0.003422		0.003705	0.006203		-0.003166	0.003011		0.001898	0.000255
0.001348	0.00716		0.00169	0.000729		0.004923	-6.6e-05		-0.001289	-0.003151
0.025196	0.027873		0.031575	0.044049		0.028001	0.028333		0.035767	0.023553
0.023189	0.017828		0.018257	0.023725		0.010124	0.019534		0.018223	0.014212
-8e-06	2.2e-05		2.5e-05	-5.1e-05		5.4e-05	3.4e-05		8.1e-05	-3.4e-05
0	0		0	0		0	0		0	0
0.004126	0.003521		0.004075	0.003598		0.004854	0.003209		0.004936	0.003899
0.00327	-0.000399		0.002333	0.001262		-0.00226	0.001531		0.000176	0.001851
0.001494	0.00234		0.001661	0.002924		0.001781	0.00266		0.001965	0.002491
0.015746	0.013089		0.015738	0.014435		0.016843	0.014304		0.013776	0.014775
-0.002009	0.003116		-0.001238	0.00157		-0.001394	-0.001925		-0.002431	-0.000687
0.03161	0.031997		0.028248	0.031189		0.030181	0.024343		0.032587	0.024945
0.019069	0.01426		0.017863	0.020994		0.010073	0.013684		0.012253	0.013823
0.031467	0.032009		0.032904	0.030277		0.028828	0.032838		0.030549	0.03412
0.004799	0.008308		0.00505	0.007399		0.001843	0.006882		0.004349	0.005733
0.004496	0.005711		0.005052	0.006014		0.00559	0.004779		0.004816	0.004618
0.018663	0.022005		0.019392	0.022898		0.015721	0.014635		0.020432	0.01311
-0.000367	-0.004869		-0.002054	-0.00295		-0.013017	-0.006187		-0.012266	-0.006036
-0.002462	-0.000176		-0.000662	-2.9e-05		-0.006103	-0.003572		-0.00508	-0.001901
0.001689	0.001408		0.002925	0.002063		-0.000122	0.003531		-0.000518	0.00249
0.0204	0.020352		0.019387	0.021141		0.020362	0.019243		0.019871	0.018656
0.02116	0.027285		0.022051	0.023291		0.018323	0.025102		0.019103	0.023285
0.020017	0.01961		0.019939	0.019155		0.018952	0.01701		0.016852	0.018466
0.004654	0.00507		0.003898	0.003994		0.001357	0.003666		0.00284	0.005015
-0.001317	6e-06		-0.001005	-0.000157		0.001136	0.001422		-0.000201	0.001048
0.009268	0.007115		0.010757	0.011259		0.011885	0.011104		0.012499	0.012316
0.00773	0.008282		0.010519	0.008919		0.011331	0.018358		0.013323	0.019782
0.000244	0.004098		-0.000464	0.004843		0.000495	0.001515		-0.00089	0.001138
-0.001321	-0.002117		-0.001224	-0.002061		0.000759	-0.001368		0.001808	-0.000998
0.018836	0.013842		0.017312	0.01557		0.01322	0.016292		0.013475	0.01644
0.0348	0.02506		0.0342	0.02884		0.039169	0.034707		0.033025	0.035011
-0.003566	-0.000607		-0.000998	-0.001479		0.001295	0.003154		0.001879	0.001906
0.002606	-0.002224		0.002069	-0.001352		0.005049	0.000106		0.003405	0.001414
0.010514	0.015154		0.011719	0.014146		0.010739	0.011956		0.01201	0.013234
0.025719	0.027549		0.023963	0.028975		0.017725	0.019684		0.024165	0.022309
-0.00028	0.000399		-0.003528	0.001231		-0.012876	-0.003557		-0.008475	-0.001663
0.004965	0.008009		0.003327	0.006318		0.004091	0.004526		0.003734	0.004184
0.001123	0.001257		0.000524	0.001387		-0.000186	0.00131		-0.001319	0.000532
-0.00267	-0.001095		-0.004108	0.000836		-0.003813	-0.002478		-0.003386	-0.002192
0.031032	0.039391		0.039208	0.039004		0.036785	0.039026		0.036502	0.042061
-0.002429	0.000776		-0.001041	-0.000343		0.000462	-0.001305		0.004681	-0.001886
0.00459	0.009802		0.004323	0.009155		0.006741	0.002744		0.004651	0.003257
0.001895	0.006186		0.003849	0.006292		0.006923	0.004477		0.00439	0.005798
0.016151	0.024494		0.018635	0.022475		0.020908	0.020239		0.020127	0.018999
0.021352	0.014586		0.020841	0.014363		0.012811	0.013994		0.015505	0.012679
0.021113	0.026379		0.021019	0.022516		0.011505	0.015577		0.008548	0.013129
0.019556	0.026299		0.015837	0.022202		0.021013	0.019674		0.015784	0.01913
0.009408	0.014951		0.006362	0.01139		0.000853	0.002589		0.003033	0.003918
0.026413	0.029474		0.029671	0.029566		0.027342	0.025855		0.029654	0.025493
0.004537	-0.000492		0.004684	0.001529		0.001649	0.001467		0.000804	0.002555
0.0001	0.001995		-0.000548	-5.4e-05		0.001135	0.000344		0.001608	0.001873
0.004666	0.009255		0.004077	0.010075		0.01037	0.009287		0.009686	0.007549
0.011962	0.00999		0.009545	0.013188		0.012849	0.005672		0.012469	0.006275
0.001807	-3.2e-05		0.000631	-0.001755		-0.00926	-0.006167		-0.005818	-0.004826
0.001958	0.004413		0.002341	0.003044		-0.000796	0.001051		-0.001117	-0.000969
0.014535	0.016011		0.011183	0.014182		0.011705	0.00938		0.011961	0.00786
0.003321	0.00404		0.001151	0.002851		0.002512	-0.003622		-0.002279	-0.003573
0.002238	-0.002658		0.001766	-0.000928		-0.0027	-0.004327		-0.004432	-0.003286
0.032194	0.046331		0.027383	0.036228		0.039739	0.021815		0.030014	0.018422
0.034963	0.047852		0.028196	0.035432		0.035794	0.023935		0.022079	0.019532
0.005766	0.005545		0.004611	0.004077		0.008656	0.006124		0.004415	0.00366
9.4e-05	0.000316		0.000155	0.000531		0.000145	0.000134		0.000206	0.000193
0	0		0	0		0	0		0	0
0.002772	0.002148		0.00335	0.003588		0.00398	0.003351		0.004422	0.002929
0.002658	0.005798		0.003241	0.00206		0.002824	0.00262		-0.000349	0.001888
0.002547	0.003291		0.002224	0.002245		0.001636	0.002465		0.001473	0.003016
0.01212	0.015366		0.014134	0.013965		0.008129	0.015001		0.01392	0.014527
-0.00114	0.001275		-0.001436	0.001873		-0.004888	0.000237		-0.002696	-0.001634
0.021076	0.030892		0.027376	0.032039		0.031133	0.026863		0.028559	0.026513
0.016891	0.031172		0.018453	0.021384		0.011168	0.01397		0.009464	0.013534
0.035605	0.026901		0.032455	0.029865		0.035543	0.037636		0.030879	0.033265
0.004847	0.008897		0.004747	0.007842		0.008137	0.00284		0.003023	0.005102
0.004375	0.009155		0.004414	0.006691		0.003592	0.004741		0.00474	0.004668
0.022863	0.022995		0.020999	0.021957		0.029281	0.013894		0.021158	0.014413
-0.004624	-0.002186		-0.002213	-0.003911		-0.006371	-0.00549		-0.010478	-0.00549
0.000592	0.001782		-0.001446	0.000677		-0.003249	-0.001281		-0.004662	-0.002501
0.00557	0.002576		0.003224	0.002199		-0.002634	0.000511		-0.001451	0.002218
0.018643	0.022829		0.020482	0.020607		0.02377	0.018392		0.023543	0.018805
0.026519	0.022389		0.022793	0.024645		0.022493	0.021122		0.019296	0.022999
0.020163	0.019877		0.01958	0.019301		0.015563	0.022602		0.017734	0.019323
0.003927	0.003089		0.004415	0.005205		0.003612	0.005322		0.001665	0.004684
-0.001241	-0.000697		-0.001657	-0.001022		-0.001093	-0.00075		0.000217	0.000995
0.011464	0.014761		0.00965	0.009383		0.012855	0.015097		0.011226	0.012703
0.010838	0.010622		0.008677	0.009155		0.013789	0.021801		0.012261	0.020313
-0.001645	0.005171		-0.000355	0.00411		-0.003978	0.001196		-0.00132	0.001311
-0.000708	-0.002594		-0.00074	-0.00158		0.002973	-0.001141		0.001888	-0.001011
0.016417	0.017169		0.017681	0.015566		0.013706	0.016425		0.014661	0.016652
0.030975	0.031174		0.031611	0.02637		0.027815	0.037425		0.032087	0.03552
0.002954	-0.003252		-0.000886	-0.000533		0.003161	-0.00013		0.002082	0.001999
0.00174	-0.000629		0.001582	-0.000981		0.001809	0.002834		0.003201	0.001263
0.012625	0.011797		0.01047	0.013635		0.0131	0.015009		0.012789	0.013268
0.020818	0.027964		0.023828	0.027851		0.026529	0.022213		0.021893	0.020857
-0.006726	0.00078		-0.00279	0.000505		-0.004081	-0.000405		-0.010258	-0.00208
-0.00054	0.005361		0.002892	0.005989		0.001547	0.003717		0.002928	0.004007
0.001436	0.001289		0.001235	0.001569		-0.001625	-0.000678		-0.001976	0.000266
-0.007052	0.003459		-0.003811	0.001352		0.000265	-0.004624		-0.004214	-0.002814
0.053477	0.037745		0.039751	0.041102		0.037446	0.049325		0.038902	0.043872
0.001661	-0.000626		-0.000618	0.002037		0.010718	-0.002438		0.003677	-0.001774
0.004361	0.008044		0.005277	0.008363		0.001442	0.003902		0.004776	0.00308
0.005797	0.007627		0.003027	0.006221		0.004446	0.008145		0.005838	0.0057
0.022825	0.021146		0.019028	0.023133		0.021794	0.019671		0.022613	0.021101
0.016162	0.011908		0.019253	0.012534		0.019573	0.008738		0.015988	0.012227
0.01996	0.018185		0.019798	0.020058		0.002333	0.008066		0.00994	0.01272
0.01186	0.017994		0.016244	0.023215		0.012675	0.015133		0.018005	0.018267
0.002178	0.00631		0.006802	0.011011		0.001131	0.003018		0.00191	0.00296
0.039213	0.032894		0.031863	0.030105		0.032761	0.026199		0.03021	0.025352
0.004384	0.005811		0.004688	0.002287		-0.000621	0.005395		0.001427	0.003553
-0.000577	-0.002374		2.7e-05	0.000834		0.002096	0.004118		0.001746	0.002155
0.005074	0.008255		0.005184	0.010123		0.009248	0.004785		0.011849	0.007676
0.006126	0.011232		0.009893	0.010546		0.008136	0.006952		0.012678	0.005995
-0.000834	-0.003796		0.000342	-0.000538		-0.001511	-0.003064		-0.008019	-0.00551
0.001484	0.001336		0.001691	0.002935		-0.003968	-0.004807		-0.001719	-0.001967
0.005147	0.009697		0.010919	0.013558		0.010808	0.001907		0.011326	0.005826
-0.000723	0.000817		0.001353	0.00275		-0.008971	-0.00561		-0.001422	-0.004537
0.001193	-0.001464		0.001503	-0.001897		-0.010423	-0.003081		-0.005371	-0.003244
0.020363	0.023623		0.024591	0.034862		0.015939	0.009814		0.026998	0.015785
0.019293	0.022894		0.027339	0.035134		0.005657	0.012763		0.023496	0.018214
0.004122	0.002886		0.004979	0.003889		-0.000741	0.000461		0.004055	0.003288
0.02905	0.046284		0.012561	0.01997		0.04682	0.034965		0.019617	0.014357
2e-05	5.3e-05		1.7e-05	-2e-05		-3.8e-05	2.2e-05		-7e-06	1.5e-05
0	0		0	0		0	0		0	0
0.002266	0.007844		0.004643	0.004813		0.003662	0.00034		0.002976	0.003248
0.005199	0.001657		0.00264	0.003674		-0.002469	0.001631		0.001908	0.001901
0.005166	-0.000942		0.002733	0.002793		-0.000714	0.007825		-0.001627	0.003517
0.012475	0.01387		0.012344	0.014477		0.019231	0.01418		0.010765	0.016264
0.000216	-0.002108		-1e-05	0.00044		-0.001969	-0.006186		-0.003848	-0.001684
0.028938	0.035953		0.024867	0.031398		0.015016	0.038539		0.028021	0.028543
0.021303	0.026233		0.018645	0.026358		0.002115	0.011458		0.009551	0.012882
0.027994	0.031221		0.033723	0.029055		0.027139	0.02433		0.032235	0.034433
0.003943	0.002828		0.004535	0.00616		-0.00634	0.00363		0.00478	0.003624
0.004125	0.004119		0.004017	0.008585		0.004	0.0037		0.004447	0.004464
0.026087	0.019286		0.021747	0.021793		0.021222	0.014731		0.023842	0.014409
-0.003367	-0.006658		-0.00338	-0.002685		-0.011709	-0.002234		-0.006825	-0.005273
-0.003059	0.000593		-0.00019	0.000759		-0.002404	-0.000801		-0.001698	-0.001082
0.003261	0.004183		0.005995	0.003504		-0.003873	0.001564		-0.002467	0.001191
0.028724	0.018315		0.021087	0.023523		0.037033	0.019543		0.026502	0.017635
0.020484	0.021181		0.024603	0.022168		0.014861	0.01959		0.021968	0.020483
0.015791	0.016621		0.018576	0.018958		0.019118	0.020563		0.015232	0.021452
0.004571	0.011694		0.00421	0.00518		-0.002766	0.008811		0.001533	0.004693
-0.004429	-0.006411		-0.001591	-0.001121		-0.000549	0.005093		-0.000361	0.000886
0.006025	0.00465		0.010739	0.010855		0.00325	0.012971		0.010727	0.014482
0.006641	0.009387		0.00955	0.010099		0.011812	0.025623		0.012094	0.021468
0.001095	0.000867		0.000795	0.002831		-0.001334	-0.000665		-0.001547	0.001477
0.002015	0.003499		0.001261	-0.000903		0.003817	0.000943		2.7e-05	0.000728
0.0161	0.018366		0.015453	0.01847		0.023709	0.019568		0.016288	0.016578
0.018614	0.018554		0.027346	0.025584		0.01304	0.035804		0.027123	0.035364
0.000944	0.008171		0.001747	-0.001218		0.002293	0.002909		0.001948	0.002226
-0.004041	0.00339		0.000576	0.000771		-0.000297	0.001633		0.001952	0.002669
0.003969	0.01291		0.010497	0.012373		0.020936	0.013821		0.016075	0.014384
0.02353	0.028929		0.021989	0.026826		0.026891	0.022364		0.029085	0.023313
-0.002667	-9.6e-05		-0.006214	0.000336		-0.01733	-0.001701		-0.004759	-0.001938
0.003588	-0.000865		0.000473	0.003146		0.002091	0.002384		0.002872	0.002893
0.001122	0.003502		0.000112	0.002007		-0.010695	-0.001961		-0.002587	-0.00175
8.7e-05	0.005949		-0.004519	0.003681		-0.018731	0.001095		-0.005757	-0.003091
0.04267	0.057991		0.048212	0.044428		0.053514	0.054279		0.042491	0.04717
0.000558	0.013879		0.000369	0.003274		-0.003496	-0.002604		0.004723	0.000236
0.011015	0.005165		0.006559	0.008686		0.006675	0.001948		0.002565	0.002913
-0.000255	0.003855		0.004248	0.007883		0.00538	0.00367		0.005255	0.00718
0.021263	0.023126		0.02038	0.024414		0.033047	0.030658		0.024723	0.02321
0.018303	0.007128		0.014869	0.00882		0.017256	0.015746		0.016162	0.009488
0.013087	0.000761		0.014592	0.01086		0.021807	0.010498		0.005305	0.008355
0.013009	0.025149		0.013425	0.016701		0.018887	0.019829		0.012696	0.013356
0.008486	0.009675		0.002435	0.007716		0.0068	0.000431		0.001443	0.003118
0.03635	0.025721		0.036573	0.03076		0.03432	0.019446		0.030212	0.0245
0.00659	0.004418		0.004544	0.006164		0.006297	0.007319		0.003575	0.006213
0.002826	0.005029		0.000588	-0.000725		0.003191	0.005112		0.002783	0.004752
0.010253	0.020791		0.010405	0.014071		0.027087	0.01171		0.014702	0.010662
0.014639	0.013076		0.00806	0.012897		0.02569	0.00706		0.014316	0.00935
-0.002019	0.00607		-0.002648	0.000101		-0.020863	-0.009414		-0.003804	-0.006031
0.000757	0.001114		0.002064	0.001258		0.001457	-0.006488		-0.002306	-0.00395
0.010946	0.013722		0.006285	0.012195		0.010982	0.001297		0.01168	0.001617
-0.000913	0.002501		0.000394	0.001985		0.003726	-0.004923		-0.004841	-0.005699
-0.000916	-0.000138		-5.4e-05	-0.001593		-0.002572	0.000635		-0.007604	-0.002019
0.001757	0.018678		0.013157	0.020434		0.003947	0.004849		0.012845	0.008742
0.016437	0.016784		0.015509	0.019719		0.021447	0.007373		0.007583	0.010396
0.003569	-0.000465		0.003573	0.002869		-0.001814	-0.001525		-0.000349	-0.000927
0.019306	0.024308		0.022989	0.03284		0.024356	0.017364		0.03373	0.02729
-0.005925	-0.007606		-0.002174	0.000107		0.007051	-0.006592		0.002692	-0.001557
6.2e-05	-5.6e-05		6.5e-05	1.5e-05		0.000183	-0.000206		2.4e-05	-0.000204
0	0		0	0		0	0		0	0
0.012242	0.009102		0.007538	0.005651		-0.000516	0.006028		0.003355	0.005676
0.00029	0.000511		0.002252	0.000428		0.003588	0.000863		0.002923	0.002109
0.001578	0.004875		0.002742	0.004465		-0.011401	0.002629		0.001085	0.00272
0.013455	0.013903		0.018102	0.017625		0.010746	0.02313		0.015865	0.01808
0.003303	3.6e-05		0.000251	0.000672		-0.002748	-0.003323		0.000292	-0.002406
0.03287	0.028661		0.028054	0.032015		0.0319	0.025533		0.030795	0.025096
0.025384	0.016585		0.020478	0.017565		0.012296	0.010947		0.012918	0.014478
0.03534	0.034027		0.033595	0.031321		0.031533	0.035379		0.032763	0.034384
0.004007	0.002374		0.002934	0.004981		0.007184	0.005977		0.004962	0.005717
0.002876	0.010732		0.005829	0.005822		0.008127	0.004673		0.005444	0.004064
0.014695	0.021481		0.020807	0.027674		0.012559	0.015605		0.02151	0.014704
-0.000294	-0.000781		-0.002473	-0.005056		-0.003757	-0.007572		-0.005519	-0.004572
0.000268	-0.002309		-0.001337	0.001504		0.003071	-0.000995		0.000163	-0.002507
0.009123	0.005213		0.0016	0.004245		-0.00056	0.003064		9.5e-05	0.002063
0.021642	0.031268		0.02309	0.022216		0.025707	0.013731		0.019642	0.020146
0.025139	0.022962		0.026726	0.021274		0.026913	0.020014		0.023238	0.022873
0.018646	0.019692		0.018416	0.018249		0.011814	0.019531		0.020127	0.019112
0.004665	0.00368		0.004901	0.006356		-0.000269	-0.001678		0.00386	0.005351
0.001579	0.003125		-0.002452	0.001633		0.001717	0.001977		-0.001254	0.003004
0.01307	0.006762		0.011978	0.008608		0.0142	0.014497		0.010253	0.012673
0.010238	0.011564		0.007524	0.008096		0.00795	0.016786		0.01433	0.01739
0.006907	-0.002385		0.000676	0.000789		0.004734	0.004722		0.000498	0.0001
0.005967	-0.000232		0.000217	-5.2e-05		-0.011439	0.007337		0.000379	0.000812
0.012416	0.021891		0.016592	0.019514		0.016758	0.01421		0.016542	0.016711
0.027032	0.018978		0.027737	0.024344		0.038951	0.029322		0.029034	0.035229
0.000461	-0.006395		0.000979	0.002415		-0.001758	0.008875		0.004215	0.002141
0.001229	0.002744		0.001251	0.002261		0.004349	0.003346		0.001565	0.001797
0.009988	0.013879		0.011945	0.015483		0.020264	0.012839		0.015669	0.01258
0.02312	0.022743		0.020988	0.026022		0.037591	0.027396		0.026776	0.024902
-0.00689	0.000703		-0.000663	0.000557		0.005164	-0.006846		-0.005664	-0.00247
0.000604	0.001468		0.002516	0.002439		0.007072	0.000911		0.004713	0.001408
-0.003611	0.003044		-0.000182	0.001369		0.00251	-0.004929		-0.002074	-0.001825
-0.001271	0.003076		-0.001507	-0.000172		-0.009571	-0.002245		-0.00432	-0.000475
0.045025	0.049045		0.054137	0.051072		0.046731	0.035631		0.049187	0.05088
-0.003363	0.001985		-0.000786	0.003083		-0.003329	0.011855		0.002053	0.000482
0.008654	0.014904		0.005465	0.006737		0.001956	0.00059		0.002848	0.005379
0.00612	0.01305		0.005947	0.007864		0.008332	0.008972		0.005971	0.005672
0.013859	0.034756		0.023187	0.026793		0.026863	0.028029		0.024765	0.023247
0.011293	0.005646		0.008146	0.009594		0.00741	0.006517		0.010247	0.008041
0.005191	0.005068		0.007714	0.007497		-0.000463	0.007826		0.002833	0.006379
0.018594	0.007162		0.01111	0.014026		0.007012	0.001739		0.011713	0.012571
0.001523	0.014839		0.005349	0.007349		-0.002748	0.006916		0.002871	0.003858
0.031733	0.031926		0.031189	0.034061		0.019404	0.024288		0.039217	0.026323
0.004493	0.00973		0.005633	0.007227		0.011998	0.007891		0.010331	0.006531
0.002712	-0.000954		0.003044	0.005075		0.004154	0.006436		0.003791	0.002968
0.026829	0.025379		0.018084	0.022954		0.017615	0.028237		0.021682	0.02158
0.010298	0.020155		0.016549	0.020223		0.020004	0.01951		0.018838	0.012867
-0.010032	0.002768		-0.004046	-0.003419		0.005823	-0.012801		-0.012476	-0.008322
0.003914	2.5e-05		0.001863	0.001016		-0.001483	0.001352		-0.004936	-0.000866
0.003988	0.01646		0.005239	0.009316		0.014506	0.000687		0.003172	0.000402
0.00424	0.003283		-0.000887	0.00033		-0.002022	-0.006934		-0.010023	-0.005533
-0.001815	-0.003188		-0.000483	9.5e-05		-0.004837	-0.001231		-0.000977	-0.003024
0.004235	0.014303		0.009649	0.017378		0.012813	0.008998		0.009973	0.006908
0.00477	0.014124		0.007235	0.00662		-8.1e-05	0.005942		0.000362	0.003139
0.001382	0.004589		0.000782	0.002017		0.00193	-0.004896		0.001463	0.000591
0.009941	0.00662		0.011716	0.016734		0.00786	0.013305		0.013754	0.015094
-0.009994	0.002619		-0.002316	-0.001748		0.005997	-0.001966		0.004146	-0.001251
0.005266	0.006442		0.000874	0.004851		-0.0032	0.006638		0.008665	0.003562
0.000149	0.000286		0.000213	0.000366		0.000232	0.000219		0.000184	0.000393
0	0		0	0		0	0		0	0
0.007545	0.004693		0.007431	0.005303		0.003881	0.006767		0.004214	0.006092
0.002105	0.00025		0.002069	0.000602		0.004035	0.002364		0.003722	0.002556
0.002584	0.005444		0.002619	0.003727		0.00309	0.00184		0.001015	0.002347
0.020027	0.018905		0.01797	0.018451		0.016844	0.018037		0.017339	0.018089
-0.000266	0.001195		0.000317	0.001571		0.000974	-0.001499		0.000337	-0.001762
0.027453	0.032796		0.026872	0.030993		0.03308	0.023333		0.03106	0.023678
0.019964	0.017134		0.019215	0.018821		0.015285	0.016243		0.016927	0.015929
0.035166	0.031219		0.035821	0.031671		0.034346	0.036429		0.033825	0.034055
0.002903	0.006027		0.003448	0.005901		0.006111	0.006156		0.005684	0.006243
0.00678	0.005405		0.005493	0.007422		0.005324	0.004046		0.005489	0.004564
0.021598	0.030964		0.019655	0.030523		0.023308	0.014944		0.021507	0.014487
-0.002854	-0.005516		-0.002898	-0.004817		-0.004998	-0.00423		-0.008856	-0.005875
-0.001448	0.002302		-0.001278	0.00123		-7.4e-05	-0.003151		-0.000206	-0.00172
-0.000132	0.004192		0.003277	0.003665		0.001153	0.001835		0.001351	0.002202
0.022495	0.021557		0.023283	0.021648		0.016547	0.021226		0.019052	0.019402
0.028772	0.021472		0.025782	0.021575		0.024102	0.024261		0.023856	0.023266
0.019192	0.019008		0.019657	0.018624		0.021757	0.019053		0.02002	0.019026
0.005279	0.005897		0.00461	0.005853		0.005557	0.005797		0.005136	0.005905
-0.002835	0.00273		-0.00209	0.002295		-0.001448	0.002824		-0.000547	0.002077
0.01287	0.009596		0.012984	0.010518		0.010738	0.012616		0.011277	0.013118
0.007231	0.00749		0.009172	0.008748		0.01575	0.016208		0.013253	0.016716
-0.000621	0.001501		0.000933	0.00153		0.000158	-0.000472		0.000961	0.000203
-0.001172	-0.000625		0.000352	0.000374		0.002125	-0.000313		-6.8e-05	0.000625
0.017651	0.019232		0.018025	0.018271		0.015477	0.017047		0.014627	0.016671
0.030338	0.027254		0.029208	0.02726		0.030212	0.036615		0.033641	0.034538
0.001182	0.002811		0.000167	0.001407		0.005385	0.000845		0.003601	0.001535
0.002205	0.002093		0.00218	0.001962		0.001224	0.001543		0.002109	0.000894
0.013516	0.016575		0.012188	0.016218		0.014176	0.012148		0.015008	0.011836
0.020247	0.026069		0.021994	0.026181		0.025382	0.025215		0.025298	0.025321
0.001073	0.000581		-0.000852	0.001204		-0.005759	-0.001815		-0.003088	-0.003051
0.002752	0.003311		0.002802	0.002417		0.004892	0.001311		0.003258	0.001849
0.000204	0.000742		-0.000801	0.000225		-0.001533	-0.001191		-0.001843	-0.002279
-0.001807	-0.001761		-0.001362	-0.001788		-0.001862	-0.000439		-0.00153	-0.00184
0.057753	0.049843		0.056115	0.0493		0.048843	0.05299		0.049191	0.050229
-0.000602	0.001464		-0.00094	0.001803		0.003739	-0.00075		0.003791	0.000631
0.004457	0.005972		0.004157	0.007049		0.002799	0.006841		0.002852	0.00525
0.007176	0.00768		0.006952	0.007034		0.005793	0.005553		0.006529	0.005357
0.027172	0.027365		0.022282	0.028022		0.02449	0.02201		0.023595	0.023091
0.006169	0.011671		0.00598	0.011749		0.010829	0.007611		0.008825	0.007916
0.008153	0.009772		0.007257	0.008788		0.001046	0.005815		0.001372	0.005887
0.009565	0.014035		0.009345	0.011754		0.011708	0.013995		0.011823	0.011971
0.005433	0.005552		0.005731	0.006441		0.002974	0.004026		0.002827	0.003038
0.030069	0.035676		0.031547	0.035954		0.042952	0.027818		0.040867	0.028417
0.005656	0.007244		0.005206	0.006814		0.010708	0.006234		0.011173	0.006515
0.003076	0.006017		0.003177	0.004761		0.003925	0.001994		0.003251	0.002737
0.017526	0.022718		0.017879	0.023587		0.021294	0.021956		0.021553	0.021369
0.017887	0.021211		0.01613	0.022687		0.017629	0.012458		0.017971	0.014895
-0.003229	-0.006138		-0.004474	-0.004946		-0.013746	-0.007525		-0.010144	-0.008118
0.001589	0.000956		0.001865	3.7e-05		-0.006498	-0.000414		-0.004488	-0.000359
0.00442	0.00716		0.007038	0.010686		0.000274	4.8e-05		0.005814	0.003365
-0.001667	-0.000556		-0.000291	0.000943		-0.013064	-0.005371		-0.010719	-0.00562
-0.00016	0.000554		-0.000785	0.000527		-0.000229	-0.003871		-0.00153	-0.00341
0.011919	0.017626		0.010557	0.017849		0.009935	0.006425		0.009128	0.007152
0.005913	0.003262		0.006102	0.00546		-0.00293	0.001811		-0.002562	0.002192
0.000103	0.001832		0.001016	0.002253		0.001733	0.001705		0.001377	0.000658
0.010637	0.016867		0.009506	0.013335		0.012991	0.014987		0.012601	0.01307
-0.000857	-0.001767		-0.002206	-0.000659		0.003118	-0.000328		0.002324	0.000331
-0.000268	0.004795		-0.000562	0.004726		0.011072	0.003194		0.008232	0.00268
0.033085	0.025719		0.024965	0.02035		0.03446	0.038496		0.025249	0.031071
6.7e-05	8.8e-05		7.4e-05	3.9e-05		0.000108	0.000169		9.5e-05	0.000127
0	0		0	0		0	0		0	0
0.004373	0.005214		0.006369	0.00474		0.008035	0.003795		0.004199	0.005976
0.00295	0.001759		0.00282	0.000614		0.00335	0.004224		0.00296	0.002204
0.003341	-0.002068		0.002458	0.003332		-0.000104	0.003659		0.002601	0.002922
0.014751	0.019908		0.018846	0.017932		0.021952	0.015513		0.018353	0.016572
0.000373	0.003746		-0.00105	0.001343		0.000316	-0.001753		0.001437	-0.001227
0.021346	0.02771		0.027284	0.032127		0.024725	0.024662		0.029897	0.023291
0.013337	0.024728		0.019428	0.017399		0.025471	0.018307		0.01757	0.015422
0.041637	0.031674		0.037191	0.031762		0.033517	0.02704		0.037494	0.033827
0.004751	0.007821		0.00363	0.00743		0.003629	0.006435		0.00632	0.005303
0.004734	0.011465		0.006792	0.00638		0.004262	0.007197		0.005849	0.00453
0.017155	0.034078		0.022271	0.030689		0.019907	0.012873		0.020885	0.01598
-0.005285	-0.004004		-0.003053	-0.003699		-0.024435	-0.010298		-0.009049	-0.00604
-0.001874	0.000191		-0.000933	0.002255		-0.00223	0.002147		-0.001835	-0.001592
0.009943	0.001259		0.002626	0.003891		0.003242	0.002966		0.002361	0.00121
0.026297	0.017146		0.023065	0.019418		0.023272	0.016611		0.017894	0.01969
0.017615	0.020613		0.024136	0.024732		0.021211	0.022275		0.021355	0.024661
0.021728	0.017593		0.020082	0.020994		0.018735	0.018557		0.022542	0.019794
0.002996	0.006504		0.005035	0.00592		0.005791	0.009944		0.005077	0.006484
-0.002192	0.001089		-0.001362	0.001541		0.00149	0.000194		0.000395	0.001717
0.013288	0.014945		0.012512	0.011209		0.011568	0.014588		0.011411	0.015176
0.014469	0.011787		0.011056	0.009442		0.008518	0.01839		0.014554	0.017449
0.001562	0.003301		0.000959	0.002025		0.001488	0.000241		0.000537	0.000124
0.001809	0.003941		7.1e-05	0.000879		-0.001646	1.8e-05		-0.000116	-0.000516
0.022132	0.013991		0.017804	0.017237		0.010898	0.016988		0.015111	0.017281
0.029397	0.032546		0.030723	0.028091		0.040874	0.030991		0.030694	0.035189
-0.002804	0.000373		-0.000477	0.001031		0.00148	-0.00035		0.002284	0.00156
0.002788	0.001608		0.001934	0.001722		0.003818	-0.002307		0.002351	0.000354
0.009273	0.016254		0.012476	0.015913		0.015319	0.010439		0.01337	0.012357
0.028135	0.028323		0.023351	0.026989		0.018706	0.024746		0.023816	0.025033
-0.00254	0.003178		3.4e-05	-1.4e-05		0.001889	-0.004705		-0.003602	-0.002594
0.004068	0.000391		0.002228	0.001872		-0.00383	0.00471		0.002026	0.001211
-0.002579	-0.002485		-0.000358	0.000618		-0.004343	-0.004392		-0.002641	-0.001584
0.000185	-0.004315		-0.000806	-0.001185		0.002728	-0.005945		-0.004262	-0.001563
0.057542	0.047285		0.05922	0.051599		0.052011	0.049622		0.05225	0.054996
-0.001019	0.002465		-0.001176	0.001632		0.007475	-0.001		0.003341	-0.000229
0.000738	0.00688		0.005836	0.006361		0.003995	0.002545		0.003871	0.00701
0.006729	0.002484		0.008333	0.006731		0.00804	0.003278		0.007169	0.005711
0.014212	0.026347		0.021619	0.025483		0.02087	0.025165		0.023103	0.022609
0.004044	0.015989		0.005949	0.011583		0.004392	0.010302		0.00974	0.007335
0.006117	0.007518		0.006099	0.008279		0.003276	0.006029		0.003135	0.004482
0.003673	0.00835		0.008815	0.012851		0.014624	0.012675		0.011875	0.012901
0.010624	0.005123		0.00456	0.005953		0.004859	-0.001619		0.004337	0.001769
0.035475	0.038621		0.032757	0.034737		0.044977	0.032603		0.038254	0.030371
0.004256	0.004262		0.006869	0.004947		0.011661	0.006775		0.009361	0.007235
0.003414	0.003894		0.003681	0.005889		0.000792	0.003093		0.0041	0.003137
0.013725	0.025208		0.019173	0.024578		0.02405	0.01555		0.02414	0.019678
0.013656	0.027791		0.020862	0.024309		0.018208	0.020085		0.018011	0.016363
-0.005291	-0.00616		-0.001594	-0.004686		-0.005662	-0.008689		-0.009684	-0.006572
0.001498	-0.003362		0.002901	0.001716		0.00037	-0.001009		-0.001808	0.000504
0.016254	0.016539		0.010143	0.01465		0.018565	0.014472		0.008741	0.005687
0.001044	0.004382		-0.000502	-0.00014		-0.007262	-0.006096		-0.009358	-0.004589
-0.002224	0.002283		-5.2e-05	8.4e-05		-0.004485	-0.002979		-0.003542	-0.003832
0.009439	0.019938		0.011083	0.0156		0.004325	0.007494		0.006782	0.007631
0.006772	0.006912		0.004158	0.005836		-0.002197	0.001163		-0.002312	0.001486
0.003348	0.00214		0.000619	0.00117		-0.000397	-0.000157		0.001589	0.000917
0.005695	0.00617		0.009183	0.011598		0.013538	0.007074		0.012752	0.011229
-0.002948	0.00098		-0.002397	-0.001242		-0.002064	0.003752		0.001904	0.001654
-0.005576	0.00236		-0.002495	0.003525		0.003724	-0.002214		0.008985	0.002444
0.01399	0.0148		0.023468	0.019172		0.010597	0.025128		0.02426	0.030256
0.012354	0.013488		0.008066	0.008294		0.011891	0.013313		0.009095	0.009173
9e-06	0.000107		7e-06	-3e-06		-7e-06	2.6e-05		2.5e-05	7.7e-05
0	0		0	0		0	0		0	0
0.005843	0.004598		0.005364	0.00413		0.003211	0.005784		0.003406	0.005183
0.003695	0.000494		0.002454	0.001696		0.001826	0.001134		0.003204	0.000468
0.00196	0.003222		0.00208	0.001651		0.003588	0.003947		0.000954	0.002843
0.018989	0.015927		0.016555	0.01834		0.018743	0.015518		0.019246	0.015355
-0.0025	0.000625		-0.001151	0.002038		0.0022	-0.000491		0.002989	-0.001003
0.03015	0.033461		0.027637	0.031151		0.028884	0.022866		0.030407	0.026138
0.021699	0.014666		0.018698	0.017142		0.017564	0.013192		0.01939	0.015432
0.038255	0.034226		0.038356	0.03364		0.044018	0.033822		0.035955	0.034116
0.004084	0.009269		0.00552	0.008448		0.008327	0.004236		0.006743	0.006089
0.007659	0.005763		0.008334	0.006933		0.007425	0.004073		0.005796	0.006175
0.026053	0.029415		0.022177	0.028681		0.019181	0.018845		0.020453	0.016688
-0.002591	-0.001088		-0.002752	-0.001837		-0.007883	-0.006215		-0.01091	-0.005787
-2e-05	0.003392		-0.002181	0.001327		-0.0034	-0.000777		-0.002918	-0.00101
0.002992	0.004565		0.003842	0.002827		0.00372	2.5e-05		0.000892	0.000812
0.022182	0.018676		0.022132	0.019657		0.017939	0.01894		0.019592	0.022232
0.021769	0.030894		0.023664	0.026536		0.018847	0.02642		0.023329	0.027378
0.020888	0.024994		0.021292	0.023024		0.025058	0.021903		0.023317	0.020366
0.00546	0.005552		0.005958	0.007978		0.004331	0.00598		0.006463	0.007068
0.000569	0.000768		-0.000686	0.000561		0.00217	0.001043		0.000185	0.001241
0.011804	0.011976		0.013181	0.011714		0.013091	0.018964		0.011038	0.016384
0.014938	0.011047		0.014233	0.011319		0.015913	0.019139		0.014564	0.018458
0.002577	0.002088		0.001318	0.001806		0.000949	0.00107		0.002139	0.000633
0.000878	0.001537		-0.000197	0.000961		-0.002015	-0.00076		0.001133	0.000424
0.016129	0.017391		0.015254	0.016795		0.016676	0.018111		0.014962	0.01756
0.032149	0.027963		0.033126	0.029958		0.027706	0.035527		0.029925	0.035092
-0.001294	-0.000792		-0.001323	-0.000177		-0.000589	0.003259		-3.4e-05	0.002136
0.001422	0.001211		0.002816	0.002558		0.003231	-0.000148		0.001946	0.000753
0.012575	0.015068		0.011652	0.016023		0.013841	0.013407		0.013808	0.011869
0.025165	0.027955		0.024402	0.027815		0.024696	0.025188		0.024999	0.02312
-0.000387	-0.001933		-0.000932	-0.001111		-0.002584	-0.00254		-0.000776	-0.002355
0.000838	0.001067		0.001923	0.000513		0.000813	-0.000315		-0.000114	0.001468
-0.000309	0.001809		-0.000365	0.000882		-0.003063	-0.001033		-0.002103	-0.001771
-0.000112	0.000904		-0.000213	-0.001491		-0.009533	-0.00128		-0.004272	-0.00132
0.061634	0.05516		0.057898	0.054052		0.056671	0.059946		0.056015	0.054232
-0.002067	0.00151		-8.8e-05	0.000267		0.001491	0.000573		0.002158	0.000868
0.009665	0.006678		0.006603	0.00923		0.005027	0.008935		0.007441	0.006915
0.010379	0.008229		0.007774	0.008335		0.008564	0.007193		0.007437	0.006272
0.018655	0.023642		0.020048	0.026749		0.025096	0.023589		0.025779	0.021272
0.006484	0.010478		0.006075	0.008231		0.010869	0.006217		0.008651	0.00614
0.004635	0.007186		0.005468	0.006881		0.00585	0.002574		0.005133	0.003999
0.010434	0.01397		0.007606	0.012119		0.012238	0.012612		0.010026	0.010927
0.000803	0.008059		0.00356	0.005026		0.005389	0.000383		0.000131	0.001372
0.035478	0.0324		0.034148	0.035302		0.031726	0.033803		0.034533	0.031332
0.00937	0.002548		0.007195	0.006743		0.006805	0.00857		0.008882	0.008148
0.004413	0.006363		0.002735	0.005935		0.005421	0.004648		0.003982	0.004305
0.023488	0.026357		0.019075	0.028179		0.027585	0.018422		0.021647	0.018531
0.027236	0.026139		0.024742	0.025298		0.018521	0.019334		0.020652	0.01908
0.001954	-0.002707		-0.000423	-0.000905		-0.006742	-0.005025		-0.006963	-0.005873
0.00514	0.004477		0.003408	0.00372		0.002557	0.002154		0.00174	0.000388
0.014518	0.021999		0.016649	0.020825		0.014886	0.009285		0.017232	0.013375
0.000105	-0.00145		-0.000803	0.000497		-0.006021	-0.003144		-0.003858	-0.004244
0.00076	-0.001399		0.000194	0.00012		-0.006824	-0.003956		-0.005718	-0.004155
0.010377	0.011051		0.009793	0.011734		0.004302	0.009146		0.004172	0.006123
0.000835	0.008388		0.00194	0.00648		-0.001559	0.000851		-0.000899	-0.001545
0.000144	4.2e-05		0.000556	-1.5e-05		0.002016	0.000132		0.000792	-0.000777
0.008837	0.007505		0.008445	0.008303		0.011812	0.007928		0.010297	0.008076
-0.00423	-0.001389		-0.003804	-0.000902		0.001952	0.003003		0.000292	0.001174
-0.004176	0.002178		-0.004108	0.003218		0.008017	0.003134		0.004004	0.002077
0.016004	0.013618		0.015414	0.013024		0.017318	0.022194		0.016964	0.023262
0.01493	0.014609		0.015405	0.016297		0.018432	0.01838		0.019054	0.019036
0.00515	0.008746		0.003761	0.005332		0.007001	0.009652		0.005111	0.00578
0.000132	0.000331		0.000149	0.000433		0.000121	0.000177		0.000132	0.000294
0	0		0	0		0	0		0	0
0.005402	0.004184		0.005538	0.004551		0.002596	0.005093		0.002737	0.005826
0.001925	0.002409		0.002619	0.001965		0.004042	-0.000624		0.002894	7.9e-05
0.002083	0.001706		0.002785	0.002162		-2.3e-05	0.002175		0.002219	0.002949
0.016022	0.019395		0.016912	0.017823		0.019723	0.015646		0.019511	0.016138
-0.000641	0.002465		-0.000812	0.001372		0.004131	-0.001141		0.003596	-0.00074
0.028626	0.031698		0.029305	0.031796		0.033372	0.029081		0.031179	0.026245
0.018865	0.01737		0.019422	0.01649		0.019473	0.016794		0.019003	0.016124
0.038454	0.034779		0.037031	0.034424		0.033327	0.03682		0.035306	0.034603
0.006663	0.00819		0.005848	0.008596		0.006605	0.007228		0.006602	0.006274
0.009434	0.006823		0.00845	0.006377		0.005161	0.006937		0.006168	0.006005
0.021284	0.027569		0.023176	0.027965		0.022369	0.016994		0.022226	0.017612
-0.002343	-0.001584		-0.002255	-0.00178		-0.009742	-0.004774		-0.009138	-0.005249
-0.003292	0.000624		-0.00224	0.001514		-0.002786	-0.001718		-0.003003	-0.001278
0.00298	0.002218		0.002914	0.003027		-0.000971	0.000803		0.000814	0.000522
0.021172	0.020894		0.021875	0.019971		0.019671	0.025123		0.019556	0.022871
0.026345	0.026035		0.025105	0.027676		0.026483	0.029032		0.02369	0.02733
0.021657	0.024009		0.021022	0.024087		0.024111	0.020341		0.023948	0.020335
0.00707	0.009984		0.006157	0.007871		0.007903	0.007078		0.006511	0.006847
-0.000947	0.000453		-0.000348	0.000696		-0.000998	0.001678		0.000347	0.001395
0.014192	0.011121		0.013267	0.011722		0.010342	0.015701		0.011585	0.017289
0.014363	0.011627		0.014258	0.011733		0.015621	0.018592		0.015536	0.019299
0.000637	0.001451		0.001276	0.001491		0.003145	0.000572		0.002065	0.000953
-0.001145	0.000167		-0.000359	0.000649		0.003261	0.001065		0.001512	-6.4e-05
0.013611	0.017289		0.014852	0.018313		0.015079	0.017359		0.015873	0.01693
0.034889	0.031538		0.03299	0.030324		0.02895	0.036384		0.027252	0.035421
-0.000584	-1.8e-05		-0.000693	-0.000187		0.000418	0.002467		-2.7e-05	0.002567
0.003596	0.003646		0.002934	0.002745		0.001105	0.001942		0.002291	0.000969
0.011767	0.016792		0.011606	0.015793		0.014054	0.011894		0.014404	0.011905
0.023484	0.027619		0.024796	0.028032		0.026758	0.021817		0.025914	0.023176
-0.000917	-0.001629		-0.00073	-0.001742		6.3e-05	-0.001862		-0.001493	-0.002558
0.002223	0.000495		0.001488	0.000956		0.000354	0.00167		0.00081	0.000935
1.9e-05	0.001203		-0.000204	0.001512		-0.00111	-0.001192		-0.001747	-0.001127
-0.000322	-0.001734		-0.000237	-0.000233		-0.002894	-0.000249		-0.00535	-0.000694
0.056274	0.054702		0.058404	0.054865		0.056606	0.052208		0.056674	0.054901
0.001149	-0.000822		0.000374	-5.1e-05		0.001491	0.001449		0.001819	0.001555
0.006289	0.01088		0.007853	0.009521		0.009306	0.006775		0.008411	0.007694
0.006657	0.009554		0.008031	0.009171		0.006722	0.006454		0.006493	0.006644
0.022669	0.029835		0.021761	0.027839		0.027976	0.019834		0.026539	0.021909
0.006779	0.006027		0.006479	0.007653		0.009194	0.005595		0.009424	0.004963
0.006146	0.006801		0.0059	0.006949		0.005864	0.004717		0.005448	0.004126
0.007353	0.012429		0.008431	0.012492		0.008817	0.009821		0.009649	0.010264
0.004007	0.004079		0.00234	0.005492		-0.002921	0.003254		4.2e-05	0.002367
0.033929	0.037575		0.034341	0.034237		0.034717	0.031085		0.035244	0.031535
0.00705	0.009754		0.007891	0.00688		0.009768	0.008609		0.00832	0.008722
0.001657	0.005975		0.002976	0.00578		0.003806	0.004371		0.0044	0.004262
0.017853	0.029445		0.020216	0.028496		0.018102	0.019103		0.021643	0.018191
0.025571	0.024059		0.026358	0.024709		0.022162	0.018477		0.021872	0.019729
-0.000771	0.000819		0.000675	5.9e-05		-0.00755	-0.005958		-0.006509	-0.005761
0.002903	0.004664		0.004634	0.004398		0.001517	-0.000291		0.00163	0.000457
0.017731	0.020806		0.01748	0.022066		0.018087	0.015186		0.01901	0.013663
-0.001751	0.000667		-0.000668	-0.000519		-0.002175	-0.00459		-0.003193	-0.003628
0.000412	0.000556		0.000606	0.000311		-0.005325	-0.004269		-0.005836	-0.003883
0.009497	0.010325		0.009774	0.01151		0.004194	0.00453		0.005982	0.006028
0.001418	0.005346		0.001687	0.005452		-0.000232	-0.003309		-2.4e-05	-0.001558
0.000178	-0.000491		8.3e-05	-0.000519		0.000339	-0.001426		0.001603	-0.000642
0.008749	0.009056		0.00863	0.008383		0.0087	0.008247		0.009934	0.008166
-0.003786	-0.00107		-0.003925	-0.001007		-0.000108	-0.000498		0.000415	0.000993
-0.003807	0.003727		-0.00372	0.003203		0.001755	0.002198		0.003976	0.002196
0.015289	0.012173		0.014621	0.012484		0.01779	0.023251		0.017397	0.021991
0.016648	0.018257		0.015578	0.016635		0.020831	0.020483		0.018927	0.018757
0.00365	0.004519		0.00377	0.005564		0.005037	0.004905		0.005502	0.005956
0.027694	0.024521		0.018558	0.015643		0.027521	0.025446		0.018035	0.017055
2.1e-05	7.9e-05		9e-06	5.4e-05		2.3e-05	2e-05		2.2e-05	-1.5e-05
0	0		0	0		0	0		0	0
0.005305	0.006516		0.005867	0.004677		0.003869	0.00959		0.003988	0.005631
0.003319	0.003374		0.00176	0.002095		-0.000254	0.000974		0.003344	0.000215
0.00877	0.001679		0.00323	0.001732		0.01014	0.00427		0.002033	0.00261
0.016458	0.014444		0.017375	0.018688		0.020534	0.020158		0.019708	0.016741
0.002754	-0.002292		-3.3e-05	0.001284		0.004393	0.000907		0.00364	-0.000852
0.030696	0.028503		0.028277	0.032783		0.028062	0.022685		0.033833	0.030169
0.016919	0.017136		0.017793	0.01801		0.020267	0.020483		0.019578	0.018301
0.027914	0.033366		0.03563	0.032569		0.025033	0.02613		0.031375	0.035517
0.006281	0.009383		0.006497	0.007536		0.002788	0.006911		0.006113	0.006854
0.005322	0.005553		0.009204	0.007531		0.008101	0.006356		0.004629	0.005854
0.025852	0.026299		0.022831	0.028876		0.029688	0.017722		0.024567	0.017162
-0.001051	-0.004664		-0.002756	-0.003295		-0.009653	-0.005454		-0.010444	-0.005731
-0.002489	0.00116		-0.002156	4.5e-05		-0.00305	-0.00022		-0.002353	-0.002082
0.002189	0.003339		0.003578	0.003628		0.00351	0.00029		0.000604	0.0014
0.024471	0.018398		0.022764	0.020876		0.024501	0.021886		0.022241	0.023348
0.027259	0.028103		0.026807	0.027102		0.021655	0.021187		0.023684	0.027083
0.018045	0.022208		0.020729	0.024062		0.019859	0.016353		0.024237	0.019435
0.003296	0.002702		0.00641	0.008385		0.006232	0.008262		0.006708	0.007498
0.000463	0.00194		-0.00028	0.001115		0.00249	0.000874		-0.000451	0.0007
0.012237	0.014233		0.013761	0.012349		0.014147	0.021583		0.012506	0.016586
0.01234	0.014403		0.014329	0.011755		0.014123	0.023303		0.015914	0.020287
0.001207	3.8e-05		0.000671	0.000859		-0.000475	0.002706		0.00149	0.001249
0.000497	0.001405		-0.001228	8.8e-05		0.001859	-0.004187		0.002283	6.4e-05
0.019046	0.026503		0.015359	0.018129		0.020622	0.011631		0.01632	0.01582
0.025647	0.03003		0.033413	0.032224		0.017908	0.030904		0.029488	0.033619
0.00033	0.000738		0.001007	0.000312		-0.000918	0.001246		-0.000679	0.001764
0.003283	0.002117		0.003003	0.003162		0.005971	-0.000903		0.001619	0.000911
0.008152	0.01226		0.011839	0.016488		0.017466	0.008221		0.01438	0.01279
0.030468	0.030624		0.024631	0.028098		0.024632	0.025401		0.023059	0.023459
-0.000419	-0.001889		-0.000786	-0.000459		-0.006415	-0.005859		-0.000365	-0.00285
-0.000651	0.003161		0.001666	0.001351		0.002978	0.000421		0.000358	0.001006
-0.000928	0.002524		-0.000171	0.000972		-0.001501	-0.000866		-0.000761	-0.000391
0.000135	0.005184		-0.000256	-0.001252		-0.006755	-0.001192		-0.001858	-0.000382
0.061236	0.054889		0.05916	0.057544		0.058191	0.054931		0.060414	0.055266
0.002444	-8e-06		0.001388	0.00017		0.004385	0.004868		0.001598	0.000723
0.010966	0.009554		0.007994	0.008851		0.012536	0.009242		0.009952	0.006482
0.009038	0.009499		0.007037	0.00887		-0.00023	0.006139		0.006847	0.007459
0.024967	0.028332		0.023774	0.029592		0.022777	0.027844		0.02838	0.02216
0.004847	0.008971		0.005304	0.007437		0.00871	-0.001555		0.00709	0.004419
0.007843	0.007465		0.006615	0.005682		0.002231	0.005264		0.005126	0.003151
0.009563	0.00929		0.008204	0.01184		0.008425	0.006259		0.00829	0.008733
-0.00096	0.006843		0.002906	0.002985		0.002556	0.004833		-0.00235	0.002897
0.033692	0.021793		0.033576	0.035383		0.048403	0.029194		0.035227	0.031548
0.008731	0.002912		0.007006	0.007828		0.004907	0.009841		0.008334	0.008979
0.006851	0.003305		0.00303	0.005217		0.004553	0.002664		0.00508	0.003712
0.024083	0.029142		0.019672	0.025477		0.02432	0.01295		0.022041	0.018104
0.028196	0.024639		0.027012	0.030029		0.028911	0.027354		0.02729	0.020444
0.005013	0.003735		0.000324	0.001455		-0.000472	-0.006018		-0.005015	-0.005253
0.012481	0.002983		0.005226	0.005244		-0.000453	-0.000114		0.001386	0.00136
0.024031	0.029139		0.020388	0.027249		0.033913	0.017536		0.020691	0.018006
0.003399	-0.004073		0.000273	0.000598		-0.000924	0.000158		-0.003935	-0.002377
0.001419	0.004044		0.00049	0.001621		-0.005975	-0.001465		-0.004598	-0.004063
0.00965	0.019341		0.011521	0.013737		0.019253	0.006329		0.010285	0.008147
0.004497	-0.002255		0.002386	0.002236		0.004534	0.001179		-0.005053	-0.00196
-0.001117	-0.002508		-0.000381	-0.000589		0.006575	0.001294		0.000276	-0.001175
0.007153	0.006816		0.007162	0.008401		0.011356	0.008359		0.00805	0.007616
-0.003387	0.000557		-0.002763	-0.000404		-0.00088	0.003358		-0.000454	0.000609
-0.001773	0.003055		-0.003984	0.003863		0.004479	-0.000437		0.001761	0.001202
0.007491	0.011024		0.012115	0.010984		0.015356	0.015042		0.014482	0.018828
0.011784	0.013431		0.013222	0.015603		0.010414	0.011075		0.015243	0.016381
0.000826	0.002799		0.002432	0.00376		0.004169	0.00173		0.003984	0.003431
0.016902	0.007193		0.022549	0.02092		0.013444	0.017892		0.024076	0.02415
0.002451	0.00358		0.002393	0.003099		0.003363	0.001777		0.00122	0.002674
-6e-06	-4.9e-05		-3e-06	-2.7e-05		-4.1e-05	1.1e-05		1.4e-05	1.1e-05
0	0		0	0		0	0		0	0
0.006813	0.004815		0.005407	0.005616		0.00547	0.005431		0.005111	0.005549
0.001306	0.001506		0.001174	0.00143		0.00326	0.000901		0.001899	0.001497
0.003504	0.001728		0.003941	0.000988		0.002528	0.002702		0.003536	0.003397
0.019269	0.019297		0.018052	0.019094		0.019797	0.017209		0.02087	0.017469
0.000209	0.000794		0.000854	-0.000195		0.003334	-0.000745		0.002665	-0.000257
0.028161	0.035868		0.029694	0.034782		0.036047	0.033825		0.035931	0.030152
0.017102	0.019508		0.016165	0.019702		0.019931	0.020293		0.020637	0.018246
0.034935	0.030183		0.033284	0.031843		0.031618	0.036928		0.032954	0.034914
0.006393	0.006819		0.005338	0.007113		0.006631	0.006721		0.007061	0.006384
0.009931	0.008634		0.008311	0.00674		0.003463	0.004631		0.005196	0.004613
0.024484	0.030991		0.022062	0.028744		0.026192	0.017317		0.024709	0.017334
-0.003078	-0.004649		-0.002797	-0.003395		-0.011055	-0.006776		-0.011194	-0.00608
-0.000593	-0.000689		-0.001504	-0.000754		-0.001733	-0.002768		-0.00136	-0.002264
0.004547	0.005559		0.004057	0.004774		0.001525	0.002279		0.001723	0.002175
0.024172	0.021691		0.022474	0.020986		0.024996	0.02175		0.02058	0.020705
0.027377	0.028241		0.02597	0.02566		0.021727	0.026309		0.021625	0.02399
0.020519	0.024647		0.020502	0.023298		0.025541	0.019271		0.022936	0.020094
0.006347	0.007808		0.006068	0.006719		0.005552	0.007851		0.006164	0.006094
0.000491	0.001731		-0.000565	0.001716		-0.000485	-0.000149		0.000249	0.000267
0.013792	0.013532		0.015057	0.012725		0.014867	0.016812		0.015211	0.018133
0.014935	0.011713		0.015252	0.01176		0.017005	0.021454		0.016156	0.02182
0.000612	0.000384		0.00138	0.000306		0.000202	0.001614		-0.00054	0.001929
-0.001718	-0.000127		-0.001164	0.000444		0.001235	-4.4e-05		0.000724	-0.00035
0.017035	0.017358		0.017144	0.018363		0.016703	0.015178		0.017535	0.016811
0.033987	0.033649		0.031397	0.032469		0.032715	0.031536		0.030175	0.030368
0.003152	0.001259		0.002786	0.001111		-0.001316	0.001254		-0.000712	6e-05
0.002384	0.003027		0.002192	0.001758		0.001849	0.000276		0.003524	0.001367
0.0129	0.017884		0.012217	0.016613		0.014347	0.014868		0.013534	0.012742
0.024961	0.028322		0.024269	0.028151		0.019478	0.025536		0.022785	0.026207
-0.000734	0.001127		-0.000741	0.000429		0.00019	-0.003209		-0.000457	-0.002739
0.001967	0.001955		0.001425	0.001697		0.000172	0.00055		0.000444	0.00081
-0.000236	0.000391		-0.001053	0.000849		-0.0003	0.000557		0.000204	0.000488
-0.000348	-0.001962		-0.001211	-0.00099		0.000254	-0.000411		-0.001594	-0.00203
0.062523	0.060951		0.059716	0.058077		0.06492	0.058693		0.063851	0.058776
0.001537	0.001262		0.001716	0.001549		0.001193	-0.000987		0.000895	0.000165
0.009311	0.00648		0.009134	0.008655		0.010217	0.005639		0.010736	0.006425
0.006926	0.007931		0.007826	0.007903		0.008363	0.009142		0.007559	0.007592
0.024747	0.029467		0.024461	0.029484		0.029871	0.023457		0.027347	0.026078
0.00372	0.008618		0.004498	0.007297		0.004513	0.004245		0.00497	0.003404
0.007518	0.004693		0.005803	0.005234		0.00553	0.001216		0.003729	0.002351
0.009355	0.012006		0.008448	0.010386		0.008142	0.008532		0.008703	0.008071
0.00298	0.001172		0.002198	0.002756		-0.002732	0.002324		-0.000936	0.002366
0.034196	0.036847		0.031937	0.03299		0.034497	0.033445		0.034519	0.031915
0.00755	0.007549		0.007097	0.007376		0.007641	0.009416		0.007659	0.008763
[truncated: 6,968 more rows]

## Sheet: e
220301_CES05_F_DMS_Ctxn_000mM_Rep1_analysis	220301_CES07_F_DMS_Ctxn_000mM_Rep2_analysis		220301_CES05_F_DMS_Ctxn_000mM_Rep1_analysis_SM	220301_CES07_F_DMS_Ctxn_000mM_Rep2_analysis_SM		220301_CES06_F_DMS_Ctxn_010mM_Rep1_analysis	220301_CES08_F_DMS_Ctxn_010mM_Rep2_analysis		220301_CES06_F_DMS_Ctxn_010mM_Rep1_analysis_SM	220301_CES08_F_DMS_Ctxn_010mM_Rep2_analysis_SM
-0.000618	-0.000419		-0.000199	-0.000125		-0.001342	-0.00122		-0.000444	-0.000467
-0.000351	0.000462		-0.000116	0.000177		0.000465	0.000409		0.000157	0.000131
0.00619	0.005928		0.002146	0.002148		0.007329	0.004899		0.002502	0.001715
0.00099	0.00286		0.000319	0.001091		0.00145	0.000892		0.000479	0.000256
0.017548	0.015855		0.006141	0.005842		0.017486	0.014897		0.006039	0.005266
-0.000159	0.000886		4e-06	0.000378		-0.000194	0.000972		-3.3e-05	0.000309
-0.000425	-0.001582		-0.000111	-0.000536		0.00092	0.000674		0.000365	0.000193
0.000102	-0.003869		6.6e-05	-0.001296		-0.000993	-0.005038		-0.000312	-0.001915
-0.000693	-0.001904		-0.000228	-0.000559		-0.000777	-0.002454		-0.000204	-0.000901
0.003649	0.001898		0.00346	0.002663		0.003023	0.001741		0.00372	0.002224
-0.000795	-0.00031		-0.001578	-0.000392		-0.001463	0.000471		-0.001035	-3.4e-05
-8.5e-05	-0.001066		-5.9e-05	-0.000575		-1e-05	-0.001584		0.000137	-0.000675
-0.000965	-0.001086		2e-06	-0.000913		-0.001497	-0.000733		-0.00073	-8.2e-05
0.010954	0.009224		0.013082	0.011158		0.009216	0.00942		0.011529	0.010848
-0.00098	-0.00126		-0.000354	-0.000479		-0.0007	-0.001266		0.00015	0.00074
0.003162	0.002475		0.002503	0.002624		0.001925	0.000886		0.001819	0.001823
0.004976	0.003991		0.005021	0.003966		0.005225	0.005202		0.004626	0.004019
0.029785	0.031164		0.02835	0.030219		0.027748	0.023211		0.028351	0.025827
0.000886	0.000861		0.000642	0.000871		0.001233	0.000462		0.000456	0.000314
0	0		0	0		0	0		0	0
-0.001499	-0.001193		-0.001004	-0.000769		-0.001035	-0.000821		-0.000874	-0.000707
0.001053	0.000363		0.000452	0.000307		-0.000325	-0.000337		-4.9e-05	-4.2e-05
0.006765	0.005674		0.00518	0.004591		0.006422	0.006		0.005322	0.00455
0.001914	0.002421		0.001237	0.001962		0.001573	0.000976		0.001227	0.000785
0.016798	0.015127		0.013571	0.012446		0.016288	0.016076		0.013312	0.012664
-0.001284	-0.00085		-0.000743	-0.000215		-0.000643	-0.000925		-0.000331	-0.000115
-0.001512	-0.002632		-0.000952	-0.001809		0.000342	-0.001234		0.000471	-0.000446
0.000619	0.000562		0.000284	-0.000764		0.000559	-0.001611		7.8e-05	-0.002143
-0.001312	-0.001116		-0.000941	-0.001086		-0.000977	0.000191		-0.000661	-0.000507
0.003036	0.002784		0.002721	0.002093		0.003717	0.00228		0.002967	0.001878
-0.001984	-0.000593		-0.001291	-0.000459		-0.000923	-0.000356		-0.00102	-0.000169
-0.000137	-0.00036		-0.000404	-0.000418		0.000119	-0.000287		-5.9e-05	-0.000798
0.000337	-0.000847		-5.1e-05	-0.000882		-0.000422	0.000162		-0.000678	-0.000338
0.013091	0.011265		0.011369	0.009667		0.011669	0.010649		0.009799	0.009044
-0.000305	-0.000251		-0.000671	-0.000972		0.000273	0.001525		-0.00029	0.000351
0.001891	0.002426		0.002131	0.002124		0.001515	0.002075		0.001405	0.001472
0.00457	0.003571		0.004497	0.003419		0.003876	0.003024		0.004327	0.003523
0.02533	0.027225		0.030879	0.033145		0.026298	0.024993		0.031438	0.029146
0.00113	0.002192		0.000809	0.000712		-0.000328	-0.000447		0.000257	-0.000394
0.008017	0.009113		0.008526	0.009337		0.007184	0.007349		0.007696	0.007731
0	0		0	0		0	0		0	0
-0.001339	-0.00242		-0.001047	-0.000963		-0.002954	-0.001603		-0.000987	-0.000603
-0.000208	-0.001199		0.000375	-7.4e-05		-0.000201	-0.001529		-0.000167	-0.000406
0.003516	0.002892		0.003628	0.00314		0.003278	0.003497		0.003529	0.00349
0.001446	0.00037		0.001005	0.001109		0.000614	0.002158		0.00077	0.000839
0.020184	0.021021		0.011266	0.010876		0.021204	0.019358		0.011409	0.011059
-0.002789	-0.001309		-0.001197	-0.000615		-0.00068	-0.001165		-0.00041	-0.000625
-0.003069	-0.004167		-0.001479	-0.001928		-0.000887	-0.003579		-7.8e-05	-0.001289
0.000367	-0.001413		0.000233	6.4e-05		-0.000207	0.001778		0.000269	-0.000301
-0.006274	-0.003282		-0.003722	-0.001798		-0.002555	-0.001811		-0.001356	0.000219
0.003496	0.003952		0.003504	0.003592		0.004349	0.003805		0.004119	0.002635
-0.000152	-0.000385		-0.001817	-0.00114		-0.000803	-0.000523		-0.001311	-0.000818
-0.001373	0.000272		-0.000528	-0.000419		-0.000592	-0.001067		-0.000649	-0.000814
0.000109	-0.000725		-6.8e-05	-0.000894		-0.000402	-0.001085		-0.000561	-0.000374
0.006966	0.005635		0.010373	0.0089		0.005304	0.003922		0.00885	0.007843
-0.001149	-0.00229		-0.000635	-0.001017		-0.001279	-0.000723		-0.000301	0.00025
0.001292	0.000749		0.001167	0.001506		0.000411	0.000497		0.00085	0.000631
0.003304	0.002004		0.00354	0.002711		0.003937	0.002292		0.003491	0.002766
0.041563	0.045879		0.035253	0.037219		0.04406	0.04349		0.037017	0.035572
-0.001671	-0.00427		-0.00109	-0.000982		-0.000764	-0.002682		-0.000595	-0.002192
0.084477	0.094793		0.052252	0.057947		0.077895	0.082022		0.049429	0.051152
0.007587	0.006701		0.002426	0.002154		0.006058	0.007338		0.002051	0.002251
0	0		0	0		0	0		0	0
-0.002123	-0.003492		-0.001665	-0.002835		-0.002032	-0.001948		-0.002038	-0.001591
-0.000634	-0.000313		-0.000429	-0.000525		-0.000914	-0.000699		-0.000577	-0.000841
0.004145	0.003272		0.003605	0.002915		0.004592	0.003737		0.003862	0.003367
0.000305	0.000954		0.000611	0.0007		0.000417	0.00048		0.000467	0.001012
0.021994	0.021994		0.019588	0.019936		0.022593	0.02012		0.020425	0.018203
-0.003401	-0.002376		-0.002838	-0.001784		-0.003132	-0.002054		-0.001976	-0.001499
-0.004076	-0.003255		-0.003363	-0.003191		-0.001967	-0.002808		-0.001313	-0.002688
-0.002587	0.000179		-0.001378	-0.000224		0.000199	0.000503		0.000229	0.001007
-0.006003	-0.002349		-0.005396	-0.002341		-0.001713	0.001117		-0.001557	0.000406
0.003742	0.004233		0.004087	0.004515		0.0043	0.002457		0.004964	0.003536
-0.002773	-0.002527		-0.001635	-0.001526		-0.002305	-0.001521		-0.001469	-0.001027
-0.000648	-0.000906		-0.000622	-0.000442		-0.001643	-0.001299		-0.001546	-0.001229
-0.000613	-0.00096		-0.000384	-0.00061		-0.000843	-0.000688		-0.000843	-0.000666
0.008029	0.00707		0.007719	0.006564		0.006695	0.00582		0.006157	0.004791
-0.000634	-0.00129		-0.000793	-0.001694		-0.00061	-0.0011		-0.000844	-0.000884
-1.4e-05	0.000619		0.00064	0.000576		0.000123	-0.001207		0.000382	-0.000507
0.002144	0.00174		0.002449	0.001587		0.00247	0.002395		0.003058	0.002306
0.04038	0.041577		0.039621	0.041594		0.042906	0.041939		0.042316	0.04107
-0.004529	-0.003574		-0.003552	-0.003848		-0.001364	-0.004282		-0.000825	-0.003653
0.075053	0.084271		0.077036	0.086133		0.073532	0.079465		0.073975	0.078519
0.062578	0.061247		0.044413	0.043512		0.062555	0.061935		0.043888	0.044335
0.000221	0.000231		0.000167	0.000194		0.000123	0.00018		0.000121	0.000131
0	0		0	0		0	0		0	0
7.4e-05	-0.00323		-0.001899	-0.003478		-0.001039	-0.001071		-0.001938	-0.001851
-8.5e-05	-5.2e-05		-0.000602	-0.000323		1.2e-05	-0.000497		-0.000817	-0.000689
0.004725	0.007097		0.003988	0.003545		0.010452	0.0046		0.005068	0.003647
0.002098	0.002246		0.000467	0.001021		0.002184	0.003591		0.000542	0.000825
0.019001	0.020067		0.020686	0.020794		0.019828	0.022474		0.021391	0.019643
-0.003571	-0.001427		-0.003481	-0.002344		-0.000449	-0.000676		-0.002807	-0.001927
-0.001857	-0.003639		-0.003866	-0.003419		0.001049	-0.001817		-0.001679	-0.002736
0.003767	0.002635		-0.001882	0.000285		0.004326	0.002951		0.000604	0.000703
-0.001799	-0.002168		-0.005563	-0.002533		-0.001273	-0.0007		-0.001741	0.000726
0.007845	0.007972		0.004116	0.00447		0.011429	0.009447		0.005009	0.00335
-2.2e-05	0.001066		-0.002314	-0.002047		0.001242	-8.5e-05		-0.001745	-0.001269
0.002116	-0.00016		-0.000394	-0.000874		-0.004131	-0.001425		-0.002055	-0.001288
-0.000576	0.002125		-0.000641	-0.0006		-0.002304	0.000791		-0.001093	-0.000455
0.006787	0.005706		0.007535	0.006513		0.004659	0.000426		0.006104	0.004998
-0.000641	-0.002306		-0.000819	-0.001445		-0.001171	-0.000243		-0.000837	-0.001008
0.002315	-0.000464		0.000176	0.000297		0.001652	0.000351		0.000263	-0.001117
0.001143	-0.001036		0.001949	0.001263		0.003617	0.001669		0.002429	0.002135
0.024283	0.023023		0.037747	0.038498		0.027814	0.023737		0.040532	0.038666
-0.004432	-0.003451		-0.005068	-0.00461		0.002835	-0.002547		-0.001251	-0.005468
0.059439	0.061062		0.083639	0.091951		0.056215	0.053705		0.080273	0.085936
0.037294	0.042739		0.060736	0.0602		0.038959	0.043807		0.061016	0.060719
0.00248	0.003973		0.00068	0.000863		0.003301	0.004194		0.000727	0.000802
-4e-06	-0.00019		2.2e-05	-0.000189		-2.3e-05	0.000202		2.5e-05	0.000215
0	0		0	0		0	0		0	0
-0.007328	-0.008724		-0.002584	-0.004504		-0.001487	-0.006598		-0.002171	-0.003042
-0.000396	-0.001848		-6.6e-05	-0.000328		-0.007844	-0.002627		-0.001122	-0.000752
0.001383	0.001935		0.003584	0.004837		0.001573	0.001052		0.007301	0.003205
0.001021	0.001469		0.001224	0.001385		-0.004113	0.001015		0.000643	0.002304
0.02166	0.012537		0.015425	0.014069		0.019918	0.017689		0.015621	0.016933
-0.008648	-0.008408		-0.004162	-0.002925		-0.008852	-0.010514		-0.001668	-0.002151
-0.020194	-0.015216		-0.003915	-0.004518		-0.017601	-0.012649		-0.001629	-0.003191
0.009096	0.00783		0.004349	0.003676		0.005041	0.002552		0.004199	0.002639
-0.018213	-0.016387		-0.003882	-0.004105		-0.015086	-0.013099		-0.003138	-0.002097
0.010983	0.003244		0.006849	0.005378		0.005961	0.014022		0.00839	0.0084
0.001105	0.00072		-3.5e-05	0.000426		0.001776	2.3e-05		0.00097	-9.7e-05
-0.001576	-0.001331		0.000641	-0.000702		-0.002042	0.001069		-0.003692	-0.001819
-0.001561	-0.001226		-0.000932	0.000553		-0.001147	8.9e-05		-0.002238	-0.000303
-0.000506	-0.002546		0.00359	0.00309		-0.004326	0.00368		0.001746	5.3e-05
-0.003657	-0.000963		-0.002036	-0.001783		-0.005141	-0.000951		-0.002644	-0.001039
-0.002912	-0.004548		-0.000463	-0.002776		-0.001311	-0.005959		0.000652	-0.00082
-0.002769	-0.001867		0.000168	-0.002509		-0.005253	-0.00313		0.001805	-9.7e-05
0.016213	0.014834		0.025981	0.022231		0.016892	0.01081		0.027001	0.023274
-0.048569	-0.058295		-0.019242	-0.02165		-0.032681	-0.072049		-0.01266	-0.0211
0.280646	0.290574		0.148751	0.157777		0.275237	0.299002		0.142565	0.146053
0.08417	0.079521		0.06824	0.065698		0.084865	0.081651		0.067235	0.069043
0.003956	0.003271		0.003034	0.003619		0.006502	0.003039		0.003716	0.003311
0.005668	0.003992		0.00295	0.002511		0.005244	0.00606		0.002846	0.001743
-0.000143	-0.000719		9.4e-05	-0.000337		5.6e-05	0.000156		0.000166	0.00019
0	0		0	0		0	0		0	0
-0.00903	-0.00512		-0.004595	-0.004757		-0.009011	-0.008953		-0.005469	-0.004814
-0.004192	-0.005736		-0.001576	-0.002159		-0.004463	-0.002964		-0.002374	-0.001715
0.010896	0.013398		0.004284	0.004759		0.012939	0.018744		0.004967	0.005874
-0.0007	0.001989		0.00055	0.001204		0.003012	-0.002775		0.000612	5.8e-05
0.014077	0.013084		0.0082	0.006139		0.017373	0.014129		0.008568	0.007489
-0.01391	-0.017467		-0.003129	-0.003865		-0.011028	-0.011713		-0.001959	-0.002714
-0.035849	-0.029982		-0.008087	-0.006309		-0.023481	-0.026709		-0.005262	-0.005782
0.018484	0.009379		0.007994	0.006053		0.013486	0.008412		0.006567	0.004739
-0.021036	-0.017486		-0.005165	-0.004399		-0.016348	-0.009828		-0.003202	-0.002004
0.01168	0.014362		0.006105	0.005693		0.007164	0.007897		0.004468	0.005727
6.5e-05	0.000325		0.000617	0.000582		0.000849	0.000636		0.000845	0.000687
0.000307	-0.000243		0.000212	0.000403		-0.000334	-0.003532		0.000157	-0.000135
-8.1e-05	-0.001549		0.000318	0.00012		-0.000574	-0.00407		-0.000133	-0.000796
-0.001962	0.000904		0.000634	-0.000591		-0.002721	-0.002341		0.000601	0.00468
-0.002761	0.000724		-0.002755	-0.001855		-0.00469	-0.00225		-0.002721	-0.000613
-0.006987	-0.007582		-0.002843	-0.004277		-0.000748	-0.001276		-0.00011	-0.004401
-0.002923	-0.007719		-0.002877	-0.002524		-0.001128	-0.004648		-0.005335	-0.00427
0.02854	0.016946		0.02784	0.026385		0.020988	0.024655		0.026254	0.025446
-0.075274	-0.070904		-0.030981	-0.036814		-0.08141	-0.07243		-0.030913	-0.036584
0.213339	0.236748		0.162936	0.17599		0.217533	0.228975		0.161482	0.170907
0.12119	0.099079		0.078926	0.075922		0.115662	0.115614		0.076087	0.077511
0.004156	0.003133		0.004182	0.003631		0.001897	0.00076		0.002873	0.002936
0.001745	0.003317		0.001839	0.004139		0.003105	-0.000858		0.003343	0.001038
0.007894	0.00538		0.009156	0.009048		0.004067	0.008835		0.009329	0.008782
-2.8e-05	3.8e-05		0.000128	0.000184		0.000178	-0.000137		0.000173	0.000298
0	0		0	0		0	0		0	0
-0.001857	-0.002401		-0.002935	-0.001802		-0.004892	-0.002514		-0.004473	-0.003274
-0.001026	-0.000911		0.000375	-0.000824		-0.000284	-0.001029		-0.000276	-0.000713
0.015407	0.011797		0.014603	0.013602		0.015265	0.01557		0.016191	0.016415
0.004599	0.003007		0.001759	0.001579		0.004563	0.00312		0.002005	0.001231
0.025184	0.023866		0.009303	0.008899		0.027751	0.021		0.010254	0.007932
-0.006358	-0.004786		-0.001453	-0.001303		-0.006352	-0.005877		-0.001232	-0.001302
-0.01064	-0.005732		-0.003999	-0.002142		-0.006147	-0.003977		-0.001844	-0.00154
0.012554	0.014546		0.007068	0.006701		0.010482	0.015433		0.006087	0.006735
-0.012277	-0.0081		-0.006038	-0.00559		-0.006706	-0.004913		-0.002509	-0.002471
0.014347	0.013797		0.016175	0.016121		0.019352	0.016093		0.017511	0.015155
0.0009	0.000687		0.001936	0.002251		0.000452	0.001236		0.00184	0.001475
-0.000295	2.9e-05		0.000653	0.000339		0.000689	-0.000526		0.000881	-0.000333
0.000871	0.001253		0.000716	0.000214		0.000377	-0.000154		0.000564	-0.001027
0.001671	-0.000328		0.004274	0.004629		0.002597	0.007065		0.004628	0.004716
-0.002004	-0.002672		-0.000909	-0.002134		-0.001167	3.1e-05		-0.00206	-0.001875
-0.001027	-0.00241		-0.00202	-0.002691		0.000794	-0.00436		-0.001722	-0.004861
-0.002175	0.00046		0.00028	-0.001196		-0.005023	-0.003429		-0.000598	-0.000641
0.026574	0.028755		0.024969	0.02769		0.025621	0.025875		0.023451	0.025463
-0.016101	-0.022411		-0.011839	-0.014958		-0.020201	-0.020726		-0.01096	-0.011965
0.077039	0.081659		0.080774	0.090274		0.073702	0.077403		0.083395	0.084613
0.050481	0.054617		0.051962	0.053773		0.046759	0.049902		0.05068	0.052328
0.003665	0.003145		0.004266	0.003867		0.001529	0.003203		0.002577	0.004146
-0.000155	0.003275		0.002625	0.003668		0.001606	6.6e-05		0.002454	0.001815
0.011608	0.012952		0.014984	0.014704		0.013151	0.010607		0.013706	0.012181
0.020049	0.016924		0.016898	0.015979		0.016946	0.021078		0.017319	0.016172
0.000193	-2.2e-05		0.000265	0.000154		0.000128	0.000172		0.000163	0.000284
0	0		0	0		0	0		0	0
-0.002621	-0.001268		-0.002317	-0.002096		-0.004066	-0.003108		-0.003299	-0.003106
0.001099	-0.000477		-9e-05	-0.000141		-0.000195	-0.000834		-0.000169	-0.000867
0.013503	0.013232		0.014146	0.012836		0.01541	0.014985		0.01585	0.01445
0.003827	0.00342		0.004064	0.003132		0.003331	0.003377		0.003929	0.003452
0.025665	0.024523		0.013581	0.012855		0.029216	0.025408		0.015305	0.01285
-0.003674	-0.003624		-0.002299	-0.001828		-0.001026	-0.002925		-0.001278	-0.002138
-0.004287	-0.005437		-0.003151	-0.002596		-0.002352	-0.001046		-0.001721	-0.001002
0.014016	0.015475		0.00728	0.008095		0.014474	0.015356		0.007169	0.008126
-0.00239	-0.004105		-0.002724	-0.002291		-0.00022	-0.001302		-0.000919	-0.001234
0.016118	0.015658		0.017715	0.017607		0.016611	0.014378		0.019378	0.017468
0.002591	0.003232		0.002275	0.002678		0.002397	0.001552		0.002055	0.00229
0.000957	0.000695		0.000672	0.000844		0.001014	0.000169		0.001297	0.00019
0.000796	3.3e-05		0.000752	0.000853		0.000838	-0.000898		0.000329	-3.7e-05
0.005959	0.006951		0.006272	0.006243		0.005995	0.004357		0.006345	0.006316
-5.3e-05	-0.001884		-0.000548	-0.001029		-0.002037	-0.002283		-0.000207	-0.000763
-0.001656	-0.001678		-0.001734	-0.001231		-0.002693	-0.005246		-0.000922	-0.003418
0.001263	-0.001149		-7.6e-05	-0.000296		0.000628	0.000656		-0.000611	-0.000704
0.02115	0.025757		0.022899	0.024427		0.019806	0.022539		0.022698	0.020478
-0.007581	-0.010299		-0.010347	-0.013272		-0.005173	-0.007037		-0.008262	-0.00895
0.050628	0.057201		0.054304	0.059626		0.054931	0.052712		0.055521	0.057093
0.035821	0.039853		0.039444	0.042247		0.03642	0.037218		0.037924	0.039485
0.004166	0.004102		0.003949	0.003726		0.002777	0.004696		0.002907	0.004303
0.003323	0.003246		0.003615	0.0034		0.002056	0.002421		0.003001	0.003064
0.016392	0.015668		0.018902	0.018071		0.014081	0.012266		0.016931	0.015266
0.016906	0.016982		0.012266	0.011624		0.018582	0.015325		0.012242	0.011664
0.02094	0.017454		0.01693	0.015851		0.019372	0.015828		0.01691	0.014875
6.3e-05	0.000108		0.000228	0.000187		0.00013	6e-06		0.000327	0.000205
0	0		0	0		0	0		0	0
-0.002375	-0.002922		-0.002442	-0.00197		-0.002292	-0.003622		-0.002069	-0.002014
-0.000956	-4.8e-05		7.5e-05	-0.000529		-0.000703	-0.000966		-0.000233	-0.000371
0.013048	0.01169		0.013178	0.012599		0.014911	0.012455		0.014326	0.013076
0.003637	0.002614		0.003685	0.003277		0.003667	0.003208		0.004012	0.003741
0.022623	0.022126		0.025507	0.024323		0.025196	0.02227		0.02775	0.024171
-0.004767	-0.004053		-0.002749	-0.002199		-0.005185	-0.00571		-0.002041	-0.00267
-0.003805	-0.003464		-0.002616	-0.002493		-0.002733	-0.004822		-0.001511	-0.001823
0.013866	0.020849		0.0085	0.011474		0.016162	0.015904		0.009618	0.009747
-0.004565	-0.004631		-0.00239	-0.002543		-0.00327	-0.002014		-0.001111	-0.000927
0.018501	0.018492		0.011373	0.011485		0.019878	0.01869		0.012297	0.011204
0.002295	0.002657		0.002859	0.002769		0.002038	0.002923		0.002563	0.003038
0.000653	0.001099		0.001021	0.000728		0.001576	0.000358		0.000922	0.000437
0.00058	0.001132		0.000319	0.000291		-0.000109	0.000647		0.000174	0.000819
0.007394	0.007039		0.008684	0.008909		0.007104	0.006888		0.008465	0.00761
-0.000456	6e-05		-7.1e-05	0		0.001353	0.000238		0.00031	-7e-05
-0.002007	-0.000583		-0.000553	0.000201		-0.00023	-0.001588		-0.000548	-0.001768
-0.000817	-0.000482		-0.000514	-0.001182		-0.000874	-0.001195		-0.000494	-0.001153
0.020384	0.019077		0.011408	0.010256		0.020992	0.014162		0.010229	0.009838
-0.012088	-0.014497		-0.012227	-0.014464		-0.008716	-0.008973		-0.008522	-0.009613
0.044577	0.04803		0.039994	0.042726		0.044669	0.048168		0.040487	0.042249
0.034993	0.035758		0.032318	0.033216		0.03264	0.034279		0.031594	0.03181
0.00353	0.003305		0.002993	0.003094		0.00312	0.003994		0.002337	0.003321
0.004686	0.00305		0.003593	0.003384		0.003723	0.004007		0.003204	0.003667
0.023974	0.02153		0.020737	0.018477		0.020508	0.019698		0.017442	0.015821
0.005367	0.004976		0.007844	0.007641		0.00492	0.004901		0.008367	0.006636
0.017646	0.017892		0.020056	0.019428		0.018466	0.017159		0.020968	0.018478
0.02907	0.02778		0.022207	0.021044		0.029212	0.027629		0.023095	0.020124
1.6e-05	-7e-06		1.2e-05	1.5e-05		-3.9e-05	-3.8e-05		-1e-06	-7.1e-05
0	0		0	0		0	0		0	0
-0.002136	-0.001449		-0.002295	-0.001971		-0.000597	-3e-05		-0.001318	-0.001474
0.000115	-0.00095		-0.000361	-0.00048		4.8e-05	0.000163		-0.000335	-0.000312
0.012314	0.012024		0.01264	0.0119		0.012078	0.011686		0.013142	0.011809
0.003294	0.003378		0.003349	0.00309		0.004283	0.003957		0.003972	0.003588
0.026542	0.024589		0.024444	0.023454		0.027375	0.023432		0.026155	0.022587
-0.002792	-0.002401		-0.003777	-0.003234		-0.0009	-0.002194		-0.002957	-0.003888
-0.004391	-0.003824		-0.004047	-0.003566		-0.001529	-0.003037		-0.002088	-0.003788
0.011986	0.01248		0.012268	0.015563		0.011624	0.01335		0.01315	0.013839
-0.007116	-0.006316		-0.005806	-0.005448		-0.005617	-0.0043		-0.004483	-0.003272
0.013978	0.014153		0.015415	0.015509		0.015179	0.01464		0.016723	0.015897
0.003229	0.002339		0.002693	0.002406		0.002838	0.003743		0.002405	0.00324
0.00122	0.000287		0.001013	0.000527		0.000206	0.000563		0.000907	0.0004
-0.000273	-0.000335		0.00012	0.000349		-9.9e-05	0.001972		-5.3e-05	0.001279
0.010745	0.010738		0.00934	0.009152		0.010425	0.009486		0.009198	0.008235
0.000263	0.000992		-0.000128	0.000593		0.000836	0.00104		0.001255	0.000679
0.001557	0.001868		-4.3e-05	0.000889		0.000514	0.000441		0.000282	-0.000407
-0.00141	-0.001925		-0.001317	-0.001324		-0.001086	-0.002314		-0.000974	-0.001992
-0.006223	-0.008099		0.005022	0.002704		-0.007622	-0.004247		0.004319	0.002787
-0.016567	-0.016882		-0.015131	-0.017118		-0.011381	-0.012638		-0.011671	-0.011513
0.025467	0.025609		0.032864	0.033772		0.024023	0.026481		0.032259	0.034286
0.02507	0.023993		0.028734	0.028663		0.024896	0.023327		0.028022	0.027519
0.001505	0.001972		0.00257	0.002844		0.00113	0.001572		0.002111	0.002854
0.002502	0.003352		0.003466	0.003082		0.003121	0.003694		0.00345	0.003981
0.018751	0.015779		0.020853	0.017974		0.015312	0.013187		0.017666	0.015975
0.003703	0.003577		0.004345	0.00417		0.004183	0.002012		0.004444	0.003277
0.019835	0.020101		0.018607	0.018852		0.022343	0.019577		0.020277	0.018094
0.027078	0.025222		0.027782	0.025801		0.029291	0.023683		0.028882	0.02506
0.000516	-0.001355		0.000323	-0.001023		0.000252	-0.001462		4.6e-05	-0.000983
0.000138	0.000131		0.000151	0.000129		0.000202	-2.8e-05		0.000216	-2.2e-05
0	0		0	0		0	0		0	0
-0.002949	-0.000415		-0.002031	-0.001225		0.0001	0.000675		-0.000731	-0.000576
0.001236	0.000287		9e-05	-0.000817		-0.001343	0.000258		-8.4e-05	0.000126
0.011148	0.011549		0.010513	0.010471		0.00633	0.005074		0.010445	0.010032
0.000846	0.00375		0.002914	0.002944		0.002794	0.001729		0.00387	0.003202
0.016215	0.021846		0.02455	0.022842		0.019053	0.013259		0.025759	0.022066
-0.00532	-0.003828		-0.004152	-0.00405		-0.004659	-0.005389		-0.002853	-0.004475
-0.01831	-0.02123		-0.006451	-0.006892		-0.020614	-0.010199		-0.004885	-0.006031
-0.001382	-0.009425		0.006859	0.006689		-0.00832	-0.010652		0.00688	0.007559
-0.015844	-0.029307		-0.008469	-0.008691		-0.028115	-0.022044		-0.007668	-0.006495
0.00772	0.009085		0.010079	0.010295		0.008116	0.008392		0.011404	0.010889
0.001007	0.00167		0.002123	0.001516		0.001985	0.000839		0.00207	0.002541
0.002365	-0.002187		0.000825	-2.1e-05		0.002944	-0.001133		0.000126	0.000199
0.000184	0.0009		0.000523	-6.2e-05		0.001544	-0.000917		0.000389	0.001701
0.011895	0.010276		0.012518	0.012352		0.015764	0.005704		0.012445	0.011425
-0.00163	0.00112		0.000936	0.00115		0.005953	0.000623		0.001461	0.001192
0.001988	0.003156		0.001195	0.002047		0.002709	0.000866		0.000767	0.000769
-0.005486	-0.001978		-0.002482	-0.00257		-0.000737	-0.005764		-0.001467	-0.002851
-0.026075	-0.01636		-0.013235	-0.013782		-0.017271	-0.011713		-0.012934	-0.01043
-0.036866	-0.034827		-0.020939	-0.021989		-0.044591	-0.013664		-0.016645	-0.016492
-0.007762	-0.011116		0.015889	0.014813		-0.00237	-0.015011		0.015677	0.016477
0.004194	0.009681		0.019287	0.018384		0.012852	0.00423		0.019462	0.016716
0.00516	0.007988		0.004464	0.004657		0.003166	0.00645		0.003538	0.004193
0.002157	-0.000344		0.002642	0.003335		0.004214	0.006659		0.003046	0.003544
0.011405	0.006565		0.015775	0.0131		0.014365	0.009209		0.013393	0.011503
0.001106	0.002325		0.003037	0.00312		0.001639	0.000886		0.003288	0.001621
0.011957	0.01182		0.01678	0.016612		0.011882	0.007229		0.018659	0.016278
0.020216	0.010913		0.022661	0.020359		0.017616	0.012779		0.024669	0.01991
-2.4e-05	-0.002623		0.000915	-0.000676		0.001882	0.001376		0.001296	-0.000379
0.002456	0.005565		0.002648	0.00178		0.007842	0.002113		0.002054	0.001843
0.000181	0.000293		0.000156	-5.4e-05		0.000144	-0.000144		5.2e-05	-0.000235
0	0		0	0		0	0		0	0
0.000315	0.000429		-0.00061	-0.000477		-0.001229	-0.00185		-0.000155	0.00032
0.000735	-0.000354		0.000516	-5.8e-05		0.000157	0.000838		-0.001358	-0.000129
0.004625	0.005027		0.006451	0.005941		0.005497	0.006306		0.006637	0.006602
0.002805	0.001429		0.002678	0.0024		0.003333	0.000888		0.002401	0.00136
0.019799	0.01702		0.021011	0.020729		0.020772	0.019709		0.022012	0.020728
-0.014172	-0.01467		-0.007653	-0.007956		-0.015705	-0.019276		-0.008108	-0.009734
-0.014362	-0.016966		-0.009886	-0.010625		-0.01798	-0.020013		-0.009823	-0.010731
-0.003911	-0.002968		-0.000487	-0.000924		-0.003234	-0.006088		-0.000944	-0.001462
-0.01131	-0.007951		-0.005401	-0.005805		-0.013954	-0.01162		-0.007429	-0.00629
0.004614	0.005642		0.006829	0.005684		0.006301	0.006464		0.006765	0.006465
0.001384	0.000767		0.001242	0.001572		0.000392	-0.00052		0.000997	0.00099
0.000431	0.001428		0.000211	0.000519		8e-06	0.001796		0.000508	0.001931
0.003155	-0.000493		0.000721	8.8e-05		0.001765	-0.000102		0.000811	-7e-06
0.018457	0.017493		0.018015	0.017599		0.018681	0.019767		0.019479	0.01718
0.001846	0.000192		0.002346	0.001973		0.000534	5.8e-05		0.00171	0.001506
-0.000201	0.003681		0.00235	0.002555		0.002052	0.002331		0.002884	0.001722
-0.001366	-0.001111		-0.001531	-0.000914		0.000213	-0.000488		-0.000883	-0.00172
-0.001653	-0.001403		-0.002682	-0.001464		-0.001586	-0.003211		-0.001952	-0.001137
-0.011986	-0.01566		-0.012904	-0.013484		-0.013848	-0.014473		-0.013584	-0.009565
-0.017613	-0.019146		-0.006016	-0.005054		-0.015694	-0.015908		-0.00374	-0.00507
-0.004263	-0.003645		0.001841	0.002322		-0.006873	-0.010898		0.002598	-0.000469
0.011963	0.010338		0.017001	0.016639		0.011729	0.011629		0.016149	0.014356
0.003223	0.004256		0.004013	0.005099		0.002251	0.001616		0.004129	0.003108
0.006805	0.00626		0.012779	0.011353		0.005078	0.006194		0.011893	0.0109
0.001183	0.000776		0.000933	0.000635		-0.000383	0.000245		0.000517	0.00036
0.007302	0.005994		0.011212	0.01033		0.006863	0.006773		0.010464	0.012394
0.007562	0.007337		0.015376	0.013616		0.008991	0.008538		0.015973	0.014049
0.00178	-0.000738		0.001636	-0.000819		0.004982	0.002573		0.001012	0.002649
0.007396	0.002225		0.011599	0.008332		0.003277	0.004748		0.011055	0.009945
0.00132	0.000942		0.002506	0.001701		0.000342	-4.9e-05		0.001524	0.000892
0.000129	0.000165		0.000219	0.000138		5.8e-05	0.000126		6.4e-05	6.1e-05
0	0		0	0		0	0		0	0
-0.000338	-0.000856		-0.000251	-0.00078		-1.1e-05	0.001673		-0.000869	-0.000452
0.000279	-0.000298		0.000652	4e-06		-0.002036	-0.000602		-0.000423	0.000401
0.00685	0.005529		0.007073	0.005483		0.007162	0.00715		0.006018	0.006478
0.002976	0.002693		0.002633	0.002052		0.001965	0.001544		0.00214	0.001489
0.022206	0.022696		0.022103	0.022807		0.022913	0.02234		0.022809	0.021725
-0.005417	-0.005969		-0.004762	-0.005027		-0.005633	-0.006616		-0.004751	-0.005551
-0.005325	-0.005636		-0.005388	-0.006156		-0.003367	-0.005434		-0.005005	-0.005714
0.002565	0.004857		0.003627	0.00523		0.00122	0.001982		0.003433	0.00357
-0.005351	-0.005693		-0.001847	-0.001414		-0.004968	-0.008		-0.001787	-0.002452
0.010549	0.007818		0.004168	0.003761		0.009115	0.008154		0.004094	0.003826
0.001503	0.002223		0.001649	0.001838		0.001483	0.002347		0.001779	0.001631
-0.000278	0.001419		0.000592	0.000987		0.000757	0.002253		0.000544	0.001218
-0.000401	0.000657		0.000302	0.00022		-0.00021	-0.000419		2.4e-05	4.3e-05
0.018459	0.018315		0.020327	0.018671		0.020088	0.017295		0.019629	0.019237
0.003062	0.003097		0.001876	0.002398		0.001182	0.002139		0.0008	0.001594
0.003549	0.002233		0.001977	0.001971		0.003355	0.001458		0.003057	0.00169
-0.000183	-0.000322		-0.000338	-0.000447		-0.000948	-0.001197		0.000326	-0.000531
0.005687	0.004576		0.004908	0.004417		0.004528	0.005402		0.004083	0.003667
-0.003616	-0.00421		-0.003831	-0.003389		-0.003321	-0.00183		-0.002709	-0.00282
0.000579	0.00265		0.004025	0.004829		0.002805	0.00241		0.004063	0.005054
0.003762	0.003752		0.006118	0.00557		0.005143	0.003461		0.006238	0.007105
0.021237	0.020659		0.024607	0.024137		0.02056	0.016935		0.024392	0.021
0.004771	0.00637		0.005471	0.004842		0.005123	0.00326		0.004845	0.003717
0.016348	0.014956		0.019653	0.018093		0.015073	0.013983		0.019423	0.017533
0.000772	9.4e-05		0.001727	0.000762		0.000795	0.000452		0.000943	0.001093
0.012978	0.012196		0.013648	0.01266		0.012247	0.016064		0.012114	0.012496
0.018396	0.017442		0.018679	0.016374		0.018967	0.017251		0.017551	0.015592
0.001739	-0.001349		0.001433	0.000444		-0.001114	0.002758		0.001152	0.00146
0.015451	0.011767		0.013393	0.010334		0.015503	0.0139		0.011083	0.009777
0.003176	0.002111		0.00165	0.001793		0.00205	0.001284		0.002167	0.001336
0.002483	0.003106		-0.000128	0.000519		0.003635	0.0005		0.000948	-0.000434
5.6e-05	8.4e-05		0.000199	0.000207		0.000351	-4.6e-05		0.000219	0.000127
0	0		0	0		0	0		0	0
4.5e-05	-0.000857		-0.000241	-0.001004		-0.000858	-0.00121		-0.001055	-0.00029
0.001123	0.00027		0.000692	-0.000174		3.6e-05	0.000637		-0.000229	0.000371
0.008504	0.006238		0.008338	0.00635		0.006035	0.006591		0.00627	0.006436
0.002849	0.002178		0.002831	0.002319		0.002186	0.001867		0.002208	0.002132
0.023268	0.025009		0.022677	0.023114		0.023892	0.022739		0.02289	0.021967
-0.003231	-0.003638		-0.004105	-0.0051		-0.002853	-0.003419		-0.003415	-0.003973
-0.004027	-0.004981		-0.004175	-0.004917		-0.003487	-0.003657		-0.003668	-0.004339
0.005894	0.007518		0.004855	0.005743		0.006019	0.006556		0.004011	0.00519
-0.003365	-0.004033		-0.00381	-0.004577		-0.00327	-0.002323		-0.003524	-0.003637
0.007126	0.007459		0.00662	0.006079		0.007907	0.006382		0.006841	0.005698
0.002469	0.002644		0.001797	0.002044		0.002417	0.002239		0.001863	0.001914
0.001247	0.000976		0.000674	0.000928		0.000821	0.001259		0.000644	0.001376
0.00011	0.0003		0.000198	0.000566		-0.000192	0.000721		-7.8e-05	5.4e-05
0.02441	0.021097		0.022693	0.020998		0.022159	0.02218		0.022024	0.020725
0.001095	0.00259		0.001894	0.002954		0.000563	0.001462		0.000931	0.001976
0.001788	0.001712		0.002423	0.002089		0.0031	0.001627		0.003072	0.002238
-0.000148	-0.000394		0.000122	3e-06		0.000887	-0.000348		6.4e-05	-0.000462
0.005988	0.005855		0.005313	0.005446		0.005291	0.004284		0.005202	0.004771
-0.002501	-0.00085		-0.002612	-0.001875		-0.000425	-0.001341		-0.000936	-0.001702
0.009304	0.010085		0.006553	0.00735		0.008324	0.0095		0.006836	0.006941
0.008892	0.008123		0.007546	0.00686		0.009024	0.012056		0.008127	0.008998
0.029104	0.029019		0.028586	0.0284		0.029332	0.025073		0.0289	0.02458
0.006493	0.004445		0.00555	0.00517		0.00543	0.004385		0.005438	0.004306
0.02423	0.022606		0.022312	0.020729		0.024762	0.021977		0.022465	0.019402
0.002331	0.001076		0.001698	0.000604		0.001394	0.001806		0.001331	0.001534
0.015285	0.014362		0.014032	0.013086		0.013353	0.012129		0.012761	0.012913
0.021142	0.018002		0.019102	0.016754		0.018828	0.016072		0.017504	0.016029
0.000681	0.000571		0.000842	0.000182		0.000669	0.000162		0.000443	0.000216
0.013582	0.011169		0.01304	0.010596		0.01075	0.008739		0.011078	0.009734
0.001129	0.002		0.001642	0.00168		0.002681	0.001647		0.00225	0.002034
-0.000364	0.000375		0.000611	0.00061		0.000822	-1.4e-05		0.001281	0.000487
0.013345	0.01133		0.00918	0.008538		0.012199	0.010584		0.008777	0.00806
0.000234	0.000188		0.000162	0.000128		0.000261	0.000341		0.000219	0.000226
0	0		0	0		0	0		0	0
-0.000478	-0.000772		-0.000171	-0.000485		-0.002232	-0.00011		-0.000951	-0.000708
0.000646	-0.000876		0.000637	9.7e-05		0.00114	0.000747		0.000188	0.000359
0.010276	0.007797		0.008061	0.005928		0.006325	0.005741		0.006086	0.006489
0.002719	0.002319		0.002823	0.002853		0.003095	0.003686		0.00282	0.002518
0.02343	0.019629		0.021382	0.021312		0.02124	0.021202		0.02215	0.020335
-0.004947	-0.007893		-0.00331	-0.003739		-0.002418	-0.002772		-0.003321	-0.003429
-0.003121	-0.004065		-0.003348	-0.00414		-0.004514	-0.005224		-0.002925	-0.004091
0.004525	0.002661		0.003195	0.003961		0.001889	0.004902		0.003104	0.003358
-0.003478	-0.005262		-0.002911	-0.002601		-0.003085	-0.002685		-0.002553	-0.001714
0.006501	0.004946		0.00617	0.006006		0.006033	0.005307		0.006163	0.005151
0.001819	0.001877		0.001414	0.001522		0.001304	0.000487		0.001358	0.001109
0.000201	0.000328		0.000797	0.000881		0.000836	0.00069		0.000969	0.001137
0.001557	0.001265		0.000592	0.000833		0.001393	-0.000421		0.000458	0.000846
0.026781	0.026525		0.028229	0.02582		0.026812	0.023411		0.026789	0.02648
0.003504	0.003851		0.003475	0.002938		0.001927	0.003037		0.002067	0.002698
0.002731	0.002761		0.002918	0.00285		0.002601	0.004576		0.003529	0.003599
0.001001	0.001135		0.000187	-0.000179		-0.001171	6e-06		0.000212	-0.000539
0.002909	0.005533		0.003537	0.004084		0.005606	0.005134		0.003828	0.003025
-0.002161	-0.002422		-0.001173	-0.000501		-0.000285	-0.002882		-0.000764	-0.001765
0.006001	0.00577		0.005058	0.005248		0.007463	0.00504		0.005293	0.00487
0.008374	0.007399		0.006422	0.005825		0.009239	0.00751		0.00612	0.007164
0.035276	0.035467		0.03808	0.038146		0.03773	0.031767		0.038081	0.034501
0.004077	0.005637		0.005538	0.005361		0.005709	0.005216		0.005428	0.004613
0.02409	0.022605		0.023301	0.021218		0.025038	0.018982		0.023737	0.0192
0.001319	0.000239		0.001555	0.00087		0.002052	0.002379		0.001241	0.001477
0.011893	0.010787		0.011933	0.011319		0.0118	0.011113		0.010476	0.010439
0.014151	0.012473		0.013742	0.012473		0.012282	0.013826		0.012891	0.012059
-0.000293	-2e-06		0.000175	0.000139		0.000305	-0.002892		5.8e-05	0.000521
0.008396	0.007571		0.009234	0.008084		0.006589	0.007246		0.008323	0.006571
0.001368	0.000611		0.001177	0.001404		0.00149	0.003902		0.001812	0.001559
0.000911	-0.001508		0.000626	1.9e-05		-0.000601	0.001418		0.000984	0.000335
0.010037	0.012364		0.011389	0.011131		0.011198	0.011829		0.01109	0.00939
0.002797	0.000596		0.001581	0.000681		0.002045	0.002018		0.001471	0.001219
8.6e-05	5.4e-05		9.2e-05	5e-05		2.1e-05	0.000149		4.9e-05	8.5e-05
0	0		0	0		0	0		0	0
-1.1e-05	-8e-06		-0.000432	-0.001003		-0.000403	-0.00048		-0.000944	-0.0008
0.000307	0.000321		0.000362	-0.000173		0.000269	-1.6e-05		0.000628	0.000415
0.007025	0.005408		0.007375	0.00565		0.006795	0.007347		0.006464	0.006142
0.003186	0.003937		0.00282	0.003201		0.003494	0.002947		0.003169	0.002535
0.020031	0.019805		0.021727	0.021178		0.022132	0.019015		0.021852	0.021279
-0.002671	-0.002327		-0.002988	-0.003812		-0.004184	-0.003387		-0.00357	-0.00299
-0.002828	-0.003585		-0.002976	-0.003458		-0.001799	-0.004122		-0.002931	-0.004473
5.7e-05	0.001026		0.000752	0.000813		0.000496	-6.4e-05		0.000325	0.000336
-0.0023	-0.000467		-0.002227	-0.001991		-0.001742	-0.000974		-0.00235	-0.001533
0.005081	0.005008		0.005072	0.004552		0.004433	0.003897		0.004966	0.004243
0.001357	0.001522		0.001173	0.00146		0.000339	0.001204		0.000874	0.000688
-0.000151	0.000369		0.000192	0.000492		0.000352	0.000661		0.000575	0.000418
0.000799	0.00136		0.000492	0.000793		0.001157	0.001582		0.000792	0.000592
0.035497	0.032846		0.032126	0.029545		0.034761	0.034264		0.030909	0.02961
0.005956	0.003503		0.004473	0.004126		0.004429	0.004528		0.003525	0.00403
0.00461	0.004226		0.004354	0.003902		0.004772	0.00553		0.004134	0.00461
0.000138	-0.000569		0.000217	-0.000149		1.8e-05	-0.000941		-0.000689	-0.0002
0.001335	0.001544		0.001439	0.002329		0.001393	0.000833		0.002308	0.001959
0.0002	6.4e-05		-0.001507	-0.001062		-0.001787	-0.002167		-0.002366	-0.00199
0.000349	-1.1e-05		0.001881	0.001504		0.000709	6.4e-05		0.002219	0.001421
0.003175	0.002826		0.003378	0.003511		0.001803	0.002337		0.003798	0.002911
0.046979	0.046835		0.041497	0.040388		0.046431	0.043581		0.041699	0.036451
0.005084	0.005945		0.005907	0.006016		0.005206	0.004513		0.005514	0.005569
0.021841	0.01926		0.024472	0.023021		0.022091	0.016652		0.025543	0.020995
0.001013	0.00124		0.00136	0.001024		0.001131	0.001087		0.001395	0.001204
0.00863	0.008692		0.010756	0.009782		0.007045	0.008537		0.00936	0.010173
0.006415	0.007374		0.009741	0.010031		0.007066	0.007652		0.00947	0.009837
-0.000111	-5.5e-05		-0.000476	-0.000497		-0.000492	0.002058		0.000634	0.000746
0.005295	0.005305		0.005551	0.00464		0.006255	0.00421		0.005585	0.003771
0.001079	0.00106		0.000943	0.000608		0.000971	0.000558		0.000634	0.000796
0.001457	0.000455		0.000852	0.000455		0.001861	0.000359		0.001097	0.000132
0.009925	0.010402		0.008969	0.010041		0.009874	0.007404		0.009312	0.008467
0.002412	0.001267		0.002146	0.000843		0.002534	0.001809		0.001771	0.001558
0.00431	0.00442		0.002773	0.002656		0.00488	0.004127		0.003414	0.002246
0.00031	0.000319		0.000358	0.000309		0.000285	0.000345		0.000304	0.000341
0	0		0	0		0	0		0	0
-0.000727	-0.002201		-0.000371	-0.001073		-0.000699	-0.001197		-0.001128	-0.001011
0.000593	-0.000337		0.000434	7e-06		0.001035	0.001221		0.000625	0.000345
0.006971	0.005479		0.006292	0.005327		0.006595	0.005483		0.006447	0.005902
0.00284	0.002874		0.002958	0.003219		0.003027	0.001879		0.003056	0.002465
0.024509	0.024332		0.022588	0.022056		0.023636	0.025321		0.022709	0.021921
-0.002409	-0.003468		-0.003001	-0.003182		-0.003365	-0.002522		-0.003585	-0.003427
-0.002584	-0.002836		-0.003214	-0.003259		-0.00356	-0.004415		-0.002915	-0.004126
-0.000224	-0.000144		-0.00011	-0.00032		-0.000499	-0.001211		-0.000285	-0.000987
-0.001458	-0.002431		-0.001796	-0.001476		-0.002781	-0.001641		-0.001968	-0.00095
0.004437	0.003995		0.005484	0.004949		0.005201	0.004151		0.00516	0.004384
0.000624	0.001139		0.001502	0.001765		0.001345	0.000102		0.001131	0.001167
0.001329	4.6e-05		0.000865	0.000368		0.00037	0.000274		0.001074	0.000572
-0.000402	1e-05		0.000397	0.000416		0.000131	-2.3e-05		0.000591	0.000772
0.034167	0.030334		0.032501	0.030375		0.031939	0.03024		0.032032	0.030251
0.00379	0.005087		0.004649	0.003692		0.003564	0.004261		0.003922	0.004311
0.005531	0.004745		0.00526	0.004378		0.005077	0.004246		0.00516	0.005015
7e-05	3.1e-05		-0.000123	-0.000438		-0.000879	0.000844		-0.000254	-0.000189
0.001065	0.001781		0.000795	0.000833		0.001897	0.00196		0.001112	0.001275
-0.003404	-0.002064		-0.002532	-0.001837		-0.004241	-0.001726		-0.002303	-0.002224
0.002379	0.001557		0.001093	0.000649		0.001625	0.001708		0.001002	0.000848
0.001955	0.002817		0.002323	0.002476		0.003817	0.002003		0.002427	0.002331
0.037342	0.034746		0.038439	0.037161		0.037283	0.02998		0.037027	0.033666
0.007553	0.006161		0.00683	0.006625		0.00566	0.006866		0.00603	0.006744
0.027108	0.027037		0.031045	0.029921		0.029325	0.026323		0.032337	0.027152
0.001877	0.001308		0.001283	0.0013		0.001533	0.001064		0.001759	0.001327
0.012354	0.010357		0.009338	0.008131		0.01078	0.011344		0.008402	0.008804
0.010825	0.011477		0.00863	0.008856		0.010606	0.009993		0.008472	0.008611
-0.001022	-0.001199		-0.000942	-0.000789		0.002153	0.00067		0.000401	0.000361
0.004494	0.002412		0.004098	0.003038		0.004129	0.001646		0.003882	0.002849
0.000527	-1.5e-05		0.000453	0.000262		-0.000208	-0.000321		0.000489	-0.000223
0.000327	0.001457		0.000993	0.000538		0.000984	-0.000446		0.000922	-0.000165
0.007288	0.008463		0.007241	0.007927		0.007598	0.008127		0.007669	0.007034
0.001759	0.000391		0.001922	0.000803		0.000697	0.00089		0.001368	0.001095
0.001854	0.001624		0.00272	0.0022		0.003012	0.000799		0.00306	0.001915
0.019121	0.016401		0.01347	0.012295		0.019924	0.01648		0.01355	0.011602
0.000131	-5.3e-05		6.9e-05	-4.4e-05		3.1e-05	-8e-06		3.5e-05	-3e-06
0	0		0	0		0	0		0	0
-0.000156	-0.001049		-0.000469	-0.001472		-0.001692	-0.001377		-0.001107	-0.00132
0.000566	0.000229		0.000488	3.7e-05		0.000746	8.5e-05		0.000749	0.000406
0.005718	0.005631		0.006296	0.005467		0.006675	0.005759		0.006383	0.005446
0.003124	0.00309		0.003001	0.002743		0.003028	0.002647		0.003083	0.002063
0.025198	0.024001		0.024148	0.023404		0.02379	0.0233		0.023525	0.022989
-0.00362	-0.003679		-0.00333	-0.003737		-0.00326	-0.004072		-0.003368	-0.00383
-0.003719	-0.00279		-0.003577	-0.002732		-0.003125	-0.003647		-0.00318	-0.003679
0.000198	-0.000906		-0.000238	-0.000531		-0.000495	-0.001202		-0.000359	-0.000988
-0.001604	-0.001596		-0.001834	-0.002114		-0.001484	-0.000282		-0.002262	-0.000898
0.006557	0.005702		0.005633	0.005062		0.005778	0.004943		0.005381	0.005141
0.002196	0.002376		0.00173	0.001931		0.001631	0.001907		0.001375	0.00096
0.001361	0.000549		0.001399	0.000697		0.002119	0.00074		0.001468	0.000657
0.000727	0.000426		0.000301	0.000104		0.000478	0.00078		0.000366	0.000586
0.031643	0.030995		0.032363	0.029932		0.032404	0.029565		0.032192	0.029453
0.00494	0.003548		0.004445	0.004215		0.004218	0.004564		0.004181	0.004027
0.006086	0.004609		0.005592	0.004416		0.005815	0.005135		0.005174	0.004526
-0.000401	-0.000347		-0.000246	-0.000179		6.9e-05	3.8e-05		-0.000431	-0.000162
0.000915	0.000861		0.000613	0.000968		0.001152	0.002338		0.001157	0.001886
-0.004433	-0.003361		-0.004439	-0.00319		-0.001531	-0.00271		-0.002686	-0.002696
0.001002	0.000652		0.001221	0.000738		0.000788	0.000952		0.001392	0.001066
0.002111	0.002071		0.001876	0.002256		0.001988	0.002686		0.002653	0.002338
0.03205	0.030759		0.035717	0.034538		0.028879	0.028077		0.034675	0.031448
0.007655	0.007432		0.007681	0.007048		0.006874	0.008428		0.006667	0.007914
0.040999	0.040304		0.035449	0.034852		0.042385	0.035943		0.036938	0.032412
0.001172	0.001376		0.00219	0.001784		0.002366	0.001723		0.002732	0.002148
0.007577	0.005898		0.009408	0.007908		0.007701	0.006992		0.009009	0.008669
0.008317	0.00779		0.008659	0.008362		0.007934	0.008006		0.007874	0.007855
-0.001652	-0.001107		-0.002496	-0.001854		-4e-05	-0.001167		0.000706	-0.000764
0.002757	0.001476		0.003823	0.002024		0.001707	0.002409		0.003006	0.002234
-0.000196	-0.000261		-0.0003	-0.000272		0.00055	-0.000849		-0.00024	-0.000379
0.001191	-2.4e-05		0.000873	0.000593		9.5e-05	-0.000372		0.000354	-0.000203
0.004942	0.005356		0.005604	0.006273		0.005802	0.005747		0.006217	0.006152
0.001525	0.000607		0.001261	0.000364		0.000829	0.000553		0.000685	0.000726
0.001984	0.000828		0.001836	0.00119		0.001674	0.000996		0.001723	0.000805
0.019204	0.018291		0.020028	0.018483		0.019164	0.016478		0.020346	0.017073
-0.001086	-0.001647		-0.000824	-0.001527		0.001561	-0.000552		0.000523	-0.000908
0.000871	0.000697		0.000797	0.000673		0.000871	0.000737		0.000791	0.000666
0	0		0	0		0	0		0	0
-0.000828	-0.000796		-0.000375	-0.000838		4.6e-05	-0.001394		-0.001306	-0.001199
0.000261	0.000629		0.000496	0.000156		0.000406	0		0.000671	0.000218
0.006988	0.005963		0.005652	0.00557		0.006103	0.005257		0.006112	0.005476
0.00329	0.002217		0.002787	0.002532		0.00364	0.00153		0.002774	0.002154
0.022729	0.021868		0.023136	0.022535		0.024657	0.020336		0.02302	0.021841
-0.003622	-0.003658		-0.00367	-0.003497		-0.00323	-0.005068		-0.003168	-0.003875
-0.004539	-0.001779		-0.00389	-0.003278		-0.002239	-0.002307		-0.002424	-0.003479
-0.001117	9.4e-05		-0.000711	-0.000846		0.000743	0.000106		-0.000514	-0.000832
-0.003049	-0.002584		-0.00195	-0.001923		-0.00309	-0.001026		-0.001968	-0.001556
0.005722	0.005347		0.00559	0.005293		0.004814	0.007262		0.004803	0.004915
0.002476	0.002278		0.001975	0.001982		0.000891	0.000266		0.001486	0.001562
0.001624	0.002077		0.001483	0.000969		0.001734	0.001194		0.001697	0.001116
0.000468	-0.000493		0.001044	0.000497		0.000459	0.001175		0.000808	0.000926
0.033435	0.029889		0.031976	0.030425		0.034219	0.029603		0.032465	0.03016
0.00437	0.004581		0.004721	0.003568		0.00556	0.00243		0.004133	0.003835
0.00512	0.004718		0.004931	0.004644		0.00442	0.004314		0.004948	0.004771
-0.000371	5.8e-05		-0.000531	-0.00053		-0.000435	-0.002462		-0.000108	-0.000753
-0.000253	0.000579		2.2e-05	0.00026		0.000939	0.001655		0.000164	0.000947
-0.005121	-0.004036		-0.004908	-0.003506		-0.002066	-0.003002		-0.002318	-0.003364
-0.000167	-0.000332		-0.000105	0.000153		0.002374	0.000249		0.00069	0.000455
0.001188	0.001755		0.001643	0.001791		0.002338	0.002046		0.002087	0.002032
0.041126	0.042486		0.039432	0.0395		0.043573	0.041298		0.039958	0.037515
0.007932	0.00757		0.008176	0.007724		0.007744	0.008467		0.007795	0.008466
0.036155	0.035109		0.038984	0.037203		0.036211	0.034092		0.039634	0.034316
0.004982	0.003425		0.002219	0.002215		0.005392	0.004709		0.002894	0.00242
0.008497	0.008231		0.009836	0.008555		0.00896	0.007813		0.009751	0.00848
0.00581	0.00448		0.007759	0.006947		0.003262	0.003845		0.00731	0.007034
-0.006627	-0.004304		-0.002811	-0.002334		0.000556	-0.001513		-0.000594	-0.001477
0.005151	0.002549		0.004958	0.002877		0.004277	0.002632		0.003784	0.003944
-0.001846	-0.000688		-0.000724	-0.000742		-0.002055	0.000676		-0.000302	-0.000372
0.000959	0.000459		0.000721	0.000404		-0.000119	0.000361		0.000572	0.000243
0.004135	0.004511		0.003725	0.003625		0.004714	0.003436		0.004271	0.003841
-0.000225	-0.000318		0.000344	1.1e-05		0.000257	0.000798		0.000295	0.000784
0.001539	0.001407		0.001584	0.000812		-0.000119	0.000467		0.000813	0.000287
0.023268	0.022249		0.017462	0.016525		0.02363	0.019277		0.017866	0.015131
-0.000711	-0.002418		-0.000843	-0.001936		0.000139	-0.001153		0.000757	-0.000987
0.049193	0.047166		0.030738	0.029788		0.05231	0.044585		0.031364	0.030188
0.000113	0.000152		0.000197	0.000184		0.000125	0.000257		0.000218	0.000125
0	0		0	0		0	0		0	0
-0.000404	-0.000548		-0.000626	-0.00117		-0.001529	-0.00103		-0.001299	-0.00138
0.000414	-0.000107		0.000395	0.000266		0.000669	0.000324		0.000326	0.00037
0.005286	0.005746		0.006386	0.005992		0.00584	0.005376		0.006653	0.005819
0.002547	0.002159		0.002775	0.002534		0.002206	0.001971		0.002744	0.00234
0.022677	0.022313		0.022228	0.021966		0.022635	0.022422		0.022697	0.020697
-0.003773	-0.003274		-0.003054	-0.00354		-0.002921	-0.003103		-0.00277	-0.003213
-0.00328	-0.004389		-0.004054	-0.003094		-0.001436	-0.003806		-0.002285	-0.003413
-0.001013	-0.000413		-0.001339	-0.000851		-0.000634	-0.000424		-0.000815	-0.000806
-0.001601	-0.001711		-0.00246	-0.001899		-0.001672	-0.002911		-0.0021	-0.002107
0.004905	0.005219		0.004602	0.004367		0.00421	0.004164		0.003948	0.004178
0.001455	0.001426		0.001582	0.001518		0.001612	0.001803		0.001123	0.001217
0.001523	0.000913		0.001485	0.001707		0.001181	0.001536		0.001665	0.001635
0.0017	0.001072		0.001121	0.001056		0.001333	0.000964		0.000478	0.001199
0.031451	0.029857		0.032753	0.029707		0.031532	0.030931		0.03311	0.030079
0.005342	0.003524		0.00469	0.004173		0.003855	0.003914		0.004315	0.003325
0.004505	0.005339		0.00465	0.004948		0.004852	0.005164		0.004734	0.003852
-0.000512	-0.00094		-0.000733	-0.00064		1e-05	-0.000898		-0.000434	-0.001188
-0.000122	3.5e-05		-0.000812	-0.000572		-0.000622	-0.000398		-0.000726	-0.000745
-0.0043	-0.002336		-0.004802	-0.003535		-0.002082	-0.003111		-0.002609	-0.004016
-0.000175	0.000841		-0.000878	-0.000631		0.000532	0.001065		-0.000249	-0.000215
0.001347	0.001515		0.000709	0.000487		0.002095	0.00128		0.001043	0.00062
0.046355	0.047256		0.047679	0.047696		0.050438	0.045911		0.049342	0.045971
0.008828	0.008048		0.009005	0.008715		0.008801	0.008421		0.008531	0.008064
0.037872	0.034654		0.038494	0.035206		0.037893	0.032398		0.038699	0.034586
0.002144	0.002619		0.002876	0.003185		0.002376	0.002118		0.002813	0.002695
0.012886	0.011556		0.012069	0.011305		0.012395	0.01043		0.012054	0.010558
0.008457	0.007444		0.009832	0.008381		0.008726	0.007645		0.009549	0.00823
-0.002438	-0.002814		-0.003367	-0.003787		-0.001904	-0.001933		-0.00115	-0.001742
0.006613	0.004053		0.005724	0.004783		0.005461	0.005889		0.005662	0.004887
-0.001035	-0.001483		-0.001085	-0.000958		-0.00064	-0.00049		-0.000484	-0.000972
0.000247	0.000926		0.000456	0.000959		0.0016	0.000953		0.001016	-0.000287
0.002262	0.00139		0.00223	0.00218		0.002399	0.001931		0.00211	0.001643
-0.000779	-0.00051		-0.000382	9e-05		-0.000299	0.001055		0.000136	0.000371
0.001193	0.000536		0.000773	0.000179		0.000276	-0.000643		0.000463	0.000152
0.012684	0.011861		0.01752	0.016586		0.013526	0.011526		0.017381	0.015273
-0.000905	-0.002097		-0.001003	-0.001654		-1.4e-05	-0.001421		0.000428	-9.7e-05
0.049582	0.048553		0.043367	0.042245		0.050773	0.051485		0.044	0.04465
0.01307	0.011897		0.010384	0.009438		0.011942	0.0098		0.00949	0.008866
0.000285	0.000181		0.000314	0.000219		0.000255	0.00014		0.000277	0.0002
0	0		0	0		0	0		0	0
-0.000878	-0.001605		-0.000523	-0.00095		-0.001453	-0.001696		-0.001499	-0.001209
0.00043	0.00019		0.000462	0.000256		0.000194	0.000486		0.00034	0.000471
0.006987	0.006218		0.00631	0.005927		0.007476	0.006333		0.006932	0.006014
0.002835	0.002844		0.002709	0.002623		0.002892	0.00275		0.002837	0.002525
0.023199	0.022927		0.022813	0.022581		0.023322	0.021187		0.023189	0.021717
-0.002264	-0.00318		-0.002354	-0.002821		-0.002305	-0.002434		-0.002253	-0.00262
-0.003957	-0.002481		-0.003397	-0.002921		-0.002251	-0.003076		-0.001878	-0.003305
-0.001065	-0.00076		-0.001057	-0.000772		-0.000678	-0.000536		-0.000694	-0.000735
-0.00241	-0.001709		-0.002091	-0.001354		-0.001787	-0.001868		-0.001507	-0.00198
0.004769	0.004288		0.004605	0.004496		0.004215	0.003956		0.0042	0.003973
0.001496	0.001438		0.001528	0.001333		0.000898	0.001189		0.001064	0.001321
0.001441	0.002		0.001444	0.001565		0.00185	0.001772		0.001652	0.001573
0.001006	0.001361		0.001259	0.001217		7.9e-05	0.001278		0.000446	0.001183
0.032973	0.029425		0.032982	0.030194		0.033386	0.0296		0.033064	0.03048
0.0044	0.004315		0.004823	0.004049		0.0042	0.003223		0.004101	0.003287
0.005151	0.005128		0.0051	0.005253		0.005343	0.003648		0.005208	0.00409
-0.000514	-0.000558		-0.000381	-0.00075		-0.000369	-0.000767		-0.000238	-0.000729
-0.000663	-0.000441		-0.000466	-0.000279		-0.000523	-0.000917		-0.000448	-0.000858
-0.004065	-0.003031		-0.003665	-0.002366		-0.001894	-0.003538		-0.001825	-0.002933
-0.00058	-0.000524		-0.000619	-0.000323		-0.000544	-0.00034		-0.000162	-6.6e-05
0.001212	0.000725		0.001056	0.000749		0.001426	0.000967		0.001595	0.000952
0.04924	0.048602		0.047931	0.047649		0.049704	0.046669		0.04912	0.045489
0.009217	0.009171		0.009081	0.008881		0.008501	0.007744		0.008531	0.007933
0.038957	0.035207		0.038137	0.034621		0.039276	0.035409		0.038167	0.033961
0.002712	0.003357		0.002624	0.003087		0.002439	0.002475		0.002504	0.00243
0.01234	0.011747		0.012858	0.011474		0.012459	0.011123		0.012654	0.010994
0.011259	0.009599		0.011065	0.009676		0.011239	0.009411		0.010845	0.009266
-0.003136	-0.004074		-0.002594	-0.003173		-0.001207	-0.001764		-0.001185	-0.001424
0.005276	0.005461		0.005704	0.005483		0.005927	0.00483		0.005744	0.005815
-0.001013	-0.00081		-0.000849	-0.000985		-0.000113	-0.001602		-0.000351	-0.000922
0.000386	0.001082		0.000215	0.000855		0.001009	-0.001016		0.001007	-0.000791
0.001772	0.002007		0.001508	0.001354		0.00139	0.001085		0.001654	0.001034
-0.000293	0.000421		-0.000505	6.9e-05		0.000282	-5.2e-05		6.2e-05	3.2e-05
0.000407	-0.000238		0.000564	5.8e-05		0.000661	0.000416		0.000494	0.00018
0.018293	0.017371		0.016333	0.015529		0.017622	0.015968		0.016281	0.014424
-0.001229	-0.001352		-0.000758	-0.00111		0.00061	0.000646		0.00052	-8e-05
0.039098	0.038061		0.04094	0.03983		0.038815	0.041231		0.040999	0.042836
0.010798	0.00987		0.011156	0.010326		0.009958	0.009928		0.010509	0.00958
0.021605	0.019708		0.015965	0.014319		0.021152	0.018357		0.015301	0.013365
0.000312	0.000182		0.000326	0.000222		0.00028	0.000245		0.000319	0.000274
0	0		0	0		0	0		0	0
0.001112	0.001547		-0.000503	-0.000822		-0.001924	0.000204		-0.001362	-0.001078
0.000954	0.001695		0.000685	0.000756		0.00065	0.00099		0.000346	0.000443
0.005764	0.005198		0.006613	0.005764		0.007388	0.006588		0.007343	0.005985
0.00264	0.00293		0.002939	0.002819		0.004427	0.002851		0.00312	0.002763
0.022928	0.023324		0.023807	0.023555		0.025506	0.024351		0.024407	0.022192
0.000312	-0.000304		-0.001782	-0.002285		-0.000829	-0.002263		-0.001569	-0.002117
-0.000482	-0.002088		-0.003111	-0.002236		-0.001017	-0.00339		-0.001733	-0.002981
-0.000689	-0.001323		-0.000733	-0.000855		-0.000971	-0.001915		-0.000818	-0.000788
-0.00142	0.000797		-0.001849	-0.000927		0.000255	-0.000709		-0.000939	-0.001285
0.004025	0.004189		0.004274	0.00411		0.004527	0.004088		0.004263	0.003756
0.001882	0.000754		0.001512	0.001096		0.001162	0.001033		0.000921	0.000939
0.001461	0.001088		0.001435	0.001634		0.001757	0.000856		0.001525	0.001445
0.001624	0.000949		0.000793	0.001004		0.000451	0.001313		0.000182	0.001077
0.036238	0.034568		0.034422	0.031611		0.035036	0.033499		0.034008	0.031248
0.005901	0.004335		0.004503	0.00454		0.004372	0.002646		0.004213	0.003508
0.006005	0.005584		0.005462	0.005154		0.005286	0.003727		0.005662	0.003869
0.000433	-0.001017		-0.000219	-0.000467		-0.000176	-0.000161		-0.00032	-0.000392
0.000285	3.7e-05		-0.00035	-0.000272		0.000137	-0.001471		-0.000137	-0.00094
-0.000402	0.000792		-0.002513	-0.001695		-0.001325	4.3e-05		-0.000907	-0.002265
-0.00164	-0.001683		-0.000783	-0.000593		0.000711	-0.001362		-0.000362	-0.000632
0.000426	-0.0002		0.00086	0.000561		0.001714	0.000631		0.001166	0.000926
0.049765	0.048199		0.046482	0.044888		0.047497	0.042606		0.046018	0.042292
0.008771	0.009087		0.009015	0.008811		0.007968	0.007649		0.008377	0.007494
0.034007	0.031129		0.036955	0.033656		0.032889	0.030012		0.037239	0.033441
0.00309	0.00274		0.002827	0.003298		0.003329	0.002787		0.002693	0.002567
0.015254	0.009957		0.013442	0.012462		0.0141	0.011547		0.013393	0.012444
0.016003	0.015514		0.014456	0.0124		0.014021	0.012262		0.014027	0.011983
-0.000817	-1.7e-05		-0.001554	-0.001686		0.000455	0.000655		-5.6e-05	-0.000413
0.005776	0.008527		0.007988	0.008286		0.005399	0.01033		0.008357	0.008681
2.7e-05	-0.000894		-0.000232	-0.000356		-0.001055	0.001078		0.000224	-0.000466
-0.000223	0.000686		0.000143	0.000835		0.000772	-0.002717		0.001046	-0.000856
-0.000335	-0.000561		0.001491	0.001483		0.002218	-0.000311		0.001507	0.001171
-0.000889	-0.000226		-0.000388	-2.7e-05		-0.000107	-0.001464		5.3e-05	-0.000486
-0.000104	0.000441		5.7e-05	2e-05		9.6e-05	0.000667		0.000346	0.000484
0.014082	0.014223		0.015755	0.015013		0.015583	0.013029		0.015804	0.013735
0.000755	0.001221		-0.000403	-0.000455		0.000274	-0.001394		0.000497	0.000216
0.030015	0.028021		0.03518	0.033374		0.028947	0.030536		0.034851	0.036744
0.008646	0.009098		0.009625	0.009366		0.009989	0.007305		0.009002	0.008707
0.02075	0.017863		0.0204	0.017956		0.018794	0.017434		0.019864	0.016899
0.03241	0.03011		0.011345	0.010508		0.031172	0.025685		0.010688	0.010291
0.000289	4.1e-05		0.000243	0.000108		9.8e-05	0.000172		0.000149	8.9e-05
0	0		0	0		0	0		0	0
-0.000302	-0.000401		-0.00049	-0.000193		-0.000735	4e-05		-0.000749	-0.000268
0.001177	0.00162		0.001037	0.001236		0.00044	-0.000163		0.000423	0.000412
0.006426	0.00521		0.005952	0.004888		0.00773	0.005016		0.006606	0.005024
0.003851	0.002677		0.00284	0.002303		0.003311	0.003142		0.003119	0.002654
0.028796	0.027325		0.027268	0.026283		0.028967	0.025256		0.028542	0.026071
-0.001599	-0.001437		-0.001254	-0.001096		-0.000205	-0.001211		-0.000771	-0.001867
-0.002284	-0.001158		-0.001618	-0.00186		-0.000873	-0.002329		-0.000966	-0.002689
0.000297	-0.000578		-0.000392	-0.000835		-0.001143	-0.000801		-0.000944	-0.001048
-0.000682	7e-06		-0.000544	0.00049		0.000466	-0.000238		0.000377	0.000354
0.003438	0.003988		0.004149	0.004332		0.004608	0.003518		0.004537	0.004312
0.001587	0.000572		0.001528	0.001158		0.001029	0.000312		0.001196	0.001106
0.001441	0.000938		0.001111	0.000942		0.00056	0.000957		0.00095	0.001373
-3.7e-05	0.00014		0.000876	0.000376		0.000276	0.00075		0.000237	0.001015
0.037485	0.03608		0.036633	0.034479		0.035279	0.034223		0.035461	0.03279
0.004436	0.005634		0.005452	0.005105		0.004655	0.005205		0.00489	0.00404
0.005873	0.004894		0.005599	0.005212		0.006634	0.00438		0.006037	0.004146
5.3e-05	-0.000103		-8.1e-05	-0.000135		-0.000394	0.000317		-0.000126	5.4e-05
0.000401	0.00025		0.000109	0.000277		0.000934	-0.000452		0.000533	-0.000935
-0.000137	-0.000321		-0.001164	-0.001083		0.000964	-0.001188		-0.000159	-0.001131
-0.000788	8e-06		-0.001052	-0.00056		-0.00055	-0.000265		-0.00055	-0.00081
0.000954	0.000677		0.000234	0.000246		0.000343	0.001157		0.000483	0.000346
0.040365	0.036356		0.038716	0.035973		0.03779	0.033053		0.035714	0.032098
0.009163	0.008263		0.00826	0.007879		0.009016	0.007224		0.008026	0.006603
0.03214	0.030029		0.031282	0.029149		0.033223	0.029355		0.031319	0.028455
0.002524	0.002962		0.003147	0.003328		0.002712	0.002243		0.002932	0.003061
0.015387	0.0157		0.017479	0.015258		0.015554	0.016362		0.017021	0.016702
0.022602	0.017994		0.02567	0.022431		0.021609	0.018489		0.024551	0.021028
0.001109	0.002139		0.001032	0.001138		0.00175	0.001474		0.00191	0.000898
0.016082	0.014599		0.019537	0.018409		0.016083	0.017114		0.018864	0.018867
0.000876	0.000421		0.002205	0.00204		0.001249	0.000901		0.001826	0.001929
-0.000147	0.000747		-7.5e-05	0.000365		0.00166	0.000931		0.001489	-0.000449
0.003403	0.002683		0.003359	0.002955		0.002744	0.003475		0.003642	0.003193
6e-05	-0.000712		-0.000344	-0.000633		-2.2e-05	-0.000718		0.000305	-0.000597
-0.000694	0.000533		-0.000203	0.000657		-0.000305	0.000535		-0.000225	4.3e-05
0.00881	0.008646		0.008701	0.008939		0.010353	0.00778		0.010169	0.007992
-7.4e-05	-0.000117		0.000382	0.000451		-0.000637	-0.000806		-0.000646	-0.000229
0.0257	0.022478		0.023023	0.021192		0.02595	0.027125		0.023095	0.02447
0.006754	0.008125		0.006258	0.007161		0.005677	0.00605		0.006114	0.005785
0.020334	0.01623		0.017052	0.014225		0.020301	0.015033		0.016632	0.013769
0.031674	0.028199		0.026347	0.02412		0.029148	0.028949		0.025111	0.02281
0.008327	0.009079		0.005485	0.005581		0.00905	0.006974		0.005362	0.004678
5.5e-05	4e-06		7.1e-05	-1.5e-05		-2e-05	5.5e-05		4.6e-05	5.5e-05
0	0		0	0		0	0		0	0
-0.001074	-0.000715		-0.000616	-0.000324		0.000465	-0.000362		-0.000329	-0.000255
0.001223	0.000905		0.000808	0.00056		0.000595	0.001157		0.000173	6.3e-05
0.006674	0.005537		0.006088	0.005149		0.006342	0.004831		0.006231	0.004819
0.002515	0.001966		0.002585	0.002297		0.002591	0.002574		0.002518	0.002324
0.030401	0.028774		0.028739	0.026958		0.03231	0.029751		0.029104	0.026824
-0.001482	-0.000659		-0.001882	-0.001293		-0.001077	-0.001656		-0.001095	-0.001626
-0.000867	-0.002428		-0.001658	-0.002061		-0.000543	-0.001585		-0.000692	-0.001891
-0.000393	-0.000349		-0.000298	-0.000515		-3.3e-05	-0.000191		-0.000614	-0.000784
0.000313	0.000978		-0.000764	-0.00017		0.00027	0.001611		-0.000191	-0.00012
0.005178	0.00491		0.004576	0.004209		0.004743	0.005559		0.004925	0.004515
0.001216	0.002013		0.001582	0.001638		0.00133	0.002062		0.001495	0.001613
0.00051	0.000884		0.001274	0.001305		0.000813	0.002211		0.000978	0.001528
0.001448	0.000261		0.000307	0.000719		0	0.001029		0.000697	0.001092
0.036042	0.032548		0.037371	0.033946		0.035914	0.030791		0.035596	0.032033
0.006331	0.004945		0.005083	0.004954		0.005553	0.003643		0.005286	0.003973
0.004976	0.005339		0.005637	0.005078		0.005799	0.004176		0.005734	0.004532
-0.000547	0.000279		-0.00018	0.000264		0.000237	-0.000128		0.000173	0.000252
-0.000378	0.000421		0.000106	0.000291		0.000274	-0.001161		0.000509	-0.000242
-0.002211	-0.002942		-0.001036	-0.000759		-0.000196	-0.001146		0.000354	-0.000756
-0.000605	-0.000414		-0.000744	-0.000371		-0.000952	-0.00058		-0.000883	-0.000877
-9e-06	0.000533		0.000237	0.000435		0.000244	-0.000124		0.000306	0.000555
0.032378	0.030678		0.03402	0.031327		0.028888	0.02717		0.031397	0.027954
0.007823	0.007297		0.008054	0.007684		0.007635	0.006076		0.007933	0.006417
0.031633	0.029427		0.031983	0.029759		0.031006	0.029027		0.032786	0.029596
0.003853	0.004132		0.003152	0.003434		0.002926	0.004137		0.003125	0.002861
0.020872	0.017782		0.018762	0.017895		0.020185	0.019906		0.018606	0.018017
0.034697	0.031106		0.029609	0.025788		0.033816	0.028694		0.028772	0.024659
0.002112	0.000648		0.001728	0.001133		0.002911	0.000432		0.002344	0.001094
0.031801	0.028303		0.025943	0.022674		0.030055	0.025623		0.02473	0.022819
0.004859	0.005544		0.003498	0.00342		0.004172	0.003482		0.002907	0.002848
2.7e-05	-0.000277		0.000647	0.000831		0.001633	-0.000596		0.001619	0.00038
0.005539	0.005284		0.00441	0.004144		0.005354	0.004913		0.003926	0.00426
-0.000401	-0.000787		-0.000147	-0.000555		0.001011	0.000142		0.000446	-0.000167
8.2e-05	0.00073		5.5e-05	0.000553		-0.000594	-0.001139		-0.000489	-0.000388
0.005065	0.005916		0.00774	0.00752		0.006527	0.005125		0.008795	0.007412
0.000543	0.000538		0.0003	-0.000905		-0.001329	0.001155		-0.000728	-0.000272
0.015674	0.015623		0.020608	0.018797		0.016267	0.017835		0.02028	0.020557
0.004238	0.004957		0.005407	0.005778		0.004255	0.004615		0.00503	0.004636
0.011149	0.009814		0.016782	0.014577		0.011269	0.010151		0.016065	0.013478
0.016778	0.016064		0.022047	0.020634		0.016984	0.014554		0.021901	0.020306
0.005479	0.004913		0.006653	0.006519		0.004479	0.004724		0.006163	0.005339
0.000354	0.000457		0.000857	0.000691		0.001304	0.000642		0.001246	0.000738
0.001094	0.000732		0.00103	0.000916		0.000706	0.00086		0.000874	0.000948
0	0		0	0		0	0		0	0
-0.000466	-7.5e-05		-0.000679	-0.000368		-0.000552	-0.000182		-0.000393	-0.000614
0.000594	-0.000103		0.000531	0.000267		6.1e-05	-0.000141		0.000332	0.000366
0.006542	0.005517		0.005758	0.005117		0.00609	0.005715		0.005529	0.004946
0.002287	0.002562		0.002377	0.002152		0.002344	0.001935		0.00216	0.001846
0.030584	0.027772		0.030037	0.027395		0.029139	0.028137		0.029685	0.028286
-0.001608	-0.001006		-0.001544	-0.001163		-0.000899	-0.001397		-0.00114	-0.001463
-0.00125	-0.002031		-0.00152	-0.002247		-9.8e-05	-0.001283		-0.000861	-0.002107
-0.000195	-0.00016		-0.000378	-0.000572		-9.8e-05	-0.000334		-0.000396	-0.000171
-0.000969	-0.000402		-0.000509	-0.000242		-0.00057	-0.000796		-0.000505	3e-05
0.005161	0.003961		0.004822	0.004206		0.005376	0.00461		0.004962	0.004644
0.001826	0.002105		0.001855	0.002176		0.001965	0.002241		0.001894	0.002199
0.001625	0.001839		0.001658	0.00153		0.001435	0.00153		0.001302	0.001749
-0.000249	0.001367		0.000587	0.001098		0.001373	0.001341		0.001017	0.001063
0.038159	0.033489		0.037561	0.033532		0.035795	0.031407		0.035964	0.031073
0.004809	0.004521		0.00538	0.004733		0.005614	0.003311		0.005066	0.003751
0.005833	0.005049		0.005682	0.005171		0.005008	0.004853		0.005445	0.004222
-9.1e-05	0.000504		-0.000275	0.000278		0.000556	0.000436		0.000223	-3e-06
0.000153	0.000204		0	0.000235		0.000307	0.000454		0.000386	-0.000178
-0.001134	0.000113		-0.001163	-5.1e-05		7.3e-05	-0.000361		-4.8e-05	2e-06
-0.000413	-0.000176		-0.000432	-0.000327		-0.000836	-0.001089		-0.000807	-0.000385
0.000587	0.000449		0.000164	0.00055		0.000911	0.000827		0.000645	0.000406
0.033144	0.030306		0.02967	0.028831		0.030619	0.026953		0.028159	0.024634
0.008264	0.00817		0.007725	0.007143		0.008091	0.006729		0.007477	0.006063
0.035307	0.032451		0.031501	0.029287		0.036381	0.033129		0.032278	0.029749
0.003556	0.003629		0.003661	0.004028		0.003957	0.002836		0.003449	0.003249
0.01952	0.019315		0.021799	0.019427		0.01956	0.017716		0.021372	0.019591
0.030825	0.027511		0.035101	0.031995		0.030202	0.026059		0.0349	0.029931
0.001821	0.000631		0.001887	0.000519		0.002303	0.001211		0.002344	0.0005
0.028829	0.024421		0.033223	0.029396		0.027175	0.024678		0.032145	0.028809
0.004323	0.004083		0.004825	0.005258		0.003209	0.003721		0.004526	0.003806
0.00149	0.001523		0.000878	0.000748		0.001488	0.000558		0.001677	0.000512
0.004297	0.004303		0.006229	0.005252		0.003665	0.004298		0.005864	0.005681
-0.000106	-0.000338		-0.000453	-0.000494		0.000428	4.9e-05		0.000293	-0.000652
0.000448	0.000299		0.000303	0.000408		-0.000757	-0.00072		-0.000667	-0.000929
0.008597	0.007639		0.007484	0.007156		0.009104	0.008595		0.008022	0.00694
0.00031	-0.002454		-9.5e-05	-0.001385		-0.000532	-0.000836		-0.000849	-0.000897
0.020099	0.018144		0.016194	0.014679		0.018689	0.017548		0.01611	0.015845
0.005192	0.004641		0.004139	0.004279		0.005114	0.003651		0.004035	0.003586
0.017838	0.01641		0.012542	0.011534		0.016136	0.014482		0.011705	0.010324
0.018591	0.018175		0.01655	0.015813		0.019831	0.017934		0.016943	0.015223
0.006242	0.005765		0.005314	0.005353		0.005302	0.004627		0.004515	0.004115
0.000955	0.000813		0.000809	0.000725		0.001524	0.000681		0.001099	0.000711
0.050458	0.045746		0.038965	0.035916		0.048041	0.049537		0.036363	0.037061
0.000588	0.000748		0.000782	0.000735		0.000789	0.000573		0.000912	0.000731
0	0		0	0		0	0		0	0
-0.000428	-0.000196		-0.000494	-0.000286		-0.00056	-0.00106		-0.000599	-0.000561
0.000179	0.000423		0.000317	0.000236		0.000636	0.000589		0.000187	0.000215
0.005006	0.005153		0.006145	0.005294		0.005404	0.005034		0.005781	0.005606
0.003033	0.002266		0.002531	0.00223		0.002191	0.00173		0.001995	0.001624
0.031796	0.02804		0.03023	0.02776		0.030756	0.029866		0.029514	0.028137
-0.001053	-0.001218		-0.00152	-0.001126		-0.000921	-0.000654		-0.00117	-0.001213
-0.002064	-0.001737		-0.001788	-0.00174		-0.00147	-0.002815		-0.000744	-0.002152
0.000145	-0.000861		-0.000361	-0.000549		-0.00068	0.000586		-0.000393	-0.000353
-0.000349	-0.000568		-0.000927	-0.000887		-0.000697	0.000163		-0.000545	-0.000338
0.004974	0.004157		0.00495	0.003992		0.005118	0.004483		0.005052	0.003978
0.002469	0.002431		0.001892	0.001947		0.002337	0.002298		0.001836	0.002069
0.002728	0.001687		0.00187	0.001598		0.001645	0.001684		0.001375	0.001488
0.001022	0.001463		0.000669	0.001091		0.001295	0.000729		0.001064	0.00123
0.038002	0.034459		0.037568	0.034265		0.03636	0.031179		0.036155	0.031655
0.005267	0.00494		0.004968	0.004816		0.004092	0.004379		0.004628	0.003953
0.006014	0.005188		0.00566	0.00515		0.005657	0.003481		0.005038	0.003914
-0.00032	-4.1e-05		-8e-05	9.4e-05		-0.000197	-0.000417		0.000187	6.1e-05
6.2e-05	0.000113		0.000103	0.000288		0.000521	-0.000256		9.9e-05	2.7e-05
-0.000417	0.001869		-0.001189	0.00056		-0.000181	0.001334		-0.000219	-0.000302
-0.000373	-0.000464		-0.000413	-0.000259		-0.000725	0.00063		-0.000806	-0.000242
0.000257	0.001109		0.000372	0.000455		0.000812	0.000657		0.000411	0.000826
0.025593	0.027424		0.028008	0.027477		0.026321	0.021806		0.027264	0.02337
0.007498	0.00626		0.007249	0.006719		0.007089	0.005732		0.006973	0.006009
0.02907	0.027059		0.030421	0.02806		0.031046	0.029095		0.032168	0.028864
0.00387	0.00475		0.003871	0.003821		0.003675	0.003295		0.003997	0.003126
0.027252	0.022801		0.023348	0.021781		0.026519	0.02374		0.023716	0.021677
0.040281	0.037778		0.036974	0.034459		0.041037	0.035354		0.037088	0.03203
0.001662	0.000193		0.001753	0.000627		0.001835	-0.000416		0.001765	0.00049
0.039399	0.035935		0.03399	0.031039		0.03948	0.036032		0.033401	0.029988
0.005319	0.006364		0.005404	0.005617		0.00633	0.0041		0.005155	0.004096
0.000717	0.000559		0.001452	0.001177		0.001906	0.001261		0.001362	0.001078
0.009057	0.006349		0.00875	0.00797		0.008873	0.008027		0.00801	0.008337
-0.000943	-0.000491		0.000433	0.00025		-0.000389	-0.002088		0.000778	-0.000427
0.000217	0.00018		0.000309	2.9e-05		-0.000768	-0.001085		-0.000589	-0.000735
0.007959	0.007466		0.008826	0.007537		0.007901	0.006404		0.008401	0.007685
-0.001177	-0.00159		-0.001069	-0.002333		-0.00093	-0.0026		-0.000872	-0.001798
0.011579	0.009579		0.015102	0.013121		0.012593	0.011792		0.014789	0.013785
0.002748	0.00329		0.003543	0.003326		0.002556	0.002645		0.003527	0.003252
0.007106	0.006966		0.01089	0.009691		0.006671	0.005305		0.010031	0.008777
0.013752	0.0127		0.014497	0.01418		0.013299	0.01235		0.015501	0.014101
0.004107	0.005244		0.004834	0.004532		0.003707	0.003083		0.004203	0.003701
0.000832	0.000692		0.000787	0.00053		0.000265	0.000609		0.000712	0.000389
0.051289	0.04822		0.046782	0.043849		0.047726	0.047979		0.045274	0.044909
0.04427	0.042791		0.024131	0.024229		0.046817	0.043297		0.026071	0.023894
0.000181	0.000267		0.000173	0.000211		0.000283	0.000101		0.000227	0.000104
0	0		0	0		0	0		0	0
-0.000473	-0.000445		-0.000769	-0.000897		-0.000448	-0.000206		-0.000903	-0.000441
0.000129	0.000686		0.000264	0.000346		4.9e-05	0.00047		0.000181	0.000548
0.007617	0.005628		0.005995	0.005139		0.006398	0.006951		0.005881	0.005563
0.002791	0.00242		0.002631	0.002354		0.001825	0.001673		0.001991	0.001553
0.032355	0.03125		0.030869	0.028698		0.032337	0.029584		0.029739	0.028603
-0.001385	-0.000421		-0.001036	-0.000937		-0.001549	-0.00084		-0.001588	-0.001144
-0.001613	-0.000436		-0.002154	-0.001328		-0.000203	-0.001703		-0.001131	-0.002347
-0.000785	-0.000239		-0.000626	-0.000687		2.9e-05	-0.000611		-0.000587	-0.000473
-0.001155	-0.001779		-0.001229	-0.001444		0.00046	7.3e-05		-0.000938	-0.000343
0.005692	0.004385		0.005158	0.004297		0.005332	0.003048		0.004713	0.003621
0.001603	0.001391		0.001712	0.00183		0.00131	0.002006		0.001504	0.001838
0.001245	0.001166		0.00144	0.001202		0.000933	0.00114		0.000804	0.000604
0.001637	0.00015		0.001182	0.000707		0.000169	0.001643		0.000927	0.000593
0.03618	0.035094		0.03741	0.035826		0.036774	0.032623		0.03644	0.033474
0.004862	0.005034		0.005386	0.005175		0.003694	0.004361		0.004014	0.004813
0.004876	0.005174		0.005715	0.005711		0.004297	0.003196		0.005262	0.003829
0.00024	-0.000338		0.0001	4.1e-05		3.5e-05	0.000209		0.000111	0.000234
7.1e-05	0.000608		0.000208	0.00016		-0.000807	-0.0003		-0.000207	-0.000386
-0.002306	-0.000634		-0.000997	-2.8e-05		-0.000837	-0.002545		-0.00037	-0.001669
-0.000437	-9.4e-05		-0.000664	-0.000571		-0.000971	-9.1e-05		-0.00045	-0.000306
0.000154	-0.000452		0.00031	0.000408		-0.001043	0.000897		-2.4e-05	0.000837
0.025017	0.025129		0.026396	0.025543		0.025115	0.021809		0.025633	0.023304
0.005906	0.005609		0.006152	0.005791		0.005557	0.005781		0.005957	0.005805
0.026681	0.024191		0.02558	0.02384		0.029097	0.024169		0.027388	0.024276
0.004789	0.003128		0.004097	0.003809		0.004768	0.003858		0.004002	0.003422
0.026771	0.025899		0.02606	0.024055		0.028115	0.026979		0.026048	0.023953
0.04497	0.04371		0.042476	0.039621		0.045537	0.03991		0.043479	0.038323
0.001615	0.001112		0.001281	0.000745		0.000615	0.000393		0.001743	0.001284
0.034587	0.034598		0.036902	0.033884		0.034758	0.030136		0.036273	0.033715
0.007019	0.00694		0.006947	0.007244		0.006549	0.004516		0.006294	0.004671
0.00223	0.001375		0.001516	0.000812		0.000352	0.001511		0.000865	0.000767
0.015128	0.015719		0.01469	0.013319		0.013499	0.014991		0.013794	0.012841
0.003033	0.00203		0.001488	0.00153		0.002781	0.000941		0.001718	0.000401
0.000156	-0.000651		0.000975	0.000352		-0.000158	-0.000211		0.000652	0.000131
0.010011	0.007266		0.010462	0.009472		0.007648	0.007634		0.009634	0.008499
-0.003784	-0.00364		-0.001794	-0.001822		-0.00195	-0.002907		-0.001378	-0.001995
0.010948	0.009202		0.012271	0.010356		0.010756	0.009579		0.011778	0.010879
0.001852	0.001201		0.001943	0.002312		0.002191	0.003209		0.002521	0.002542
0.004795	0.002653		0.005735	0.005102		0.004805	0.004277		0.005586	0.00467
0.008989	0.009805		0.00955	0.009501		0.011506	0.010316		0.011094	0.010671
0.003484	0.001633		0.003541	0.002872		0.003055	0.003037		0.003275	0.002834
0.000275	-0.000258		0.000742	0.000694		-0.000161	-0.000491		0.000286	-0.000135
0.035355	0.035216		0.039034	0.03791		0.03787	0.033892		0.038068	0.036238
0.031818	0.033502		0.034824	0.034911		0.034765	0.032276		0.037202	0.034171
0.004912	0.004673		0.00401	0.003763		0.006045	0.003676		0.004215	0.002781
0.002931	0.002817		0.001847	0.001861		0.002398	0.00261		0.001691	0.001598
0	0		0	0		0	0		0	0
-0.000852	-0.001339		-0.000691	-0.001053		-0.001086	3e-05		-0.00097	8.5e-05
0.000612	0.000368		0.000599	0.000616		0.00018	0.00074		0.000173	0.000624
0.006497	0.005462		0.006599	0.005435		0.006477	0.005965		0.006312	0.006229
0.002588	0.002639		0.002432	0.002609		0.002203	0.001697		0.002088	0.001712
0.033558	0.031483		0.033065	0.03138		0.031733	0.031077		0.032556	0.030591
-0.000124	-0.00032		-0.000611	-0.000517		-0.001548	-0.001187		-0.001596	-0.001319
-0.002018	-0.000898		-0.001881	-0.001073		-0.000762	-0.001843		-0.000538	-0.001698
-0.000585	-0.000342		-0.000674	-0.000454		-0.000101	-0.00059		-0.000157	-0.00076
-0.001488	-0.00133		-0.001267	-0.001464		-0.001162	-0.000576		-0.000936	-0.000738
0.005908	0.005252		0.005754	0.004899		0.004986	0.00389		0.00491	0.003378
0.001747	0.002183		0.001632	0.001766		0.00129	0.001867		0.00129	0.001891
0.001178	0.001182		0.001152	0.001122		0.00059	7.1e-05		0.000692	0.000672
0.001112	0.00055		0.000857	0.000638		0.000986	2.3e-05		0.000604	0.000482
0.037839	0.037191		0.037828	0.036808		0.036432	0.035349		0.037129	0.035045
0.005696	0.005371		0.005239	0.005278		0.004114	0.005202		0.003969	0.005103
0.005972	0.006208		0.005567	0.005922		0.005516	0.004427		0.005039	0.00417
0.000262	0.00029		0.000133	0.00011		0.00041	0.000658		0.000215	0.000418
0.000345	-1.7e-05		0.000243	0.000354		-0.000393	-0.000468		-0.000343	-0.00043
-0.000799	-0.000841		-0.001642	-0.000974		-0.000286	-0.003156		-0.000944	-0.003047
-0.000927	-0.000898		-0.000611	-0.000598		-6.7e-05	-0.001041		-0.000504	-0.000672
0.000371	0.000359		0.000397	-0.000176		-0.00015	0.000852		-0.000451	0.000518
0.02717	0.024363		0.026117	0.023952		0.025226	0.024672		0.025251	0.023553
0.00619	0.00626		0.006093	0.006143		0.00602	0.00642		0.005925	0.006178
0.025645	0.024213		0.025119	0.023466		0.02714	0.023644		0.027181	0.023366
0.004486	0.004055		0.004428	0.003781		0.004221	0.003503		0.004294	0.003555
0.026841	0.025871		0.026512	0.02615		0.026409	0.024525		0.026714	0.0255
0.045845	0.041824		0.045868	0.042835		0.047307	0.042246		0.046541	0.042275
0.001425	0.00131		0.001201	0.001194		0.002616	0.003147		0.001841	0.002081
0.035991	0.031977		0.036621	0.034091		0.034585	0.033622		0.035791	0.033477
0.007711	0.007772		0.007543	0.007464		0.006012	0.004984		0.006109	0.005268
0.001565	0.000607		0.001451	0.000831		0.00041	6.3e-05		0.000703	0.000428
0.017699	0.016281		0.016938	0.016399		0.016823	0.014715		0.01613	0.015221
0.002247	0.002506		0.002585	0.002419		0.002518	0.001681		0.002751	0.001693
0.001805	0.000897		0.001612	0.000668		0.001887	0.001087		0.001434	0.000867
0.011958	0.011507		0.01236	0.011043		0.011395	0.010009		0.011184	0.009835
-0.001474	-0.001272		-0.002521	-0.002149		-0.001558	-0.001425		-0.002063	-0.001984
0.012669	0.01078		0.011347	0.009862		0.011141	0.010265		0.010962	0.009589
0.001393	0.002105		0.001473	0.001677		0.002532	0.002015		0.00227	0.00223
0.005244	0.004983		0.00521	0.004743		0.00516	0.00437		0.005129	0.004611
0.00726	0.007415		0.00747	0.00786		0.009466	0.009758		0.010279	0.009739
0.003143	0.001942		0.003077	0.002005		0.00301	0.002539		0.002914	0.002549
0.000801	0.001036		0.000568	0.0005		0.000392	-0.000502		0.00025	-0.000522
0.033133	0.032698		0.034231	0.033605		0.032046	0.030079		0.033865	0.031481
0.030255	0.030517		0.030812	0.031345		0.032221	0.0293		0.032644	0.030155
0.00489	0.00456		0.004779	0.004623		0.004805	0.00304		0.005239	0.003588
0.040701	0.037737		0.03123	0.029041		0.040476	0.039186		0.030585	0.029507
0.00077	0.000788		0.000788	0.000732		0.000771	0.000667		0.000767	0.000704
0	0		0	0		0	0		0	0
-1.6e-05	-0.000914		-0.000903	-0.000927		-0.001176	0.00065		-0.000872	-0.000346
0.001619	0.00154		0.000614	0.000433		0.000575	0.000705		0.000338	0.000472
0.006292	0.005155		0.006043	0.005143		0.005903	0.006835		0.006012	0.005866
0.00146	0.003134		0.00226	0.002404		0.002543	0.00207		0.002402	0.001574
0.034007	0.032874		0.033477	0.031655		0.03769	0.032201		0.032843	0.031234
-0.000314	-0.000363		-0.001101	-0.001348		-0.001294	-0.001697		-0.002194	-0.002117
-0.001363	-0.00217		-0.002993	-0.00247		0.000604	-0.000604		-0.001333	-0.002232
0.000127	-0.000574		-0.000972	-0.000877		1.8e-05	-0.000987		-0.000827	-0.001401
-0.000294	-0.000968		-0.002056	-0.0019		-0.002073	-0.002236		-0.001802	-0.001127
0.006163	0.005526		0.006129	0.005877		0.004679	0.002412		0.005467	0.004211
0.001802	0.001558		0.00158	0.001749		0.002088	0.002225		0.001438	0.001506
0.001092	0.001403		0.000685	0.000886		0.001049	0.002499		0.000373	0.000102
-0.000712	0.002054		-4.2e-05	-4.7e-05		0.000446	0.000436		-7.2e-05	-0.00029
0.040837	0.038823		0.04166	0.040661		0.04075	0.039107		0.040859	0.03975
0.004139	0.005581		0.004995	0.004741		0.00421	0.006115		0.003331	0.004256
0.005418	0.006222		0.006171	0.005867		0.004525	0.004813		0.00553	0.004644
-0.000541	0.000275		-9.6e-05	0.000242		-0.000187	8.4e-05		0.000406	0.000311
0.000156	0.001245		-0.000355	-0.000353		0.000629	-0.000375		-0.000574	-0.000977
-0.003406	-0.001669		-0.003284	-0.002356		-0.003278	-0.003243		-0.002769	-0.004488
0.000458	-3.2e-05		-0.0016	-0.001377		-0.00137	-0.000301		-0.001184	-0.001557
0.000927	-0.00156		-0.00021	-0.00028		-0.000622	-0.001307		-0.000692	-0.000379
0.023863	0.020213		0.024883	0.022028		0.025406	0.022073		0.024423	0.02307
0.005984	0.006558		0.005881	0.005991		0.00608	0.005834		0.005938	0.005693
0.022473	0.021398		0.024829	0.023579		0.026168	0.023194		0.026998	0.023549
0.003958	0.004403		0.004129	0.003771		0.004041	0.003299		0.004379	0.003111
0.026101	0.028859		0.026607	0.02616		0.02686	0.027794		0.026816	0.025554
0.050363	0.047361		0.046331	0.042625		0.047682	0.048556		0.046706	0.043788
0.000256	0.001126		-0.000756	-8.1e-05		0.000978	0.001823		0.000565	0.00022
0.044129	0.043437		0.043151	0.039037		0.044132	0.040787		0.041716	0.041169
0.007682	0.007109		0.008376	0.008356		0.005618	0.00767		0.006823	0.005638
-0.000501	0.00062		0.00117	0.000249		0.002226	-0.000344		0.000585	3.6e-05
0.016871	0.017728		0.018602	0.017782		0.01785	0.017297		0.018259	0.016603
0.002975	0.00266		0.002792	0.002668		0.003431	0.003025		0.002882	0.002294
0.00336	0.00199		0.002572	0.001645		0.002519	0.001903		0.002268	0.001217
0.017831	0.015531		0.014841	0.01442		0.01649	0.01292		0.014632	0.012275
-0.004547	-0.002986		-0.003	-0.002713		-0.004184	-0.002678		-0.002132	-0.002463
0.0069	0.007595		0.008644	0.008095		0.010786	0.007254		0.008753	0.007964
0.001051	0.000824		0.000822	0.001297		0.001331	0.001229		0.001785	0.001166
0.005722	0.007308		0.005615	0.00533		0.005533	0.006157		0.005133	0.004762
0.005513	0.006138		0.005723	0.006134		0.01119	0.008559		0.008947	0.008194
0.002014	0.002761		0.001724	0.001583		0.00213	0.001635		0.002001	0.001425
4.8e-05	-0.000311		0.000122	0.000333		0.000286	-0.000802		-3.2e-05	-0.000464
0.036012	0.033843		0.034464	0.033794		0.033499	0.032372		0.032968	0.032433
0.030783	0.030408		0.029987	0.029991		0.030118	0.029362		0.031277	0.030632
0.004019	0.004733		0.004769	0.004501		0.005504	0.005574		0.005281	0.003593
0.03965	0.036434		0.039476	0.03738		0.037459	0.035587		0.040365	0.038944
0.031548	0.029618		0.018536	0.016661		0.030481	0.026622		0.017217	0.01646
0.000293	0.000118		0.00023	0.000188		-1e-06	5.3e-05		6.5e-05	0.000136
0	0		0	0		0	0		0	0
-0.001042	0.000402		-0.000635	-0.000116		-0.000259	-0.001173		-0.000624	-0.000715
0.000199	0.000161		0.000251	0.000419		0.000744	-0.000189		0.000391	0.000209
0.005521	0.004995		0.005169	0.004313		0.005788	0.005613		0.005331	0.005197
0.002181	0.001938		0.001768	0.002056		0.002904	0.00145		0.002008	0.001561
0.035051	0.033715		0.032755	0.032055		0.034926	0.033042		0.03326	0.031698
-0.003935	-0.004143		-0.003888	-0.003553		-0.003879	-0.004048		-0.004451	-0.004154
-0.006035	-0.005695		-0.005409	-0.004756		-0.00301	-0.003645		-0.002984	-0.003503
-0.002424	-0.002196		-0.003115	-0.002613		-0.002684	-0.002459		-0.002807	-0.002534
-0.005109	-0.00418		-0.004468	-0.004701		-0.003192	-0.002069		-0.00419	-0.003745
0.006758	0.007348		0.007397	0.007113		0.007145	0.005831		0.007051	0.005179
0.000796	0.000714		0.001283	0.000315		0.001494	0.000176		0.001358	0.000881
-0.001403	-0.000642		-0.000474	-0.00025		-0.000578	-0.001376		-0.000694	-0.000849
-0.003334	-0.003154		-0.002431	-0.002901		-0.002941	-0.001676		-0.002238	-0.002387
0.04964	0.048495		0.049987	0.049688		0.050577	0.049269		0.049976	0.049389
0.001669	0.001147		0.002061	0.00167		0.000418	0.000171		0.000573	0.001877
0.006452	0.004227		0.006445	0.005598		0.006014	0.004539		0.005676	0.005398
-0.000975	-0.000175		-0.00099	-5.1e-05		0.00063	-0.000536		0.000217	-0.000616
-0.003189	-0.002619		-0.001837	-0.001498		-0.00187	-0.002729		-0.001752	-0.001955
-0.011287	-0.007299		-0.009396	-0.006639		-0.008506	-0.009283		-0.006949	-0.007297
-0.005458	-0.003824		-0.003759	-0.003685		-0.003799	-0.003895		-0.003092	-0.003126
-0.0029	-0.001313		-0.001836	-0.002004		-0.002078	-0.002787		-0.001665	-0.002347
0.020867	0.01838		0.021134	0.020026		0.022369	0.020332		0.02273	0.021365
0.005135	0.005144		0.005164	0.005316		0.005629	0.004145		0.005876	0.004774
0.024041	0.023029		0.023304	0.022171		0.026867	0.023272		0.025336	0.023591
0.003096	0.002863		0.003939	0.003586		0.005237	0.002389		0.004361	0.003035
0.028774	0.02772		0.027987	0.027533		0.029654	0.02803		0.028088	0.026894
0.046233	0.043009		0.044892	0.043226		0.046622	0.046033		0.045228	0.044154
-0.00889	-0.00557		-0.007133	-0.004956		-0.004586	-0.008345		-0.003922	-0.005698
0.056298	0.050452		0.053121	0.049941		0.055549	0.057518		0.053544	0.052904
0.010076	0.010589		0.009683	0.010131		0.00921	0.006175		0.009156	0.007088
0.001175	-0.000797		0.001036	-1.4e-05		-0.000109	-4.2e-05		0.000668	-0.000127
0.021201	0.02063		0.021608	0.020645		0.021248	0.019743		0.02128	0.020262
0.003518	0.002733		0.004022	0.003502		0.003186	0.002982		0.0039	0.00298
0.003517	0.00306		0.003735	0.003255		0.002899	0.001012		0.002561	0.001908
0.018694	0.019207		0.018598	0.018404		0.019844	0.016196		0.019733	0.015594
-0.009844	-0.008395		-0.006992	-0.005876		-0.003747	-0.006727		-0.004528	-0.005573
-0.004476	-0.00092		0.006739	0.006921		0.000399	0.00064		0.009528	0.007599
-0.001449	-0.001007		-0.00054	5.3e-05		0.00012	-0.001184		0.000546	-0.000196
0.005431	0.004456		0.006027	0.005312		0.004481	0.004429		0.004706	0.006027
0.001125	0.00259		0.003141	0.00323		0.006144	0.004103		0.00673	0.005415
-0.002563	-0.000719		-0.001537	-0.000746		-0.00062	-0.001597		-0.000725	-0.002142
-0.001756	-0.001046		-0.001192	-0.001018		-0.001289	-0.000403		-0.000985	-0.001081
0.035425	0.03522		0.033516	0.032643		0.033995	0.036552		0.033051	0.032755
0.027602	0.027481		0.024654	0.024649		0.029197	0.032955		0.026251	0.026486
0.00459	0.004167		0.003856	0.003815		0.006025	0.003423		0.004737	0.003316
0.038783	0.039166		0.037135	0.035529		0.043712	0.042358		0.038202	0.037454
0.043098	0.037979		0.035458	0.032968		0.040388	0.040149		0.034565	0.03389
0.00926	0.009303		0.007271	0.007426		0.008864	0.009765		0.006721	0.006967
0.003997	0.003538		0.002385	0.002164		0.002894	0.002583		0.001856	0.001651
0	0		0	0		0	0		0	0
-0.000505	-2.7e-05		-0.000716	0.000357		-0.000376	-0.000744		-0.000476	-0.001092
1.3e-05	0.000257		0.0002	0.000261		0.000325	0.000758		0.000435	0.000377
0.004893	0.004114		0.005032	0.004476		0.005486	0.004812		0.00565	0.005087
0.001942	0.001952		0.001998	0.0018		0.001494	0.00164		0.002253	0.001771
0.033515	0.033055		0.034019	0.033007		0.032874	0.032747		0.033093	0.032378
-0.00583	-0.004551		-0.004804	-0.00391		-0.005991	-0.005317		-0.004432	-0.004353
-0.007116	-0.00526		-0.006068	-0.005591		-0.003912	-0.004774		-0.003414	-0.004273
-0.004994	-0.003978		-0.003509	-0.003074		-0.003868	-0.003179		-0.003219	-0.002557
-0.006099	-0.007368		-0.00532	-0.005733		-0.00584	-0.005837		-0.004541	-0.004114
0.008324	0.007631		0.007642	0.007152		0.007921	0.005877		0.007459	0.005786
0.00134	-0.000813		0.001203	0.000204		0.000895	0.000615		0.001173	0.000575
-0.001239	-0.001242		-0.000868	-0.000754		-0.001829	-0.002332		-0.000915	-0.001728
-0.003561	-0.00581		-0.002921	-0.003792		-0.003291	-0.004865		-0.00315	-0.003518
0.053911	0.054816		0.05226	0.052919		0.05334	0.053709		0.05193	0.051396
-0.000421	-0.001235		0.001041	0.000137		-0.001614	-6.4e-05		-4.5e-05	-7.1e-05
0.00618	0.006003		0.006627	0.005567		0.005665	0.005936		0.006071	0.005637
-0.00156	-0.000107		-0.001303	-0.000158		-2.9e-05	-0.00112		0.000425	-0.000831
-0.00232	-0.002399		-0.002648	-0.002193		-0.003007	-0.002315		-0.002201	-0.002401
-0.012285	-0.009626		-0.011305	-0.008424		-0.007902	-0.008276		-0.007544	-0.008615
-0.005001	-0.005775		-0.004834	-0.004748		-0.003586	-0.004214		-0.003484	-0.004143
-0.003022	-0.002928		-0.002662	-0.002147		-0.001972	-0.00273		-0.002184	-0.002442
0.020327	0.021292		0.020544	0.019667		0.02193	0.021973		0.021755	0.020801
0.004725	0.004965		0.005069	0.004852		0.005858	0.004843		0.005975	0.004928
0.022471	0.021514		0.023058	0.022021		0.023418	0.023648		0.024711	0.023049
0.004038	0.003501		0.003705	0.003284		0.00352	0.003139		0.004331	0.003065
0.030339	0.02868		0.02962	0.028083		0.02994	0.027565		0.029823	0.027862
0.044178	0.044305		0.04537	0.043787		0.045624	0.043179		0.046345	0.044674
-0.010829	-0.008632		-0.008979	-0.00643		-0.006223	-0.008112		-0.005113	-0.007164
0.054292	0.052358		0.05431	0.050563		0.056264	0.0545		0.055328	0.054714
0.010144	0.011098		0.010176	0.01045		0.01073	0.007323		0.010484	0.006988
0.00182	0.000179		0.001273	-0.000422		0.000496	-0.000251		0.000233	-0.000147
0.023714	0.021604		0.023901	0.021897		0.022374	0.021577		0.023041	0.021604
0.004621	0.004411		0.004357	0.003932		0.00446	0.002877		0.004246	0.003283
0.004083	0.00399		0.004015	0.003728		0.002294	0.002483		0.003104	0.002491
0.018338	0.018526		0.019859	0.020303		0.020517	0.015802		0.021169	0.017317
-0.008163	-0.00685		-0.008607	-0.007051		-0.006337	-0.007529		-0.00468	-0.007212
0.011566	0.009622		0.008524	0.008277		0.013494	0.010234		0.011518	0.009368
-0.001264	-0.0001		-0.000754	0.000338		0.000108	-0.000444		0.000789	-6e-05
0.006025	0.00476		0.006223	0.005127		0.004106	0.006817		0.004941	0.005792
0.002818	0.001784		0.001818	0.0023		0.004931	0.004567		0.005627	0.00452
-0.003635	-0.003452		-0.002939	-0.002565		-0.002834	-0.005487		-0.001879	-0.003437
-0.00166	-0.001595		-0.001685	-0.001328		-0.001469	-0.002084		-0.00153	-0.001168
0.030126	0.029431		0.031181	0.030719		0.031573	0.02932		0.0313	0.030953
0.019233	0.019455		0.021875	0.02151		0.021895	0.019525		0.023644	0.024145
0.003098	0.003166		0.003433	0.002788		0.003325	0.002197		0.00389	0.002347
0.033912	0.031397		0.034677	0.032743		0.033488	0.033579		0.036211	0.035245
0.029075	0.028781		0.033736	0.031279		0.030401	0.030147		0.033075	0.03295
0.007096	0.007863		0.007339	0.007731		0.006786	0.006414		0.007134	0.007177
0.031597	0.0299		0.021279	0.019942		0.030902	0.028196		0.020759	0.018585
0.001885	0.001692		0.001863	0.00152		0.001686	0.001654		0.001579	0.001596
0	0		0	0		0	0		0	0
-0.000572	0.001584		-0.000414	-0.0003		-0.000923	-0.001807		-0.000686	-0.000451
0.000922	0.000729		7.2e-05	0.000199		0.0001	0.000609		0.000444	0.000315
0.004866	0.00463		0.005367	0.004329		0.005975	0.005096		0.005566	0.004701
0.002036	0.001137		0.002195	0.001704		0.003244	0.002761		0.00199	0.001589
0.036952	0.035297		0.036456	0.034002		0.034782	0.034615		0.036332	0.034594
-0.004428	-0.001685		-0.002917	-0.00246		-0.001477	-0.002313		-0.002718	-0.002195
-0.003047	-0.005774		-0.00324	-0.003063		-0.002426	-0.00417		-0.002393	-0.003322
-0.002031	-0.00236		-0.001825	-0.001479		-0.002804	-0.001038		-0.00107	-0.000728
-0.003343	-0.004317		-0.003376	-0.004075		-0.003355	-0.003931		-0.002932	-0.002881
0.009284	0.006532		0.007465	0.006601		0.007611	0.006178		0.006983	0.005325
0.001825	0.001756		0.002164	0.001095		0.001262	0.001473		0.001825	0.001568
0.001197	0.000354		0.001358	0.001097		0.000685	-0.00108		0.000951	0.000125
-0.000574	-0.000417		-0.000713	-0.001436		-0.003299	-0.003859		-0.000685	-0.001585
0.053458	0.057062		0.048293	0.050137		0.050714	0.049883		0.046914	0.046858
0.003278	0.001326		0.004575	0.003158		0.002989	-0.001287		0.003027	0.002835
0.007786	0.007376		0.007355	0.007005		0.007274	0.007319		0.006615	0.006076
-0.001065	-0.000139		-0.000232	-4.7e-05		0.001196	-0.000686		0.000384	-0.000282
-0.002329	-0.000758		-0.000664	-0.000561		-0.000769	-0.001961		-0.000481	-0.000423
-0.00907	-0.007246		-0.005593	-0.004835		-0.004172	-0.007962		-0.002793	-0.003654
-0.003253	-0.004156		-0.002163	-0.002544		-0.002629	-0.00441		-0.001172	-0.001741
-0.001441	-0.001883		-0.000804	-0.000933		-0.002974	-0.001183		-0.000246	-0.000611
0.020454	0.01786		0.019891	0.01903		0.020025	0.018447		0.021274	0.019235
0.005839	0.003878		0.004953	0.005123		0.006948	0.006827		0.006079	0.005801
0.022061	0.020954		0.020533	0.020079		0.02312	0.020646		0.022905	0.020234
0.003861	0.003366		0.004648	0.004021		0.004287	0.004245		0.004738	0.004216
0.030036	0.028791		0.032258	0.029462		0.031168	0.029423		0.032312	0.029192
0.049175	0.046933		0.048233	0.046379		0.050432	0.047529		0.048525	0.04649
-0.004556	-0.00287		-0.003034	-0.00231		-0.00281	-0.001512		-0.00043	-0.001189
0.052244	0.047674		0.047802	0.04529		0.054671	0.051925		0.04942	0.047649
0.011932	0.009229		0.012251	0.01221		0.012596	0.007559		0.012269	0.010014
3.9e-05	-0.001065		0.000594	0.000154		0.000462	-0.00029		0.000972	-0.000153
0.031485	0.026088		0.029804	0.028334		0.029663	0.026971		0.02837	0.027406
0.005371	0.005213		0.006282	0.006095		0.005941	0.005009		0.00588	0.004595
0.004965	0.004357		0.005909	0.005528		0.005606	0.005599		0.004799	0.004297
0.026276	0.02718		0.025453	0.025211		0.02568	0.02379		0.025471	0.023604
-0.007221	-0.004974		-0.002628	-0.002799		-0.0024	-0.00753		-0.000874	-0.003222
0.026323	0.022008		0.025095	0.021946		0.028336	0.024469		0.025011	0.022902
0.001978	0.004203		0.002568	0.003011		0.003972	0.003376		0.003034	0.002815
0.008402	0.007405		0.009245	0.008713		0.008135	0.005888		0.009329	0.00803
0.000572	0.002929		0.008525	0.008819		0.006343	0.005184		0.011563	0.011451
-0.002581	-0.004545		-0.001055	-0.001344		-0.002564	-0.002891		-0.000802	-0.002238
-0.001576	-0.001289		-0.000928	-0.001033		-0.0021	-0.00045		-0.001371	-0.00114
0.024285	0.024199		0.020802	0.021417		0.024075	0.022684		0.022533	0.019974
0.016637	0.014423		0.012822	0.012678		0.016081	0.017209		0.014328	0.012923
0.001859	-0.001078		0.001624	0.001629		0.000849	0.00049		0.00161	0.000887
0.02723	0.022229		0.022133	0.02008		0.026917	0.023666		0.022283	0.021501
0.024945	0.022538		0.020133	0.019231		0.023386	0.023357		0.020786	0.020099
0.003969	0.004365		0.004871	0.005026		0.004481	0.003644		0.004748	0.003705
0.025185	0.023293		0.025939	0.024786		0.026665	0.023911		0.027055	0.024627
0.052265	0.048057		0.027984	0.027058		0.051122	0.047888		0.027197	0.027127
0.000478	0.000412		0.000888	0.000817		0.000728	0.00072		0.000831	0.000884
0	0		0	0		0	0		0	0
-0.000187	-0.000682		-0.00069	-0.000552		-0.000706	7.5e-05		-0.001099	-0.00048
0.000168	0.000139		0.000393	0.000227		0.000708	0.000178		0.000177	0.00039
0.005968	0.004606		0.005552	0.004719		0.005867	0.004898		0.006258	0.005562
0.002599	0.001745		0.002139	0.001767		0.002174	0.00146		0.002341	0.001841
0.039803	0.035627		0.038973	0.03642		0.040313	0.036895		0.038293	0.036015
-0.001441	-0.001733		-0.000988	-0.001347		-0.001483	-0.000766		-0.000986	-0.001368
-0.001621	-0.001514		-0.001896	-0.00217		-0.001576	-0.002343		-0.001344	-0.00251
-0.000634	-0.000328		-0.000789	-0.000672		0.0006	0.000159		-0.000195	-6.8e-05
-0.002085	-0.002269		-0.001685	-0.001841		-0.001443	-0.001279		-0.001427	-0.001716
0.007451	0.006662		0.007122	0.006283		0.00709	0.005347		0.006448	0.005437
0.002865	0.002285		0.002708	0.002814		0.002712	0.002206		0.00246	0.002014
0.002379	0.002051		0.001988	0.002131		0.001997	0.001212		0.001654	0.000914
0.000122	-8.4e-05		0.000765	0.00054		0.000594	-3.3e-05		0.000475	-0.000383
0.043518	0.045627		0.042925	0.044309		0.041832	0.042053		0.041478	0.04091
0.006288	0.004677		0.006658	0.00553		0.004326	0.003999		0.004766	0.004649
0.007463	0.007222		0.007372	0.006895		0.006793	0.005661		0.006621	0.005687
0.000539	3.5e-05		0.000501	4.5e-05		0.000363	9.4e-05		0.000573	8.7e-05
0.000234	0.000118		0.0002	0.00037		0.000619	0.000499		0.000617	0.000141
-0.002556	-0.002558		-0.002739	-0.002491		-0.0005	-0.001303		-0.001243	-0.001736
-0.000943	-0.000855		-0.000577	-0.000982		1.1e-05	-0.000386		-0.000639	-0.000611
-1.3e-05	-4e-06		-1e-06	9.4e-05		0.000874	0.000172		0.000311	0.000423
0.019547	0.018004		0.020057	0.019036		0.021229	0.018093		0.020964	0.018221
0.004952	0.005487		0.005718	0.005659		0.006002	0.006176		0.005907	0.00591
0.0186	0.018677		0.019202	0.018592		0.021987	0.017786		0.021467	0.01823
0.004839	0.004116		0.004541	0.004096		0.005114	0.004556		0.005256	0.004451
0.03371	0.029803		0.033642	0.030948		0.033908	0.02998		0.034095	0.031986
0.051752	0.048808		0.053494	0.049182		0.051617	0.049706		0.053053	0.050948
5.3e-05	-2.6e-05		0.000252	0.000673		0.001756	0.001358		0.001145	0.001436
0.042487	0.040629		0.038566	0.036828		0.043958	0.04237		0.039218	0.03692
0.014086	0.013773		0.012906	0.012387		0.013277	0.012189		0.012307	0.010475
-4.9e-05	0.000201		0.000199	-0.000137		0.001336	-0.000195		0.000815	-0.000409
0.034996	0.034706		0.035699	0.033029		0.033575	0.03265		0.035005	0.033064
0.007787	0.007508		0.007866	0.007577		0.007039	0.005862		0.007335	0.00663
0.007175	0.006694		0.007574	0.007738		0.006076	0.00501		0.007277	0.00636
0.029324	0.028609		0.028442	0.027275		0.028308	0.028004		0.027341	0.025523
-0.000263	-0.001453		-0.000293	-0.000866		0.001011	-0.001364		-2.2e-05	-0.000368
0.030509	0.027301		0.028767	0.026604		0.028902	0.027743		0.028182	0.026076
0.004491	0.004198		0.00533	0.005243		0.004187	0.004308		0.004673	0.00463
0.011433	0.011527		0.011099	0.010485		0.012878	0.009259		0.01151	0.00936
0.013409	0.014122		0.020815	0.020121		0.01668	0.016676		0.024322	0.023705
-7.6e-05	-0.000146		-8e-06	-0.000137		7.7e-05	-0.001223		-0.000142	-0.000642
-0.00043	-0.000663		-0.000364	-0.000528		-0.001121	-0.000836		-0.000409	-0.000369
0.013607	0.015285		0.013739	0.013836		0.015735	0.013162		0.014008	0.012619
0.007081	0.00716		0.005922	0.005927		0.008121	0.007108		0.006467	0.005157
0.000416	0.001076		0.000268	6.1e-05		0.000501	-7.3e-05		0.000327	-0.000355
0.012673	0.011634		0.010384	0.009354		0.01308	0.012772		0.010339	0.009934
0.01202	0.011288		0.009752	0.009023		0.012602	0.011878		0.009896	0.009518
0.003467	0.003358		0.002824	0.002527		0.003405	0.001916		0.002428	0.001817
0.022196	0.021722		0.018429	0.017797		0.024253	0.022247		0.019203	0.016951
0.037045	0.036227		0.029486	0.027683		0.036338	0.036424		0.028815	0.028149
0.040017	0.03698		0.031328	0.029279		0.040559	0.035511		0.031328	0.028899
0.000507	0.000447		0.000601	0.000516		0.000423	0.000424		0.000562	0.000524
0	0		0	0		0	0		0	0
-0.000808	-0.000593		-0.00057	-0.000595		-0.001205	-0.000494		-0.00104	-0.00033
0.000526	0.000289		0.000445	0.000208		8.3e-05	0.000589		0.000301	0.000476
0.005714	0.00498		0.005778	0.004854		0.006702	0.00618		0.006471	0.005714
0.002069	0.00201		0.002236	0.001979		0.002469	0.002085		0.002348	0.001905
0.039825	0.037779		0.039656	0.036927		0.0387	0.036726		0.0391	0.03676
-0.000231	-0.00102		-0.000521	-0.001276		-0.00057	-0.001409		-0.000853	-0.001189
-0.001597	-0.001727		-0.001555	-0.001641		-0.000805	-0.002077		-0.001035	-0.002097
-0.000616	-0.000494		-0.000677	-0.000471		-7.2e-05	0.000101		7e-05	7e-05
-0.001066	-0.001217		-0.001327	-0.001545		-0.001067	-0.001709		-0.001184	-0.001574
0.007496	0.006909		0.007431	0.006917		0.006832	0.006145		0.006826	0.00586
0.003181	0.003692		0.003102	0.003183		0.002862	0.002362		0.002766	0.002317
0.002078	0.002484		0.002253	0.002268		0.001869	0.000972		0.001885	0.001133
0.001124	0.000867		0.000754	0.000521		0.000709	-0.000177		0.000707	-0.000149
0.041942	0.042688		0.042438	0.043683		0.040571	0.03998		0.041101	0.040637
0.007092	0.006093		0.006694	0.00576		0.005079	0.005437		0.004879	0.004929
0.007349	0.006665		0.007297	0.006806		0.006529	0.005574		0.006688	0.005626
0.000634	8.3e-05		0.00061	2e-05		0.000623	0.000234		0.000589	0.000189
0.000486	0.000663		0.000402	0.000458		0.000881	0.000221		0.000811	0.000295
-0.002247	-0.002138		-0.002296	-0.002221		-0.001344	-0.001417		-0.001055	-0.001359
-0.000185	-0.000796		-0.000468	-0.000822		-0.000707	-0.000385		-0.000475	-0.000384
0.000135	0.00032		4.5e-05	0.000256		0.000345	0.000693		0.000521	0.000563
0.020474	0.019788		0.020156	0.019193		0.021175	0.018481		0.021158	0.018293
0.006174	0.005932		0.005736	0.005803		0.005817	0.005724		0.005936	0.005815
0.019197	0.018259		0.019116	0.018345		0.021017	0.018175		0.021292	0.018032
0.00442	0.004072		0.004558	0.004023		0.005389	0.004367		0.005312	0.004406
0.033891	0.031537		0.033816	0.031091		0.034297	0.033096		0.034098	0.032046
0.054582	0.049329		0.053659	0.049052		0.053818	0.051627		0.052925	0.050927
0.00075	0.001218		0.00054	0.000856		0.001243	0.001595		0.001369	0.001336
0.036532	0.034856		0.038004	0.036238		0.036438	0.033906		0.038448	0.036375
0.012913	0.012602		0.013297	0.012756		0.012319	0.010319		0.01249	0.010754
0.000475	-8.3e-05		0.000315	-0.000136		0.000741	-0.000426		0.000957	-0.000341
0.038142	0.034687		0.036974	0.034702		0.038129	0.03569		0.036497	0.03458
0.00872	0.008297		0.008273	0.007965		0.008032	0.007537		0.007693	0.006901
0.008294	0.008823		0.007854	0.008065		0.008246	0.007318		0.007539	0.006555
0.027958	0.026401		0.028218	0.026995		0.0268	0.024284		0.0272	0.025429
7.5e-05	-0.000501		-4.7e-05	-0.000763		-0.000554	0.000489		-8.4e-05	-6.6e-05
0.027639	0.026128		0.028167	0.026404		0.027246	0.024905		0.027527	0.025691
0.005965	0.005721		0.005562	0.00526		0.004865	0.004822		0.00466	0.004672
0.0111	0.010219		0.011194	0.010773		0.011074	0.009654		0.011629	0.009658
0.026303	0.024588		0.022347	0.021538		0.029699	0.028766		0.025809	0.025089
0.000223	0.000238		0.000215	0.000103		-6.6e-05	-0.000216		4.4e-05	-0.000502
-0.000202	-0.000354		-0.000272	-0.000362		0.000103	-0.000127		-0.000243	-0.000386
0.012574	0.012021		0.013225	0.013226		0.011983	0.011261		0.013571	0.012137
0.004178	0.004406		0.005502	0.005581		0.004544	0.002977		0.005966	0.004515
-2.9e-05	-0.00035		0.000175	2.6e-05		0.000109	-0.000653		0.000238	-0.000597
0.007307	0.006718		0.009112	0.008343		0.007075	0.006965		0.008946	0.008875
0.006824	0.006281		0.008378	0.007856		0.0069	0.00674		0.008603	0.008368
0.002283	0.001834		0.002626	0.002247		0.001653	0.001472		0.002085	0.001614
0.015646	0.015152		0.017541	0.016939		0.015744	0.013505		0.018248	0.016091
0.023343	0.021441		0.027343	0.025736		0.022716	0.021988		0.02655	0.026289
0.028908	0.027466		0.031585	0.029652		0.028704	0.027397		0.031683	0.029142
0.029993	0.028258		0.020239	0.019172		0.030559	0.028153		0.020727	0.019092
2.2e-05	6.8e-05		3.2e-05	6.9e-05		5.8e-05	3.3e-05		5.4e-05	1.7e-05
0	0		0	0		0	0		0	0
0.000537	-0.000173		-0.000663	-0.000485		-0.00068	-0.000599		-0.000917	-0.000594
0.001561	-0.000474		0.000468	0.000289		0.000679	0.000929		0.00015	0.000466
0.005599	0.00489		0.0057	0.005147		0.007579	0.005076		0.006528	0.005677
0.002205	0.003104		0.002129	0.002152		0.001977	0.002493		0.002365	0.002051
0.037188	0.034218		0.039716	0.037486		0.037331	0.037235		0.03867	0.03694
0.001923	-0.001983		-0.000319	-0.001075		-0.000851	-0.000984		-0.000636	-0.001221
-0.000178	-0.001479		-0.001843	-0.001792		-0.00014	-0.000769		-0.001108	-0.001985
-0.001165	-0.000255		-0.000502	-0.000354		-0.001532	-0.000891		-2.9e-05	0.000122
0.000967	-0.001393		-0.000841	-0.00106		-0.000403	-0.001202		-0.001065	-0.001518
0.007239	0.009427		0.007459	0.007093		0.005819	0.006911		0.006789	0.006206
0.003433	0.001768		0.003019	0.003275		0.002039	0.002864		0.002856	0.002305
0.004912	0.00037		0.002066	0.002096		0.001675	0.003106		0.001693	0.000783
-6.8e-05	-0.000474		0.000664	0.000483		0.002391	-0.000311		0.000471	-1.6e-05
0.042727	0.044756		0.042234	0.04331		0.043802	0.0409		0.041013	0.04031
0.003197	0.00719		0.00685	0.006464		0.00567	0.003744		0.005693	0.004904
0.005038	0.006528		0.007282	0.007048		0.008352	0.005751		0.006884	0.005747
0.000751	-0.00122		0.000698	0.000181		0.00169	8.3e-05		0.000715	0.000211
1.6e-05	-5e-05		0.000335	0.000584		0.001368	4e-05		0.000881	0.000209
-0.000338	-0.000885		-0.001843	-0.001692		2.4e-05	-0.00064		-0.001007	-0.001252
-0.001457	-0.000898		-0.000392	-0.000835		-0.000203	-0.000462		-0.000813	-0.000635
-0.001002	0.001069		0.000182	0.000523		0.000795	0.001364		0.000473	0.000769
0.019808	0.018681		0.020269	0.019672		0.020802	0.017114		0.020992	0.018346
0.005087	0.006148		0.006244	0.006101		0.007294	0.004753		0.006159	0.005922
0.021584	0.01702		0.019846	0.018259		0.020289	0.017818		0.021432	0.018247
0.004897	0.002243		0.004547	0.003887		0.00534	0.003737		0.005346	0.004551
0.03318	0.032933		0.03364	0.0318		0.032671	0.031073		0.034542	0.032486
0.053091	0.046045		0.053866	0.049404		0.048216	0.048281		0.053448	0.051662
0.000545	0.000368		0.000575	0.000903		7.2e-05	-0.003974		0.000929	0.000575
0.030156	0.027828		0.036276	0.034504		0.030802	0.031646		0.036143	0.033587
0.013936	0.008637		0.012641	0.012367		0.010168	0.007859		0.012069	0.010063
0.000527	-0.003034		0.000356	-0.000422		0.002064	-0.000432		0.000435	-0.00054
0.035444	0.03615		0.037548	0.034104		0.035368	0.034198		0.036936	0.034979
0.005187	0.006933		0.008345	0.008199		0.007822	0.00537		0.008011	0.007466
0.006854	0.006466		0.008475	0.008346		0.007924	0.006239		0.008232	0.007284
0.025498	0.025212		0.028037	0.027179		0.026414	0.024869		0.027415	0.025085
-0.000435	-0.000461		9.3e-05	-0.000738		-0.001348	-0.000117		-0.000753	2.6e-05
0.020819	0.024785		0.02867	0.027585		0.023205	0.024262		0.028576	0.026218
0.007228	0.00558		0.00658	0.006093		0.005297	0.005402		0.00539	0.005335
0.011713	0.014163		0.011859	0.011314		0.011397	0.013321		0.011772	0.010823
0.027903	0.028527		0.027921	0.026178		0.033313	0.030266		0.031615	0.030149
0.00294	0.000783		0.001306	0.001037		0.002062	0.001224		0.000896	0.000101
0.000832	0.002853		0.000302	0.00022		0.001757	-9.9e-05		0.000581	0.000312
0.021279	0.018821		0.01462	0.014099		0.022918	0.019815		0.014521	0.013533
0.012207	0.010343		0.00459	0.004725		0.010187	0.007583		0.004956	0.003311
0.000958	-0.002373		-0.000109	-0.000417		-0.000581	-0.004345		0.000117	-0.001163
0.010119	0.009207		0.006954	0.006668		0.007096	0.009326		0.006954	0.006675
0.005201	0.007159		0.006569	0.00606		0.005443	0.007861		0.006592	0.006218
0.001702	0.000398		0.002143	0.001666		-0.001213	0.001427		0.001433	0.001321
0.012519	0.010507		0.015178	0.014823		0.0128	0.010964		0.015709	0.013487
0.01751	0.018091		0.022517	0.020534		0.013944	0.019038		0.021701	0.021095
0.014137	0.015092		0.024121	0.02286		0.015016	0.012317		0.024332	0.022589
0.013538	0.012565		0.026909	0.02537		0.015987	0.014121		0.027408	0.02501
0.000184	-0.000192		0.000357	0.000461		0.000797	-0.004759		0.000257	0.000122
0.000267	6.4e-05		0.000163	0.000195		0.000153	-2.6e-05		0.000136	0.000171
0	0		0	0		0	0		0	0
-0.00044	-0.000265		-0.000525	-0.000356		-0.000145	-0.000836		-0.000296	-0.000798
0.00029	0.000377		0.000505	0.000394		0.000313	0.000298		0.000542	0.000451
0.00597	0.005986		0.005585	0.005272		0.006213	0.004827		0.005971	0.00516
0.002412	0.002544		0.002253	0.00269		0.002287	0.002029		0.002253	0.002179
0.041344	0.038429		0.039799	0.037139		0.040134	0.038602		0.03891	0.038229
-0.00055	-0.000814		-0.000431	-0.000867		-0.000459	-0.000555		-0.000426	-0.000121
-0.00232	-0.001839		-0.002186	-0.001937		-0.001712	-0.001774		-0.001321	-0.001831
-7.6e-05	8.1e-05		-0.000293	0.000332		0.000335	0.000379		-0.000198	0.000101
-0.00018	-0.000448		-1.7e-05	-0.000634		-0.000853	-0.000774		-0.000473	-0.001258
0.008394	0.00777		0.008074	0.007985		0.00751	0.007013		0.007352	0.006984
0.003132	0.003095		0.003292	0.003006		0.003446	0.002456		0.003267	0.002721
0.001926	0.001754		0.002167	0.001254		0.001873	0.000515		0.001952	0.000581
0.000188	9.9e-05		-1e-05	-0.000195		3.4e-05	0.00114		8.7e-05	0.000619
0.044061	0.045851		0.042087	0.044204		0.042989	0.042346		0.041626	0.0405
0.00689	0.007357		0.006468	0.007142		0.007393	0.003731		0.007075	0.00442
0.007624	0.008237		0.007216	0.007461		0.007633	0.006222		0.007113	0.00606
0.000934	0.000715		0.000903	0.000561		0.000871	0.000279		0.000979	0.000487
7.1e-05	0.000574		0.000547	0.000446		0.001004	0.000383		0.00105	0.000509
-0.000966	-0.000683		-0.001341	-0.000804		-0.000316	-0.000857		-0.000259	-0.000945
-0.000705	-0.000866		-0.000721	-0.000705		-0.001142	-0.001282		-0.000715	-0.001098
0.000537	0.000997		0.000187	0.00062		0.000866	0.000918		0.000686	0.000657
0.019861	0.019821		0.020392	0.019211		0.020846	0.018376		0.020602	0.018543
0.00677	0.00662		0.006407	0.00679		0.00697	0.006648		0.006922	0.0069
0.021482	0.018777		0.020306	0.018655		0.022955	0.018783		0.021502	0.018734
0.004925	0.003686		0.00471	0.00374		0.005365	0.005295		0.005393	0.004992
0.033208	0.032383		0.033456	0.032418		0.035529	0.031215		0.035679	0.031515
0.052202	0.050125		0.05296	0.048833		0.053294	0.052274		0.052729	0.052342
3e-05	4.9e-05		0.000252	0.000267		0.000174	-0.001473		9.1e-05	-0.001433
0.036421	0.034684		0.033755	0.031998		0.036165	0.032876		0.033979	0.03189
0.012571	0.013071		0.012456	0.011923		0.012457	0.010549		0.012022	0.009425
0.000536	-0.000642		0.000551	-0.000616		-0.000277	-0.000518		0.000279	-0.000673
0.038829	0.034638		0.038174	0.035062		0.036775	0.035631		0.035902	0.035365
0.008593	0.008839		0.007963	0.008389		0.00861	0.008559		0.00835	0.007585
0.01006	0.007939		0.009472	0.007965		0.008817	0.007945		0.00863	0.007847
0.030574	0.031347		0.029046	0.028979		0.030951	0.028606		0.028927	0.026823
0.0006	-0.001261		-0.000409	-0.001144		-0.000884	-0.000923		-0.000615	-0.000541
0.032138	0.031515		0.030117	0.029911		0.032365	0.029502		0.030361	0.027917
0.00792	0.007026		0.007503	0.006797		0.006695	0.006634		0.006501	0.006646
0.013649	0.013461		0.013288	0.012768		0.013378	0.013259		0.013138	0.012948
0.031702	0.029609		0.030826	0.02903		0.03592	0.033324		0.034475	0.033532
0.003706	0.003067		0.003863	0.003143		0.003102	0.00073		0.003292	0.00167
0.001489	0.001264		0.001374	0.001379		0.00157	0.001482		0.001426	0.00113
0.018426	0.018464		0.02056	0.020273		0.019369	0.018159		0.021155	0.01935
0.004163	0.004177		0.005339	0.004515		0.005161	0.003303		0.005095	0.003109
-0.000604	-0.00045		-0.000761	-0.000476		0.000139	-0.002089		5.6e-05	-0.002
0.005367	0.005992		0.00597	0.006269		0.006538	0.00534		0.006205	0.005943
0.005973	0.005197		0.005001	0.004685		0.005821	0.004488		0.005365	0.004679
0.001833	0.001391		0.00118	0.000724		0.001252	0.000856		0.001007	0.000996
0.014255	0.014605		0.012801	0.01246		0.01593	0.013688		0.013893	0.011876
0.020883	0.01842		0.017801	0.015955		0.019988	0.018853		0.017375	0.016739
0.013513	0.012536		0.013176	0.012816		0.014222	0.011641		0.014435	0.012269
0.021254	0.020268		0.020964	0.019663		0.020926	0.018519		0.02136	0.019019
0.000859	0.000914		0.000838	0.000657		0.00052	0.000869		0.000363	0.000168
0.007876	0.00816		0.006905	0.006813		0.008072	0.007316		0.006832	0.005856
0.000349	0.000391		0.000417	0.000465		0.000387	0.000352		0.000442	0.000382
0	0		0	0		0	0		0	0
-0.000921	-0.000523		-0.000722	-0.000388		-0.000447	-0.000751		-0.000175	-0.000563
0.000761	0.000714		0.000436	0.000479		0.000911	0.000645		0.000427	0.000433
0.005266	0.004769		0.005732	0.005592		0.005483	0.006074		0.005955	0.005336
0.002196	0.003001		0.002239	0.00261		0.002452	0.002843		0.002366	0.002219
0.039587	0.037361		0.040486	0.037779		0.038806	0.038984		0.039539	0.038945
-0.000446	-0.000483		-0.000409	-0.00064		-0.000121	0.000883		-0.000442	-0.000207
-0.002169	-0.001973		-0.002195	-0.001778		-0.0006	-0.001991		-0.001133	-0.001885
-0.000236	0.001061		-0.000183	0.000432		-0.000691	-0.000107		-2.9e-05	0.000195
0.000116	-0.000731		-6.7e-05	-0.00054		0.000393	-0.001925		-0.000379	-0.001254
0.008353	0.00817		0.008427	0.007891		0.007827	0.007384		0.007704	0.007167
0.003745	0.003457		0.003494	0.003307		0.003303	0.003156		0.003317	0.002833
0.001889	0.000979		0.001751	0.001539		0.002443	0.000582		0.001945	0.000831
-0.000109	-0.000306		0.000163	8.1e-05		-0.000154	0.000302		-0.000228	0.000966
0.040717	0.043274		0.042311	0.044386		0.04088	0.039736		0.041763	0.041337
0.006718	0.006953		0.006664	0.007134		0.007046	0.005728		0.007257	0.004738
0.007215	0.006593		0.007307	0.007764		0.006133	0.00598		0.007175	0.006008
0.000962	0.00077		0.001096	0.000671		0.001062	0.000932		0.000985	0.000521
0.001439	0.00054		0.000649	0.000558		0.001182	0.000889		0.001	0.000726
-0.002074	-0.000981		-0.001432	-0.000832		-0.000181	-0.001093		-0.000128	-0.000974
-0.000476	-0.000265		-0.000531	-0.000565		-0.00019	-0.000906		-0.00055	-0.000935
4.9e-05	6e-06		0.000221	0.000705		0.000503	5.8e-05		0.000717	0.000617
0.021531	0.018666		0.020469	0.019422		0.020311	0.019457		0.020491	0.018416
0.00627	0.007367		0.006458	0.006896		0.006782	0.007876		0.006932	0.007314
0.018473	0.019208		0.020139	0.018877		0.019759	0.019378		0.021736	0.019041
0.004504	0.004223		0.004505	0.004095		0.005507	0.004978		0.005558	0.005181
0.034046	0.032541		0.033809	0.032549		0.036842	0.032224		0.036044	0.03211
0.054225	0.047793		0.053587	0.049343		0.05345	0.053531		0.053681	0.052783
0.000585	0.000517		0.000552	0.000457		-0.000103	-0.00079		4.6e-05	-0.000996
0.030595	0.029247		0.033758	0.032175		0.031459	0.030416		0.033842	0.031691
0.011875	0.011023		0.01231	0.012227		0.011917	0.008276		0.012212	0.009779
0.000808	0.000606		0.000475	6.2e-05		0.001046	-0.000495		0.000264	-0.000163
0.039751	0.037098		0.039047	0.035531		0.036123	0.036774		0.03652	0.036227
0.008232	0.008795		0.008596	0.0086		0.008701	0.007097		0.008607	0.007821
0.009792	0.008935		0.009879	0.008377		0.009058	0.008373		0.008942	0.008076
0.029364	0.027978		0.030183	0.029851		0.027973	0.026441		0.029451	0.027513
-0.001499	-0.000737		-0.000238	-0.000721		0.000483	0.000182		-0.000559	-0.000556
0.030465	0.029591		0.031645	0.030547		0.030146	0.027411		0.031479	0.028806
0.006841	0.006636		0.00736	0.006815		0.006494	0.00702		0.006621	0.006841
0.013009	0.01115		0.013324	0.012298		0.012996	0.012185		0.013289	0.012814
0.029971	0.028085		0.030827	0.028903		0.032162	0.034315		0.034311	0.033657
0.004324	0.003764		0.003998	0.003521		0.003961	0.003353		0.003442	0.001846
0.001356	0.001176		0.001587	0.001148		0.001142	0.000877		0.001484	0.001121
0.023408	0.023182		0.020923	0.02041		0.023151	0.02085		0.021103	0.019393
0.005169	0.00329		0.005364	0.004481		0.003403	0.001423		0.005024	0.003439
-0.001574	-0.000213		-0.000911	-0.000407		-7.8e-05	-0.001425		0.000116	-0.001911
0.005594	0.005833		0.00557	0.005847		0.005239	0.005784		0.00585	0.005484
0.003137	0.003106		0.004768	0.004271		0.004293	0.00399		0.00481	0.003964
5e-06	-0.000263		0.001103	0.000589		0.001128	0.001031		0.000909	0.000691
0.010468	0.009618		0.01247	0.012124		0.010815	0.009148		0.013548	0.011855
0.012742	0.011407		0.017311	0.015704		0.013904	0.012629		0.017301	0.016096
0.012205	0.012438		0.013192	0.012432		0.014407	0.01301		0.014274	0.012436
0.022313	0.020502		0.021643	0.020279		0.023328	0.020893		0.022102	0.019528
0.000711	0.000181		0.000711	0.000364		-0.000291	0.0001		0.000439	0.000471
0.007096	0.00643		0.007256	0.007164		0.006596	0.005098		0.007292	0.006263
0.02894	0.028077		0.014239	0.013787		0.029399	0.028865		0.013914	0.013792
0.000248	0.00012		0.000206	0.000112		0.000124	0.000172		0.000137	0.000155
0	0		0	0		0	0		0	0
-0.001373	-0.00053		-0.000638	-0.000766		0.000446	0.001057		-0.000801	-0.000697
0.000218	0.00027		0.000515	0.000808		-0.00044	0.000459		0.000575	0.000799
0.006367	0.006434		0.005715	0.004998		0.00642	0.00564		0.006476	0.006081
0.001791	0.00184		0.002221	0.002737		0.002752	0.001453		0.002427	0.002648
0.040669	0.037398		0.039461	0.037691		0.041274	0.041494		0.038702	0.038069
0.000415	-0.000133		-0.000583	-0.000232		-0.000809	-0.001509		-0.00042	-0.000989
-0.001303	-0.000778		-0.002033	-0.001491		0.000179	-0.001642		-0.000812	-0.002151
-0.000593	9.6e-05		-0.000459	0.00086		1.3e-05	0.000231		-0.000549	0.000112
0.000172	-0.000168		-0.000582	-0.000876		-0.000213	-0.00133		-0.000482	-0.001475
0.009045	0.00773		0.008836	0.007901		0.008413	0.007634		0.007475	0.006967
0.004463	0.004065		0.004467	0.003541		0.002808	0.003482		0.003369	0.003072
0.000736	0.002428		0.001777	0.001839		0.001155	0.003284		0.001662	0.001242
0.001116	0.001429		0.000497	0.00041		-0.001313	0.002402		-0.000347	0.000232
0.041067	0.042484		0.04069	0.043322		0.040326	0.042927		0.039448	0.039762
0.005747	0.00725		0.006672	0.00674		0.007438	0.006679		0.006449	0.005522
0.006203	0.009166		0.006819	0.006889		0.008493	0.005227		0.006584	0.006264
0.002298	0.000375		0.001132	0.000978		0.001577	0.000566		0.000982	0.000893
0.001013	0.000586		0.001172	0.000617		0.00067	0.002225		0.000796	0.001044
-0.001304	-0.001026		-0.001761	-0.001309		0.000932	-0.001236		-0.000806	-0.001063
0.000148	-0.000215		4.4e-05	-0.000334		0.001269	0.000654		-0.000259	-0.000703
-0.000483	0.001504		0.000191	0.000163		0.000723	0.001061		0.00068	0.00028
0.020278	0.020023		0.021125	0.018581		0.019601	0.01552		0.020847	0.018694
0.005788	0.006734		0.006522	0.006971		0.007263	0.008844		0.007145	0.008284
0.019232	0.018434		0.019248	0.018228		0.022168	0.019333		0.019905	0.019015
0.002801	0.005579		0.00418	0.004396		0.006701	0.005401		0.005245	0.004541
0.03578	0.033544		0.035288	0.03336		0.036232	0.035816		0.036106	0.033094
0.057948	0.05059		0.053988	0.048898		0.056352	0.053288		0.054896	0.052374
0.003004	0.002186		0.001028	0.000671		-7.4e-05	0.000685		-0.000323	-0.000232
0.031286	0.029908		0.030666	0.028739		0.030318	0.030295		0.030462	0.027278
0.012374	0.012153		0.01251	0.011506		0.012103	0.01061		0.011564	0.008938
-0.000854	0.001547		-6.7e-05	-0.000168		0.000674	0.002343		0.000966	-5.2e-05
0.040054	0.035834		0.040857	0.03863		0.038053	0.038838		0.038786	0.037388
0.01015	0.007061		0.00889	0.008037		0.008584	0.006517		0.008774	0.007625
0.009592	0.008791		0.009705	0.009129		0.009961	0.008474		0.009355	0.008856
0.032354	0.030534		0.02932	0.027957		0.028065	0.026907		0.027089	0.025931
-1.1e-05	0.002008		-0.000683	-0.000635		-0.001721	-0.001085		-0.000639	-0.000756
0.033875	0.030151		0.031285	0.029435		0.03253	0.0304		0.029151	0.026553
0.006699	0.006773		0.006713	0.006717		0.006817	0.007296		0.006676	0.005727
0.012659	0.010457		0.012647	0.011527		0.013537	0.012501		0.012964	0.011953
0.029236	0.028062		0.028796	0.027341		0.032856	0.032967		0.036467	0.037654
0.00461	0.004963		0.004695	0.004181		0.004003	0.002884		0.00416	0.003325
0.002694	0.000604		0.002045	0.001133		0.002123	0.000149		0.00161	0.000948
0.024517	0.020603		0.024522	0.02292		0.022742	0.020508		0.023573	0.021102
0.010948	0.009112		0.009565	0.008484		0.008623	0.009252		0.008262	0.006982
-0.000376	-0.000669		-0.000182	0.000588		0.000634	-0.002566		0.000772	-0.000821
0.005921	0.004906		0.005754	0.005933		0.003775	0.004797		0.00535	0.005564
0.00331	0.00306		0.00381	0.003043		0.00044	0.001041		0.002894	0.002245
0.00083	-0.000545		0.000566	-2e-06		-0.001556	-0.001142		0.000458	1.3e-05
0.010239	0.008533		0.009573	0.009002		0.010386	0.011424		0.010361	0.00905
0.014693	0.016436		0.012955	0.011977		0.014932	0.013714		0.012844	0.01303
0.014112	0.011586		0.011383	0.010099		0.013441	0.013866		0.012202	0.011633
0.021127	0.019481		0.020275	0.019278		0.023632	0.019798		0.021204	0.01804
-0.00028	-0.001779		0.000589	-0.000146		0.001853	-0.000532		-0.000267	-4e-05
0.00504	0.00495		0.005762	0.005089		0.005715	0.004943		0.00593	0.004453
0.029229	0.026934		0.025259	0.024048		0.026687	0.026899		0.025644	0.023991
0.008164	0.007886		0.004884	0.004806		0.00771	0.007655		0.004353	0.003732
0.000816	0.000573		0.000842	0.000911		0.000853	0.000553		0.000901	0.001004
0	0		0	0		0	0		0	0
-0.000153	-0.000841		-0.00044	-0.000351		-0.001368	-0.001169		-0.001153	-0.000517
0.000473	0.001096		0.000652	0.000578		0.000614	0.001041		0.000144	0.000616
0.00608	0.005072		0.006186	0.005247		0.007566	0.006284		0.007051	0.006449
0.002419	0.002868		0.002198	0.00231		0.0024	0.002928		0.002648	0.002275
0.040552	0.039193		0.040343	0.038368		0.03944	0.037478		0.03987	0.037904
-0.000698	0.000247		-0.000654	-0.000333		-0.000227	-0.002157		-0.00097	-0.001799
-0.001999	-0.001131		-0.001833	-0.001475		-0.001034	-0.002236		-0.001003	-0.002217
-0.000491	0.00112		-0.000573	0.00068		-0.000458	0.000304		-0.000187	-0.000233
-0.001117	-0.000976		-0.000883	-0.000733		-0.001101	-0.000958		-0.000985	-0.00145
0.009334	0.007831		0.00853	0.007716		0.007117	0.006754		0.007038	0.006646
0.00511	0.003468		0.004517	0.003758		0.003639	0.002893		0.003196	0.002868
0.002279	0.002531		0.002202	0.00209		0.001264	0.001414		0.00122	0.000799
0.000839	0.000829		0.000502	0.000838		-0.00014	-0.000305		-0.000564	-0.000453
0.04124	0.04411		0.042063	0.04278		0.038501	0.039375		0.037853	0.03861
0.007027	0.006529		0.006436	0.007507		0.005828	0.005197		0.005229	0.003886
0.006788	0.006672		0.007127	0.007395		0.006626	0.006845		0.006092	0.005292
0.000944	0.001344		0.001136	0.001092		0.000743	0.001028		0.000804	0.000625
0.0011	0.000755		0.001305	0.001117		0.000592	0.000919		0.000383	0.001021
-0.001523	-0.001485		-0.001895	-0.001729		-0.001697	-0.000899		-0.001558	-0.002098
0.000457	-0.000407		0.000205	-0.000788		-0.000717	-0.000911		-0.000675	-0.000154
0.000591	4.3e-05		0.000266	0.000424		0.000876	0.000236		0.000286	0.000492
0.021421	0.018391		0.020914	0.019101		0.02197	0.019143		0.022185	0.019272
0.007008	0.006819		0.006748	0.006687		0.007515	0.008535		0.007465	0.008039
0.020032	0.017614		0.019792	0.018382		0.019614	0.018751		0.019888	0.018222
0.004327	0.004212		0.004896	0.004461		0.004635	0.004088		0.004529	0.004485
0.036382	0.034137		0.035688	0.033678		0.035575	0.033078		0.035123	0.032583
0.053027	0.049565		0.054013	0.050209		0.055998	0.051321		0.053799	0.05037
0.000839	0.000433		0.000531	0.000382		-0.000535	9.9e-05		-0.000206	-0.000258
0.030716	0.028142		0.02893	0.02665		0.029888	0.024033		0.027148	0.023388
0.013074	0.011729		0.012259	0.010963		0.011187	0.009036		0.010831	0.008857
-0.000588	-0.001294		1.9e-05	0.000329		0.00094	-0.00039		0.001059	-0.000166
0.041873	0.040569		0.041352	0.039105		0.041236	0.03743		0.041549	0.03899
0.009342	0.008		0.009286	0.008417		0.009252	0.00858		0.009096	0.007389
0.010122	0.0097		0.009957	0.009776		0.009926	0.009638		0.009877	0.008639
0.02939	0.028145		0.028424	0.02697		0.026862	0.025922		0.024939	0.024019
1.3e-05	-0.001042		-0.000241	-0.000537		-0.00106	-0.001245		-0.001297	-0.002091
0.03263	0.03034		0.029519	0.02836		0.028692	0.02593		0.025509	0.024282
0.006943	0.007059		0.007523	0.006903		0.007311	0.004457		0.00658	0.005792
0.012758	0.012543		0.013434	0.012067		0.013129	0.011783		0.012973	0.012129
0.027576	0.026414		0.03031	0.028482		0.040902	0.041544		0.045045	0.044795
0.004971	0.004252		0.005259	0.004454		0.004335	0.003389		0.004033	0.003041
0.002361	0.001221		0.002019	0.001179		0.00182	0.001181		0.001466	0.001103
0.025276	0.02322		0.025675	0.023877		0.024015	0.021374		0.024151	0.020946
0.012597	0.012334		0.013905	0.01332		0.012031	0.010642		0.011053	0.010847
0.000944	0.001532		0.000979	0.001366		0.001467	0.00011		0.001357	-6.8e-05
0.005774	0.006235		0.008539	0.007758		0.005809	0.005534		0.006076	0.00575
0.004431	0.002896		0.004941	0.003956		0.002401	0.001195		0.001491	0.001199
0.000935	0.000332		0.000999	2.5e-05		0.000462	-0.000482		0.000159	-0.00036
0.008608	0.008585		0.009453	0.008836		0.009913	0.008281		0.010339	0.009842
0.012549	0.011139		0.010875	0.010251		0.011248	0.013048		0.01063	0.011394
0.009866	0.007792		0.009338	0.007625		0.009866	0.009757		0.010019	0.009806
0.018291	0.018147		0.016877	0.016166		0.018608	0.015107		0.016746	0.014081
0.000666	1e-06		-1.2e-05	-0.000581		-0.000897	-7.2e-05		-0.000875	0.000439
0.004857	0.004033		0.004158	0.00411		0.005392	0.003762		0.004506	0.003698
0.021139	0.020041		0.019307	0.0182		0.022101	0.019131		0.019567	0.016975
0.006995	0.006987		0.006708	0.006141		0.006407	0.005092		0.006247	0.004856
0.045562	0.044883		0.036395	0.03549		0.047631	0.045764		0.036327	0.034776
0.000556	0.000483		0.000581	0.000519		0.000817	0.000593		0.000697	0.000544
0	0		0	0		0	0		0	0
-0.000431	9.2e-05		-0.000243	-0.000325		-0.001137	-0.000199		-0.001204	-0.000713
0.000963	0.000352		0.000676	0.000655		-6.3e-05	0.000354		0.000263	0.000583
0.006353	0.005331		0.00628	0.005206		0.007095	0.006843		0.007408	0.006546
0.002273	0.002099		0.002398	0.002449		0.002918	0.00201		0.002644	0.002414
0.041055	0.038845		0.040944	0.03886		0.040869	0.038456		0.040042	0.038085
-0.000432	-0.000661		-0.000483	-0.000252		-0.001458	-0.001195		-0.000989	-0.001597
-0.001537	-0.001557		-0.00172	-0.001328		-0.000893	-0.002032		-0.000999	-0.002363
-0.000436	0.000697		-0.000298	0.000738		0.000128	-0.000662		-0.000151	-0.000244
-0.000727	-0.000409		-0.000848	-0.000769		-0.000979	-0.001837		-0.000976	-0.001535
0.008217	0.00805		0.008721	0.008089		0.006906	0.006624		0.00682	0.006617
0.0042	0.004015		0.004602	0.003841		0.003129	0.002758		0.003323	0.002627
0.002545	0.001771		0.002403	0.001947		0.001278	-0.000277		0.001213	0.000277
0.000222	0.000808		0.000421	0.000691		-0.000787	-0.001239		-0.000512	-0.001052
0.043481	0.042359		0.042365	0.042861		0.037295	0.037359		0.03733	0.038007
0.006244	0.008373		0.006523	0.007522		0.004331	0.002171		0.004925	0.003411
0.007697	0.007702		0.007158	0.007163		0.005095	0.004087		0.005634	0.005312
0.001046	0.001087		0.000951	0.001118		0.000716	0.000368		0.0007	0.000553
0.001604	0.00156		0.001428	0.001248		0.000331	0.000991		0.000442	0.001037
-0.002206	-0.001851		-0.001938	-0.001618		-0.00193	-0.00333		-0.001636	-0.001955
5.3e-05	-0.001122		0.000147	-0.000802		-0.001131	0.000364		-0.000956	-0.000302
0.000218	0.000583		0.000351	0.000391		-0.000314	0.000652		0.000186	0.000525
0.02115	0.019609		0.021117	0.019059		0.023489	0.020414		0.022724	0.019723
0.006839	0.006808		0.006843	0.00696		0.007643	0.007514		0.007593	0.008022
0.020023	0.019267		0.020115	0.018605		0.01974	0.017665		0.019415	0.017873
0.005801	0.004465		0.005148	0.004286		0.003896	0.004663		0.004231	0.004422
0.035381	0.033509		0.035894	0.033558		0.034697	0.031704		0.035086	0.032142
0.054268	0.051077		0.053807	0.050229		0.051584	0.049248		0.053876	0.050073
-0.000127	-3.1e-05		0.000191	8.4e-05		2e-05	-0.000728		-0.000356	-0.00029
0.027159	0.024832		0.028776	0.026164		0.024088	0.021327		0.02661	0.022473
0.011676	0.010134		0.012047	0.010779		0.01023	0.00831		0.010489	0.008462
0.000668	0.001337		0.000318	0.00025		0.001218	-0.000597		0.001107	-0.00055
0.041144	0.038593		0.041623	0.039205		0.042647	0.040444		0.041927	0.038849
0.009028	0.009057		0.009215	0.008442		0.009101	0.00655		0.009169	0.007457
0.010144	0.010283		0.010071	0.00999		0.010174	0.008109		0.010046	0.008643
0.027648	0.025952		0.028326	0.02679		0.023418	0.022233		0.024643	0.023774
-0.000343	-0.000429		-0.000146	-0.000744		-0.001339	-0.002899		-0.001257	-0.002297
0.027248	0.027497		0.029266	0.028249		0.021952	0.02227		0.02453	0.023454
0.008445	0.007108		0.007736	0.007263		0.006245	0.006746		0.00653	0.00549
0.014513	0.01245		0.013634	0.012696		0.013038	0.012721		0.012892	0.012131
0.033402	0.030826		0.030809	0.029129		0.052588	0.05122		0.047935	0.047496
0.005571	0.00446		0.005421	0.004533		0.003716	0.002745		0.004022	0.003092
0.001567	0.001242		0.001813	0.001115		0.000938	0.001227		0.001335	0.001268
0.026072	0.024934		0.025913	0.024293		0.024457	0.020568		0.023669	0.020546
0.015351	0.014845		0.014297	0.013748		0.010523	0.011245		0.011262	0.010641
0.001224	0.001625		0.001068	0.001499		0.001338	0.000327		0.001324	0.00015
0.011076	0.00945		0.008982	0.008164		0.006674	0.006062		0.006385	0.005801
0.00548	0.004851		0.005639	0.004187		0.000591	0.001104		0.001404	0.001069
0.001076	-0.000108		0.001126	0.000326		0.000288	-7.8e-05		0.000413	-0.000169
0.009827	0.009026		0.009374	0.009082		0.010588	0.010728		0.010374	0.009486
0.008586	0.008198		0.010678	0.009651		0.008831	0.009303		0.010173	0.010964
0.007821	0.006611		0.009124	0.007275		0.009218	0.008821		0.009727	0.009438
0.014771	0.013858		0.016162	0.015935		0.013284	0.011752		0.015626	0.013497
-0.00054	-0.000824		-1.4e-05	-0.000553		-0.001621	0.001046		-0.001324	0.000545
0.003434	0.00396		0.003994	0.003875		0.003418	0.003321		0.004293	0.003492
0.015722	0.014873		0.018167	0.017233		0.015503	0.012696		0.018506	0.015615
0.00617	0.005123		0.006436	0.005838		0.005688	0.003903		0.005743	0.00448
0.035126	0.033979		0.038906	0.037883		0.033223	0.031895		0.039196	0.037379
0.022065	0.02029		0.013066	0.01191		0.021035	0.018698		0.011906	0.010413
0.001003	0.000815		0.000937	0.000782		0.000873	0.000803		0.000842	0.000748
0	0		0	0		0	0		0	0
0.000587	-0.000483		-0.000416	-0.000164		-0.000306	-0.001902		-0.001229	-0.000472
-0.000208	0.000392		0.000678	0.000337		0.000395	-0.001318		0.000179	0.000116
0.00735	0.005168		0.006234	0.005461		0.009734	0.006138		0.007753	0.00661
0.003212	0.00277		0.002732	0.002299		0.001932	0.002		0.002744	0.002412
0.043552	0.037351		0.040236	0.038447		0.038288	0.041446		0.039674	0.038748
0.000486	0.000199		-0.000307	-0.000745		-0.003399	-0.000749		-0.001622	-0.001054
-0.001568	-0.000784		-0.001699	-0.001293		-0.00221	-0.006902		-0.001335	-0.00289
0.002037	-0.001058		6.1e-05	0.000345		-2.9e-05	-0.000904		0.000465	-0.00042
0.00016	-0.002162		-0.000889	-0.000803		0.000539	-0.003355		-0.00117	-0.002318
0.009407	0.010304		0.008703	0.00855		0.002719	0.00559		0.006426	0.006126
0.004697	0.004921		0.004681	0.004429		0.002246	-0.001121		0.002753	0.002117
0.002252	0.00027		0.00202	0.001399		-0.000287	-0.003786		0.000311	-0.001418
-0.000383	-0.001028		2.8e-05	0.000345		-0.000923	-0.005995		-0.000973	-0.002869
0.040661	0.039693		0.040603	0.040619		0.026137	0.03394		0.033143	0.033681
0.006126	0.006752		0.006435	0.007555		0.001742	0.000256		0.002086	0.001408
0.005276	0.006053		0.006907	0.007168		0.001682	0.004521		0.004364	0.003754
0.000185	8.4e-05		0.000865	0.00096		1.4e-05	-0.001872		0.000376	0.000284
0.002105	0.001758		0.001426	0.001257		-0.00022	0.002954		0.000163	0.00076
-0.002311	-0.000526		-0.002201	-0.001898		0.002469	0.003429		-0.002086	-0.004106
-0.001045	-0.000796		-8.5e-05	-0.000962		-0.001097	-0.001961		-0.001217	0.000325
-3.4e-05	0.000954		0.000688	0.000587		-0.001208	0.001843		1.7e-05	0.000832
0.019155	0.019047		0.021326	0.019285		0.022263	0.017487		0.023967	0.021062
0.005809	0.009095		0.006901	0.006716		0.007838	0.008702		0.007813	0.007234
0.021495	0.019322		0.020623	0.019476		0.013785	0.012319		0.018844	0.017261
0.005164	0.003279		0.005502	0.004228		0.003646	0.004971		0.003642	0.004193
0.037382	0.031219		0.034831	0.033264		0.035582	0.02801		0.033781	0.03067
0.055298	0.047899		0.054336	0.050113		0.058846	0.047358		0.051654	0.049104
-0.001113	-0.001069		-0.000207	-0.000483		-0.00329	0.001014		-0.000171	-0.001142
0.029837	0.024864		0.025955	0.02426		0.022407	0.020422		0.021522	0.019506
0.008804	0.010158		0.010514	0.01006		0.00685	0.00451		0.009226	0.007227
0.003012	0.00091		0.000741	0.000489		0.001339	-0.001639		0.000943	-0.000561
0.044109	0.035907		0.041689	0.037697		0.040404	0.035201		0.041695	0.039107
0.009834	0.006444		0.009086	0.008412		0.009075	0.006788		0.008612	0.006669
0.009163	0.009435		0.010331	0.01008		0.009717	0.004904		0.009876	0.007824
0.028418	0.025616		0.027063	0.024682		0.017272	0.020999		0.021488	0.020355
0.000305	-0.001404		-7e-05	-0.000553		-0.00269	-0.005473		-0.002514	-0.003382
0.025717	0.022941		0.025755	0.02472		0.012276	0.013132		0.018762	0.018738
0.007184	0.009541		0.007874	0.007434		0.002412	0.002047		0.005019	0.005345
0.012073	0.015451		0.013942	0.012337		0.009467	0.010593		0.011875	0.012401
0.030749	0.032993		0.032517	0.03153		0.06626	0.064209		0.057996	0.056292
0.007345	0.00701		0.006091	0.005261		0.004098	0.00415		0.003259	0.002712
0.000387	-0.000465		0.001554	0.001173		0.000727	0.002591		0.000835	0.000961
0.028297	0.025605		0.025615	0.024875		0.010875	0.012122		0.021386	0.017832
0.015791	0.0136		0.016594	0.016139		0.010689	0.003911		0.009182	0.00957
0.000422	0.000309		0.001072	0.001783		-0.000708	-0.001488		0.000913	-0.00039
0.011352	0.009591		0.011645	0.010506		0.00767	0.005371		0.006305	0.00542
0.013151	0.006597		0.008351	0.006814		-0.001831	-0.00059		0.000435	0.000617
0.002616	0.00359		0.002033	0.001271		0.001045	0.001823		0.000645	0.000115
0.010136	0.012377		0.013266	0.012254		0.012237	0.007078		0.011637	0.011248
0.015542	0.01207		0.010144	0.010589		0.01375	0.009468		0.01014	0.010449
0.015065	0.009366		0.010163	0.008661		0.014094	0.013491		0.012142	0.011742
0.014072	0.018781		0.01489	0.014477		0.012143	0.017568		0.015445	0.013487
-0.000313	-0.001779		-0.000675	-0.000782		-0.002572	0.000679		-0.001537	0.000294
0.003377	0.002325		0.003131	0.003014		0.003362	0.002777		0.002643	0.002898
0.01946	0.018735		0.014519	0.013735		0.016658	0.014483		0.013875	0.011974
0.004825	0.004482		0.00536	0.004415		-0.000678	0.004905		0.004285	0.003319
0.028682	0.027062		0.030011	0.028495		0.023337	0.01856		0.027118	0.02592
0.014892	0.013114		0.020995	0.019475		0.01457	0.009795		0.018973	0.017354
0.036466	0.031621		0.014996	0.0138		0.024188	0.025438		0.00741	0.007292
0.000291	0.000341		0.000222	0.000112		8e-06	0.000123		9.7e-05	2.9e-05
0	0		0	0		0	0		0	0
-0.000561	-0.000588		-0.000521	-0.000704		-0.001411	-0.000461		-0.001126	-0.001076
0.000446	0.000318		0.000768	0.000578		0.000994	-0.000135		0.001088	0.000661
0.005845	0.005915		0.006433	0.005891		0.009354	0.006178		0.008971	0.00686
0.003531	0.002779		0.003043	0.003272		0.002601	0.003793		0.002753	0.003098
0.038668	0.038806		0.038775	0.038398		0.037333	0.039801		0.039238	0.040083
-0.000103	-0.00092		-0.000199	-0.000936		-0.00151	0.00022		-0.002112	-0.000696
-0.001953	-0.000841		-0.002081	-0.001461		-0.002552	-0.004592		-0.001402	-0.002811
0.000898	0.000157		0.000483	-0.000586		0.001952	0.00049		0.000791	0.000129
-0.001232	-0.00093		-0.00036	-0.001567		-0.002444	-0.003741		-0.002478	-0.003009
0.009774	0.009376		0.010234	0.009426		0.006357	0.005046		0.00618	0.004736
0.005856	0.005255		0.005108	0.004603		0.001781	0.001045		0.002011	0.001652
0.001248	0.001048		0.0015	0.000906		-0.002824	-0.00477		-0.002216	-0.003744
-5.9e-05	-0.000171		-4.7e-05	-0.000206		-0.001898	-0.007863		-0.002664	-0.007331
0.035388	0.03778		0.037139	0.037409		0.022825	0.023065		0.023873	0.023265
0.007018	0.006431		0.006478	0.006493		-0.006137	-0.001888		-0.001137	-0.001241
0.005936	0.006575		0.006283	0.006463		0.002363	0.002333		0.003097	0.002861
0.000678	0.000958		0.00067	0.000936		-0.000739	0.000558		-1.3e-05	-0.000709
0.000981	0.000592		0.000957	0.001036		-0.000635	-0.000719		-2e-06	9.8e-05
-0.001991	-0.002213		-0.001894	-0.00191		-0.004458	-0.009126		-0.002707	-0.004753
-5.7e-05	-0.000606		-0.000598	-0.000556		-0.001511	0.000943		-0.000982	6e-05
0.001837	0.000589		0.001477	0.00062		0.001472	0.000942		0.001316	0.001319
0.022538	0.018906		0.021793	0.020111		0.025949	0.024239		0.026536	0.024547
0.007407	0.006106		0.006758	0.006787		0.008307	0.006074		0.008617	0.007093
0.021703	0.020043		0.021337	0.019343		0.017716	0.017503		0.016614	0.015099
0.005096	0.004227		0.004864	0.004183		0.002917	0.002646		0.002854	0.003344
0.033575	0.033584		0.034404	0.032959		0.031138	0.028723		0.032711	0.029626
0.054556	0.049212		0.054717	0.049663		0.050237	0.049655		0.051069	0.051028
-5.3e-05	-0.001225		0.000136	-0.000484		-0.000558	-0.003669		-0.001924	-0.003153
0.022848	0.023287		0.024873	0.02262		0.013737	0.01413		0.014806	0.015285
0.008716	0.009928		0.009548	0.009679		0.007271	0.004813		0.007157	0.004633
0.000414	-0.001276		0.000965	-0.000172		-0.00018	-2e-06		0.000714	-0.000491
0.042039	0.036471		0.041601	0.037469		0.039517	0.036228		0.039826	0.038055
0.00894	0.007665		0.009011	0.007855		0.007275	0.007038		0.00805	0.006553
0.010906	0.009846		0.011064	0.010555		0.009226	0.007745		0.008969	0.008034
0.025631	0.022061		0.024838	0.022669		0.01713	0.014619		0.017059	0.015278
0.000702	-0.000336		0.000659	-0.000734		-0.006681	-0.004803		-0.005069	-0.004371
0.023969	0.020795		0.022118	0.021149		0.011583	0.010596		0.012025	0.010155
0.00741	0.007816		0.007252	0.007849		0.002064	0.002147		0.002883	0.00257
0.013733	0.011831		0.014313	0.012641		0.009644	0.012312		0.010773	0.011324
0.032191	0.033127		0.032916	0.033375		0.072188	0.070263		0.07735	0.07686
0.00712	0.006629		0.007511	0.007372		0.001871	0.002356		0.002279	0.00286
0.00181	0.001593		0.00134	0.001176		0.000411	-0.000318		8.8e-05	0.000157
0.023972	0.024522		0.025326	0.024345		0.014799	0.011045		0.014369	0.012748
0.019269	0.019327		0.01882	0.018638		0.004552	0.00613		0.006957	0.007205
0.000941	0.002459		0.001269	0.002578		0.000121	-0.00226		-0.000194	-0.00234
0.012867	0.012812		0.014282	0.012995		0.005426	0.003655		0.007759	0.005593
0.0128	0.010778		0.01546	0.0137		0.000973	-4.1e-05		0.001737	0.000376
0.00373	0.003288		0.00414	0.004012		0.001677	0.000141		0.001149	0.000716
0.020528	0.018135		0.023821	0.022481		0.014343	0.013527		0.019984	0.019166
0.011601	0.014402		0.011989	0.012334		0.011783	0.01315		0.014406	0.013775
0.013107	0.011785		0.013099	0.010916		0.018404	0.018579		0.018044	0.019397
0.015178	0.014439		0.014339	0.014088		0.022237	0.017096		0.020102	0.016499
-0.000959	-0.000296		-0.001203	-0.001101		-0.000393	-0.00169		-0.001818	-0.001597
0.002453	0.001405		0.001895	0.001505		3.3e-05	0.001662		0.000393	0.001128
0.011018	0.010449		0.01066	0.010156		0.008727	0.009292		0.00791	0.008461
0.003959	0.003159		0.003587	0.003413		0.001583	0.00141		0.001329	0.001703
0.020656	0.01882		0.021892	0.02083		0.010458	0.010649		0.013602	0.013377
0.020396	0.019515		0.019862	0.019163		0.014138	0.01543		0.01531	0.014235
0.033693	0.03073		0.031507	0.030116		0.018442	0.018044		0.019139	0.01855
0.005935	0.006333		0.005686	0.005883		0.0036	0.002929		0.003606	0.002497
0.000409	0.000429		0.000538	0.00044		0.000521	0.000229		0.000437	0.000341
0	0		0	0		0	0		0	0
-0.00066	-0.000879		-0.000493	-0.000699		-0.000896	-0.001135		-0.001029	-0.001174
0.001254	0.00094		0.000898	0.00055		0.001329	0.001858		0.001226	0.000641
0.006948	0.006324		0.006417	0.005983		0.00869	0.008003		0.00883	0.007346
0.002737	0.003894		0.003101	0.003182		0.003241	0.002881		0.003106	0.003423
0.039079	0.039065		0.038885	0.039014		0.042562	0.040781		0.039587	0.039433
-0.000319	-0.000873		-0.0002	-0.000673		-0.002112	-0.001416		-0.001702	-0.000472
-0.002047	-0.00202		-0.001815	-0.00156		-0.00034	-0.000175		-0.001262	-0.002492
-1.8e-05	-0.00102		0.000312	-0.000412		0.000257	0.000141		0.000792	-0.000165
0.000438	-0.001719		-0.000269	-0.001142		-0.002989	-0.002		-0.002353	-0.002549
0.011221	0.009568		0.010365	0.009281		0.007115	0.004732		0.00629	0.004868
0.004788	0.004247		0.005423	0.004611		0.002299	0.002802		0.002075	0.001908
0.001834	0.001164		0.001494	0.001106		-0.001731	-0.002807		-0.00278	-0.003673
0.00018	4.4e-05		0.000206	-0.000142		-0.00326	-0.007132		-0.00315	-0.007
0.03852	0.037035		0.036525	0.037585		0.02459	0.02126		0.023901	0.022392
0.006152	0.00655		0.006368	0.006449		0.002274	-0.001258		-0.002308	-0.002309
0.006854	0.006513		0.006438	0.00636		0.004038	0.003109		0.003426	0.002283
0.000796	0.001058		0.000759	0.000875		0.000488	-0.001395		-0.000127	-0.000403
0.000795	0.001413		0.000863	0.001203		0.0006	0.000279		-0.000123	3.8e-05
-0.001655	-0.001818		-0.001608	-0.001927		-0.002479	-0.002891		-0.003199	-0.004716
-0.00084	-0.000426		-0.000587	-0.000384		-0.000479	-0.000203		-0.000756	0.000484
0.001555	0.000731		0.001619	0.000692		0.001781	0.001398		0.001532	0.001014
0.022091	0.02153		0.022418	0.020274		0.02852	0.02698		0.027444	0.026257
0.00653	0.007023		0.006917	0.006751		0.009126	0.007664		0.008593	0.007026
0.021155	0.019008		0.020923	0.019216		0.016634	0.013839		0.017395	0.01546
0.004785	0.004474		0.004942	0.004236		0.002609	0.003581		0.002918	0.003202
0.035037	0.033144		0.034344	0.032702		0.033778	0.031351		0.032421	0.029631
0.055536	0.050993		0.054919	0.050034		0.050791	0.053259		0.050701	0.050693
0.000633	0.00031		-0.00018	-0.000452		-0.00316	-0.003975		-0.001948	-0.003369
0.025639	0.021781		0.024891	0.023119		0.014115	0.01528		0.014568	0.015233
0.010441	0.009448		0.010022	0.009775		0.007177	0.004645		0.007135	0.005013
0.001007	0.000484		0.000813	-0.000299		0.001311	-0.000487		0.00038	-0.000202
0.040893	0.03871		0.041147	0.037599		0.039928	0.040414		0.039992	0.038567
0.008823	0.008351		0.008831	0.00788		0.008555	0.006255		0.007785	0.006376
0.011554	0.011417		0.011099	0.010618		0.008602	0.00903		0.008796	0.008121
0.023428	0.022463		0.024281	0.022599		0.016938	0.014362		0.017078	0.014554
0.000716	-0.000942		0.000473	-0.00041		-0.004671	-0.004095		-0.005121	-0.003892
0.021042	0.022011		0.022108	0.021156		0.012566	0.009311		0.012008	0.010522
0.007507	0.0077		0.007226	0.00732		0.003728	0.003295		0.002892	0.002693
0.015672	0.013189		0.014297	0.012399		0.012768	0.01146		0.011319	0.011731
0.034854	0.034413		0.033116	0.032928		0.086376	0.087004		0.079438	0.078537
0.008348	0.008518		0.007417	0.007541		0.002563	0.003275		0.002354	0.003018
0.001198	0.001319		0.001495	0.001395		-0.000327	0.000114		0.000349	-0.000182
0.026736	0.024745		0.02605	0.024967		0.015483	0.01484		0.014912	0.012686
0.019014	0.019062		0.019755	0.019751		0.008026	0.008998		0.006803	0.007423
0.001647	0.003102		0.001436	0.002819		-0.000328	-0.002613		-0.000489	-0.002244
0.015968	0.013795		0.015329	0.014288		0.009738	0.007132		0.007787	0.005977
0.018022	0.017534		0.016239	0.015042		0.003115	0.001179		0.002191	0.000729
0.004744	0.004696		0.004674	0.004318		0.000838	0.000929		0.001128	0.000413
0.029192	0.028122		0.027131	0.025577		0.026886	0.026905		0.022366	0.021469
0.011457	0.010541		0.014002	0.014417		0.016701	0.015207		0.014828	0.014442
0.012566	0.010361		0.012076	0.01063		0.01837	0.021422		0.018197	0.019234
0.013605	0.012769		0.013646	0.013148		0.020073	0.015671		0.02052	0.016456
-0.001581	-0.001563		-0.001441	-0.001464		-0.002684	-0.00207		-0.001818	-0.001905
0.001143	0.00142		0.00143	0.001259		0.000125	0.000373		-0.000115	0.000787
0.008532	0.008091		0.009129	0.008723		0.005212	0.006353		0.006628	0.007674
0.003016	0.003414		0.003597	0.003278		0.001613	0.001257		0.001603	0.001592
0.021457	0.021143		0.021831	0.020609		0.013888	0.01451		0.01274	0.013045
0.020242	0.019985		0.021387	0.020603		0.016218	0.014036		0.015687	0.015038
0.028584	0.029183		0.032044	0.03107		0.018681	0.017501		0.019075	0.017977
0.006081	0.006219		0.005874	0.00612		0.004089	0.002338		0.003783	0.002508
0.02838	0.025965		0.016489	0.015186		0.021106	0.018299		0.011706	0.010013
0.001014	0.001044		0.000884	0.000893		0.000696	0.000542		0.000648	0.000553
0	0		0	0		0	0		0	0
0.000361	-0.000324		-0.000682	-0.000803		0.000236	-0.004012		-0.000575	-0.000953
0.000999	-0.00017		0.000888	0.001141		0.001284	-0.002229		0.000743	0.00066
0.006248	0.005429		0.006681	0.006109		0.007475	0.009505		0.00848	0.008289
0.003312	0.001896		0.003225	0.003252		0.005124	0.004329		0.004135	0.003159
0.040441	0.040266		0.038935	0.03842		0.036393	0.031397		0.041392	0.038955
-7e-06	0.001094		-0.000511	-0.00057		-0.000382	0.001516		-0.001456	-0.000725
-0.000331	-0.001937		-0.001495	-0.001478		-0.000793	-0.005954		-0.001263	-0.001232
3.2e-05	0.000227		-0.000113	-0.000379		0.000166	-0.00486		0.000162	-0.000885
0.000161	0.000654		0.000302	-0.001066		0.001876	-0.00034		-0.001141	-0.001923
0.009436	0.008049		0.0111	0.010098		0.00184	0.005061		0.00613	0.005088
0.006535	0.004044		0.00508	0.004616		0.002444	0.001128		0.001931	0.002084
0.001364	0.001301		0.001561	0.001023		-0.005903	-0.002605		-0.002687	-0.003636
0.001323	-0.000707		-1.7e-05	0.000241		-0.005772	-0.001746		-0.003495	-0.005727
0.033088	0.039219		0.034172	0.034791		0.02413	0.025353		0.021246	0.019366
0.005443	0.005923		0.005644	0.005379		-0.008647	-0.00951		-6.9e-05	-0.002588
0.006398	0.005224		0.005904	0.005752		0.00461	-0.001653		0.003248	0.001817
0.000943	3.9e-05		0.000805	0.000578		-0.001004	0.001193		0.000221	-0.000247
0.001027	0.002557		0.001258	0.001567		-0.001547	0.00238		-0.00028	0.000358
-0.000242	-0.001258		-0.000998	-0.002146		-0.00178	0.005032		-0.00214	-0.001697
-0.001149	0.00053		-0.000749	-0.000414		0.001039	0.002841		1e-06	0.0003
0.0012	0.00091		0.001445	0.000891		-6.6e-05	-0.001454		0.001297	0.000692
0.023419	0.020233		0.022734	0.021474		0.02995	0.032773		0.029579	0.027967
0.007049	0.007837		0.006563	0.007026		0.006677	0.008466		0.008311	0.007951
0.017906	0.017534		0.02133	0.019306		0.020131	0.015559		0.016974	0.014039
0.005333	0.003747		0.004758	0.004191		0.005144	0.003451		0.002443	0.003668
0.034643	0.028708		0.033557	0.031254		0.031766	0.024621		0.031234	0.029096
0.054294	0.049269		0.055007	0.050578		0.053345	0.040844		0.051326	0.051571
-0.003263	-0.00064		0.00022	0.001199		-0.003262	-0.000551		-0.002106	-0.003096
0.028548	0.027813		0.029316	0.026536		0.020295	0.020269		0.014591	0.015096
0.012554	0.010548		0.010895	0.009677		0.006577	0.007291		0.006719	0.005316
0.001559	-0.000191		0.000842	0.000133		-0.002279	0.001219		0.000419	0.000582
0.039353	0.037439		0.038797	0.035917		0.042373	0.040208		0.040379	0.039146
0.00849	0.006709		0.007777	0.007185		0.006191	0.003826		0.008027	0.005689
0.009977	0.010198		0.009951	0.009818		0.008497	0.005228		0.007993	0.00736
0.023296	0.024829		0.02246	0.021265		0.01785	0.014656		0.015258	0.013242
-0.000873	0.001569		0.000154	-0.000999		-0.002013	0.000452		-0.002738	-0.002752
0.020324	0.019352		0.019293	0.019526		0.008464	0.014982		0.010872	0.008846
0.00587	0.004823		0.006035	0.006214		0.002133	0.003341		0.002997	0.002351
0.010948	0.011846		0.012982	0.011197		0.01253	0.010909		0.01237	0.01051
0.03089	0.027031		0.030453	0.029066		0.081106	0.074993		0.08991	0.09101
0.005273	0.007307		0.006712	0.007081		0.004815	0.005077		0.001905	0.002479
0.001879	0.001359		0.000997	0.000928		0.003736	-0.001078		0.000584	-0.000107
0.031446	0.027903		0.026654	0.02455		0.01393	0.00972		0.013339	0.013609
0.02539	0.024833		0.021813	0.022179		0.011932	0.006553		0.008279	0.007169
0.001913	0.002793		0.002065	0.003051		-0.003836	-6.9e-05		-0.000564	-0.002296
0.020642	0.020895		0.020209	0.019047		0.008719	0.009948		0.009603	0.008054
0.02025	0.019156		0.0223	0.022062		0.003928	0.003229		0.005056	0.004873
0.007259	0.006307		0.006514	0.006312		0.001442	-0.000675		0.00161	0.000877
0.040045	0.039608		0.051729	0.049112		0.038634	0.031399		0.034842	0.033294
0.030692	0.028702		0.017023	0.015872		0.020077	0.017624		0.019331	0.01686
0.00714	0.007937		0.013242	0.011751		0.016003	0.011547		0.020794	0.020489
0.009259	0.010691		0.013329	0.013072		0.016009	0.018124		0.020193	0.017069
-0.002096	-0.004156		-0.001713	-0.001705		-0.002208	-0.001573		-0.002852	-0.002023
-0.000456	0.000357		0.000617	0.000348		-0.001099	-0.000272		0.000617	-0.000288
0.005391	0.005655		0.006843	0.006538		0.004434	0.007172		0.005505	0.006298
0.004729	0.003295		0.003175	0.003437		0.002166	0.004674		0.001213	0.00101
0.02672	0.024032		0.022703	0.021374		0.016114	0.016603		0.013112	0.013508
0.028494	0.026242		0.024266	0.021771		0.019191	0.017905		0.015683	0.01409
0.039858	0.039207		0.033178	0.031567		0.025622	0.021312		0.019125	0.018339
0.004956	0.005165		0.004555	0.004394		0.003245	0.001463		0.003273	0.001611
0.020915	0.020759		0.021003	0.019469		0.018124	0.013724		0.017247	0.014223
0.034761	0.032456		0.010082	0.009879		0.026017	0.026983		0.007559	0.007434
0.000218	5.6e-05		0.000178	0.000196		-0.000382	0.000264		8.9e-05	8.9e-05
0	0		0	0		0	0		0	0
-0.001046	-0.000774		-0.00071	-3.9e-05		-0.000185	0.000297		-0.000332	-6.7e-05
0.00053	0.001839		0.000867	0.000971		-0.0004	-0.000144		0.000179	0.00042
0.0066	0.006166		0.006636	0.006301		0.008411	0.008455		0.010397	0.009199
0.004009	0.002917		0.003688	0.003212		0.005194	0.003312		0.003964	0.003184
0.039247	0.037828		0.038004	0.037486		0.041882	0.039112		0.040829	0.038203
-0.000741	-0.000634		-0.000799	-0.000182		-0.000315	-0.000102		-0.000266	-1.8e-05
-0.001024	-0.000533		-0.000937	-0.000786		-0.002725	-0.00157		-0.000449	-0.002136
-0.00019	0.000265		-0.00013	0.000148		0.000109	-0.001124		-0.000305	-0.001067
0.0005	-0.000707		0.000597	-5.7e-05		0.001452	-0.002037		-0.000183	-0.001656
0.011583	0.011736		0.011255	0.011076		0.005923	0.00585		0.004325	0.004643
0.00501	0.005313		0.00613	0.005851		0.001188	0.001478		0.002409	0.001956
0.001368	0.000801		0.000812	0.000974		-0.00297	-0.005231		-0.002547	-0.002337
-0.000775	0.000959		5.9e-05	0.000182		-0.003099	-0.004444		-0.002586	-0.002496
0.02923	0.030758		0.029218	0.029419		0.015311	0.014998		0.013992	0.01397
0.005036	0.003748		0.004814	0.004497		-0.001095	-0.002513		-0.001892	-0.001174
0.004576	0.004996		0.005196	0.005151		0.001582	0.000749		0.001328	0.000457
0.000768	0.000145		0.000875	0.000549		0.000168	0.001225		0.000414	0.000264
0.001944	0.00143		0.00163	0.000965		-0.001103	-0.000102		-0.000707	0.000639
-0.000274	-0.002799		-0.000752	-0.001941		-0.001667	-0.001694		-0.002192	-0.002928
-0.000438	-0.000586		-0.000489	0.000117		0.000564	0.000304		-0.000202	0.000541
0.001428	0.001201		0.000644	0.001396		0.001096	0.000176		0.000318	-0.000111
0.023532	0.022025		0.024818	0.022686		0.031601	0.028661		0.032825	0.030129
0.006584	0.006837		0.006982	0.007306		0.007742	0.008228		0.009986	0.009607
0.023111	0.020455		0.022371	0.0209		0.016637	0.014095		0.013395	0.01229
0.004574	0.003978		0.004811	0.003855		0.001458	0.004119		0.0023	0.003177
0.031509	0.029877		0.032527	0.030899		0.02737	0.027277		0.028114	0.026348
0.055119	0.05089		0.054767	0.051387		0.051775	0.052306		0.051946	0.049512
0.001084	0.003148		-0.000432	0.001364		8.9e-05	-0.00199		0.000111	-9.3e-05
0.034638	0.032482		0.031762	0.029653		0.013871	0.0132		0.011691	0.010744
0.010879	0.00961		0.010701	0.009971		0.006361	0.005751		0.004606	0.004392
0.000403	-0.000106		0.000294	0.000326		-0.000388	0.002165		-0.000149	0.000129
0.035866	0.031768		0.036178	0.032182		0.040618	0.036708		0.042061	0.038405
0.006172	0.00588		0.006432	0.006032		0.007688	0.005389		0.007533	0.005268
0.007898	0.007592		0.007891	0.008148		0.007141	0.00527		0.008794	0.007174
0.020919	0.018504		0.020919	0.018921		0.01179	0.011143		0.01188	0.010196
-0.000184	-0.001956		-0.000488	-0.000528		0.000115	-0.001502		-0.000809	-0.00123
0.016576	0.01635		0.017693	0.015602		0.008997	0.006431		0.005017	0.005271
0.004203	0.004751		0.005071	0.004559		0.002126	0.00054		0.00095	0.00085
0.010401	0.008576		0.010458	0.009961		0.01177	0.009065		0.010847	0.010696
0.025094	0.023836		0.027484	0.025616		0.099151	0.103344		0.117944	0.112618
0.005284	0.005274		0.006293	0.005798		0.000184	0.00082		0.001138	0.00076
0.00053	0.000263		0.001083	0.000864		0.00125	-9e-06		0.001046	0.000413
0.025471	0.023623		0.025897	0.024385		0.010781	0.01302		0.009003	0.00849
0.025159	0.025935		0.024612	0.02339		0.008071	0.004969		0.006493	0.005459
0.003072	0.003181		0.002939	0.00293		0.000388	-0.002401		-0.000185	-0.000656
0.025539	0.025165		0.023837	0.024297		0.009653	0.009019		0.006724	0.006386
0.028404	0.028797		0.029738	0.028068		0.008551	0.011398		0.007319	0.008032
0.008582	0.0084		0.009055	0.008273		0.002887	0.001257		0.002537	0.000818
0.085173	0.079804		0.052251	0.048891		0.046221	0.043923		0.033347	0.029202
0.019207	0.017933		0.022227	0.020709		0.023219	0.019189		0.027349	0.023445
0.016002	0.014627		0.016789	0.017047		0.025867	0.021338		0.02818	0.026342
0.014278	0.014182		0.016203	0.016749		0.021491	0.018868		0.027851	0.025772
-0.00171	-0.00097		-0.001068	-0.000963		-0.003355	-0.002198		-0.001194	-0.001602
0.000275	-0.001036		-1.5e-05	0.000188		0.0019	-0.001403		0.001297	0.000136
0.005156	0.004825		0.005506	0.005105		0.006247	0.005899		0.006619	0.007015
0.002849	0.003532		0.003309	0.002493		0.000262	-0.000545		0.00184	-0.000408
0.022781	0.020576		0.020707	0.018971		0.010992	0.010971		0.010314	0.009132
0.027905	0.022432		0.01977	0.01718		0.013752	0.012981		0.00994	0.008999
0.036604	0.031737		0.032406	0.029322		0.017806	0.018779		0.014113	0.013234
0.002423	0.001742		0.002419	0.002595		0.00198	0.000425		0.001421	0.000767
0.011829	0.010873		0.0123	0.011429		0.011073	0.008033		0.009197	0.008333
0.012468	0.012814		0.015392	0.015664		0.012232	0.011794		0.013106	0.012651
0.003793	0.004116		0.003262	0.003064		0.004405	0.003439		0.003491	0.003417
6e-06	-2e-06		-1.5e-05	-1.8e-05		5e-05	5e-06		0.000209	-3.1e-05
0	0		0	0		0	0		0	0
-0.000675	0.000615		-0.0008	-2.8e-05		-0.000465	0.000275		-0.000444	0.000222
0.001125	0.000736		0.000892	0.001146		0.000291	0.000938		0.000114	0.000692
0.00691	0.006865		0.006802	0.006562		0.01192	0.009667		0.010831	0.009452
0.003688	0.003707		0.003826	0.003388		0.003496	0.003095		0.003916	0.003238
0.037836	0.037708		0.038443	0.037731		0.042245	0.040205		0.042064	0.03974
-0.000743	-0.000123		-0.000714	-0.000263		-1e-05	0.000268		-0.000106	0.000155
-0.000767	-0.000428		-0.00104	-0.000529		0.000582	-0.001652		-0.00026	-0.001565
3.9e-05	0.000193		-5.2e-05	0.000198		-0.000389	-0.000523		-0.000376	-0.000726
0.000837	0.000276		0.000619	-0.000111		-0.000953	-0.001441		-0.000184	-0.001587
0.011662	0.011605		0.011576	0.011585		0.004186	0.004381		0.004599	0.004661
0.006849	0.006659		0.00608	0.006172		0.002936	0.002227		0.002262	0.001964
0.000406	0.001041		0.000796	0.000948		-0.002081	-0.001109		-0.002485	-0.002119
0.000365	-7.8e-05		-0.000104	0.000316		-0.002152	-0.001845		-0.002223	-0.002727
0.028625	0.02679		0.029276	0.02882		0.012309	0.012453		0.01337	0.013293
0.004571	0.004687		0.004748	0.0042		-0.001564	0.000251		-0.001224	-0.000535
0.005374	0.00529		0.004979	0.005105		0.000786	0.000632		0.001024	0.000661
0.000995	0.000963		0.000931	0.000718		0.000643	-0.00021		0.0005	8.9e-05
0.001566	0.000333		0.001733	0.000809		-0.000353	0.000719		-0.000549	0.000412
-0.000998	-0.001409		-0.000792	-0.002049		-0.002368	-0.004136		-0.002194	-0.003324
-0.000341	0.000478		-0.00035	-7e-06		-0.000598	0.000395		-0.000297	0.000157
0.000103	0.001712		0.000642	0.001481		0.000107	-2.7e-05		0.000424	0.000186
0.026248	0.024081		0.025243	0.023389		0.03423	0.03107		0.033136	0.030446
0.007381	0.007491		0.007222	0.00732		0.01143	0.010419		0.010445	0.01004
0.023078	0.022188		0.023192	0.021697		0.01137	0.011423		0.013122	0.012096
0.004884	0.003799		0.004753	0.003871		0.002358	0.00281		0.002087	0.003139
0.033009	0.03232		0.03238	0.031045		0.028347	0.026434		0.028136	0.026719
0.055052	0.052589		0.054834	0.05183		0.052633	0.050094		0.052532	0.050815
-0.0007	0.000734		-3.8e-05	0.001554		0.000512	0.0008		0.000321	-4.9e-05
0.030945	0.028468		0.032417	0.029749		0.009923	0.009028		0.011011	0.009917
0.010278	0.010194		0.010455	0.009944		0.003707	0.003554		0.004403	0.004146
0	0.000757		0.000149	0.000358		0.00019	-0.00077		8.6e-05	-0.000109
0.035685	0.031215		0.035681	0.031599		0.042592	0.039052		0.041936	0.038708
0.006258	0.005947		0.006156	0.005861		0.007612	0.005347		0.007313	0.005284
0.007472	0.008071		0.007592	0.007959		0.009466	0.008097		0.008651	0.007434
0.020376	0.017893		0.020379	0.018026		0.011177	0.009391		0.01118	0.010013
-0.000618	-0.000129		-0.000489	-0.00079		-0.001085	-0.001374		-0.001009	-0.001637
0.017782	0.014258		0.017301	0.014923		0.002971	0.003704		0.004708	0.004259
0.005404	0.004346		0.00491	0.004498		0.00028	0.000658		0.000913	0.000549
0.010375	0.010363		0.010329	0.009622		0.010283	0.011294		0.010436	0.010955
0.029131	0.027107		0.027827	0.026039		0.132043	0.12258		0.122566	0.117199
0.007229	0.005956		0.006511	0.005621		0.001065	0.000259		0.000948	0.000388
0.001372	0.001175		0.000985	0.000793		0.000653	0.000985		0.000776	0.000698
0.025648	0.02478		0.025621	0.024435		0.008015	0.006927		0.008862	0.008316
0.024834	0.022103		0.025417	0.024034		0.005387	0.006007		0.006319	0.005649
[truncated: 1,839 more rows]

## Sheet: f
211115_CES_13_Ctxn_G4p_BzCN_000uM_Rep1_analysis	211115_CES_14_Ctxn_G4p_BzCN_000uM_Rep2_analysis		211115_CES_13_Ctxn_G4p_BzCN_000uM_Rep1_analysis_SM	211115_CES_14_Ctxn_G4p_BzCN_000uM_Rep2_analysis_SM		211115_CES_15_Ctxn_G4p_BzCN_250uM_Rep1_analysis	211115_CES_16_Ctxn_G4p_BzCN_250uM_Rep2_analysis		211115_CES_15_Ctxn_G4p_BzCN_250uM_Rep1_analysis_SM	211115_CES_16_Ctxn_G4p_BzCN_250uM_Rep2_analysis_SM
-0.000113	1.3e-05		-0.000107	-2.3e-05		6.9e-05	-0.00045		1.6e-05	-0.000215
0.000548	3.6e-05		0.00047	5.2e-05		0.000647	0.000692		0.000527	0.000746
0.000326	0.000984		0.00029	0.000867		-0.00013	-1e-06		-0.000139	0.000115
0.000318	-9.2e-05		0.000323	-6e-05		-0.00039	0.000152		-0.000357	0.000249
0.000262	0.000721		0.00021	0.000639		-0.000497	0.000801		-0.000488	0.000845
0.00023	0.000244		0.000184	0.000219		-4.3e-05	-0.000314		-6.2e-05	-0.000194
-0.000151	-0.000172		-0.000137	-0.000139		-4.1e-05	7.9e-05		-7e-05	0.000158
-0.000197	0.00173		-0.000185	0.001503		-0.000437	-0.001037		-0.000411	-0.000751
-8.7e-05	-0.000417		-8.6e-05	-0.000337		-0.00034	-0.000248		-0.000331	-1.9e-05
0.000267	0.000889		0.000176	0.000775		-0.000476	9.2e-05		-0.000476	0.000203
0.000288	-7.4e-05		0.000264	0.000142		-6e-06	4e-06		6.8e-05	1.6e-05
0.000246	0.000401		0.000212	0.00033		-0.000134	0.000878		-7.1e-05	0.001025
0.000201	0.000741		0.000207	0.000664		0.000112	-0.000104		0.000109	-0.000269
0.000167	0.000177		0.000272	0.000364		0.000338	-0.000158		0.000336	-0.0002
-7.6e-05	0.000512		2.6e-05	0.000701		0.00041	-0.00108		0.000392	-0.001136
3e-05	-0.000372		2.8e-05	-0.000377		-0.000212	-0.00078		-0.000168	-0.000833
3.4e-05	2.7e-05		4.8e-05	-2.9e-05		6.8e-05	7e-06		0.000111	-6.9e-05
0.001505	0.001286		0.001637	0.00151		0.00155	0.001519		0.00152	0.001607
0.000228	0.000476		0.000195	0.000413		0.00033	0.000259		0.000285	0.000248
0	0		0	0		0	0		0	0
0.000452	0.001132		-4.6e-05	0.000149		-0.000105	0.000709		-8e-06	-0.000152
0.001351	-0.001128		0.000576	-0.000129		0.000979	-0.000167		0.000593	0.000613
0.000594	0.000141		0.000318	0.00077		0.000287	-0.000361		-9.5e-05	4.9e-05
0.000495	0.000228		0.000305	-2.9e-05		-0.000205	0.000439		-0.000348	0.000253
-6.3e-05	0.001652		0.000185	0.000774		-0.000547	0.000935		-0.000538	0.000924
0.000149	0.000124		0.000199	0.000193		0.000413	-0.000326		5e-06	-0.000287
-0.000258	0.000977		-0.000168	-7e-06		-0.000189	-0.001091		-7.6e-05	-6.1e-05
-3.4e-05	0.00272		-0.000176	0.001674		-0.001384	0.000631		-0.000547	-0.000671
0.000324	0.000605		-6.4e-05	-0.000257		-8.9e-05	0.000776		-0.000338	2.1e-05
-0.000578	9.9e-05		0.000135	0.000647		-0.000712	0.001683		-0.000484	0.000239
-1.6e-05	0.001507		0.000301	0.000318		0.000265	0.000964		0.000108	4.1e-05
-4.6e-05	-5.4e-05		0.000221	0.000162		0.000134	0.002256		-4.8e-05	0.001139
0.000158	0.000252		0.00031	0.000671		-6.4e-05	-0.000666		0.000155	-0.000408
0.000946	0.001424		0.000274	0.000402		0.000204	-9.9e-05		0.000318	-0.000155
0.000592	0.001775		0.000206	0.000779		6e-06	-0.000501		0.000322	-0.001343
-8.7e-05	-0.000312		0.000117	-0.000237		-0.000135	-0.00013		-8.3e-05	-0.000709
4.4e-05	-0.000287		0.000115	0.000181		0.000221	0.000243		7.1e-05	-3e-06
0.002358	0.002668		0.001994	0.001787		0.00109	0.002326		0.001732	0.001967
-8e-05	0.000231		0.000599	0.000455		-0.001106	0.004274		0.000555	0.001004
-0.00028	0.000386		-8.2e-05	-0.000144		-5e-05	0.000744		-0.000137	0.000636
0	0		0	0		0	0		0	0
8.2e-05	-0.000215		0.00023	0.000443		-0.000393	-0.00022		-0.000144	0.000256
0.002475	0.001448		0.001328	3.7e-05		0.002922	0.00188		0.001347	0.000499
0.000603	0.000326		0.000449	0.000142		0.000773	-0.000283		0.000377	-0.000225
0.000511	0.000809		0.00041	0.000411		0.000172	1e-05		-5.2e-05	0.000176
0.000231	-0.000778		4.6e-05	0.000465		-0.00058	0.000504		-0.000421	0.000623
0.000799	-0.000536		0.000345	-9.4e-05		0.00087	0.001377		0.000518	0.000267
0.000712	0.001404		0.000131	0.000862		0.000153	-0.000176		-4.8e-05	-0.000549
-0.000852	0.003202		-0.000253	0.002148		-0.000707	9e-05		-0.000854	0.000304
-0.000835	0.001079		-0.000186	0.00029		-0.000326	0.000618		-0.000161	0.000579
0.000481	-5.3e-05		-0.000249	-0.000401		-0.001646	0.002074		-0.000804	0.001592
0.0005	0.001632		0.000556	0.00141		0.00028	0.000926		0.000294	0.001157
7e-05	-0.001297		-6.3e-05	-1.6e-05		-0.000237	0.002791		-0.000102	0.002489
0.001107	0.000567		0.000425	0.000625		0.000241	-0.00104		8.3e-05	-0.000698
0.000229	0.000724		0.000585	0.001241		4.2e-05	0.000401		0.000142	0.000119
0.001661	0.001294		0.000967	0.001203		-0.000903	-0.002368		-0.000337	-0.000968
0.000596	0.000698		0.000579	0.000686		0.0001	0.00122		0.00026	0.00059
0.000605	0.00186		0.00027	0.000788		-0.000656	0.000966		-0.000199	0.00061
0.00543	0.004217		0.005147	0.004803		0.003856	0.006446		0.00373	0.004914
0.002579	0.000688		0.001467	0.000988		0.001892	0.00626		0.000492	0.00469
0.000816	-0.002814		0.000164	-0.001078		-0.002719	0.005683		-0.000574	0.002923
0.00035	0.000435		0.000286	0.000284		5.3e-05	0.000479		0.000145	0.00031
0	0		0	0		0	0		0	0
0.000148	-0.000943		0.000102	-0.000204		-4.3e-05	0.00058		-1e-05	-0.000118
0.003118	0.001482		0.001523	0.000709		0.003125	0.003331		0.001757	0.001581
0.001887	0.000641		0.000675	0.000161		0.001993	0.001592		0.000846	0.000455
0.000214	0.000457		0.000365	0.000531		0.000383	0.000468		0.000209	0.000132
0.000194	0.00014		5.5e-05	-0.000306		0.000709	0.001411		-6.9e-05	0.000642
0.000778	0.00025		0.000406	-0.000154		0.000866	5.2e-05		0.000559	0.000532
-0.000395	-0.000139		0.00013	0.000361		-0.000651	-0.000674		-0.000106	-0.000189
0.000531	0.001477		-0.000195	0.001268		-0.000278	0.00059		-0.000319	0.000319
-0.000255	-0.001096		-0.000406	-3.3e-05		-7.7e-05	0.000159		-9e-05	0.000396
-0.000683	-0.001685		1.6e-05	-0.00029		-6.4e-05	0.000736		-0.000608	0.001948
0.001548	0.000949		0.000766	0.001958		0.000344	0.001661		0.000562	0.00132
-0.000288	0.001552		-2.8e-05	-0.000505		-0.000426	0.002327		-0.000372	0.002165
-0.0001	0.001149		0.000578	0.000967		5.2e-05	-0.000334		-0.00018	-0.000904
0.000402	0.001579		0.000177	0.000476		0.00016	0.000233		6.8e-05	0.000835
0.000514	0.00014		0.000659	0.00072		-0.000208	-6e-06		-0.000294	-0.000856
0.001389	0.002071		0.000414	0.000553		0.001034	0.001085		0.000515	0.000921
0.000186	0.001052		0.000162	0.000918		-0.000384	0.000809		-0.000464	0.000453
0.009787	0.009569		0.006737	0.0058		0.00978	0.008779		0.00582	0.00608
0.002323	0.002436		0.002686	0.001963		0.001692	0.003057		0.001912	0.004466
-0.000287	-0.001527		0.000162	-0.001018		0.000628	0.003103		-0.000763	0.00303
-0.000371	-6.2e-05		0.00043	0.000344		0.001253	0.002198		0.000842	0.001767
0.000107	-5.6e-05		9e-05	-9e-06		0.000136	0.000227		2.2e-05	0.000143
0	0		0	0		0	0		0	0
-0.000304	-0.000327		-4.8e-05	-0.000368		-0.000515	0.000425		5e-06	0.000396
0.004325	0.002902		0.001235	0.00056		0.003038	0.003708		0.001098	0.001396
0.002714	0.002328		0.000783	0.000373		0.002631	0.002176		0.000859	0.00088
0.001875	0.002285		0.000407	0.000494		0.000954	0.001039		0.000349	0.000395
0.000221	0.000382		3.3e-05	-1.5e-05		-0.000626	0.000455		3e-06	0.000425
0.001212	0.00118		0.00039	0.000175		0.000864	0.000641		0.000344	0.000357
-0.000311	4.1e-05		-0.000132	-8.9e-05		0.000424	-5.7e-05		3.7e-05	6e-05
0.000649	0.001183		0.000193	0.000283		-0.000133	-0.001518		1.5e-05	1.8e-05
-0.000319	0.000621		-0.000121	-0.00014		0.00019	0.000193		0.000105	0.000226
9.6e-05	0.000695		-1.9e-05	-0.000235		-0.000115	0.002752		0.000126	0.00122
0.000351	0.002814		0.001307	0.001397		0.000954	0.001599		0.000896	0.002269
-8e-06	-0.001506		-0.000262	-0.00021		-0.000557	0.001916		-0.000416	0.003915
0.000587	0.00101		0.000424	0.001381		-0.000684	-0.001116		-0.000389	-0.000881
-8.7e-05	-0.000469		0.000515	0.000662		1.6e-05	0.001527		0.000566	0.001172
-0.000228	0.000405		0.000154	0.001225		8.5e-05	-2.7e-05		-0.000586	-0.000721
-0.000336	-0.000593		0.000394	0.00051		0.00043	0.000403		0.000628	0.000316
-0.000258	-1.5e-05		-0.00012	0.000226		-0.00035	-0.000155		-0.000127	2.4e-05
0.00569	0.004336		0.005169	0.003919		0.004727	0.003854		0.004734	0.004447
0.003199	0.003253		0.003147	0.002752		0.002289	0.004498		0.002831	0.00455
-0.000111	0.000631		0.000439	0.000733		-9.3e-05	0.000368		0.000337	0.001319
0.000965	0.000409		0.00049	0.000604		0.001288	0.002456		0.001119	0.002151
0.000861	0.001158		0.000508	0.002247		0.000515	3.2e-05		0.000203	-0.001565
0.000787	0.000698		0.000171	0.000132		0.000581	0.000709		0.000154	0.00018
0	0		0	0		0	0		0	0
2.9e-05	-0.000127		-0.000165	-9.9e-05		-0.000234	0.000333		-4e-05	0.0004
0.004498	0.004008		0.003414	0.002926		0.004212	0.004333		0.003036	0.003202
0.003971	0.003355		0.002822	0.002438		0.003268	0.002343		0.002399	0.001783
0.002064	0.001548		0.00154	0.001293		0.002132	0.001782		0.001458	0.001303
-3e-06	0.000272		3.7e-05	0.000264		-0.000153	0.000202		-0.000198	0.000206
0.001213	0.000686		0.000925	0.000639		0.001417	0.001408		0.001012	0.000958
-0.000165	3.2e-05		-0.000139	5.8e-05		-0.000267	0.000452		-5.7e-05	0.000244
-1.4e-05	0.001335		0.000113	0.001085		-0.000154	-0.000848		-8.4e-05	-0.000705
-0.000115	0.000615		-0.000126	0.000513		-0.00011	-0.000126		-1e-06	-5e-05
0.000317	0.000316		0.000222	0.000301		0.000115	0.003184		0.00013	0.002491
0.001425	0.000936		0.001135	0.001241		0.000924	0.002511		0.000946	0.002064
-0.000424	-0.000353		-0.000402	-0.000657		-0.000358	0.004766		-0.000492	0.004071
0.000367	0.001431		0.000333	0.001197		-0.00041	-0.000932		-0.000651	-0.000831
0.000653	0.000719		0.000394	0.000593		0.000759	0.001223		0.000771	0.000975
5.5e-05	0.001357		-3.3e-05	0.001641		-0.000891	-0.001032		-0.001038	-0.001574
0.000367	0.000532		0.00026	0.000435		0.000526	-1e-06		0.000552	-0.00022
-0.000163	0.000131		-0.000282	0.000116		-4.9e-05	-0.000122		-2.8e-05	4.4e-05
0.003939	0.002756		0.003784	0.002664		0.003521	0.003465		0.00342	0.003172
0.003024	0.00245		0.002915	0.002559		0.003016	0.004628		0.002881	0.004825
0.000635	0.001024		0.000518	0.000807		0.00035	0.001222		0.000252	0.000744
0.000458	0.000817		0.00054	0.000725		0.000898	0.00173		0.000836	0.001856
0.00035	0.002544		0.000487	0.002457		7.3e-05	-0.002044		0.000193	-0.001698
0.000715	0.000845		0.000751	0.000957		0.000885	0.000987		0.000766	0.000543
0.000135	0.000107		0.000108	7.3e-05		0.000152	0.000111		0.000127	0.000117
0	0		0	0		0	0		0	0
-0.00062	0.000216		-0.0001	4e-06		0.000549	0.000147		2.6e-05	0.000252
0.004824	0.004262		0.004577	0.00418		0.003813	0.003588		0.004109	0.004121
0.004361	0.003343		0.003597	0.002907		0.003449	0.003652		0.002991	0.002494
0.002658	0.001804		0.001988	0.001391		0.002134	0.002567		0.001895	0.0018
-0.000184	0.001099		-6.1e-05	0.000428		-0.000217	0.000638		-0.000159	0.000363
0.005242	0.00319		0.00212	0.0012		0.004791	0.005021		0.002184	0.002249
-0.000179	0.000755		-0.000151	0.000208		-0.000273	0.000178		-0.00023	0.000349
-5.9e-05	0.001533		-1.8e-05	0.001199		-0.000339	-0.000796		-0.000161	-0.000672
0.000412	0.000225		5e-05	0.000425		5.7e-05	8e-06		-4.2e-05	-2.3e-05
-2e-06	-0.001795		0.000245	-0.000265		-2.7e-05	0.002806		0.000115	0.00282
0.001408	0.002131		0.001455	0.001222		0.000951	0.002823		0.00104	0.002574
-0.000739	-0.000917		-0.000331	-0.000453		-0.000764	0.003653		-0.000338	0.004212
-4.9e-05	0.000598		0.000262	0.001306		-0.001169	-0.000411		-0.00057	-0.00077
-6e-06	0.000932		0.000522	0.000914		0.001328	0.000108		0.001024	0.001007
-0.000362	0.003073		-0.000154	0.001458		-0.002113	-0.003736		-0.001103	-0.001402
0.000289	0.000896		0.000356	0.000471		0.000594	-0.001225		0.000422	-0.000108
-0.000597	0.000221		-0.000384	6e-05		0.000181	0.000336		-6.7e-05	8.3e-05
0.001889	0.001281		0.00312	0.002266		0.002024	0.001695		0.002923	0.002806
0.002119	0.002246		0.002918	0.002467		0.002725	0.004996		0.00286	0.00456
0.000511	0.000315		0.000488	0.00085		0.000175	-0.000237		0.000284	0.001011
0.00216	0.002288		0.00111	0.001695		0.002362	0.003175		0.001336	0.002166
0.004505	0.006656		0.002153	0.003825		0.003825	0.002286		0.001569	-0.00065
0.000606	0.000983		0.000602	0.000855		0.000543	-0.000422		0.000719	0.000435
-0.00016	-0.000933		8.1e-05	-0.000195		0.000725	0.001384		0.000372	0.000414
3.1e-05	-0.00014		9.8e-05	-9.2e-05		-1.2e-05	-1.2e-05		-4.6e-05	-1.3e-05
0	0		0	0		0	0		0	0
0.000301	3.5e-05		-0.000241	9e-06		0.000337	0.000315		0.000241	0.000158
0.005031	0.00518		0.005281	0.00427		0.004678	0.004598		0.004578	0.004128
0.004426	0.004639		0.004658	0.004033		0.003662	0.003085		0.003773	0.00377
0.002902	0.001198		0.00166	0.000976		0.003024	0.001891		0.00152	0.001536
-4.7e-05	0.000527		-0.000104	0.000515		-0.000307	0.001551		-0.00019	0.000557
0.006017	0.004805		0.003323	0.002199		0.006155	0.003595		0.00329	0.002939
-2e-05	0.001185		-4e-05	0.000508		0.000424	-0.000683		-4.5e-05	-6.4e-05
-0.001099	0.00172		-0.000253	0.000866		0.000397	-0.000257		-8e-05	-0.000314
0.000444	-0.000674		0.000238	-0.000223		-0.000243	-0.000575		9.2e-05	-0.000361
0.000573	-0.000244		0.000488	-0.000361		-0.000238	0.001707		0.000308	0.002338
0.002525	0.001591		0.002572	0.002288		0.002859	0.002775		0.00283	0.003499
0.000558	-0.000336		-0.000149	-0.000424		-0.000187	0.004298		-0.000684	0.003595
0.000242	0.00206		0.000323	0.000706		-0.000265	-0.00108		-0.0006	-0.000417
0.000852	0.001954		0.000745	0.001059		0.001597	0.00142		0.001271	0.001038
-0.000955	-0.000462		-0.000144	0.001221		-3e-05	0.001096		-0.001205	-0.001262
0.000282	-0.000689		-0.00042	0.000424		-0.000273	0.002076		0.000296	0.000741
-0.001002	-0.000646		-0.000636	5.2e-05		-0.00062	0.000761		-0.000319	0.000279
0.001572	0.001672		0.001825	0.001557		0.001711	0.001828		0.001691	0.00156
0.00372	0.002735		0.003136	0.002786		0.002177	0.003008		0.002668	0.004115
-0.000319	0.00091		0.000427	0.000205		2e-06	0.0024		-5e-06	0.000787
0.001895	0.004375		0.001495	0.002439		0.001304	0.002029		0.00185	0.002136
0.005762	0.004302		0.00518	0.00688		0.004553	7.6e-05		0.004272	0.001849
3e-06	0.000552		0.000314	0.000431		0.000183	-0.000513		0.000402	3.7e-05
0.00014	8.4e-05		0.000266	-0.000491		0.000844	-0.000128		0.001499	0.000852
0.000999	0.000166		0.000234	0.000267		7e-05	-0.000393		-8e-06	0.000193
8.3e-05	-0.000134		2.5e-05	2.7e-05		6.2e-05	0.000159		9.4e-05	0.000191
0	0		0	0		0	0		0	0
-0.000172	-0.000313		-0.0002	-0.000282		-0.000199	0.000156		-0.000251	5.4e-05
0.005758	0.003721		0.005821	0.004698		0.005306	0.004386		0.004917	0.004764
0.00518	0.004485		0.005058	0.004558		0.004345	0.004431		0.004546	0.004088
0.003096	0.00368		0.003353	0.002871		0.003325	0.002887		0.003398	0.002725
0.000633	9.5e-05		0.000172	-8e-06		0.000346	0.000747		1.3e-05	0.000566
0.008201	0.005936		0.004121	0.002982		0.006304	0.007845		0.003394	0.003663
0.000249	0.000104		1.9e-05	0.000213		0.0004	-0.000173		0.000227	-0.000194
0.000306	0.001056		-0.000159	0.000606		-0.000403	-0.000696		-0.000112	-0.000285
-2.9e-05	-0.000393		4.5e-05	-0.000202		0.000252	-0.000751		2.2e-05	-0.000288
0.000871	0.000894		0.000814	0.000493		0.000779	0.001977		0.000529	0.001804
0.003612	0.002732		0.002835	0.002015		0.00486	0.004419		0.003646	0.003412
-1.1e-05	0.000154		7.1e-05	-0.000402		-0.000971	0.002474		8.2e-05	0.003278
0.000665	0.000231		0.000464	0.001085		-0.000181	-0.000424		5.3e-05	-0.000815
0.001356	0.000825		0.001644	0.001109		0.000888	0.001386		0.001619	0.002029
0.000409	0.00074		9.5e-05	-3.7e-05		-0.000908	-0.000482		-0.000466	-0.000434
-0.00164	0.000172		-0.000627	0.000242		0.000136	0.00246		-2.7e-05	0.001778
-0.000531	0.000101		-0.000555	-0.000328		-0.000746	0.000129		-0.000366	0.000617
0.00181	0.001624		0.001647	0.002033		0.001243	0.001292		0.00162	0.001735
0.003731	0.003172		0.003346	0.003487		0.002724	0.003471		0.002501	0.003255
0.000642	-0.000293		0.000239	0.000941		-0.000284	0.000854		2.2e-05	0.000397
0.00047	0.00139		0.000796	0.002353		0.001431	0.000895		0.001072	6.4e-05
0.005328	0.008049		0.004884	0.007599		0.004486	0.002096		0.003931	0.000436
0.00012	-0.000195		2.5e-05	0.000639		0.000306	0.000957		0.000144	0.000672
0.001231	9.9e-05		0.000827	0.000253		0.003262	0.001361		0.002087	0.001099
-0.000111	0.000296		0.00038	0.000225		-9.1e-05	0.001051		7.9e-05	0.000481
-0.000928	0.001269		4.6e-05	0.000961		-0.000669	-0.001074		-0.000104	-0.001436
6.4e-05	8.1e-05		3.9e-05	9.5e-05		5.1e-05	-7e-06		4.1e-05	3.4e-05
0	0		0	0		0	0		0	0
-0.000436	-0.000271		-0.000336	-7e-05		-0.000476	-0.000194		-0.000376	0.000231
0.006047	0.005079		0.00592	0.004619		0.004542	0.004994		0.005028	0.005199
0.005183	0.004573		0.005376	0.004681		0.005033	0.004162		0.004731	0.004249
0.003912	0.002992		0.003602	0.00352		0.00377	0.002853		0.003645	0.003198
-0.000383	4.3e-05		5.5e-05	2.9e-05		0.000325	0.000794		0.000333	0.000682
0.007916	0.005402		0.005275	0.003842		0.006284	0.007143		0.004213	0.004751
-2e-05	-0.000225		0.000102	-2e-05		4.9e-05	0.000144		0.000167	-6.3e-05
0.000437	0.000605		0.000322	0.000614		0.000311	-0.000543		7.3e-05	-0.000506
-0.000459	0.000121		-9.3e-05	4.8e-05		5.7e-05	8.4e-05		0.000149	-0.000281
0.000885	0.000343		0.000788	0.000541		0.000646	0.001668		0.000638	0.00118
0.002335	0.001556		0.003955	0.002773		0.002948	0.002823		0.004645	0.004469
-0.000162	-0.00095		0.000312	-0.000401		0.000993	0.003401		0.000392	0.002546
0.000366	0.001343		0.000478	0.000808		0.000375	-0.001031		4e-06	-0.00065
0.002176	0.00098		0.001923	0.001494		0.002175	0.002766		0.002151	0.002204
0.000246	-0.000549		1.7e-05	0.000371		-0.00032	-0.00113		-0.000238	-0.001097
-0.000133	0.000837		-0.00102	0.000939		-6.1e-05	0.000929		-0.000289	0.000879
-0.000301	-0.000441		-0.00024	-0.000201		0.000118	0.000905		-0.000307	0.000319
0.001517	0.002505		0.001598	0.001936		0.001858	0.002001		0.001582	0.001624
0.002744	0.003957		0.002816	0.002876		0.002366	0.003062		0.002106	0.003292
8.9e-05	0.001937		0.000566	0.001093		0.000263	-0.000892		-0.000116	-6.6e-05
0.000557	0.002308		0.000365	0.001603		0.000616	-0.001547		0.000511	-0.000758
0.003936	0.008242		0.00403	0.007911		0.003057	-0.000866		0.00312	-0.000278
-4.7e-05	0.001343		-1.2e-05	0.000187		-3.4e-05	0.000891		0.000305	0.000597
0.000657	0.00029		0.000791	0.00028		0.001481	0.001348		0.001895	0.000695
0.000508	0.000223		0.000139	7.5e-05		0.000213	0.000332		-7.9e-05	0.000838
0.000491	0.000662		-4.2e-05	0.002053		-0.000104	-0.002595		-0.000399	-0.002734
-8.8e-05	0.002684		3.5e-05	0.000996		-0.000687	-0.0001		-0.000195	-0.00026
8.6e-05	0.000121		7.4e-05	0.000108		-1.5e-05	3.6e-05		2e-05	-5.7e-05
0	0		0	0		0	0		0	0
-0.000238	0.000422		-0.000379	5.7e-05		-0.000231	0.000566		-0.000304	0.000264
0.00572	0.004812		0.005919	0.005117		0.005152	0.006005		0.005079	0.00551
0.005594	0.004827		0.005458	0.004463		0.004743	0.00401		0.005114	0.004191
0.0037	0.003891		0.00372	0.003321		0.003802	0.003627		0.003747	0.003418
0.000105	1e-06		-0.000107	1.1e-05		0.000321	0.00066		0.000302	0.000966
0.008377	0.006022		0.007851	0.005721		0.00798	0.006013		0.007171	0.006535
-0.000407	-0.000256		-0.000139	-0.000176		-0.00019	0.000232		-4.6e-05	0.000178
3.2e-05	0.000549		0.00026	0.00057		-2.2e-05	-0.000429		0.000163	-0.00043
1.5e-05	0.001598		-9.6e-05	0.000755		0.000498	-0.000345		0.000272	-0.000109
0.00078	4.9e-05		0.000802	0.000294		0.001008	0.003089		0.00075	0.001886
0.005905	0.00429		0.004187	0.002876		0.006403	0.006455		0.004467	0.004586
0.000965	-0.000513		0.000469	-0.000426		0.000591	0.001755		0.000655	0.002788
0.000404	0.0007		0.000339	0.001071		-0.000247	-0.000481		7.3e-05	-0.000721
0.002112	0.00257		0.002319	0.001697		0.003133	0.00222		0.002799	0.002561
-0.00057	0.001051		-0.00023	0.000362		0.000312	-0.001585		0.00013	-0.000964
-0.00134	0.001865		-0.000726	0.000832		-0.000878	-0.000618		-0.000291	0.000155
6e-05	-0.000185		-0.00025	-0.000412		-0.000374	-0.000123		-0.000213	0.000458
0.001447	0.001575		0.001641	0.002268		0.001523	0.001409		0.001844	0.001844
0.002104	0.0014		0.00239	0.002416		0.001316	0.003152		0.001802	0.003095
0.000906	0.001444		0.000339	0.001447		-0.000356	-9.9e-05		-0.000246	-0.000453
8.2e-05	0.001071		0.000472	0.002384		-0.000373	-0.001422		-4.2e-05	-0.001382
0.002929	0.007145		0.003883	0.008372		0.001914	-0.001796		0.002737	-0.001672
-6.4e-05	-0.000672		-0.00015	0.000536		0.000642	-0.000102		0.000203	0.000527
0.000534	0.00034		0.000612	0.000384		0.001122	-0.000695		0.001223	5.7e-05
5.7e-05	-0.00023		0.000174	-0.000275		-0.000367	0.001062		-6.8e-05	0.000742
0.000506	0.004132		0.000424	0.002154		-0.000237	-0.004721		4.1e-05	-0.004594
-0.000184	-0.000526		6e-06	0.001205		-8.2e-05	-0.000684		-0.000323	-0.000361
-2.3e-05	0.002187		2.5e-05	0.00098		0.00017	-0.001681		6e-05	-0.000787
-4.9e-05	-2.7e-05		-1.8e-05	-2.6e-05		-2.1e-05	-4.4e-05		-3.2e-05	-6.1e-05
0	0		0	0		0	0		0	0
-0.000108	0.000534		-0.000268	0.000211		0.000395	0.000171		-0.000137	0.000274
0.006089	0.005756		0.006063	0.004965		0.006013	0.005616		0.005514	0.005787
0.005694	0.003513		0.005529	0.004395		0.005983	0.00448		0.005134	0.004198
0.003678	0.003058		0.003806	0.003525		0.003875	0.003843		0.00397	0.003987
5.1e-05	0.000221		9e-05	7.4e-05		0.000295	0.001774		0.000386	0.000682
0.008296	0.006871		0.00857	0.006807		0.008806	0.00763		0.008703	0.006904
-0.000148	-0.000234		-0.000193	-9.4e-05		1.4e-05	0.000605		-0.000158	0.000207
-0.000292	-0.001217		-4.2e-05	1.3e-05		0.000258	0.001126		2.2e-05	3e-05
0.000519	0.000922		0.000134	0.001027		0.000609	0.000196		0.000389	-0.000134
0.000589	0.000957		0.00057	0.000397		0.000534	0.001517		0.000622	0.001873
0.006465	0.003531		0.005299	0.003652		0.007214	0.008271		0.005698	0.005986
0.000447	0.000747		0.000857	0.000168		-0.000299	0.003829		0.00035	0.001964
-8.7e-05	0.001314		0.00024	0.000847		3.1e-05	-0.000746		-6.7e-05	-0.000979
0.003042	0.001436		0.002556	0.002143		0.00341	0.002705		0.003431	0.002483
-0.000485	0.000988		-0.000434	0.000724		0.000621	0.000707		0.000199	-0.000718
-0.000509	-0.00106		-0.00042	0.000703		0.000568	-7.3e-05		-0.00028	-0.000281
-0.00066	-0.000671		-4.7e-05	-0.000231		-0.00056	0.000653		-0.000217	0.000282
0.002278	0.003206		0.001763	0.001959		0.002478	0.002179		0.001965	0.001772
0.002541	0.001522		0.002762	0.002398		0.001818	0.002713		0.002062	0.003964
-5.3e-05	0.000994		0.00046	0.001409		-0.000869	-0.000468		-0.000339	-0.000811
0.001236	0.00548		0.000892	0.002438		-0.000672	-0.001135		-6.9e-05	-0.001446
0.005713	0.011289		0.004245	0.008775		0.003764	-0.003254		0.003055	-0.001492
-0.000468	0.001273		-9.8e-05	0.000475		-0.000156	0.000911		0.00011	7e-05
0.000745	0.000824		0.000933	0.000798		0.000865	-0.001315		0.001059	-0.000574
0.000111	-0.000951		-5.5e-05	-0.000338		0.000263	0.000544		-7.3e-05	0.000858
0.00079	0.002049		0.000667	0.003611		0.001319	-0.009223		0.000263	-0.005271
3e-05	0.000995		-8.4e-05	0.0003		-0.000596	0.000335		-0.000421	-0.000328
0.000473	0.000909		0.00041	0.001619		0.000465	-0.001379		0.000307	-0.001066
0.000431	0.00131		0.000297	0.000345		0.000369	-0.002655		0.000493	-0.000712
4e-06	0.000106		4.5e-05	4.2e-05		3e-05	6.6e-05		1.5e-05	7e-06
0	0		0	0		0	0		0	0
-0.000422	-0.000441		-0.000272	-0.000354		-0.000343	-9.1e-05		-6e-06	-0.000156
0.006695	0.004718		0.006009	0.00513		0.005621	0.005646		0.005418	0.005462
0.005187	0.004176		0.005202	0.003943		0.005033	0.004221		0.005296	0.004079
0.004138	0.003341		0.004191	0.003864		0.004267	0.004678		0.004122	0.004323
9.9e-05	-3.3e-05		-0.000173	-0.000167		0.00054	-4.7e-05		0.000455	0.000642
0.009082	0.007965		0.008997	0.007354		0.009591	0.007701		0.009312	0.008018
0.000203	0.000349		0.000112	8e-06		-0.000274	-0.000172		-9.3e-05	-0.000205
0.000752	0.000783		0.000256	-4.7e-05		-0.000282	9.5e-05		2.3e-05	0.000577
-0.000597	0.000939		3e-06	0.000718		0.000437	0.000262		0.000414	0.000315
0.001088	0.000608		0.000695	0.000862		0.000864	0.001041		0.000639	0.001134
0.006416	0.005577		0.006521	0.004888		0.007979	0.007258		0.007326	0.00773
0.001596	0.000472		0.000937	0.000274		0.000897	0.003057		0.000252	0.002873
0.000176	0.000634		-8.8e-05	0.001075		0.000121	-0.001911		3e-06	-0.001085
0.002796	0.001929		0.00333	0.002156		0.00379	0.002634		0.003675	0.002914
-0.000201	-0.000149		-0.000259	0.000361		-0.000288	-0.000445		-0.000116	-0.000465
0.001134	2.8e-05		0.000398	-0.000237		6.5e-05	0.000147		0.00033	0.000108
0.000284	5.7e-05		-0.000141	-0.000212		0.000281	0.000629		-0.000164	0.000639
0.00182	0.001514		0.001894	0.002309		0.0022	0.001991		0.002074	0.001796
0.004014	0.004759		0.003246	0.004089		0.003232	0.005945		0.00298	0.004877
0.00016	0.00171		0.000107	0.001804		2.9e-05	-0.002219		-7.8e-05	-0.001597
0.001931	0.002215		0.001476	0.003957		0.000709	-0.001773		0.00051	-0.001718
0.005148	0.009265		0.005186	0.009009		0.004105	0.000206		0.003789	-0.001948
6.4e-05	0.001653		-0.000149	0.000985		-0.000541	-0.000356		-0.000496	0.000426
0.001723	0.001501		0.001086	0.001026		0.001091	0.000157		0.000701	-0.000478
-0.000374	-1.6e-05		-0.000188	-0.000178		0.00013	0.000758		-0.000101	0.000767
0.000892	0.004013		0.000499	0.00279		0.000266	-0.003147		0.000925	-0.004545
-4.7e-05	0.001042		-6.2e-05	0.001053		-0.000876	-0.000341		-0.000341	-0.000171
0.00104	0.001178		0.000804	0.00106		0.000353	2.9e-05		0.00022	-0.000284
0.000896	0.000489		0.000596	0.001248		0.001199	-0.000372		0.000655	-0.001466
0.000296	0.000541		0.000295	0.000463		1e-06	-0.001834		0.000225	-0.00069
9.3e-05	9.7e-05		5e-05	5.7e-05		0.000138	6.3e-05		7.7e-05	6.9e-05
0	0		0	0		0	0		0	0
-4.2e-05	-0.000951		-0.000357	-0.000688		0.000209	-0.000203		6.2e-05	-0.00021
0.005127	0.005195		0.006058	0.005307		0.004616	0.005457		0.005724	0.00594
0.004791	0.004076		0.005686	0.004416		0.005118	0.003487		0.00524	0.00437
0.004928	0.005431		0.004689	0.00401		0.004362	0.004439		0.004365	0.004392
-0.000712	-0.00074		-3.5e-05	-5.6e-05		0.000509	0.000389		0.000185	6.7e-05
0.009701	0.007006		0.009189	0.007292		0.009296	0.008683		0.009015	0.008475
0.000191	-0.000111		-8.2e-05	8.8e-05		1.1e-05	-0.001152		5.7e-05	-0.000223
0.000655	0.000783		0.000329	0.00057		0.000601	0.000797		2.6e-05	0.000442
0.000341	0.000171		-0.000103	0.000296		0.000106	-0.000467		0.000151	6.5e-05
0.000675	0.001572		0.000536	0.000588		0.000695	0.001194		0.000532	0.000854
0.008662	0.007296		0.005824	0.004479		0.008204	0.009867		0.006058	0.006352
0.001699	0.000574		0.001187	0.000758		0.000842	0.002622		0.000878	0.003101
-0.000252	0.001127		0.000142	0.000636		3.9e-05	-0.00014		-0.000179	-0.000738
0.00441	0.003209		0.004354	0.003488		0.003738	0.003493		0.004315	0.003784
-9.9e-05	0.000326		-9.1e-05	0.00015		-0.000634	-0.001526		-0.000286	-0.000534
0.000422	0.000322		0.000913	0.000281		0.000477	2e-06		0.000523	0.000246
-9.7e-05	-5.9e-05		7e-06	1.3e-05		-0.000344	0.000606		-0.000111	0.000387
0.001486	0.002364		0.001764	0.002063		0.001451	0.001089		0.001941	0.001586
0.002974	0.005856		0.0038	0.004946		0.003774	0.005526		0.00337	0.005526
0.000182	0.002768		0.000358	0.002512		0.000563	-0.00173		0.000424	-0.001592
0.001158	0.004578		0.002693	0.003757		0.001436	-0.001903		0.001882	-0.001234
0.004548	0.006052		0.00471	0.008803		0.003279	-0.003519		0.003384	-0.002928
-4e-05	-0.000229		0.000217	0.000337		-0.000758	0.000979		-0.000547	0.000152
0.00052	0.000555		0.000739	0.000355		-6.1e-05	-0.000719		0.000324	-0.000884
-0.000239	0.000441		-0.000364	-5.8e-05		-0.000764	0.000793		-9.2e-05	0.000852
-0.000532	0.001892		0.000932	0.003113		0.001371	-0.002744		0.001069	-0.003574
-0.000301	0.001053		0.000349	0.000511		0.000531	-0.000612		5.1e-05	-0.000112
0.000811	0.001014		0.000812	0.000589		-0.000239	0.000316		0.000115	-0.000486
0.000287	0.002055		0.000562	0.000801		0.000102	-0.001825		0.0005	-0.000961
0.000543	0.000682		0.000442	0.000548		0.000633	4.9e-05		5.2e-05	-0.000671
3e-05	0.000648		0.000536	0.000933		0.000485	0.000176		0.000904	0.000901
1.9e-05	7.8e-05		-5e-06	2.7e-05		-3e-05	-6e-06		4e-06	-2.3e-05
0	0		0	0		0	0		0	0
-0.000336	-0.000669		-0.000355	-0.000744		0.000355	-0.000135		-0.000152	0.000271
0.006191	0.005744		0.005901	0.005511		0.006397	0.006493		0.005549	0.006007
0.006339	0.004961		0.005986	0.004479		0.005409	0.004932		0.005257	0.00427
0.004998	0.003849		0.005111	0.004325		0.00446	0.00438		0.004565	0.004677
0.000214	0.000206		-4.4e-05	-0.000243		-0.000146	-5.8e-05		0.000152	0.000298
0.009012	0.007051		0.009662	0.007431		0.008538	0.008805		0.00898	0.008926
-0.000391	7.8e-05		-0.000287	-2.9e-05		0.00023	9.7e-05		1.6e-05	0.00014
-7.1e-05	0.000368		5.3e-05	0.000141		-7e-05	0.000425		-6e-06	0.000125
0.000362	-2.2e-05		0.000413	0.000191		0.000359	0.000608		0.000346	0.000454
0.000197	-0.000301		0.000129	6.3e-05		0.001238	0.002102		0.000628	0.001292
0.009722	0.007258		0.008574	0.006406		0.00954	0.009688		0.008073	0.008932
0.001233	0.001282		0.001431	0.001152		0.001059	0.003726		0.001526	0.003679
0.000535	0.000637		0.000266	0.000985		-0.00032	-0.000229		-0.000145	-0.000577
0.005654	0.00485		0.006318	0.005097		0.005109	0.005043		0.005761	0.005581
-5.9e-05	0.000218		-0.000122	0.000283		-0.00019	-0.000206		-0.000124	-0.00075
0.000941	0.000356		0.001072	0.001006		0.000724	0.000331		0.000872	0.000833
-0.000107	8e-06		-2.2e-05	0.00013		-0.000233	0.000157		-0.000256	0.000314
0.001788	0.002183		0.002346	0.002272		0.001933	0.001492		0.00257	0.001901
0.003902	0.004584		0.00653	0.006411		0.003193	0.005157		0.005324	0.006545
0.000438	0.002763		0.001072	0.002694		0.000522	-0.001304		0.001016	-0.000822
0.003643	0.004136		0.004185	0.005575		0.002601	-0.000679		0.002959	-0.000893
0.004376	0.00941		0.004014	0.007662		0.002903	-0.004301		0.002836	-0.003605
0.000372	-0.000141		0.000131	-0.00022		-0.000489	4e-05		-0.000275	0.00031
0.000218	-0.000359		0.000988	0.000531		-3.1e-05	-0.001382		0.000557	-0.001637
-0.000437	-0.000293		-0.000436	-0.000413		-5e-06	0.00086		-0.000179	0.000674
0.001365	0.00299		0.000499	0.002159		0.001206	-0.004354		0.000675	-0.00311
0.000712	-2.2e-05		0.000242	-1.9e-05		0.000253	3.9e-05		8.3e-05	-0.000312
0.000636	0.000101		0.000586	0.00046		0.000101	-0.001146		-0.000194	-0.00122
0.00039	0.000424		0.000162	0.000616		0.000267	-0.000959		0.000122	-0.000839
0.001124	0.000837		0.000543	0.001041		0.000484	0.000187		0.000313	0.000215
0.000991	0.001437		0.00037	0.000786		0.00141	0.001835		0.000698	0.000836
7.5e-05	0.000881		0.000108	0.000438		0.000291	-0.000227		-1.6e-05	-0.000227
3e-05	1.2e-05		3.2e-05	2.7e-05		4e-05	1.1e-05		3.1e-05	2.1e-05
0	0		0	0		0	0		0	0
-0.000445	-0.000502		-0.000393	-0.000618		-0.000745	0.000974		-0.000154	0.000456
0.00604	0.00557		0.006354	0.005525		0.005244	0.005855		0.005756	0.006153
0.006191	0.00417		0.0062	0.004684		0.005125	0.003938		0.005381	0.004761
0.005453	0.004521		0.005148	0.004246		0.004937	0.005248		0.005019	0.004954
-2.2e-05	-0.000499		1.5e-05	9.1e-05		0.000322	0.000699		6e-05	0.000481
0.010391	0.00799		0.009566	0.007417		0.009335	0.009252		0.008761	0.008785
-0.000379	-7.8e-05		-0.000345	-0.000114		-0.000253	0.00073		-0.000136	0.000297
-0.000145	-0.000378		5.3e-05	0.000384		-0.000187	-0.000468		-0.000153	0.000239
0.000501	0.000484		0.000352	0.000326		0.000438	0.000724		0.0004	0.000722
0.001002	-0.000757		0.000659	-0.000315		0.000404	0.002349		0.000936	0.002123
0.012689	0.009535		0.009383	0.006881		0.011483	0.012928		0.008954	0.009613
0.001973	0.001343		0.001625	0.001168		0.002675	0.004574		0.00164	0.003339
0.000457	0.001409		0.000399	0.001012		-3.5e-05	-0.001225		-0.000156	-0.000684
0.008762	0.006836		0.00713	0.005712		0.008068	0.007999		0.006511	0.006431
-0.000196	0.000513		-6.8e-05	-5.8e-05		0.000209	-0.001097		-8.4e-05	-0.000372
0.001414	0.001924		0.001012	0.000986		0.001153	0.001721		0.000964	0.000962
8.9e-05	0.000334		0.000122	4e-06		-0.000241	0.000346		-7e-06	0.000127
0.003255	0.002289		0.002416	0.002064		0.003683	0.002692		0.00261	0.002273
0.010661	0.008424		0.007316	0.006816		0.008176	0.008486		0.005603	0.006513
0.002075	0.002547		0.00135	0.002627		0.001714	4.4e-05		0.001111	-0.00102
0.005888	0.007357		0.003972	0.005293		0.003915	-0.000714		0.002785	-0.00083
0.003365	0.00641		0.003719	0.008017		0.002516	-0.003048		0.002629	-0.003335
-7.5e-05	-0.000278		6.4e-05	-0.000113		0.00017	0.000281		-0.000222	0.000179
0.001722	0.001184		0.000833	-0.000256		0.001196	-0.002017		0.000664	-0.001829
-0.000674	-0.000946		-0.000362	-0.000369		-0.000245	0.000543		-0.000108	0.00143
-2.6e-05	0.001392		0.000858	0.001903		-0.00031	-0.002122		0.000551	-0.002856
-5.5e-05	-0.000461		3.9e-05	5.6e-05		-0.000347	-0.00066		9.6e-05	-0.000524
0.000372	0.000555		0.000454	0.000331		-0.00052	-0.00198		-0.000183	-0.00083
-0.000227	0.000137		5e-05	0.00027		-0.000102	-0.000283		0.000236	-0.000934
-0.000115	0.001396		0.000446	0.001161		-1.4e-05	0.000276		0.000128	-0.000193
-0.000171	0.000105		0.000322	0.000883		-5e-05	-2.9e-05		0.000474	0.000642
0.000101	3.9e-05		0.000211	0.000271		-0.00044	-0.00033		-2e-06	4e-05
-0.000189	0.000298		0.000115	0.000252		0.000263	0.000238		0.000108	-3.7e-05
-7e-06	4.8e-05		2e-05	3.9e-05		-3.2e-05	-1.7e-05		4.4e-05	0
0	0		0	0		0	0		0	0
-0.000395	-0.000463		-0.000292	-0.000528		-6.1e-05	0.000597		-0.00031	0.000644
0.006999	0.005426		0.006461	0.005245		0.005726	0.006159		0.005543	0.00622
0.006113	0.005058		0.006155	0.004526		0.005808	0.005365		0.005303	0.004505
0.005211	0.004512		0.005332	0.004326		0.005718	0.005442		0.005231	0.0054
-3.1e-05	0.000372		0.000204	-3.6e-05		0.000105	0.000802		0.00019	0.00059
0.009492	0.007441		0.009496	0.007264		0.00865	0.008573		0.008565	0.008641
-0.000271	-0.000309		-0.000276	-2.4e-05		-0.000354	7.6e-05		-0.000267	0.000335
0.000302	0.001168		5.9e-05	0.000691		-0.000228	0.000608		-0.000224	7.9e-05
0.000209	0.000448		0.000307	0.00049		0.000372	0.000832		0.000411	0.000728
0.000723	-1.6e-05		0.000787	5.7e-05		0.001043	0.001968		0.000735	0.001996
0.01127	0.008083		0.011802	0.008845		0.01178	0.01192		0.011621	0.012375
0.001718	0.000915		0.001517	0.000848		0.001832	0.003718		0.00176	0.003537
0.000428	0.001526		0.000399	0.001082		-4.2e-05	-0.000561		-2.4e-05	-0.000432
0.007794	0.005969		0.007857	0.006233		0.007455	0.007252		0.00759	0.007414
0.000242	-0.000793		1.1e-05	-7.6e-05		-3.5e-05	-0.000106		0.000109	-0.000459
0.001055	0.001065		0.001058	0.001093		0.001227	0.00108		0.001127	0.000884
0.000322	-0.000253		0.00022	-4e-06		0.000355	-7.8e-05		0.000208	9.7e-05
0.002239	0.001769		0.002483	0.001963		0.002293	0.00258		0.002656	0.002508
0.007369	0.007222		0.007989	0.006963		0.0055	0.006097		0.005948	0.006898
0.001486	0.00251		0.001519	0.002197		0.00106	-0.001622		0.00115	-0.001036
0.002613	0.004529		0.00335	0.004644		0.001923	-0.001102		0.00226	-0.000963
0.003362	0.007985		0.003481	0.008066		0.002376	-0.002845		0.002572	-0.002909
-0.000109	2.3e-05		-0.000195	3.9e-05		-0.000321	0.000172		-0.000188	0.000345
0.000441	-0.001452		0.00028	-0.000456		0.000544	-0.001772		0.000819	-0.002067
-0.00017	-8.1e-05		-0.000992	-0.001328		-0.000264	0.002714		-0.000569	0.002641
0.001088	0.001409		0.000661	0.001638		0.000595	-0.002343		0.000372	-0.001719
-0.00047	0.000502		-0.000105	0.000194		0.000258	-0.001004		7.4e-05	-0.000493
0.000308	0.000302		0.000475	0.000625		-0.00021	0.0003		-0.00037	-0.000563
-6.9e-05	0.000186		-9.5e-05	0.000233		0.000477	-0.001473		0.00021	-0.000949
0.000254	0.001199		0.000144	0.001331		-0.000126	-0.000888		-9.4e-05	-0.000277
0.000133	0.000974		0.000142	0.000574		4.7e-05	6.8e-05		5.6e-05	0.00022
0.000418	-8.3e-05		0.000302	1e-06		0	0.000452		-0.000216	8.3e-05
0.000303	0.000281		0.0005	0.000501		-9.9e-05	-7.6e-05		0.0004	0.000239
0.001426	0.000721		0.001002	0.000584		0.001257	0.002019		0.001065	0.000779
3.2e-05	3.4e-05		4.1e-05	2.5e-05		1.4e-05	5.4e-05		1.8e-05	5e-05
0	0		0	0		0	0		0	0
0.000102	-0.000735		-9.7e-05	-0.000394		-0.000169	0.000416		-0.000119	0.000554
0.006227	0.004696		0.006884	0.005305		0.005755	0.006929		0.00594	0.006192
0.006221	0.004371		0.00619	0.004822		0.00467	0.003737		0.005254	0.004573
0.005427	0.004013		0.005253	0.004436		0.004866	0.005542		0.005293	0.005002
0.000946	3.1e-05		0.000386	7.5e-05		0.000176	0.000144		8e-05	0.000566
0.008405	0.006413		0.008863	0.007076		0.007612	0.007903		0.007858	0.008338
-0.000182	0.000458		-3.6e-05	2.1e-05		-8.5e-05	0.000202		-0.000194	1e-06
-0.000127	0.00119		0.000122	0.001218		-0.00028	-0.000127		-0.000262	0.000302
0.000197	0.000577		0.000289	0.000253		0.000407	0.000589		0.000426	0.000212
0.000569	0.001088		0.000737	0.000811		0.000609	0.001366		0.001007	0.001891
0.01162	0.009367		0.011928	0.008891		0.011594	0.012359		0.011829	0.012308
0.00145	0.000865		0.001584	0.001219		0.001714	0.00374		0.001783	0.003819
0.000364	-0.000105		8.7e-05	0.001047		-0.00053	-0.000631		-7.8e-05	-0.000317
0.007498	0.006436		0.00747	0.005866		0.007793	0.007515		0.00732	0.007009
-0.000181	0.000658		-1.5e-05	-8.7e-05		0.000329	-0.000366		-4.6e-05	-0.000119
0.000877	0.000469		0.000703	0.000895		0.001345	6.7e-05		0.000939	0.000895
0.000235	6.1e-05		0.000228	-0.000184		0.000725	0.000139		0.000356	2.8e-05
0.001861	0.001866		0.002006	0.001489		0.001828	0.002024		0.002111	0.002259
0.005393	0.004763		0.006226	0.005449		0.003528	0.005914		0.004673	0.006081
0.00085	0.001263		0.001311	0.002092		0.000456	-0.001454		0.000838	-0.000681
0.001206	0.001614		0.001678	0.00321		0.00049	-0.001244		0.000871	-0.000762
0.003853	0.010004		0.003543	0.007363		0.002891	-0.002686		0.00264	-0.00058
-0.000454	0.000432		-5e-05	0.000246		-0.000476	0.000817		-0.000161	0.000467
-0.001453	-0.00072		-7.2e-05	-0.000756		0.00073	-0.001217		0.0005	-0.000807
-0.00204	-0.003561		-0.000598	-0.000869		-0.001499	0.008292		-0.000264	0.002962
0.000897	0.002255		0.000993	0.001962		0.000889	0.000233		0.000641	-0.001032
0.00039	0.000454		-9.8e-05	0.000438		0.000305	0.000427		7.8e-05	-0.000255
0.000864	0.001194		0.000536	0.000734		-0.000441	-0.000184		-0.000172	0.000273
-4.3e-05	0.000392		9.9e-05	0.000529		0.000239	-0.001088		0.00039	-0.000926
0.000274	0.001434		0.000412	0.000904		-0.000188	-1.5e-05		9.5e-05	-0.000453
0.000538	0.000468		0.000321	0.000482		0.000205	0.000722		0.000154	0.000398
0.000324	7.6e-05		0.000393	0.000187		-0.000341	-0.000108		-5.5e-05	0.000307
0.001692	0.001037		0.001465	0.001175		0.001407	0.000761		0.001117	0.001138
0.001609	0.000913		0.001638	0.00115		0.001748	0.000476		0.00151	0.002007
0.002004	0.001559		0.001137	0.000881		0.00238	0.001554		0.001109	0.000946
5.7e-05	8.3e-05		1.3e-05	5.1e-05		4.4e-05	0.000104		1e-06	2.1e-05
0	0		0	0		0	0		0	0
0.000104	-7.7e-05		7.1e-05	-0.000337		-0.000155	0.000656		-0.000199	0.000551
0.007341	0.005766		0.006996	0.005257		0.006533	0.00616		0.0063	0.00635
0.006312	0.005273		0.006185	0.005055		0.005139	0.004374		0.005114	0.004191
0.005398	0.004673		0.005378	0.004443		0.005276	0.004434		0.005169	0.004709
0.000623	-8.1e-05		0.000713	1.7e-05		0.000103	0.000704		0.00014	0.000618
0.008869	0.007474		0.00861	0.007176		0.007562	0.008578		0.007541	0.008219
0.000257	0.000106		0.000112	0.000246		-0.000136	-0.000119		-0.000142	5e-05
0.000102	0.001327		2.5e-05	0.001098		-0.000265	0.000198		-0.000293	0.000126
0.000457	-0.000103		0.000294	0.000306		0.000504	-0.00044		0.000492	-2.4e-05
0.000878	0.001368		0.000724	0.001191		0.001167	0.00211		0.000949	0.002126
0.012703	0.009315		0.012396	0.009405		0.011953	0.012605		0.012125	0.012515
0.00157	0.001688		0.001576	0.001145		0.001783	0.004029		0.00184	0.003975
-0.000288	0.0016		2.9e-05	0.001068		0.000136	7.6e-05		-9.2e-05	-0.00015
0.007781	0.006115		0.007624	0.00602		0.007674	0.007225		0.00754	0.007236
-0.000112	0.000269		-0.000211	0.000387		-0.000123	0.000226		-1.7e-05	-8.9e-05
0.00054	0.001223		0.000547	0.000998		0.000616	0.001298		0.000871	0.000946
0.000215	-0.000151		0.000168	3e-05		0.000248	0.000245		0.000446	0.000361
0.002244	0.001378		0.00206	0.001599		0.002412	0.002353		0.002138	0.002141
0.005544	0.004255		0.005724	0.004802		0.00447	0.006064		0.004288	0.00602
0.001375	0.002166		0.001259	0.001722		0.000817	0.000338		0.00076	-8e-06
0.001028	0.002924		0.001018	0.002317		0.000122	-0.0004		0.000275	-0.000381
0.003478	0.005323		0.003648	0.006834		0.002719	0.001997		0.002949	0.000858
0.000224	0.000331		0.000131	0.000265		0.00013	0.000451		-3.6e-05	0.00069
0.000208	-0.000146		-0.00031	-0.000423		0.000385	-0.000246		0.000294	-0.000316
5.7e-05	8e-06		-0.000573	-0.001136		0.000485	0.001376		-0.000113	0.003437
0.001007	0.002241		0.000853	0.002442		0.000548	-0.000251		0.000328	-0.000105
-3.4e-05	0.000353		0.000126	0.000386		-0.000202	9.7e-05		9.4e-05	0.00032
0.00058	0.000837		0.000679	0.000889		-1.1e-05	0.000616		-9e-05	0.000476
0.000312	0.000884		0.000272	0.000687		0.00037	-0.000428		0.000316	-0.000865
0.000616	0.000338		0.00046	0.000899		0.000418	-0.000386		0.000182	-0.000541
0.000359	4.9e-05		0.000343	0.000176		0.000213	0.000411		0.000299	0.000301
0.000358	0.000471		0.000349	0.000557		2.4e-05	0.000236		-0.000111	-8.5e-05
0.002391	0.00201		0.00207	0.001649		0.002016	0.002238		0.001855	0.001758
0.001791	0.001638		0.001845	0.001335		0.001618	0.002398		0.00163	0.002016
0.001787	0.001225		0.001895	0.001532		0.001463	0.001842		0.001653	0.001766
0.000414	0.000511		0.000201	0.000356		-0.0003	-0.000399		-0.000162	-0.00031
8.1e-05	5.4e-05		8.6e-05	8.2e-05		0.000115	0.000108		0.000117	9.9e-05
0	0		0	0		0	0		0	0
-0.000194	-0.000302		-3.8e-05	-0.000287		-0.000387	0.000513		-6.1e-05	0.000589
0.007652	0.004716		0.007361	0.005759		0.006653	0.006271		0.006303	0.006012
0.005749	0.00589		0.006181	0.005022		0.006275	0.004748		0.005122	0.004807
0.005362	0.004593		0.005517	0.00441		0.005509	0.004269		0.005273	0.004729
0.00051	0.000389		0.000458	0.000265		0.000227	0.001365		9e-05	0.000781
0.008449	0.00793		0.008441	0.007416		0.007803	0.007661		0.007767	0.007963
0.000131	0.000573		0.000147	-0.000184		-0.000476	0.000626		-0.000116	0.000127
1e-06	0.000242		0.000109	0.00098		-0.000303	0.000625		-0.000145	0.000164
-0.000274	0.001444		0.000335	0.000239		0.000723	0.000569		0.000618	0.000395
0.000402	0.000586		0.000939	0.001074		0.000565	0.004234		0.000768	0.002646
0.013087	0.009913		0.01293	0.009303		0.014299	0.012603		0.012352	0.012799
0.001874	-0.000583		0.0018	0.000956		0.002365	0.004383		0.002253	0.004216
0.000582	0.001538		0.00013	0.000819		-0.000115	-5.4e-05		7.4e-05	0.000357
0.007899	0.005338		0.007743	0.006202		0.006677	0.007238		0.007446	0.007417
-0.000805	0.000531		-0.000372	0.00055		-4.1e-05	-0.000565		-0.000164	0.000266
-0.000137	0.001647		0.000416	0.000884		0.001299	0.001941		0.000693	0.001203
-0.000253	0.000792		0.000184	5.1e-05		0.000686	0.00158		0.000169	0.000486
0.002017	0.002255		0.001939	0.001606		0.001841	0.001745		0.002116	0.002229
0.008736	0.008385		0.006293	0.004881		0.005715	0.007221		0.004934	0.006263
0.001907	0.000971		0.001671	0.001882		0.001291	0.001688		0.001081	0.000864
0.000554	0.00158		0.001082	0.001904		0.00064	0.001572		0.000448	0.000857
0.004027	0.005951		0.003963	0.004859		0.004324	0.003735		0.003108	0.002759
0.001331	-0.000461		0.000399	0.000286		0.000286	0.001442		0.000362	0.000838
0.001119	0.000238		0.000404	-0.000134		-0.000339	0.000589		0.000191	5.3e-05
0.00127	0.001046		0.000498	0.000338		0.001446	0.000406		0.000875	0.001922
-0.000172	0.003689		0.000571	0.002144		-0.002396	-0.000143		-6.1e-05	0.000115
5.2e-05	0.000187		0.000352	0.000213		0.000952	0.001309		-0.000162	0.000896
0.000682	0.000475		0.000327	0.00072		0.000381	0.001282		-6.7e-05	0.000573
0.000723	0.000187		0.000416	0.00114		3.8e-05	-0.002168		0.000272	-0.001119
0.000147	0.001861		0.000598	0.000711		-0.000188	-0.00241		0.000365	-0.000687
-0.00028	-4.9e-05		0.000254	0.00014		0.000942	-0.001206		0.000277	0.000209
0.000304	0.001949		0.000222	0.000829		-0.000271	-0.001404		-5.5e-05	-0.000593
0.001535	0.0015		0.002509	0.001862		0.002135	0.001821		0.002088	0.002352
0.002843	0.001141		0.002014	0.001233		0.001451	0.003752		0.001846	0.003336
0.002337	0.002871		0.002097	0.001289		0.001063	0.002024		0.001713	0.00226
-0.00057	0.000274		0.000373	0.000486		-0.000152	-0.000809		-0.000143	-0.000185
0.002017	0.001105		0.00163	0.001124		0.002536	0.005362		0.000949	0.001695
-3.7e-05	-3.5e-05		-4e-06	-3e-06		6.5e-05	9e-06		1.6e-05	1e-05
0	0		0	0		0	0		0	0
-0.000206	-0.000419		-0.00022	-0.00063		0.000255	0.000574		-9e-06	0.00036
0.007569	0.00612		0.007372	0.00542		0.006051	0.005958		0.006558	0.006024
0.006462	0.00483		0.006345	0.005092		0.005037	0.005567		0.005378	0.005056
0.005951	0.004281		0.00586	0.004366		0.00537	0.005464		0.005283	0.005458
0.000261	0.000593		0.000334	0.000245		9.1e-05	0.001006		0.000119	0.000659
0.008475	0.007502		0.008787	0.007498		0.008363	0.00737		0.008366	0.007524
1.4e-05	-0.000487		-3e-06	-0.000352		5.4e-05	0.000434		-0.000115	0.000321
0.000169	0.001086		8.3e-05	0.000918		0.00013	5.1e-05		-0.000153	-0.000133
0.000363	0.000379		0.000239	0.000912		0.00079	0.001265		0.000693	0.000823
0.001202	0.000943		0.001389	0.000665		0.000353	0.002964		0.000457	0.003153
0.013156	0.009269		0.013225	0.009103		0.012335	0.013293		0.012795	0.013045
0.002054	0.000599		0.002173	0.000631		0.002883	0.004496		0.002542	0.004876
0.000513	-0.00012		0.000392	0.000311		1.4e-05	0.000815		5.8e-05	0.000404
0.007638	0.006473		0.008335	0.006651		0.007333	0.007697		0.007781	0.00805
-0.000438	0.001198		-0.000178	0.000768		-0.000262	0.000651		-0.000251	0.000514
0.000577	0.000793		0.000819	0.000798		0.000718	0.001083		0.000839	0.001107
0.000338	0.000124		0.000177	0.000331		5.5e-05	0.000708		0.000251	0.000737
0.001885	0.001844		0.002366	0.002075		0.002056	0.00241		0.00232	0.002268
0.007749	0.005388		0.008094	0.006585		0.006349	0.007716		0.006726	0.007646
0.002317	0.002204		0.002235	0.001965		0.001795	0.001488		0.001586	0.001861
0.001318	0.001253		0.001348	0.001495		0.000871	0.001885		0.001251	0.001897
0.004473	0.004232		0.004856	0.004758		0.003291	0.003502		0.004099	0.004051
0.000369	0.000392		0.000459	0.000336		0.000699	0.001188		0.000549	0.00086
0.000488	-0.000101		0.000553	0.000427		9.4e-05	4.4e-05		0.000146	-0.000192
0.000981	0.000856		0.001003	0.000565		0.001402	0.001981		0.001176	0.001964
0.000299	0.001938		0.000455	0.001978		-0.000298	0.00044		-7.9e-05	0.000667
0.000909	0.000159		0.000672	0.000333		-0.000436	0.001845		-0.000347	0.001339
1e-06	0.000799		0.000202	0.000657		-0.000241	7.4e-05		-0.000101	0.000982
0.000306	0.00117		0.000447	0.00082		8.7e-05	-0.00102		-0.000364	-0.001947
0.000649	0.000707		0.000468	0.001266		0.000396	-0.000408		-3e-06	-0.001762
0.000223	0.000146		0.000358	0.000207		0.000151	0.000459		0.000509	0.000164
-1.1e-05	0.00077		0.000388	0.001344		-0.000142	-0.00126		9e-06	-0.001664
0.002838	0.001726		0.002247	0.001279		0.002157	0.00272		0.002057	0.002278
0.002072	0.00096		0.002129	0.00098		0.002267	0.004345		0.001777	0.00394
0.002426	0.001089		0.002016	0.001278		0.002242	0.002795		0.001694	0.002358
0.000526	0.000437		0.000455	0.000474		6.6e-05	0.000439		0.000108	0.000663
0.002878	0.001381		0.002157	0.000786		0.00128	0.004236		0.001286	0.004283
-0.000953	-0.000374		-0.000887	-0.000544		-0.000452	0.000879		-0.000373	0.000957
2.3e-05	1e-05		1.3e-05	1.5e-05		-4e-06	3.2e-05		2.2e-05	4.6e-05
0	0		0	0		0	0		0	0
-0.000244	-0.000903		-0.00031	-0.000335		-0.000215	2e-06		-0.000112	0.000392
0.007301	0.005151		0.007191	0.005583		0.007372	0.006046		0.006523	0.006075
0.006666	0.005475		0.006268	0.005172		0.005833	0.004943		0.005403	0.004919
0.006192	0.004586		0.005925	0.004841		0.005325	0.006065		0.005368	0.005564
0.000531	-4.2e-05		0.000392	-7.2e-05		0.000234	0.000155		4e-05	0.000422
0.009825	0.007945		0.009114	0.007448		0.00905	0.008139		0.008666	0.007884
3e-06	-0.000441		-5.6e-05	-0.000301		-0.0003	0.000128		-0.000128	0.000191
0.00015	0.000981		0.000192	0.000785		-0.000334	-0.000615		-0.000157	-0.0003
0.000208	0.001483		0.000403	0.000874		0.000526	0.000538		0.000573	0.000686
0.001863	0.000441		0.001357	0.000831		0.000718	0.002939		0.000842	0.002726
0.013398	0.008755		0.013004	0.008963		0.013119	0.012934		0.012668	0.012977
0.002372	0.000959		0.002163	0.000576		0.002197	0.005401		0.002341	0.004911
0.000186	0.000464		0.00018	0.000262		0.000152	-2.9e-05		-3.9e-05	0.000577
0.009204	0.007075		0.008582	0.006802		0.008613	0.008766		0.008115	0.008303
0.000273	0.000364		-8e-06	0.000545		-0.000324	0.00058		3e-05	0.000558
0.001681	0.001011		0.001458	0.001349		0.000903	0.001213		0.001341	0.001275
0.000227	0.000433		0.000274	0.000497		0.000426	0.000551		0.000335	0.000452
0.003277	0.002467		0.002642	0.002278		0.002994	0.002662		0.002651	0.002682
0.009617	0.00858		0.008914	0.00689		0.008835	0.008477		0.007803	0.008103
0.002579	0.002618		0.002292	0.002383		0.001806	0.002267		0.001847	0.001799
0.001781	0.002102		0.001775	0.001878		0.002306	0.002517		0.001548	0.002074
0.005471	0.005028		0.005593	0.004975		0.004923	0.004734		0.005019	0.004656
0.000305	0.000473		0.000373	0.000471		0.000441	0.000323		0.000449	0.000867
0.000459	0.001006		0.000514	0.000561		0.000351	-0.00068		0.00039	-8e-06
0.000948	0.000111		0.001002	0.000318		0.000823	0.002407		0.000973	0.001909
0.000772	0.001586		0.000167	0.001067		0.000877	0.001128		0.000143	0.001284
0.000561	0.000566		0.000428	0.000103		-0.000675	0.000791		-0.000526	0.001627
0.000285	0.000536		7.5e-05	0.000584		-9.9e-05	0.001917		-6.6e-05	0.00087
0.000568	0.000405		8.8e-05	0.000592		-0.000916	-0.002157		-0.000194	-0.001282
0.000374	0.001615		0.000296	0.001034		-0.000364	-0.002697		-1.1e-05	-0.001543
0.000686	0.00027		0.000371	0.000389		0.000804	0.000405		0.000434	0.000578
0.000851	0.001724		0.000297	0.00135		0.000303	-0.002037		-4.6e-05	-0.00173
0.001756	0.000739		0.002184	0.001528		0.001902	0.0019		0.001896	0.002268
0.001966	0.00097		0.002348	0.001043		0.001297	0.003468		0.00218	0.003968
0.001447	0.00111		0.001644	0.001014		0.001239	0.001911		0.001486	0.002062
0.00063	0.000523		0.000443	0.000497		0.00022	0.001274		0.000181	0.000903
0.001334	0.000172		0.002091	0.000733		0.000837	0.003525		0.001464	0.004307
-0.001084	-0.000975		-0.000508	-0.000216		-0.000394	0.001756		-5.1e-05	0.001493
0.000104	-9e-06		3.6e-05	8.6e-05		0.000702	0.001271		0.000316	0.000733
8e-06	6.6e-05		3.2e-05	2.8e-05		8.3e-05	7.9e-05		3.5e-05	3.7e-05
0	0		0	0		0	0		0	0
-0.000388	0.000263		-0.000428	-0.000538		-0.000296	0.000425		1.1e-05	0.000298
0.007052	0.005659		0.006808	0.005832		0.006647	0.006399		0.006548	0.006024
0.006197	0.005404		0.006072	0.005363		0.005837	0.004689		0.005597	0.004665
0.005948	0.005815		0.006065	0.004954		0.005661	0.0055		0.005235	0.005349
0.000564	-0.000602		0.00055	-0.000428		-6.9e-05	0.000258		9.6e-05	8.3e-05
0.009693	0.007357		0.009457	0.007564		0.009138	0.008869		0.008801	0.008392
-0.00017	-4e-05		-0.000195	-0.000105		-6.9e-05	0.000117		-0.00014	9.1e-05
0.000364	0.000523		0.000201	0.000369		-0.000182	-0.000299		-0.000421	-0.000609
0.000771	0.000916		0.000469	0.00102		0.000605	0.000364		0.000429	0.000579
0.001369	0.001301		0.00128	0.000454		0.00164	0.002602		0.000926	0.002639
0.012809	0.008935		0.012815	0.008818		0.01301	0.013013		0.012644	0.012959
0.002179	0.000358		0.002118	0.000748		0.002087	0.005092		0.002065	0.004635
-0.000124	0.000436		1.4e-05	0.000519		-0.00026	0.000795		1.8e-05	0.000658
0.008918	0.006826		0.009242	0.006982		0.008411	0.008514		0.008443	0.008823
0.000144	0.000102		0.000115	0.000255		0.000548	0.000434		0.000295	0.000653
0.002093	0.00211		0.001919	0.001659		0.002252	0.001524		0.001789	0.001587
0.000426	0.000892		0.000278	0.000466		0.000572	0.000327		0.000381	0.000393
0.00322	0.002972		0.00338	0.002631		0.003294	0.003409		0.003354	0.003283
0.010719	0.00743		0.01001	0.008122		0.009671	0.00934		0.008753	0.008729
0.002552	0.002718		0.002515	0.002791		0.002574	0.002415		0.00198	0.002655
0.002637	0.002714		0.001946	0.00229		0.002042	0.002518		0.001809	0.002298
0.007747	0.006386		0.006752	0.005919		0.007672	0.006742		0.006119	0.005377
0.000422	0.000515		0.000479	0.000391		0.00021	0.000995		0.000428	0.000861
0.000568	0.000744		0.000287	0.00051		0.000666	0.000445		0.000309	-0.000324
0.001052	-1.7e-05		0.000864	0.000158		0.000694	0.001465		0.000775	0.001329
-0.000491	-0.000139		0.000269	0.000443		-4.5e-05	0.00199		0.000282	0.001715
-0.000163	-0.000371		0.000172	0.000109		-0.000515	0.002018		-0.000527	0.001294
-4.7e-05	0.000426		0.000235	0.000335		0.000105	0.000731		9.8e-05	0.001
-0.000481	0.000235		-0.000187	0.000517		0.000182	-0.000623		-0.000308	-0.001213
-8.9e-05	0.000795		0.000252	0.001139		-7.6e-05	-0.001421		2.1e-05	-0.001403
0.000241	0.000692		0.000407	0.00046		0.000396	0.000893		0.000325	0.000525
0.000112	0.001478		0.000231	0.001015		-0.000237	-0.001722		0.000127	-0.001492
0.0019	0.00197		0.002011	0.001549		0.001625	0.002176		0.001687	0.002391
0.002888	0.001157		0.002594	0.001415		0.002736	0.003991		0.002388	0.003862
0.001054	0.000859		0.000878	0.000828		0.00098	0.001462		0.000812	0.001258
0.000188	0.000534		0.000274	0.000776		0.000231	0.000887		4.3e-05	0.000946
0.001936	0.000621		0.001727	0.000499		0.002045	0.004825		0.001671	0.004203
0.000389	0.000602		-0.00022	-0.000579		0.000542	0.001765		-4e-06	0.001655
2e-06	0.000127		0.000211	3.5e-05		0.000318	0.001221		0.000621	0.00152
0.000755	0.000656		0.000762	0.000679		0.001359	0.001133		0.001195	0.001382
-2e-06	3.6e-05		-6e-06	3.4e-05		2e-05	-6e-05		1.4e-05	-2.9e-05
0	0		0	0		0	0		0	0
[truncated: 9,649 more rows]
