# Supplementary material for: Observation of coordinated RNA folding events by systematic cotranscriptional RNA structure probing
Source: Nat Commun. 2023 Nov 29;14:7839. doi: 10.1038/s41467-023-43395-9 (PMC10687018; doi:10.1038/s41467-023-43395-9)
Supplement: Supplementary file 6 — Source Data [file 41467_2023_43395_MOESM6_ESM.zip › Source_Data/FigS20_Source_Data.xlsx]

## Sheet: e
G4P_IH23_wt_5F590320_dG	G4P_IH23_wt_5F590320Frac >= dG		G4P_IH23_rnd_63B86F9B_dG	G4P_IH23_rnd_63B86F9BFrac >= dG		G4P_IH23_nbal_63DEE775_dG	G4P_IH23_nbal_63DEE775Frac >= dG		G4P_IH23_shf_63000B92_dG	G4P_IH23_shf_63000B92Frac >= dG
-50	0		-50	0		-50	0		-50	0
-49.9	0		-49.9	0		-49.9	0		-49.9	0
-49.8	0		-49.8	0		-49.8	0		-49.8	0
-49.7	0		-49.7	0		-49.7	0		-49.7	0
-49.6	0		-49.6	0		-49.6	0		-49.6	0
-49.5	0		-49.5	0		-49.5	0		-49.5	0
-49.4	0		-49.4	0		-49.4	0		-49.4	0
-49.3	0		-49.3	0		-49.3	0		-49.3	0
-49.2	0		-49.2	0		-49.2	0		-49.2	0
-49.1	0		-49.1	0		-49.1	0		-49.1	0
-49	0		-49	0		-49	0		-49	0
-48.9	0		-48.9	0		-48.9	0		-48.9	0
-48.8	0		-48.8	0		-48.8	0		-48.8	0
-48.7	0		-48.7	0		-48.7	0		-48.7	0
-48.6	0		-48.6	0		-48.6	0		-48.6	0
-48.5	0		-48.5	0		-48.5	0		-48.5	0
-48.4	0		-48.4	0		-48.4	0		-48.4	0
-48.3	0		-48.3	0		-48.3	0		-48.3	0
-48.2	0		-48.2	0		-48.2	0		-48.2	0
-48.1	0		-48.1	0		-48.1	0		-48.1	0
-48	0		-48	0		-48	0		-48	0
-47.9	0		-47.9	0		-47.9	0		-47.9	0
-47.8	0		-47.8	0		-47.8	0		-47.8	0
-47.7	0		-47.7	0		-47.7	0		-47.7	0
-47.6	0		-47.6	0		-47.6	0		-47.6	0
-47.5	0		-47.5	0		-47.5	0		-47.5	0
-47.4	0		-47.4	0		-47.4	0		-47.4	0
-47.3	0		-47.3	0		-47.3	0		-47.3	0
-47.2	0		-47.2	0		-47.2	0		-47.2	0
-47.1	0		-47.1	0		-47.1	0		-47.1	0
-47	0		-47	0		-47	0		-47	0
-46.9	0		-46.9	0		-46.9	0		-46.9	0
-46.8	0		-46.8	0		-46.8	0		-46.8	0
-46.7	0		-46.7	0		-46.7	0		-46.7	0
-46.6	0		-46.6	0		-46.6	0		-46.6	0
-46.5	0		-46.5	0		-46.5	0		-46.5	0
-46.4	0		-46.4	0		-46.4	0		-46.4	0
-46.3	0		-46.3	0		-46.3	0		-46.3	0
-46.2	0		-46.2	0		-46.2	0		-46.2	0
-46.1	0		-46.1	0		-46.1	0		-46.1	0
-46	0		-46	0		-46	0		-46	0
-45.9	0		-45.9	0		-45.9	0		-45.9	0
-45.8	0		-45.8	0		-45.8	0		-45.8	0
-45.7	0		-45.7	0		-45.7	0		-45.7	0
-45.6	0		-45.6	0		-45.6	0		-45.6	0
-45.5	0		-45.5	0		-45.5	0		-45.5	0
-45.4	0		-45.4	0		-45.4	0		-45.4	0
-45.3	0		-45.3	0		-45.3	0		-45.3	0
-45.2	0		-45.2	0		-45.2	0		-45.2	0
-45.1	0		-45.1	0		-45.1	0		-45.1	0
-45	0		-45	0		-45	0		-45	0
-44.9	0		-44.9	0		-44.9	0		-44.9	0
-44.8	0		-44.8	0		-44.8	0		-44.8	0
-44.7	0		-44.7	0		-44.7	0		-44.7	0
-44.6	0		-44.6	0		-44.6	0		-44.6	0
-44.5	0		-44.5	0		-44.5	0		-44.5	0
-44.4	0		-44.4	0		-44.4	0		-44.4	0
-44.3	0		-44.3	0		-44.3	0		-44.3	0
-44.2	0		-44.2	0		-44.2	0		-44.2	0
-44.1	0		-44.1	0		-44.1	0		-44.1	0
-44	0		-44	0		-44	0		-44	0
-43.9	0		-43.9	0		-43.9	0		-43.9	0
-43.8	0		-43.8	0		-43.8	0		-43.8	0
-43.7	0		-43.7	0		-43.7	0		-43.7	0
-43.6	0		-43.6	0		-43.6	0		-43.6	0
-43.5	0		-43.5	0		-43.5	0		-43.5	0
-43.4	0		-43.4	0		-43.4	0		-43.4	0
-43.3	0		-43.3	0		-43.3	0		-43.3	0
-43.2	0		-43.2	0		-43.2	0		-43.2	0
-43.1	0		-43.1	0		-43.1	0		-43.1	0
-43	0		-43	0		-43	0		-43	0
-42.9	0		-42.9	0		-42.9	0		-42.9	0
-42.8	0		-42.8	0		-42.8	0		-42.8	0
-42.7	0		-42.7	0		-42.7	0		-42.7	0
-42.6	0		-42.6	0		-42.6	0		-42.6	0
-42.5	0		-42.5	0		-42.5	0		-42.5	0
-42.4	0		-42.4	0		-42.4	0		-42.4	0
-42.3	0		-42.3	0		-42.3	0		-42.3	0
-42.2	0		-42.2	0		-42.2	0		-42.2	0
-42.1	0		-42.1	0		-42.1	0		-42.1	0
-42	0		-42	0		-42	0		-42	0
-41.9	0		-41.9	0		-41.9	0		-41.9	0
-41.8	0		-41.8	0		-41.8	0		-41.8	0
-41.7	0		-41.7	0		-41.7	0		-41.7	0
-41.6	0		-41.6	0		-41.6	0		-41.6	0
-41.5	0		-41.5	0		-41.5	0		-41.5	0
-41.4	0		-41.4	0		-41.4	0		-41.4	0
-41.3	0		-41.3	0		-41.3	0		-41.3	0
-41.2	0		-41.2	0		-41.2	0		-41.2	0
-41.1	0		-41.1	0		-41.1	0		-41.1	0
-41	0		-41	0		-41	0		-41	0
-40.9	0		-40.9	0		-40.9	0		-40.9	0
-40.8	0		-40.8	0		-40.8	0		-40.8	0
-40.7	0		-40.7	0		-40.7	0		-40.7	0
-40.6	0		-40.6	0		-40.6	0		-40.6	0
-40.5	0		-40.5	0		-40.5	0		-40.5	0
-40.4	0		-40.4	0		-40.4	0		-40.4	0
-40.3	0		-40.3	0		-40.3	0		-40.3	0
-40.2	0		-40.2	0		-40.2	0		-40.2	0
-40.1	0		-40.1	0		-40.1	0		-40.1	0
-40	0		-40	0		-40	0		-40	0
-39.9	0		-39.9	0		-39.9	0		-39.9	0
-39.8	0		-39.8	0		-39.8	0		-39.8	0
-39.7	0		-39.7	0		-39.7	0		-39.7	0
-39.6	0		-39.6	0		-39.6	0		-39.6	0
-39.5	0		-39.5	0		-39.5	0		-39.5	0
-39.4	0		-39.4	0		-39.4	0		-39.4	0
-39.3	0		-39.3	0		-39.3	0		-39.3	0
-39.2	0		-39.2	0		-39.2	0		-39.2	0
-39.1	0		-39.1	0		-39.1	0		-39.1	0
-39	0		-39	0		-39	0		-39	0
-38.9	0		-38.9	0		-38.9	0		-38.9	0
-38.8	0		-38.8	0		-38.8	0		-38.8	0
-38.7	0		-38.7	0		-38.7	0		-38.7	0
-38.6	0		-38.6	0		-38.6	0		-38.6	0
-38.5	0		-38.5	0		-38.5	0		-38.5	0
-38.4	0		-38.4	0		-38.4	0		-38.4	0
-38.3	0		-38.3	0		-38.3	0		-38.3	0
-38.2	0		-38.2	0		-38.2	0		-38.2	0
-38.1	0		-38.1	0		-38.1	0		-38.1	0
-38	0		-38	0		-38	0		-38	0
-37.9	0		-37.9	0		-37.9	0		-37.9	0
-37.8	0		-37.8	0		-37.8	0		-37.8	0
-37.7	0		-37.7	0		-37.7	0		-37.7	0
-37.6	0		-37.6	0		-37.6	0		-37.6	0
-37.5	0		-37.5	0		-37.5	0		-37.5	0
-37.4	0		-37.4	0		-37.4	0		-37.4	0
-37.3	0		-37.3	0		-37.3	0		-37.3	0
-37.2	0		-37.2	0		-37.2	0		-37.2	0
-37.1	0		-37.1	0		-37.1	0		-37.1	0
-37	0		-37	0		-37	0		-37	0
-36.9	0		-36.9	0		-36.9	0		-36.9	0
-36.8	0		-36.8	0		-36.8	0		-36.8	0
-36.7	0		-36.7	0		-36.7	0		-36.7	0
-36.6	0		-36.6	0		-36.6	0		-36.6	0
-36.5	0		-36.5	0		-36.5	0		-36.5	0
-36.4	0		-36.4	0		-36.4	0		-36.4	0
-36.3	0		-36.3	0		-36.3	0		-36.3	0
-36.2	0		-36.2	0		-36.2	0		-36.2	0
-36.1	0		-36.1	0		-36.1	0		-36.1	0
-36	0		-36	0		-36	0		-36	0
-35.9	0		-35.9	0		-35.9	0		-35.9	0
-35.8	0		-35.8	0		-35.8	0		-35.8	0
-35.7	0		-35.7	0		-35.7	0		-35.7	0
-35.6	0		-35.6	0		-35.6	0		-35.6	0
-35.5	0		-35.5	0		-35.5	0		-35.5	0
-35.4	0		-35.4	0		-35.4	0		-35.4	0
-35.3	0		-35.3	0		-35.3	0		-35.3	0
-35.2	0		-35.2	0		-35.2	0		-35.2	0
-35.1	0		-35.1	0		-35.1	0		-35.1	0
-35	0		-35	0		-35	0		-35	0
-34.9	0		-34.9	0		-34.9	0		-34.9	0
-34.8	0		-34.8	0		-34.8	0		-34.8	0
-34.7	0		-34.7	0		-34.7	0		-34.7	0
-34.6	0		-34.6	0		-34.6	0		-34.6	0
-34.5	0		-34.5	0		-34.5	0		-34.5	0
-34.4	0		-34.4	0		-34.4	0		-34.4	0
-34.3	0		-34.3	0		-34.3	0		-34.3	0
-34.2	0		-34.2	0		-34.2	0		-34.2	0
-34.1	0		-34.1	0		-34.1	0		-34.1	0
-34	0		-34	0		-34	0		-34	0
-33.9	0		-33.9	0		-33.9	0		-33.9	0
-33.8	0		-33.8	0		-33.8	0		-33.8	0
-33.7	0		-33.7	0		-33.7	0		-33.7	0
-33.6	0		-33.6	0		-33.6	0		-33.6	0
-33.5	0		-33.5	0		-33.5	0		-33.5	0
-33.4	0		-33.4	0		-33.4	0		-33.4	0
-33.3	0		-33.3	0		-33.3	0		-33.3	0
-33.2	0		-33.2	0		-33.2	0		-33.2	0
-33.1	0		-33.1	0		-33.1	0		-33.1	0
-33	0		-33	0		-33	0		-33	0
-32.9	0		-32.9	0		-32.9	0		-32.9	0
-32.8	0		-32.8	0		-32.8	0		-32.8	0
-32.7	0		-32.7	0		-32.7	0		-32.7	0
-32.6	0		-32.6	0		-32.6	0		-32.6	0
-32.5	0		-32.5	0		-32.5	0		-32.5	0
-32.4	0		-32.4	0		-32.4	0		-32.4	0
-32.3	0		-32.3	0		-32.3	0		-32.3	0
-32.2	0		-32.2	0		-32.2	0		-32.2	0
-32.1	0		-32.1	0		-32.1	0		-32.1	0
-32	0		-32	0		-32	0		-32	0
-31.9	0		-31.9	0		-31.9	0		-31.9	0
-31.8	0		-31.8	0		-31.8	0		-31.8	0
-31.7	0		-31.7	0		-31.7	0		-31.7	0
-31.6	0		-31.6	0		-31.6	0		-31.6	0
-31.5	0		-31.5	0		-31.5	0		-31.5	0
-31.4	0		-31.4	0		-31.4	0		-31.4	0
-31.3	0		-31.3	0		-31.3	0		-31.3	0
-31.2	0		-31.2	0		-31.2	0		-31.2	0
-31.1	0		-31.1	0		-31.1	0		-31.1	0
-31	0		-31	0		-31	0		-31	0
-30.9	0		-30.9	0		-30.9	0		-30.9	0
-30.8	0		-30.8	0		-30.8	0		-30.8	0
-30.7	0		-30.7	0		-30.7	0		-30.7	0
-30.6	0		-30.6	0		-30.6	0		-30.6	0
-30.5	0		-30.5	0		-30.5	0		-30.5	0
-30.4	0		-30.4	0		-30.4	0		-30.4	0
-30.3	0		-30.3	0		-30.3	0		-30.3	0
-30.2	0		-30.2	0		-30.2	0		-30.2	0
-30.1	0		-30.1	0		-30.1	0		-30.1	0
-30	0		-30	0		-30	0		-30	0
-29.9	0		-29.9	0		-29.9	0		-29.9	0
-29.8	0		-29.8	0		-29.8	0		-29.8	0
-29.7	0		-29.7	0		-29.7	0		-29.7	0
-29.6	0		-29.6	0		-29.6	0		-29.6	0
-29.5	0		-29.5	0		-29.5	0		-29.5	0
-29.4	0		-29.4	0		-29.4	0		-29.4	0
-29.3	0		-29.3	0		-29.3	0		-29.3	0
-29.2	0		-29.2	0		-29.2	0		-29.2	0
-29.1	0		-29.1	0		-29.1	0		-29.1	0
-29	0		-29	0		-29	0		-29	0
-28.9	0		-28.9	0		-28.9	0		-28.9	0
-28.8	0		-28.8	0		-28.8	0		-28.8	0
-28.7	0		-28.7	0		-28.7	0		-28.7	0
-28.6	0		-28.6	0		-28.6	0		-28.6	0
-28.5	0		-28.5	0		-28.5	0		-28.5	0
-28.4	0		-28.4	0		-28.4	0		-28.4	0
-28.3	0		-28.3	0		-28.3	0		-28.3	0
-28.2	0		-28.2	0		-28.2	0		-28.2	0
-28.1	0		-28.1	0		-28.1	0		-28.1	0
-28	0		-28	0		-28	0		-28	0
-27.9	0		-27.9	0		-27.9	0		-27.9	0
-27.8	0		-27.8	0		-27.8	0		-27.8	0
-27.7	0		-27.7	0		-27.7	0		-27.7	0
-27.6	0		-27.6	0		-27.6	0		-27.6	0
-27.5	0		-27.5	0		-27.5	0		-27.5	0
-27.4	0		-27.4	0		-27.4	0		-27.4	0
-27.3	0		-27.3	0		-27.3	0		-27.3	0
-27.2	0		-27.2	0		-27.2	0		-27.2	0
-27.1	0		-27.1	0		-27.1	0		-27.1	0
-27	0		-27	0		-27	0		-27	0
-26.9	0		-26.9	0		-26.9	0		-26.9	0
-26.8	0		-26.8	0		-26.8	0		-26.8	0
-26.7	0		-26.7	0		-26.7	0		-26.7	0
-26.6	0		-26.6	0		-26.6	0		-26.6	0
-26.5	0		-26.5	0		-26.5	0		-26.5	0
-26.4	0		-26.4	0		-26.4	0		-26.4	0
-26.3	0		-26.3	0		-26.3	0		-26.3	0
-26.2	0		-26.2	0		-26.2	0		-26.2	0
-26.1	0		-26.1	0		-26.1	0		-26.1	0
-26	0		-26	0		-26	0		-26	0
-25.9	0		-25.9	0		-25.9	0		-25.9	0
-25.8	0		-25.8	0		-25.8	0		-25.8	0
-25.7	0		-25.7	0		-25.7	0		-25.7	0
-25.6	0		-25.6	0		-25.6	0		-25.6	0
-25.5	0		-25.5	0		-25.5	0		-25.5	0
-25.4	0		-25.4	0		-25.4	0		-25.4	0
-25.3	0		-25.3	0		-25.3	0		-25.3	0
-25.2	0		-25.2	0		-25.2	0		-25.2	0
-25.1	0		-25.1	0		-25.1	0		-25.1	0
-25	0		-25	0		-25	0		-25	0
-24.9	0		-24.9	0		-24.9	0		-24.9	0
-24.8	0		-24.8	0		-24.8	0		-24.8	0
-24.7	0		-24.7	0		-24.7	0		-24.7	0
-24.6	0		-24.6	0		-24.6	0		-24.6	0
-24.5	0		-24.5	0		-24.5	0		-24.5	0
-24.4	0		-24.4	0		-24.4	0		-24.4	0
-24.3	0		-24.3	0		-24.3	0		-24.3	0
-24.2	0		-24.2	0		-24.2	0		-24.2	0
-24.1	0		-24.1	0		-24.1	0		-24.1	0
-24	0		-24	0		-24	0		-24	0
-23.9	0		-23.9	0		-23.9	0		-23.9	0
-23.8	0		-23.8	0		-23.8	0		-23.8	0
-23.7	0		-23.7	0		-23.7	0		-23.7	0
-23.6	0		-23.6	0		-23.6	0		-23.6	0
-23.5	0		-23.5	0		-23.5	0		-23.5	0
-23.4	0		-23.4	0		-23.4	0		-23.4	0
-23.3	0		-23.3	0		-23.3	0		-23.3	0
-23.2	0		-23.2	0		-23.2	0		-23.2	0
-23.1	0		-23.1	0		-23.1	0		-23.1	0
-23	0		-23	0		-23	0		-23	0
-22.9	0		-22.9	0		-22.9	0		-22.9	0
-22.8	0		-22.8	0		-22.8	0		-22.8	0
-22.7	0		-22.7	0		-22.7	0		-22.7	0
-22.6	0		-22.6	0		-22.6	0		-22.6	0
-22.5	0		-22.5	0		-22.5	0		-22.5	0
-22.4	0		-22.4	0		-22.4	0		-22.4	0
-22.3	0		-22.3	0		-22.3	0		-22.3	0
-22.2	0		-22.2	0		-22.2	0		-22.2	0
-22.1	0		-22.1	0		-22.1	0		-22.1	0
-22	0		-22	0		-22	0		-22	0
-21.9	0		-21.9	0		-21.9	0		-21.9	0
-21.8	0		-21.8	0		-21.8	0		-21.8	0
-21.7	0		-21.7	0		-21.7	0		-21.7	0
-21.6	0		-21.6	0		-21.6	0		-21.6	0
-21.5	0		-21.5	0		-21.5	0		-21.5	0
-21.4	0		-21.4	0		-21.4	0		-21.4	0
-21.3	0		-21.3	0		-21.3	0		-21.3	0
-21.2	0		-21.2	0		-21.2	0		-21.2	0
-21.1	0		-21.1	0		-21.1	0		-21.1	0
-21	0		-21	0		-21	0		-21	0
-20.9	0		-20.9	0		-20.9	0		-20.9	0
-20.8	0		-20.8	0		-20.8	0		-20.8	0
-20.7	0		-20.7	0		-20.7	0		-20.7	0
-20.6	0		-20.6	0		-20.6	0		-20.6	0
-20.5	0		-20.5	0		-20.5	0		-20.5	0
-20.4	0		-20.4	0		-20.4	0		-20.4	0
-20.3	0		-20.3	0		-20.3	0		-20.3	0
-20.2	0		-20.2	0		-20.2	0		-20.2	0
-20.1	0		-20.1	0		-20.1	0		-20.1	0
-20	0		-20	0		-20	0		-20	0
-19.9	0		-19.9	0		-19.9	0		-19.9	0
-19.8	0		-19.8	0		-19.8	0		-19.8	0
-19.7	0		-19.7	0		-19.7	0		-19.7	0
-19.6	0		-19.6	0		-19.6	0		-19.6	0
-19.5	0		-19.5	0		-19.5	0		-19.5	0
-19.4	0		-19.4	0		-19.4	0		-19.4	0
-19.3	0		-19.3	0		-19.3	0		-19.3	0
-19.2	0		-19.2	0		-19.2	0		-19.2	0
-19.1	0		-19.1	0		-19.1	0		-19.1	0
-19	0		-19	0		-19	0		-19	0
-18.9	0		-18.9	0		-18.9	0		-18.9	0
-18.8	0		-18.8	0		-18.8	0		-18.8	0
-18.7	0		-18.7	0		-18.7	0		-18.7	0
-18.6	0		-18.6	0		-18.6	0		-18.6	0
-18.5	0		-18.5	0		-18.5	0		-18.5	0
-18.4	0		-18.4	0		-18.4	0		-18.4	0
-18.3	0		-18.3	0		-18.3	0		-18.3	0
-18.2	0		-18.2	0		-18.2	0		-18.2	0
-18.1	0		-18.1	0		-18.1	0		-18.1	0
-18	0		-18	0		-18	0		-18	0
-17.9	0		-17.9	0		-17.9	0		-17.9	0
-17.8	0		-17.8	0		-17.8	0		-17.8	0
-17.7	0		-17.7	0		-17.7	0		-17.7	0
-17.6	0		-17.6	0		-17.6	0		-17.6	0
-17.5	0		-17.5	0		-17.5	0		-17.5	0
-17.4	0		-17.4	0		-17.4	0		-17.4	0
-17.3	0		-17.3	0		-17.3	0		-17.3	0
-17.2	0		-17.2	0		-17.2	0		-17.2	0
-17.1	0		-17.1	0		-17.1	0		-17.1	0
-17	0		-17	0		-17	0		-17	0
-16.9	0		-16.9	0		-16.9	0		-16.9	0
-16.8	0		-16.8	0		-16.8	0		-16.8	0
-16.7	0		-16.7	0		-16.7	0		-16.7	0
-16.6	0		-16.6	0		-16.6	0		-16.6	0
-16.5	0		-16.5	0		-16.5	0		-16.5	0
-16.4	0		-16.4	0		-16.4	0		-16.4	0
-16.3	0		-16.3	0		-16.3	0		-16.3	0
-16.2	0		-16.2	0		-16.2	0		-16.2	0
-16.1	0		-16.1	0		-16.1	0		-16.1	0
-16	0		-16	0		-16	0		-16	0
-15.9	0		-15.9	0		-15.9	0		-15.9	0
-15.8	0		-15.8	0		-15.8	0		-15.8	0
-15.7	0		-15.7	0		-15.7	0		-15.7	0
-15.6	0		-15.6	0		-15.6	0		-15.6	0
-15.5	0		-15.5	0		-15.5	0		-15.5	0
-15.4	0		-15.4	0		-15.4	0		-15.4	0
-15.3	0		-15.3	0		-15.3	0		-15.3	0
-15.2	0		-15.2	0		-15.2	0		-15.2	0
-15.1	0		-15.1	0		-15.1	0		-15.1	0
-15	0		-15	0		-15	0		-15	0
-14.9	0		-14.9	0		-14.9	0		-14.9	0
-14.8	0		-14.8	0		-14.8	0		-14.8	0
-14.7	0		-14.7	0		-14.7	0		-14.7	0
-14.6	0		-14.6	0		-14.6	0		-14.6	0
-14.5	0		-14.5	0		-14.5	0		-14.5	0
-14.4	0		-14.4	0		-14.4	0		-14.4	0
-14.3	0		-14.3	0		-14.3	0		-14.3	0
-14.2	0		-14.2	0		-14.2	0		-14.2	0
-14.1	0		-14.1	0		-14.1	0		-14.1	0
-14	0		-14	0		-14	0		-14	0
-13.9	0		-13.9	0		-13.9	0		-13.9	0
-13.8	0		-13.8	0		-13.8	0		-13.8	0
-13.7	0		-13.7	0		-13.7	0		-13.7	0
-13.6	0		-13.6	0		-13.6	0		-13.6	0
-13.5	0		-13.5	0		-13.5	0		-13.5	0
-13.4	0		-13.4	0		-13.4	0		-13.4	0
-13.3	0		-13.3	0		-13.3	0		-13.3	0
-13.2	0		-13.2	0		-13.2	0		-13.2	0
-13.1	0		-13.1	0		-13.1	0		-13.1	0
-13	0		-13	0		-13	0		-13	0
-12.9	0		-12.9	0		-12.9	0		-12.9	0
-12.8	0		-12.8	0		-12.8	0		-12.8	0
-12.7	0		-12.7	0		-12.7	0		-12.7	0
-12.6	0		-12.6	0		-12.6	0		-12.6	0
-12.5	0		-12.5	0		-12.5	0		-12.5	0
-12.4	0		-12.4	0		-12.4	0		-12.4	0
-12.3	0		-12.3	0		-12.3	0		-12.3	0
-12.2	0		-12.2	0		-12.2	0		-12.2	0
-12.1	0		-12.1	0		-12.1	0		-12.1	0
-12	0		-12	0		-12	0		-12	0
-11.9	0		-11.9	0		-11.9	0		-11.9	0
-11.8	0		-11.8	0		-11.8	0		-11.8	0
-11.7	0		-11.7	0		-11.7	0		-11.7	0
-11.6	0		-11.6	0		-11.6	0		-11.6	0
-11.5	0		-11.5	0		-11.5	0		-11.5	0
-11.4	0		-11.4	0		-11.4	0		-11.4	0
-11.3	0		-11.3	0		-11.3	0		-11.3	0
-11.2	0		-11.2	0		-11.2	0		-11.2	0
-11.1	0		-11.1	0		-11.1	0		-11.1	0
-11	0		-11	0		-11	0		-11	0
-10.9	0		-10.9	0		-10.9	0		-10.9	0
-10.8	0		-10.8	0		-10.8	0		-10.8	0
-10.7	0		-10.7	0		-10.7	0		-10.7	0
-10.6	0		-10.6	0		-10.6	0		-10.6	0
-10.5	0		-10.5	0		-10.5	0		-10.5	0
-10.4	0		-10.4	0		-10.4	0		-10.4	0
-10.3	0		-10.3	0.0003		-10.3	0		-10.3	0
-10.2	0		-10.2	0.0003		-10.2	0		-10.2	0
-10.1	0		-10.1	0.0003		-10.1	0		-10.1	0
-10	0		-10	0.0003		-10	0		-10	0
-9.9	0		-9.9	0.0003		-9.9	0		-9.9	0
-9.8	0		-9.8	0.0003		-9.8	0		-9.8	0
-9.7	0		-9.7	0.0007		-9.7	0		-9.7	0
-9.6	0		-9.6	0.0007		-9.6	0		-9.6	0
-9.5	0		-9.5	0.0007		-9.5	0		-9.5	0
-9.4	0		-9.4	0.001		-9.4	0		-9.4	0
-9.3	0		-9.3	0.001		-9.3	0		-9.3	0
-9.2	0		-9.2	0.0013		-9.2	0		-9.2	0
-9.1	0		-9.1	0.0017		-9.1	0		-9.1	0
-9	0		-9	0.0017		-9	0		-9	0
-8.9	0		-8.9	0.0017		-8.9	0		-8.9	0
-8.8	0		-8.8	0.002		-8.8	0		-8.8	0
-8.7	0		-8.7	0.002		-8.7	0		-8.7	0
-8.6	0		-8.6	0.002		-8.6	0		-8.6	0
-8.5	0		-8.5	0.002		-8.5	0		-8.5	0
-8.4	0		-8.4	0.002		-8.4	0		-8.4	0
-8.3	0		-8.3	0.002		-8.3	0		-8.3	0
-8.2	0		-8.2	0.0023		-8.2	0		-8.2	0
-8.1	0		-8.1	0.003		-8.1	0		-8.1	0
-8	0		-8	0.0033		-8	0		-8	0
-7.9	0		-7.9	0.0033		-7.9	0		-7.9	0
-7.8	0		-7.8	0.004		-7.8	0		-7.8	0
-7.7	0		-7.7	0.0047		-7.7	0		-7.7	0
-7.6	0		-7.6	0.005		-7.6	0		-7.6	0
-7.5	0		-7.5	0.005		-7.5	0		-7.5	0
-7.4	0		-7.4	0.0053		-7.4	0		-7.4	0.0007
-7.3	0		-7.3	0.006		-7.3	0		-7.3	0.0007
-7.2	0		-7.2	0.0067		-7.2	0		-7.2	0.0007
-7.1	0		-7.1	0.008		-7.1	0		-7.1	0.0007
-7	0		-7	0.0087		-7	0		-7	0.001
-6.9	0		-6.9	0.009		-6.9	0		-6.9	0.001
-6.8	0		-6.8	0.0097		-6.8	0		-6.8	0.001
-6.7	0		-6.7	0.0097		-6.7	0		-6.7	0.001
-6.6	0		-6.6	0.0117		-6.6	0		-6.6	0.0013
-6.5	0		-6.5	0.013		-6.5	0		-6.5	0.0013
-6.4	0		-6.4	0.013		-6.4	0		-6.4	0.0013
-6.3	0		-6.3	0.0147		-6.3	0		-6.3	0.0013
-6.2	0		-6.2	0.0157		-6.2	0		-6.2	0.0017
-6.1	0		-6.1	0.0163		-6.1	0		-6.1	0.002
-6	0		-6	0.0173		-6	0		-6	0.002
-5.9	0		-5.9	0.019		-5.9	0		-5.9	0.0023
-5.8	0		-5.8	0.021		-5.8	0		-5.8	0.0023
-5.7	0		-5.7	0.0233		-5.7	0		-5.7	0.0033
-5.6	0		-5.6	0.024		-5.6	0		-5.6	0.0033
-5.5	0		-5.5	0.026		-5.5	0		-5.5	0.004
-5.4	0		-5.4	0.0277		-5.4	0		-5.4	0.0043
-5.3	0		-5.3	0.0297		-5.3	0		-5.3	0.005
-5.2	0		-5.2	0.033		-5.2	0		-5.2	0.0067
-5.1	0		-5.1	0.037		-5.1	0		-5.1	0.0083
-5	0		-5	0.0393		-5	0		-5	0.0093
-4.9	0		-4.9	0.041		-4.9	0		-4.9	0.01
-4.8	0		-4.8	0.0457		-4.8	0		-4.8	0.0113
-4.7	0		-4.7	0.0483		-4.7	0		-4.7	0.0127
-4.6	0		-4.6	0.0523		-4.6	0		-4.6	0.0143
-4.5	0		-4.5	0.0557		-4.5	0		-4.5	0.0163
-4.4	0		-4.4	0.0587		-4.4	0		-4.4	0.0183
-4.3	0		-4.3	0.0613		-4.3	0		-4.3	0.0217
-4.2	0		-4.2	0.0687		-4.2	0		-4.2	0.0243
-4.1	0		-4.1	0.0717		-4.1	0		-4.1	0.0263
-4	0		-4	0.077		-4	0		-4	0.0303
-3.9	0		-3.9	0.0817		-3.9	0		-3.9	0.032
-3.8	0		-3.8	0.0857		-3.8	0		-3.8	0.0343
-3.7	0		-3.7	0.0907		-3.7	0		-3.7	0.038
-3.6	0		-3.6	0.0977		-3.6	0		-3.6	0.0447
-3.5	0		-3.5	0.1027		-3.5	0		-3.5	0.0503
-3.4	0		-3.4	0.1073		-3.4	0		-3.4	0.0553
-3.3	0		-3.3	0.1133		-3.3	0		-3.3	0.0627
-3.2	0		-3.2	0.1207		-3.2	0.0003		-3.2	0.0703
-3.1	0		-3.1	0.1283		-3.1	0.001		-3.1	0.0783
-3	0		-3	0.139		-3	0.001		-3	0.086
-2.9	0.0333		-2.9	0.147		-2.9	0.0033		-2.9	0.0923
-2.8	0.0333		-2.8	0.158		-2.8	0.0033		-2.8	0.0993
-2.7	0.0667		-2.7	0.1683		-2.7	0.0107		-2.7	0.1087
-2.6	0.1		-2.6	0.1787		-2.6	0.0177		-2.6	0.1203
-2.5	0.1		-2.5	0.1853		-2.5	0.0177		-2.5	0.129
-2.4	0.1333		-2.4	0.1977		-2.4	0.0403		-2.4	0.138
-2.3	0.1333		-2.3	0.2073		-2.3	0.041		-2.3	0.149
-2.2	0.1333		-2.2	0.2173		-2.2	0.0427		-2.2	0.1613
-2.1	0.1333		-2.1	0.2297		-2.1	0.0813		-2.1	0.173
-2	0.1667		-2	0.244		-2	0.0883		-2	0.1867
-1.9	0.1667		-1.9	0.2633		-1.9	0.0937		-1.9	0.2
-1.8	0.1667		-1.8	0.2827		-1.8	0.1027		-1.8	0.2137
-1.7	0.1667		-1.7	0.301		-1.7	0.1087		-1.7	0.233
-1.6	0.2		-1.6	0.3177		-1.6	0.1267		-1.6	0.2513
-1.5	0.3		-1.5	0.3317		-1.5	0.1637		-1.5	0.2687
-1.4	0.3		-1.4	0.349		-1.4	0.187		-1.4	0.283
-1.3	0.3		-1.3	0.3687		-1.3	0.1927		-1.3	0.3033
-1.2	0.3		-1.2	0.3863		-1.2	0.2057		-1.2	0.3233
-1.1	0.3		-1.1	0.403		-1.1	0.207		-1.1	0.3397
-1	0.3		-1	0.425		-1	0.2453		-1	0.3623
-0.9	0.3		-0.9	0.4467		-0.9	0.2577		-0.9	0.3867
-0.8	0.3		-0.8	0.4647		-0.8	0.2587		-0.8	0.4163
-0.7	0.4		-0.7	0.4843		-0.7	0.3723		-0.7	0.44
-0.6	0.5333		-0.6	0.5073		-0.6	0.4433		-0.6	0.4647
-0.5	0.6333		-0.5	0.5293		-0.5	0.5543		-0.5	0.4947
-0.4	0.6667		-0.4	0.5467		-0.4	0.596		-0.4	0.5237
-0.3	0.6667		-0.3	0.564		-0.3	0.6017		-0.3	0.5497
-0.2	0.6667		-0.2	0.5833		-0.2	0.6403		-0.2	0.5753
-0.1	0.6667		-0.1	0.6067		-0.1	0.7473		-0.1	0.6053
0	1		0	1		0	1		0	1

## Sheet: f
LABEL	pos	G4P_IH23_wt_5F590320_bp_cnt	totobs	Frac		pos	G4P_IH23_rnd_63B86F9B_bp_cnt	totobs	Frac		pos	G4P_IH23_nbal_63DEE775_bp_cnt	totobs	Frac		pos	G4P_IH23_shf_63000B92_bp_cnt	totobs	Frac
N	1	11	30	0.366667		1	458	3000	0.152667		1	798	3000	0.266		1	461	3000	0.153667
R	2	12	30	0.4		2	752	3000	0.250667		2	1127	3000	0.375667		2	787	3000	0.262333
G	3	15	30	0.5		3	920	3000	0.306667		3	1465	3000	0.488333		3	986	3000	0.328667
R	4	12	30	0.4		4	952	3000	0.317333		4	1108	3000	0.369333		4	1097	3000	0.365667
A	5	7	30	0.233333		5	930	3000	0.31		5	558	3000	0.186		5	1068	3000	0.356
G	6	1	30	0.0333333		6	810	3000	0.27		6	148	3000	0.0493333		6	942	3000	0.314
N	7	1	30	0.0333333		7	738	3000	0.246		7	147	3000	0.049		7	790	3000	0.263333
G	8	0	30	0		8	604	3000	0.201333		8	17	3000	0.00566667		8	606	3000	0.202
Y	9	0	30	0		9	521	3000	0.173667		9	24	3000	0.008		9	466	3000	0.155333
R	10	1	30	0.0333333		10	508	3000	0.169333		10	583	3000	0.194333		10	448	3000	0.149333
Y	11	20	30	0.666667		11	516	3000	0.172		11	2220	3000	0.74		11	504	3000	0.168
C	12	20	30	0.666667		12	620	3000	0.206667		12	2219	3000	0.739667		12	685	3000	0.228333
U	13	16	30	0.533333		13	769	3000	0.256333		13	1585	3000	0.528333		13	852	3000	0.284
A	14	5	30	0.166667		14	925	3000	0.308333		14	397	3000	0.132333		14	1000	3000	0.333333
G	15	0	30	0		15	966	3000	0.322		15	10	3000	0.00333333		15	1055	3000	0.351667
G	16	1	30	0.0333333		16	995	3000	0.331667		16	544	3000	0.181333		16	1036	3000	0.345333
G	17	1	30	0.0333333		17	875	3000	0.291667		17	572	3000	0.190667		17	887	3000	0.295667
U	18	1	30	0.0333333		18	601	3000	0.200333		18	569	3000	0.189667		18	625	3000	0.208333
U	19	0	30	0		19	284	3000	0.0946667		19	29	3000	0.00966667		19	271	3000	0.0903333
											20	0	0

## Sheet: g
G4P_IH42_wt_5F768125_dG	G4P_IH42_wt_5F768125Frac >= dG		G4P_IH42_rnd_640B4550_dG	G4P_IH42_rnd_640B4550Frac >= dG		G4P_IH42_nbal_6432821F_dG	G4P_IH42_nbal_6432821FFrac >= dG		G4P_IH42_shf_381A4753_dG	G4P_IH42_shf_381A4753Frac >= dG
-50	0		-50	0		-50	0		-50	0
-49.9	0		-49.9	0		-49.9	0		-49.9	0
-49.8	0		-49.8	0		-49.8	0		-49.8	0
-49.7	0		-49.7	0		-49.7	0		-49.7	0
-49.6	0		-49.6	0		-49.6	0		-49.6	0
-49.5	0		-49.5	0		-49.5	0		-49.5	0
-49.4	0		-49.4	0		-49.4	0		-49.4	0
-49.3	0		-49.3	0		-49.3	0		-49.3	0
-49.2	0		-49.2	0		-49.2	0		-49.2	0
-49.1	0		-49.1	0		-49.1	0		-49.1	0
-49	0		-49	0		-49	0		-49	0
-48.9	0		-48.9	0		-48.9	0		-48.9	0
-48.8	0		-48.8	0		-48.8	0		-48.8	0
-48.7	0		-48.7	0		-48.7	0		-48.7	0
-48.6	0		-48.6	0		-48.6	0		-48.6	0
-48.5	0		-48.5	0		-48.5	0		-48.5	0
-48.4	0		-48.4	0		-48.4	0		-48.4	0
-48.3	0		-48.3	0		-48.3	0		-48.3	0
-48.2	0		-48.2	0		-48.2	0		-48.2	0
-48.1	0		-48.1	0		-48.1	0		-48.1	0
-48	0		-48	0		-48	0		-48	0
-47.9	0		-47.9	0		-47.9	0		-47.9	0
-47.8	0		-47.8	0		-47.8	0		-47.8	0
-47.7	0		-47.7	0		-47.7	0		-47.7	0
-47.6	0		-47.6	0		-47.6	0		-47.6	0
-47.5	0		-47.5	0		-47.5	0		-47.5	0
-47.4	0		-47.4	0		-47.4	0		-47.4	0
-47.3	0		-47.3	0		-47.3	0		-47.3	0
-47.2	0		-47.2	0		-47.2	0		-47.2	0
-47.1	0		-47.1	0		-47.1	0		-47.1	0
-47	0		-47	0		-47	0		-47	0
-46.9	0		-46.9	0		-46.9	0		-46.9	0
-46.8	0		-46.8	0		-46.8	0		-46.8	0
-46.7	0		-46.7	0		-46.7	0		-46.7	0
-46.6	0		-46.6	0		-46.6	0		-46.6	0
-46.5	0		-46.5	0		-46.5	0		-46.5	0
-46.4	0		-46.4	0		-46.4	0		-46.4	0
-46.3	0		-46.3	0		-46.3	0		-46.3	0
-46.2	0		-46.2	0		-46.2	0		-46.2	0
-46.1	0		-46.1	0		-46.1	0		-46.1	0
-46	0		-46	0		-46	0		-46	0
-45.9	0		-45.9	0		-45.9	0		-45.9	0
-45.8	0		-45.8	0		-45.8	0		-45.8	0
-45.7	0		-45.7	0		-45.7	0		-45.7	0
-45.6	0		-45.6	0		-45.6	0		-45.6	0
-45.5	0		-45.5	0		-45.5	0		-45.5	0
-45.4	0		-45.4	0		-45.4	0		-45.4	0
-45.3	0		-45.3	0		-45.3	0		-45.3	0
-45.2	0		-45.2	0		-45.2	0		-45.2	0
-45.1	0		-45.1	0		-45.1	0		-45.1	0
-45	0		-45	0		-45	0		-45	0
-44.9	0		-44.9	0		-44.9	0		-44.9	0
-44.8	0		-44.8	0		-44.8	0		-44.8	0
-44.7	0		-44.7	0		-44.7	0		-44.7	0
-44.6	0		-44.6	0		-44.6	0		-44.6	0
-44.5	0		-44.5	0		-44.5	0		-44.5	0
-44.4	0		-44.4	0		-44.4	0		-44.4	0
-44.3	0		-44.3	0		-44.3	0		-44.3	0
-44.2	0		-44.2	0		-44.2	0		-44.2	0
-44.1	0		-44.1	0		-44.1	0		-44.1	0
-44	0		-44	0		-44	0		-44	0
-43.9	0		-43.9	0		-43.9	0		-43.9	0
-43.8	0		-43.8	0		-43.8	0		-43.8	0
-43.7	0		-43.7	0		-43.7	0		-43.7	0
-43.6	0		-43.6	0		-43.6	0		-43.6	0
-43.5	0		-43.5	0		-43.5	0		-43.5	0
-43.4	0		-43.4	0		-43.4	0		-43.4	0
-43.3	0		-43.3	0		-43.3	0		-43.3	0
-43.2	0		-43.2	0		-43.2	0		-43.2	0
-43.1	0		-43.1	0		-43.1	0		-43.1	0
-43	0		-43	0		-43	0		-43	0
-42.9	0		-42.9	0		-42.9	0		-42.9	0
-42.8	0		-42.8	0		-42.8	0		-42.8	0
-42.7	0		-42.7	0		-42.7	0		-42.7	0
-42.6	0		-42.6	0		-42.6	0		-42.6	0
-42.5	0		-42.5	0		-42.5	0		-42.5	0
-42.4	0		-42.4	0		-42.4	0		-42.4	0
-42.3	0		-42.3	0		-42.3	0		-42.3	0
-42.2	0		-42.2	0		-42.2	0		-42.2	0
-42.1	0		-42.1	0		-42.1	0		-42.1	0
-42	0		-42	0		-42	0		-42	0
-41.9	0		-41.9	0		-41.9	0		-41.9	0
-41.8	0		-41.8	0		-41.8	0		-41.8	0
-41.7	0		-41.7	0		-41.7	0		-41.7	0
-41.6	0		-41.6	0		-41.6	0		-41.6	0
-41.5	0		-41.5	0		-41.5	0		-41.5	0
-41.4	0		-41.4	0		-41.4	0		-41.4	0
-41.3	0		-41.3	0		-41.3	0		-41.3	0
-41.2	0		-41.2	0		-41.2	0		-41.2	0
-41.1	0		-41.1	0		-41.1	0		-41.1	0
-41	0		-41	0		-41	0		-41	0
-40.9	0		-40.9	0		-40.9	0		-40.9	0
-40.8	0		-40.8	0		-40.8	0		-40.8	0
-40.7	0		-40.7	0		-40.7	0		-40.7	0
-40.6	0		-40.6	0		-40.6	0		-40.6	0
-40.5	0		-40.5	0		-40.5	0		-40.5	0
-40.4	0		-40.4	0		-40.4	0		-40.4	0
-40.3	0		-40.3	0		-40.3	0		-40.3	0
-40.2	0		-40.2	0		-40.2	0		-40.2	0
-40.1	0		-40.1	0		-40.1	0		-40.1	0
-40	0		-40	0		-40	0		-40	0
-39.9	0		-39.9	0		-39.9	0		-39.9	0
-39.8	0		-39.8	0		-39.8	0		-39.8	0
-39.7	0		-39.7	0		-39.7	0		-39.7	0
-39.6	0		-39.6	0		-39.6	0		-39.6	0
-39.5	0		-39.5	0		-39.5	0		-39.5	0
-39.4	0		-39.4	0		-39.4	0		-39.4	0
-39.3	0		-39.3	0		-39.3	0		-39.3	0
-39.2	0		-39.2	0		-39.2	0		-39.2	0
-39.1	0		-39.1	0		-39.1	0		-39.1	0
-39	0		-39	0		-39	0		-39	0
-38.9	0		-38.9	0		-38.9	0		-38.9	0
-38.8	0		-38.8	0		-38.8	0		-38.8	0
-38.7	0		-38.7	0		-38.7	0		-38.7	0
-38.6	0		-38.6	0		-38.6	0		-38.6	0
-38.5	0		-38.5	0		-38.5	0		-38.5	0
-38.4	0		-38.4	0		-38.4	0		-38.4	0
-38.3	0		-38.3	0		-38.3	0		-38.3	0
-38.2	0		-38.2	0		-38.2	0		-38.2	0
-38.1	0		-38.1	0		-38.1	0		-38.1	0
-38	0		-38	0		-38	0		-38	0
-37.9	0		-37.9	0		-37.9	0		-37.9	0
-37.8	0		-37.8	0		-37.8	0		-37.8	0
-37.7	0		-37.7	0		-37.7	0		-37.7	0
-37.6	0		-37.6	0		-37.6	0		-37.6	0
-37.5	0		-37.5	0		-37.5	0		-37.5	0
-37.4	0		-37.4	0		-37.4	0		-37.4	0
-37.3	0		-37.3	0		-37.3	0		-37.3	0
-37.2	0		-37.2	0		-37.2	0		-37.2	0
-37.1	0		-37.1	0		-37.1	0		-37.1	0
-37	0		-37	0		-37	0		-37	0
-36.9	0		-36.9	0		-36.9	0		-36.9	0
-36.8	0		-36.8	0		-36.8	0		-36.8	0
-36.7	0		-36.7	0		-36.7	0		-36.7	0
-36.6	0		-36.6	0		-36.6	0		-36.6	0
-36.5	0		-36.5	0		-36.5	0		-36.5	0
-36.4	0		-36.4	0		-36.4	0		-36.4	0
-36.3	0		-36.3	0		-36.3	0		-36.3	0
-36.2	0		-36.2	0		-36.2	0		-36.2	0
-36.1	0		-36.1	0		-36.1	0		-36.1	0
-36	0		-36	0		-36	0		-36	0
-35.9	0		-35.9	0		-35.9	0		-35.9	0
-35.8	0		-35.8	0		-35.8	0		-35.8	0
-35.7	0		-35.7	0		-35.7	0		-35.7	0
-35.6	0		-35.6	0		-35.6	0		-35.6	0
-35.5	0		-35.5	0		-35.5	0		-35.5	0
-35.4	0		-35.4	0		-35.4	0		-35.4	0
-35.3	0		-35.3	0		-35.3	0		-35.3	0
-35.2	0		-35.2	0		-35.2	0		-35.2	0
-35.1	0		-35.1	0		-35.1	0		-35.1	0
-35	0		-35	0		-35	0		-35	0
-34.9	0		-34.9	0		-34.9	0		-34.9	0
-34.8	0		-34.8	0		-34.8	0		-34.8	0
-34.7	0		-34.7	0		-34.7	0		-34.7	0
-34.6	0		-34.6	0		-34.6	0		-34.6	0
-34.5	0		-34.5	0		-34.5	0		-34.5	0
-34.4	0		-34.4	0		-34.4	0		-34.4	0
-34.3	0		-34.3	0		-34.3	0		-34.3	0
-34.2	0		-34.2	0		-34.2	0		-34.2	0
-34.1	0		-34.1	0		-34.1	0		-34.1	0
-34	0		-34	0		-34	0		-34	0
-33.9	0		-33.9	0		-33.9	0		-33.9	0
-33.8	0		-33.8	0		-33.8	0		-33.8	0
-33.7	0		-33.7	0		-33.7	0		-33.7	0
-33.6	0		-33.6	0		-33.6	0		-33.6	0
-33.5	0		-33.5	0		-33.5	0		-33.5	0
-33.4	0		-33.4	0		-33.4	0		-33.4	0
-33.3	0		-33.3	0		-33.3	0		-33.3	0
-33.2	0		-33.2	0		-33.2	0		-33.2	0
-33.1	0		-33.1	0		-33.1	0		-33.1	0
-33	0		-33	0		-33	0		-33	0
-32.9	0		-32.9	0		-32.9	0		-32.9	0
-32.8	0		-32.8	0		-32.8	0		-32.8	0
-32.7	0		-32.7	0		-32.7	0		-32.7	0
-32.6	0		-32.6	0		-32.6	0		-32.6	0
-32.5	0		-32.5	0		-32.5	0		-32.5	0
-32.4	0		-32.4	0		-32.4	0		-32.4	0
-32.3	0		-32.3	0		-32.3	0		-32.3	0
-32.2	0		-32.2	0		-32.2	0		-32.2	0
-32.1	0		-32.1	0		-32.1	0		-32.1	0
-32	0		-32	0		-32	0		-32	0
-31.9	0		-31.9	0		-31.9	0		-31.9	0
-31.8	0		-31.8	0		-31.8	0		-31.8	0
-31.7	0		-31.7	0		-31.7	0		-31.7	0
-31.6	0		-31.6	0		-31.6	0		-31.6	0
-31.5	0		-31.5	0		-31.5	0		-31.5	0
-31.4	0		-31.4	0		-31.4	0		-31.4	0
-31.3	0		-31.3	0		-31.3	0		-31.3	0
-31.2	0		-31.2	0		-31.2	0		-31.2	0
-31.1	0		-31.1	0		-31.1	0		-31.1	0
-31	0		-31	0		-31	0		-31	0
-30.9	0		-30.9	0		-30.9	0		-30.9	0
-30.8	0		-30.8	0		-30.8	0		-30.8	0
-30.7	0		-30.7	0		-30.7	0		-30.7	0
-30.6	0		-30.6	0		-30.6	0		-30.6	0
-30.5	0		-30.5	0		-30.5	0		-30.5	0
-30.4	0		-30.4	0		-30.4	0		-30.4	0
-30.3	0		-30.3	0		-30.3	0		-30.3	0
-30.2	0		-30.2	0		-30.2	0		-30.2	0
-30.1	0		-30.1	0		-30.1	0		-30.1	0
-30	0		-30	0		-30	0		-30	0
-29.9	0		-29.9	0		-29.9	0		-29.9	0
-29.8	0		-29.8	0		-29.8	0		-29.8	0
-29.7	0		-29.7	0		-29.7	0		-29.7	0
-29.6	0		-29.6	0		-29.6	0		-29.6	0
-29.5	0		-29.5	0		-29.5	0		-29.5	0
-29.4	0		-29.4	0		-29.4	0		-29.4	0
-29.3	0		-29.3	0		-29.3	0		-29.3	0
-29.2	0		-29.2	0		-29.2	0		-29.2	0
-29.1	0		-29.1	0		-29.1	0		-29.1	0
-29	0		-29	0		-29	0		-29	0
-28.9	0		-28.9	0		-28.9	0		-28.9	0
-28.8	0		-28.8	0		-28.8	0		-28.8	0
-28.7	0		-28.7	0		-28.7	0		-28.7	0
-28.6	0		-28.6	0		-28.6	0		-28.6	0
-28.5	0		-28.5	0		-28.5	0		-28.5	0
-28.4	0		-28.4	0		-28.4	0		-28.4	0
-28.3	0		-28.3	0		-28.3	0		-28.3	0
-28.2	0		-28.2	0		-28.2	0		-28.2	0
-28.1	0		-28.1	0		-28.1	0		-28.1	0
-28	0		-28	0		-28	0		-28	0
-27.9	0		-27.9	0		-27.9	0		-27.9	0
-27.8	0		-27.8	0		-27.8	0		-27.8	0
-27.7	0		-27.7	0		-27.7	0		-27.7	0
-27.6	0		-27.6	0		-27.6	0		-27.6	0
-27.5	0		-27.5	0		-27.5	0		-27.5	0
-27.4	0		-27.4	0		-27.4	0		-27.4	0
-27.3	0		-27.3	0		-27.3	0		-27.3	0
-27.2	0		-27.2	0		-27.2	0		-27.2	0
-27.1	0		-27.1	0		-27.1	0		-27.1	0
-27	0		-27	0		-27	0		-27	0
-26.9	0		-26.9	0		-26.9	0		-26.9	0
-26.8	0		-26.8	0		-26.8	0		-26.8	0
-26.7	0		-26.7	0		-26.7	0		-26.7	0
-26.6	0		-26.6	0		-26.6	0		-26.6	0
-26.5	0		-26.5	0		-26.5	0		-26.5	0
-26.4	0		-26.4	0		-26.4	0		-26.4	0
-26.3	0		-26.3	0		-26.3	0		-26.3	0
-26.2	0		-26.2	0		-26.2	0		-26.2	0
-26.1	0		-26.1	0		-26.1	0		-26.1	0
-26	0		-26	0		-26	0		-26	0
-25.9	0		-25.9	0		-25.9	0		-25.9	0
-25.8	0		-25.8	0		-25.8	0		-25.8	0
-25.7	0		-25.7	0		-25.7	0		-25.7	0
-25.6	0		-25.6	0		-25.6	0		-25.6	0
-25.5	0		-25.5	0		-25.5	0		-25.5	0
-25.4	0		-25.4	0		-25.4	0		-25.4	0
-25.3	0		-25.3	0		-25.3	0		-25.3	0
-25.2	0		-25.2	0		-25.2	0		-25.2	0
-25.1	0		-25.1	0		-25.1	0		-25.1	0
-25	0		-25	0		-25	0		-25	0
-24.9	0		-24.9	0		-24.9	0		-24.9	0
-24.8	0		-24.8	0		-24.8	0		-24.8	0
-24.7	0		-24.7	0		-24.7	0		-24.7	0
-24.6	0		-24.6	0		-24.6	0		-24.6	0
-24.5	0		-24.5	0		-24.5	0		-24.5	0
-24.4	0		-24.4	0		-24.4	0		-24.4	0
-24.3	0		-24.3	0		-24.3	0		-24.3	0
-24.2	0		-24.2	0		-24.2	0		-24.2	0
-24.1	0		-24.1	0		-24.1	0		-24.1	0
-24	0		-24	0		-24	0		-24	0
-23.9	0		-23.9	0		-23.9	0		-23.9	0
-23.8	0		-23.8	0		-23.8	0		-23.8	0
-23.7	0		-23.7	0		-23.7	0		-23.7	0
-23.6	0		-23.6	0		-23.6	0		-23.6	0.0001
-23.5	0		-23.5	0		-23.5	0		-23.5	0.0001
-23.4	0		-23.4	0		-23.4	0		-23.4	0.0001
-23.3	0		-23.3	0		-23.3	0		-23.3	0.0001
-23.2	0		-23.2	0		-23.2	0		-23.2	0.0001
-23.1	0		-23.1	0		-23.1	0		-23.1	0.0001
-23	0		-23	0		-23	0		-23	0.0001
-22.9	0		-22.9	0		-22.9	0		-22.9	0.0001
-22.8	0		-22.8	0		-22.8	0		-22.8	0.0001
-22.7	0		-22.7	0		-22.7	0		-22.7	0.0001
-22.6	0		-22.6	0		-22.6	0		-22.6	0.0001
-22.5	0		-22.5	0		-22.5	0		-22.5	0.0001
-22.4	0		-22.4	0		-22.4	0		-22.4	0.0001
-22.3	0		-22.3	0		-22.3	0		-22.3	0.0002
-22.2	0		-22.2	0		-22.2	0		-22.2	0.0002
-22.1	0		-22.1	0		-22.1	0		-22.1	0.0002
-22	0		-22	0		-22	0		-22	0.0002
-21.9	0		-21.9	0		-21.9	0		-21.9	0.0002
-21.8	0		-21.8	0		-21.8	0		-21.8	0.0002
-21.7	0		-21.7	0		-21.7	0		-21.7	0.0002
-21.6	0		-21.6	0		-21.6	0		-21.6	0.0003
-21.5	0		-21.5	0		-21.5	0		-21.5	0.0003
-21.4	0		-21.4	0		-21.4	0		-21.4	0.0005
-21.3	0		-21.3	0		-21.3	0		-21.3	0.0005
-21.2	0		-21.2	0		-21.2	0		-21.2	0.0005
-21.1	0		-21.1	0		-21.1	0		-21.1	0.0005
-21	0		-21	0		-21	0		-21	0.0005
-20.9	0		-20.9	0		-20.9	0		-20.9	0.0006
-20.8	0		-20.8	0		-20.8	0		-20.8	0.0006
-20.7	0		-20.7	0		-20.7	0		-20.7	0.0007
-20.6	0		-20.6	0		-20.6	0		-20.6	0.0007
-20.5	0		-20.5	0		-20.5	0		-20.5	0.0008
-20.4	0		-20.4	0		-20.4	0		-20.4	0.0009
-20.3	0		-20.3	0		-20.3	0		-20.3	0.001
-20.2	0		-20.2	0		-20.2	0		-20.2	0.001
-20.1	0		-20.1	0		-20.1	0		-20.1	0.0011
-20	0		-20	0		-20	0		-20	0.0011
-19.9	0		-19.9	0		-19.9	0		-19.9	0.0011
-19.8	0		-19.8	0.0003		-19.8	0		-19.8	0.0013
-19.7	0		-19.7	0.0003		-19.7	0		-19.7	0.0013
-19.6	0		-19.6	0.0003		-19.6	0		-19.6	0.0014
-19.5	0		-19.5	0.0003		-19.5	0.0003		-19.5	0.0015
-19.4	0		-19.4	0.0003		-19.4	0.0003		-19.4	0.0017
-19.3	0		-19.3	0.0003		-19.3	0.0003		-19.3	0.0017
-19.2	0		-19.2	0.0003		-19.2	0.0003		-19.2	0.0019
-19.1	0		-19.1	0.0003		-19.1	0.0003		-19.1	0.0021
-19	0		-19	0.0003		-19	0.0003		-19	0.0023
-18.9	0		-18.9	0.0003		-18.9	0.0003		-18.9	0.0025
-18.8	0		-18.8	0.0003		-18.8	0.0003		-18.8	0.0025
-18.7	0		-18.7	0.0003		-18.7	0.0003		-18.7	0.0027
-18.6	0		-18.6	0.0003		-18.6	0.0003		-18.6	0.0031
-18.5	0		-18.5	0.0007		-18.5	0.0003		-18.5	0.0033
-18.4	0		-18.4	0.001		-18.4	0.0003		-18.4	0.0035
-18.3	0		-18.3	0.001		-18.3	0.0003		-18.3	0.0038
-18.2	0		-18.2	0.001		-18.2	0.0003		-18.2	0.0041
-18.1	0		-18.1	0.001		-18.1	0.0003		-18.1	0.0043
-18	0		-18	0.0013		-18	0.0003		-18	0.0048
-17.9	0		-17.9	0.0013		-17.9	0.0003		-17.9	0.0051
-17.8	0		-17.8	0.0013		-17.8	0.0003		-17.8	0.0054
-17.7	0		-17.7	0.0013		-17.7	0.0003		-17.7	0.0054
-17.6	0		-17.6	0.0017		-17.6	0.0003		-17.6	0.0057
-17.5	0		-17.5	0.002		-17.5	0.0003		-17.5	0.0059
-17.4	0		-17.4	0.0023		-17.4	0.0003		-17.4	0.0061
-17.3	0		-17.3	0.0023		-17.3	0.0003		-17.3	0.0065
-17.2	0		-17.2	0.0023		-17.2	0.0003		-17.2	0.007
-17.1	0		-17.1	0.0023		-17.1	0.0007		-17.1	0.0077
-17	0		-17	0.0023		-17	0.0007		-17	0.0081
-16.9	0		-16.9	0.0023		-16.9	0.0007		-16.9	0.0087
-16.8	0.0333		-16.8	0.0027		-16.8	0.0007		-16.8	0.0093
-16.7	0.0333		-16.7	0.003		-16.7	0.0007		-16.7	0.0103
-16.6	0.0333		-16.6	0.0037		-16.6	0.001		-16.6	0.0107
-16.5	0.0333		-16.5	0.0037		-16.5	0.001		-16.5	0.0115
-16.4	0.0333		-16.4	0.0037		-16.4	0.002		-16.4	0.0122
-16.3	0.0333		-16.3	0.004		-16.3	0.002		-16.3	0.0125
-16.2	0.0333		-16.2	0.005		-16.2	0.0023		-16.2	0.0135
-16.1	0.0333		-16.1	0.005		-16.1	0.0027		-16.1	0.0142
-16	0.0333		-16	0.005		-16	0.003		-16	0.0155
-15.9	0.0333		-15.9	0.0053		-15.9	0.003		-15.9	0.0167
-15.8	0.0333		-15.8	0.0053		-15.8	0.003		-15.8	0.0177
-15.7	0.0333		-15.7	0.0057		-15.7	0.0033		-15.7	0.0186
-15.6	0.0333		-15.6	0.0057		-15.6	0.0033		-15.6	0.0195
-15.5	0.0333		-15.5	0.0057		-15.5	0.0033		-15.5	0.0203
-15.4	0.0333		-15.4	0.0057		-15.4	0.0033		-15.4	0.0219
-15.3	0.0333		-15.3	0.0063		-15.3	0.0037		-15.3	0.0231
-15.2	0.0333		-15.2	0.0067		-15.2	0.004		-15.2	0.024
-15.1	0.0333		-15.1	0.0073		-15.1	0.004		-15.1	0.0253
-15	0.0333		-15	0.0077		-15	0.0043		-15	0.0273
-14.9	0.0333		-14.9	0.0083		-14.9	0.0043		-14.9	0.0288
-14.8	0.0667		-14.8	0.0087		-14.8	0.0047		-14.8	0.0309
-14.7	0.1		-14.7	0.0093		-14.7	0.0047		-14.7	0.0327
-14.6	0.1		-14.6	0.0093		-14.6	0.0047		-14.6	0.0347
-14.5	0.1		-14.5	0.0097		-14.5	0.0047		-14.5	0.0369
-14.4	0.1		-14.4	0.01		-14.4	0.0057		-14.4	0.0384
-14.3	0.1		-14.3	0.0103		-14.3	0.0057		-14.3	0.0403
-14.2	0.1		-14.2	0.0117		-14.2	0.0063		-14.2	0.0424
-14.1	0.1		-14.1	0.0123		-14.1	0.0067		-14.1	0.0444
-14	0.1		-14	0.0127		-14	0.0067		-14	0.0471
-13.9	0.1		-13.9	0.013		-13.9	0.0073		-13.9	0.0498
-13.8	0.1		-13.8	0.0147		-13.8	0.0083		-13.8	0.0526
-13.7	0.1		-13.7	0.015		-13.7	0.0087		-13.7	0.0546
-13.6	0.1		-13.6	0.0153		-13.6	0.0103		-13.6	0.0578
-13.5	0.1		-13.5	0.0163		-13.5	0.011		-13.5	0.0606
-13.4	0.1		-13.4	0.0173		-13.4	0.0117		-13.4	0.0633
-13.3	0.1		-13.3	0.0187		-13.3	0.012		-13.3	0.0663
-13.2	0.1		-13.2	0.0207		-13.2	0.0127		-13.2	0.07
-13.1	0.1		-13.1	0.0217		-13.1	0.0133		-13.1	0.0734
-13	0.1		-13	0.023		-13	0.0153		-13	0.0772
-12.9	0.1		-12.9	0.0243		-12.9	0.016		-12.9	0.0802
-12.8	0.1		-12.8	0.0253		-12.8	0.0173		-12.8	0.0835
-12.7	0.1		-12.7	0.026		-12.7	0.019		-12.7	0.0879
-12.6	0.1		-12.6	0.0283		-12.6	0.0217		-12.6	0.0917
-12.5	0.1		-12.5	0.0317		-12.5	0.023		-12.5	0.0965
-12.4	0.1		-12.4	0.032		-12.4	0.0237		-12.4	0.1008
-12.3	0.1		-12.3	0.034		-12.3	0.0253		-12.3	0.1053
-12.2	0.1		-12.2	0.035		-12.2	0.0277		-12.2	0.1106
-12.1	0.1		-12.1	0.0387		-12.1	0.0297		-12.1	0.1159
-12	0.1		-12	0.0407		-12	0.0307		-12	0.1211
-11.9	0.1		-11.9	0.043		-11.9	0.0353		-11.9	0.1257
-11.8	0.1		-11.8	0.045		-11.8	0.0397		-11.8	0.1311
-11.7	0.1		-11.7	0.0477		-11.7	0.0417		-11.7	0.1358
-11.6	0.1		-11.6	0.05		-11.6	0.045		-11.6	0.1421
-11.5	0.1		-11.5	0.0507		-11.5	0.049		-11.5	0.1469
-11.4	0.1		-11.4	0.0533		-11.4	0.0517		-11.4	0.1528
-11.3	0.1		-11.3	0.055		-11.3	0.0563		-11.3	0.1591
-11.2	0.1		-11.2	0.0587		-11.2	0.0613		-11.2	0.166
-11.1	0.1		-11.1	0.0633		-11.1	0.0657		-11.1	0.1739
-11	0.1		-11	0.0663		-11	0.0693		-11	0.1803
-10.9	0.1		-10.9	0.0703		-10.9	0.0733		-10.9	0.1879
-10.8	0.1		-10.8	0.0753		-10.8	0.0787		-10.8	0.1954
-10.7	0.1		-10.7	0.0803		-10.7	0.0823		-10.7	0.2024
-10.6	0.1		-10.6	0.0847		-10.6	0.0853		-10.6	0.2103
-10.5	0.1333		-10.5	0.0887		-10.5	0.0907		-10.5	0.2183
-10.4	0.1333		-10.4	0.094		-10.4	0.094		-10.4	0.2273
-10.3	0.1333		-10.3	0.0997		-10.3	0.099		-10.3	0.2361
-10.2	0.1333		-10.2	0.1053		-10.2	0.1047		-10.2	0.2449
-10.1	0.1333		-10.1	0.11		-10.1	0.1117		-10.1	0.2532
-10	0.1333		-10	0.1157		-10	0.1173		-10	0.2624
-9.9	0.1333		-9.9	0.1213		-9.9	0.1227		-9.9	0.272
-9.8	0.1333		-9.8	0.128		-9.8	0.128		-9.8	0.2826
-9.7	0.1333		-9.7	0.1357		-9.7	0.1347		-9.7	0.293
-9.6	0.1667		-9.6	0.1407		-9.6	0.143		-9.6	0.3033
-9.5	0.1667		-9.5	0.1483		-9.5	0.1507		-9.5	0.3145
-9.4	0.2333		-9.4	0.1537		-9.4	0.1593		-9.4	0.3249
-9.3	0.2333		-9.3	0.16		-9.3	0.168		-9.3	0.3335
-9.2	0.2333		-9.2	0.1633		-9.2	0.179		-9.2	0.3447
-9.1	0.2333		-9.1	0.171		-9.1	0.19		-9.1	0.3547
-9	0.2333		-9	0.1773		-9	0.1993		-9	0.3654
-8.9	0.2333		-8.9	0.184		-8.9	0.21		-8.9	0.3756
-8.8	0.2333		-8.8	0.1903		-8.8	0.217		-8.8	0.3868
-8.7	0.2333		-8.7	0.1943		-8.7	0.228		-8.7	0.3977
-8.6	0.2333		-8.6	0.2017		-8.6	0.24		-8.6	0.4072
-8.5	0.2333		-8.5	0.208		-8.5	0.252		-8.5	0.4187
-8.4	0.2333		-8.4	0.2143		-8.4	0.2643		-8.4	0.4308
-8.3	0.2333		-8.3	0.2227		-8.3	0.277		-8.3	0.4422
-8.2	0.2667		-8.2	0.2327		-8.2	0.2883		-8.2	0.4537
-8.1	0.2667		-8.1	0.2393		-8.1	0.301		-8.1	0.4661
-8	0.2667		-8	0.2483		-8	0.3147		-8	0.4793
-7.9	0.2667		-7.9	0.258		-7.9	0.3293		-7.9	0.4911
-7.8	0.2667		-7.8	0.267		-7.8	0.34		-7.8	0.5023
-7.7	0.2667		-7.7	0.2793		-7.7	0.354		-7.7	0.5141
-7.6	0.2667		-7.6	0.2903		-7.6	0.364		-7.6	0.5278
-7.5	0.3333		-7.5	0.3003		-7.5	0.3763		-7.5	0.5402
-7.4	0.3333		-7.4	0.309		-7.4	0.3857		-7.4	0.5523
-7.3	0.3667		-7.3	0.3203		-7.3	0.3997		-7.3	0.5647
-7.2	0.3667		-7.2	0.328		-7.2	0.4177		-7.2	0.5779
-7.1	0.4		-7.1	0.3413		-7.1	0.43		-7.1	0.5913
-7	0.4		-7	0.3493		-7	0.4457		-7	0.6053
-6.9	0.4		-6.9	0.361		-6.9	0.4623		-6.9	0.6178
-6.8	0.4		-6.8	0.3727		-6.8	0.4783		-6.8	0.6307
-6.7	0.4		-6.7	0.385		-6.7	0.494		-6.7	0.6439
-6.6	0.4333		-6.6	0.396		-6.6	0.5083		-6.6	0.6562
-6.5	0.5		-6.5	0.405		-6.5	0.5237		-6.5	0.6693
-6.4	0.5		-6.4	0.4177		-6.4	0.5453		-6.4	0.68
-6.3	0.5		-6.3	0.4277		-6.3	0.5637		-6.3	0.6924
-6.2	0.5		-6.2	0.4377		-6.2	0.577		-6.2	0.705
-6.1	0.5667		-6.1	0.4487		-6.1	0.592		-6.1	0.7171
-6	0.5667		-6	0.4613		-6	0.607		-6	0.7297
-5.9	0.5667		-5.9	0.4723		-5.9	0.6203		-5.9	0.7402
-5.8	0.6		-5.8	0.4867		-5.8	0.64		-5.8	0.7525
-5.7	0.6		-5.7	0.499		-5.7	0.6517		-5.7	0.7641
-5.6	0.6333		-5.6	0.5087		-5.6	0.6647		-5.6	0.775
-5.5	0.6333		-5.5	0.5217		-5.5	0.6817		-5.5	0.7869
-5.4	0.7		-5.4	0.536		-5.4	0.6963		-5.4	0.7972
-5.3	0.7		-5.3	0.552		-5.3	0.7117		-5.3	0.8079
-5.2	0.7		-5.2	0.568		-5.2	0.7253		-5.2	0.8177
-5.1	0.7333		-5.1	0.5793		-5.1	0.743		-5.1	0.828
-5	0.7333		-5	0.5903		-5	0.7593		-5	0.8379
-4.9	0.7333		-4.9	0.6053		-4.9	0.774		-4.9	0.8461
-4.8	0.7667		-4.8	0.6173		-4.8	0.7903		-4.8	0.8545
-4.7	0.7667		-4.7	0.6313		-4.7	0.805		-4.7	0.8646
-4.6	0.7667		-4.6	0.6443		-4.6	0.8203		-4.6	0.8732
-4.5	0.7667		-4.5	0.655		-4.5	0.835		-4.5	0.8813
-4.4	0.7667		-4.4	0.666		-4.4	0.8453		-4.4	0.8889
-4.3	0.7667		-4.3	0.6797		-4.3	0.8553		-4.3	0.8968
-4.2	0.7667		-4.2	0.69		-4.2	0.8633		-4.2	0.903
-4.1	0.7667		-4.1	0.701		-4.1	0.8743		-4.1	0.9095
-4	0.8		-4	0.7143		-4	0.881		-4	0.9145
-3.9	0.8667		-3.9	0.723		-3.9	0.891		-3.9	0.9211
-3.8	0.8667		-3.8	0.7363		-3.8	0.903		-3.8	0.9263
-3.7	0.8667		-3.7	0.752		-3.7	0.9113		-3.7	0.9317
-3.6	0.8667		-3.6	0.7627		-3.6	0.9197		-3.6	0.9377
-3.5	0.8667		-3.5	0.778		-3.5	0.9283		-3.5	0.9427
-3.4	0.8667		-3.4	0.7883		-3.4	0.933		-3.4	0.9479
-3.3	0.8667		-3.3	0.802		-3.3	0.9383		-3.3	0.9527
-3.2	0.9		-3.2	0.8143		-3.2	0.9477		-3.2	0.9571
-3.1	0.9667		-3.1	0.8227		-3.1	0.954		-3.1	0.9607
-3	0.9667		-3	0.8387		-3	0.9603		-3	0.9651
-2.9	0.9667		-2.9	0.8487		-2.9	0.9653		-2.9	0.9688
-2.8	0.9667		-2.8	0.8563		-2.8	0.9687		-2.8	0.972
-2.7	0.9667		-2.7	0.8643		-2.7	0.9787		-2.7	0.9746
-2.6	0.9667		-2.6	0.8743		-2.6	0.9817		-2.6	0.9767
-2.5	0.9667		-2.5	0.882		-2.5	0.983		-2.5	0.9793
-2.4	0.9667		-2.4	0.8893		-2.4	0.9857		-2.4	0.9814
-2.3	0.9667		-2.3	0.894		-2.3	0.9887		-2.3	0.9835
-2.2	1		-2.2	0.8993		-2.2	0.9887		-2.2	0.9853
-2.1	1		-2.1	0.9077		-2.1	0.9907		-2.1	0.9871
-2	1		-2	0.9137		-2	0.9937		-2	0.9894
-1.9	1		-1.9	0.9193		-1.9	0.9947		-1.9	0.9909
-1.8	1		-1.8	0.9253		-1.8	0.995		-1.8	0.9928
-1.7	1		-1.7	0.933		-1.7	0.9953		-1.7	0.9939
-1.6	1		-1.6	0.939		-1.6	0.996		-1.6	0.9947
-1.5	1		-1.5	0.9453		-1.5	0.997		-1.5	0.9951
-1.4	1		-1.4	0.9487		-1.4	0.9973		-1.4	0.9963
-1.3	1		-1.3	0.9527		-1.3	0.9977		-1.3	0.9967
-1.2	1		-1.2	0.9567		-1.2	0.998		-1.2	0.9972
-1.1	1		-1.1	0.9617		-1.1	0.9983		-1.1	0.9977
-1	1		-1	0.9673		-1	0.9993		-1	0.9981
-0.9	1		-0.9	0.9693		-0.9	0.9997		-0.9	0.9987
-0.8	1		-0.8	0.9713		-0.8	0.9997		-0.8	0.9989
-0.7	1		-0.7	0.9757		-0.7	0.9997		-0.7	0.9991
-0.6	1		-0.6	0.9783		-0.6	0.9997		-0.6	0.9993
-0.5	1		-0.5	0.9813		-0.5	0.9997		-0.5	0.9993
-0.4	1		-0.4	0.983		-0.4	0.9997		-0.4	0.9996
-0.3	1		-0.3	0.985		-0.3	0.9997		-0.3	0.9998
-0.2	1		-0.2	0.9867		-0.2	0.9997		-0.2	0.9999
-0.1	1		-0.1	0.9883		-0.1	1		-0.1	0.9999
0	1		0	1		0	1		0	1

## Sheet: h
LABEL	pos	G4P_IH42_wt_5F768125_bp_cnt	totobs	Frac		pos	G4P_IH42_rnd_640B4550_bp_cnt	totobs	Frac		pos	G4P_IH42_nbal_6432821F_bp_cnt	totobs	Frac		pos	G4P_IH42_shf_381A4753_bp_cnt	totobs	Frac
N	1	3	30	0.1		1	570	3000	0.19		1	630	3000	0.21		1	3479	15000	0.231933
R	2	10	30	0.333333		2	973	3000	0.324333		2	1142	3000	0.380667		2	5879	15000	0.391933
G	3	18	30	0.6		3	1192	3000	0.397333		3	1413	3000	0.471		3	7147	15000	0.476467
R	4	17	30	0.566667		4	1295	3000	0.431667		4	1265	3000	0.421667		4	7777	15000	0.518467
A	5	14	30	0.466667		5	1322	3000	0.440667		5	989	3000	0.329667		5	7943	15000	0.529533
G	6	11	30	0.366667		6	1336	3000	0.445333		6	1153	3000	0.384333		6	7962	15000	0.5308
N	7	10	30	0.333333		7	1342	3000	0.447333		7	1264	3000	0.421333		7	7918	15000	0.527867
G	8	8	30	0.266667		8	1327	3000	0.442333		8	1269	3000	0.423		8	7904	15000	0.526933
Y	9	5	30	0.166667		9	1351	3000	0.450333		9	934	3000	0.311333		9	7927	15000	0.528467
R	10	11	30	0.366667		10	1387	3000	0.462333		10	1392	3000	0.464		10	8052	15000	0.5368
Y	11	18	30	0.6		11	1402	3000	0.467333		11	1992	3000	0.664		11	8113	15000	0.540867
C	12	21	30	0.7		12	1391	3000	0.463667		12	1973	3000	0.657667		12	8160	15000	0.544
U	13	14	30	0.466667		13	1389	3000	0.463		13	1324	3000	0.441333		13	8225	15000	0.548333
A	14	8	30	0.266667		14	1379	3000	0.459667		14	800	3000	0.266667		14	8160	15000	0.544
G	15	12	30	0.4		15	1388	3000	0.462667		15	1372	3000	0.457333		15	8008	15000	0.533867
G	16	19	30	0.633333		16	1360	3000	0.453333		16	2060	3000	0.686667		16	7798	15000	0.519867
G	17	13	30	0.433333		17	1318	3000	0.439333		17	1701	3000	0.567		17	7561	15000	0.504067
U	18	13	30	0.433333		18	1281	3000	0.427		18	1650	3000	0.55		18	7344	15000	0.4896
U	19	15	30	0.5		19	1338	3000	0.446		19	1076	3000	0.358667		19	7247	15000	0.483133
C	20	23	30	0.766667		20	1358	3000	0.452667		20	1747	3000	0.582333		20	7301	15000	0.486733
C	21	23	30	0.766667		21	1334	3000	0.444667		21	1860	3000	0.62		21	7433	15000	0.495533
G	22	8	30	0.266667		22	1362	3000	0.454		22	1362	3000	0.454		22	7654	15000	0.510267
N	23	18	30	0.6		23	1363	3000	0.454333		23	1743	3000	0.581		23	7852	15000	0.523467
N	24	21	30	0.7		24	1388	3000	0.462667		24	1826	3000	0.608667		24	8034	15000	0.5356
N	25	18	30	0.6		25	1360	3000	0.453333		25	1628	3000	0.542667		25	8160	15000	0.544
N	26	14	30	0.466667		26	1363	3000	0.454333		26	1519	3000	0.506333		26	8191	15000	0.546067
N	27	11	30	0.366667		27	1407	3000	0.469		27	1290	3000	0.43		27	8227	15000	0.548467
N	28	11	30	0.366667		28	1418	3000	0.472667		28	1182	3000	0.394		28	8192	15000	0.546133
N	29	9	30	0.3		29	1376	3000	0.458667		29	1235	3000	0.411667		29	8005	15000	0.533667
N	30	11	30	0.366667		30	1371	3000	0.457		30	1327	3000	0.442333		30	7938	15000	0.5292
N	31	11	30	0.366667		31	1321	3000	0.440333		31	1408	3000	0.469333		31	7885	15000	0.525667
N	32	20	30	0.666667		32	1343	3000	0.447667		32	1565	3000	0.521667		32	7980	15000	0.532
N	33	16	30	0.533333		33	1315	3000	0.438333		33	1584	3000	0.528		33	8004	15000	0.5336
N	34	20	30	0.666667		34	1346	3000	0.448667		34	1694	3000	0.564667		34	7939	15000	0.529267
N	35	21	30	0.7		35	1295	3000	0.431667		35	1764	3000	0.588		35	7717	15000	0.514467
N	36	18	30	0.6		36	1154	3000	0.384667		36	1606	3000	0.535333		36	6951	15000	0.4634
N	37	12	30	0.4		37	870	3000	0.29		37	1131	3000	0.377		37	5378	15000	0.358533
N	38	9	30	0.3		38	429	3000	0.143		38	540	3000	0.18		38	2783	15000	0.185533

## Sheet: wt sequences
code	Organism	Sequence
Aba-1-1	Atribacteria bacterium JGI 0000059-I14 (Aba-1-1)	CGGGAGUAU...GCC..U.A.GGGUUC.CGUU.UU....UCC.......A.........................................................................................................................AA.AAGUCU.G.GACC.AA.GUGGC..AUAA.GAUA..C.GUC..UCAAAGUA.................................................................................GAC.GUAU...U.ACACCG....UGGGUA.U..AAAAGACC...CC.AG..CGGAUAGGUCCCAAUAUUUA
Aba-2-1	Atribacteria bacterium SCGC AAA252-M02 (Aba-2-1)	UGGGAGUAU...GUC..U.A.GGGUUC.CGUC.UA.AUCAAU..U.CUG........................................................................................................GU................UA.GAGUCU.G.GACC.GA.GUGGC..AUA..AAAU..A.CUAAUAUUAAAGU...............................................................................AUUAG.UAUU.....ACACCG....UGGGUA.U..AAAAGACC...CC.AG..CGGAUAGGUCCCCUUUGUUU
Alo-1-2	Acetonema longum DSM 6540 (Alo-1-2)	AGAGAGGGC...AUC..U.A.GGGUUC.CGCC.......GUU.......U............................................................................................................................GGGUCU.G.GACC.GA.GCGAU..GCU..GAGC..G.C....GGUUAGGAUAGUC..............................................................................G.CGCU.....ACACCG....UGGGUA.G..AAAAG.AC...UC.CG..CGGAAAGUUUCUUGUUGCUG
Alo-1-3	Acetonema longum DSM 6540 (Alo-1-3)	AGAAAGUGC...AUC..U.A.GGGUUC.CGCU.GU...................UU...................................................................................................................AC.AGGUCU.G.GACC.AA.GCGAU..GCA..GGGC..G.CGG..GUGAUG...................................................................................CCG.CGUU...U.ACACCG.....UGGGAAU..AAAAG.UC...CC.UG..CGGAAGGUUUCUUGCUUAGU
Alo-1-4	Acetonema longum DSM 6540 (Alo-1-4)	GGAAAGUGC...AUC..U.A.GGGUUC.CGCU.G.....GCG.......A..........................................................................................................................C.AGGACU.GUGACC.GA.GCGAU..GCAA.GAUA..U.GGC..GGUG.....................................................................................GCC.AUAU...U.ACACCG....UGGGUA.U..AAAAG.AC...CC.UG..CGGCAGGUUUCUUACCCUUA
Bsp-1-1	Bacillus sp. m3-13 (Bsp-1-1)	CAGAAGGGU...GUC..U.A.GGGUUC.CGGU.GA.UUUCAG............GAAAGUAAAGUGGUAGUG.....CAAGAAAGAAAUAACUUGC.....AUUCUC.....AUCCC...AAUU..U.......................UCCAA................UC.AUGUCU.G.GUCC.GA.GCGAU..ACCA.GCAC..G.AUC..UUGACA...................................................................................GAU.GGUG...U.ACACCG....CGAGGA.A..AAAAG.CC...UC.UA..CGGAUAGGUUCUGAUGAACG
Cba-2-2	Clostridiales bacterium oral taxon 876 str. F0540 (Cba-2-2)	AGAGAGUGU...AUC..U.A.GGGUUC.CGGU.C.....AAU.......A..........................................................................................................................G.AUGUCU.G.GUCC.GA.GCGAU..ACA..GGAU..U......UC...........................................................................................AAUC...U.ACACUU....UUAGGA.A..AAAAG.CC...UA.AA..GGACGAGUCUCUGCAAAGAG
Csp-1-1	Clostridium sp. BL8 (Csp-1-1)	UGAGAGUGC...AUC..U.A.GGGUUC.CGAU.G.....GAA.......A..........................................................................................................................C.AUGUCU.G.GUCC.GA.GCGAU..GCA..GGAU.........UUU...........................................................................................AUC...U.ACACUU....UUAGGA.A..AAAAG.CC...UA.AA..GGACGAGUCUCAACCUAUGA
Cth-1-1	Caldalkalibacillus thermarum TA2.A1 (Cth-1-1)	CAGGAGGAU...AUC..U.A.GGGUUC.CGCU.GU.AA................GCUUGUUUCAUGAGCUAG.....UGUGUCAUAU.....AAGC.........................................................UU................AC.AGGUCU.G.GUCC.GA.GCGAU..AUC..AGCA..C.CAU..GGGAU....................................................................................AUG.GUGU.....ACACCG....UGAGGA.C..AAAAG.CC...UC.UG..CGGAUAGGUUCUGACGUUAA
Ctu-1-1	Clostridium tunisiense TJ (Ctu-1-1)	UGAGAGUGC...AUC..U.A.GGGUUC.CGAU.G.....GAA.......A..........................................................................................................................C.AUGUCU.G.GUCC.GA.GCGAU..GCA..GGAU.........UUU...........................................................................................AUC...U.ACACUU....UUAGGA.A..AAAAG.CC...UA.AA..GGACGAGUCUCAACCUAUGA
Cul-1-1	Clostridium ultunense Esp (Cul-1-1)	CAGGAGGGU...AUC..U.A.GGGUUC.CGCC.GU.....AA.................................................................................................................................AA.GGGACU.G.GACC.GA.GCGAU..AUC..AACA..G.GG...GCAA......................................................................................CC.CUGU.....ACACCG....UGAGGA.G..AAAAA.CC...UC.UG..CGGAAGGUUCUGGCUUUAUG
Dac-1-2	Desulfosporosinus acidiphilus SJ4 (Dac-1-2)	AGGAAGUGU...AUC..U.A.GGGUUC.CGGG.G.....GUA.......A..........................................................................................................................C.CUGUCU.G.GUCC.AA.GCGAU..ACA..GGAU..C.C....AAUUAC.....................................................................................G.GAUU...U.ACACCG....UGGGUA.G..AAAAAACC...CA.AG..CGGAAAGUUCCACGUUGCUA
Dac-2-1	Desulfotomaculum acetoxidans DSM 771 (Dac-2-1)	GGGAAGUGU...ACC..U.A.GGGUUC.CGCU.CU.GCAUUG.C.....G.......................................................................................................GC................AG.GGGGCU.G.GACC.GA.GCGGU..ACA..GGCC..G.AUCGGAUGGGAAU...............................................................................CCGAA.GGGU...U.ACACCG....UGGGGA.U..AAAAGACC...CA.AG..CGGAUAGGUUCCACUCCUGG
Dgi-1-1	Desulfotomaculum gibsoniae DSM 7213 (Dgi-1-1)	GGGAAGUGU...ACC..U.A.GGGUUC.CGCC.UC.C..GCU................................................................................................................G................GA.GGGACU.G.GACC.GA.GCGGU..ACA..GGCC..G.CCG..GGGCUUAAUCGC.............................................................................CGG.AGGU...U.ACACCG....UGGGGA.U..AAAAGACC...CA.AG..CGGAUAGGUUCCACCCUUGG
Dku-1-1	Desulfotomaculum kuznetsovii DSM 6115 (Dku-1-1)	GGGAAGUGU...ACC..U.A.GGGUUC.CGCC.CC.GCUUUG...............................................................................................................GC................GG.GGGACU.G.GACC.AA.GCGGU..ACA..GGCC..G.CCG..GUGAAAAUUUCA.............................................................................CGG.CGGU...U.ACACCG....UGGGGA.U..AAAAGACC...CG.AG..CGGAUAGGUUCCACUCUGUG
Dme-2-2	Desulfosporosinus meridiei DSM 13257 (Dme-2-2)	AGGAAGUGU...AUC..U.A.GGGUUC.CGAG.GU...................AACUCUCUAUUAAGGGAG.....A.............................................................................................AC.CUGACU.G.GUCC.GA.GCGGU..ACA..GAAU..C.CAU..A........................................................................................AUG.GGUU...U.ACACCG....UGGGUA.G..AAAAAACC...CA.AG..CGGAAAGUUCCACGUUGCUA
Dor-1-2	Desulfosporosinus orientis DSM 765 (Dor-1-2)	AGGAAGUGU...ACC..U.A.GGGUUC.CGGG.G.....AUA.......A..........................................................................................................................C.CUGUCU.G.GUCC.AA.GCGGU..ACA..GAAU..C.CAU..A........................................................................................AUG.GGUU...U.ACACCG....UGGGUA.G..AAAAAACC...CA.AG..CGGAAAGUUCCACGUUACAA
Dsp-1-1	Desmospora sp. 8437 (Dsp-1-1)	UAGGAGGAU...GCC..U.A.GGGUUC.CGCC.CG.UC.GGU...............................................................................................................GA................CG.GGGUCUUGCGACC.GA.GUGGC..AUCA.GCAC..C.G.G..CUC......................................................................................C.C.GGUG...U.ACACCG....UGAGGA.U..AAAAG.CC...UC.UG..CGGCAGGUCCUGCCCGAUUC
Dsp-1-2	Desmospora sp. 8437 (Dsp-1-2)	CAGAAGGAU...ACC..U.A.GGGUUC.CGCU.UC.GCCAGU..................GUU..........................................................................................GU................GA.AGGUCU.G.GUCC.AA.GCGGU..AUC..AACA..C.CUG..ACU......................................................................................CCG.GUGU.....ACACCG....UGGGGA.G..AAAAG.CC..CCU.UG..CGGCAGGUUCUGAUUUCAGU
Dsp-3-2	Desulfosporosinus sp. OT (Dsp-3-2)	AGGAAGUGU...ACC..U.A.GGGUUC.CGGG.G.....GCA.......A..........................................................................................................................C.CUGUCU.G.GUCC.AA.GCGGU..ACA..GAAU..C.C....AUAUU......................................................................................G.GAUU...U.ACACCG....UGGGUA.G..AAAAAACU...CA.AG..CGGAAAGUUCCACGUUGCUA
Dyo-1-2	Desulfosporosinus youngiae DSM 17734 (Dyo-1-2)	AGGAAGUGU...ACC..U.A.GGGUUC.CGAG.G....AUAU............UCUCCUCCACAAAUGGAA.....GAGAA..........................................................................................C.CUGGCU.G.GUCC.GA.GCGGU..ACA..GAAU..C.C....AGAAU......................................................................................G.GGUU...U.ACACCG....UGGGUA.G..AAAAAACC...CA.AG..CGGAAAGUUCCACGUUAUUA
Pfe-4-1	Pelosinus fermentans B4 (Pfe-4-1)	AGAAAGAGU...AUC..U.A.GGGUUC.CGCU.......GUA.AA....A............................................................................................................................AGGACU.G.GACC.AA.GCGAU..ACA..AAUG..C.GC...GUAU......................................................................................GC.GGAU...U.ACACCG....UGAGUA.U..AAAAG.AC...UC.UG..CGGAAAUUUUCUCACUGCUG
Pfe-4-2	Pelosinus fermentans B4 (Pfe-4-2)	UAGGAGUGU...ACC..U.A.GGGUUC.CGCG.CU....UUA.......C.........................................................................................................................AG.CGGUCU.G.GUCC.AA.GCGGU..ACA..GGUG..C.AG...A.........................................................................................UU.GCAC...A.ACACCG....UGGGUA.A..AAAAG.GC...CC.UG..CGGAAAGUCCUGGAUAAGUA
Pfe-6-1	Pelosinus fermentans JBW45 (Pfe-6-1)	AGAAAGAGU...AUC..U.A.GGGUUC.CGCU.GU.....AA.................................................................................................................................AA.AGGACU.G.GACC.GA.GCGAU..ACA..AAUG..C.GC...GUAU......................................................................................GC.GGAU...U.ACACCG....UGAGUA.U..AAAAG.AC...UC.UG..CGGAAAUUUUCUCACUGCUG
Sov-1-1	Sporomusa ovata DSM 2662 (Sov-1-1)	AGGAAGUGC...GUC..U.A.GGGUUC.CGCU.G.....AUG.......G..........................................................................................................................C.AGGACU.G.GGCC.AA.GCGAC..GCA..GAGC..A.UAG..GGGAAUUUAC...............................................................................CUG.UGUU.....ACACCG....UGAGUA.G..AAAAG.GC...UC.UG..CGGAAAGUUUCUUACUUUUU
Sov-1-3	Sporomusa ovata DSM 2662 (Sov-1-3)	UGGAAGUGU...GCC..U.A.GGGUUC.CGGC.AG....UAU.......U.........................................................................................................................CU.GUGUCU.G.GUCC.AA.GCGGC..GCAA.GACC..C......GGGAU........................................................................................GGGU...U.ACACCG....UGGGUA.C..AAAAAACC...CU.AG..CGGAAAGUUCCUGCCAAGGA
Tac-1-1	Tepidanaerobacter acetatoxydans Re1 (Tac-1-1)	UGGGAGUGU...ACC..U.A.GGGUUC.CGGC.UA.U.....................................................................................................................A................UU.GCGUCU.G.GUCC.AA.GCGGU..ACA..GCUA..G......UUUUUU.......................................................................................CUAG...U.ACACCG....UGAGUA.U..AAAAGACU...CU.AG..CGGCAGGUUCCACUUAUGGC
Tca-1-2	Thermosinus carboxydivorans Nor1 (Tca-1-2)	CAGAAGGGC...AUC..U.A.GGGUUC.CGCC.AU...AAAA............GUAA.................................................................................................................AU.GGGUCU.G.GACC.GA.GCGAU..GCCG.GGCG..C.A....AUGG.......................................................................................U.GCGC...U.ACACCG....UGAGGA.U..AAAAA.AC...UC.UG..CGGAAAGUUCUCGCUUUAUU
Tca-1-4	Thermosinus carboxydivorans Nor1 (Tca-1-4)	GAGGAGUGU...ACC..UUA.GGGUUC.CGCG.CC.G..GUA.......G........................................................................................................C................GG.CGGGCA.G.GUCC.GA.GCGGU..ACA..AGUG..C.CGG..CGCCGAAGAC...............................................................................CAG.GCAU.....ACACCG....UGGGUA.G..AAAAGACC...CU.AG..CGGAAAAUCCUCCUGGAGCA
Tca-1-6	Thermosinus carboxydivorans Nor1 (Tca-1-6)	AACGAGUGU...ACC..U.A.GGGAUC.CGCG.GC.U..UCA.......G........................................................................................................A................GC.CGGUCU.G.AACC.AA.GCGGU..ACA..GGCG..C.ACA..AGGG.....................................................................................AGU.GCGU...U.ACACCG.....UGGGAGU..AAAAG.CC...CC.AG..CGGAAGGUCGUUUACAGCCG
