# Supplementary material for: Observation of coordinated RNA folding events by systematic cotranscriptional RNA structure probing
Source: Nat Commun. 2023 Nov 29;14:7839. doi: 10.1038/s41467-023-43395-9 (PMC10687018; doi:10.1038/s41467-023-43395-9)
Supplement: Supplementary file 6 — Source Data [file 41467_2023_43395_MOESM6_ESM.zip › Source_Data/FigS05_Source_Data.xlsx]

## Sheet: a
Comparison	pflZTP_BzCN_0mM_ZMP	pflZTP_BzCN_1mM_ZMP	pflZTP_DMS_0mM_ZMP	pflZTP_DMS_1mM_ZMP
Reactivity_20_21_PCC	0.765517	0.895536	0.730524	0.934391
Reactivity_21_22_PCC	0.699741	0.73542	0.5638	0.668377
Reactivity_22_23_PCC	0.896979	0.924655	0.968236	0.957077
Reactivity_23_24_PCC	0.89211	0.891609	0.88128	0.884909
Reactivity_24_25_PCC	0.98461	0.988393	0.993603	0.986638
Reactivity_25_26_PCC	0.928784	0.894512	0.392394	0.37408
Reactivity_26_27_PCC	0.752704	0.790517	0.619153	0.621667
Reactivity_27_28_PCC	0.991056	0.991027	0.993559	0.992324
Reactivity_28_29_PCC	0.928394	0.929856	0.985489	0.981799
Reactivity_29_30_PCC	0.923221	0.926474	0.929674	0.931062
Reactivity_30_31_PCC	0.843695	0.854386	0.911295	0.890569
Reactivity_31_32_PCC	0.99804	0.998217	0.977018	0.979138
Reactivity_32_33_PCC	0.97073	0.971992	0.931759	0.926061
Reactivity_33_34_PCC	0.994127	0.994236	0.996597	0.996771
Reactivity_34_35_PCC	0.974277	0.979692	0.939274	0.907895
Reactivity_35_36_PCC	0.988886	0.988507	0.909297	0.915216
Reactivity_36_37_PCC	0.999131	0.999091	0.995718	0.997014
Reactivity_37_38_PCC	0.997276	0.996929	0.978539	0.978416
Reactivity_38_39_PCC	0.998316	0.997859	0.974248	0.972995
Reactivity_39_40_PCC	0.998105	0.99808	0.944798	0.934178
Reactivity_40_41_PCC	0.9944	0.994717	0.860361	0.857672
Reactivity_41_42_PCC	0.996176	0.996416	0.906895	0.913724
Reactivity_42_43_PCC	0.997428	0.99801	0.991719	0.993061
Reactivity_43_44_PCC	0.989286	0.991269	0.889994	0.898974
Reactivity_44_45_PCC	0.996532	0.996016	0.967233	0.965911
Reactivity_45_46_PCC	0.997846	0.997295	0.987335	0.988306
Reactivity_46_47_PCC	0.995125	0.996765	0.993953	0.994693
Reactivity_47_48_PCC	0.989596	0.986581	0.946274	0.946288
Reactivity_48_49_PCC	0.997545	0.997851	0.965724	0.963013
Reactivity_49_50_PCC	0.993841	0.995973	0.994524	0.993805
Reactivity_50_51_PCC	0.970817	0.960075	0.983708	0.97186
Reactivity_51_52_PCC	0.993421	0.993966	0.994306	0.994216
Reactivity_52_53_PCC	0.953083	0.97507	0.978375	0.975076
Reactivity_53_54_PCC	0.954694	0.969585	0.96568	0.957384
Reactivity_54_55_PCC	0.994114	0.99603	0.93917	0.948972
Reactivity_55_56_PCC	0.988583	0.982296	0.957256	0.965193
Reactivity_56_57_PCC	0.990035	0.988525	0.958056	0.972007
Reactivity_57_58_PCC	0.99878	0.998606	0.982127	0.976541
Reactivity_58_59_PCC	0.989112	0.988867	0.950376	0.958066
Reactivity_59_60_PCC	0.955285	0.96382	0.956383	0.957106
Reactivity_60_61_PCC	0.996803	0.994214	0.96406	0.95212
Reactivity_61_62_PCC	0.995424	0.992973	0.992524	0.992369
Reactivity_62_63_PCC	0.990426	0.989316	0.986059	0.980615
Reactivity_63_64_PCC	0.99876	0.998606	0.983082	0.98315
Reactivity_64_65_PCC	0.993574	0.99527	0.995571	0.992101
Reactivity_65_66_PCC	0.991954	0.992069	0.990541	0.987055
Reactivity_66_67_PCC	0.995855	0.995657	0.993234	0.994527
Reactivity_67_68_PCC	0.988705	0.992182	0.992236	0.989866
Reactivity_68_69_PCC	0.997124	0.99726	0.974646	0.973266
Reactivity_69_70_PCC	0.994303	0.994318	0.994677	0.992442
Reactivity_70_71_PCC	0.976214	0.966685	0.979956	0.977957
Reactivity_71_72_PCC	0.99293	0.990557	0.996752	0.995046
Reactivity_72_73_PCC	0.989413	0.989991	0.992214	0.990539
Reactivity_73_74_PCC	0.991841	0.988427	0.988442	0.988853
Reactivity_74_75_PCC	0.986604	0.982704	0.982388	0.980522
Reactivity_75_76_PCC	0.992997	0.993584	0.994927	0.995976
Reactivity_76_77_PCC	0.990886	0.981491	0.978119	0.981994
Reactivity_77_78_PCC	0.981221	0.976842	0.953204	0.955
Reactivity_78_79_PCC	0.990147	0.990778	0.984277	0.981807
Reactivity_79_80_PCC	0.971529	0.980903	0.968475	0.957059
Reactivity_80_81_PCC	0.980407	0.978704	0.988762	0.990222
Reactivity_81_82_PCC	0.982517	0.98059	0.986935	0.989947
Reactivity_82_83_PCC	0.984262	0.981557	0.984901	0.985466
Reactivity_83_84_PCC	0.996322	0.995922	0.989331	0.992058
Reactivity_84_85_PCC	0.996825	0.996222	0.990192	0.991801
Reactivity_85_86_PCC	0.99631	0.995405	0.991459	0.993208
Reactivity_86_87_PCC	0.993109	0.994084	0.98807	0.982327
Reactivity_87_88_PCC	0.992433	0.991315	0.981626	0.979944
Reactivity_88_89_PCC	0.98799	0.985643	0.993765	0.99
Reactivity_89_90_PCC	0.987124	0.991105	0.98399	0.984639
Reactivity_90_91_PCC	0.989094	0.986573	0.99176	0.992768
Reactivity_91_92_PCC	0.944685	0.943325	0.966479	0.962556
Reactivity_92_93_PCC	0.957762	0.96662	0.983309	0.988583
Reactivity_93_94_PCC	0.989696	0.986737	0.99491	0.994137
Reactivity_94_95_PCC	0.995461	0.995741	0.993934	0.993687
Reactivity_95_96_PCC	0.991297	0.991001	0.990619	0.992003
Reactivity_96_97_PCC	0.996919	0.994778	0.996956	0.995231
Reactivity_97_98_PCC	0.994565	0.991398	0.995764	0.996638
Reactivity_98_99_PCC	0.982439	0.987579	0.996438	0.993743
Reactivity_99_100_PCC	0.982852	0.982338	0.940679	0.912731
Reactivity_100_101_PCC	0.984566	0.982704	0.991816	0.991649
Reactivity_101_102_PCC	0.987264	0.982395	0.989248	0.987202
Reactivity_102_103_PCC	0.985247	0.979142	0.991435	0.980975
Reactivity_103_104_PCC	0.978228	0.969649	0.976278	0.982663
Reactivity_104_105_PCC	0.992278	0.991997	0.993664	0.990791
Reactivity_105_106_PCC	0.996519	0.995288	0.994344	0.991862
Reactivity_106_107_PCC	0.992167	0.995382	0.994535	0.99295
Reactivity_107_108_PCC	0.986178	0.983282	0.992922	0.992188
Reactivity_108_109_PCC	0.986417	0.986882	0.985371	0.986624
Reactivity_109_110_PCC	0.994	0.993388	0.99438	0.9944
Reactivity_110_111_PCC	0.993933	0.989621	0.991502	0.991418
Reactivity_111_112_PCC	0.987538	0.986445	0.993435	0.992189
Reactivity_112_113_PCC	0.941962	0.947448	0.982153	0.980166
Reactivity_113_114_PCC	0.982269	0.954694	0.983852	0.978028
Reactivity_114_115_PCC	0.964436	0.958397	0.986851	0.969522
Reactivity_115_116_PCC	0.991097	0.985784	0.992183	0.991465
Reactivity_116_117_PCC	0.989196	0.974491	0.994666	0.99521
Reactivity_117_118_PCC	0.978403	0.978022	0.979379	0.98303
Reactivity_118_119_PCC	0.988383	0.984222	0.994246	0.994399
Reactivity_119_120_PCC	0.996061	0.993524	0.997356	0.997042
Reactivity_120_121_PCC	0.999498	0.999096	0.966384	0.983965
Reactivity_121_122_PCC	0.997996	0.998258	0.984797	0.991388
Reactivity_122_123_PCC	0.913901	0.930766	0.930238	0.965259
Reactivity_123_124_PCC	0.958906	0.95692	0.986688	0.991432
Reactivity_124_125_PCC	0.977837	0.969567	0.99016	0.995805
Reactivity_125_126_PCC	0.959272	0.972853	0.986538	0.995421
Reactivity_126_127_PCC	0.948705	0.958045	0.97512	0.990767
Reactivity_127_128_PCC	0.939124	0.935587	0.992453	0.983162
Reactivity_128_129_PCC	0.840017	0.849356	0.912381	0.945876
Reactivity_129_130_PCC	0.98894	0.962767	0.993384	0.992673
Reactivity_159_160_PCC	0.966598	0.981813	0.994724	0.997991
Reactivity_160_161_PCC	0.994034	0.998838	0.997539	0.999372
Reactivity_161_162_PCC	0.964759	0.982889	0.986111	0.994747

## Sheet: b
Comparison	crcBF_BzCN_0mM_F	crcBF_BzCN_10mM_F	crcBF_DMS_0mM_F	crcBF_DMS_10mM_F
Reactivity_20_21_PCC	0.576638	0.926615	0.941342	0.942381
Reactivity_21_22_PCC	0.813767	0.848418	0.707317	0.720827
Reactivity_22_23_PCC	0.816926	0.742815	0.894275	0.883526
Reactivity_23_24_PCC	0.799122	0.901451	0.991522	0.991082
Reactivity_24_25_PCC	0.0205131	0.470721	0.95294	0.950126
Reactivity_25_26_PCC	0.802778	0.450668	0.995421	0.99303
Reactivity_26_27_PCC	0.620692	0.525332	0.963899	0.961171
Reactivity_27_28_PCC	0.900404	0.780973	0.963285	0.963227
Reactivity_28_29_PCC	0.884308	0.880233	0.891428	0.885166
Reactivity_29_30_PCC	0.951972	0.92644	0.973472	0.970665
Reactivity_30_31_PCC	0.975459	0.913714	0.896282	0.908369
Reactivity_31_32_PCC	0.802512	0.789295	0.731596	0.721047
Reactivity_32_33_PCC	0.930117	0.93749	0.921204	0.92027
Reactivity_33_34_PCC	0.986865	0.993709	0.978217	0.977883
Reactivity_34_35_PCC	0.983515	0.987601	0.968394	0.968643
Reactivity_35_36_PCC	0.99203	0.992458	0.985757	0.98686
Reactivity_36_37_PCC	0.995324	0.996092	0.965585	0.965106
Reactivity_37_38_PCC	0.991011	0.997545	0.989386	0.989789
Reactivity_38_39_PCC	0.993607	0.9972	0.901774	0.893711
Reactivity_39_40_PCC	0.991719	0.995048	0.978324	0.97812
Reactivity_40_41_PCC	0.998374	0.999286	0.981675	0.983368
Reactivity_41_42_PCC	0.995963	0.998054	0.984504	0.984989
Reactivity_42_43_PCC	0.988344	0.990367	0.925008	0.925937
Reactivity_43_44_PCC	0.991609	0.997355	0.989917	0.990409
Reactivity_44_45_PCC	0.995088	0.997103	0.8687	0.865992
Reactivity_45_46_PCC	0.995876	0.997855	0.953371	0.949381
Reactivity_46_47_PCC	0.98821	0.992141	0.975779	0.975115
Reactivity_47_48_PCC	0.996251	0.996935	0.942915	0.941632
Reactivity_48_49_PCC	0.993696	0.995028	0.976923	0.977597
Reactivity_49_50_PCC	0.982851	0.987604	0.9711	0.972009
Reactivity_50_51_PCC	0.996878	0.99793	0.983368	0.984775
Reactivity_51_52_PCC	0.979445	0.977847	0.928693	0.928356
Reactivity_52_53_PCC	0.983989	0.98128	0.918986	0.913715
Reactivity_53_54_PCC	0.998947	0.999289	0.980784	0.980165
Reactivity_54_55_PCC	0.997788	0.99786	0.991481	0.991142
Reactivity_55_56_PCC	0.994654	0.997696	0.984938	0.98592
Reactivity_56_57_PCC	0.998129	0.998043	0.990491	0.990866
Reactivity_57_58_PCC	0.991724	0.993767	0.988183	0.988138
Reactivity_58_59_PCC	0.991257	0.992404	0.933866	0.932599
Reactivity_59_60_PCC	0.998951	0.999177	0.992761	0.993865
Reactivity_60_61_PCC	0.992341	0.991651	0.98014	0.979764
Reactivity_61_62_PCC	0.982581	0.94623	0.968802	0.952354
Reactivity_62_63_PCC	0.996901	0.998088	0.987018	0.99533
Reactivity_63_64_PCC	0.983088	0.992313	0.963267	0.989303
Reactivity_64_65_PCC	0.97165	0.980974	0.983592	0.976204
Reactivity_65_66_PCC	0.997052	0.999231	0.998748	0.999498
Reactivity_66_67_PCC	0.984743	0.991592	0.972259	0.994475
Reactivity_67_68_PCC	0.954715	0.97366	0.947463	0.982678
Reactivity_68_69_PCC	0.995092	0.998766	0.985147	0.992963
Reactivity_69_70_PCC	0.97594	0.990409	0.980178	0.99239
Reactivity_70_71_PCC	0.966112	0.985981	0.987103	0.992803
Reactivity_71_72_PCC	0.997605	0.99918	0.995933	0.998298
Reactivity_72_73_PCC	0.990338	0.994731	0.994086	0.997229
Reactivity_73_74_PCC	0.996242	0.996749	0.996582	0.998403
Reactivity_74_75_PCC	0.997733	0.999555	0.999228	0.999701
Reactivity_75_76_PCC	0.916006	0.960343	0.953818	0.975323
Reactivity_76_77_PCC	0.976258	0.993641	0.98741	0.997999
Reactivity_77_78_PCC	0.954471	0.993543	0.96932	0.999015
Reactivity_78_79_PCC	0.90866	0.961463	0.93018	0.985879
Reactivity_79_80_PCC	0.992495	0.98687	0.996627	0.99346
Reactivity_80_81_PCC	0.991018	0.980557	0.998842	0.997735
Reactivity_81_82_PCC	0.973284	0.981902	0.996678	0.997512
Reactivity_113_114_PCC	0.99506	0.998301	0.998026	0.997834
Reactivity_114_115_PCC	0.99973	0.999894	0.999866	0.999887
Reactivity_115_116_PCC	0.990972	0.994497	0.996005	0.997571

## Sheet: c
Comparison	CbaG4p_BzCN_0uM_G4p	CbaG4p_BzCN_250uM_G4p	CbaG4p_DMS_0uM_G4p	CbaG4p_DMS_250uM_G4p
Reactivity_20_21_PCC	0.977094	0.976698	0.998198	0.998686
Reactivity_21_22_PCC	0.913245	0.939067	0.975765	0.978191
Reactivity_22_23_PCC	0.97438	0.979531	0.996442	0.996724
Reactivity_23_24_PCC	0.94475	0.955759	0.972597	0.960848
Reactivity_24_25_PCC	0.783786	0.873095	0.867222	0.867062
Reactivity_25_26_PCC	0.931163	0.947357	0.945859	0.938091
Reactivity_26_27_PCC	0.913497	0.882027	0.807771	0.787818
Reactivity_27_28_PCC	0.975558	0.936813	0.976375	0.970914
Reactivity_28_29_PCC	0.981022	0.98053	0.966915	0.966129
Reactivity_29_30_PCC	0.97705	0.970846	0.989964	0.98836
Reactivity_30_31_PCC	0.991957	0.993496	0.897924	0.905034
Reactivity_31_32_PCC	0.988584	0.989054	0.943063	0.945428
Reactivity_32_33_PCC	0.987329	0.983404	0.924407	0.925232
Reactivity_33_34_PCC	0.96802	0.980179	0.979011	0.977224
Reactivity_34_35_PCC	0.997188	0.997356	0.953777	0.948028
Reactivity_35_36_PCC	0.989278	0.988928	0.978955	0.979148
Reactivity_36_37_PCC	0.987281	0.991778	0.940458	0.941752
Reactivity_37_38_PCC	0.996174	0.996467	0.983865	0.981629
Reactivity_38_39_PCC	0.992637	0.994646	0.991232	0.992782
Reactivity_39_40_PCC	0.992542	0.989282	0.986031	0.982823
Reactivity_40_41_PCC	0.996728	0.996909	0.953375	0.948195
Reactivity_41_42_PCC	0.994537	0.993452	0.989819	0.988198
Reactivity_42_43_PCC	0.997749	0.99782	0.993531	0.993293
Reactivity_43_44_PCC	0.994782	0.995319	0.992253	0.991476
Reactivity_44_45_PCC	0.993657	0.987098	0.988111	0.987596
Reactivity_45_46_PCC	0.997063	0.997031	0.965947	0.972203
Reactivity_46_47_PCC	0.994392	0.992309	0.930154	0.946166
Reactivity_47_48_PCC	0.995261	0.996278	0.985535	0.986619
Reactivity_48_49_PCC	0.996114	0.99626	0.955561	0.951416
Reactivity_49_50_PCC	0.995559	0.996765	0.987497	0.990359
Reactivity_50_51_PCC	0.993749	0.986887	0.915017	0.91309
Reactivity_51_52_PCC	0.99827	0.995483	0.995947	0.99565
Reactivity_52_53_PCC	0.994374	0.994352	0.983314	0.980794
Reactivity_53_54_PCC	0.993653	0.991144	0.987047	0.98482
Reactivity_54_55_PCC	0.994683	0.993824	0.983924	0.989629
Reactivity_55_56_PCC	0.969469	0.97305	0.931771	0.937828
Reactivity_56_57_PCC	0.996662	0.998483	0.964219	0.966692
Reactivity_57_58_PCC	0.996935	0.99841	0.996169	0.996661
Reactivity_58_59_PCC	0.981217	0.979503	0.988208	0.982984
Reactivity_59_60_PCC	0.994697	0.98879	0.981523	0.981287
Reactivity_60_61_PCC	0.996314	0.99678	0.993239	0.993625
Reactivity_61_62_PCC	0.991675	0.994833	0.988955	0.990971
Reactivity_62_63_PCC	0.999285	0.999357	0.997905	0.998198
Reactivity_63_64_PCC	0.9959	0.997716	0.993524	0.992975
Reactivity_64_65_PCC	0.988738	0.982584	0.97232	0.966379
Reactivity_65_66_PCC	0.984652	0.977337	0.976896	0.979919
Reactivity_66_67_PCC	0.998312	0.997783	0.997076	0.99721
Reactivity_67_68_PCC	0.993491	0.991603	0.99196	0.99116
Reactivity_68_69_PCC	0.980241	0.980945	0.987962	0.988519
Reactivity_69_70_PCC	0.997746	0.998841	0.995462	0.996703
Reactivity_70_71_PCC	0.986896	0.992488	0.965848	0.965354
Reactivity_71_72_PCC	0.995483	0.996736	0.987214	0.987322
Reactivity_72_73_PCC	0.995404	0.992986	0.972273	0.973172
Reactivity_73_74_PCC	0.988995	0.989515	0.997355	0.997536
Reactivity_74_75_PCC	0.998254	0.998242	0.998524	0.998554
Reactivity_75_76_PCC	0.9975	0.996899	0.997736	0.998089
Reactivity_76_77_PCC	0.973018	0.976565	0.976376	0.972921
Reactivity_77_78_PCC	0.990255	0.992524	0.986436	0.988251
Reactivity_78_79_PCC	0.994049	0.993519	0.996012	0.996153
Reactivity_79_80_PCC	0.985874	0.982366	0.998569	0.998433
Reactivity_80_81_PCC	0.981307	0.974788	0.997019	0.997225
Reactivity_81_82_PCC	0.968241	0.976284	0.996449	0.996524
Reactivity_82_83_PCC	0.968798	0.970036	0.996531	0.996472
Reactivity_83_84_PCC	0.997283	0.996333	0.996181	0.996291
Reactivity_84_85_PCC	0.991445	0.993039	0.990592	0.990276
Reactivity_85_86_PCC	0.99478	0.995605	0.993418	0.993847
Reactivity_86_87_PCC	0.988089	0.990963	0.99647	0.996104
Reactivity_87_88_PCC	0.990066	0.990508	0.98254	0.981662
Reactivity_88_89_PCC	0.995865	0.996601	0.99621	0.996228
Reactivity_89_90_PCC	0.995094	0.994398	0.994055	0.993484
Reactivity_90_91_PCC	0.996955	0.996137	0.995228	0.99538
Reactivity_91_92_PCC	0.994193	0.995346	0.982356	0.981366
Reactivity_92_93_PCC	0.995516	0.99624	0.991575	0.992826
Reactivity_93_94_PCC	0.99355	0.995175	0.996987	0.996798
Reactivity_94_95_PCC	0.984745	0.985057	0.996794	0.996802
Reactivity_95_96_PCC	0.992579	0.994262	0.993722	0.993139
Reactivity_96_97_PCC	0.986737	0.9933	0.993282	0.993286
Reactivity_97_98_PCC	0.990138	0.989598	0.988056	0.987888
Reactivity_98_99_PCC	0.998005	0.998132	0.986915	0.988341
Reactivity_99_100_PCC	0.998334	0.997029	0.999118	0.998687
Reactivity_100_101_PCC	0.990861	0.979412	0.995785	0.994382
Reactivity_101_102_PCC	0.994247	0.995017	0.992744	0.99442
Reactivity_102_103_PCC	0.997272	0.998642	0.999068	0.999157
Reactivity_103_104_PCC	0.992281	0.99113	0.99476	0.994014
Reactivity_104_105_PCC	0.991504	0.991554	0.994817	0.994373
Reactivity_105_106_PCC	0.999016	0.998987	0.999538	0.999626
Reactivity_106_107_PCC	0.996522	0.996333	0.988481	0.990975
Reactivity_107_108_PCC	0.996854	0.996742	0.994432	0.995363
Reactivity_108_109_PCC	0.997001	0.995826	0.985476	0.986887
Reactivity_109_110_PCC	0.998203	0.99753	0.995585	0.996319
Reactivity_110_111_PCC	0.994853	0.995451	0.99681	0.996647
Reactivity_111_112_PCC	0.995007	0.995792	0.995497	0.995796
Reactivity_112_113_PCC	0.99405	0.99516	0.998362	0.998234
Reactivity_113_114_PCC	0.995859	0.994341	0.994976	0.995191
Reactivity_114_115_PCC	0.996315	0.993925	0.998504	0.99816
Reactivity_115_116_PCC	0.994457	0.994245	0.998104	0.998769
Reactivity_116_117_PCC	0.995795	0.993766	0.998289	0.998472
Reactivity_117_118_PCC	0.995019	0.990978	0.999373	0.998788
Reactivity_118_119_PCC	0.989007	0.976204	0.99657	0.991532
Reactivity_119_120_PCC	0.992513	0.987282	0.997792	0.99624
Reactivity_120_121_PCC	0.996897	0.99329	0.99719	0.996249
Reactivity_121_122_PCC	0.995637	0.993695	0.99747	0.994274
Reactivity_122_123_PCC	0.995245	0.992364	0.99769	0.991291
Reactivity_123_124_PCC	0.995115	0.995887	0.997602	0.99784
Reactivity_124_125_PCC	0.974203	0.956953	0.993454	0.993826
Reactivity_125_126_PCC	0.987129	0.956102	0.998964	0.998236
Reactivity_126_127_PCC	0.987306	0.975339	0.989333	0.974782
Reactivity_127_128_PCC	0.996235	0.995423	0.998306	0.997637
Reactivity_128_129_PCC	0.99497	0.990289	0.998533	0.99838
Reactivity_129_130_PCC	0.974997	0.932598	0.992524	0.981833
Reactivity_130_131_PCC	0.984107	0.966895	0.997167	0.993903
Reactivity_131_132_PCC	0.903806	0.934975	0.96935	0.977811
Reactivity_132_133_PCC	0.982748	0.983328	0.981564	0.988409
Reactivity_133_134_PCC	0.998177	0.994462	0.997601	0.996566
Reactivity_134_135_PCC	0.997918	0.993218	0.997712	0.998591
Reactivity_135_136_PCC	0.962404	0.967808	0.995726	0.989503
Reactivity_136_137_PCC	0.985988	0.991934	0.998835	0.999351
Reactivity_169_170_PCC	0.985676	0.997484	0.998203	0.999066
Reactivity_170_171_PCC	0.999068	0.999556	0.999902	0.999948
Reactivity_171_172_PCC	0.965655	0.960094	0.991278	0.990832

## Sheet: d
Comparison	pflZTP_BzCN_0mM_ZMP	pflZTP_BzCN_1mM_ZMP	pflZTP_DMS_0mM_ZMP	pflZTP_DMS_1mM_ZMP
BkgrndMutRate_20_21_PCC	0.891537	0.894378	0.931045	0.991671
BkgrndMutRate_21_22_PCC	0.755429	0.751136	0.779032	0.933891
BkgrndMutRate_22_23_PCC	0.765668	0.792888	0.955933	0.985564
BkgrndMutRate_23_24_PCC	0.806137	0.756413	0.821497	0.81693
BkgrndMutRate_24_25_PCC	0.980715	0.979958	0.967182	0.977345
BkgrndMutRate_25_26_PCC	0.0928091	0.0507559	0.210649	0.0543716
BkgrndMutRate_26_27_PCC	0.802619	0.7869	0.751235	0.753335
BkgrndMutRate_27_28_PCC	0.895513	0.874884	0.873914	0.853315
BkgrndMutRate_28_29_PCC	0.831988	0.820533	0.845501	0.807616
BkgrndMutRate_29_30_PCC	0.907092	0.905321	0.907845	0.920155
BkgrndMutRate_30_31_PCC	0.931805	0.933382	0.916149	0.902092
BkgrndMutRate_31_32_PCC	0.927164	0.916968	0.875706	0.876173
BkgrndMutRate_32_33_PCC	0.799436	0.778281	0.881444	0.874303
BkgrndMutRate_33_34_PCC	0.950375	0.947062	0.960695	0.953362
BkgrndMutRate_34_35_PCC	0.611479	0.638675	0.684317	0.698294
BkgrndMutRate_35_36_PCC	0.940248	0.944589	0.952412	0.931692
BkgrndMutRate_36_37_PCC	0.940115	0.943692	0.968905	0.959215
BkgrndMutRate_37_38_PCC	0.875151	0.878377	0.931021	0.937726
BkgrndMutRate_38_39_PCC	0.92766	0.9291	0.947111	0.945088
BkgrndMutRate_39_40_PCC	0.992569	0.992526	0.994454	0.991015
BkgrndMutRate_40_41_PCC	0.917715	0.92866	0.917619	0.907723
BkgrndMutRate_41_42_PCC	0.916074	0.919475	0.935284	0.927671
BkgrndMutRate_42_43_PCC	0.980045	0.982555	0.983003	0.9776
BkgrndMutRate_43_44_PCC	0.899242	0.897293	0.89135	0.872154
BkgrndMutRate_44_45_PCC	0.979511	0.977016	0.982393	0.974767
BkgrndMutRate_45_46_PCC	0.990622	0.990128	0.989494	0.986572
BkgrndMutRate_46_47_PCC	0.97738	0.97899	0.976376	0.978263
BkgrndMutRate_47_48_PCC	0.972657	0.967349	0.954839	0.955267
BkgrndMutRate_48_49_PCC	0.990195	0.990283	0.986358	0.991091
BkgrndMutRate_49_50_PCC	0.962197	0.964229	0.942237	0.954474
BkgrndMutRate_50_51_PCC	0.823813	0.81359	0.787288	0.794777
BkgrndMutRate_51_52_PCC	0.995895	0.995339	0.993054	0.990895
BkgrndMutRate_52_53_PCC	0.984099	0.983163	0.970965	0.966036
BkgrndMutRate_53_54_PCC	0.952129	0.950684	0.9709	0.942551
BkgrndMutRate_54_55_PCC	0.995541	0.996864	0.991761	0.98427
BkgrndMutRate_55_56_PCC	0.97546	0.976592	0.969388	0.957238
BkgrndMutRate_56_57_PCC	0.967683	0.96843	0.964502	0.95397
BkgrndMutRate_57_58_PCC	0.999077	0.998873	0.998139	0.995632
BkgrndMutRate_58_59_PCC	0.958784	0.967797	0.922617	0.944387
BkgrndMutRate_59_60_PCC	0.742811	0.71723	0.743456	0.833036
BkgrndMutRate_60_61_PCC	0.990761	0.989125	0.990405	0.990489
BkgrndMutRate_61_62_PCC	0.99406	0.99365	0.992591	0.99081
BkgrndMutRate_62_63_PCC	0.978797	0.970942	0.972337	0.969466
BkgrndMutRate_63_64_PCC	0.997771	0.997433	0.997881	0.998363
BkgrndMutRate_64_65_PCC	0.986186	0.985299	0.976158	0.973028
BkgrndMutRate_65_66_PCC	0.968431	0.968963	0.94146	0.935005
BkgrndMutRate_66_67_PCC	0.994751	0.994015	0.992708	0.992614
BkgrndMutRate_67_68_PCC	0.976285	0.972095	0.977164	0.992169
BkgrndMutRate_68_69_PCC	0.986277	0.985445	0.988355	0.991833
BkgrndMutRate_69_70_PCC	0.983405	0.983589	0.978803	0.972757
BkgrndMutRate_70_71_PCC	0.944322	0.940881	0.886867	0.885256
BkgrndMutRate_71_72_PCC	0.9948	0.995004	0.98777	0.985532
BkgrndMutRate_72_73_PCC	0.991212	0.992396	0.981606	0.976995
BkgrndMutRate_73_74_PCC	0.9946	0.993156	0.991342	0.983411
BkgrndMutRate_74_75_PCC	0.977416	0.979045	0.964729	0.950175
BkgrndMutRate_75_76_PCC	0.951388	0.939166	0.931447	0.946554
BkgrndMutRate_76_77_PCC	0.962859	0.954384	0.956038	0.934173
BkgrndMutRate_77_78_PCC	0.963783	0.958328	0.946385	0.934468
BkgrndMutRate_78_79_PCC	0.988959	0.990683	0.98932	0.980516
BkgrndMutRate_79_80_PCC	0.97552	0.974032	0.955708	0.927854
BkgrndMutRate_80_81_PCC	0.985363	0.984045	0.981124	0.95753
BkgrndMutRate_81_82_PCC	0.989054	0.991534	0.983784	0.975397
BkgrndMutRate_82_83_PCC	0.989607	0.988895	0.983262	0.971225
BkgrndMutRate_83_84_PCC	0.992828	0.992689	0.990702	0.985744
BkgrndMutRate_84_85_PCC	0.9842	0.984169	0.983423	0.965863
BkgrndMutRate_85_86_PCC	0.955762	0.950329	0.93939	0.946141
BkgrndMutRate_86_87_PCC	0.986127	0.98026	0.976892	0.969327
BkgrndMutRate_87_88_PCC	0.988799	0.987598	0.984922	0.976806
BkgrndMutRate_88_89_PCC	0.986424	0.986115	0.984533	0.977445
BkgrndMutRate_89_90_PCC	0.990593	0.992058	0.985865	0.975766
BkgrndMutRate_90_91_PCC	0.991512	0.993	0.98909	0.981957
BkgrndMutRate_91_92_PCC	0.93555	0.94113	0.901232	0.920872
BkgrndMutRate_92_93_PCC	0.972016	0.969457	0.956559	0.925081
BkgrndMutRate_93_94_PCC	0.901579	0.912037	0.934801	0.930367
BkgrndMutRate_94_95_PCC	0.990102	0.991578	0.994254	0.989615
BkgrndMutRate_95_96_PCC	0.984094	0.985693	0.979598	0.97878
BkgrndMutRate_96_97_PCC	0.827128	0.830158	0.88386	0.895399
BkgrndMutRate_97_98_PCC	0.93559	0.930656	0.921463	0.902568
BkgrndMutRate_98_99_PCC	0.886037	0.89795	0.945805	0.933465
BkgrndMutRate_99_100_PCC	0.930658	0.915908	0.889025	0.877203
BkgrndMutRate_100_101_PCC	0.987596	0.988757	0.977035	0.980365
BkgrndMutRate_101_102_PCC	0.990121	0.98732	0.989401	0.974468
BkgrndMutRate_102_103_PCC	0.981501	0.978263	0.986664	0.972055
BkgrndMutRate_103_104_PCC	0.950893	0.947742	0.971406	0.955569
BkgrndMutRate_104_105_PCC	0.994178	0.992488	0.974889	0.98312
BkgrndMutRate_105_106_PCC	0.994063	0.993636	0.995286	0.994114
BkgrndMutRate_106_107_PCC	0.9832	0.983511	0.99435	0.989467
BkgrndMutRate_107_108_PCC	0.717918	0.690595	0.66722	0.721201
BkgrndMutRate_108_109_PCC	0.950999	0.955429	0.946576	0.936016
BkgrndMutRate_109_110_PCC	0.996958	0.997056	0.997631	0.994342
BkgrndMutRate_110_111_PCC	0.996319	0.996457	0.995993	0.987971
BkgrndMutRate_111_112_PCC	0.994725	0.995095	0.99539	0.988797
BkgrndMutRate_112_113_PCC	0.976684	0.975819	0.98114	0.967008
BkgrndMutRate_113_114_PCC	0.992672	0.991182	0.991806	0.979421
BkgrndMutRate_114_115_PCC	0.992631	0.992526	0.983587	0.982429
BkgrndMutRate_115_116_PCC	0.99833	0.99672	0.99472	0.979245
BkgrndMutRate_116_117_PCC	0.99801	0.99732	0.995824	0.993225
BkgrndMutRate_117_118_PCC	0.98468	0.98696	0.971472	0.96326
BkgrndMutRate_118_119_PCC	0.993004	0.993207	0.988795	0.975891
BkgrndMutRate_119_120_PCC	0.998339	0.998519	0.997459	0.99341
BkgrndMutRate_120_121_PCC	0.999709	0.999623	0.999289	0.998822
BkgrndMutRate_121_122_PCC	0.998451	0.999032	0.996946	0.994442
BkgrndMutRate_122_123_PCC	0.960125	0.94726	0.919106	0.82962
BkgrndMutRate_123_124_PCC	0.988448	0.987565	0.98241	0.974407
BkgrndMutRate_124_125_PCC	0.984702	0.982318	0.982246	0.968869
BkgrndMutRate_125_126_PCC	0.98458	0.987421	0.979707	0.977363
BkgrndMutRate_126_127_PCC	0.980744	0.981626	0.964668	0.955047
BkgrndMutRate_127_128_PCC	0.97253	0.976322	0.951127	0.938783
BkgrndMutRate_128_129_PCC	0.91651	0.861236	0.928179	0.910421
BkgrndMutRate_129_130_PCC	0.998289	0.993451	0.998546	0.997208
BkgrndMutRate_159_160_PCC	0.999221	0.999348	0.99951	0.999075
BkgrndMutRate_160_161_PCC	0.999848	0.99983	0.999673	0.999138
BkgrndMutRate_161_162_PCC	0.998461	0.998221	0.998157	0.995378

## Sheet: e
Comparison	crcBF_BzCN_0mM_F	crcBF_BzCN_10mM_F	crcBF_DMS_0mM_F	crcBF_DMS_10mM_F
BkgrndMutRate_20_21_PCC	0.562514	0.518894	0.616476	0.573446
BkgrndMutRate_21_22_PCC	0.895298	0.908282	0.880685	0.882291
BkgrndMutRate_22_23_PCC	0.961847	0.962179	0.950323	0.960146
BkgrndMutRate_23_24_PCC	0.991891	0.99248	0.997203	0.997039
BkgrndMutRate_24_25_PCC	0.930543	0.930856	0.876322	0.896345
BkgrndMutRate_25_26_PCC	0.973869	0.971849	0.980832	0.975565
BkgrndMutRate_26_27_PCC	0.944149	0.940332	0.951613	0.950092
BkgrndMutRate_27_28_PCC	0.966684	0.958672	0.960429	0.964773
BkgrndMutRate_28_29_PCC	0.949556	0.95109	0.957163	0.95445
BkgrndMutRate_29_30_PCC	0.977849	0.979471	0.982593	0.981552
BkgrndMutRate_30_31_PCC	0.992786	0.993144	0.992486	0.992449
BkgrndMutRate_31_32_PCC	0.804757	0.792412	0.791951	0.78547
BkgrndMutRate_32_33_PCC	0.878821	0.88609	0.915269	0.917226
BkgrndMutRate_33_34_PCC	0.944985	0.943701	0.952659	0.962962
BkgrndMutRate_34_35_PCC	0.961175	0.959342	0.968664	0.969572
BkgrndMutRate_35_36_PCC	0.963584	0.96146	0.956364	0.956473
BkgrndMutRate_36_37_PCC	0.976014	0.972746	0.97512	0.978392
BkgrndMutRate_37_38_PCC	0.812572	0.82171	0.887432	0.887564
BkgrndMutRate_38_39_PCC	0.923441	0.922194	0.934144	0.936949
BkgrndMutRate_39_40_PCC	0.959211	0.948724	0.959968	0.960623
BkgrndMutRate_40_41_PCC	0.995834	0.995384	0.997294	0.997206
BkgrndMutRate_41_42_PCC	0.993065	0.992515	0.991825	0.991892
BkgrndMutRate_42_43_PCC	0.968532	0.962089	0.948789	0.954828
BkgrndMutRate_43_44_PCC	0.975017	0.97176	0.979258	0.982347
BkgrndMutRate_44_45_PCC	0.984916	0.98274	0.988908	0.988124
BkgrndMutRate_45_46_PCC	0.988408	0.986473	0.990909	0.990233
BkgrndMutRate_46_47_PCC	0.97272	0.970209	0.977628	0.97551
BkgrndMutRate_47_48_PCC	0.97318	0.973175	0.979472	0.978156
BkgrndMutRate_48_49_PCC	0.985545	0.981739	0.983051	0.982064
BkgrndMutRate_49_50_PCC	0.968196	0.970163	0.96823	0.968551
BkgrndMutRate_50_51_PCC	0.995689	0.996979	0.997396	0.997743
BkgrndMutRate_51_52_PCC	0.97659	0.97436	0.984014	0.982178
BkgrndMutRate_52_53_PCC	0.951105	0.957579	0.961443	0.962645
BkgrndMutRate_53_54_PCC	0.99465	0.99515	0.996702	0.997036
BkgrndMutRate_54_55_PCC	0.974164	0.975934	0.983185	0.981437
BkgrndMutRate_55_56_PCC	0.886562	0.88493	0.87756	0.874847
BkgrndMutRate_56_57_PCC	0.994715	0.995191	0.997482	0.997052
BkgrndMutRate_57_58_PCC	0.952216	0.957345	0.964769	0.964346
BkgrndMutRate_58_59_PCC	0.975389	0.976226	0.978135	0.971938
BkgrndMutRate_59_60_PCC	0.995972	0.997262	0.997986	0.997964
BkgrndMutRate_60_61_PCC	0.981365	0.9858	0.986663	0.988516
BkgrndMutRate_61_62_PCC	0.940942	0.942018	0.94498	0.948412
BkgrndMutRate_62_63_PCC	0.995198	0.99655	0.996953	0.998143
BkgrndMutRate_63_64_PCC	0.981987	0.98318	0.987811	0.990402
BkgrndMutRate_64_65_PCC	0.980195	0.959769	0.985451	0.967232
BkgrndMutRate_65_66_PCC	0.94025	0.930338	0.962738	0.963666
BkgrndMutRate_66_67_PCC	0.972664	0.968348	0.978639	0.974414
BkgrndMutRate_67_68_PCC	0.947358	0.937979	0.924334	0.912128
BkgrndMutRate_68_69_PCC	0.995339	0.995468	0.995579	0.995015
BkgrndMutRate_69_70_PCC	0.948042	0.927823	0.923093	0.90024
BkgrndMutRate_70_71_PCC	0.93855	0.936633	0.943742	0.92521
BkgrndMutRate_71_72_PCC	0.995508	0.994695	0.995855	0.995833
BkgrndMutRate_72_73_PCC	0.93205	0.925841	0.922443	0.91317
BkgrndMutRate_73_74_PCC	0.918494	0.923063	0.939965	0.939792
BkgrndMutRate_74_75_PCC	0.989438	0.990752	0.989	0.990008
BkgrndMutRate_75_76_PCC	0.762103	0.755445	0.750933	0.73148
BkgrndMutRate_76_77_PCC	0.975001	0.97723	0.971484	0.975838
BkgrndMutRate_77_78_PCC	0.983374	0.994222	0.976447	0.992168
BkgrndMutRate_78_79_PCC	0.830194	0.868511	0.854909	0.850123
BkgrndMutRate_79_80_PCC	0.946531	0.903044	0.952239	0.903044
BkgrndMutRate_80_81_PCC	0.916391	0.961194	0.88794	0.956745
BkgrndMutRate_81_82_PCC	0.943859	0.984754	0.932896	0.980834
BkgrndMutRate_113_114_PCC	0.998649	0.998042	0.99881	0.998371
BkgrndMutRate_114_115_PCC	0.999922	0.999908	0.999661	0.999612
BkgrndMutRate_115_116_PCC	0.998229	0.998522	0.995702	0.997878

## Sheet: f
Comparison	CbaG4p_BzCN_0uM_G4p	CbaG4p_BzCN_250uM_G4p	CbaG4p_DMS_0uM_G4p	CbaG4p_DMS_250uM_G4p
BkgrndMutRate_20_21_PCC	0.836763	0.84992	0.80396	0.838388
BkgrndMutRate_21_22_PCC	0.427179	0.439248	0.50712	0.454383
BkgrndMutRate_22_23_PCC	0.796403	0.815741	0.854665	0.856192
BkgrndMutRate_23_24_PCC	0.810305	0.792348	0.846814	0.828921
BkgrndMutRate_24_25_PCC	0.931013	0.936854	0.926581	0.923151
BkgrndMutRate_25_26_PCC	0.985529	0.987713	0.987506	0.988525
BkgrndMutRate_26_27_PCC	0.859658	0.860703	0.863476	0.836282
BkgrndMutRate_27_28_PCC	0.399118	0.436847	0.534846	0.56021
BkgrndMutRate_28_29_PCC	0.915161	0.915035	0.912282	0.925793
BkgrndMutRate_29_30_PCC	0.975272	0.972568	0.967409	0.970684
BkgrndMutRate_30_31_PCC	0.971045	0.97147	0.970398	0.962112
BkgrndMutRate_31_32_PCC	0.96344	0.956519	0.963664	0.952406
BkgrndMutRate_32_33_PCC	0.967517	0.968723	0.96457	0.968683
BkgrndMutRate_33_34_PCC	0.966119	0.959324	0.973238	0.971662
BkgrndMutRate_34_35_PCC	0.95394	0.958906	0.955931	0.956119
BkgrndMutRate_35_36_PCC	0.893187	0.899313	0.89675	0.913078
BkgrndMutRate_36_37_PCC	0.966665	0.964589	0.970874	0.969791
BkgrndMutRate_37_38_PCC	0.980631	0.974509	0.979931	0.976277
BkgrndMutRate_38_39_PCC	0.851582	0.872737	0.916177	0.926691
BkgrndMutRate_39_40_PCC	0.835926	0.824607	0.820144	0.818698
BkgrndMutRate_40_41_PCC	0.987712	0.986333	0.990496	0.988985
BkgrndMutRate_41_42_PCC	0.98766	0.989588	0.987968	0.989153
BkgrndMutRate_42_43_PCC	0.843716	0.845893	0.888413	0.893372
BkgrndMutRate_43_44_PCC	0.886543	0.880889	0.914095	0.90649
BkgrndMutRate_44_45_PCC	0.882437	0.872917	0.869079	0.867836
BkgrndMutRate_45_46_PCC	0.984267	0.985712	0.990138	0.989345
BkgrndMutRate_46_47_PCC	0.963177	0.959495	0.973821	0.971124
BkgrndMutRate_47_48_PCC	0.951177	0.943488	0.953393	0.949134
BkgrndMutRate_48_49_PCC	0.978931	0.982825	0.983323	0.983516
BkgrndMutRate_49_50_PCC	0.938374	0.947267	0.945778	0.951523
BkgrndMutRate_50_51_PCC	0.873342	0.850801	0.874616	0.853733
BkgrndMutRate_51_52_PCC	0.957431	0.949428	0.970775	0.965766
BkgrndMutRate_52_53_PCC	0.990397	0.986535	0.990297	0.981933
BkgrndMutRate_53_54_PCC	0.971785	0.954175	0.975446	0.963462
BkgrndMutRate_54_55_PCC	0.964679	0.959148	0.982238	0.97071
BkgrndMutRate_55_56_PCC	0.867752	0.843585	0.851027	0.813412
BkgrndMutRate_56_57_PCC	0.996583	0.997127	0.99114	0.996104
BkgrndMutRate_57_58_PCC	0.9872	0.989401	0.986185	0.991911
BkgrndMutRate_58_59_PCC	0.898038	0.878908	0.942549	0.933511
BkgrndMutRate_59_60_PCC	0.914706	0.90261	0.924287	0.904468
BkgrndMutRate_60_61_PCC	0.98555	0.975922	0.986448	0.978966
BkgrndMutRate_61_62_PCC	0.964401	0.952512	0.973757	0.964804
BkgrndMutRate_62_63_PCC	0.987548	0.990829	0.99136	0.993601
BkgrndMutRate_63_64_PCC	0.940086	0.935692	0.944481	0.940636
BkgrndMutRate_64_65_PCC	0.865151	0.796206	0.848776	0.763499
BkgrndMutRate_65_66_PCC	0.970245	0.972733	0.972958	0.972926
BkgrndMutRate_66_67_PCC	0.985057	0.990822	0.987266	0.991544
BkgrndMutRate_67_68_PCC	0.985915	0.984521	0.989392	0.987143
BkgrndMutRate_68_69_PCC	0.896568	0.865115	0.939487	0.915256
BkgrndMutRate_69_70_PCC	0.994128	0.99393	0.99309	0.994015
BkgrndMutRate_70_71_PCC	0.925685	0.891221	0.90648	0.859466
BkgrndMutRate_71_72_PCC	0.973412	0.972285	0.986021	0.983727
BkgrndMutRate_72_73_PCC	0.956419	0.949597	0.965808	0.965243
BkgrndMutRate_73_74_PCC	0.908444	0.8828	0.912249	0.895001
BkgrndMutRate_74_75_PCC	0.986921	0.988689	0.990478	0.991948
BkgrndMutRate_75_76_PCC	0.993664	0.993794	0.993768	0.993747
BkgrndMutRate_76_77_PCC	0.886951	0.81169	0.868483	0.777545
BkgrndMutRate_77_78_PCC	0.963086	0.965143	0.955862	0.958169
BkgrndMutRate_78_79_PCC	0.980132	0.983539	0.980052	0.984904
BkgrndMutRate_79_80_PCC	0.912109	0.887121	0.920592	0.883968
BkgrndMutRate_80_81_PCC	0.970871	0.975973	0.972664	0.971478
BkgrndMutRate_81_82_PCC	0.983397	0.979897	0.990991	0.990727
BkgrndMutRate_82_83_PCC	0.975811	0.978506	0.983482	0.980044
BkgrndMutRate_83_84_PCC	0.991371	0.990351	0.992996	0.991829
BkgrndMutRate_84_85_PCC	0.972403	0.975191	0.970487	0.967161
BkgrndMutRate_85_86_PCC	0.983204	0.980302	0.989347	0.987843
BkgrndMutRate_86_87_PCC	0.969623	0.969837	0.97145	0.973413
BkgrndMutRate_87_88_PCC	0.987718	0.986602	0.99009	0.989804
BkgrndMutRate_88_89_PCC	0.998516	0.997947	0.998994	0.998838
BkgrndMutRate_89_90_PCC	0.997718	0.99722	0.998158	0.997847
BkgrndMutRate_90_91_PCC	0.995409	0.995693	0.995503	0.995384
BkgrndMutRate_91_92_PCC	0.988167	0.985738	0.988297	0.988751
BkgrndMutRate_92_93_PCC	0.996103	0.995972	0.996528	0.996905
BkgrndMutRate_93_94_PCC	0.997405	0.997424	0.997397	0.997001
BkgrndMutRate_94_95_PCC	0.99836	0.997751	0.997137	0.996159
BkgrndMutRate_95_96_PCC	0.999665	0.999639	0.999445	0.999187
BkgrndMutRate_96_97_PCC	0.999144	0.999171	0.999183	0.999061
BkgrndMutRate_97_98_PCC	0.992223	0.991179	0.992323	0.992566
BkgrndMutRate_98_99_PCC	0.999287	0.999179	0.99918	0.999195
BkgrndMutRate_99_100_PCC	0.998693	0.998241	0.998901	0.9985
BkgrndMutRate_100_101_PCC	0.992464	0.992072	0.991387	0.990845
BkgrndMutRate_101_102_PCC	0.996268	0.995919	0.995939	0.994945
BkgrndMutRate_102_103_PCC	0.998218	0.997948	0.99796	0.998344
BkgrndMutRate_103_104_PCC	0.995886	0.993135	0.996807	0.994683
BkgrndMutRate_104_105_PCC	0.992481	0.990919	0.993721	0.992267
BkgrndMutRate_105_106_PCC	0.997773	0.998456	0.99793	0.998641
BkgrndMutRate_106_107_PCC	0.993787	0.991955	0.991554	0.987288
BkgrndMutRate_107_108_PCC	0.997925	0.997079	0.997602	0.996407
BkgrndMutRate_108_109_PCC	0.997713	0.997018	0.99681	0.995795
BkgrndMutRate_109_110_PCC	0.998184	0.997972	0.997968	0.997318
BkgrndMutRate_110_111_PCC	0.997307	0.99642	0.99758	0.996706
BkgrndMutRate_111_112_PCC	0.998803	0.998383	0.999019	0.998908
BkgrndMutRate_112_113_PCC	0.997622	0.997552	0.998367	0.998106
BkgrndMutRate_113_114_PCC	0.997372	0.994167	0.998218	0.996559
BkgrndMutRate_114_115_PCC	0.999178	0.998126	0.999313	0.998253
BkgrndMutRate_115_116_PCC	0.998517	0.997857	0.99894	0.998555
BkgrndMutRate_116_117_PCC	0.997425	0.993985	0.998405	0.997182
BkgrndMutRate_117_118_PCC	0.997947	0.99636	0.998751	0.997985
BkgrndMutRate_118_119_PCC	0.995628	0.994092	0.997172	0.994953
BkgrndMutRate_119_120_PCC	0.998395	0.998384	0.998615	0.998753
BkgrndMutRate_120_121_PCC	0.998322	0.998491	0.99885	0.998766
BkgrndMutRate_121_122_PCC	0.998651	0.998569	0.998706	0.997723
BkgrndMutRate_122_123_PCC	0.998697	0.998207	0.997706	0.996032
BkgrndMutRate_123_124_PCC	0.998608	0.999129	0.998291	0.998503
BkgrndMutRate_124_125_PCC	0.990908	0.991661	0.99211	0.991428
BkgrndMutRate_125_126_PCC	0.994246	0.99091	0.994556	0.994215
BkgrndMutRate_126_127_PCC	0.991751	0.991045	0.991873	0.992219
BkgrndMutRate_127_128_PCC	0.998314	0.998471	0.998499	0.998983
BkgrndMutRate_128_129_PCC	0.997162	0.998024	0.99736	0.998357
BkgrndMutRate_129_130_PCC	0.964224	0.962344	0.970335	0.96256
BkgrndMutRate_130_131_PCC	0.97084	0.971058	0.972519	0.96855
BkgrndMutRate_131_132_PCC	0.954057	0.966563	0.957145	0.960198
BkgrndMutRate_132_133_PCC	0.982319	0.985375	0.98613	0.985257
BkgrndMutRate_133_134_PCC	0.995819	0.990647	0.997083	0.992556
BkgrndMutRate_134_135_PCC	0.977682	0.944467	0.972808	0.946933
BkgrndMutRate_135_136_PCC	0.773033	0.934103	0.796881	0.935926
BkgrndMutRate_136_137_PCC	0.990913	0.996756	0.987914	0.997082
BkgrndMutRate_169_170_PCC	0.999322	0.999657	0.998962	0.999661
BkgrndMutRate_170_171_PCC	0.999972	0.99997	0.999961	0.999957
BkgrndMutRate_171_172_PCC	0.998793	0.99898	0.996738	0.999118
