# Supplementary material for: Observation of coordinated RNA folding events by systematic cotranscriptional RNA structure probing
Source: Nat Commun. 2023 Nov 29;14:7839. doi: 10.1038/s41467-023-43395-9 (PMC10687018; doi:10.1038/s41467-023-43395-9)
Supplement: Supplementary file 6 — Source Data [file 41467_2023_43395_MOESM6_ESM.zip › Source_Data/FigS11_Source_Data.xlsx]

## Sheet: b, d, f (BzCN plots)
transcript_length	ZTP_0mM_BzCN_cat_SM_20to173_nt34	ZTP_0mM_BzCN_cat_SM_20to173_nt38	ZTP_0mM_BzCN_cat_SM_20to173_nt20	ZTP_0mM_BzCN_cat_SM_20to173_nt21	ZTP_0mM_BzCN_cat_SM_20to173_nt43	ZTP_0mM_BzCN_cat_SM_20to173_nt45	ZTP_0mM_BzCN_cat_SM_20to173_nt46	ZTP_0mM_BzCN_cat_SM_20to173_nt47		ZTP_1mM_BzCN_cat_SM_20to173_nt34	ZTP_1mM_BzCN_cat_SM_20to173_nt38	ZTP_1mM_BzCN_cat_SM_20to173_nt20	ZTP_1mM_BzCN_cat_SM_20to173_nt21	ZTP_1mM_BzCN_cat_SM_20to173_nt43	ZTP_1mM_BzCN_cat_SM_20to173_nt45	ZTP_1mM_BzCN_cat_SM_20to173_nt46	ZTP_1mM_BzCN_cat_SM_20to173_nt47
20			0									0
21			6.7e-05	0								4.3e-05	0
22			6.7e-05	7.3e-05								8.3e-05	6.1e-05
23			5.1e-05	-0.000446								4.2e-05	-0.000223
24			1.7e-05	-0.000492								-1e-06	-0.000324
25			1.8e-05	-0.000377								-5.7e-05	-0.000335
26			-4.2e-05	0.00061								-8.3e-05	0.000236
27			-0.000142	0.000446								-0.000233	0.000191
28			-0.000118	0.000367								-0.000119	0.000209
29			-0.000127	0.000427								5.9e-05	0.000113
30			0.000128	0.000684								0.000198	0.000263
31			9.2e-05	0.000488								0.000127	0.00014
32			0.00024	0.000225								0.000232	4.5e-05
33			0.000291	-0.000593								0.000455	-0.000255
34	0		1.1e-05	-0.000691						0		0.000475	-0.000379
35	6.1e-05		0.000316	0.000131						7.6e-05		0.000568	-5.5e-05
36	0.002088		0.000408	0.000222						0.001985		0.00059	0.000152
37	0.002178		0.000602	0.000231						0.002157		0.000679	0.000149
38	0.00279	0	0.00076	2.6e-05						0.002253	0	0.000738	0.000403
39	0.002309	0.000162	0.001011	0.000269						0.002087	0.000117	0.0009	0.000511
40	0.002192	0.002027	0.001016	0.000263						0.002023	0.001747	0.000905	0.000522
41	0.0013	0.003809	0.000984	0.000626						0.001277	0.003243	0.000885	0.000587
42	0.001257	0.002982	0.001086	0.000845						0.001252	0.002654	0.000707	0.000916
43	0.001469	0.003042	0.000995	0.000824	0					0.00138	0.002572	0.000794	0.000813	0
44	0.001811	0.002994	0.000924	0.001201	8.2e-05					0.001191	0.002106	0.000965	0.00029	0.000104
45	0.002079	0.0033	0.000967	0.000932	0.001672	0				0.000635	0.002496	0.001088	0.000187	0.001193	0
46	0.002363	0.002662	0.001352	0.001292	0.002342	9e-06	0			0.000211	0.00238	0.00094	0.000205	0.001679	1.2e-05	0
47	0.002042	0.002288	0.001806	0.001579	0.002263	-0.000214	7e-05	0		0.000647	0.002827	0.001003	0.000588	0.001503	-0.000162	5.2e-05	0
48	0.00201	0.002702	0.001762	0.001638	0.001633	-0.000334	0.00082	-4.2e-05		0.001555	0.002547	0.001333	0.001665	0.001222	-0.000229	0.000568	-6e-06
49	0.002085	0.002939	0.001953	0.001328	0.001807	-0.000196	0.00072	0.000115		0.001733	0.002652	0.001406	0.002126	0.001487	-0.000418	0.000563	8.9e-05
50	0.003023	0.003679	0.001329	0.00062	0.001589	7.4e-05	0.001245	0.000134		0.002455	0.002559	0.001348	0.001803	0.001645	0.00037	0.000612	-0.000136
51	0.00641	0.005262	0.001184	0.001625	0.001405	0.000878	0.001504	0.000189		0.006793	0.003544	0.000816	0.000737	0.001639	0.000629	0.000287	6.9e-05
52	0.006339	0.005221	0.000707	0.002427	0.001492	0.000903	0.001599	0.000465		0.006747	0.003595	0.000948	0.000311	0.00158	0.000206	0.000157	-3.3e-05
53	0.007817	0.005509	0.001464	0.004583	0.001608	0.001574	0.001313	-0.000225		0.007726	0.004071	0.000945	0.000817	0.001296	-0.000391	0.000361	0.000485
54	0.008591	0.006244	0.000935	0.003297	0.001513	-0.000149	0.000971	-0.000598		0.006003	0.003963	0.000684	0.000886	0.001965	-0.000143	0.000276	0.000402
55	0.00969	0.006416	0.001294	0.00291	0.001845	-0.00024	0.001252	-0.000945		0.006432	0.004431	0.000975	0.001316	0.002313	0.000296	0.000147	0.000659
56	0.009388	0.007812	0.000796	0.002107	0.0022	-0.001118	0.000785	-0.000818		0.006934	0.005992	0.000722	0.000694	0.002179	0.000385	-0.00021	0.001018
57	0.009825	0.009284	0.000906	0.001202	0.002233	-0.000668	5.8e-05	-0.001679		0.00738	0.008219	0.000621	0.000404	0.002055	0.000814	0.000268	0.00123
58	0.009726	0.009715	0.00063	0.001157	0.001955	-0.000661	-7e-05	-0.001936		0.007745	0.008467	0.000624	0.000159	0.001882	0.000715	0.000421	0.000979
59	0.00986	0.011113	0.001131	0.001034	0.001557	0.001295	-0.000391	-0.003145		0.008258	0.010167	0.00079	0.000581	0.00174	0.001084	0.001455	0.000667
60	0.009078	0.01587	0.000768	0.000909	0.004008	0.002163	0.000895	-0.001501		0.009325	0.012864	0.001499	5.1e-05	0.002671	0.002227	0.000911	0.000165
61	0.00875	0.016754	0.001279	0.001232	0.004345	0.002557	0.000775	-0.000771		0.008298	0.013538	0.001437	0.000144	0.002493	0.002938	0.001169	0.00042
62	0.008452	0.017652	0.000873	0.001044	0.004015	0.00294	0.001141	0.000209		0.008286	0.014509	0.001143	0.000528	0.002888	0.003554	0.001642	0.001311
63	0.008721	0.017659	0.000767	0.001218	0.002807	0.004053	0.002111	0.000852		0.00784	0.015026	0.0007	0.000773	0.002429	0.004698	0.00203	0.001375
64	0.008786	0.017851	0.000672	0.001183	0.002561	0.004137	0.002414	0.00104		0.008145	0.015282	0.000723	0.000969	0.002342	0.004546	0.001917	0.00131
65	0.009239	0.017814	0.000655	0.001277	0.002586	0.004387	0.002219	0.001759		0.007775	0.015535	0.000581	0.000927	0.001859	0.004304	0.001869	0.001924
66	0.009496	0.01896	0.000598	0.001378	0.002798	0.004899	0.001647	0.002511		0.007788	0.016294	0.000396	0.001277	0.002296	0.004548	0.002195	0.00316
67	0.010014	0.019099	0.000429	0.001333	0.002717	0.005055	0.00198	0.002614		0.007837	0.016447	0.000421	0.001051	0.002384	0.004487	0.002341	0.003648
68	0.009703	0.018186	0.000645	0.000992	0.002584	0.005196	0.002438	0.002881		0.008069	0.015304	0.000544	0.000954	0.002171	0.005106	0.00235	0.003419
69	0.009336	0.017726	0.000577	0.00098	0.002701	0.005047	0.002816	0.003092		0.007856	0.014838	0.000705	0.000906	0.001827	0.004965	0.002341	0.003497
70	0.008548	0.017292	0.000756	0.000956	0.002764	0.004803	0.002419	0.003375		0.007764	0.013776	0.00063	0.00128	0.001755	0.005172	0.002452	0.003239
71	0.007906	0.016247	0.000505	0.001504	0.002739	0.004725	0.001964	0.00308		0.006806	0.013011	0.00044	0.001312	0.001811	0.00491	0.002439	0.00319
72	0.008589	0.015155	0.001124	0.000948	0.002717	0.003747	0.001601	0.002827		0.006984	0.012393	0.00049	0.001071	0.001973	0.004604	0.002022	0.002758
73	0.008166	0.01426	0.001522	0.000418	0.003092	0.002592	0.000765	0.002371		0.006565	0.012249	0.000356	0.000744	0.001858	0.004488	0.001918	0.0022
74	0.008174	0.013998	0.001383	0.000206	0.00268	0.002416	0.000844	0.002626		0.007515	0.013031	0.000612	0.000101	0.002126	0.004076	0.001872	0.001817
75	0.008562	0.012954	0.000744	0.000409	0.001941	0.002493	0.001012	0.002844		0.008006	0.012242	0.000561	5.5e-05	0.001633	0.003613	0.002064	0.0015
76	0.009451	0.01212	0.000896	0.000742	0.001641	0.002305	0.000892	0.002709		0.007618	0.011458	0.000702	-0.000335	0.001066	0.00307	0.001303	0.001636
77	0.009937	0.012185	0.00104	0.000684	0.001656	0.001513	0.000774	0.002084		0.007374	0.009811	0.000636	9.5e-05	0.000723	0.001907	0.000984	0.001986
78	0.009401	0.012984	0.001675	0.000612	0.00195	0.000541	0.000338	0.001425		0.007211	0.009693	0.000666	-0.000251	0.000502	0.00136	0.0002	0.002281
79	0.008441	0.013175	0.001404	0.000145	0.001875	0.000864	0.000552	0.0011		0.00794	0.009723	0.000463	0.000145	0.00111	0.000989	0.000527	0.001798
80	0.008562	0.013384	0.001024	-0.000204	0.00084	0.000584	0.00093	0.000625		0.008314	0.010383	0.000605	0.000386	0.001237	0.001722	0.000391	0.001415
81	0.009475	0.013459	0.000875	0.000723	0.000651	0.000875	0.000747	0.000272		0.008416	0.010823	0.000557	0.00095	0.001243	0.000335	-0.00015	0.000895
82	0.010119	0.01394	0.000883	0.000897	0.000646	-0.000137	0.001083	0.001021		0.008168	0.011315	0.000899	0.000601	0.00115	0.000709	0.000326	0.001022
83	0.010548	0.014109	0.001205	0.001518	0.001287	0.000271	0.000298	0.001288		0.008631	0.011903	0.000852	0.000658	0.001241	0.000366	0.000351	0.00136
84	0.010517	0.013607	0.001413	0.001358	0.001422	0.000714	0.000652	0.001257		0.008188	0.011928	0.000872	8.7e-05	0.001339	0.000414	0.00075	0.00143
85	0.010531	0.013615	0.001365	0.001186	0.001326	0.001047	6.4e-05	0.000626		0.008543	0.011436	0.000861	-0.000245	0.001373	0.000496	0.000965	0.001484
86	0.010622	0.013459	0.001165	0.001331	0.001148	0.001131	0.000248	0.000614		0.008255	0.011354	0.001034	-0.000517	0.001499	0.000775	0.001174	0.001491
87	0.010608	0.014321	0.001182	0.001215	0.001147	0.000573	-0.000231	0.000777		0.009001	0.011777	0.001481	0.00019	0.001158	0.001459	0.00097	0.00123
88	0.010836	0.014023	0.001573	0.001689	0.001112	0.00094	0.000615	0.001494		0.009171	0.012597	0.001741	0.000465	0.001186	0.001373	0.000655	0.001353
89	0.011313	0.014627	0.002011	0.000459	0.001147	0.000559	0.000273	0.00127		0.010152	0.012736	0.001901	0.00066	0.000528	0.00114	0.001088	0.000876
90	0.012124	0.013718	0.001747	0.000277	0.001443	0.000925	0.000602	0.000956		0.010463	0.012231	0.001861	-0.000177	0.000669	0.000637	0.001845	0.001395
91	0.010942	0.013895	0.00131	0.000312	0.001629	0.001291	0.000353	0.00077		0.01019	0.012294	0.001544	0.000782	0.000622	0.001245	0.002046	0.001224
92	0.010234	0.012642	0.000419	0.001379	0.001741	0.001623	0.000736	0.000977		0.008731	0.011855	0.001311	0.000632	0.000744	0.001588	0.001658	0.001506
93	0.010484	0.014161	0.000586	0.001623	0.00155	0.00104	0.001031	0.00095		0.008974	0.011221	0.001367	0.000945	0.000373	0.000934	0.000461	0.000932
94	0.011357	0.014376	0.000946	0.001018	0.001844	0.000878	0.001019	0.000994		0.008651	0.011499	0.001216	0.000401	0.000543	0.000929	0.000588	0.00102
95	0.01117	0.01455	0.000984	0.001095	0.001437	0.000916	0.001123	0.001031		0.008998	0.011696	0.001249	0.000263	0.000723	0.000935	0.000865	0.000919
96	0.011409	0.01473	0.00131	0.000859	0.001466	0.000773	0.000789	0.001285		0.008695	0.012024	0.001043	-6.8e-05	0.000851	0.001122	0.001155	0.001091
97	0.010997	0.01436	0.001115	0.001438	0.001016	0.000622	0.000864	0.001164		0.009026	0.011934	0.001438	0.000276	0.000574	0.001278	0.000917	0.001145
98	0.011255	0.01413	0.001352	0.001539	0.001572	0.000606	0.000722	0.00102		0.008256	0.011811	0.001465	0.000773	0.000104	0.001607	0.000439	0.001496
99	0.010714	0.013605	0.001221	0.001472	0.001586	0.000963	0.001802	0.000336		0.009313	0.012216	0.001719	0.002004	0.000164	0.002433	0.000151	0.001387
100	0.011168	0.014166	0.00129	0.00047	0.001591	0.000523	0.001948	0.001334		0.009169	0.012488	0.001357	0.002304	0.001119	0.001688	0.000641	0.000439
101	0.011168	0.014444	0.00096	0.000493	0.001538	0.000269	0.002006	0.00138		0.00868	0.011702	0.00172	0.001352	0.00139	0.001784	0.000896	0.000113
102	0.011887	0.015003	0.001094	0.000517	0.001297	0.000112	0.002006	0.001422		0.007482	0.011761	0.001994	0.001113	0.001315	0.000992	0.00137	0.000145
103	0.010686	0.015347	0.000841	0.001929	0.001114	-0.000328	0.002011	0.001494		0.008353	0.010648	0.002106	0.00076	0.001168	0.000745	0.001026	0.001174
104	0.010891	0.013916	0.001474	0.001553	0.000915	0.000303	0.00099	0.001914		0.00868	0.01044	0.001418	0.001439	0.00041	0.000905	0.001016	0.000771
105	0.010881	0.014204	0.001032	0.001804	0.000873	-9.5e-05	0.000769	0.001704		0.008927	0.010128	0.001339	0.000814	0.000691	0.001147	0.000926	0.000665
106	0.011081	0.013512	0.001284	0.001764	0.000908	0.000308	0.000587	0.00137		0.008738	0.010345	0.001554	0.000818	0.000403	0.001699	0.000989	0.00063
107	0.0108	0.013704	0.000976	0.002115	0.000867	1e-06	0.000719	0.000905		0.008693	0.010296	0.001506	0.000734	0.000633	0.001975	0.00076	0.000679
108	0.010566	0.012641	0.001608	0.002104	0.00097	0.001016	0.000889	0.000821		0.008656	0.010458	0.001525	0.001114	0.000334	0.002003	0.000299	0.001154
109	0.010385	0.011931	0.00155	0.002091	0.001254	0.000903	0.001222	0.000771		0.008268	0.010561	0.000928	0.001664	0.000705	0.001333	0.000237	0.000745
110	0.010409	0.011802	0.001793	0.002241	0.000925	0.001355	0.000779	0.000716		0.008671	0.010427	0.001189	0.001573	0.000783	0.001354	0.000524	0.000972
111	0.010283	0.011158	0.001884	0.001935	0.000883	0.001382	0.00045	0.000514		0.008623	0.01011	0.001138	0.002109	0.001018	0.001439	0.001195	0.000973
112	0.010267	0.011849	0.00207	0.001993	0.000735	0.002117	-0.000143	0.000541		0.009088	0.009684	0.000921	0.002171	0.001234	0.001677	0.001737	0.001508
113	0.009981	0.011419	0.00167	0.0017	0.002059	0.001485	0.00072	0.000202		0.007935	0.008192	0.00138	0.002525	0.001043	0.001397	0.002324	0.00149
114	0.010188	0.010839	0.0015	0.002224	0.00196	0.001546	0.001079	3.2e-05		0.007231	0.00738	0.001173	0.002146	-0.000153	0.000595	0.001268	0.000242
115	0.009804	0.011596	0.001809	0.001663	0.00075	0.001221	0.001241	0.000784		0.006248	0.005664	0.001563	0.000802	0.000142	0.000706	0.000761	0.000845
116	0.009964	0.011723	0.001846	0.001371	0.000443	0.001236	0.001117	0.001041		0.005232	0.004329	0.001415	0.000432	0.000246	0.000771	0.000582	0.000382
117	0.009895	0.01169	0.00208	0.0017	0.000534	0.0011	0.001158	0.001394		0.004435	0.003602	0.001179	0.000136	0.000521	0.000686	0.000303	0.000391
118	0.009618	0.011421	0.002565	0.001747	0.000754	0.000779	0.001223	0.001305		0.002678	0.002273	0.00076	0.000197	0.000396	0.000526	0.000216	0.000258
119	0.009592	0.011859	0.002858	0.001883	0.001017	0.001074	0.001016	0.000867		0.002528	0.00206	0.000288	-9e-06	0.000306	-7.6e-05	0.000428	0.0003
120	0.00947	0.0115	0.002591	0.002017	0.000976	0.001183	0.000859	0.000817		0.002435	0.001783	0.000259	-0.000126	8.5e-05	-2.2e-05	0.000343	0.000186
121	0.009516	0.011494	0.002489	0.002101	0.001052	0.001281	0.000764	0.000788		0.002471	0.001745	0.000202	-0.000202	5.9e-05	-7.6e-05	0.000305	8e-05
122	0.009359	0.010992	0.002266	0.002324	0.001012	0.001212	0.000712	0.000911		0.002387	0.00167	0.000182	-0.000269	-0.000101	0.000101	8.5e-05	4e-05
123	0.009618	0.012489	0.00192	0.00222	0.000331	0.000318	4.2e-05	0.00065		0.001455	0.003955	0.000934	-0.000113	-0.000223	0.001076	0.000304	0.000322
124	0.00952	0.011109	0.002365	0.00163	0.001163	0.000933	-0.000561	-0.00024		0.001729	0.002694	0.000764	0.000531	0.000194	0.000305	7e-06	0.000963
125	0.009847	0.009751	0.00265	0.001545	0.001154	0.00099	-0.000277	0.000152		0.001942	0.002112	0.000694	-0.000142	0.00087	5.2e-05	-0.000274	0.000953
126	0.009676	0.008942	0.003019	0.001395	0.001047	0.001752	-9.6e-05	0.000676		0.002581	0.001778	0.000389	0.000314	0.000757	-0.000138	-0.000936	0.000306
127	0.010118	0.007786	0.00401	0.00095	-0.000104	0.001594	-0.000113	0.002487		0.00285	0.002699	0.000188	0.000848	0.000429	0.000415	-0.000578	-0.000575
128	0.010216	0.008535	0.004014	-0.000357	-0.001144	0.001793	0.000463	0.002584		0.003528	0.003897	0.000486	0.002225	-0.000311	0.000439	-0.000664	-0.001092
129	0.009952	0.01033	0.001099	-1.2e-05	0.000333	0.001003	0.001607	0.00072		0.005207	0.00516	0.000984	0.003394	-0.0003	-5.2e-05	0.000545	0.001043
130	0.009854	0.011123	0.000554	-3.9e-05	0.000485	0.001129	0.001933	0.000184		0.005712	0.005111	0.001278	0.003267	-0.000361	-0.000559	0.000771	0.001685
131	0.009816	0.010953	0.000373	0.000228	0.000585	0.001052	0.001804	0.00037		0.005669	0.005159	0.001093	0.003139	-0.000301	-0.000353	0.000923	0.001458
132	0.011439	0.011799	0.002221	-0.002923	-0.00226	0.001563	0.001628	0.001737		0.006528	0.003972	-0.000385	-0.002486	0.000784	0.000311	0.002692	0.001026
133	0.017237	0.010132	0.002904	0.001129	-0.004185	-0.011075	-2e-05	0.00703		0.002822	0.010011	-0.000352	-0.004708	-0.003222	0.000735	-0.002385	6.1e-05
134	0.021824	0.01119	0.012508	0.005452	-0.008681	0.001743	-0.001641	0.000475		0.005997	0.002388	-0.00031	0.002569	0.002333	-0.00423	-0.00052	0.002335
135	0.010059	0.005589	0.008793	0.00947	-0.002983	-0.000354	-0.001448	-0.001778		0.005869	0.002617	-0.001642	-5.8e-05	0.002202	-0.003297	0.003151	0.010106
136	0.006438	0.009208	0.009243	0.001072	-0.007868	0.000782	-0.00029	-0.004507		0.006169	-0.0006	0.001469	-0.000701	0.003299	-0.005324	0.002288	0.007431
137	0.00555	0.003385	0.008495	-0.006156	-0.001735	0.002971	-0.003505	0.005602		0.007053	-0.000786	0.001949	-0.004535	-0.002655	-0.00221	0.000569	0.004736
138	0.015382	0.007881	0.007018	-0.008126	0.000444	0.002242	-0.005347	-0.000793		0.008632	-0.000972	0.002274	-0.003154	-0.003989	-0.002901	0.000734	0.000636
139	0.01532	0.012127	0.008345	-0.010396	6e-06	-0.000504	-0.002931	-0.003354		0.007264	0.000974	0.001639	-0.001439	-0.005678	-0.000306	0.001311	0.000173
140	0.017922	0.015454	0.008516	-0.002015	0.003398	-0.000549	-0.000761	-0.004118		0.002064	0.002404	0.000851	-0.002337	-0.001876	-0.000146	0.002126	-0.000323
141	0.009832	0.014188	0.002088	-0.003632	0.004404	-0.00392	-0.000692	-0.002148		-0.000646	0.004053	-0.001725	-0.000977	0.000121	0.001643	-0.001506	-0.003684
142	0.009803	0.013446	0.000985	0.00216	0.003314	-0.00344	0.000857	-0.001576		0.00193	0.004419	-0.001545	-0.000526	0.001071	-7.9e-05	0.000318	-0.002239
143	0.01032	0.011421	-0.000366	0.001525	0.002185	-0.001389	0.001461	-5.9e-05		0.003402	0.004526	-0.001458	-0.000381	0.000116	1.8e-05	-0.000248	-0.001719
144	0.012094	0.011903	0.001995	0.004146	0.000176	0.001042	0.003755	0.002559		0.003871	0.004814	0.000268	-8.6e-05	-8e-05	0.000374	0.001438	0.000752
145	0.010804	0.008216	0.001305	0.004952	-0.000765	0.005095	0.003038	0.004036		0.009723	0.008577	0.000486	0.001524	-0.000152	0.003188	-0.000347	0.003047
146	0.008336	0.011352	0.002075	0.007328	-0.001803	0.002464	0.001472	-0.002364		0.006915	0.005426	0.001984	0.001213	-0.00059	0.004189	-0.001593	0.002478
147	0.005417	0.012326	0.001622	0.006021	-0.001097	0.002286	0.002437	-0.003952		0.007754	0.006114	0.000235	0.000913	0.000229	0.001261	-0.001571	0.000854
148	0.011058	0.011528	-0.0004	0.003287	0.000953	0.004348	0.001667	0.00037		0.00407	0.004009	0.001321	0.001988	0.000766	-0.000112	-0.000852	-0.000848
149	0.012361	0.008959	-0.001436	-0.002684	0.004256	0.001886	0.000913	0.003736		0.006339	0.004597	-0.000652	0.002635	0.002396	-0.003136	0.000869	-0.001565
150	0.016379	0.012805	0.000887	0.000624	0.005177	-0.000769	-0.002441	0.002572		0.005472	0.001655	0.001773	0.001637	0.002619	-0.003117	0.000265	-0.00024
151	0.013454	0.013963	0.002067	-0.000602	0.004353	-0.002839	-0.000695	5.1e-05		0.005189	0.000222	0.001461	0.000136	0.001743	-0.002243	-0.001474	0.000393
152	0.012967	0.017496	0.00248	0.001196	0.002775	-0.001364	-0.000133	-0.002861		0.00499	7.6e-05	0.002096	-0.000743	0.001361	-0.001054	-0.001292	0.000728
153	0.008798	0.013155	-0.001863	-0.004634	0.002438	-0.002108	0.001487	-0.004895		0.005023	0.00019	0.000298	-1.3e-05	0.000655	0.001131	-0.001575	5.7e-05
154	0.007593	0.012598	0.001809	-0.003771	0.002884	-0.002599	-0.001269	-0.008669		0.003904	0.000297	-0.000725	-0.00094	0.000984	0.000303	0.001701	-0.000391
155	0.007147	0.006165	0.001395	-0.000556	0.001797	-7e-06	-0.002232	-0.001789		0.003112	0.000751	-0.001817	0.001482	-0.003057	0.000363	0.000594	0.000298
156	0.007305	0.007081	0.002206	0.009924	-0.001885	0.003641	-0.00139	0.001072		0.002938	0.002213	-0.001893	0.000982	-0.003606	-0.002321	0.00132	-0.002328
157	0.012411	0.006898	0.002051	0.003004	-0.001319	-2.1e-05	-0.000682	0.003536		0.004729	0.002642	-0.00061	0.000662	-0.00115	-0.00146	0.000558	-0.001355
158	0.014274	0.010093	0.001248	-0.001308	-0.001489	-0.000959	-0.002329	0.002098		0.003722	0.002796	0.000572	0.001587	0.000166	-0.001084	0.001183	-0.000356
159	0.010153	0.010695	0.001002	-9e-06	-0.000448	-0.000519	0.000149	0.002058		0.003483	0.002293	0.000126	0.000989	0.000113	0.000628	0.000311	0.000393
160	0.009092	0.010918	0.000881	0.000964	-0.0004	0.000393	-6.1e-05	0.001938		0.003504	0.002467	0.000171	0.00063	0.000179	0.000558	0.000451	6e-05
161	0.008477	0.010727	0.001304	0.001528	-0.000104	0.000318	0.000462	0.001862		0.00363	0.002639	6.1e-05	0.000382	0.000262	0.000693	0.000425	6.9e-05
162	0.008201	0.01154	0.001719	0.002155	-0.000424	0.000924	0.000171	0.000857		0.004293	0.003466	0.000147	-0.000159	0.000127	0.000689	0.000868	-3.8e-05
163	0.008182	0.011517	0.001928	0.002027	-0.000892	0.000291	0.000452	-0.000184		0.005308	0.004358	-9.7e-05	-0.000367	-0.000159	0.000634	0.000773	0.000492
164	0.008217	0.010982	0.0009	0.001128	-0.000766	0.000747	0.000545	0.000606		0.004745	0.003963	0.000274	0.000335	-0.000397	0.000305	0.000778	0.000422
165	0.008892	0.009082	8.3e-05	0.00062	-0.000169	0.000376	0.001372	0.001559		0.004742	0.003118	0.000279	0.000465	-0.00034	-0.000288	0.000814	0.0008
166	0.009433	0.009765	0.000222	0.000791	0.000717	0.000472	0.002017	0.002135		0.004374	0.003184	0.00038	0.000491	-0.000368	-4.4e-05	0.001376	0.000796
167	0.016714	0.010395	-0.000728	0.000701	0.001049	-0.001044	0.003152	0.001879		0.006356	0.001197	-0.000182	0.000759	-0.000466	-0.001091	0.003449	0.001596
168	0.012511	0.010946	-0.003444	-0.002343	0.007075	0.000408	0.00774	0.001356		0.002202	0.004288	0.000266	0.001876	-0.000503	-0.001662	0.005541	-0.001841
169	0.006423	0.008825	-0.002669	-0.006674	0.002461	-0.004144	0.004502	-0.000804		0.003166	0.003371	-0.001681	0.001158	0.000681	-0.002868	0.005088	-0.004702
170	0.002443	0.009668	0.001129	-0.004865	-0.00182	-0.007414	0.00411	0.000223		0.003725	0.001925	-0.000145	-0.000452	-0.002237	-0.002797	0.003372	-0.002226
171	0.004607	0.005683	0.002044	-0.004698	-0.001965	-0.004884	-0.001763	-6e-05		0.007218	0.00124	0.001118	0.000951	-0.001327	9.7e-05	-0.001201	-0.004167
172	0.011075	0.007476	0.002436	-0.000963	-0.001047	0.001585	0.001887	-0.0003		0.004907	0.00095	0.001153	0.000794	0.000333	0.000463	0.000775	-0.000125
173	0.011922	0.007446	0.002056	-0.000864	-0.000573	0.001637	0.001563	-0.000275		0.004459	0.001265	0.001207	0.000769	0.000842	0.000578	0.00092	-9.1e-05

## Sheet: c, e, g, h, i (DMS plots)
transcript_length	ZTP_0mM_DMS_cat_SM_20to173_nt38	ZTP_0mM_DMS_cat_SM_20to173_nt20	ZTP_0mM_DMS_cat_SM_20to173_nt21	ZTP_0mM_DMS_cat_SM_20to173_nt43	ZTP_0mM_DMS_cat_SM_20to173_nt46	ZTP_0mM_DMS_cat_SM_20to173_nt47	ZTP_0mM_DMS_cat_SM_20to173_nt29		ZTP_1mM_DMS_cat_SM_20to173_nt38	ZTP_1mM_DMS_cat_SM_20to173_nt20	ZTP_1mM_DMS_cat_SM_20to173_nt21	ZTP_1mM_DMS_cat_SM_20to173_nt43	ZTP_1mM_DMS_cat_SM_20to173_nt46	ZTP_1mM_DMS_cat_SM_20to173_nt47	ZTP_1mM_DMS_cat_SM_20to173_nt29
20		0								0
21		0.000559	0							0.001057	0
22		0.005885	0.000464							0.006209	0.000988
23		0.006864	0.002933							0.007649	0.004563
24		0.005847	0.005614							0.007109	0.008585
25		0.005481	0.005555							0.007212	0.008022
26		0.005134	0.003456							0.006112	0.005172
27		0.005197	0.002823							0.005923	0.003573
28		0.005229	0.002084							0.005456	0.003564
29		0.005647	0.002237				0			0.005945	0.004193				0
30		0.005775	0.001925				0.000139			0.006058	0.005025				0.000169
31		0.005355	0.001382				0.017227			0.005589	0.004673				0.018944
32		0.006289	0.000826				0.022944			0.005635	0.004601				0.024421
33		0.007323	0.00025				0.018113			0.006969	0.003973				0.019852
34		0.007442	0.000201				0.01729			0.007172	0.0038				0.017163
35		0.009363	0.001818				0.010267			0.009544	0.005554				0.009758
36		0.010223	0.002596				0.00781			0.009584	0.006085				0.006941
37		0.010894	0.002956				0.006457			0.010207	0.006566				0.007364
38	0	0.011414	0.005325				0.00489		0	0.010938	0.007897				0.006556
39	0.000282	0.011003	0.004232				0.004355		0.000269	0.010695	0.008161				0.005176
40	0.016908	0.011295	0.004416				0.004734		0.017429	0.011036	0.008225				0.004035
41	0.026322	0.010251	0.003592				0.006126		0.026367	0.01022	0.008223				0.00409
42	0.023193	0.009828	0.004744				0.00893		0.022289	0.010315	0.009835				0.006829
43	0.022293	0.010058	0.004207	0			0.011842		0.020808	0.009682	0.009514	0			0.010039
44	0.020948	0.008621	0.00397	0.000156			0.018924		0.019028	0.009043	0.010005	0.000134			0.016417
45	0.019988	0.007966	0.004392	0.018002			0.019087		0.019434	0.009298	0.009829	0.017977			0.016432
46	0.019262	0.007066	0.005001	0.027168	0		0.01808		0.019358	0.009474	0.010467	0.027705	0		0.01592
47	0.018393	0.007411	0.005179	0.025186	8e-05	0	0.018486		0.018115	0.01059	0.011093	0.026809	0.000125	0	0.017231
48	0.017503	0.008664	0.006427	0.020188	0.019035	0.00013	0.02115		0.0153	0.010035	0.010671	0.022863	0.01924	0.000154	0.019942
49	0.016091	0.008866	0.006528	0.018343	0.020322	0.01823	0.02386		0.014398	0.009981	0.010811	0.021184	0.020637	0.018531	0.022565
50	0.017205	0.009614	0.006939	0.015948	0.016475	0.023076	0.024474		0.014697	0.010317	0.011116	0.018799	0.016762	0.022994	0.023447
51	0.022765	0.011412	0.007316	0.013902	0.008778	0.02072	0.023619		0.019489	0.013232	0.012753	0.014717	0.008919	0.01846	0.02411
52	0.024017	0.011276	0.008618	0.014437	0.008718	0.021027	0.024398		0.02049	0.013197	0.012563	0.014352	0.009131	0.019752	0.024295
53	0.028522	0.010829	0.010051	0.016459	0.006888	0.021389	0.02387		0.024981	0.013814	0.011502	0.018188	0.007733	0.019281	0.025596
54	0.024855	0.011113	0.010287	0.015245	0.007085	0.020783	0.024759		0.024092	0.013699	0.011971	0.018981	0.008049	0.016065	0.026911
55	0.024049	0.01267	0.011257	0.015191	0.007517	0.021416	0.02613		0.022374	0.01447	0.013525	0.020338	0.008141	0.015775	0.029892
56	0.021494	0.010965	0.01018	0.020571	0.007227	0.017136	0.026743		0.021256	0.01347	0.014577	0.022966	0.009275	0.012498	0.025209
57	0.019884	0.010924	0.010014	0.02964	0.006042	0.010722	0.025576		0.019549	0.012399	0.016587	0.027548	0.008582	0.009321	0.023246
58	0.020373	0.009569	0.008851	0.031289	0.006818	0.010103	0.025136		0.021845	0.011977	0.016353	0.027735	0.009728	0.009277	0.021363
59	0.021732	0.010779	0.009742	0.034618	0.011641	0.009687	0.023609		0.023973	0.012583	0.016744	0.027374	0.01268	0.011835	0.026231
60	0.024442	0.010808	0.007737	0.03219	0.019793	0.017827	0.022744		0.024064	0.011375	0.015735	0.033195	0.021626	0.016046	0.025901
61	0.024289	0.01212	0.009037	0.033096	0.019894	0.018431	0.023465		0.023366	0.012119	0.014827	0.035112	0.021457	0.016548	0.025307
62	0.022981	0.012055	0.010502	0.033456	0.021099	0.02208	0.024646		0.02288	0.01312	0.015864	0.034661	0.022108	0.017262	0.024369
63	0.022449	0.012652	0.013201	0.034564	0.022375	0.024932	0.025631		0.023805	0.013388	0.016265	0.033115	0.020281	0.019973	0.024192
64	0.023938	0.012712	0.013369	0.034303	0.02322	0.025752	0.025962		0.024524	0.014082	0.017171	0.033607	0.020137	0.020952	0.024737
65	0.025905	0.013247	0.013408	0.034248	0.021822	0.028124	0.025906		0.025701	0.014264	0.017781	0.033608	0.020358	0.024336	0.023273
66	0.0263	0.014208	0.014004	0.032339	0.02163	0.030479	0.025701		0.0268	0.01645	0.01857	0.033393	0.021734	0.027583	0.02426
67	0.027192	0.01459	0.014124	0.032466	0.021135	0.031996	0.024541		0.026769	0.017074	0.018102	0.032535	0.022009	0.028301	0.023976
68	0.028732	0.015895	0.01583	0.030767	0.021928	0.032587	0.024113		0.02623	0.017601	0.016688	0.031562	0.02065	0.030003	0.025767
69	0.030089	0.016528	0.015991	0.031371	0.022415	0.035454	0.02461		0.025882	0.018286	0.016395	0.033034	0.020713	0.032504	0.025641
70	0.029833	0.018227	0.016727	0.031075	0.021693	0.037076	0.026058		0.026778	0.018391	0.017118	0.032927	0.01961	0.03385	0.027251
71	0.028512	0.021034	0.015651	0.029717	0.021217	0.044436	0.029117		0.028984	0.022296	0.019064	0.03272	0.018165	0.037574	0.029038
72	0.025987	0.020583	0.015483	0.028882	0.02169	0.044348	0.029438		0.028985	0.022216	0.018146	0.032171	0.017681	0.040382	0.027353
73	0.024534	0.018796	0.014603	0.029248	0.022937	0.045055	0.030057		0.02764	0.022526	0.017356	0.030845	0.018446	0.043404	0.028367
74	0.024251	0.021503	0.013157	0.030785	0.021723	0.046062	0.02937		0.027099	0.025457	0.017126	0.03003	0.019907	0.044886	0.027388
75	0.02556	0.024942	0.013493	0.033486	0.019651	0.04613	0.027013		0.025101	0.026916	0.01784	0.026579	0.019892	0.043915	0.027592
76	0.025675	0.026826	0.014878	0.032788	0.018592	0.049737	0.026902		0.024128	0.029531	0.017884	0.026475	0.018836	0.046175	0.028991
77	0.025564	0.026881	0.015368	0.029767	0.018265	0.054177	0.02579		0.023406	0.030889	0.019858	0.025959	0.016077	0.047846	0.030096
78	0.025093	0.0258	0.015662	0.026973	0.017008	0.061828	0.026817		0.024537	0.036065	0.021654	0.024277	0.016486	0.051767	0.033998
79	0.024265	0.027843	0.013304	0.02792	0.016635	0.064544	0.024992		0.026585	0.037687	0.02226	0.024088	0.017142	0.049273	0.031688
80	0.023542	0.031355	0.012266	0.03009	0.013972	0.068144	0.028905		0.02823	0.039471	0.019824	0.025357	0.021357	0.059231	0.03422
81	0.024532	0.034482	0.011746	0.029307	0.019807	0.065799	0.030603		0.030224	0.042307	0.018635	0.025473	0.022738	0.063034	0.030785
82	0.027124	0.03332	0.014969	0.026735	0.020057	0.067165	0.028316		0.029469	0.041078	0.019159	0.026252	0.020415	0.070811	0.027548
83	0.028427	0.030776	0.018374	0.028249	0.021379	0.067053	0.026919		0.029515	0.040495	0.020864	0.023589	0.01891	0.069582	0.027652
84	0.028313	0.0314	0.017736	0.028198	0.020442	0.068226	0.026384		0.029216	0.040277	0.022653	0.025486	0.01917	0.068505	0.026041
85	0.027497	0.033331	0.017708	0.030208	0.021186	0.069052	0.027845		0.028591	0.04205	0.025012	0.024903	0.020367	0.066921	0.028535
86	0.027286	0.03566	0.017353	0.029458	0.022082	0.070514	0.024865		0.027869	0.042953	0.025191	0.026112	0.021748	0.0668	0.028546
87	0.026206	0.038508	0.018267	0.028354	0.022483	0.070182	0.024328		0.027678	0.041466	0.025143	0.024129	0.022843	0.064891	0.030139
88	0.024182	0.036412	0.019065	0.024165	0.023026	0.068537	0.023689		0.029062	0.04073	0.02431	0.024805	0.023737	0.062759	0.028264
89	0.02507	0.036362	0.020195	0.02246	0.020943	0.066485	0.027503		0.028833	0.042834	0.02508	0.024834	0.025622	0.0582	0.029228
90	0.026867	0.036314	0.021826	0.022787	0.019916	0.065036	0.027724		0.028869	0.043011	0.025211	0.025158	0.024131	0.05762	0.02985
91	0.029936	0.038417	0.019125	0.023508	0.021323	0.066131	0.025209		0.026984	0.041179	0.023573	0.024239	0.025012	0.059232	0.031242
92	0.029573	0.042254	0.018335	0.023911	0.023272	0.063893	0.024081		0.024743	0.037602	0.024123	0.020918	0.018548	0.063228	0.0317
93	0.028567	0.040355	0.021824	0.023536	0.02216	0.056634	0.029732		0.027914	0.041771	0.025748	0.023905	0.017791	0.059011	0.028416
94	0.027494	0.039128	0.022308	0.024298	0.021441	0.056938	0.029655		0.02897	0.041972	0.025796	0.024654	0.018352	0.059233	0.028738
95	0.028403	0.037111	0.022596	0.025351	0.021152	0.058837	0.029292		0.028902	0.041507	0.025971	0.024507	0.018999	0.058687	0.029117
96	0.028828	0.0349	0.022083	0.025761	0.019839	0.061816	0.02755		0.027929	0.040668	0.025019	0.025522	0.019233	0.061725	0.030795
97	0.027965	0.034622	0.023756	0.025669	0.021272	0.062197	0.028455		0.028225	0.04186	0.024739	0.025314	0.018901	0.0615	0.029762
98	0.026014	0.036357	0.023117	0.025299	0.020585	0.060526	0.027658		0.028923	0.04403	0.024707	0.028037	0.018729	0.062734	0.028926
99	0.024758	0.035243	0.023802	0.02732	0.022685	0.066509	0.029204		0.027427	0.043644	0.025472	0.027642	0.020686	0.060327	0.027909
100	0.025351	0.037526	0.022334	0.026071	0.018918	0.067867	0.027535		0.025449	0.043601	0.024566	0.025567	0.02271	0.06064	0.026376
101	0.027456	0.037902	0.023998	0.028762	0.021339	0.070682	0.030277		0.025673	0.040036	0.023415	0.024763	0.024086	0.061939	0.027641
102	0.026448	0.041912	0.023766	0.027489	0.019827	0.068032	0.02759		0.02948	0.045923	0.022155	0.023633	0.022487	0.064	0.028115
103	0.029884	0.043219	0.024254	0.028839	0.020635	0.07041	0.030874		0.031456	0.046071	0.0234	0.025497	0.02188	0.067286	0.030002
104	0.029002	0.045876	0.021608	0.026855	0.018585	0.068697	0.030624		0.034172	0.046975	0.021949	0.02363	0.02274	0.068149	0.030936
105	0.030659	0.044021	0.020415	0.024909	0.020765	0.069531	0.031472		0.029649	0.04602	0.023593	0.025435	0.023539	0.066188	0.033843
106	0.029453	0.044728	0.018677	0.025229	0.021805	0.073417	0.03072		0.028107	0.04642	0.025414	0.024171	0.020914	0.075156	0.033912
107	0.029375	0.043706	0.019583	0.023024	0.02314	0.076726	0.029616		0.023927	0.04606	0.027663	0.024183	0.019646	0.078172	0.03455
108	0.027933	0.043762	0.020169	0.020572	0.021244	0.081676	0.028048		0.027354	0.043709	0.0239	0.022957	0.018215	0.083557	0.033852
109	0.026406	0.046756	0.021352	0.018656	0.020765	0.084954	0.0299		0.02657	0.044892	0.025316	0.023039	0.021302	0.083574	0.035374
110	0.027605	0.048076	0.021312	0.021112	0.023749	0.088731	0.032779		0.029448	0.04663	0.025828	0.023057	0.023367	0.085319	0.036405
111	0.026764	0.051002	0.023049	0.024854	0.026665	0.089967	0.035848		0.028905	0.04958	0.030192	0.021193	0.025691	0.088584	0.038873
112	0.027692	0.04537	0.023147	0.02819	0.027109	0.085621	0.035448		0.029346	0.04504	0.026588	0.021042	0.024547	0.082222	0.042385
113	0.025965	0.043625	0.02655	0.028333	0.020747	0.079052	0.034974		0.024649	0.040061	0.02132	0.017886	0.018976	0.073145	0.046158
114	0.026193	0.042325	0.023884	0.028406	0.019339	0.082616	0.031681		0.023485	0.035735	0.014302	0.017321	0.01829	0.072004	0.053141
115	0.025751	0.038816	0.020534	0.023759	0.019958	0.071185	0.031965		0.018533	0.02769	0.01441	0.01473	0.016741	0.069948	0.073028
116	0.027093	0.035143	0.018769	0.023363	0.019685	0.064091	0.030948		0.015656	0.023909	0.014057	0.013908	0.016288	0.068722	0.082828
117	0.027577	0.032636	0.018767	0.022784	0.018672	0.060442	0.032889		0.014646	0.02103	0.01355	0.014814	0.014973	0.068271	0.089142
118	0.028777	0.02957	0.021044	0.026054	0.018566	0.057784	0.032042		0.011962	0.015701	0.009398	0.014239	0.012106	0.066302	0.101913
119	0.029826	0.026827	0.018497	0.027326	0.019016	0.055877	0.031523		0.009967	0.011499	0.009272	0.012302	0.011936	0.067346	0.1095
120	0.030258	0.026918	0.017521	0.028919	0.018405	0.055274	0.032914		0.008567	0.010244	0.009027	0.010537	0.012667	0.067628	0.116033
121	0.030882	0.026235	0.016286	0.028831	0.018007	0.054422	0.033292		0.007823	0.009675	0.009425	0.009835	0.013049	0.067824	0.118657
122	0.030357	0.027666	0.016292	0.030165	0.017009	0.055527	0.035131		0.00728	0.009495	0.008596	0.009867	0.013275	0.06664	0.122944
123	0.029831	0.031046	0.019767	0.024356	0.016976	0.0572	0.030124		0.009752	0.014415	0.01019	0.009877	0.01278	0.062485	0.116736
124	0.029647	0.030319	0.021695	0.027659	0.018196	0.062395	0.030077		0.010548	0.012809	0.011227	0.009607	0.014455	0.067813	0.120507
125	0.028391	0.030683	0.023062	0.026334	0.017114	0.064573	0.03128		0.010592	0.012701	0.010101	0.008186	0.014612	0.07008	0.125835
126	0.030346	0.03263	0.024379	0.027786	0.018336	0.066953	0.027187		0.009115	0.011955	0.009651	0.009996	0.013317	0.070971	0.124029
127	0.030575	0.038679	0.025684	0.02662	0.021378	0.061281	0.029581		0.009222	0.012374	0.011486	0.010243	0.012886	0.067515	0.115908
128	0.031745	0.042352	0.02841	0.024354	0.025074	0.057565	0.028795		0.010736	0.016941	0.014144	0.013605	0.013985	0.066034	0.100577
129	0.028027	0.045688	0.026651	0.026185	0.023776	0.064048	0.028675		0.019453	0.031386	0.01938	0.018254	0.01798	0.067351	0.062668
130	0.027919	0.046205	0.026398	0.025951	0.022692	0.065523	0.028376		0.021809	0.038088	0.020155	0.019208	0.017977	0.0686	0.051088
131	0.028118	0.045835	0.025654	0.026204	0.02219	0.06641	0.027982		0.021216	0.037432	0.020024	0.019638	0.016998	0.069978	0.051659
132	0.032732	0.04153	0.014903	0.01309	0.015406	0.067636	0.040869		0.004095	0.034809	0.017977	0.004438	-0.006714	0.06858	0.079348
133	0.059118	0.036382	0.00206	0.000821	0.020291	0.128855	0.036676		-0.000505	0.000415	0.022778	0.024124	-0.023041	0.083837	0.104514
134	0.028251	0.060234	0.000934	0.006214	-0.015392	0.075944	0.052234		-0.00924	-0.006832	0.015046	-0.002318	0.032994	0.069053	0.084113
135	0.010477	0.059223	0.006017	0.009437	-0.014834	0.015106	0.056366		-0.007985	-0.005275	0.012895	-0.001757	0.031298	0.070131	0.183147
136	0.012787	0.043017	0.046529	0.026931	0.001759	0.011749	0.056257		0.000457	-0.003924	0.018558	0.000239	0.024338	0.077306	0.235381
137	0.005161	-0.010409	0.047355	0.024907	0.003634	0.105307	0.002758		0.001294	0.000936	0.009114	0.003195	3.1e-05	0.073035	0.248393
138	0.004094	-0.00688	0.030545	0.015505	-0.015163	0.074235	0.004608		0.00383	0.003664	0.006864	0.014931	0.000116	0.097872	0.170491
139	0.012627	0.052101	-0.003166	0.025554	-0.006634	0.107924	0.022592		0.013964	0.007399	0.016386	0.015313	0.007063	0.077843	0.136483
140	0.011724	0.04136	-0.003128	0.024986	0.009922	0.097255	0.01312		0.018674	0.007564	0.022979	0.0108	0.011777	0.074619	0.11078
141	0.017778	0.060987	-0.006829	0.030929	0.016368	0.087212	0.013834		0.018804	0.010182	0.024985	0.007834	0.017829	0.06567	0.106307
142	0.040705	0.044156	0.043368	0.035137	0.01106	0.097021	0.033778		0.016901	0.012608	0.011993	0.010939	0.01227	0.056944	0.109402
143	0.040808	0.05128	0.03942	0.027123	0.016417	0.083411	0.033242		0.01353	0.019997	0.010113	0.014125	0.014422	0.060568	0.116375
144	0.043582	0.050642	0.03663	0.02205	0.02731	0.07819	0.047359		0.011536	0.017878	0.005547	0.010311	0.013695	0.064208	0.115701
145	0.015789	0.062116	0.000475	0.029433	0.036637	0.05324	0.026374		0.006878	0.017843	0.005409	0.003001	0.016793	0.072403	0.115509
146	0.014114	0.054427	0.005522	0.047402	0.022841	0.062046	0.036353		0.009749	0.003498	0.002133	0.002147	0.016317	0.070287	0.106611
147	0.013394	0.048503	0.014904	0.052284	0.012698	0.05943	0.022421		0.011996	0.011813	0.009641	0.010171	0.015536	0.068568	0.115747
148	0.017623	0.0439	0.019324	0.036826	0.01505	0.056136	0.030082		0.010399	0.01004	0.009977	0.014613	0.016019	0.064726	0.113251
149	0.014392	0.054051	0.027635	0.034262	0.01496	0.056545	0.024939		0.007501	0.020195	0.015384	0.011137	0.012117	0.064716	0.125932
150	0.019646	0.048969	0.035613	0.02955	0.025584	0.072572	0.032842		0.008487	0.018335	0.014169	0.005982	0.010551	0.05387	0.135913
151	0.019078	0.040189	0.044571	0.041103	0.02541	0.076438	0.038082		0.009659	0.020117	0.013845	0.000812	0.007792	0.05858	0.136129
152	0.036582	0.031346	0.03833	0.039418	0.029487	0.074859	0.042867		0.009837	0.012534	0.009843	0.002752	0.009154	0.060238	0.141973
153	0.046931	0.025702	0.039576	0.047501	0.017219	0.073321	0.038701		0.007383	0.011853	0.004219	0.000395	0.002901	0.067988	0.129151
154	0.061842	0.026066	0.031173	0.026856	0.010195	0.072425	0.026299		0.00567	0.013947	0.011091	0.005267	0.007006	0.062742	0.143169
155	0.032604	0.02417	0.033711	0.012601	0.015023	0.076245	0.019346		0.005867	0.011053	0.01585	0.00579	0.004721	0.074079	0.096527
156	0.02901	0.020277	0.021525	0.024279	0.019681	0.056281	0.024071		0.002075	0.003756	0.011957	0.00218	0.009228	0.05902	0.096463
157	0.030383	0.030678	0.031755	0.027752	0.01867	0.059506	0.026117		0.003865	0.008126	0.007647	0.001434	0.007483	0.070163	0.110425
158	0.021419	0.032734	0.025532	0.033021	0.013876	0.05139	0.020922		0.006812	0.0113	0.007218	0.005774	0.009948	0.069326	0.119931
159	0.023471	0.047609	0.029204	0.031847	0.019122	0.06297	0.027775		0.008005	0.010623	0.00767	0.008562	0.012247	0.067237	0.121128
160	0.023559	0.047336	0.028961	0.028934	0.021253	0.063995	0.028157		0.007242	0.0106	0.006429	0.008721	0.011489	0.066111	0.126794
161	0.024026	0.04609	0.029677	0.029391	0.021622	0.068451	0.030574		0.007761	0.011657	0.00675	0.008898	0.011355	0.066469	0.123513
162	0.025683	0.041858	0.031753	0.026269	0.022488	0.070776	0.032078		0.009352	0.014714	0.006018	0.008891	0.011625	0.067882	0.122643
163	0.026003	0.043161	0.031518	0.028679	0.02101	0.070863	0.035151		0.013445	0.019997	0.008812	0.010484	0.01352	0.072396	0.104505
164	0.031557	0.041634	0.031074	0.025387	0.023052	0.062864	0.033961		0.011035	0.015555	0.006346	0.010393	0.015064	0.065054	0.119098
165	0.033582	0.042767	0.026553	0.021711	0.027301	0.061131	0.033838		0.009864	0.013102	0.005877	0.010871	0.014564	0.062441	0.120079
166	0.034399	0.037598	0.02858	0.021776	0.026999	0.061574	0.032154		0.010598	0.013316	0.006211	0.01006	0.01473	0.061994	0.12202
167	0.028643	0.057447	0.030904	0.016045	0.030418	0.048677	0.022046		0.013582	0.012148	0.00697	0.006369	0.009963	0.068056	0.111511
168	0.01445	0.040733	0.046104	0.01396	0.006913	0.025727	0.028966		0.009492	0.029101	0.004719	0.002028	-0.001838	0.063375	0.152044
169	0.013053	0.036648	0.019397	0.006582	0.007105	0.044784	0.024119		0.008948	0.026516	0.006807	0.002289	-0.001136	0.065065	0.122179
170	0.008181	0.005738	0.006244	0.029519	0.007653	0.072259	0.028858		0.007812	0.016409	0.003044	0.00319	0.008644	0.072271	0.139033
171	0.0295	0.019082	0.052943	0.039149	0.008192	0.080022	0.015519		0.010927	0.008258	0.003977	0.000685	0.008726	0.070272	0.112318
172	0.036338	0.041666	0.02975	0.037191	0.011843	0.07579	0.018185		0.01071	0.011097	0.005803	0.009159	0.015632	0.05912	0.110163
173	0.041659	0.045932	0.033495	0.032545	0.012442	0.07386	0.018633		0.010859	0.012786	0.006946	0.009423	0.015326	0.055884	0.104743
