# Supplementary material for: Observation of coordinated RNA folding events by systematic cotranscriptional RNA structure probing
Source: Nat Commun. 2023 Nov 29;14:7839. doi: 10.1038/s41467-023-43395-9 (PMC10687018; doi:10.1038/s41467-023-43395-9)
Supplement: Supplementary file 6 — Source Data [file 41467_2023_43395_MOESM6_ESM.zip › Source_Data/Fig4_Source_Data.xlsx]

## Sheet: a
Nucleotide	0mM, apo aptamer	10mM, F-bound aptamer	0mM, terminated	10mM, antiterminated
1	-0.000382	4.9e-05	0.000697	0.000254
2	3e-05	-0.000142	8.1e-05	0.000205
3	0.003261	0.004075	0.000875	0.002944
4	-0.000282	0.000162	0.000185	0.000167
5	0.016079	0.016988	0.016123	0.017729
6	-0.000433	-0.000358	0.001393	0.000499
7	-0.00058	-0.000373	0.00106	0.00065
8	-0.00077	-0.000329	-0.000486	0.000708
9	-0.000129	0.000315	-0.000245	0.001142
10	0.001532	-0.000235	-6.8e-05	0.000214
11	0.008616	0.000496	0.003766	0.001156
12	0.000304	0.000109	0.002117	0.000882
13	0.00098	0.000259	-8.5e-05	0.000311
14	0.007556	0.001333	0.009373	0.00426
15	0.004174	0.002805	0.008677	0.003456
16	0.000689	-0.000114	0.000602	0.000531
17	0.000132	8.9e-05	0.000256	0.000169
18	-0.000861	-0.000745	-0.000907	0.00052
19	-0.002043	-9.4e-05	-0.001438	0.001768
20	0.000834	-0.000382	-0.000511	0.000269
21	-0.000514	0.000314	0.000192	-6.3e-05
22	-0.000246	0.000429	0.001225	0.000301
23	0.015873	0.024181	0.012372	0.021684
24	0.003094	0.001872	0.003264	0.002854
25	0.003173	0.000856	0.003598	0.003069
26	0.00135	0.000665	0.000663	0.000999
27	0.001704	0.000901	0.000451	0.001333
28	0.001671	0.001068	0.001373	0.000972
29	0.000851	-0.000348	-0.000633	0.00052
30	0.010072	0.014769	0.009088	0.008875
31	-9.7e-05	0.000845	-0.000646	0.000393
32	0.003275	0.006268	0.001179	0.003786
33	0.00937	0.012072	0.005149	0.005082
34	0.000774	0.002479	0.000754	0.000963
35	0.00313	0.003586	0.003291	0.002937
36	-0.001001	0.00064	-0.001101	0.000569
37	-7e-05	0.000622	-0.000985	0.000516
38	0.00214	-6.7e-05	0.002854	0.000342
39	0.003965	0.0007	0.003288	0.000606
40	0.007424	0.000797	0.005902	0.001265
41	0.000637	0.000274	0.001218	0.000128
42	0.001426	-0.000658	0.000271	0.000861
43	0.002164	3.8e-05	0.000966	0.000607
44	-0.00017	0.000665	0.005481	0.002132
45	0.004731	0.000281	0.001787	0.000385
46	0.000314	-0.000444	0.002038	0.000608
47	6.1e-05	0.00042	0.005494	0.001504
48	0.000231	-0.00047	0.000939	0.000366
49	0.012748	0.006304	0.002129	0.001745
50	0.000783	0.002732	0.000809	0.000977
51	0.000867	0.001728	-0.000218	0.001071
52	0.005688	0.010179	0.001421	0.004545
53	0.001925	0.003015	0.000892	0.001497
54	0.001058	0.000833	0.00082	0.000896
55	0.004974	0.00625	0.002741	0.007943
56	-0.000986	-0.000553	0.000156	-0.00026
57	0.000863	-6e-06	0.000695	0.000637
58	0.001155	-6.9e-05	0.010248	0.014471
59	-0.000135	-0.000307	0.000536	0.000181
60	0.001506	8.6e-05	0.003392	0.017525
61	8.7e-05	9.7e-05	0.000503	0.007507
62	0.000739	-0.000352	0.000312	0.002479
63	-9.7e-05	0.000509	-0.000362	0.000143
64	0.000299	0.0006	0.000516	0.000547
65	3.9e-05	0.000938	0.001092	0.000407
66	-0.000647	-0.000533	-0.000817	6.9e-05
67	-2.5e-05	5e-05	-0.00014	0.00033
68	0	0	0.006917	0.001457
69			0.002463	0.000849
70			0.000859	0.00045
71			0.001421	0.001256
72			0.000387	0.000475
73			-0.000135	0.000328
74			0.000361	0.000327
75			7.5e-05	-0.003471
76			-4.8e-05	0.004115
77			0.000722	0.000947
78			-1.8e-05	0.000364
79			7.7e-05	0.000375
80			0.000131	0.000489
81			2.2e-05	2.6e-05
82			0	0.000199
83				0.000202
84				0.000241
85				0.000753
86				0.000104
87				0.003006
88				0.000569
89				0.000134
90				-0.000301
91				-0.000343
92				0.011127
93				0.000463
94				0.002092
95				0.000931
96				0.003855
97				0.042783
98				0.011656
99				0.00144
100				0.001278
101				0.004735
102				-8.6e-05
103				0.000175
104				7.2e-05
105				-6.2e-05
106				-0.000512
107				3.8e-05
108				-3e-05
109				0.00038
110				-0.000264
111				0.001533
112				-0.00036
113				-9e-06
114				0

## Sheet: b
Sample	Replicate 1	Replicate 2	Average
-SC, -F	17.4565	21.2703	19.3634
-SC +F	76.2599	78.8029	77.5314
+SC -F	12.6293	14.1548	13.3921
+SC +F	83.8996	88.2726	86.0861

## Sheet: c
Transcript Length	1	2	3	4	5	6	7	8	9	10	11	12	13	14	15	16	17	18	19	20	21	22	23	24	25	26	27	28	29	30	31	32	33	34	35	36	37	38	39	40	41	42	43	44	45	46	47	48	49
20	-0.000275	0.00012	-0.0002	-5.9e-05	0.000158	0.000672	0.000325	0.000704	0.00103	0.001255	-0.000287	0.000857	2.8e-05	0.001967	-0.000408	0.001458	0.000425	0.00078	0.000769	0
21	0.001014	0.000226	0.000178	0.000634	-0.000179	0.001373	-0.000796	0.000505	0.000526	0.001029	-0.00019	0.001431	0.000253	0.000935	-0.000582	0.001368	0.000314	0.001292	0.002108	0.000169	0
22	0.001508	0.000129	0.00032	0.000662	-0.00018	0.000411	-0.000924	3.4e-05	-7.7e-05	-0.000332	0.000113	0.00118	-0.000361	0.000584	-0.000502	0.001857	-0.000436	0.000917	0.003275	-1.3e-05	0.000123	0
23	0.001563	-0.000209	0.002061	-2.1e-05	0.00046	-0.000343	-2.8e-05	4.7e-05	0.000341	-0.000685	-0.000104	0.001018	-0.000241	-0.000728	-0.000803	0.001568	-0.00023	0.00103	0.003645	0.000168	-7.9e-05	-2e-05	0
24	0.001469	-0.000349	0.003811	2.5e-05	0.001169	0.000444	0.00029	-0.000124	-0.000766	-0.000337	3.6e-05	-4.7e-05	-0.000455	0.000298	-0.000442	0.001718	-0.000477	-0.000107	0.002777	0.000199	-0.000409	0.000244	-0.000124	0
25	-6.1e-05	-0.000279	0.004145	0.000905	0.00237	-0.000506	7.1e-05	0.000518	-0.002036	0.000575	0.001438	8.4e-05	0.000147	0.000482	0.001189	0.000239	-0.001471	-0.000945	-0.006936	-0.000746	0.000718	0.001006	-0.000538	-5.2e-05	0
26	-0.003182	0.00206	0.001525	-0.000154	0.0027	-4.8e-05	-0.004036	0.000383	-0.002646	-0.000569	0.00182	0.000632	-0.000405	0.001896	0.001815	0.000714	-0.005654	-0.001683	-0.0091	-0.002156	-0.000586	-0.00049	-0.000128	-0.001667	-2.6e-05	0
27	2.4e-05	0.000873	0.004393	0.000586	0.002075	0.002857	-0.00044	0.000112	-0.00018	0.000856	-0.000566	0.000389	-0.000105	0.001291	0.000615	-0.000312	-0.003132	-0.001432	-0.001886	0.001036	0.000882	0.000643	0.002267	3.8e-05	4e-06	0	0
28	0.000789	0.000695	0.00496	0.00036	0.003473	0.001327	0.000522	0.001142	0.000123	0.001171	-0.000422	0.000275	0.000119	0.001646	0.001986	0.000236	-0.002517	-0.002111	-0.001402	0.000437	-8.1e-05	0.000653	0.00299	-0.000364	3.6e-05	0.000269	5e-06	0
29	0.00191	0.000281	0.00492	-9.5e-05	0.006837	0.000976	0.000742	0.003086	-0.00012	0.000682	0.000861	0.000514	0.000617	0.001984	0.00192	-0.000124	-0.001516	-0.004617	-0.00258	0.000395	-0.000143	0.000752	0.002168	-0.00023	-0.000163	0.000207	-1e-06	1.8e-05	0
30	0.002133	0.00031	0.005213	-0.000273	0.006256	0.000837	0.002387	0.005442	-0.001117	0.001219	0.00149	0.000642	0.000646	0.001831	0.002407	0.000601	-0.001143	-0.006667	-0.004248	-0.000647	-0.000606	0.000678	0.00162	-0.000558	-0.000164	-4.4e-05	-0.000188	-0.000691	2.4e-05	0
31	0.002287	-0.00041	0.005309	-0.000229	0.008126	2.7e-05	0.003034	0.005293	-0.003097	0.000843	0.002262	0.001056	0.000697	0.002426	0.00167	0.000111	-0.000746	-0.010031	-0.006198	-0.00154	-0.000891	0.000532	0.000127	-0.000213	-0.000553	4.9e-05	-0.000903	-0.001045	0.000348	5.3e-05	0
32	-0.000161	-0.000861	0.005014	0.001742	0.010856	0.000237	-0.000166	0.003627	-0.00321	0.000509	0.00091	0.001977	0.00199	0.004599	0.002462	0.00033	-0.000283	-0.003158	-0.008933	-0.004164	-0.002391	-1.9e-05	0.00409	0.001905	-0.001334	-0.000189	-0.000422	-0.002686	-0.000718	-9.8e-05	-2.5e-05	0
33	0.000139	0	0.005218	0.001704	0.013427	0.000473	-0.000512	0.002229	-0.000976	0.000566	0.00154	0.002478	-0.000302	0.004468	0.004729	-0.000405	-0.000383	-0.001588	-0.004608	-0.002172	-0.00211	-9e-05	0.004588	0.001425	-0.000836	-5.9e-05	-0.000377	-0.001499	-0.000851	0.000349	4.4e-05	-3.6e-05	0
34	3.6e-05	0.000381	0.005214	0.001405	0.015257	0.00043	-0.00037	0.002062	-0.000534	0.00055	0.002319	0.002372	-0.000378	0.005534	0.005959	-0.000195	-0.000236	-0.001128	-0.00361	-0.001255	-0.001378	-0.000387	0.004521	0.001006	7.4e-05	-0.000274	-0.000442	-0.001517	-0.000994	0.00026	-0.000831	-0.000373	-1.5e-05	0
35	0.000488	0.000115	0.006148	0.001168	0.016337	-8.7e-05	-0.000526	0.001744	1e-05	0.000309	0.001257	0.002163	-0.000552	0.006217	0.005947	-4.7e-05	-6.3e-05	-0.000548	-0.001908	-0.000308	-0.0003	-0.000258	0.003552	0.001348	-0.000203	-0.000809	4.8e-05	-0.001083	-0.001318	0.000314	-0.000684	-0.000519	0.000883	2.9e-05	0
36	0.000393	-4.9e-05	0.006231	0.00083	0.019194	-0.000454	-0.000188	0.000948	-0.000429	0.00042	0.001875	0.002155	3.9e-05	0.007215	0.007838	0.000485	-5.5e-05	-0.00025	-0.001275	-0.000268	-3.3e-05	-0.000149	0.003592	0.001266	0.000184	-0.000661	1e-06	-0.001762	-0.00158	0.000392	-0.0001	-0.000467	0.001852	-0.0001	-1.2e-05	0
37	0.000127	-0.000233	0.00562	0.000718	0.019198	-0.001049	8.5e-05	0.000661	-0.00042	0.000255	0.001045	0.002373	0.000355	0.006965	0.008325	0.000401	-6.2e-05	-0.000561	-0.001163	-0.000229	-7.4e-05	0.000184	0.003399	0.001428	-4e-06	-0.000686	-0.000419	-0.000969	-0.001394	0.000291	0.000438	-0.000305	0.002397	-0.000356	0.000766	-2.9e-05	0
38	-0.000711	0.00016	0.004507	0.000504	0.020429	-0.000201	0.000655	0.000445	-0.000662	0.000179	0.000994	0.002178	0.000118	0.007193	0.009946	0.00028	-3.2e-05	-0.000697	-0.001471	-0.000501	-0.000141	0.000214	0.003626	0.000749	0.000985	-0.000117	-0.001411	-0.000856	-0.000974	0.000375	0.000507	-9.2e-05	0.00199	-0.000302	0.001113	-0.00076	0	0
39	-0.000844	0.000223	0.004717	0.000217	0.019773	-0.000459	0.000473	0.000172	-0.000175	0.000451	0.001005	0.002053	0.00044	0.007403	0.008605	-0.000277	-2.8e-05	-0.000398	-0.001862	-0.000517	0.000107	0.000415	0.003866	0.000851	0.000853	-0.000203	-0.000663	0.000141	-5.7e-05	0.000717	5.9e-05	0.000102	0.001336	-0.00045	0.000699	-4.6e-05	-0.000611	5e-05	0
40	-0.000237	0.000109	0.004825	0.000312	0.020502	-0.000823	0.00072	0.000452	-0.000264	0.000455	0.002053	0.002171	5e-06	0.007222	0.009875	-8.4e-05	0.000474	-7.6e-05	-0.000766	-0.000427	-0.000635	0.000365	0.004434	0.000578	0.001267	0.000873	-0.000613	0.000346	0.000364	0.000555	-0.001133	-7.5e-05	0.00087	-0.000195	0.001072	0.000341	-0.000681	0.000808	4.4e-05	0
41	0.000162	-3.6e-05	0.005041	0.000324	0.021174	-0.001105	0.000516	0.000583	-0.000325	0.000479	0.001748	0.00227	-2.1e-05	0.007484	0.010278	-8.4e-05	0.000721	-1.9e-05	4e-06	-0.000382	-0.000571	0.000346	0.004399	0.000869	0.001173	0.001029	-0.00058	0.000204	0.000343	0.0004	-0.000731	-0.000168	0.000933	-0.0001	0.001013	0.000667	-0.000141	0.000799	-6.6e-05	6.2e-05	0
42	0.000552	-0.000102	0.004871	0.000531	0.021008	-0.001021	6.6e-05	0.000422	-0.00058	0.000254	0.001927	0.001975	-0.000464	0.007693	0.011197	9.2e-05	0.00067	7.9e-05	0.001139	-0.000176	-0.000726	0.000151	0.004349	0.000939	0.001803	0.001347	-0.000885	0.000724	0.000317	0.00013	-0.000976	-0.000953	0.000762	-2.5e-05	0.001017	0.000517	-4.5e-05	0.000639	-4.6e-05	9e-05	1.5e-05	0
43	0.000225	-0.000415	0.004594	0.000489	0.021347	-0.000473	-0.000329	-0.000482	-0.000275	0.000108	0.001403	0.001425	-0.000274	0.010157	0.012055	0.000431	0.000607	-0.000233	0.001242	-0.000422	4e-05	3.3e-05	0.004774	0.001561	0.002717	0.001964	-0.000666	0.001888	-0.000222	-4.1e-05	-0.000314	-0.001817	0.000604	7e-05	4.6e-05	0.000412	0.000372	-4e-05	0.000418	0.000666	0.000812	-1.4e-05	0
44	0.000398	-0.00013	0.003592	0.000241	0.02316	-0.000645	0.000226	-0.00035	-0.000553	5.9e-05	0.001376	0.001637	-0.000413	0.010805	0.013249	0.00072	2.8e-05	-0.000197	4.1e-05	-0.00084	-0.000113	-6.7e-05	0.005346	0.001789	0.003154	0.002247	0.000558	0.003336	-0.000376	0.001796	-0.00099	-0.001819	0.000466	0.000105	5.8e-05	0.000151	-0.000124	0.000446	0.00106	0.000693	0.00086	0.000398	8e-06	0
45	2.2e-05	-0.000164	0.002717	0.000251	0.024319	-0.000695	0.000804	-0.000743	-0.000742	0.000418	0.001155	0.001902	-0.000149	0.011691	0.013852	0.00054	2.3e-05	-0.000417	-0.001044	-0.000705	-0.000322	-2.6e-05	0.005717	0.002133	0.003975	0.002987	0.001323	0.004474	-0.000714	0.002742	-0.000689	-0.001393	0.000848	3.5e-05	0.000364	0.001207	0	0.000759	0.00117	0.000602	0.00037	0.000198	0.000482	-1.1e-05	0
46	0.000469	0.000106	0.0027	-3.6e-05	0.024692	-0.000507	0.000884	-0.000687	-0.001067	0.00045	0.00121	0.002574	-0.000173	0.010995	0.015412	0.000275	-0.000241	-0.000263	-0.000964	-0.00064	-0.000537	9e-05	0.00582	0.002564	0.004244	0.003263	0.001758	0.004999	-0.000401	0.004311	-0.000995	-0.000617	0.001131	0.000268	0.000772	0.001306	0.00073	0.001042	0.000959	0.000287	0.000247	-0.000112	0.000473	0.000185	3.6e-05	0
47	-0.00041	0.000131	0.001994	-0.000511	0.023862	-0.000343	-0.000186	-0.000122	-0.00108	0.000485	0.001197	0.002848	0.000338	0.011784	0.015723	0.000674	-0.000238	0.000157	-0.000656	-0.000293	-0.000422	0.000123	0.005459	0.002965	0.004613	0.003403	0.002672	0.006795	-6e-06	0.007405	-0.000512	0.000191	0.001825	9.5e-05	0.001384	0.000863	0.000397	0.000797	0.000384	0.00057	0.000117	4.9e-05	0.001146	0.000268	0.001549	5.7e-05	0
48	-0.000373	0.000144	0.001761	-0.000566	0.024399	0.000282	-7.7e-05	-2e-06	-0.001187	0.000267	0.000936	0.003232	0.000655	0.012472	0.016522	0.001151	-0.000301	0.000289	-0.000622	-0.00065	-0.000339	0.00015	0.005416	0.003263	0.004654	0.00353	0.002939	0.00879	2.4e-05	0.009114	-0.00102	0.001034	0.002233	0.000253	0.001414	0.000772	8.9e-05	0.001011	0.000109	0.000757	0.000272	0.000271	0.000693	0.000146	0.002081	0.000152	-1e-05	0
49	-0.00042	4.7e-05	0.001809	-0.00048	0.02424	-1e-06	-0.00075	-0.000401	-0.00133	0.000128	0.001124	0.003615	0.001276	0.014384	0.018582	0.000965	-0.000353	0.000551	-0.00041	-0.000875	-0.000499	-2.9e-05	0.005873	0.003352	0.004964	0.00345	0.003372	0.010847	-0.000288	0.011564	-0.000629	0.00081	0.002502	0.000213	0.001834	0.001177	-0.000934	0.000385	0.000633	0.000691	5e-05	0.000213	0.0006	0.000354	0.001274	-3.2e-05	-0.000112	4e-05	0
50	0.000271	-0.000236	0.002162	0.000272	0.02383	-0.001331	-0.000533	-0.0012	-0.001299	0.000214	0.001436	0.00459	0.001893	0.017319	0.024437	0.000658	-0.000125	-0.000778	-0.001454	-0.001362	-0.001404	0.000368	0.00637	0.00286	0.005595	0.003477	0.001849	0.015755	-0.001425	0.015076	-0.000499	0.002149	0.0038	0.000488	0.002333	0.000925	-0.001792	9.8e-05	0.000937	-5.6e-05	2.5e-05	-0.0003	6e-05	4.2e-05	0.000495	-0.000737	-0.001019	1e-05	4.1e-05
51	-0.000262	-0.000231	0.002062	0.000229	0.023477	-0.001902	-0.001002	-0.000477	-0.001772	0.000137	0.001762	0.004374	0.001014	0.017868	0.025139	0.000485	-7.1e-05	-0.000791	-0.002367	-0.001204	-0.00166	0.00029	0.006657	0.002618	0.006095	0.003119	0.002592	0.015569	-0.001333	0.016994	-0.000235	0.002578	0.00439	0.000385	0.003106	-0.000296	-0.001849	-0.000278	0.001009	-0.000255	-0.000541	-0.000937	3.2e-05	-0.000236	0.00023	-0.000281	-0.001875	-6.7e-05	4.9e-05
52	-0.000426	-0.000295	0.001962	0.000294	0.02232	-0.001038	7.3e-05	0.00031	-0.001169	0.000111	0.001933	0.004001	0.000616	0.016486	0.02237	0.000906	0.000441	-0.001328	-0.001862	-0.000888	-0.000802	0.000333	0.006785	0.002586	0.005895	0.003382	0.002737	0.014005	-7.9e-05	0.022706	0.00021	0.004631	0.006635	0.00042	0.00542	0.000225	0.000985	0.001234	0.002183	0.001065	2.3e-05	1.4e-05	0.00021	0.000127	0.000829	0.000708	0.000236	-0.000368	0.002019
53	-0.000394	-0.000209	0.001952	8.2e-05	0.021372	-4e-06	-0.000322	-0.000207	-0.000882	-4.6e-05	0.001778	0.003544	0.000675	0.016119	0.018438	0.000478	0.000234	-0.000753	-0.002375	-0.000396	-0.000187	0.000222	0.006794	0.002376	0.005483	0.003839	0.003474	0.011348	0.00092	0.025054	0.00019	0.004645	0.008566	0.001011	0.008006	0.000862	0.000919	0.001162	0.003511	0.004106	0.000336	0.000199	-0.000149	0.000896	0.001029	0.000375	0.000831	9.9e-05	0.002682
54	-0.000156	-0.000194	0.002084	3.4e-05	0.021754	0.000146	0.000142	-0.000147	-0.000657	6e-06	0.001908	0.003509	0.001035	0.015865	0.018248	0.000416	0.000174	-0.000737	-0.002032	-0.000356	-0.00018	0.000246	0.006688	0.002395	0.005334	0.003791	0.003437	0.01116	0.001039	0.026092	0.000317	0.004768	0.008777	0.001057	0.008274	0.001007	0.001071	0.001211	0.003569	0.004293	0.000435	0.000297	-6.5e-05	0.001026	0.001173	0.000238	0.000908	-3.6e-05	0.002855
55	0.000294	-0.000264	0.001576	-0.000187	0.021741	-5.3e-05	-0.000375	-0.000552	-0.000533	7.3e-05	0.00182	0.003333	0.00143	0.016345	0.016913	0.000253	0.0001	-0.00068	-0.002312	-0.000293	-0.000145	0.000399	0.00701	0.002446	0.005537	0.003629	0.003433	0.011581	0.00147	0.025814	0.000379	0.004357	0.008905	0.001316	0.008666	0.001395	0.000961	0.001478	0.003706	0.005475	0.000984	5.1e-05	0.000342	0.00085	0.000665	-2.2e-05	0.00067	-8.4e-05	0.002622
56	0.000392	-0.000158	0.001291	-0.000514	0.023209	-0.00124	-0.000254	-0.000599	-0.000384	-9.2e-05	0.001778	0.003383	0.00228	0.016689	0.016983	0.000287	0.000452	-0.001134	-0.001907	-0.000612	-0.000552	0.000664	0.008573	0.003125	0.006049	0.002992	0.003506	0.012291	0.001688	0.028046	0.000388	0.004974	0.007609	0.001301	0.009112	0.001371	0.001891	0.002667	0.003362	0.0048	0.001251	-0.00032	0.001519	0.000336	0.000235	0.001085	6e-06	-0.000548	0.002071
57	8e-05	-0.000116	0.001187	-0.000674	0.023199	-0.001308	-0.000532	-0.000346	-0.000743	-2.1e-05	0.002079	0.003699	0.001891	0.01667	0.016952	0.000278	0.000511	-0.001214	-0.00248	-0.000698	-0.00041	0.000442	0.009095	0.003196	0.006057	0.002997	0.003396	0.012518	0.001219	0.028199	2.4e-05	0.005043	0.007875	0.001489	0.009105	0.000686	0.001726	0.002901	0.003672	0.005021	0.001354	-0.000377	0.001625	0.000506	-2.6e-05	0.000906	-0.000186	5.1e-05	0.002287
58	-0.000995	0.000137	0.001679	-0.000449	0.022659	-0.001198	-0.000226	-0.000387	2.7e-05	0.000107	0.002666	0.004378	0.00146	0.01604	0.016137	0.000585	0.000347	-0.000345	-0.001994	-0.001106	-0.000318	0.000421	0.010134	0.00311	0.006216	0.002441	0.004366	0.010192	0.001052	0.027341	0.000308	0.006017	0.009151	0.001537	0.01001	-0.000897	0.00109	0.002798	0.00513	0.006403	0.001037	0.000244	0.001816	0.000744	0.001028	0.000878	0.0004	0.000641	0.001383
59	-0.000414	-0.000339	0.001366	-0.000393	0.021493	-0.001118	-0.00012	-0.000832	7e-06	0.000284	0.003513	0.004655	0.001776	0.015123	0.015327	0.000685	-0.000119	-4.3e-05	-0.002055	-0.000963	-0.000371	9.3e-05	0.011301	0.003503	0.006064	0.002208	0.004339	0.00913	0.000239	0.024391	0.00111	0.005468	0.010606	0.001511	0.009168	-0.000504	-0.000248	0.003373	0.006516	0.008576	0.001457	0.000254	0.001718	0.000912	0.002371	-5e-06	0.001464	0.000525	0.001086
60	-0.000461	-0.000304	0.001682	-0.00028	0.021207	-0.000765	-0.000171	-0.000884	0.00018	0.000244	0.003972	0.004615	0.001669	0.015362	0.015219	0.000705	-5.3e-05	1e-05	-0.001996	-0.000831	-0.000432	0.0002	0.011436	0.003588	0.006252	0.002168	0.00409	0.00862	0.000571	0.023756	0.001324	0.005372	0.011309	0.001452	0.009005	1.2e-05	-0.000288	0.003287	0.00672	0.009185	0.001349	0.000421	0.001857	0.001144	0.002803	0.000122	0.001841	0.000262	0.000883
61	6.1e-05	-0.000525	0.001867	-0.000145	0.021661	-0.000272	-0.00049	-0.00093	-0.000613	0.00058	0.005094	0.003978	0.001846	0.014732	0.014245	0.000286	-0.000266	2.4e-05	-0.00189	-0.000546	-0.000528	7.6e-05	0.011573	0.004287	0.006039	0.002484	0.003098	0.007635	0.000563	0.021691	0.001003	0.004633	0.011629	0.001529	0.007826	0.000449	0.000155	0.003984	0.006993	0.010737	0.00152	-1.5e-05	0.002584	0.001343	0.004516	6.7e-05	0.001671	0.000243	0.001386
62	0.000686	-0.000169	0.002072	-0.00027	0.021903	-0.00018	4.2e-05	-0.000694	-0.000969	0.000952	0.007972	0.002797	0.000115	0.014367	0.012263	0.000131	-0.000216	7.2e-05	-0.002401	0.000312	-0.000151	0.000123	0.011989	0.005333	0.005096	0.002026	0.001428	0.00608	0.000438	0.019588	0.00041	0.005416	0.011534	0.001235	0.006721	-0.000138	0.000896	0.004068	0.007226	0.011943	0.001375	8e-06	0.004192	0.001658	0.005843	0.0006	0.001403	0.000388	0.004076
63	0.001046	-0.000121	0.001897	-0.000271	0.022315	-0.000616	-0.000312	-0.000837	-0.000319	0.001174	0.007422	0.003113	0.000598	0.013704	0.011639	0.000569	-8.3e-05	-8.3e-05	-0.001551	-8e-05	-0.000353	0.00021	0.011895	0.005043	0.005352	0.001926	0.001524	0.006748	0.000315	0.018941	6.7e-05	0.004691	0.011075	0.001453	0.006596	-6.4e-05	0.000914	0.003932	0.007163	0.012707	0.001611	9.5e-05	0.003943	0.000958	0.006633	0.000729	0.001141	0.000817	0.005102
64	0.000963	0.000145	0.001767	-0.000414	0.022294	-0.000705	-0.0003	-0.000396	-0.000168	0.000963	0.007294	0.002848	-0.000292	0.012651	0.011845	0.000897	0.000322	-0.000907	-0.001832	-0.000369	-0.000789	-1.2e-05	0.012073	0.004382	0.005366	0.002241	0.001407	0.006613	-0.000551	0.015111	-0.000605	0.00419	0.008354	0.000917	0.005398	0.000416	0.000514	0.003197	0.00605	0.011988	0.001754	-1.9e-05	0.003497	0.000864	0.008762	0.001178	0.000784	0.000602	0.008487
65	5.3e-05	-0.00047	0.00239	-0.000183	0.022819	-0.000974	-0.000632	0.000175	-0.000916	0.001407	0.008007	0.002276	0.00045	0.009141	0.010525	0.001043	0.000119	-0.000828	-2.5e-05	-0.000927	-0.000683	3.8e-05	0.012712	0.003425	0.005743	0.002788	0.002346	0.004711	-0.000225	0.010996	-0.001148	0.002861	0.007683	0.000875	0.003151	0.000623	0.000401	0.00222	0.004473	0.009513	0.001716	0.000209	0.003014	0.000446	0.010294	0.001138	0.000842	0.000533	0.011118
66	0.000121	-0.000353	0.002478	-8.3e-05	0.022459	-0.00086	-0.000447	0.000274	-0.001383	0.001274	0.008783	0.001874	0.000303	0.008798	0.010239	0.000799	4.9e-05	-0.000754	-0.000959	-0.000944	-0.000577	-0.000161	0.013034	0.003575	0.005596	0.002957	0.002487	0.003885	-0.000239	0.01007	-0.001178	0.003027	0.007297	0.000714	0.00256	0.000395	8e-05	0.002136	0.004154	0.00868	0.001547	6.9e-05	0.003055	0.00064	0.01028	0.001091	0.001034	0.000205	0.011514
67	-0.000533	-0.000589	0.003201	-9.1e-05	0.019798	-0.000653	-0.000635	6.2e-05	-0.001328	0.001508	0.010121	0.001341	0.000916	0.007844	0.0087	0.000891	-5.5e-05	-0.000485	-0.001226	-0.000401	-0.000246	-6.5e-05	0.014337	0.003459	0.004704	0.002159	0.002382	0.002301	0.000393	0.009816	-0.000434	0.003225	0.009061	0.000963	0.002593	-0.000378	-0.000397	0.00168	0.004073	0.008043	0.001322	0.000773	0.003329	0	0.008356	0.000604	0.000497	0.00054	0.011732
68	-0.000382	3e-05	0.003261	-0.000282	0.016079	-0.000433	-0.00058	-0.00077	-0.000129	0.001532	0.008616	0.000304	0.00098	0.007556	0.004174	0.000689	0.000132	-0.000861	-0.002043	0.000834	-0.000514	-0.000246	0.015873	0.003094	0.003173	0.00135	0.001704	0.001671	0.000851	0.010072	-9.7e-05	0.003275	0.00937	0.000774	0.00313	-0.001001	-7e-05	0.00214	0.003965	0.007424	0.000637	0.001426	0.002164	-0.00017	0.004731	0.000314	6.1e-05	0.000231	0.012748
69	-0.000913	0.000228	0.00327	-0.000445	0.015971	-0.000282	-0.000325	-0.000183	-0.000153	0.001203	0.008453	5e-06	0.001022	0.006607	0.004718	0.000566	0.000358	-0.000816	-0.001763	0.001174	-0.000785	-0.00037	0.01576	0.002547	0.003189	0.001431	0.001924	0.001992	0.000356	0.010528	-2e-06	0.002866	0.008378	0.000635	0.003297	-0.001004	2.3e-05	0.002027	0.004042	0.00673	0.001084	0.001454	0.00208	0.000297	0.004181	0.000321	-0.000557	0.000129	0.012781
70	-0.000181	0.00045	0.002542	-0.000253	0.016175	-0.000219	0.000521	-0.000477	-0.000606	0.00106	0.006919	-0.000697	0.001049	0.004653	0.002703	0.000528	0.000373	-0.000484	-0.001905	0.000789	-0.000626	-0.000203	0.016508	0.002647	0.002653	0.00187	0.0016	0.000268	-0.000319	0.010676	0.000298	0.002435	0.007479	0.001081	0.003274	-0.001125	-0.000236	0.001954	0.00393	0.005222	0.001334	0.001189	0.001686	0.000443	0.002448	8.3e-05	-0.000294	-0.00045	0.013177
71	0.000339	9.2e-05	0.002375	8.8e-05	0.01528	-0.000327	-0.000341	0.000165	-0.000468	0.000849	0.005456	0.000186	0.000607	0.002899	0.002549	0.000708	0.000626	-0.000143	-0.002342	-0.000154	-7.7e-05	0.000315	0.015761	0.002219	0.002993	0.000894	0.001489	0.001577	-0.000448	0.011366	0.000455	0.003802	0.009347	0.001929	0.003267	-0.001537	-0.000831	0.001373	0.002329	0.004058	0.000773	0.000588	0.00171	0.000232	0.00299	0.000245	1.3e-05	0.000215	0.014132
72	0.000528	1.4e-05	0.00261	0.000134	0.014959	-0.00035	-0.000502	-8e-05	-0.000632	0.000803	0.005236	0.000571	0.000511	0.002676	0.002282	0.000699	0.000495	0.000183	-0.002042	-0.000329	-5.9e-05	0.000505	0.015796	0.002486	0.002975	0.000875	0.001221	0.001341	-0.000228	0.011177	0.000717	0.004344	0.009893	0.001931	0.003039	-0.001617	-0.000936	0.001324	0.002223	0.00393	0.000504	0.00048	0.00171	0.000108	0.002651	0.000329	0.000356	0.000112	0.01392
73	0.000389	8.4e-05	0.00273	-3.8e-05	0.014605	-0.000199	-0.000846	0.000145	1.1e-05	0.000791	0.005138	0.000356	8.8e-05	0.002332	0.002041	0.000386	0.000179	0.000101	-0.001395	-0.000345	-9.8e-05	0.000192	0.015149	0.002536	0.002965	0.000802	0.00112	0.001274	-0.000117	0.011317	-9.6e-05	0.003881	0.009639	0.001317	0.002728	-0.001441	-0.000962	0.00145	0.002194	0.003995	0.000819	0.000722	0.001424	0.000928	0.003426	0.000528	0.000437	0.000207	0.014486
74	0.00028	0.000165	0.00294	-0.00012	0.014296	2e-06	-0.000465	-0.000127	6.7e-05	0.000697	0.005154	0.000241	-0.000122	0.002142	0.002103	0.000388	-3.1e-05	0.000125	-0.001081	-0.000135	-0.000412	5.1e-05	0.014733	0.002616	0.003046	0.000979	0.000699	0.000814	-7.1e-05	0.011015	-0.000423	0.003258	0.009433	0.00112	0.002743	-0.001057	-0.001131	0.001548	0.002343	0.003978	0.001134	0.000595	0.0013	0.001272	0.003767	0.000789	-0.000137	8.3e-05	0.014323
75	0.000423	-4.8e-05	0.002624	-9.6e-05	0.014644	-3.5e-05	-0.000313	8.1e-05	0.000221	0.000812	0.004995	0.000155	-7.8e-05	0.002404	0.002394	0.000449	-1e-05	-0.000126	-0.001379	-0.000261	-0.000222	-6e-06	0.014665	0.002479	0.002875	0.000845	0.000734	0.001044	-0.000275	0.01094	-0.000539	0.002929	0.009254	0.001133	0.002862	-0.000695	-0.000769	0.001645	0.002258	0.00401	0.001319	0.000507	0.001449	0.001244	0.004735	0.001011	-3.5e-05	0.000145	0.014715
76	0.000953	0.000667	0.00176	0.000254	0.014028	-0.00088	0.001095	-0.000707	-0.000427	0.000386	0.004626	0.001231	1.8e-05	0.003484	0.003569	0.001196	0.000311	-0.000947	-0.003761	-0.000494	-0.000602	-0.000109	0.013417	0.002422	0.004406	0.000368	-0.00052	0.002256	-0.000632	0.010335	6.8e-05	0.002698	0.009148	0.00117	0.003941	0.000342	0.000445	0.002408	0.001678	0.004209	0.001301	-0.001479	0.002513	0.000297	0.007764	0.001961	-0.002033	2.2e-05	0.014064
77	0.00105	0.000681	0.001575	0.000444	0.016156	-0.000583	-0.000181	0.00012	-2.3e-05	0.00021	0.004717	0.001488	0.001282	0.00574	0.003525	0.000633	0.000209	-0.001198	-0.002396	-0.000803	-0.000374	-0.000109	0.013217	0.002662	0.00333	0.000543	-0.000208	0.001949	-0.000697	0.010282	0.000602	0.003847	0.00756	0.000798	0.004072	-0.000468	0.00028	0.002606	0.001851	0.004172	0.001122	-0.000445	0.001957	0.001028	0.007676	0.001082	-0.001876	-0.000316	0.011934
78	0.000854	0.001336	0.001364	0.000328	0.015996	-0.000298	-4e-06	0.000157	0.000546	8.2e-05	0.004019	0.002002	0.000671	0.007855	0.004769	0.000513	0.000317	-0.000821	-0.000792	-0.000244	-0.000617	-0.000156	0.012681	0.002648	0.003883	0.000453	2.8e-05	0.001351	-0.000724	0.010037	-0.00054	0.003035	0.007116	0.000943	0.00414	-0.000809	-0.000721	0.003163	0.002015	0.005594	0.00142	-0.000246	0.001761	0.001227	0.005582	5.9e-05	-0.001521	0.000313	0.007768
79	0.000317	0.000377	0.001464	0.000277	0.016636	0.000166	0.000235	0.000388	-4e-05	0.000505	0.00343	0.001741	0.000587	0.008513	0.007619	0.001145	0.000196	-0.000136	-0.000209	8e-05	-0.000222	-0.000331	0.012417	0.003078	0.003069	0.000726	-5.1e-05	0.001609	-0.000401	0.008442	-0.000727	0.001551	0.005637	0.001064	0.003852	-0.001189	-0.00102	0.003434	0.00257	0.00719	0.002202	0.001612	0.000987	0.000929	0.002565	0.000403	0.000688	0.000209	0.002256
80	0.000301	0.000403	0.001312	0.000101	0.016025	0.000272	0.000487	0.000278	-0.000202	0.000444	0.003271	0.001799	0.000124	0.008546	0.00855	0.001066	9.1e-05	-7.5e-05	-0.000309	5.1e-05	-0.000198	-0.00029	0.012743	0.003206	0.003224	0.000856	9.7e-05	0.001562	-0.000482	0.008302	-0.001145	0.000799	0.005317	0.000967	0.003498	-0.001208	-0.001147	0.003563	0.00277	0.007844	0.002274	0.001503	0.000919	0.001154	0.00132	0.00019	0.001676	0.000211	0.001496
81	0.000279	-8e-06	0.00116	0.000253	0.016255	0.000771	0.000744	-5.4e-05	-0.000465	0.00045	0.003551	0.001721	0.000145	0.008733	0.008635	0.001199	0.000126	-0.000278	-0.000902	-0.00026	0.000129	0.000212	0.012428	0.003288	0.003304	0.000884	4.5e-05	0.0016	-0.000475	0.008483	-0.000681	0.001026	0.005018	0.000832	0.003528	-0.001301	-0.000976	0.003316	0.003074	0.007254	0.002087	0.001284	0.000991	0.002447	0.001255	0.001327	0.003219	0.000482	0.00134
82	0.000697	8.1e-05	0.000875	0.000185	0.016123	0.001393	0.00106	-0.000486	-0.000245	-6.8e-05	0.003766	0.002117	-8.5e-05	0.009373	0.008677	0.000602	0.000256	-0.000907	-0.001438	-0.000511	0.000192	0.001225	0.012372	0.003264	0.003598	0.000663	0.000451	0.001373	-0.000633	0.009088	-0.000646	0.001179	0.005149	0.000754	0.003291	-0.001101	-0.000985	0.002854	0.003288	0.005902	0.001218	0.000271	0.000966	0.005481	0.001787	0.002038	0.005494	0.000939	0.002129
83	0.000327	-0.000137	0.001241	0.000393	0.016843	0.001948	0.00109	-0.000538	0.000218	4.9e-05	0.004156	0.002193	-0.00019	0.009959	0.00847	0.000718	0.000492	-0.00079	-0.001952	-0.000554	0.000199	0.00154	0.011131	0.002974	0.003732	0.000371	0.000252	0.001206	-0.000808	0.009441	-0.000392	0.00166	0.005058	0.000495	0.003632	-0.000938	-0.001126	0.002739	0.003167	0.005688	0.00143	0.000506	0.001419	0.006337	0.003339	0.003751	0.00588	0.001481	0.001611
84	-0.000471	0.001205	0.005803	1.8e-05	0.019749	0.002697	-0.000732	0.001484	0.001546	-0.000672	0.004166	0.003764	0.000364	0.005496	0.01117	-0.000344	0.000312	-0.001411	-0.003362	0.003901	-0.002848	0.001193	0.007417	0.002837	0.002042	0.000626	-0.001877	0.001614	0.001593	0.008513	-0.002676	0.000472	0.004038	-0.001138	0.002668	-0.001952	-0.003166	0.003247	0.000955	0.007457	0.000564	-0.000519	-0.000528	0.009679	0.006373	0.004472	0.00647	4.2e-05	0.000577
85	0.002323	-0.001344	0.004663	0.000218	0.021854	0.00267	-0.002814	0.003041	0.002668	0.000153	0.005886	0.000893	-0.001242	0.010635	0.014954	0.005787	-0.001243	0.000694	0.004906	0.005769	-0.00334	-0.000774	0.012219	0.002366	0.004471	0.002101	0.000852	-0.000338	0.00063	0.011978	-0.004374	0.003302	0.005963	-0.001234	0.006334	-7.5e-05	-0.007565	0.00399	0.004335	0.005798	0.002785	-0.003873	0.002285	0.008011	0.004923	0.002482	0.007223	0.002506	0.001237
86	0.007109	-0.001332	0.001588	0.000396	0.023587	0.00286	-0.003462	0.001561	0.002803	0.002375	0.006165	-0.000214	-0.000255	0.011842	0.010427	0.00747	0.001182	-0.001008	0.003831	0.008849	-0.001652	1.3e-05	0.014783	0.003627	0.003286	-0.001215	0.002251	0.004907	0.006625	0.010766	-0.000197	-0.000605	0.004505	-0.000672	0.005469	0.00215	-0.005169	0.005384	0.005259	0.009421	0.003109	0.0002	0.001602	0.010075	0.004024	0.004425	0.015192	0.006062	0.002102
87	0.00783	-0.00131	0.001667	-0.000815	0.022649	0.003832	-0.00495	0.003129	0.00238	0.002572	0.006288	-0.002591	-0.002686	0.015316	0.009793	0.003792	0.000489	-0.001108	0.00329	0.006039	0.001837	-0.000103	0.015989	0.003787	0.004367	-0.000395	0.001202	0.007757	0.004677	0.013781	0.001887	0.003634	0.00628	-0.000107	0.005696	0.00295	-0.001068	0.003545	0.00349	0.009047	0.002834	-0.001802	-0.001499	0.005371	0.002431	0.005012	0.012573	0.004706	0.002103
88	0.002276	-0.000476	-0.003183	-0.000727	0.015811	0.004639	0.00039	0.004433	-0.00381	0.002367	0.005384	-0.002503	-0.003128	0.014708	0.004679	-0.003864	0.006333	-0.001554	0.000755	0.004959	0.005038	-0.000759	0.00712	0.002737	0.009743	0.002371	0.000248	0.001829	0.011696	0.018039	0.000961	0.005403	0.006998	-0.002933	0.00401	-0.000479	0.005671	0.007636	0.005074	0.015709	4.2e-05	0.007659	-0.002449	0.012212	-8.2e-05	0.008397	0.008472	0.00296	0.004448
89	-0.001135	-0.000211	0.002075	0.000144	0.014987	0.003073	0.00017	0.001175	-0.00599	-0.003325	0.001832	0.00506	-0.005576	0.009484	0.009406	-0.000716	0.000242	-0.001467	-8e-05	-0.000989	0.001491	-5.2e-05	0.012484	0.003234	0.011223	0.004793	0.000762	0.008903	-0.000799	0.009532	-0.0058	0.007092	0.003987	0.001549	0.004492	0.002099	0.003069	0.002451	0.004552	0.009648	-0.001366	0.006423	-0.00104	0.00468	-0.000661	0.00995	0.007008	-0.005782	0.002167
90	0.001258	-0.000635	0.003563	0.001361	0.017797	-0.004848	0.001596	0.006568	-0.001606	-0.003895	0.003216	0.005085	-0.005264	0.006409	0.012066	-0.000397	0.000661	-0.00163	-0.000279	0.00034	-0.004229	-0.002322	0.016672	0.001225	0.008887	0.002874	0.005583	0.005198	0.001874	0.008909	-0.005607	0.00401	0.006685	0.001198	0.00487	-0.002675	0.000181	0.005894	0.007085	0.010913	0.001237	0.003452	0.001569	-0.003213	0.00047	0.005645	0.004485	-0.000774	0.001135
91	0.006062	-0.000887	0.00565	0.000205	0.018842	-0.005306	-0.000786	0.00466	-0.002205	-0.002644	0.00239	0.005359	-0.003432	0.004467	0.013882	0.000756	-0.001547	-0.003323	-0.001173	0.002241	-0.005472	-0.003195	0.016803	0.002418	0.004696	0.002734	0.004084	0.008404	0.001536	0.007035	-0.004711	0.003533	0.007347	-0.000533	0.0052	-0.002202	0.001055	0.005882	0.008831	0.009205	2.5e-05	0.001003	0.001413	-0.00587	0.002237	0.004834	0.001467	-0.001162	0.001347
92	0.0026	0.000444	0.002668	0.000698	0.018806	-0.001865	0.002394	0.001313	0.003723	-0.000486	0.003251	0.006018	-0.000395	0.004297	0.011604	0.000646	0.002725	0.000574	0.002693	0.000869	-0.001971	-0.002255	0.00782	0.000849	0.003814	0.002595	0.005135	0.00352	0.001681	0.012635	-0.001144	0.004656	0.004512	0.002229	0.006977	-0.0049	0.00064	0.002493	0.008441	0.010199	0.001292	-0.000777	-0.000409	0.006706	-0.000829	0.001187	0.001614	0.002048	0.001573
93	-0.000656	-0.000607	0.002593	0.000619	0.017411	0.001061	0.00024	0.000263	0.000748	-9.1e-05	0.002753	0.00584	0.001292	0.006015	0.010039	0.002267	0.001933	0.000384	0.003347	-2e-05	-0.000417	0.001048	0.005671	0.001385	0.003291	0.003146	0.001993	0.005958	-0.000425	0.015404	-2.3e-05	0.004554	0.00201	0.001521	0.007477	-0.000764	0.000417	0.0021	0.005633	0.011027	0.000218	0.00139	-0.000305	0.004087	0.002603	0.000586	0.003913	0.000484	0.001844
94	-0.001347	0.00072	0.002499	0.000283	0.01671	0.000939	0.000748	0.000657	-0.000132	0.000283	0.00415	0.004925	0.00024	0.007146	0.00978	0.002083	0.002378	-0.000549	0.005403	-0.000687	-4.9e-05	0.001226	0.00678	0.000228	0.005271	0.003053	0.002427	0.00705	-0.000794	0.016235	-0.000222	0.003918	0.002947	0.001906	0.006013	-0.000918	0.000414	0.003964	0.004041	0.011999	0.00095	0.001188	8e-05	0.007039	0.000883	0.001213	0.003694	0.000311	0.002211
95	-8.5e-05	-0.001128	0.001559	-0.000308	0.016478	0.001476	0.001732	0.000927	-0.003581	-0.000445	0.002375	0.002828	0.000485	0.008974	0.009075	0.003172	0.001109	-0.001915	0.003378	5.6e-05	-0.000384	0.001953	0.008794	0.001253	0.005791	0.002354	-0.000117	0.008799	-0.001023	0.016828	-0.000749	0.004178	0.008183	0.001314	0.006455	0.000328	0.000688	0.003748	0.003926	0.009847	0.000414	0.001755	0.001783	-9.8e-05	0.003342	0.000103	0.004928	-0.001225	0.001291
96	0.00165	-0.000199	-0.000587	-5.5e-05	0.019649	0.00238	0.00118	2.5e-05	-0.002552	-0.00022	0.001307	0.003437	0.000227	0.009628	0.007308	0.002187	0.000624	-0.002495	0.003357	-0.001078	9.5e-05	0.000821	0.010034	0.002882	0.005877	0.001272	0.000883	0.009399	-6.5e-05	0.015379	0.002331	0.003044	0.007441	0.002188	0.008018	-0.000756	0.000458	0.002309	0.005054	0.014021	0.002314	0.002703	0.003271	0.002064	0.000747	0.000335	0.004228	-0.000282	0.000643
97	0.001498	-0.000804	0.001381	-1.2e-05	0.020528	0.002024	0.000875	-0.000322	-0.001487	-0.000359	0.00159	0.004564	0.000769	0.009762	0.00705	0.001572	-0.000143	-0.001572	0.001383	-8e-05	8.2e-05	0.000682	0.008907	0.002883	0.004659	0.001737	0.000626	0.008848	5.1e-05	0.015505	0.002343	0.001693	0.006679	0.001593	0.009271	-0.000933	0.000814	0.000809	0.005271	0.014057	0.002128	0.002066	0.001891	0.001394	0.001165	8.7e-05	0.005648	0.000489	0.000849
98	0.000577	0.001502	0.001581	0.00065	0.020924	0.000123	-0.000966	-0.000247	-0.000376	1e-06	0.002374	0.00356	0.000772	0.010997	0.008568	-0.000448	-0.001065	-0.001137	0.000158	-0.000351	0.00012	0.000199	0.009852	0.003725	0.004747	0.002643	0.001729	0.006619	0.001419	0.015376	0.002172	0.000728	0.004207	0.00076	0.007785	-0.000133	0.002002	0.001836	0.004309	0.014664	0.001374	0.001449	0.000142	0.005545	0.001372	-0.001079	0.005086	0.002722	0.001183
99	0.000578	0.001637	0.002099	0.000182	0.018997	0.000898	-0.001232	-0.000256	0.000503	0.000521	0.002909	0.003309	0.000717	0.012402	0.009192	-0.001161	-0.000944	-0.000617	-0.001223	0.001287	-9.5e-05	0.000173	0.009368	0.003564	0.006985	0.003064	0.000871	0.004886	0.000337	0.014821	0.000575	0.000657	0.005222	0.001491	0.005693	-0.000647	0.00247	0.002217	0.003853	0.0112	0.00113	1.3e-05	-0.000874	0.005814	0.001107	-0.001978	0.004023	0.002083	0.002128
100	0.000113	0.002478	0.000491	-0.000215	0.018997	0.001548	-0.001326	-0.000314	0.000598	4.1e-05	0.002594	0.002079	0.001419	0.012955	0.008304	-0.000942	2.3e-05	0.000276	-0.002684	0.000695	-0.000873	-8.3e-05	0.01009	0.004344	0.007608	0.002865	0.001161	0.004665	-0.000198	0.012908	-0.000449	0.001879	0.006245	0.002203	0.005584	0.000696	0.002111	0.00199	0.003161	0.010063	0.00242	0.00113	0.000606	0.008029	0.001739	-0.001973	0.002923	0.001324	0.001177
101	0.00044	0.001215	0.001168	0.000145	0.020638	0.002836	-0.000526	-0.000172	-0.000188	8e-06	0.003294	0.002919	0.001605	0.015257	0.006735	-0.001194	0.00013	0.000425	-0.002899	0.001434	-0.001542	-0.000215	0.010492	0.002903	0.007511	0.002795	0.002361	0.005437	-2.5e-05	0.012386	-0.000754	0.001317	0.005725	0.00197	0.005918	-0.000265	0.000212	0.001942	0.003872	0.008884	0.003267	0.001123	0.00193	0.005665	0.001351	0.00076	0.00207	-0.000691	0.000494
102	0.000514	0.001544	0.003091	-0.000701	0.023036	0.001576	-0.000969	-0.000385	-7.4e-05	0.000479	0.0035	0.003095	0.001091	0.015325	0.008247	0.000168	0.000323	0.002026	-0.004591	0.000968	-0.00157	-0.001088	0.010626	0.003408	0.005589	0.00246	0.003073	0.004945	0.000873	0.013491	-0.00082	0.001978	0.005811	0.001441	0.007202	0.000415	0.00155	0.002133	0.004515	0.00756	0.002401	0.002008	0.002657	0.004212	0.001103	0.00178	0.001714	-0.00019	0.000409
103	0.000666	0.000549	0.003482	2.2e-05	0.023673	0.001567	-0.001207	1.6e-05	-0.000317	0.00051	0.004075	0.0031	0.000406	0.014618	0.008552	-0.000599	0.000669	0.000888	-0.004187	4.8e-05	-0.000962	-0.001043	0.012209	0.002636	0.006662	0.002162	0.001624	0.005809	0.001455	0.014467	-0.000275	0.001604	0.004392	0.0001	0.006507	0.001428	0.002345	0.001752	0.005261	0.006892	0.001147	0.00186	0.001505	0.002845	-0.000536	0.002191	0.000671	0.000532	0.000105
104	0.00233	0.000283	0.002638	-0.000561	0.019938	0.002135	-0.001791	0.000683	-0.000344	0.000736	0.00367	0.002466	-0.001215	0.013046	0.010471	0.000934	0.001785	0.00036	-0.002724	-0.001255	-0.000889	-0.000463	0.011908	0.002312	0.006476	0.001564	0.000545	0.005374	0.001159	0.012703	0.000627	0.002428	0.004841	0.000581	0.006285	0.001827	0.003869	0.00197	0.00432	0.007152	0.001162	0.00334	0.000839	0.005363	-0.002561	0.001544	-0.000366	0.001145	0.000978
105	0.003068	-0.000688	0.001774	0.000648	0.017603	0.002492	0.000433	0.000136	-0.000506	0.000254	0.003078	0.001096	-0.001008	0.011545	0.008921	-0.000573	0.002119	-0.000378	-0.000349	-0.002344	-0.000992	5.3e-05	0.013942	0.001632	0.00761	0.001456	0.001483	0.007014	0.001097	0.009811	0.000824	0.000895	0.003483	-0.000873	0.004886	0.002409	0.002203	0.002374	0.003777	0.007084	0.002088	0.003288	0.000506	0.007424	-0.002652	0.00292	-0.000735	0.001014	0.000127
106	0.002733	-0.000359	0.002554	0.000584	0.018132	0.000706	0.002036	-0.0003	-0.000723	0.000814	0.001383	0.001586	-0.001198	0.013334	0.010864	0.000585	0.001562	-0.000566	0.000402	-0.001445	-0.00109	3.6e-05	0.01385	0.003198	0.006551	0.001331	0.00382	0.005027	0.000148	0.008035	0.001341	0.001045	0.002524	2.5e-05	0.004989	0.00106	0.000929	0.003109	0.003331	0.007235	0.001493	0.002173	0.000482	0.005477	-0.000178	0.003164	0.000626	-0.000417	0.000973
107	0.001306	0.000106	0.002819	0.000482	0.016902	-0.001192	0.004598	-0.002505	-0.000704	0.000611	0.000637	0.00184	0.000706	0.012687	0.008687	-0.000148	0.000567	-0.00137	0.002284	-0.001831	-0.000611	-0.00027	0.016133	0.005281	0.008564	0.001476	0.00492	0.004106	-0.001619	0.00681	0.00258	0.000546	0.000966	-0.000136	0.00443	5.6e-05	-0.001155	0.003948	0.002738	0.006555	0.001582	0.000419	0.00119	0.003108	0.002624	0.003195	0.001909	-0.001325	-7.8e-05
108	0.000124	0.000683	0.002196	-0.00038	0.016161	-0.001946	0.002884	-0.000795	-0.002005	0.000361	0.002411	0.002108	0.001019	0.01354	0.008267	0.001274	0.000487	-0.004102	0.006091	-0.00066	0.000533	-0.000579	0.016798	0.004891	0.008786	0.002031	0.002974	-0.000555	-0.003117	0.00653	0.003645	0.000789	0.001985	0.000774	0.004469	-0.001609	-0.000696	0.002372	0.001958	0.005694	0.00032	0.00127	-0.0014	0.00295	0.004399	0.002	0.001711	-0.0019	-0.000407
109	-0.000921	0.000337	0.001184	-3.1e-05	0.012719	0.000986	0.001801	-0.002026	-0.004565	-0.000368	0.00339	0.001987	-7.4e-05	0.012272	0.006745	0.00389	0.001048	-0.003423	0.004716	-0.00169	0.001725	0.00089	0.020236	0.002676	0.009243	0.00282	0.003592	0.000122	-0.002278	0.004483	0.003494	0.000301	0.001833	-0.000597	0.003093	-0.004532	0.000486	0.002792	0.002748	0.005225	0.000152	0.001539	0.000291	0.006966	0.004016	0.002174	0.000486	0.000629	-0.002232
110	-0.001965	0.000464	0.001673	0.000517	0.020671	0.001623	0.002647	0.000159	-0.002112	-0.000814	0.002844	0.0016	-0.00105	0.014115	0.009683	0.00231	0.001233	-0.000434	0.001331	-0.00077	0.001097	0.000858	0.021483	0.003684	0.008387	0.003085	0.003463	0.00228	-0.002466	0.002381	0.001273	-0.000302	0.00078	-0.000832	0.004393	0.001397	0.002931	0.001216	0.004678	0.005008	6.1e-05	0.000572	0.002168	0.011645	0.003558	0.00287	0.001049	0.000477	-0.000767
111	-0.000806	0.000628	0.00277	0.000215	0.019638	-0.000658	0.002529	-3e-05	-0.000885	-7.7e-05	0.002695	0.001273	6.5e-05	0.013725	0.008746	0.001321	0.001414	0.001498	-0.000557	-0.000543	0.000529	0.000283	0.01966	0.004264	0.007007	0.00237	0.002449	0.003835	0.000123	0.002842	0.001083	0.000638	0.000975	-0.000585	0.003928	0.000134	0.00062	0.002445	0.003711	0.006	0.000182	0.001922	0.002219	0.007535	0.001568	0.002858	0.002194	0.001061	0.001553
112	0.001438	0.000798	0.002657	-0.000138	0.020046	-0.001149	0.000567	0.001532	0.001269	-0.000251	0.003301	0.001227	-0.000335	0.013026	0.009941	0.001332	0.00081	0.000514	-0.000385	-0.000715	-0.000683	-0.000318	0.019446	0.006381	0.008845	0.002394	0.002467	0.002311	0.000364	0.003748	1.5e-05	0.000377	0.000451	6.4e-05	0.004416	0.000108	0.000348	0.002217	0.003105	0.004578	0.00028	0.003562	0.001908	0.003962	-0.000157	0.001937	0.000374	0.001334	0.001735
113	0.000515	-7.7e-05	0.002393	-0.000161	0.018288	0.000208	-0.000352	0.000932	0.000413	0.000182	0.00218	0.002104	-0.000444	0.013138	0.009639	0.000881	0.000362	-3.4e-05	0.000825	0.000185	-0.000142	0.000115	0.019537	0.00539	0.008654	0.002237	0.002474	0.001754	2.7e-05	0.00332	-0.000863	0.000961	0.000621	6.2e-05	0.004047	-0.000465	-0.000558	0.001166	0.001161	0.003308	0.001044	0.002122	0.001085	0.002819	0.001232	0.001596	0.002798	0.000408	0.000756
114	0.000642	-0.000139	0.002377	-0.000237	0.017592	1.5e-05	0.000134	0.000791	0.000566	0.000392	0.002427	0.002191	-0.000311	0.013266	0.009432	0.000547	0.000367	0.000149	0.001195	0.000156	-0.000165	9.6e-05	0.021391	0.006055	0.008867	0.002099	0.002492	0.002016	4.8e-05	0.002478	-0.000683	0.000511	0.00052	2.3e-05	0.004109	-0.000385	-0.000636	0.001107	0.001056	0.003226	0.000917	0.001999	0.000724	0.002233	0.001297	0.0008	0.00246	9.8e-05	0.000529
115	0.000694	-9.8e-05	0.002427	-0.000245	0.017259	0.000132	0.000378	0.000719	0.000481	0.000415	0.002362	0.002072	-0.000183	0.01343	0.009213	0.0004	0.000364	0.000231	0.001426	0.000279	-1.8e-05	9.7e-05	0.021571	0.006036	0.008763	0.002146	0.002332	0.002182	5.3e-05	0.002373	-0.000718	0.000593	0.000526	0.000135	0.004141	-0.000333	-0.000588	0.001014	0.001125	0.003288	0.000904	0.001963	0.000683	0.002196	0.001374	0.000823	0.002714	2e-05	0.000447
116	0.000711	-0.000107	0.002475	-0.000247	0.016831	2.6e-05	0.000439	0.000434	0.000454	0.000328	0.002713	0.001929	-7e-06	0.013928	0.009277	0.000338	0.000478	0.000464	0.000659	0.000261	-0.000238	-0.000107	0.02166	0.00688	0.009587	0.002611	0.00219	0.002612	0.000198	0.001857	-0.000482	-6.6e-05	0.000344	0.000123	0.004289	-0.000277	-0.000558	0.000975	0.001507	0.003794	0.000701	0.001593	0.00089	0.003088	0.001324	0.000251	0.002126	0.000215	0.000326
117	0.000684	2.1e-05	0.002562	-9.5e-05	0.016487	0.000609	-0.000939	-0.000219	-0.000185	-8.1e-05	0.002602	0.00157	-2.8e-05	0.014555	0.00976	0.000541	0.000149	-0.001072	-0.00173	-7.6e-05	-0.000523	-0.000165	0.019949	0.006753	0.010494	0.003421	0.001919	0.002331	0.000287	0.002084	-0.000796	-0.000441	0.000176	0.000335	0.004573	0.000147	-6e-05	0.000652	0.001963	0.004385	0.000537	0.00151	0.00158	0.00483	0.001383	0.000551	0.001706	0.000592	-0.000115
118	0.000533	0.000125	0.002504	3.2e-05	0.016893	2.5e-05	-0.000249	-0.000107	-0.000371	-8e-05	0.002751	0.001918	-0.000265	0.014805	0.009788	0.000505	0.000285	4.7e-05	-0.001718	-0.000199	-0.000439	0.00013	0.022429	0.006165	0.009861	0.003131	0.002608	0.002252	0.000811	0.001839	-0.001178	-0.000557	0.000221	0	0.004229	-0.000225	-0.000214	0.000365	0.001576	0.004045	0.000655	0.000826	0.000919	0.004639	0.001658	0.000521	0.001564	0.000558	0.00017
119	0.000673	0.000633	0.002366	0.000162	0.016106	-0.000301	0.000459	-0.000179	-0.000597	5.7e-05	0.002948	0.001534	-0.000419	0.015391	0.008898	0.000153	0.000443	2e-05	-0.000516	-0.000782	-3.8e-05	0.000621	0.027413	0.005883	0.009605	0.002723	0.002709	0.002545	0.00092	0.001678	-0.001811	-0.000322	0.000258	6.9e-05	0.004106	-0.000468	-0.000108	0.000389	0.001555	0.003868	0.000638	0.001914	0.000244	0.00311	0.001865	0.000983	0.001624	9.2e-05	8.1e-05
120	0.000582	0.00061	0.002341	0.000103	0.016509	-0.000737	0.00059	-7.3e-05	-0.000412	0.000142	0.002863	0.001358	-0.000305	0.015403	0.00854	0.000161	0.000459	0.000362	-0.000517	-0.000872	4.4e-05	0.000669	0.027701	0.005998	0.009422	0.002723	0.002673	0.002878	0.00091	0.001772	-0.001801	-0.000189	0.000211	-3e-06	0.003902	-0.000761	-0.000159	0.000431	0.00169	0.003779	0.000714	0.001267	0.000162	0.002785	0.001742	0.000886	0.002088	0.000236	0.000453
121	0.000388	0.00078	0.00174	5.7e-05	0.015558	-0.000775	0.000441	-0.000397	-0.000582	0.000493	0.002954	0.00062	-0.000651	0.015632	0.006803	2e-06	0.000832	-0.000101	0.001227	-0.001476	0.000277	0.001119	0.030317	0.00692	0.010764	0.00301	0.001736	0.003516	-0.000162	0.002129	-0.001564	-2.2e-05	0.000279	0.000308	0.004042	-0.000641	-0.000198	0.001326	0.002178	0.003883	0.000849	0.00304	0.001144	0.002094	0.001456	0.0013	0.003149	5.8e-05	0.000343
122	0.001439	-0.000243	0.00351	-0.001306	0.013234	-0.00181	0.002631	0.000409	-0.00159	0.000489	0.000954	0.001335	-0.000283	0.014	0.005259	0.000366	-0.000208	0.002259	-0.001921	0.000388	-0.000258	0.001145	0.023191	0.004287	0.007102	0.002891	0.000433	0.003884	0.000784	0.001585	-0.000691	0.0013	0.00076	-0.00083	0.002605	0.002007	-3.5e-05	0.00016	0.001597	0.00257	0.001404	-0.003938	0.002373	-0.001988	-0.001991	-0.002592	0.00376	0.002184	-0.00013
123	0.001547	-0.000161	0.001995	-0.001701	0.011626	0.003051	9e-06	-0.000362	-0.001932	-0.000713	0.002	0.003089	-0.001103	0.014749	0.0073	0.000482	0.000885	0.003606	-0.000497	0.001797	-3.8e-05	0.001518	0.020436	0.007887	0.004324	0.000731	-0.000533	0.000483	-7.5e-05	0.003818	-0.000408	0.00385	0.001593	-0.001744	0.004096	0.00355	-0.00339	-0.001033	0.000362	0.002869	0.002321	-0.001238	0.000666	0.001272	0.000919	-0.001544	0.003237	0.002891	-0.001553
124	-0.001273	-0.000568	0.001599	-0.001293	0.01246	0.003887	0.001349	0.001793	-0.000535	0.000759	0.000811	0.00148	-0.001268	0.016729	0.007437	-0.001405	0.000937	0.002687	-0.001782	0.002533	-0.000671	0.001685	0.018591	0.006853	0.005822	0.000624	-0.00061	-0.001905	0.000209	0.003558	-0.002684	0.002315	0.001761	-0.004507	0.004555	0.002481	-0.002233	-0.001281	0.000486	0.004089	0.002426	0.001404	0.000195	0.002108	0.003409	0.000394	0.003457	0.00071	-0.000345
125	0.00019	-0.001167	0.000768	0.000119	0.016027	0.002811	0.002934	-7.5e-05	0.00074	0.000758	0.001219	0.000946	0.000452	0.01548	0.009888	0.000269	-0.000454	0.001215	0.000104	0.001094	-0.0015	7.3e-05	0.019138	0.007527	0.005701	0.00145	0.001585	0.000207	-0.00037	0.004137	-0.00207	0.001496	0.002879	-0.00089	0.004347	0.003423	-0.001574	0.000149	0.00104	0.003687	0.001496	0.000908	0.000359	0.005515	0.001736	0.000957	0.002754	-3.1e-05	-0.000777
126	0.001356	-0.000983	0.00244	-0.00076	0.018923	-0.000292	0.002044	-0.001297	0.000254	0.00108	0.00248	0.001135	0.001018	0.013783	0.009873	0.000993	-8.3e-05	0.00102	-0.001755	0.000936	0.000354	-1e-06	0.018559	0.006505	0.00589	0.002947	0.002843	0.004102	0.001273	0.003132	-0.000998	-0.000465	0.000612	0.000229	0.004753	0.001311	-0.000279	0.00137	0.001832	0.003187	0.001092	0.000386	0.00087	0.004124	0.000421	0.000564	0.003986	-0.00018	0.000251
127	0.001614	-0.000958	0.002631	-0.000762	0.01958	-0.000762	0.001862	-0.001436	0.000397	0.00094	0.00279	0.001136	0.001531	0.013368	0.010437	0.001386	-0.000312	0.000813	-0.001716	0.00063	0.000572	-0.000224	0.018548	0.006832	0.005745	0.002913	0.003223	0.004541	0.001293	0.003144	-0.000671	-0.000261	0.000565	0.000665	0.004724	0.001608	-0.000334	0.001502	0.001933	0.003128	0.001037	0.000177	0.00089	0.004268	-0.000133	0.000319	0.003985	0.000203	0.000187
[truncated: 78 more columns]

## Sheet: d
Transcript Length	1	2	3	4	5	6	7	8	9	10	11	12	13	14	15	16	17	18	19	20	21	22	23	24	25	26	27	28	29	30	31	32	33	34	35	36	37	38	39	40	41	42	43	44	45	46	47	48	49
20	0.000404	0	0.000496	-0.000235	4.1e-05	6.2e-05	0.00054	0.000481	0.000825	-0.000852	-0.00074	-7.7e-05	2e-05	-4e-05	0.001408	0.002375	-0.000513	-0.000825	0.000273	0
21	0.000443	0.000202	0.000879	-0.00012	0.000248	0.00015	0.00068	0.000909	0.000771	-0.000372	-0.000494	0.000238	0.000121	0.000132	0.001182	0.001957	-0.000907	-0.000274	0.000875	0.000521	0
22	0.000467	2e-05	0.000777	-3e-05	0.000441	0.000641	0.000421	0.001011	0.001107	0.000199	-0.000234	0.000536	0.000201	0.000263	0.000478	0.001888	-0.000815	-0.000344	0.001951	0.000236	2.4e-05	0
23	0.001548	9.8e-05	0.002317	-0.000229	0.000741	0.00166	0.000759	0.0019	0.002138	0.000717	2e-05	0.000429	-0.000144	0.000954	-0.00016	0.001342	-0.000782	0.000637	0.001888	0.000679	0.00044	2.4e-05	0
24	0.001756	0.000294	0.003839	-3.7e-05	0.000837	0.001562	0.000807	0.001612	0.001649	0.000858	4.9e-05	0.000143	-0.000243	0.000962	-0.000312	0.001535	-0.000335	0.000347	0.0012	0.000568	0.000643	-0.00017	3.9e-05	0
25	0.001013	-0.000539	0.006145	0.000882	0.001421	0.001964	0.001698	0.001546	-0.000708	0.00206	0.001337	0.000124	-0.000421	0.001085	-0.001697	-7.4e-05	-3.4e-05	8.4e-05	-0.006056	-0.001846	-0.001018	-0.000306	0.000364	-4.2e-05	0
26	0.001102	0.001377	0.001571	-0.000374	0.001435	-0.000466	0.001759	0.000329	-0.000303	0.001623	0.000803	0.000655	-0.000275	0.001448	-0.000779	0.000508	-0.001597	0.002643	-0.000237	-0.001544	-0.000819	-0.00076	0.002116	0.000464	5.1e-05	0
27	0.001439	0.00143	0.005329	-1.4e-05	0.00147	9.4e-05	0.001076	-0.000187	0.000492	0.001101	0.00042	-6e-06	0.000279	-0.000407	-0.000174	0.000847	-0.000895	0.001223	0.001824	-0.000496	-0.000199	0.000769	0.001501	0.000151	0.001714	7e-06	0
28	0.001975	0.001594	0.005193	0.000136	0.003175	0.001202	0.000609	0.003139	0.000433	0.001268	0.000782	0.000283	-2.8e-05	-0.00012	0.000801	0.001068	4e-05	0.001592	0.002967	0.000376	0.000277	0.000145	0.003214	-3.5e-05	0.001089	0.000723	-2.8e-05	0
29	0.001159	0.001237	0.005309	3.9e-05	0.006728	0.00166	0.000471	0.005296	0.001008	0.000816	0.001495	0.000671	2.1e-05	0.000779	0.001191	0.001464	4.5e-05	0.00119	0.002815	0.000678	0.000415	1.8e-05	0.003145	0.000502	0.000746	0.000802	0.000329	-1.4e-05	0
30	0.000958	0.001165	0.005126	0.000221	0.006839	0.002942	0.001832	0.006879	0.00238	0.001723	0.002081	0.00082	-0.000169	0.001771	0.001777	0.001511	0.000317	0.000368	0.00105	0.000717	0.000361	-0.000397	0.003686	0.000551	0.000164	0.000754	0.000218	-0.000764	7.7e-05	0
31	-0.000222	0.000721	0.005651	-8.7e-05	0.007688	0.002839	0.00346	0.004931	0.001756	0.001413	0.002468	0.001034	6e-06	0.003312	0.002629	0.00134	-0.000859	-0.001167	-0.000897	0.000201	0.000259	-7.3e-05	0.00265	0.000318	0.000154	0.000719	0.000173	-0.000822	-0.000384	3.3e-05	0
32	0.001633	-0.000221	0.005697	-0.000111	0.012831	-0.00103	0.002077	0.002224	-0.001042	0.00014	0.001538	0.002627	-0.000639	0.005632	0.004779	0.000415	-0.000873	-0.002685	-0.009391	-0.003769	-0.000857	-0.000295	0.003996	-0.000447	0.000287	0.000552	-0.001166	-0.000264	-0.001597	0.00099	1.1e-05	0
33	0.001047	0.000244	0.004806	-6.2e-05	0.014812	0.000365	0.000386	0.003024	8.7e-05	0.000203	0.001989	0.002983	9.1e-05	0.006583	0.006231	0.00026	-0.000525	-0.000857	-0.003986	-0.002434	-0.001094	-0.000362	0.00479	0.000461	0.000884	0.000257	-8.1e-05	-0.001226	-0.001363	0.000858	-0.001212	-9e-06	0
34	0.000942	0.000116	0.004763	0.000227	0.015777	0.000668	0.000713	0.00315	-0.000347	0.000737	0.002669	0.002855	0.000432	0.007439	0.006662	0.000242	-0.000119	-0.000399	-0.003349	-0.002142	-0.000745	-0.000522	0.004578	0.000378	0.000773	0.000291	7.6e-05	-0.001863	-0.000881	0.000869	-0.001079	-0.001049	6.1e-05	0
35	0.000808	0.000267	0.004919	0.000156	0.017596	0.000508	0.000422	0.002278	-0.000649	0.000183	0.001716	0.002677	5.9e-05	0.008516	0.008237	2.4e-05	-0.00015	-0.000322	-0.002298	-0.001045	-0.001101	-0.000241	0.003925	0.000315	0.000901	-0.000209	0.000131	-0.0015	-0.000529	0.000727	-0.001096	-0.000624	0.000685	3.8e-05	0
36	0.000731	0.000105	0.005404	9.9e-05	0.020285	0.000617	0.000514	0.001093	-0.000223	-0.00011	0.001709	0.002483	-5.8e-05	0.009171	0.010377	0.000179	-9.9e-05	-0.000124	-0.001561	-0.000671	-0.001122	-0.000259	0.003427	0.000714	0.001064	-0.000281	0.000267	-0.000735	-0.000285	0.000425	-0.000627	-0.000228	0.001088	6.1e-05	4.6e-05	0
37	0.0005	0.000207	0.005295	8.3e-05	0.02162	0.000408	0.000355	0.000832	-0.000107	8.5e-05	0.001429	0.002347	-0.000215	0.00917	0.01049	0.000355	-4e-05	-0.000118	-0.001171	1.6e-05	-0.000827	-0.000169	0.003527	0.000935	0.001168	-0.000234	-0.000239	0.000294	2.4e-05	0.000493	-0.000554	0.000189	0.001289	0.000167	0.001267	4.8e-05	0
38	0.000466	0.000193	0.005396	0.000141	0.023038	0.000639	0.000279	0.000791	0.000305	0.000268	0.001523	0.002079	4e-05	0.008961	0.01044	0.000793	0.000151	3e-05	-0.000349	3.7e-05	-0.000262	-0.000199	0.004076	0.001243	0.001125	9.4e-05	-0.000389	0.00059	0.000292	0.000521	-0.000112	0.000327	0.001154	0.000214	0.001977	0.000147	-1e-05	0
39	0.000638	0.000262	0.005127	0.000301	0.022949	0.000121	0.000323	0.001029	3.5e-05	0.000255	0.001535	0.002078	0.000246	0.009112	0.010044	0.000906	0.000148	0.000172	0.000263	0.000108	-0.000295	-5e-06	0.004502	0.000739	0.000919	0.00031	-0.000369	0.000925	0.001235	0.000517	-6.5e-05	0.000132	0.00112	0.000345	0.001364	0.001	-4.9e-05	5.4e-05	0
40	0.000852	0.000342	0.005174	0.000295	0.023263	-3.5e-05	0.000777	0.000542	9.6e-05	0.000109	0.002106	0.002795	0.000275	0.009969	0.011709	0.000674	0.000215	0.000123	0.000325	8.1e-05	-0.000121	0.000446	0.005973	0.001289	0.001638	0.000631	-0.000422	0.00107	0.000884	0.000682	-0.000484	7.1e-05	0.001129	-7.5e-05	0.001166	0.00144	0.000682	0.000606	5.2e-05	0
41	0.000657	0.000139	0.005163	0.000231	0.023553	5.2e-05	0.000939	0.000549	3.3e-05	0.000139	0.001956	0.002781	8.7e-05	0.010353	0.012269	0.000835	0.000213	0.000211	9.4e-05	0.000271	0.000153	0.000506	0.00625	0.001471	0.002019	0.000512	-0.000382	0.001312	0.000517	0.00068	-0.000696	0.000103	0.001185	-0.000134	0.001053	0.00145	0.000657	0.000672	0.000202	0.000104	0
42	0.000716	0.0001	0.005092	0.00017	0.023497	-2.3e-05	0.000794	0.000521	1.2e-05	0.000141	0.002033	0.003094	0.000137	0.011022	0.012777	0.000646	0.000295	0.000101	-0.000103	2e-05	0.000288	0.000509	0.006826	0.00191	0.002754	0.000606	-0.000147	0.002097	0.000217	0.001127	-0.000943	-0.000158	0.001041	-0.000221	0.000872	0.001107	0.00071	0.001004	0.000275	0.000123	3.9e-05	0
43	0.000649	-0.000125	0.004331	0.000152	0.0239	-0.000462	0.00066	0.000751	-0.00018	0.000319	0.001946	0.002906	-6.7e-05	0.012389	0.014091	0.000531	0.000139	0.000222	0.000256	-6.1e-05	0.00025	4.5e-05	0.008001	0.002293	0.003926	0.000917	0.000859	0.004796	0.000272	0.001631	-0.000818	-0.000251	0.000526	8.8e-05	0.00023	5.1e-05	0.00042	0.001317	0.001298	0.000241	0.000584	4.5e-05	0
44	0.000533	-1e-06	0.004251	5.6e-05	0.024584	-0.000521	0.000234	0.000604	-7.8e-05	0.000137	0.001995	0.003048	-4e-05	0.012472	0.015815	0.000622	7e-06	6.3e-05	0.00016	5.1e-05	-1.8e-05	0.000172	0.008154	0.002685	0.004025	0.001741	0.001448	0.005406	0.000606	0.002806	-0.000638	-0.000599	0.000159	-4.1e-05	0.000348	-5.4e-05	0.000376	0.001652	0.001534	0.000357	0.00078	0.000297	2.7e-05	0
45	0.000457	-0.000238	0.003918	-0.000164	0.025569	-0.00046	-9.6e-05	0.000511	-0.000117	0.000141	0.002064	0.002863	-1.7e-05	0.012891	0.017011	0.000756	-3.2e-05	7.5e-05	2.4e-05	0.000154	-3.2e-05	0.000229	0.008657	0.003419	0.00492	0.002678	0.001855	0.007166	0.000311	0.003553	-0.000345	-0.00038	0.000299	-0.000272	0.000619	0.000278	0.000795	0.001483	0.000973	0.000311	0.000547	0.000307	0.000145	-1e-06	0
46	-3.4e-05	-0.000395	0.003938	-0.000112	0.025549	-0.000351	-0.000596	0.000449	-9.7e-05	0.000162	0.001904	0.002848	-9.5e-05	0.012798	0.017674	0.000796	1e-05	0.000204	3.7e-05	-5e-05	2e-06	0.000348	0.008719	0.003754	0.005501	0.002902	0.002241	0.007798	0.000322	0.004975	-0.000577	-0.000472	0.000675	-0.000674	0.000992	-0.000103	0.00145	0.001272	0.000784	0.000328	0.000553	0.000542	0.000209	-3.4e-05	1.2e-05	0
47	7.2e-05	-0.00044	0.002955	-0.000219	0.025515	-0.000291	-0.000632	0.000527	-0.000347	0.000298	0.001745	0.00322	0.000314	0.013202	0.018459	0.000551	-0.000323	-1.5e-05	0.00059	0.000371	-9.5e-05	0.000164	0.008845	0.004061	0.006361	0.003002	0.002489	0.010532	0.000512	0.007936	-0.000296	0.000334	0.001445	-0.000622	0.001192	0.000231	0.002051	0.001097	0.000464	0.000293	0.000216	0.000331	0.000582	9.9e-05	0.000734	4.3e-05	0
48	-0.000273	-0.000395	0.002637	3.5e-05	0.025444	-0.000183	-0.000561	0.000437	-0.00019	0.000413	0.001696	0.003301	8.6e-05	0.013528	0.018641	0.000741	-0.000327	-8.4e-05	0.00085	0.000444	4.3e-05	9.2e-05	0.009067	0.004211	0.006681	0.002902	0.002973	0.011925	0.000826	0.010288	-0.000222	0.000825	0.00206	-0.000419	0.001602	0.00021	0.002029	0.001262	0.000558	0.000242	6e-06	0.000135	0.00055	0.000217	0.000935	0.000395	0	0
49	0.000123	-0.000353	0.002343	3.8e-05	0.026022	-0.00023	-0.000585	0.000422	-0.000387	0.000382	0.001754	0.003546	0.000234	0.014462	0.021155	0.000661	-0.0006	-0.000318	0.001313	0.000574	-1.7e-05	0.000131	0.009477	0.004516	0.007614	0.002921	0.002985	0.014877	0.00091	0.013169	0.000347	0.001403	0.002635	6.7e-05	0.001831	0.00013	0.000795	0.001341	0.00044	0.000228	4.7e-05	1.7e-05	0.00074	0.000212	0.001192	0.000397	-0.000237	3.7e-05	0
50	-0.000391	-0.000286	0.002234	7.4e-05	0.026225	-0.00039	-0.001335	0.000176	-0.000581	-0.000104	0.002555	0.003424	0.000646	0.017735	0.026113	0.001105	-0.000789	-0.000422	0.001168	-2.7e-05	0.000171	2.2e-05	0.010177	0.005211	0.009355	0.003048	0.003813	0.019328	0.001822	0.020217	0.00053	0.001927	0.003787	0.000373	0.002927	7.8e-05	0.000619	0.00217	0.00066	-0.000213	-0.000261	-0.000105	0.000877	0.000783	0.001177	0.000498	0.000187	-0.000178	0.000108
51	-6.8e-05	-0.000227	0.002431	7e-05	0.026557	-0.000332	-0.000911	0.000363	-0.00084	-0.000129	0.002321	0.003845	0.000784	0.018815	0.027688	0.001002	-0.000709	-0.000687	0.000317	-0.000283	8e-06	4.4e-05	0.010163	0.004972	0.009559	0.002928	0.004132	0.020557	0.001841	0.023064	0.000505	0.002347	0.004239	0.000452	0.003458	4.1e-05	-0.000211	0.002042	0.001013	-0.000133	-0.000219	5.1e-05	0.000883	0.000691	0.001343	-5.8e-05	0.000319	-0.000405	0.001465
52	-0.000119	-0.000307	0.002282	8.8e-05	0.024305	-0.000171	-0.000675	0.000151	-0.000419	-0.000132	0.002099	0.004133	0.000807	0.01712	0.022741	0.001218	1.9e-05	-0.000658	-0.000457	-7.6e-05	7.8e-05	-9.3e-05	0.009045	0.004463	0.00777	0.003489	0.003585	0.017954	0.00237	0.029119	0.000435	0.004961	0.006727	0.000975	0.006341	0.001062	0.000618	0.00186	0.001615	0.001126	-0.000286	-8.3e-05	0.000936	0.000908	0.001589	0.000446	0.000963	-0.000572	0.00301
53	0.000305	-0.000371	0.002334	-0.000234	0.023593	-0.000791	-0.00055	-0.000382	-0.000414	7.2e-05	0.001784	0.003709	0.000441	0.01515	0.01811	0.001044	0.000201	-0.000343	-0.001443	-0.000322	9e-05	0.000133	0.008924	0.003801	0.007519	0.003564	0.003013	0.013869	0.001503	0.030897	0.000949	0.006646	0.009374	0.001066	0.0087	0.000602	-0.000518	0.001397	0.00374	0.004726	0.000217	0.000165	0.0007	0.000663	0.000948	0.000587	0.000311	-0.000303	0.002825
54	0.000279	-0.000296	0.002294	-0.00027	0.02389	-0.000631	-0.000325	-0.000309	-0.000359	0.000134	0.002035	0.003762	0.000461	0.014835	0.017689	0.001071	0.000187	-0.000311	-0.00146	-0.000242	0.000108	0.000153	0.008987	0.003701	0.007446	0.003617	0.00289	0.013764	0.0016	0.031568	0.001062	0.006957	0.009634	0.001196	0.008794	0.000504	-0.00055	0.001432	0.003801	0.005122	0.000223	0.000136	0.000746	0.000715	0.000772	0.000653	0.000145	-0.000308	0.002985
55	0.000306	-0.00017	0.00227	-0.000317	0.023692	-0.000793	-0.000556	-0.000424	-0.000522	0.000169	0.00202	0.003555	0.00047	0.014742	0.016926	0.001018	7.5e-05	-6.6e-05	-0.001662	-0.000261	-1.5e-05	0.000138	0.009414	0.003731	0.007657	0.003383	0.00293	0.012438	0.001654	0.030285	0.001019	0.006978	0.009891	0.00114	0.009536	0.000625	-0.000585	0.001832	0.005015	0.006546	0.000526	0.00023	0.000944	0.000578	0.000116	0.000578	-1.3e-05	-9.4e-05	0.002905
56	0.000267	7e-06	0.002055	0.000152	0.023342	-0.000416	-0.00088	-0.000365	-0.000742	0.000177	0.002477	0.003697	0.000518	0.015126	0.017029	0.001079	4.5e-05	-0.000164	-0.00138	-0.000178	-0.000312	-0.000224	0.010849	0.004256	0.007916	0.003094	0.002964	0.012474	0.00223	0.029839	0.000654	0.007533	0.008554	0.001295	0.010025	0.001233	-0.000422	0.002994	0.004608	0.006511	0.000481	-7.4e-05	0.001245	0.000614	-0.000438	0.000757	0.000172	-3.2e-05	0.002977
57	0.000351	-0.000223	0.002179	4.9e-05	0.023295	-0.000397	-0.000911	-0.000462	-0.000679	0.000174	0.002549	0.003496	0.000687	0.015645	0.016693	0.000744	4.1e-05	-1.5e-05	-0.000896	-0.000244	-0.000329	-0.000143	0.011136	0.004571	0.008009	0.003089	0.003378	0.012469	0.002002	0.030199	0.000567	0.00757	0.008967	0.001224	0.010598	0.001173	-8.8e-05	0.003019	0.004908	0.006488	0.000712	-0.000198	0.00138	0.000484	-0.000107	0.000832	0.000161	0.000169	0.002733
58	0.000385	-0.00022	0.001989	-6.4e-05	0.022178	-0.000806	-0.000762	-0.000193	-0.000764	3.4e-05	0.002771	0.003126	0.000899	0.014916	0.014558	0.000391	-0.00025	0.000189	-0.000998	-0.000521	-0.000525	-1.5e-05	0.012548	0.004985	0.007635	0.002857	0.003618	0.011074	0.000921	0.03017	0.000975	0.008032	0.009576	0.00115	0.010455	0.000454	0.00037	0.002913	0.006048	0.008365	0.000806	0.000219	0.001791	6e-06	0.00106	0.000747	-0.000635	0.000152	0.002144
59	4.5e-05	-0.000119	0.002044	-2.2e-05	0.021193	-0.001253	-0.000371	-0.000318	-0.000387	-2.3e-05	0.002635	0.003442	0.000604	0.013349	0.011684	0.000184	-0.000197	-3.3e-05	-0.000937	-0.000208	-0.000494	0.000239	0.014533	0.004367	0.006465	0.002506	0.003128	0.008795	0.001001	0.028213	0.000507	0.007471	0.010804	0.000985	0.009954	-0.000227	0.000239	0.002473	0.006599	0.009734	0.001087	0.000449	0.001767	-0.00015	0.00163	0.000403	-0.001243	-0.000248	0.001855
60	1e-06	2.7e-05	0.002122	9e-06	0.021094	-0.001484	-0.00039	-0.000196	-0.000331	8.5e-05	0.002555	0.003468	0.000472	0.012511	0.011278	0.00031	-0.000196	-9e-05	-0.001133	-0.000128	-0.000549	7.6e-05	0.014923	0.004273	0.006313	0.00239	0.002966	0.008076	0.001214	0.027179	0.000654	0.00746	0.011098	0.001069	0.009684	-0.000282	0.000353	0.002436	0.006561	0.009953	0.000768	0.000549	0.001611	-0.000463	0.001587	0.000226	-0.00118	-0.000479	0.001809
61	-0.000198	0.000134	0.002502	-0.000136	0.020282	-0.001396	-0.00043	-0.000245	-7.8e-05	0.000349	0.002201	0.00266	-0.000371	0.01031	0.009319	0.000279	0.000306	-0.000629	-0.000726	-0.000187	-0.000372	0.0003	0.017112	0.00344	0.005821	0.002142	0.002331	0.005915	0.000917	0.024221	1.9e-05	0.007231	0.011359	0.001379	0.008566	-0.001442	0.000118	0.001873	0.005723	0.009997	0.000794	0.000572	0.001486	-0.000831	0.001668	-6.9e-05	-0.001654	-0.000859	0.00236
62	0.000311	0.000243	0.003765	-0.00013	0.019525	2.4e-05	-0.001244	-0.000343	-0.000285	0.000426	0.001157	-0.000777	-0.000982	0.005802	0.005219	-6.5e-05	0.000239	-0.001022	-2.6e-05	-0.001328	-0.000423	-7.6e-05	0.020012	0.002848	0.004568	0.001146	0.001597	0.002074	0.000318	0.01819	0.00019	0.007502	0.011335	0.001838	0.005648	-0.002774	-0.000544	0.000828	0.00425	0.007656	0.000392	0.000572	0.000521	-0.000597	0.002075	-0.00016	-0.00177	-0.001329	0.008209
63	0.000806	0.000197	0.003748	4.2e-05	0.019086	0.000225	-0.000928	-0.000267	-0.000647	0.000433	0.001497	-0.000684	-0.000386	0.005576	0.004961	0.000463	0.000283	-0.000983	3e-06	-0.001477	-0.000161	6.3e-05	0.020701	0.002506	0.004158	0.001344	0.001707	0.001836	9.8e-05	0.017796	0.000232	0.007366	0.010867	0.001781	0.00522	-0.002426	-0.000401	0.000962	0.003898	0.007606	0.000523	0.000498	0.000562	-0.000312	0.00245	0.000316	-0.001146	-0.001011	0.008754
64	0.000823	5.9e-05	0.003835	0.000317	0.019774	0.00065	-0.00081	-0.000606	-0.000463	2.9e-05	0.001752	-0.000254	0.000349	0.004769	0.004842	0.001354	0.000259	-0.000726	-0.000236	-0.000667	-6.5e-05	-0.000153	0.020724	0.002433	0.003361	0.001401	0.001128	0.001944	0.000446	0.016777	0.00016	0.00691	0.010891	0.001079	0.003842	-0.001416	0.000781	0.001169	0.003211	0.006151	0.000744	0.000564	0.000427	0.000956	0.003185	0.000482	-0.000441	-0.000689	0.01031
65	0.000457	-0.000217	0.003993	-3e-06	0.018127	-0.000594	0.000105	0.00039	-0.000781	-6.1e-05	0.001321	0.000226	0.000595	0.002824	0.004704	0.000502	7.9e-05	-3e-05	-0.000391	0.00041	-2.3e-05	0.00027	0.021828	0.002013	0.001981	0.00144	0.000761	0.001916	0.000575	0.015414	0.000342	0.006003	0.010532	0.000879	0.002721	-0.001453	0.000989	0.001006	0.001592	0.003251	0.000309	-0.000137	0.000682	0.00067	0.0024	0.000616	-0.000376	-5.8e-05	0.009678
66	3.4e-05	-0.000143	0.00419	-0.000117	0.018145	-0.00055	5e-05	0.000635	-0.000589	-0.000206	0.000998	0.000374	0.000406	0.002552	0.004404	0.000241	-3e-05	2.1e-05	-0.000431	0.000377	-0.000132	0.000382	0.021683	0.00202	0.001978	0.001322	0.00055	0.002054	0.000482	0.015432	0.000453	0.00594	0.01053	0.000964	0.002624	-0.001535	0.000742	0.000869	0.001618	0.0029	0.000502	-0.000192	0.000702	0.000638	0.002198	0.000534	-0.00053	-4.5e-05	0.009832
67	7.3e-05	-0.000249	0.003993	4.1e-05	0.017714	-0.000834	-0.000103	0.00061	-0.000179	-0.000121	0.00074	0.00016	0.000432	0.002144	0.003768	-0.000418	-1.4e-05	-0.00032	-0.000421	2.3e-05	-0.000126	0.000649	0.022245	0.001889	0.001461	0.00092	0.001113	0.001567	0.000373	0.014716	0.000583	0.005727	0.011268	0.001531	0.002937	-0.000705	0.000126	0.000612	0.001069	0.002053	0.000257	-0.000608	0.000198	0.000335	0.001244	-3e-05	-0.000564	-0.000112	0.008878
68	4.9e-05	-0.000142	0.004075	0.000162	0.016988	-0.000358	-0.000373	-0.000329	0.000315	-0.000235	0.000496	0.000109	0.000259	0.001333	0.002805	-0.000114	8.9e-05	-0.000745	-9.4e-05	-0.000382	0.000314	0.000429	0.024181	0.001872	0.000856	0.000665	0.000901	0.001068	-0.000348	0.014769	0.000845	0.006268	0.012072	0.002479	0.003586	0.00064	0.000622	-6.7e-05	0.0007	0.000797	0.000274	-0.000658	3.8e-05	0.000665	0.000281	-0.000444	0.00042	-0.00047	0.006304
69	0.000285	-0.000244	0.003943	0.000304	0.017035	-0.000262	-0.000298	-0.000237	0.000361	-0.000154	0.00042	-0.000284	0.000214	0.001062	0.002573	-0.000293	5.2e-05	-0.000812	-0.000468	-0.00019	0.000556	0.000412	0.024236	0.001867	0.000874	0.00078	0.001105	0.000721	-0.000404	0.015161	0.000928	0.006274	0.012121	0.002217	0.003541	0.000918	0.000289	-0.000269	0.000511	0.000563	0.0003	-0.000607	1.4e-05	0.000584	0.000128	-0.000301	0.000383	-0.000555	0.006103
70	0.000547	-0.000222	0.004175	0.000115	0.016112	-0.000278	-0.000316	-0.000285	-0.000197	-0.000265	-0.00026	-0.000358	-0.000253	0.000351	0.001695	-0.000611	-0.000146	-0.000484	-0.000541	-7.1e-05	0.000466	0.000283	0.025321	0.001638	0.000784	0.000372	0.000645	0.000192	-0.000681	0.016247	0.001088	0.006014	0.011486	0.001646	0.003354	0.000896	0.000172	-0.000309	0.000636	0.000145	0.000101	-0.000368	-8e-05	-0.000108	-6.8e-05	0.000157	0.000761	-0.000376	0.004885
71	0.000413	-0.000154	0.003264	-0.000168	0.015172	-0.000123	-3e-05	-7.8e-05	-3.2e-05	-0.000192	0.000108	-0.000272	-0.000297	0.000591	0.000757	-0.000145	-0.000294	0.000211	-0.000296	-0.000203	0.000309	0.000258	0.023953	0.00144	0.001431	0.000633	0.000697	-0.000221	-0.000249	0.016093	0.000573	0.005591	0.011407	0.001093	0.003473	-0.000322	-0.000234	-1.7e-05	0.000634	0.000506	-0.00015	-0.000121	0.000388	0.000764	0.000387	0.000549	0.000632	-0.000139	0.004521
72	0.000447	-0.000188	0.003121	-0.000214	0.015082	-8e-05	-2e-06	-0.000179	-5.5e-05	-0.000124	0.000147	-0.000156	-0.000337	0.00059	0.00054	-3.6e-05	-0.000268	0.000161	-0.000117	-0.000274	0.000114	0.000262	0.024025	0.001492	0.001486	0.000587	0.000608	-2.5e-05	-5.8e-05	0.015874	0.000193	0.005705	0.011136	0.001124	0.00342	-0.000566	-9e-06	-1.8e-05	0.000696	0.000665	-0.000277	-6.1e-05	0.000448	0.000949	0.000558	0.000529	0.000553	-0.000101	0.004355
73	0.000283	-0.000138	0.003093	4e-06	0.014518	9.7e-05	0.000102	3e-06	9.6e-05	6e-06	0.000445	3.8e-05	-0.000115	0.000762	0.000697	8.8e-05	-0.00028	-1.2e-05	-0.000108	-0.000197	-6.3e-05	0.000416	0.023039	0.001433	0.001449	0.000786	0.000975	0.00011	-0.000266	0.015788	4.6e-05	0.006155	0.010702	0.001264	0.003134	-0.00098	-9e-06	-7.9e-05	0.000572	0.00047	-0.000122	0.000129	0.000348	0.001045	0.000508	0.000296	0.000754	-0.000218	0.003981
74	0.000334	-9.9e-05	0.003039	0.000172	0.014243	0.000172	0.000232	0.000277	0.000136	0.0001	0.000505	0.000219	0.000137	0.000747	0.000927	7.5e-05	-0.000186	-0.00031	-0.000189	-5.2e-05	-0.000277	0.000633	0.022524	0.001352	0.001363	0.000731	0.001047	0.000593	-0.000381	0.015751	-0.000155	0.006361	0.010138	0.001322	0.002866	-0.000981	-8e-06	-0.000226	0.000366	0.000372	-6.2e-05	-4e-05	0.000335	0.000617	0.000211	-0.000149	0.000753	-0.000312	0.003662
75	0.000458	-2.3e-05	0.00307	0.00011	0.014132	0.000219	0.000434	0.000358	7.5e-05	-1.9e-05	0.000603	0.000221	0.000185	0.000723	0.001083	0.00021	-0.000196	-0.000122	-0.000269	4e-05	-0.000201	0.000674	0.022375	0.001385	0.001249	0.000738	0.000998	0.000524	-0.000286	0.015652	0.000126	0.006154	0.010115	0.001245	0.002913	-0.000958	-4.3e-05	-0.000118	0.000414	0.000341	-5.9e-05	-0.000166	0.000336	0.000527	0.000117	-0.000123	0.00066	-0.000314	0.00368
76	0.00035	0.000431	0.002408	-0.000435	0.013727	-6.7e-05	0.001111	0.000155	0.000142	-0.000381	0.000633	0.000439	0.000535	0.000428	0.001729	0.000242	0.000142	0.000128	-0.000743	-8.4e-05	-9.9e-05	0.000794	0.02241	0.001468	0.000848	0.000549	-7.8e-05	0.001765	0.000538	0.014523	-0.000143	0.005288	0.009438	0.001099	0.003011	-0.000911	-0.00063	2.4e-05	0.000303	0.000708	6.4e-05	-0.002263	7.7e-05	-0.001141	-0.000904	-0.001401	-0.000842	-0.001159	0.003483
77	0.00068	0.000304	0.002433	-0.000481	0.013468	-5.8e-05	0.001029	-0.000256	-0.000385	-0.000498	0.000704	0.000399	0.000712	0.000865	0.002513	0.000195	2.6e-05	-9.2e-05	0.000351	-0.000267	-0.00019	0.000745	0.022626	0.001582	0.000517	0.000562	0.000203	0.001659	0.000612	0.014058	0.000307	0.004822	0.009348	0.000799	0.003212	-0.000874	-0.000263	0.00036	0.000278	0.000626	0.000148	-0.002328	-0.000213	-0.001405	-0.000996	-0.001501	-0.001849	-0.001448	0.003654
78	-6.5e-05	0.000402	0.002509	-0.00042	0.013057	-0.000312	0.000898	-0.000105	3.6e-05	-0.000265	0.000842	0.000751	0.000747	0.001324	0.002892	-0.000334	-7e-06	-0.000391	0.000916	-0.000424	-0.000308	0.000496	0.022339	0.001538	0.000667	0.000554	0.00024	0.001623	0.000438	0.013835	-0.000652	0.00448	0.009074	0.000972	0.003541	-0.000528	-0.000376	0.000577	0.000225	0.000972	0.000322	-0.003045	-0.000702	-0.00234	-0.001348	-0.001795	-0.001976	-0.001509	0.003364
79	0.000364	0.000308	0.002597	-8.8e-05	0.013156	0.000119	0.000927	0.000565	-0.000635	-0.000294	0.001517	0.001507	0.00089	0.002192	0.005456	0.000419	0.000215	-0.000314	0.000984	0.00011	0.000178	0.000466	0.021001	0.001658	0.001476	0.000777	0.000665	0.000762	8e-06	0.013113	-0.000866	0.004362	0.008337	0.000914	0.003859	-0.000133	8.6e-05	0.001232	0.000624	0.002236	0.000579	-0.003932	-0.001205	-0.003632	-0.001382	-0.001989	-0.00386	-0.000844	0.002945
80	-0.000314	0.000195	0.002409	-0.000218	0.014167	0.000464	0.001166	0.000733	0.000309	-0.000107	0.001714	0.002199	0.001998	0.003062	0.006335	0.000766	0.000418	0.000286	0.000325	8.6e-05	0.000287	-0.00013	0.019367	0.001742	0.002612	0.000625	0.00096	0.0003	0.000358	0.012949	-0.001334	0.004366	0.008121	0.000973	0.004161	0.001198	-0.000393	0.001646	0.001305	0.003585	0.000507	-0.003018	-0.001245	-0.003732	-0.000695	-0.001736	-0.003171	-0.000473	0.002646
81	0.000187	-8e-05	0.002311	-0.000183	0.014813	0.000489	0.000607	1e-06	3.5e-05	-0.000274	0.001396	0.001643	0.00153	0.00282	0.005716	0.001365	0.000337	0.000679	0.000596	0.000388	0.000198	-2.2e-05	0.020253	0.001784	0.00283	0.000667	0.000709	0.001077	0.000383	0.012908	2e-06	0.004433	0.008587	0.000853	0.003699	0.000283	-8.8e-05	0.001074	0.000947	0.002884	9.5e-05	-0.002137	-0.000241	-0.002337	-0.000148	-0.00159	-0.000214	-3.5e-05	0.00277
82	2.3e-05	-9e-06	0.002204	-0.000226	0.014567	0.00093	0.000414	-0.000361	-0.000114	-0.000339	0.000905	0.00061	0.000816	0.002167	0.002917	0.000634	-4e-05	0.000568	0.000281	0.000294	-5.8e-05	1.7e-05	0.020821	0.001669	0.002609	0.000774	0.000546	0.000484	0.000223	0.01296	0.000454	0.00401	0.00903	0.000653	0.00361	7.8e-05	-0.000163	0.000475	0.000417	0.001655	-0.000279	-0.001523	5.2e-05	-0.000751	1.6e-05	-0.000323	0.001346	4.9e-05	0.002982
83	-0.000125	0.000162	0.002317	-0.000175	0.014108	0.000787	0.000241	-0.000324	-0.000239	-0.000414	0.000904	0.000613	0.000143	0.001959	0.002856	0.000656	-9.5e-05	0.000562	0.000399	0.000538	-1.9e-05	0.000176	0.021407	0.001749	0.002413	0.000932	0.000492	0.000879	0.000211	0.012885	0.000601	0.003768	0.008979	0.000711	0.003423	-0.00048	0.000118	0.000392	0.000398	0.001277	-0.000204	-0.00184	0.000177	8e-05	0.000274	-0.00016	0.001631	0.000409	0.002896
84	-0.000808	0.001009	0.002136	0.000156	0.011995	0.001773	0.000621	0.000164	-0.001253	-0.00042	0.00054	0.000492	0.000416	0.001333	0.002166	-0.000578	-0.0001	0.000466	0.000587	0.001005	-0.000108	0.00027	0.022025	0.001249	0.001758	0.001333	0.001046	-0.000487	-0.000363	0.013422	0.000555	0.002793	0.009272	0.000221	0.003174	-0.000672	-4.8e-05	-1.7e-05	0.000357	0.000587	9e-05	-0.00171	0.001077	0.000878	-0.000845	-0.000332	0.000366	0.00038	0.003304
85	-0.000387	0.001628	0.003472	0.002135	0.012255	-0.000982	-0.001482	6e-06	-0.001588	0.001197	0.000351	-0.000595	0.001266	0.003783	0.003133	-0.002058	0.00092	-0.000236	-0.000634	0.002643	0.000179	-0.000696	0.022448	0.001513	0.001307	0.000921	0.002151	-3.2e-05	0.003076	0.013887	0.000796	0.003475	0.005114	-0.001179	0.003921	0.000914	-0.002448	0.000951	0.001583	0.001753	-0.000793	-0.001737	0.001591	0.004898	-3.4e-05	-0.000519	-0.001812	0.000344	0.005919
86	-0.000232	0.001259	0.002596	0.002177	0.014185	3.9e-05	-0.000757	-0.001348	-0.000995	0.001813	0.001179	-0.000254	0.002174	0.004913	0.003313	-0.000713	0.00124	-0.001375	0.000242	0.00405	0.000681	-0.000318	0.0201	0.002568	0.001298	0.000289	0.00047	-9e-05	0.002003	0.012924	0.001093	0.003812	0.004842	-0.002143	0.005826	0.00101	-0.002996	0.001268	0.002119	0.002365	-0.00083	0.001089	0.003312	0.004336	0.000174	-0.000679	-0.002349	-0.000226	0.006107
87	0.001149	0.001569	0.003379	0.00235	0.015843	-0.001207	-0.000687	-0.001011	0.00184	0.001149	0.000539	0.000823	0.001698	0.005143	0.002297	-0.000925	-0.000149	-0.001549	-0.001319	0.003229	0.00016	8e-05	0.01896	0.002346	0.001559	0.000597	0.000234	0.001034	0.002709	0.012463	0.001026	0.004079	0.004439	-0.001906	0.005441	0.002406	-0.002245	0.00184	0.001623	0.001728	-0.000568	0.001046	0.001633	0.005914	0.001213	0.0003	-0.002004	-0.000128	0.005471
88	0.000905	-0.000423	0.003701	3.3e-05	0.018277	0.000305	0.000224	0.002847	0.001431	0.000334	0.000984	0.004399	0.00019	0.005238	0.00168	0.003065	0.000466	0.000766	0.001625	0.000567	-0.001656	-0.002385	0.016794	0.001234	0.001793	0.002367	0.000674	0.006605	-0.001305	0.010817	0.004391	0.007302	0.006565	0.001239	0.005247	-0.000776	-0.000583	0.002447	0.000746	0.004227	0.002414	0.000905	-0.001541	0.004316	-0.000801	0.000623	-0.002496	-0.001453	0.007869
89	0.002124	4.5e-05	0.003855	0.00037	0.019347	-0.002888	-0.001218	1.7e-05	0.002857	-0.000711	0.002032	0.002991	0.000984	0.006681	0.006309	0.000731	-0.000898	0.000735	0.002857	0.001398	-0.000464	-0.001724	0.016622	0.002989	0.001967	0.001746	0.001093	0.005533	-0.000366	0.010739	0.003452	0.006943	0.008235	0.002151	0.005393	-0.000124	0.002089	0.001455	0.001064	0.004761	0.001196	0.000195	-0.002517	0.0024	-0.001096	-0.001235	-0.002121	-0.002852	0.004788
90	0.000877	0.000784	0.001835	-0.000276	0.016728	-0.001209	-0.000288	4e-05	0.001121	-0.000643	0.001996	0.001748	0.001904	0.006511	0.004898	0.001272	-0.001012	-9.9e-05	-0.000615	0.001353	0.000329	-0.000701	0.017599	0.004578	0.001584	0.002363	0.000575	0.005373	0.000103	0.015408	0.001474	0.006463	0.010521	0.001844	0.004975	0.000222	0.000994	0.000175	0.002719	0.005228	0.001421	0.000685	2.6e-05	0.000801	-0.000212	-0.000344	0.000617	-0.001952	0.00515
91	0.001802	0.001203	0.001676	-0.000236	0.016568	-0.000332	-0.000306	-0.00136	0.001135	-0.000573	0.002512	0.001335	0.002018	0.006576	0.005417	0.000917	-0.001867	-2.4e-05	-0.000857	0.00195	0.000925	-0.000109	0.01766	0.003807	0.002001	0.001887	0.001656	0.00538	0.000667	0.017642	0.000308	0.005503	0.010864	0.001778	0.004094	0.000359	0.00222	0.000199	0.002921	0.006038	0.000551	7.3e-05	0.001461	-0.000614	0.000126	0.000112	0.002038	-0.0012	0.003337
92	-5.2e-05	0.000498	0.002313	-0.000727	0.016944	-0.001382	0.000876	-0.000742	-0.0001	-2.5e-05	0.001413	0.001514	0.000408	0.00593	0.005908	0.000334	-0.000278	0.000353	-0.001357	0.001327	-6.9e-05	0.000512	0.017608	0.002854	0.002625	0.002877	0.00126	0.004731	-6.8e-05	0.018831	0.000416	0.005337	0.009559	0.000518	0.007203	-0.00061	0.001247	0.000601	0.003985	0.007622	0.000598	5.8e-05	0.001048	0.002225	0.001284	0.000599	0.001637	0.000639	0.004111
93	7.3e-05	0.000429	0.003482	-0.000958	0.016901	-0.001024	0.000529	-0.00013	0.000603	0.00044	0.001946	0.00176	-0.000261	0.005549	0.007413	-4.3e-05	0.000122	0.000688	0.000523	0.0015	-0.000573	1.3e-05	0.017741	0.001797	0.002818	0.00242	0.002659	0.004593	-0.000736	0.018817	0.001391	0.005613	0.009056	-0.000346	0.007546	0.00038	0.000536	0.001652	0.005011	0.008953	0.000972	4.2e-05	0.001082	0.003059	0.001301	0.000858	0.001585	0.001198	0.003133
94	0.000398	0.000407	0.003378	-0.00089	0.017703	-0.000374	0.000587	0.000889	-9e-06	0.00026	0.00162	0.002038	-0.000455	0.005264	0.007671	0.000255	9.4e-05	0.000782	0.000648	0.001423	-0.000822	0.000261	0.018188	0.001978	0.002024	0.001773	0.002327	0.004479	-0.000173	0.018716	0.001294	0.005296	0.008953	-0.000306	0.007685	-5e-05	0.000455	0.001639	0.004958	0.009367	0.001132	0.000543	0.000886	0.002487	0.001393	0.000876	0.001685	0.001286	0.002579
95	-0.000385	0.000414	0.002632	-0.000717	0.018044	0.000539	-0.000449	0.00123	0.000441	0.000431	0.001641	0.002389	0.000304	0.005537	0.007902	0.001404	5.5e-05	0.000598	0.001196	0.000878	-0.000217	-0.000327	0.017899	0.001904	0.001552	0.000528	0.003459	0.005737	0.00041	0.018448	0.001304	0.006088	0.008357	5.8e-05	0.00617	0.000431	0.000117	0.001546	0.005018	0.009693	0.001322	0.000622	0.001255	0.002108	0.000579	0.001151	0.00178	0.001603	0.001264
96	-0.000928	0.000175	0.001845	-0.000131	0.019094	-0.000459	-0.000304	0.000685	-0.000306	0.000339	0.001591	0.002752	0.000724	0.006815	0.007567	0.00092	0.000163	0.000504	0.000235	-0.00032	9.9e-05	-8.7e-05	0.01605	0.001764	0.002893	0.000998	0.002328	0.005764	0.000599	0.016799	0.000504	0.005902	0.00804	0.000453	0.005494	0.000416	-8.3e-05	0.001432	0.003386	0.008749	0.000886	0.000537	0.000553	0.002263	0.001306	0.000916	0.002303	0.001146	0.001682
97	-0.001476	0.000218	0.001948	-8.1e-05	0.018779	-0.001001	-1.6e-05	6.7e-05	0.000633	0.000334	0.001806	0.002814	0.000967	0.007275	0.007732	0.000641	0.000331	6.4e-05	3.6e-05	-3.8e-05	-0.000185	3.9e-05	0.015529	0.001761	0.00357	0.00134	0.001809	0.006377	0.00058	0.016438	0.000306	0.005576	0.0071	0.000523	0.005008	0.000689	-0.000183	0.001549	0.00277	0.007662	0.000997	-0.000159	0.000765	0.003227	0.000681	0.000823	0.001521	0.001157	0.001641
98	-0.000443	0.000406	0.002156	-4.7e-05	0.017612	-0.00132	0.000633	1.4e-05	0.000582	0.00033	0.002051	0.00256	0.000824	0.008315	0.007988	0.000121	0.000557	0.00025	0.000987	0.000183	-0.00038	-0.000314	0.014927	0.001796	0.004148	0.001529	0.00172	0.005833	0.001064	0.015179	-0.000554	0.005429	0.006869	0.000722	0.005079	0.000241	-0.000384	0.001612	0.00242	0.006726	0.001055	-0.000124	0.000355	0.003221	0.00187	0.001098	0.001803	0.000316	0.001707
99	0.000157	1.7e-05	0.002437	-0.000608	0.017671	-0.001008	0.000459	-0.00045	0.000791	0.000746	0.001917	0.002513	0.000534	0.008604	0.008448	0.000189	0.000454	0.000609	0.00108	0.000793	-0.000514	0.000172	0.015614	0.002179	0.004007	0.001274	0.001374	0.005808	0.001533	0.015392	-0.000664	0.005513	0.006703	0.001179	0.005127	-0.000451	-0.000749	0.001471	0.002759	0.006357	0.001299	0.00057	0.000625	0.003344	0.001401	0.000833	0.001876	0.000419	0.001369
100	0.000909	-0.000171	0.002503	-0.000571	0.017771	-0.000848	-0.00051	-0.000292	0.00019	0.000815	0.001809	0.00264	0.000457	0.009607	0.008254	0.000102	0.000291	0.000893	0.001252	0.000327	-0.000113	0.000137	0.015242	0.00249	0.00416	0.001187	0.001651	0.004887	0.001327	0.01565	-0.000248	0.005735	0.006841	0.001385	0.005709	-0.000615	-0.000744	0.001197	0.003035	0.007049	0.001514	0.001052	0.000546	0.002195	0.002002	0.00072	0.002448	0.000248	0.001224
101	0.000195	-0.000335	0.002997	-0.000153	0.018465	0.000286	-0.000545	-0.000138	0.000246	0.000749	0.001582	0.002509	0.000141	0.0091	0.007682	0.000267	-0.000284	0.001019	0.000312	-2.9e-05	-0.000494	0.000559	0.015348	0.003115	0.004466	0.00133	0.001687	0.004132	0.000831	0.01489	0.000589	0.004809	0.007199	0.001311	0.005925	8.1e-05	-0.000518	0.001142	0.003039	0.007189	0.001381	0.001231	0.00052	0.001932	0.001523	0.000228	0.002019	0.00089	0.00161
102	0.001204	1.6e-05	0.002732	5.9e-05	0.018089	4.1e-05	-0.000355	-8e-05	0.000222	0.000186	0.001644	0.002186	0.00013	0.009389	0.007098	0.000226	-0.000363	0.000461	0.000784	0.000152	-0.000636	0.000237	0.015464	0.002934	0.004442	0.001485	0.002152	0.003629	0.000725	0.014232	0.000612	0.003951	0.00665	0.001535	0.006226	0.000393	0.000745	0.001416	0.002879	0.00666	0.00092	0.000926	0.000399	0.00222	0.002004	0.000568	0.001561	0.000448	0.001812
103	0.000662	0.000189	0.002856	9e-05	0.017808	2.6e-05	0.000294	0	4e-05	0.000184	0.001925	0.001798	0.00015	0.009833	0.006862	0.000334	-0.000198	0.000234	0.000236	0.000207	-0.000791	0.000208	0.015856	0.003315	0.004791	0.001327	0.002154	0.003845	0.000453	0.01303	0.000161	0.003672	0.006783	0.001487	0.005989	0.000471	0.001139	0.001569	0.002766	0.005836	0.000688	0.000985	0.000533	0.003207	0.00156	0.000723	0.001241	0.000402	0.002128
104	0.001361	0.000396	0.002416	-0.000385	0.01819	-0.000714	-6.4e-05	-0.00038	-0.000186	-0.000227	0.002046	0.002078	0.000347	0.01006	0.00709	0.000549	7e-05	-0.00053	0.000221	0.000501	-0.000486	0.000167	0.016175	0.003225	0.004767	0.001397	0.002055	0.004268	0.00075	0.01306	5.6e-05	0.004327	0.006187	0.001157	0.005786	0.001163	0.000662	0.00157	0.002819	0.005259	0.000348	0.001208	0.001003	0.004034	0.001015	0.000828	0.001704	0.000436	0.00134
105	0.000227	0.000697	0.002762	-0.000133	0.017654	-0.000348	-0.000434	-1.7e-05	-0.000188	-0.000189	0.002381	0.001871	0.000301	0.010057	0.007001	0.00075	0.000256	-0.000453	-0.001054	0.000348	-0.000274	0.000346	0.016391	0.003883	0.004894	0.001666	0.001867	0.004305	0.000526	0.011874	0.000245	0.003886	0.005935	0.000846	0.00564	0.001072	0.000138	0.001402	0.002207	0.00509	0.000584	0.000945	0.001279	0.00425	0.000368	0.001086	0.001449	0.000722	0.001392
106	0.000364	0.000758	0.002404	-0.0002	0.017879	-8.5e-05	-9e-05	0.000197	0.000488	-0.000171	0.001936	0.001532	0.000327	0.009001	0.006787	0.00095	0.000167	3.2e-05	-0.000929	0.000709	-4.8e-05	0.000572	0.017603	0.003751	0.004734	0.001938	0.002111	0.003797	0.00122	0.010975	0.000439	0.003563	0.005682	0.00058	0.005449	0.001185	-0.000398	0.00152	0.001946	0.004337	0.000237	0.000953	0.001245	0.004087	0.000615	0.001394	0.001079	0.001032	0.001483
107	0.000603	0.000966	0.002885	-0.000163	0.016587	0.000531	0.000463	0.000727	0.001143	0.000317	0.001951	0.000472	0.000429	0.008321	0.006122	0.000674	0.000527	0.001176	-0.002176	0.000654	-0.000114	0.000973	0.018522	0.004187	0.004561	0.001882	0.002487	0.003577	0.000759	0.009636	0.000994	0.002579	0.005119	0.001199	0.004932	-0.000572	3e-06	0.001762	0.00167	0.003778	0.000706	0.000719	0.000772	0.003005	0.000795	0.002184	0.000156	0.000938	0.002355
108	0.000125	0.000792	0.002318	4.9e-05	0.017023	0.00157	0.002313	0.000851	0.001671	0.000377	0.00147	0.000722	0.001281	0.008157	0.00583	0.00109	0.000503	0.002354	-0.001418	0.001288	-0.000673	0.000793	0.018933	0.0038	0.004596	0.001158	0.002446	0.00372	0.000826	0.009547	0.000274	0.004672	0.004425	0.000938	0.004331	-0.000725	-0.000855	0.001304	0.001442	0.002298	0.000306	0.001125	0.000454	0.002187	0.001365	0.001431	0.00054	0.001322	0.001868
109	0.000784	-2.5e-05	0.00309	0.000391	0.016942	0.00031	0.000464	0.000939	0.000511	-0.000132	0.001687	0.001703	0.00082	0.005436	0.005157	0.000711	0.000816	0.001103	-0.000453	0.001167	-0.002214	0.000417	0.01975	0.002645	0.004542	0.001109	0.001983	0.002825	0.000419	0.008861	-0.000701	0.003664	0.003734	0.000948	0.003231	0.000253	0.00025	0.000599	0.001074	0.00289	-7e-05	0.001117	-0.000207	0.002029	0.00124	0.000501	0.002278	0.001097	0.001462
110	0.00075	0.000498	0.003494	0.000309	0.017937	0.000478	-0.000784	0.001714	0.000202	0.000406	0.001933	0.001781	7.6e-05	0.005323	0.004555	0.000497	-1e-05	0.000812	0.001504	0.001641	-0.001068	0.000164	0.022104	0.001803	0.003418	0.001345	0.002172	0.001579	0.001898	0.009108	-0.001205	0.003053	0.003627	0.000853	0.002954	-0.00027	0.000204	-0.00021	0.00047	0.002309	-0.000278	0.001258	0.000403	0.002596	0.000118	0.000732	0.003084	0.001061	0.001449
111	0.000867	0.000502	0.003218	-0.000351	0.017802	0.000293	-0.000464	0.001311	0.000394	8.7e-05	0.001277	0.000594	0.000201	0.004866	0.003435	0.000434	0.000588	0.000593	0.00193	0.000602	-0.000806	0.000129	0.023072	0.002845	0.004079	0.001322	0.001923	0.001618	0.001398	0.009206	0.000501	0.003161	0.003773	0.000895	0.003389	-0.000226	0.000474	-9.8e-05	0.000633	0.001973	0.000177	0.001423	0.001134	0.003149	-0.000539	0.001207	0.002249	0.00033	0.001724
112	0.000556	0.000297	0.002879	-0.00021	0.01739	0.001069	-0.000166	0.000873	0.001107	0.000109	0.00097	0.000785	0.000171	0.004694	0.003524	0.000385	0.000289	0.000638	0.001783	0.000346	-0.000118	0.000136	0.022289	0.003489	0.00354	0.000911	0.001416	0.001579	0.000923	0.00991	0.000363	0.003787	0.004209	0.00116	0.003273	0.000481	0.000804	0.000132	0.000731	0.001795	-0.00015	0.001455	0.001107	0.003265	-0.000179	0.001054	0.002094	-0.000167	0.001918
113	0.000268	0.000127	0.002759	8.3e-05	0.017343	0.000501	0.000445	0.000548	0.000983	0.000186	0.001057	0.000828	0.000314	0.004528	0.003711	0.000496	0.000241	0.000518	0.001278	0.000227	-9.2e-05	0.000162	0.02107	0.00306	0.003231	0.001101	0.001415	0.001146	0.000341	0.009073	0.000646	0.003969	0.004976	0.001128	0.002933	0.000539	0.000747	0.000321	0.000642	0.001281	0.000153	0.000978	0.000572	0.002479	0.000109	0.0006	0.001411	0.000322	0.001802
114	0.000254	0.000205	0.002944	0.000167	0.017729	0.000499	0.00065	0.000708	0.001142	0.000214	0.001156	0.000882	0.000311	0.00426	0.003456	0.000531	0.000169	0.00052	0.001768	0.000269	-6.3e-05	0.000301	0.021684	0.002854	0.003069	0.000999	0.001333	0.000972	0.00052	0.008875	0.000393	0.003786	0.005082	0.000963	0.002937	0.000569	0.000516	0.000342	0.000606	0.001265	0.000128	0.000861	0.000607	0.002132	0.000385	0.000608	0.001504	0.000366	0.001745
115	0.000277	0.000218	0.002957	0.000162	0.017822	0.000466	0.000757	0.000722	0.001053	0.000236	0.00115	0.000866	0.000309	0.004368	0.003449	0.000524	0.000177	0.000702	0.001754	0.000214	-6.9e-05	0.000298	0.021742	0.00281	0.003134	0.001002	0.001354	0.000953	0.000514	0.008832	0.000326	0.003703	0.005046	0.00091	0.002963	0.000528	0.000427	0.000332	0.000608	0.001271	0.000166	0.00085	0.00057	0.00202	0.000396	0.00057	0.00142	0.000417	0.001755
116	0.000354	0.000305	0.002922	0.000203	0.017898	0.000398	0.000587	0.000772	0.001015	0.000153	0.001281	0.000908	0.000279	0.005069	0.003956	0.00054	0.000245	0.000818	0.001471	0.000176	-6.1e-05	0.000453	0.021836	0.002929	0.003734	0.001167	0.001391	0.001248	0.000673	0.008117	-0.000156	0.002995	0.004297	0.000676	0.00335	0.000663	0.000108	0.000342	0.000625	0.001562	0.000215	0.000739	0.000529	0.002093	0.000742	0.000632	0.001505	0.000427	0.001513
117	0.000597	0.000265	0.002728	0.000248	0.017651	0.000367	0.00014	0.000559	0.000626	0.000153	0.001315	0.000951	0.000273	0.00617	0.004923	0.000446	0.000355	0.000663	0.000333	-3.9e-05	-0.000182	0.000442	0.021302	0.003239	0.00462	0.001415	0.001607	0.001718	0.000726	0.007481	-0.000644	0.002236	0.003317	0.000611	0.003799	0.00068	-0.000131	0.000328	0.000687	0.001977	0.000357	0.000704	0.000338	0.002445	0.000872	0.000534	0.001407	0.000499	0.001362
118	0.00056	0.000237	0.002955	0.000244	0.017883	5e-06	0.00019	0.00051	0.000519	5.6e-05	0.001509	0.000941	0.000196	0.00656	0.004936	0.000444	0.000326	0.000572	0.000441	1e-05	-0.000112	0.0004	0.022065	0.003351	0.004521	0.001473	0.001821	0.001469	0.000716	0.007086	-0.000513	0.002467	0.003244	0.000512	0.003594	0.000343	0.000126	0.000366	0.000751	0.001849	0.000337	0.000669	0.000445	0.002561	0.00086	0.000671	0.001719	0.000372	0.001342
119	0.000611	0.000174	0.003316	0.00022	0.018201	-0.000235	0.000411	0.000603	0.000132	0.000142	0.001625	0.001072	0.000212	0.006988	0.004581	0.000454	0.000124	0.000593	0.000973	4e-05	-0.000121	0.000223	0.024074	0.003616	0.004507	0.001244	0.001882	0.001424	0.000817	0.007109	-0.000396	0.002828	0.003558	0.000458	0.003385	-7.6e-05	0.000458	0.00035	0.000948	0.001958	0.000339	0.000877	0.000539	0.002163	0.000741	0.000645	0.002039	0.00036	0.001715
120	0.000516	0.000217	0.003248	0.000116	0.0182	-0.000474	0.000376	0.000627	0.000252	4.2e-05	0.001759	0.00113	0.000231	0.007335	0.004674	0.000546	0.000157	0.000505	0.000721	3.8e-05	8.9e-05	0.000239	0.024294	0.003718	0.004522	0.001343	0.0019	0.001354	0.00075	0.006892	-0.000368	0.002806	0.003618	0.000349	0.003338	-2.8e-05	0.000561	0.000437	0.000921	0.001976	0.000344	0.000814	0.000558	0.002063	0.000787	0.000679	0.002024	0.000372	0.001706
121	0.000457	0.000495	0.002875	-3.5e-05	0.016949	-0.000448	-0.000416	0.000952	0.000391	0.000137	0.002263	0.00159	0.000553	0.009041	0.005458	0.000657	-9e-05	0.000471	0.000201	0.000326	0.000375	4.1e-05	0.025849	0.004604	0.00602	0.001502	0.001594	0.002006	0.000706	0.006381	-0.000232	0.001795	0.00322	6.4e-05	0.004228	0.000226	0.000562	0.000352	0.000984	0.003232	0.000539	0.001071	0.000375	0.000887	0.000872	0.000655	0.002045	0.000877	0.001653
122	0.000824	0.000365	0.002409	0.000166	0.016617	-0.000266	-0.000894	7.6e-05	0.000604	-0.000307	0.003195	0.001767	0.000143	0.010134	0.006243	-0.000142	0.000441	0.000123	-0.001144	-0.000454	0.000394	0.000272	0.022249	0.003385	0.004885	0.001966	0.001709	0.00119	-0.000353	0.006639	-0.000297	0.000631	0.002086	2e-05	0.004723	0.00053	0.001393	0.000722	0.000729	0.0033	0.000581	0.000908	0.000475	0.001638	0.000902	0.000887	0.001157	0.000743	0.000814
123	0.000823	-0.0001	0.002989	-0.000127	0.017434	0.000347	-0.00119	0.000273	0.000496	0.000501	0.001963	0.002245	-0.000517	0.010381	0.006195	-0.000326	0.000359	-0.000827	-0.000231	-0.000785	0.000163	0.000362	0.020923	0.002634	0.005222	0.00201	0.001019	0.001665	-0.000678	0.008306	-0.000171	0.000766	0.00154	0.001008	0.004571	0.001479	0.000398	0.000125	0.001316	0.00382	-8.8e-05	0.000925	0.000574	0.002349	0.001089	0.000667	0.001882	0.001013	0.001796
124	0.000834	-2e-06	0.002945	0.000194	0.016003	-0.000726	-0.0002	0.000401	-2.5e-05	0.000441	0.001607	0.001693	-0.000155	0.012332	0.006054	-2.3e-05	0.00093	-0.000492	-0.000947	0.00046	-0.000751	0.000943	0.023058	0.003352	0.00499	0.001635	0.001447	0.001646	-0.000854	0.009264	-0.000209	0.001322	0.003166	0.00168	0.004296	-2.9e-05	0.000198	6.4e-05	0.001744	0.003558	0.00031	0.000188	0.000595	0.002162	0.000992	0.000123	0.002063	0.000546	0.003589
125	3.5e-05	-1.2e-05	0.002115	-0.000216	0.015968	1.4e-05	0.000537	0.000886	2.5e-05	0.000128	0.001872	0.002151	0.000334	0.012077	0.006723	0.000622	0.000588	0.000423	-7e-06	0.000475	-0.00053	0.000759	0.024	0.004113	0.005629	0.001749	0.002332	0.001059	-0.000419	0.008971	0.000103	0.00104	0.00369	0.001144	0.003637	-0.000994	0.00057	0.000486	0.00159	0.003247	0.000141	0.000663	0.001365	0.001968	0.001615	9.8e-05	0.001412	0.000896	0.002779
126	-0.000185	-0.000175	0.00186	6.9e-05	0.016344	7.7e-05	-0.00031	0.000202	0.000365	0.000201	0.002333	0.001788	0.000559	0.010632	0.007382	0.00066	0.000597	0.000247	-0.000168	-0.000165	-0.000745	0.000153	0.022354	0.00414	0.005277	0.001498	0.002016	0.002247	9.8e-05	0.007037	0.000111	0.001063	0.003263	0.000338	0.004513	-0.000333	0.000969	0.000699	0.001256	0.003298	3.1e-05	0.000331	0.000976	0.002106	0.000681	0.000623	0.001135	0.000859	0.002303
127	-0.000198	-0.000177	0.001723	-4.9e-05	0.016716	0.00034	-0.000481	0.000234	0.000336	0.000213	0.002424	0.002013	0.000577	0.010273	0.007523	0.000757	0.000437	0.000297	0.000151	-0.0004	-0.000698	7e-05	0.021971	0.004159	0.00528	0.001574	0.001871	0.002374	0.000212	0.006692	0.00016	0.000986	0.003129	0.000208	0.004635	-0.00017	0.0012	0.000701	0.001234	0.00333	-5e-05	0.000468	0.001021	0.002079	0.000671	0.000706	0.001024	0.000916	0.002018
[truncated: 78 more columns]

## Sheet: e
transcript_length	F_00mM_BzCN_cat_SM_20to127_nt14	F_00mM_BzCN_cat_SM_20to127_nt15	F_00mM_BzCN_cat_SM_20to127_nt45		F_10mM_BzCN_cat_SM_20to127_nt14	F_10mM_BzCN_cat_SM_20to127_nt15	F_10mM_BzCN_cat_SM_20to127_nt45		transcript_length	F_00mM_DMS_cat_SM_20to127_nt14	F_00mM_DMS_cat_SM_20to127_nt43	F_00mM_DMS_cat_SM_20to127_nt44	F_00mM_DMS_cat_SM_20to127_nt46	F_00mM_DMS_cat_SM_20to127_nt47		F_10mM_DMS_cat_SM_20to127_nt14	F_10mM_DMS_cat_SM_20to127_nt43	F_10mM_DMS_cat_SM_20to127_nt44	F_10mM_DMS_cat_SM_20to127_nt46	F_10mM_DMS_cat_SM_20to127_nt47
20	0.001967	-0.000408			-4e-05	0.001408			20	0.012233						0.011213
21	0.000935	-0.000582			0.000132	0.001182			21	0.010683						0.009429
22	0.000584	-0.000502			0.000263	0.000478			22	0.009839						0.008356
23	-0.000728	-0.000803			0.000954	-0.00016			23	0.007329						0.005479
24	0.000298	-0.000442			0.000962	-0.000312			24	0.007142						0.005571
25	0.000482	0.001189			0.001085	-0.001697			25	0.003417						0.001075
26	0.001896	0.001815			0.001448	-0.000779			26	0.000373						0.002652
27	0.001291	0.000615			-0.000407	-0.000174			27	0.004661						0.00474
28	0.001646	0.001986			-0.00012	0.000801			28	0.006452						0.006355
29	0.001984	0.00192			0.000779	0.001191			29	0.008869						0.008064
30	0.001831	0.002407			0.001771	0.001777			30	0.00932						0.008732
31	0.002426	0.00167			0.003312	0.002629			31	0.01248						0.011918
32	0.004599	0.002462			0.005632	0.004779			32	0.017858						0.018355
33	0.004468	0.004729			0.006583	0.006231			33	0.019474						0.019435
34	0.005534	0.005959			0.007439	0.006662			34	0.021802						0.021424
35	0.006217	0.005947			0.008516	0.008237			35	0.02701						0.026646
36	0.007215	0.007838			0.009171	0.010377			36	0.03085						0.030266
37	0.006965	0.008325			0.00917	0.01049			37	0.031456						0.031182
38	0.007193	0.009946			0.008961	0.01044			38	0.031175						0.03089
39	0.007403	0.008605			0.009112	0.010044			39	0.031244						0.031367
40	0.007222	0.009875			0.009969	0.011709			40	0.031283						0.031601
41	0.007484	0.010278			0.010353	0.012269			41	0.031633						0.031771
42	0.007693	0.011197			0.011022	0.012777			42	0.033038						0.032634
43	0.010157	0.012055			0.012389	0.014091			43	0.035545	0					0.03417	0
44	0.010805	0.013249			0.012472	0.015815			44	0.03563	0.000971	0				0.033847	0.000908	0
45	0.011691	0.013852	0		0.012891	0.017011	0		45	0.035512	0.037405	0.000759				0.033534	0.036736	0.000823
46	0.010995	0.015412	3.6e-05		0.012798	0.017674	1.2e-05		46	0.035889	0.045281	0.024189	0			0.033898	0.045117	0.025013	0
47	0.011784	0.015723	0.001549		0.013202	0.018459	0.000734		47	0.036611	0.038463	0.034874	0.001855	0		0.034948	0.037169	0.035717	0.001644	0
48	0.012472	0.016522	0.002081		0.013528	0.018641	0.000935		48	0.037317	0.033916	0.031086	0.030115	0.000759		0.036071	0.032675	0.031403	0.030037	0.000732
49	0.014384	0.018582	0.001274		0.014462	0.021155	0.001192		49	0.041161	0.034125	0.029994	0.038403	0.01757		0.040245	0.032682	0.030924	0.039646	0.01686
50	0.017319	0.024437	0.000495		0.017735	0.026113	0.001177		50	0.049839	0.033067	0.024659	0.036307	0.03417		0.049582	0.032884	0.026323	0.037826	0.034227
51	0.017868	0.025139	0.00023		0.018815	0.027688	0.001343		51	0.052604	0.030942	0.021692	0.033679	0.032464		0.051553	0.031106	0.023867	0.035711	0.033
52	0.016486	0.02237	0.000829		0.01712	0.022741	0.001589		52	0.049253	0.02112	0.012753	0.021077	0.019667		0.046816	0.021259	0.013663	0.021905	0.020435
53	0.016119	0.018438	0.001029		0.01515	0.01811	0.000948		53	0.043654	0.01379	0.005925	0.009844	0.00937		0.041139	0.013303	0.005811	0.010141	0.009711
54	0.015865	0.018248	0.001173		0.014835	0.017689	0.000772		54	0.043094	0.013225	0.005544	0.008708	0.008104		0.040819	0.012844	0.005229	0.008919	0.008489
55	0.016345	0.016913	0.000665		0.014742	0.016926	0.000116		55	0.042805	0.014345	0.004662	0.006802	0.0063		0.04062	0.014018	0.004111	0.006817	0.006399
56	0.016689	0.016983	0.000235		0.015126	0.017029	-0.000438		56	0.043219	0.020407	0.004906	0.006131	0.00483		0.041002	0.020254	0.004074	0.006063	0.005
57	0.01667	0.016952	-2.6e-05		0.015645	0.016693	-0.000107		57	0.043421	0.02065	0.004899	0.00572	0.004499		0.041477	0.020244	0.004229	0.005669	0.004362
58	0.01604	0.016137	0.001028		0.014916	0.014558	0.00106		58	0.042109	0.023663	0.008989	0.00585	0.003395		0.039505	0.022365	0.007651	0.005479	0.002566
59	0.015123	0.015327	0.002371		0.013349	0.011684	0.00163		59	0.042451	0.024708	0.013593	0.008119	0.004411		0.038167	0.022506	0.011002	0.005987	0.00144
60	0.015362	0.015219	0.002803		0.012511	0.011278	0.001587		60	0.042635	0.02504	0.014004	0.008541	0.004858		0.03762	0.022069	0.010972	0.006152	0.00132
61	0.014732	0.014245	0.004516		0.01031	0.009319	0.001668		61	0.040612	0.025214	0.016348	0.011028	0.007519		0.033407	0.019493	0.009439	0.005915	0.000728
62	0.014367	0.012263	0.005843		0.005802	0.005219	0.002075		62	0.037287	0.024792	0.018722	0.013583	0.014501		0.023548	0.01356	0.00713	0.006571	0.001104
63	0.013704	0.011639	0.006633		0.005576	0.004961	0.00245		63	0.037102	0.025461	0.019753	0.014763	0.015588		0.02309	0.013739	0.007163	0.00681	0.001567
64	0.012651	0.011845	0.008762		0.004769	0.004842	0.003185		64	0.034507	0.025513	0.02201	0.019577	0.022172		0.020223	0.013519	0.007646	0.008865	0.00506
65	0.009141	0.010525	0.010294		0.002824	0.004704	0.0024		65	0.029325	0.025074	0.023949	0.024088	0.028831		0.013959	0.008707	0.005924	0.006595	0.007749
66	0.008798	0.010239	0.01028		0.002552	0.004404	0.002198		66	0.029025	0.024976	0.024666	0.025302	0.030078		0.013312	0.008578	0.005957	0.006739	0.007666
67	0.007844	0.0087	0.008356		0.002144	0.003768	0.001244		67	0.028952	0.024221	0.025496	0.028778	0.026842		0.011729	0.006408	0.005432	0.005862	0.004613
68	0.007556	0.004174	0.004731		0.001333	0.002805	0.000281		68	0.025627	0.020996	0.023473	0.026221	0.01365		0.008464	0.003776	0.003704	0.003983	-0.00063
69	0.006607	0.004718	0.004181		0.001062	0.002573	0.000128		69	0.022811	0.020282	0.020874	0.021291	0.012025		0.00766	0.003225	0.003527	0.002974	-0.000535
70	0.004653	0.002703	0.002448		0.000351	0.001695	-6.8e-05		70	0.016634	0.019551	0.011953	0.008714	0.009141		0.006302	0.002768	0.001345	0.001057	-0.0007
71	0.002899	0.002549	0.00299		0.000591	0.000757	0.000387		71	0.014835	0.015501	0.009033	0.008316	0.009396		0.005706	0.002654	0.00065	0.000657	-0.000323
72	0.002676	0.002282	0.002651		0.00059	0.00054	0.000558		72	0.014679	0.015098	0.008301	0.008785	0.009376		0.005725	0.002822	0.000429	0.000792	-0.000146
73	0.002332	0.002041	0.003426		0.000762	0.000697	0.000508		73	0.014405	0.014239	0.009459	0.010384	0.01015		0.005623	0.002592	0.000879	0.000725	-2.9e-05
74	0.002142	0.002103	0.003767		0.000747	0.000927	0.000211		74	0.014704	0.015361	0.011108	0.012243	0.011607		0.005631	0.002577	0.001039	0.000817	0.000119
75	0.002404	0.002394	0.004735		0.000723	0.001083	0.000117		75	0.01531	0.017047	0.012938	0.014211	0.013438		0.005686	0.002829	0.00138	0.001039	0.000384
76	0.003484	0.003569	0.007764		0.000428	0.001729	-0.000904		76	0.01908	0.02632	0.020346	0.02398	0.021131		0.005581	0.003832	5.4e-05	0.001548	0.00038
77	0.00574	0.003525	0.007676		0.000865	0.002513	-0.000996		77	0.022922	0.027542	0.016378	0.019411	0.016688		0.005824	0.004062	-0.001794	0.00087	-0.000823
78	0.007855	0.004769	0.005582		0.001324	0.002892	-0.001348		78	0.027812	0.030092	0.012412	0.013228	0.010876		0.006528	0.004192	-0.003131	0.000354	-0.001962
79	0.008513	0.007619	0.002565		0.002192	0.005456	-0.001382		79	0.033663	0.028834	0.005247	0.00494	0.003901		0.010132	0.005757	-0.0028	-0.000338	-0.003758
80	0.008546	0.00855	0.00132		0.003062	0.006335	-0.000695		80	0.035246	0.02822	0.003746	0.003612	0.002178		0.012619	0.007522	-0.00176	0.000293	-0.004808
81	0.008733	0.008635	0.001255		0.00282	0.005716	-0.000148		81	0.035499	0.025284	0.002878	0.00338	0.001477		0.01218	0.006906	-0.000317	0.000415	-0.00268
82	0.009373	0.008677	0.001787		0.002167	0.002917	1.6e-05		82	0.034984	0.021835	0.004953	0.006426	0.003416		0.009925	0.00515	0.000598	0.000996	-0.001625
83	0.009959	0.00847	0.003339		0.001959	0.002856	0.000274		83	0.035099	0.020133	0.005288	0.006824	0.004169		0.009233	0.004481	0.000835	0.000663	-0.001328
84	0.005496	0.01117	0.006373		0.001333	0.002166	-0.000845		84	0.034574	0.019492	0.006473	0.010408	0.003626		0.005744	0.004498	-0.00078	-0.000975	0.000456
85	0.010635	0.014954	0.004923		0.003783	0.003133	-3.4e-05		85	0.0366	0.0232	0.01111	0.015377	0.003151		0.01057	0.008457	-0.001568	-0.000138	0.002032
86	0.011842	0.010427	0.004024		0.004913	0.003313	0.000174		86	0.034153	0.019267	0.016819	0.01489	0.003404		0.012163	0.006726	0.000257	0.00056	0.000254
87	0.015316	0.009793	0.002431		0.005143	0.002297	0.001213		87	0.033329	0.020975	0.014669	0.013811	0.005791		0.013716	0.006223	0.00044	0.001576	0.000911
88	0.014708	0.004679	-8.2e-05		0.005238	0.00168	-0.000801		88	0.029414	0.026	0.000224	0.009024	-0.002181		0.017076	0.005554	0.003981	0.002381	0.000664
89	0.009484	0.009406	-0.000661		0.006681	0.006309	-0.001096		89	0.034667	0.019565	0.010982	0.007405	0.002008		0.019443	0.006628	0.003296	0.003175	0.003134
90	0.006409	0.012066	0.00047		0.006511	0.004898	-0.000212		90	0.03357	0.015968	0.010327	0.006725	0.001248		0.019696	0.006501	0.003302	0.002265	0.002789
91	0.004467	0.013882	0.002237		0.006576	0.005417	0.000126		91	0.031889	0.016921	0.008525	0.005142	0.003064		0.01993	0.007164	0.002352	0.001688	0.002597
92	0.004297	0.011604	-0.000829		0.00593	0.005908	0.001284		92	0.027087	0.01459	0.008476	0.003038	0.004606		0.019872	0.00589	0.002231	-0.000138	0.000387
93	0.006015	0.010039	0.002603		0.005549	0.007413	0.001301		93	0.027615	0.015254	0.012818	0.003918	0.005026		0.021546	0.005541	0.001911	0.000242	-7.6e-05
94	0.007146	0.00978	0.000883		0.005264	0.007671	0.001393		94	0.028172	0.01384	0.014539	0.004992	0.00557		0.022259	0.006191	0.001847	0.000824	5.3e-05
95	0.008974	0.009075	0.003342		0.005537	0.007902	0.000579		95	0.030158	0.014095	0.014738	0.005938	0.003953		0.023666	0.006253	0.001648	0.001309	0.000675
96	0.009628	0.007308	0.000747		0.006815	0.007567	0.001306		96	0.031651	0.013961	0.013144	0.005408	0.00415		0.026674	0.006954	0.001985	0.000288	0.000263
97	0.009762	0.00705	0.001165		0.007275	0.007732	0.000681		97	0.033007	0.0149	0.011656	0.005787	0.003661		0.027085	0.006504	0.00199	-0.000107	0.000712
98	0.010997	0.008568	0.001372		0.008315	0.007988	0.00187		98	0.034674	0.013969	0.009894	0.005925	0.003433		0.028846	0.00622	0.002118	0.000271	0.000631
99	0.012402	0.009192	0.001107		0.008604	0.008448	0.001401		99	0.036584	0.013832	0.008226	0.005563	0.002451		0.028502	0.005541	0.00216	0.000786	0.000675
100	0.012955	0.008304	0.001739		0.009607	0.008254	0.002002		100	0.037665	0.013135	0.006973	0.004376	0.001699		0.030387	0.00565	0.002386	0.001237	0.000445
101	0.015257	0.006735	0.001351		0.0091	0.007682	0.001523		101	0.037835	0.013147	0.007268	0.003107	0.001046		0.030907	0.005247	0.001968	0.001298	0.000249
102	0.015325	0.008247	0.001103		0.009389	0.007098	0.002004		102	0.037671	0.011936	0.009378	0.003164	0.000969		0.031842	0.005967	0.002038	0.00123	0.000643
103	0.014618	0.008552	-0.000536		0.009833	0.006862	0.00156		103	0.037142	0.011847	0.009452	0.00376	0.001043		0.031799	0.005799	0.001732	0.001124	0.000955
104	0.013046	0.010471	-0.002561		0.01006	0.00709	0.001015		104	0.037743	0.011812	0.00765	0.003699	0.001498		0.030501	0.006143	0.002068	0.000926	0.001163
105	0.011545	0.008921	-0.002652		0.010057	0.007001	0.000368		105	0.036887	0.011301	0.00608	0.002878	0.002473		0.030038	0.005363	0.002088	0.000759	0.001548
106	0.013334	0.010864	-0.000178		0.009001	0.006787	0.000615		106	0.036792	0.011042	0.008058	0.00241	0.002817		0.028511	0.005164	0.00248	0.000352	0.001653
107	0.012687	0.008687	0.002624		0.008321	0.006122	0.000795		107	0.034263	0.009823	0.011484	0.002876	0.003016		0.027277	0.004745	0.003106	-9e-06	0.002112
108	0.01354	0.008267	0.004399		0.008157	0.00583	0.001365		108	0.034977	0.011778	0.010995	0.002288	0.001525		0.024225	0.004342	0.002989	0.000131	0.001427
109	0.012272	0.006745	0.004016		0.005436	0.005157	0.00124		109	0.03436	0.012975	0.008181	0.001149	0.002837		0.021979	0.004943	0.002648	0.000671	0.000773
110	0.014115	0.009683	0.003558		0.005323	0.004555	0.000118		110	0.035738	0.012221	0.008632	0.002268	0.004356		0.020771	0.005376	0.001865	0.000508	0.000112
111	0.013725	0.008746	0.001568		0.004866	0.003435	-0.000539		111	0.035963	0.011764	0.006841	0.003384	0.003804		0.022687	0.004737	0.001463	0.000639	-0.000298
112	0.013026	0.009941	-0.000157		0.004694	0.003524	-0.000179		112	0.036228	0.011144	0.006665	0.003916	0.003355		0.020972	0.004041	0.001283	0.000613	0.000173
113	0.013138	0.009639	0.001232		0.004528	0.003711	0.000109		113	0.0366	0.010652	0.006786	0.003209	0.002729		0.019102	0.004045	0.001577	0.000429	0.000376
114	0.013266	0.009432	0.001297		0.00426	0.003456	0.000385		114	0.036758	0.009844	0.006318	0.002785	0.002713		0.017824	0.0037	0.001551	0.000412	0.000522
115	0.01343	0.009213	0.001374		0.004368	0.003449	0.000396		115	0.037022	0.00968	0.006553	0.002606	0.00255		0.01758	0.003634	0.001671	0.000461	0.000635
116	0.013928	0.009277	0.001324		0.005069	0.003956	0.000742		116	0.037851	0.008556	0.006682	0.002004	0.002173		0.018003	0.003542	0.001598	0.000541	0.00082
117	0.014555	0.00976	0.001383		0.00617	0.004923	0.000872		117	0.039059	0.00851	0.008008	0.002065	0.00174		0.019719	0.003761	0.001451	0.00071	0.000908
118	0.014805	0.009788	0.001658		0.00656	0.004936	0.00086		118	0.039165	0.007681	0.006864	0.002004	0.001934		0.021639	0.004	0.001436	0.000661	0.000838
119	0.015391	0.008898	0.001865		0.006988	0.004581	0.000741		119	0.03909	0.007146	0.005878	0.001621	0.002056		0.022766	0.003988	0.001358	0.00057	0.000733
120	0.015403	0.00854	0.001742		0.007335	0.004674	0.000787		120	0.03911	0.007149	0.005686	0.001565	0.001978		0.023193	0.004125	0.001487	0.000484	0.000702
121	0.015632	0.006803	0.001456		0.009041	0.005458	0.000872		121	0.037977	0.007154	0.005164	0.00089	0.002364		0.027212	0.004886	0.001925	0.000367	0.00102
122	0.014	0.005259	-0.001991		0.010134	0.006243	0.000902		122	0.035806	0.00848	0.006637	0.002127	0.004268		0.03081	0.005353	0.003024	0.000371	0.001767
123	0.014749	0.0073	0.000919		0.010381	0.006195	0.001089		123	0.036597	0.009573	0.005841	0.002547	0.0038		0.031068	0.004491	0.003335	0.000921	0.00192
124	0.016729	0.007437	0.003409		0.012332	0.006054	0.000992		124	0.041072	0.00913	0.004699	0.001038	0.000652		0.030636	0.003834	0.002951	0.001138	0.00154
125	0.01548	0.009888	0.001736		0.012077	0.006723	0.001615		125	0.039659	0.009571	0.005462	0.001686	0.001544		0.030442	0.004925	0.002118	0.0011	0.000665
126	0.013783	0.009873	0.000421		0.010632	0.007382	0.000681		126	0.038395	0.009045	0.005018	0.001592	0.002997		0.031509	0.004825	0.001228	0.000995	0.000333
127	0.013368	0.010437	-0.000133		0.010273	0.007523	0.000671		127	0.037537	0.008907	0.004923	0.001937	0.003347		0.031855	0.005023	0.001201	0.000942	0.00023

## Sheet: f
transcript_length	F_00mM_BzCN_cat_SM_20to127_nt11	F_00mM_BzCN_cat_SM_20to127_nt38	F_00mM_BzCN_cat_SM_20to127_nt40	F_00mM_BzCN_cat_SM_20to127_nt49		F_10mM_BzCN_cat_SM_20to127_nt11	F_10mM_BzCN_cat_SM_20to127_nt38	F_10mM_BzCN_cat_SM_20to127_nt40	F_10mM_BzCN_cat_SM_20to127_nt49			transcript_length	F_00mM_DMS_cat_SM_20to127_nt10	F_00mM_DMS_cat_SM_20to127_nt38	F_00mM_DMS_cat_SM_20to127_nt40	F_00mM_DMS_cat_SM_20to127_nt49	F_00mM_DMS_cat_SM_20to127_nt50		F_10mM_DMS_cat_SM_20to127_nt10	F_10mM_DMS_cat_SM_20to127_nt38	F_10mM_DMS_cat_SM_20to127_nt40	F_10mM_DMS_cat_SM_20to127_nt49	F_10mM_DMS_cat_SM_20to127_nt50
20	-0.000287					-0.00074						20	0.00319						0.002968
21	-0.00019					-0.000494						21	0.002519						0.002415
22	0.000113					-0.000234						22	0.003597						0.003431
23	-0.000104					2e-05						23	0.004373						0.004288
24	3.6e-05					4.9e-05						24	0.004298						0.004226
25	0.001438					0.001337						25	0.006609						0.008417
26	0.00182					0.000803						26	0.006059						0.005119
27	-0.000566					0.00042						27	0.016124						0.016466
28	-0.000422					0.000782						28	0.017691						0.018516
29	0.000861					0.001495						29	0.011424						0.011802
30	0.00149					0.002081						30	0.015571						0.016351
31	0.002262					0.002468						31	0.010296						0.011184
32	0.00091					0.001538						32	0.006406						0.006599
33	0.00154					0.001989						33	0.004023						0.003949
34	0.002319					0.002669						34	0.006402						0.006309
35	0.001257					0.001716						35	0.006117						0.005694
36	0.001875					0.001709						36	0.004818						0.004617
37	0.001045					0.001429						37	0.005218						0.004785
38	0.000994	0				0.001523	0					38	0.005343	0					0.005258	0
39	0.001005	5e-05				0.001535	5.4e-05					39	0.005446	0.000189					0.00487	0.000178
40	0.002053	0.000808	0			0.002106	0.000606	0				40	0.004498	0.009928	0				0.004085	0.009201	0
41	0.001748	0.000799	6.2e-05			0.001956	0.000672	0.000104				41	0.004559	0.010758	0.000275				0.004117	0.010073	0.000296
42	0.001927	0.000639	9e-05			0.002033	0.001004	0.000123				42	0.0042	0.009499	0.010933				0.004029	0.008878	0.010502
43	0.001403	-4e-05	0.000666			0.001946	0.001317	0.000241				43	0.00425	0.00671	0.025221				0.004423	0.005985	0.023998
44	0.001376	0.000446	0.000693			0.001995	0.001652	0.000357				44	0.004399	0.005589	0.021324				0.004716	0.004845	0.021118
45	0.001155	0.000759	0.000602			0.002064	0.001483	0.000311				45	0.004515	0.004201	0.016177				0.004799	0.003809	0.016075
46	0.00121	0.001042	0.000287			0.001904	0.001272	0.000328				46	0.004461	0.003425	0.014342				0.004518	0.003377	0.014795
47	0.001197	0.000797	0.00057			0.001745	0.001097	0.000293				47	0.004712	0.002125	0.009533				0.004162	0.002507	0.010862
48	0.000936	0.001011	0.000757			0.001696	0.001262	0.000242				48	0.005311	0.001576	0.007672				0.004132	0.002207	0.010001
49	0.001124	0.000385	0.000691	0		0.001754	0.001341	0.000228	0			49	0.006	0.001074	0.005929	0			0.004802	0.001421	0.008557	0
50	0.001436	9.8e-05	-5.6e-05	4.1e-05		0.002555	0.00217	-0.000213	0.000108			50	0.007249	-0.000228	0.003183	0.002271	0		0.006081	0.000146	0.00607	0.001743	0
51	0.001762	-0.000278	-0.000255	4.9e-05		0.002321	0.002042	-0.000133	0.001465			51	0.007387	-0.000186	0.002063	0.020584	0.001685		0.0066	0.000359	0.005066	0.019695	0.001595
52	0.001933	0.001234	0.001065	0.002019		0.002099	0.00186	0.001126	0.00301			52	0.007016	0.002805	0.008675	0.02534	0.027497		0.00615	0.002928	0.011499	0.025883	0.027117
53	0.001778	0.001162	0.004106	0.002682		0.001784	0.001397	0.004726	0.002825			53	0.006684	0.005289	0.020452	0.018098	0.028542		0.00594	0.00466	0.024015	0.018084	0.028475
54	0.001908	0.001211	0.004293	0.002855		0.002035	0.001432	0.005122	0.002985			54	0.007163	0.005409	0.021924	0.017226	0.026502		0.006338	0.004671	0.025448	0.017178	0.026417
55	0.00182	0.001478	0.005475	0.002622		0.00202	0.001832	0.006546	0.002905			55	0.007267	0.006327	0.027003	0.01499	0.021473		0.006496	0.005369	0.030877	0.014593	0.021419
56	0.001778	0.002667	0.0048	0.002071		0.002477	0.002994	0.006511	0.002977			56	0.008027	0.007132	0.02987	0.01262	0.016816		0.007157	0.006555	0.03398	0.012869	0.017079
57	0.002079	0.002901	0.005021	0.002287		0.002549	0.003019	0.006488	0.002733			57	0.008142	0.007074	0.029804	0.012286	0.016453		0.007417	0.006709	0.033967	0.012684	0.016713
58	0.002666	0.002798	0.006403	0.001383		0.002771	0.002913	0.008365	0.002144			58	0.008334	0.006716	0.028014	0.009265	0.012428		0.007195	0.006137	0.03706	0.009704	0.012965
59	0.003513	0.003373	0.008576	0.001086		0.002635	0.002473	0.009734	0.001855			59	0.008092	0.007191	0.029326	0.009121	0.01054		0.00684	0.006143	0.044917	0.010115	0.011054
60	0.003972	0.003287	0.009185	0.000883		0.002555	0.002436	0.009953	0.001809			60	0.00838	0.007482	0.029903	0.009216	0.010125		0.006726	0.005964	0.047709	0.00995	0.010605
61	0.005094	0.003984	0.010737	0.001386		0.002201	0.001873	0.009997	0.00236			61	0.00862	0.007636	0.031983	0.012718	0.010385		0.006304	0.005228	0.057124	0.011458	0.010353
62	0.007972	0.004068	0.011943	0.004076		0.001157	0.000828	0.007656	0.008209			62	0.009794	0.007578	0.033166	0.023092	0.012177		0.005439	0.002738	0.077087	0.019534	0.014155
63	0.007422	0.003932	0.012707	0.005102		0.001497	0.000962	0.007606	0.008754			63	0.009775	0.007277	0.033013	0.026286	0.014227		0.005565	0.002787	0.078969	0.021864	0.014693
64	0.007294	0.003197	0.011988	0.008487		0.001752	0.001169	0.006151	0.01031			64	0.010557	0.006132	0.029702	0.050312	0.0164		0.005601	0.002603	0.090518	0.034008	0.01803
65	0.008007	0.00222	0.009513	0.011118		0.001321	0.001006	0.003251	0.009678			65	0.011159	0.004793	0.026467	0.050425	0.021402		0.004525	0.000882	0.1152	0.031189	0.025303
66	0.008783	0.002136	0.00868	0.011514		0.000998	0.000869	0.0029	0.009832			66	0.011581	0.004688	0.026853	0.051329	0.020863		0.00466	0.000704	0.119796	0.03064	0.02605
67	0.010121	0.00168	0.008043	0.011732		0.00074	0.000612	0.002053	0.008878			67	0.011016	0.004875	0.030713	0.031925	0.026914		0.003442	0.00032	0.123422	0.021591	0.026108
68	0.008616	0.00214	0.007424	0.012748		0.000496	-6.7e-05	0.000797	0.006304			68	0.012702	0.00515	0.037974	0.030317	0.041451		0.002355	0.000609	0.112851	0.011481	0.018154
69	0.008453	0.002027	0.00673	0.012781		0.00042	-0.000269	0.000563	0.006103			69	0.013584	0.00521	0.038961	0.030353	0.041612		0.002508	0.000676	0.111214	0.00969	0.015663
70	0.006919	0.001954	0.005222	0.013177		-0.00026	-0.000309	0.000145	0.004885			70	0.015966	0.004818	0.041462	0.031225	0.041167		0.00284	0.000272	0.106521	0.006754	0.009982
71	0.005456	0.001373	0.004058	0.014132		0.000108	-1.7e-05	0.000506	0.004521			71	0.01657	0.004478	0.045276	0.032891	0.042596		0.003028	2e-05	0.107029	0.005687	0.007047
72	0.005236	0.001324	0.00393	0.01392		0.000147	-1.8e-05	0.000665	0.004355			72	0.016528	0.004477	0.045987	0.033801	0.043335		0.003	-2.4e-05	0.107092	0.005769	0.006934
73	0.005138	0.00145	0.003995	0.014486		0.000445	-7.9e-05	0.00047	0.003981			73	0.016166	0.004173	0.04714	0.036265	0.047425		0.002753	0.000113	0.109396	0.005779	0.007132
74	0.005154	0.001548	0.003978	0.014323		0.000505	-0.000226	0.000372	0.003662			74	0.016004	0.004022	0.047146	0.039427	0.051353		0.002673	0.000115	0.109752	0.006142	0.007724
75	0.004995	0.001645	0.00401	0.014715		0.000603	-0.000118	0.000341	0.00368			75	0.015773	0.003872	0.046505	0.040799	0.051754		0.002729	0.000133	0.109785	0.006758	0.008136
76	0.004626	0.002408	0.004209	0.014064		0.000633	2.4e-05	0.000708	0.003483			76	0.01358	0.003597	0.04345	0.052498	0.062543		0.002704	0.000206	0.109992	0.010501	0.011834
77	0.004717	0.002606	0.004172	0.011934		0.000704	0.00036	0.000626	0.003654			77	0.012403	0.003783	0.043964	0.043525	0.052913		0.002848	0.000413	0.109753	0.010753	0.012764
78	0.004019	0.003163	0.005594	0.007768		0.000842	0.000577	0.000972	0.003364			78	0.010564	0.00387	0.045678	0.032258	0.037106		0.0028	0.000495	0.107371	0.010376	0.013059
79	0.00343	0.003434	0.00719	0.002256		0.001517	0.001232	0.002236	0.002945			79	0.00812	0.004267	0.050541	0.015424	0.011539		0.003692	0.001181	0.097032	0.009575	0.010424
80	0.003271	0.003563	0.007844	0.001496		0.001714	0.001646	0.003585	0.002646			80	0.007642	0.004482	0.051748	0.01172	0.005548		0.003913	0.001485	0.095409	0.009445	0.008397
81	0.003551	0.003316	0.007254	0.00134		0.001396	0.001074	0.002884	0.00277			81	0.007486	0.004789	0.050328	0.010184	0.004215		0.003849	0.001355	0.100388	0.009165	0.007625
82	0.003766	0.002854	0.005902	0.002129		0.000905	0.000475	0.001655	0.002982			82	0.007876	0.005202	0.043838	0.010637	0.005655		0.003065	0.000912	0.108882	0.009116	0.007749
83	0.004156	0.002739	0.005688	0.001611		0.000904	0.000392	0.001277	0.002896			83	0.007905	0.00515	0.041021	0.009818	0.004991		0.00306	0.00082	0.109628	0.008984	0.007628
84	0.004166	0.003247	0.007457	0.000577		0.00054	-1.7e-05	0.000587	0.003304			84	0.008672	0.005867	0.035892	0.012202	0.008304		0.002231	0.000833	0.121192	0.009067	0.007455
85	0.005886	0.00399	0.005798	0.001237		0.000351	0.000951	0.001753	0.005919			85	0.00856	0.004877	0.030673	0.008129	0.002838		0.004023	0.000438	0.106307	0.009326	0.006095
86	0.006165	0.005384	0.009421	0.002102		0.001179	0.001268	0.002365	0.006107			86	0.00949	0.005406	0.03312	0.006002	0.00283		0.003212	0.000651	0.102423	0.00858	0.004224
87	0.006288	0.003545	0.009047	0.002103		0.000539	0.00184	0.001728	0.005471			87	0.010558	0.007516	0.030527	0.007707	0.002885		0.002718	0.001285	0.098777	0.009113	0.003412
88	0.005384	0.007636	0.015709	0.004448		0.000984	0.002447	0.004227	0.007869			88	0.013815	0.005448	0.024525	0.007944	0.008724		0.005732	0.002271	0.093329	0.008581	0.004226
89	0.001832	0.002451	0.009648	0.002167		0.002032	0.001455	0.004761	0.004788			89	0.013936	0.005064	0.025995	0.005089	0.00799		0.00652	0.002756	0.087917	0.007895	0.003171
90	0.003216	0.005894	0.010913	0.001135		0.001996	0.000175	0.005228	0.00515			90	0.011537	0.003759	0.029418	0.00639	0.005653		0.006729	0.001649	0.085434	0.006723	0.002023
91	0.00239	0.005882	0.009205	0.001347		0.002512	0.000199	0.006038	0.003337			91	0.012469	0.003329	0.030881	0.006865	0.00609		0.006095	0.002234	0.08824	0.006342	0.002053
92	0.003251	0.002493	0.010199	0.001573		0.001413	0.000601	0.007622	0.004111			92	0.01068	0.005114	0.03559	0.008003	0.005313		0.005672	0.002476	0.093751	0.005191	0.00218
93	0.002753	0.0021	0.011027	0.001844		0.001946	0.001652	0.008953	0.003133			93	0.010586	0.006597	0.036701	0.007964	0.002881		0.006988	0.003389	0.086801	0.006363	0.001742
94	0.00415	0.003964	0.011999	0.002211		0.00162	0.001639	0.009367	0.002579			94	0.010979	0.006715	0.03712	0.00717	0.001794		0.006799	0.004019	0.081947	0.006133	0.002082
95	0.002375	0.003748	0.009847	0.001291		0.001641	0.001546	0.009693	0.001264			95	0.010948	0.006319	0.037073	0.006851	0.001137		0.007914	0.004588	0.073838	0.00598	0.001469
96	0.001307	0.002309	0.014021	0.000643		0.001591	0.001432	0.008749	0.001682			96	0.008604	0.005431	0.034855	0.00542	0.002295		0.007735	0.005165	0.06853	0.004002	0.001751
97	0.00159	0.000809	0.014057	0.000849		0.001806	0.001549	0.007662	0.001641			97	0.008693	0.004772	0.032739	0.005047	0.002555		0.007737	0.004755	0.064447	0.004064	0.001011
98	0.002374	0.001836	0.014664	0.001183		0.002051	0.001612	0.006726	0.001707			98	0.00879	0.005005	0.032442	0.005104	0.002518		0.007344	0.004581	0.064393	0.004237	0.000733
99	0.002909	0.002217	0.0112	0.002128		0.001917	0.001471	0.006357	0.001369			99	0.009506	0.005722	0.033536	0.004892	0.002331		0.007285	0.004453	0.064906	0.004596	0.000381
100	0.002594	0.00199	0.010063	0.001177		0.001809	0.001197	0.007049	0.001224			100	0.008923	0.005749	0.033601	0.00525	0.002669		0.007785	0.004528	0.064747	0.004667	0.000601
101	0.003294	0.001942	0.008884	0.000494		0.001582	0.001142	0.007189	0.00161			101	0.008913	0.005628	0.033286	0.004699	0.002074		0.008049	0.004402	0.063392	0.004223	0.000704
102	0.0035	0.002133	0.00756	0.000409		0.001644	0.001416	0.00666	0.001812			102	0.009781	0.005074	0.03137	0.004412	0.002203		0.008062	0.00434	0.061112	0.003989	0.000642
103	0.004075	0.001752	0.006892	0.000105		0.001925	0.001569	0.005836	0.002128			103	0.010686	0.00589	0.032074	0.00358	0.001999		0.007796	0.004262	0.060812	0.003656	0.000658
104	0.00367	0.00197	0.007152	0.000978		0.002046	0.00157	0.005259	0.00134			104	0.010595	0.005694	0.031829	0.004037	0.003741		0.007831	0.004063	0.060717	0.003742	0.000316
105	0.003078	0.002374	0.007084	0.000127		0.002381	0.001402	0.00509	0.001392			105	0.010753	0.005598	0.031831	0.004681	0.00394		0.008164	0.003853	0.063024	0.003932	0.000245
106	0.001383	0.003109	0.007235	0.000973		0.001936	0.00152	0.004337	0.001483			106	0.011441	0.004572	0.030874	0.004882	0.004042		0.008355	0.003371	0.065434	0.003806	0.000146
107	0.000637	0.003948	0.006555	-7.8e-05		0.001951	0.001762	0.003778	0.002355			107	0.013178	0.003305	0.028669	0.004375	0.001828		0.009054	0.003218	0.070373	0.0039	0.000163
108	0.002411	0.002372	0.005694	-0.000407		0.00147	0.001304	0.002298	0.001868			108	0.015475	0.002575	0.027648	0.004087	0.000886		0.00902	0.002553	0.072469	0.004144	0.001376
109	0.00339	0.002792	0.005225	-0.002232		0.001687	0.000599	0.00289	0.001462			109	0.014357	0.0019	0.024897	0.003327	-0.00069		0.008479	0.002046	0.075859	0.00477	0.000928
110	0.002844	0.001216	0.005008	-0.000767		0.001933	-0.00021	0.002309	0.001449			110	0.013832	0.003479	0.025615	0.004377	0.000178		0.008136	0.001713	0.078012	0.005005	0.002468
111	0.002695	0.002445	0.006	0.001553		0.001277	-9.8e-05	0.001973	0.001724			111	0.014019	0.003866	0.026752	0.005088	0.000854		0.008178	0.00195	0.077974	0.004679	0.001264
112	0.003301	0.002217	0.004578	0.001735		0.00097	0.000132	0.001795	0.001918			112	0.014959	0.003969	0.025832	0.004642	0.001745		0.007969	0.001615	0.080444	0.004525	0.001701
113	0.00218	0.001166	0.003308	0.000756		0.001057	0.000321	0.001281	0.001802			113	0.013983	0.003401	0.02484	0.004392	0.002058		0.007368	0.001549	0.083186	0.004064	0.001773
114	0.002427	0.001107	0.003226	0.000529		0.001156	0.000342	0.001265	0.001745			114	0.014824	0.00338	0.024253	0.003974	0.001835		0.007215	0.001388	0.085668	0.003929	0.001913
115	0.002362	0.001014	0.003288	0.000447		0.00115	0.000332	0.001271	0.001755			115	0.014837	0.003324	0.02411	0.003982	0.001809		0.007243	0.001372	0.085662	0.003889	0.001944
116	0.002713	0.000975	0.003794	0.000326		0.001281	0.000342	0.001562	0.001513			116	0.015897	0.003453	0.023614	0.00355	0.001478		0.007553	0.001364	0.083904	0.003684	0.00177
117	0.002602	0.000652	0.004385	-0.000115		0.001315	0.000328	0.001977	0.001362			117	0.015385	0.003455	0.023749	0.003698	0.001741		0.008078	0.001484	0.078909	0.003528	0.001483
118	0.002751	0.000365	0.004045	0.00017		0.001509	0.000366	0.001849	0.001342			118	0.015483	0.003415	0.023868	0.003304	0.001666		0.008669	0.001641	0.075219	0.003524	0.001376
119	0.002948	0.000389	0.003868	8.1e-05		0.001625	0.00035	0.001958	0.001715			119	0.015445	0.003231	0.023965	0.003152	0.001484		0.009031	0.001742	0.072302	0.003548	0.001481
120	0.002863	0.000431	0.003779	0.000453		0.001759	0.000437	0.001976	0.001706			120	0.01536	0.003213	0.02403	0.003116	0.001484		0.009119	0.001778	0.071633	0.00356	0.001527
121	0.002954	0.001326	0.003883	0.000343		0.002263	0.000352	0.003232	0.001653			121	0.0146	0.003569	0.02505	0.003543	0.000873		0.009693	0.002604	0.062108	0.003784	0.000816
122	0.000954	0.00016	0.00257	-0.00013		0.003195	0.000722	0.0033	0.000814			122	0.013793	0.00407	0.02692	0.00369	0.002836		0.010223	0.002949	0.05564	0.003746	0.0006
123	0.002	-0.001033	0.002869	-0.001553		0.001963	0.000125	0.00382	0.001796			123	0.011926	0.005128	0.027293	0.004901	0.002382		0.009348	0.002594	0.057415	0.004424	0.000402
124	0.000811	-0.001281	0.004089	-0.000345		0.001607	6.4e-05	0.003558	0.003589			124	0.010663	0.004448	0.031097	0.004501	0.002383		0.009459	0.003206	0.059192	0.006172	0.000813
125	0.001219	0.000149	0.003687	-0.000777		0.001872	0.000486	0.003247	0.002779			125	0.009161	0.005574	0.032277	0.004088	0.001166		0.009171	0.003055	0.060707	0.007213	0.000767
126	0.00248	0.00137	0.003187	0.000251		0.002333	0.000699	0.003298	0.002303			126	0.011306	0.004797	0.030604	0.00385	0.001895		0.009108	0.003333	0.056727	0.006534	0.000809
127	0.00279	0.001502	0.003128	0.000187		0.002424	0.000701	0.00333	0.002018			127	0.011497	0.004868	0.030134	0.003857	0.001651		0.009098	0.003327	0.05623	0.00628	0.000705
