# Supplementary material for: Observation of coordinated RNA folding events by systematic cotranscriptional RNA structure probing
Source: Nat Commun. 2023 Nov 29;14:7839. doi: 10.1038/s41467-023-43395-9 (PMC10687018; doi:10.1038/s41467-023-43395-9)
Supplement: Supplementary file 6 — Source Data [file 41467_2023_43395_MOESM6_ESM.zip › Source_Data/FigS14_Source_Data.xlsx]

## Sheet: a, TECprobe 0mM NaF
Transcript Length	1	2	3	4	5	6	7	8	9	10	11	12	13	14	15	16	17	18	19	20	21	22	23	24	25	26	27	28	29	30	31	32	33	34	35	36	37	38	39	40	41	42	43	44	45	46	47	48	49
20	-0.000275	0.00012	-0.0002	-5.9e-05	0.000158	0.000672	0.000325	0.000704	0.00103	0.001255	-0.000287	0.000857	2.8e-05	0.001967	-0.000408	0.001458	0.000425	0.00078	0.000769	0
21	0.001014	0.000226	0.000178	0.000634	-0.000179	0.001373	-0.000796	0.000505	0.000526	0.001029	-0.00019	0.001431	0.000253	0.000935	-0.000582	0.001368	0.000314	0.001292	0.002108	0.000169	0
22	0.001508	0.000129	0.00032	0.000662	-0.00018	0.000411	-0.000924	3.4e-05	-7.7e-05	-0.000332	0.000113	0.00118	-0.000361	0.000584	-0.000502	0.001857	-0.000436	0.000917	0.003275	-1.3e-05	0.000123	0
23	0.001563	-0.000209	0.002061	-2.1e-05	0.00046	-0.000343	-2.8e-05	4.7e-05	0.000341	-0.000685	-0.000104	0.001018	-0.000241	-0.000728	-0.000803	0.001568	-0.00023	0.00103	0.003645	0.000168	-7.9e-05	-2e-05	0
24	0.001469	-0.000349	0.003811	2.5e-05	0.001169	0.000444	0.00029	-0.000124	-0.000766	-0.000337	3.6e-05	-4.7e-05	-0.000455	0.000298	-0.000442	0.001718	-0.000477	-0.000107	0.002777	0.000199	-0.000409	0.000244	-0.000124	0
25	-6.1e-05	-0.000279	0.004145	0.000905	0.00237	-0.000506	7.1e-05	0.000518	-0.002036	0.000575	0.001438	8.4e-05	0.000147	0.000482	0.001189	0.000239	-0.001471	-0.000945	-0.006936	-0.000746	0.000718	0.001006	-0.000538	-5.2e-05	0
26	-0.003182	0.00206	0.001525	-0.000154	0.0027	-4.8e-05	-0.004036	0.000383	-0.002646	-0.000569	0.00182	0.000632	-0.000405	0.001896	0.001815	0.000714	-0.005654	-0.001683	-0.0091	-0.002156	-0.000586	-0.00049	-0.000128	-0.001667	-2.6e-05	0
27	2.4e-05	0.000873	0.004393	0.000586	0.002075	0.002857	-0.00044	0.000112	-0.00018	0.000856	-0.000566	0.000389	-0.000105	0.001291	0.000615	-0.000312	-0.003132	-0.001432	-0.001886	0.001036	0.000882	0.000643	0.002267	3.8e-05	4e-06	0	0
28	0.000789	0.000695	0.00496	0.00036	0.003473	0.001327	0.000522	0.001142	0.000123	0.001171	-0.000422	0.000275	0.000119	0.001646	0.001986	0.000236	-0.002517	-0.002111	-0.001402	0.000437	-8.1e-05	0.000653	0.00299	-0.000364	3.6e-05	0.000269	5e-06	0
29	0.00191	0.000281	0.00492	-9.5e-05	0.006837	0.000976	0.000742	0.003086	-0.00012	0.000682	0.000861	0.000514	0.000617	0.001984	0.00192	-0.000124	-0.001516	-0.004617	-0.00258	0.000395	-0.000143	0.000752	0.002168	-0.00023	-0.000163	0.000207	-1e-06	1.8e-05	0
30	0.002133	0.00031	0.005213	-0.000273	0.006256	0.000837	0.002387	0.005442	-0.001117	0.001219	0.00149	0.000642	0.000646	0.001831	0.002407	0.000601	-0.001143	-0.006667	-0.004248	-0.000647	-0.000606	0.000678	0.00162	-0.000558	-0.000164	-4.4e-05	-0.000188	-0.000691	2.4e-05	0
31	0.002287	-0.00041	0.005309	-0.000229	0.008126	2.7e-05	0.003034	0.005293	-0.003097	0.000843	0.002262	0.001056	0.000697	0.002426	0.00167	0.000111	-0.000746	-0.010031	-0.006198	-0.00154	-0.000891	0.000532	0.000127	-0.000213	-0.000553	4.9e-05	-0.000903	-0.001045	0.000348	5.3e-05	0
32	-0.000161	-0.000861	0.005014	0.001742	0.010856	0.000237	-0.000166	0.003627	-0.00321	0.000509	0.00091	0.001977	0.00199	0.004599	0.002462	0.00033	-0.000283	-0.003158	-0.008933	-0.004164	-0.002391	-1.9e-05	0.00409	0.001905	-0.001334	-0.000189	-0.000422	-0.002686	-0.000718	-9.8e-05	-2.5e-05	0
33	0.000139	0	0.005218	0.001704	0.013427	0.000473	-0.000512	0.002229	-0.000976	0.000566	0.00154	0.002478	-0.000302	0.004468	0.004729	-0.000405	-0.000383	-0.001588	-0.004608	-0.002172	-0.00211	-9e-05	0.004588	0.001425	-0.000836	-5.9e-05	-0.000377	-0.001499	-0.000851	0.000349	4.4e-05	-3.6e-05	0
34	3.6e-05	0.000381	0.005214	0.001405	0.015257	0.00043	-0.00037	0.002062	-0.000534	0.00055	0.002319	0.002372	-0.000378	0.005534	0.005959	-0.000195	-0.000236	-0.001128	-0.00361	-0.001255	-0.001378	-0.000387	0.004521	0.001006	7.4e-05	-0.000274	-0.000442	-0.001517	-0.000994	0.00026	-0.000831	-0.000373	-1.5e-05	0
35	0.000488	0.000115	0.006148	0.001168	0.016337	-8.7e-05	-0.000526	0.001744	1e-05	0.000309	0.001257	0.002163	-0.000552	0.006217	0.005947	-4.7e-05	-6.3e-05	-0.000548	-0.001908	-0.000308	-0.0003	-0.000258	0.003552	0.001348	-0.000203	-0.000809	4.8e-05	-0.001083	-0.001318	0.000314	-0.000684	-0.000519	0.000883	2.9e-05	0
36	0.000393	-4.9e-05	0.006231	0.00083	0.019194	-0.000454	-0.000188	0.000948	-0.000429	0.00042	0.001875	0.002155	3.9e-05	0.007215	0.007838	0.000485	-5.5e-05	-0.00025	-0.001275	-0.000268	-3.3e-05	-0.000149	0.003592	0.001266	0.000184	-0.000661	1e-06	-0.001762	-0.00158	0.000392	-0.0001	-0.000467	0.001852	-0.0001	-1.2e-05	0
37	0.000127	-0.000233	0.00562	0.000718	0.019198	-0.001049	8.5e-05	0.000661	-0.00042	0.000255	0.001045	0.002373	0.000355	0.006965	0.008325	0.000401	-6.2e-05	-0.000561	-0.001163	-0.000229	-7.4e-05	0.000184	0.003399	0.001428	-4e-06	-0.000686	-0.000419	-0.000969	-0.001394	0.000291	0.000438	-0.000305	0.002397	-0.000356	0.000766	-2.9e-05	0
38	-0.000711	0.00016	0.004507	0.000504	0.020429	-0.000201	0.000655	0.000445	-0.000662	0.000179	0.000994	0.002178	0.000118	0.007193	0.009946	0.00028	-3.2e-05	-0.000697	-0.001471	-0.000501	-0.000141	0.000214	0.003626	0.000749	0.000985	-0.000117	-0.001411	-0.000856	-0.000974	0.000375	0.000507	-9.2e-05	0.00199	-0.000302	0.001113	-0.00076	0	0
39	-0.000844	0.000223	0.004717	0.000217	0.019773	-0.000459	0.000473	0.000172	-0.000175	0.000451	0.001005	0.002053	0.00044	0.007403	0.008605	-0.000277	-2.8e-05	-0.000398	-0.001862	-0.000517	0.000107	0.000415	0.003866	0.000851	0.000853	-0.000203	-0.000663	0.000141	-5.7e-05	0.000717	5.9e-05	0.000102	0.001336	-0.00045	0.000699	-4.6e-05	-0.000611	5e-05	0
40	-0.000237	0.000109	0.004825	0.000312	0.020502	-0.000823	0.00072	0.000452	-0.000264	0.000455	0.002053	0.002171	5e-06	0.007222	0.009875	-8.4e-05	0.000474	-7.6e-05	-0.000766	-0.000427	-0.000635	0.000365	0.004434	0.000578	0.001267	0.000873	-0.000613	0.000346	0.000364	0.000555	-0.001133	-7.5e-05	0.00087	-0.000195	0.001072	0.000341	-0.000681	0.000808	4.4e-05	0
41	0.000162	-3.6e-05	0.005041	0.000324	0.021174	-0.001105	0.000516	0.000583	-0.000325	0.000479	0.001748	0.00227	-2.1e-05	0.007484	0.010278	-8.4e-05	0.000721	-1.9e-05	4e-06	-0.000382	-0.000571	0.000346	0.004399	0.000869	0.001173	0.001029	-0.00058	0.000204	0.000343	0.0004	-0.000731	-0.000168	0.000933	-0.0001	0.001013	0.000667	-0.000141	0.000799	-6.6e-05	6.2e-05	0
42	0.000552	-0.000102	0.004871	0.000531	0.021008	-0.001021	6.6e-05	0.000422	-0.00058	0.000254	0.001927	0.001975	-0.000464	0.007693	0.011197	9.2e-05	0.00067	7.9e-05	0.001139	-0.000176	-0.000726	0.000151	0.004349	0.000939	0.001803	0.001347	-0.000885	0.000724	0.000317	0.00013	-0.000976	-0.000953	0.000762	-2.5e-05	0.001017	0.000517	-4.5e-05	0.000639	-4.6e-05	9e-05	1.5e-05	0
43	0.000225	-0.000415	0.004594	0.000489	0.021347	-0.000473	-0.000329	-0.000482	-0.000275	0.000108	0.001403	0.001425	-0.000274	0.010157	0.012055	0.000431	0.000607	-0.000233	0.001242	-0.000422	4e-05	3.3e-05	0.004774	0.001561	0.002717	0.001964	-0.000666	0.001888	-0.000222	-4.1e-05	-0.000314	-0.001817	0.000604	7e-05	4.6e-05	0.000412	0.000372	-4e-05	0.000418	0.000666	0.000812	-1.4e-05	0
44	0.000398	-0.00013	0.003592	0.000241	0.02316	-0.000645	0.000226	-0.00035	-0.000553	5.9e-05	0.001376	0.001637	-0.000413	0.010805	0.013249	0.00072	2.8e-05	-0.000197	4.1e-05	-0.00084	-0.000113	-6.7e-05	0.005346	0.001789	0.003154	0.002247	0.000558	0.003336	-0.000376	0.001796	-0.00099	-0.001819	0.000466	0.000105	5.8e-05	0.000151	-0.000124	0.000446	0.00106	0.000693	0.00086	0.000398	8e-06	0
45	2.2e-05	-0.000164	0.002717	0.000251	0.024319	-0.000695	0.000804	-0.000743	-0.000742	0.000418	0.001155	0.001902	-0.000149	0.011691	0.013852	0.00054	2.3e-05	-0.000417	-0.001044	-0.000705	-0.000322	-2.6e-05	0.005717	0.002133	0.003975	0.002987	0.001323	0.004474	-0.000714	0.002742	-0.000689	-0.001393	0.000848	3.5e-05	0.000364	0.001207	0	0.000759	0.00117	0.000602	0.00037	0.000198	0.000482	-1.1e-05	0
46	0.000469	0.000106	0.0027	-3.6e-05	0.024692	-0.000507	0.000884	-0.000687	-0.001067	0.00045	0.00121	0.002574	-0.000173	0.010995	0.015412	0.000275	-0.000241	-0.000263	-0.000964	-0.00064	-0.000537	9e-05	0.00582	0.002564	0.004244	0.003263	0.001758	0.004999	-0.000401	0.004311	-0.000995	-0.000617	0.001131	0.000268	0.000772	0.001306	0.00073	0.001042	0.000959	0.000287	0.000247	-0.000112	0.000473	0.000185	3.6e-05	0
47	-0.00041	0.000131	0.001994	-0.000511	0.023862	-0.000343	-0.000186	-0.000122	-0.00108	0.000485	0.001197	0.002848	0.000338	0.011784	0.015723	0.000674	-0.000238	0.000157	-0.000656	-0.000293	-0.000422	0.000123	0.005459	0.002965	0.004613	0.003403	0.002672	0.006795	-6e-06	0.007405	-0.000512	0.000191	0.001825	9.5e-05	0.001384	0.000863	0.000397	0.000797	0.000384	0.00057	0.000117	4.9e-05	0.001146	0.000268	0.001549	5.7e-05	0
48	-0.000373	0.000144	0.001761	-0.000566	0.024399	0.000282	-7.7e-05	-2e-06	-0.001187	0.000267	0.000936	0.003232	0.000655	0.012472	0.016522	0.001151	-0.000301	0.000289	-0.000622	-0.00065	-0.000339	0.00015	0.005416	0.003263	0.004654	0.00353	0.002939	0.00879	2.4e-05	0.009114	-0.00102	0.001034	0.002233	0.000253	0.001414	0.000772	8.9e-05	0.001011	0.000109	0.000757	0.000272	0.000271	0.000693	0.000146	0.002081	0.000152	-1e-05	0
49	-0.00042	4.7e-05	0.001809	-0.00048	0.02424	-1e-06	-0.00075	-0.000401	-0.00133	0.000128	0.001124	0.003615	0.001276	0.014384	0.018582	0.000965	-0.000353	0.000551	-0.00041	-0.000875	-0.000499	-2.9e-05	0.005873	0.003352	0.004964	0.00345	0.003372	0.010847	-0.000288	0.011564	-0.000629	0.00081	0.002502	0.000213	0.001834	0.001177	-0.000934	0.000385	0.000633	0.000691	5e-05	0.000213	0.0006	0.000354	0.001274	-3.2e-05	-0.000112	4e-05	0
50	0.000271	-0.000236	0.002162	0.000272	0.02383	-0.001331	-0.000533	-0.0012	-0.001299	0.000214	0.001436	0.00459	0.001893	0.017319	0.024437	0.000658	-0.000125	-0.000778	-0.001454	-0.001362	-0.001404	0.000368	0.00637	0.00286	0.005595	0.003477	0.001849	0.015755	-0.001425	0.015076	-0.000499	0.002149	0.0038	0.000488	0.002333	0.000925	-0.001792	9.8e-05	0.000937	-5.6e-05	2.5e-05	-0.0003	6e-05	4.2e-05	0.000495	-0.000737	-0.001019	1e-05	4.1e-05
51	-0.000262	-0.000231	0.002062	0.000229	0.023477	-0.001902	-0.001002	-0.000477	-0.001772	0.000137	0.001762	0.004374	0.001014	0.017868	0.025139	0.000485	-7.1e-05	-0.000791	-0.002367	-0.001204	-0.00166	0.00029	0.006657	0.002618	0.006095	0.003119	0.002592	0.015569	-0.001333	0.016994	-0.000235	0.002578	0.00439	0.000385	0.003106	-0.000296	-0.001849	-0.000278	0.001009	-0.000255	-0.000541	-0.000937	3.2e-05	-0.000236	0.00023	-0.000281	-0.001875	-6.7e-05	4.9e-05
52	-0.000426	-0.000295	0.001962	0.000294	0.02232	-0.001038	7.3e-05	0.00031	-0.001169	0.000111	0.001933	0.004001	0.000616	0.016486	0.02237	0.000906	0.000441	-0.001328	-0.001862	-0.000888	-0.000802	0.000333	0.006785	0.002586	0.005895	0.003382	0.002737	0.014005	-7.9e-05	0.022706	0.00021	0.004631	0.006635	0.00042	0.00542	0.000225	0.000985	0.001234	0.002183	0.001065	2.3e-05	1.4e-05	0.00021	0.000127	0.000829	0.000708	0.000236	-0.000368	0.002019
53	-0.000394	-0.000209	0.001952	8.2e-05	0.021372	-4e-06	-0.000322	-0.000207	-0.000882	-4.6e-05	0.001778	0.003544	0.000675	0.016119	0.018438	0.000478	0.000234	-0.000753	-0.002375	-0.000396	-0.000187	0.000222	0.006794	0.002376	0.005483	0.003839	0.003474	0.011348	0.00092	0.025054	0.00019	0.004645	0.008566	0.001011	0.008006	0.000862	0.000919	0.001162	0.003511	0.004106	0.000336	0.000199	-0.000149	0.000896	0.001029	0.000375	0.000831	9.9e-05	0.002682
54	-0.000156	-0.000194	0.002084	3.4e-05	0.021754	0.000146	0.000142	-0.000147	-0.000657	6e-06	0.001908	0.003509	0.001035	0.015865	0.018248	0.000416	0.000174	-0.000737	-0.002032	-0.000356	-0.00018	0.000246	0.006688	0.002395	0.005334	0.003791	0.003437	0.01116	0.001039	0.026092	0.000317	0.004768	0.008777	0.001057	0.008274	0.001007	0.001071	0.001211	0.003569	0.004293	0.000435	0.000297	-6.5e-05	0.001026	0.001173	0.000238	0.000908	-3.6e-05	0.002855
55	0.000294	-0.000264	0.001576	-0.000187	0.021741	-5.3e-05	-0.000375	-0.000552	-0.000533	7.3e-05	0.00182	0.003333	0.00143	0.016345	0.016913	0.000253	0.0001	-0.00068	-0.002312	-0.000293	-0.000145	0.000399	0.00701	0.002446	0.005537	0.003629	0.003433	0.011581	0.00147	0.025814	0.000379	0.004357	0.008905	0.001316	0.008666	0.001395	0.000961	0.001478	0.003706	0.005475	0.000984	5.1e-05	0.000342	0.00085	0.000665	-2.2e-05	0.00067	-8.4e-05	0.002622
56	0.000392	-0.000158	0.001291	-0.000514	0.023209	-0.00124	-0.000254	-0.000599	-0.000384	-9.2e-05	0.001778	0.003383	0.00228	0.016689	0.016983	0.000287	0.000452	-0.001134	-0.001907	-0.000612	-0.000552	0.000664	0.008573	0.003125	0.006049	0.002992	0.003506	0.012291	0.001688	0.028046	0.000388	0.004974	0.007609	0.001301	0.009112	0.001371	0.001891	0.002667	0.003362	0.0048	0.001251	-0.00032	0.001519	0.000336	0.000235	0.001085	6e-06	-0.000548	0.002071
57	8e-05	-0.000116	0.001187	-0.000674	0.023199	-0.001308	-0.000532	-0.000346	-0.000743	-2.1e-05	0.002079	0.003699	0.001891	0.01667	0.016952	0.000278	0.000511	-0.001214	-0.00248	-0.000698	-0.00041	0.000442	0.009095	0.003196	0.006057	0.002997	0.003396	0.012518	0.001219	0.028199	2.4e-05	0.005043	0.007875	0.001489	0.009105	0.000686	0.001726	0.002901	0.003672	0.005021	0.001354	-0.000377	0.001625	0.000506	-2.6e-05	0.000906	-0.000186	5.1e-05	0.002287
58	-0.000995	0.000137	0.001679	-0.000449	0.022659	-0.001198	-0.000226	-0.000387	2.7e-05	0.000107	0.002666	0.004378	0.00146	0.01604	0.016137	0.000585	0.000347	-0.000345	-0.001994	-0.001106	-0.000318	0.000421	0.010134	0.00311	0.006216	0.002441	0.004366	0.010192	0.001052	0.027341	0.000308	0.006017	0.009151	0.001537	0.01001	-0.000897	0.00109	0.002798	0.00513	0.006403	0.001037	0.000244	0.001816	0.000744	0.001028	0.000878	0.0004	0.000641	0.001383
59	-0.000414	-0.000339	0.001366	-0.000393	0.021493	-0.001118	-0.00012	-0.000832	7e-06	0.000284	0.003513	0.004655	0.001776	0.015123	0.015327	0.000685	-0.000119	-4.3e-05	-0.002055	-0.000963	-0.000371	9.3e-05	0.011301	0.003503	0.006064	0.002208	0.004339	0.00913	0.000239	0.024391	0.00111	0.005468	0.010606	0.001511	0.009168	-0.000504	-0.000248	0.003373	0.006516	0.008576	0.001457	0.000254	0.001718	0.000912	0.002371	-5e-06	0.001464	0.000525	0.001086
60	-0.000461	-0.000304	0.001682	-0.00028	0.021207	-0.000765	-0.000171	-0.000884	0.00018	0.000244	0.003972	0.004615	0.001669	0.015362	0.015219	0.000705	-5.3e-05	1e-05	-0.001996	-0.000831	-0.000432	0.0002	0.011436	0.003588	0.006252	0.002168	0.00409	0.00862	0.000571	0.023756	0.001324	0.005372	0.011309	0.001452	0.009005	1.2e-05	-0.000288	0.003287	0.00672	0.009185	0.001349	0.000421	0.001857	0.001144	0.002803	0.000122	0.001841	0.000262	0.000883
61	6.1e-05	-0.000525	0.001867	-0.000145	0.021661	-0.000272	-0.00049	-0.00093	-0.000613	0.00058	0.005094	0.003978	0.001846	0.014732	0.014245	0.000286	-0.000266	2.4e-05	-0.00189	-0.000546	-0.000528	7.6e-05	0.011573	0.004287	0.006039	0.002484	0.003098	0.007635	0.000563	0.021691	0.001003	0.004633	0.011629	0.001529	0.007826	0.000449	0.000155	0.003984	0.006993	0.010737	0.00152	-1.5e-05	0.002584	0.001343	0.004516	6.7e-05	0.001671	0.000243	0.001386
62	0.000686	-0.000169	0.002072	-0.00027	0.021903	-0.00018	4.2e-05	-0.000694	-0.000969	0.000952	0.007972	0.002797	0.000115	0.014367	0.012263	0.000131	-0.000216	7.2e-05	-0.002401	0.000312	-0.000151	0.000123	0.011989	0.005333	0.005096	0.002026	0.001428	0.00608	0.000438	0.019588	0.00041	0.005416	0.011534	0.001235	0.006721	-0.000138	0.000896	0.004068	0.007226	0.011943	0.001375	8e-06	0.004192	0.001658	0.005843	0.0006	0.001403	0.000388	0.004076
63	0.001046	-0.000121	0.001897	-0.000271	0.022315	-0.000616	-0.000312	-0.000837	-0.000319	0.001174	0.007422	0.003113	0.000598	0.013704	0.011639	0.000569	-8.3e-05	-8.3e-05	-0.001551	-8e-05	-0.000353	0.00021	0.011895	0.005043	0.005352	0.001926	0.001524	0.006748	0.000315	0.018941	6.7e-05	0.004691	0.011075	0.001453	0.006596	-6.4e-05	0.000914	0.003932	0.007163	0.012707	0.001611	9.5e-05	0.003943	0.000958	0.006633	0.000729	0.001141	0.000817	0.005102
64	0.000963	0.000145	0.001767	-0.000414	0.022294	-0.000705	-0.0003	-0.000396	-0.000168	0.000963	0.007294	0.002848	-0.000292	0.012651	0.011845	0.000897	0.000322	-0.000907	-0.001832	-0.000369	-0.000789	-1.2e-05	0.012073	0.004382	0.005366	0.002241	0.001407	0.006613	-0.000551	0.015111	-0.000605	0.00419	0.008354	0.000917	0.005398	0.000416	0.000514	0.003197	0.00605	0.011988	0.001754	-1.9e-05	0.003497	0.000864	0.008762	0.001178	0.000784	0.000602	0.008487
65	5.3e-05	-0.00047	0.00239	-0.000183	0.022819	-0.000974	-0.000632	0.000175	-0.000916	0.001407	0.008007	0.002276	0.00045	0.009141	0.010525	0.001043	0.000119	-0.000828	-2.5e-05	-0.000927	-0.000683	3.8e-05	0.012712	0.003425	0.005743	0.002788	0.002346	0.004711	-0.000225	0.010996	-0.001148	0.002861	0.007683	0.000875	0.003151	0.000623	0.000401	0.00222	0.004473	0.009513	0.001716	0.000209	0.003014	0.000446	0.010294	0.001138	0.000842	0.000533	0.011118
66	0.000121	-0.000353	0.002478	-8.3e-05	0.022459	-0.00086	-0.000447	0.000274	-0.001383	0.001274	0.008783	0.001874	0.000303	0.008798	0.010239	0.000799	4.9e-05	-0.000754	-0.000959	-0.000944	-0.000577	-0.000161	0.013034	0.003575	0.005596	0.002957	0.002487	0.003885	-0.000239	0.01007	-0.001178	0.003027	0.007297	0.000714	0.00256	0.000395	8e-05	0.002136	0.004154	0.00868	0.001547	6.9e-05	0.003055	0.00064	0.01028	0.001091	0.001034	0.000205	0.011514
67	-0.000533	-0.000589	0.003201	-9.1e-05	0.019798	-0.000653	-0.000635	6.2e-05	-0.001328	0.001508	0.010121	0.001341	0.000916	0.007844	0.0087	0.000891	-5.5e-05	-0.000485	-0.001226	-0.000401	-0.000246	-6.5e-05	0.014337	0.003459	0.004704	0.002159	0.002382	0.002301	0.000393	0.009816	-0.000434	0.003225	0.009061	0.000963	0.002593	-0.000378	-0.000397	0.00168	0.004073	0.008043	0.001322	0.000773	0.003329	0	0.008356	0.000604	0.000497	0.00054	0.011732
68	-0.000382	3e-05	0.003261	-0.000282	0.016079	-0.000433	-0.00058	-0.00077	-0.000129	0.001532	0.008616	0.000304	0.00098	0.007556	0.004174	0.000689	0.000132	-0.000861	-0.002043	0.000834	-0.000514	-0.000246	0.015873	0.003094	0.003173	0.00135	0.001704	0.001671	0.000851	0.010072	-9.7e-05	0.003275	0.00937	0.000774	0.00313	-0.001001	-7e-05	0.00214	0.003965	0.007424	0.000637	0.001426	0.002164	-0.00017	0.004731	0.000314	6.1e-05	0.000231	0.012748
69	-0.000913	0.000228	0.00327	-0.000445	0.015971	-0.000282	-0.000325	-0.000183	-0.000153	0.001203	0.008453	5e-06	0.001022	0.006607	0.004718	0.000566	0.000358	-0.000816	-0.001763	0.001174	-0.000785	-0.00037	0.01576	0.002547	0.003189	0.001431	0.001924	0.001992	0.000356	0.010528	-2e-06	0.002866	0.008378	0.000635	0.003297	-0.001004	2.3e-05	0.002027	0.004042	0.00673	0.001084	0.001454	0.00208	0.000297	0.004181	0.000321	-0.000557	0.000129	0.012781
70	-0.000181	0.00045	0.002542	-0.000253	0.016175	-0.000219	0.000521	-0.000477	-0.000606	0.00106	0.006919	-0.000697	0.001049	0.004653	0.002703	0.000528	0.000373	-0.000484	-0.001905	0.000789	-0.000626	-0.000203	0.016508	0.002647	0.002653	0.00187	0.0016	0.000268	-0.000319	0.010676	0.000298	0.002435	0.007479	0.001081	0.003274	-0.001125	-0.000236	0.001954	0.00393	0.005222	0.001334	0.001189	0.001686	0.000443	0.002448	8.3e-05	-0.000294	-0.00045	0.013177
71	0.000339	9.2e-05	0.002375	8.8e-05	0.01528	-0.000327	-0.000341	0.000165	-0.000468	0.000849	0.005456	0.000186	0.000607	0.002899	0.002549	0.000708	0.000626	-0.000143	-0.002342	-0.000154	-7.7e-05	0.000315	0.015761	0.002219	0.002993	0.000894	0.001489	0.001577	-0.000448	0.011366	0.000455	0.003802	0.009347	0.001929	0.003267	-0.001537	-0.000831	0.001373	0.002329	0.004058	0.000773	0.000588	0.00171	0.000232	0.00299	0.000245	1.3e-05	0.000215	0.014132
72	0.000528	1.4e-05	0.00261	0.000134	0.014959	-0.00035	-0.000502	-8e-05	-0.000632	0.000803	0.005236	0.000571	0.000511	0.002676	0.002282	0.000699	0.000495	0.000183	-0.002042	-0.000329	-5.9e-05	0.000505	0.015796	0.002486	0.002975	0.000875	0.001221	0.001341	-0.000228	0.011177	0.000717	0.004344	0.009893	0.001931	0.003039	-0.001617	-0.000936	0.001324	0.002223	0.00393	0.000504	0.00048	0.00171	0.000108	0.002651	0.000329	0.000356	0.000112	0.01392
73	0.000389	8.4e-05	0.00273	-3.8e-05	0.014605	-0.000199	-0.000846	0.000145	1.1e-05	0.000791	0.005138	0.000356	8.8e-05	0.002332	0.002041	0.000386	0.000179	0.000101	-0.001395	-0.000345	-9.8e-05	0.000192	0.015149	0.002536	0.002965	0.000802	0.00112	0.001274	-0.000117	0.011317	-9.6e-05	0.003881	0.009639	0.001317	0.002728	-0.001441	-0.000962	0.00145	0.002194	0.003995	0.000819	0.000722	0.001424	0.000928	0.003426	0.000528	0.000437	0.000207	0.014486
74	0.00028	0.000165	0.00294	-0.00012	0.014296	2e-06	-0.000465	-0.000127	6.7e-05	0.000697	0.005154	0.000241	-0.000122	0.002142	0.002103	0.000388	-3.1e-05	0.000125	-0.001081	-0.000135	-0.000412	5.1e-05	0.014733	0.002616	0.003046	0.000979	0.000699	0.000814	-7.1e-05	0.011015	-0.000423	0.003258	0.009433	0.00112	0.002743	-0.001057	-0.001131	0.001548	0.002343	0.003978	0.001134	0.000595	0.0013	0.001272	0.003767	0.000789	-0.000137	8.3e-05	0.014323
75	0.000423	-4.8e-05	0.002624	-9.6e-05	0.014644	-3.5e-05	-0.000313	8.1e-05	0.000221	0.000812	0.004995	0.000155	-7.8e-05	0.002404	0.002394	0.000449	-1e-05	-0.000126	-0.001379	-0.000261	-0.000222	-6e-06	0.014665	0.002479	0.002875	0.000845	0.000734	0.001044	-0.000275	0.01094	-0.000539	0.002929	0.009254	0.001133	0.002862	-0.000695	-0.000769	0.001645	0.002258	0.00401	0.001319	0.000507	0.001449	0.001244	0.004735	0.001011	-3.5e-05	0.000145	0.014715
76	0.000953	0.000667	0.00176	0.000254	0.014028	-0.00088	0.001095	-0.000707	-0.000427	0.000386	0.004626	0.001231	1.8e-05	0.003484	0.003569	0.001196	0.000311	-0.000947	-0.003761	-0.000494	-0.000602	-0.000109	0.013417	0.002422	0.004406	0.000368	-0.00052	0.002256	-0.000632	0.010335	6.8e-05	0.002698	0.009148	0.00117	0.003941	0.000342	0.000445	0.002408	0.001678	0.004209	0.001301	-0.001479	0.002513	0.000297	0.007764	0.001961	-0.002033	2.2e-05	0.014064
77	0.00105	0.000681	0.001575	0.000444	0.016156	-0.000583	-0.000181	0.00012	-2.3e-05	0.00021	0.004717	0.001488	0.001282	0.00574	0.003525	0.000633	0.000209	-0.001198	-0.002396	-0.000803	-0.000374	-0.000109	0.013217	0.002662	0.00333	0.000543	-0.000208	0.001949	-0.000697	0.010282	0.000602	0.003847	0.00756	0.000798	0.004072	-0.000468	0.00028	0.002606	0.001851	0.004172	0.001122	-0.000445	0.001957	0.001028	0.007676	0.001082	-0.001876	-0.000316	0.011934
78	0.000854	0.001336	0.001364	0.000328	0.015996	-0.000298	-4e-06	0.000157	0.000546	8.2e-05	0.004019	0.002002	0.000671	0.007855	0.004769	0.000513	0.000317	-0.000821	-0.000792	-0.000244	-0.000617	-0.000156	0.012681	0.002648	0.003883	0.000453	2.8e-05	0.001351	-0.000724	0.010037	-0.00054	0.003035	0.007116	0.000943	0.00414	-0.000809	-0.000721	0.003163	0.002015	0.005594	0.00142	-0.000246	0.001761	0.001227	0.005582	5.9e-05	-0.001521	0.000313	0.007768
79	0.000317	0.000377	0.001464	0.000277	0.016636	0.000166	0.000235	0.000388	-4e-05	0.000505	0.00343	0.001741	0.000587	0.008513	0.007619	0.001145	0.000196	-0.000136	-0.000209	8e-05	-0.000222	-0.000331	0.012417	0.003078	0.003069	0.000726	-5.1e-05	0.001609	-0.000401	0.008442	-0.000727	0.001551	0.005637	0.001064	0.003852	-0.001189	-0.00102	0.003434	0.00257	0.00719	0.002202	0.001612	0.000987	0.000929	0.002565	0.000403	0.000688	0.000209	0.002256
80	0.000301	0.000403	0.001312	0.000101	0.016025	0.000272	0.000487	0.000278	-0.000202	0.000444	0.003271	0.001799	0.000124	0.008546	0.00855	0.001066	9.1e-05	-7.5e-05	-0.000309	5.1e-05	-0.000198	-0.00029	0.012743	0.003206	0.003224	0.000856	9.7e-05	0.001562	-0.000482	0.008302	-0.001145	0.000799	0.005317	0.000967	0.003498	-0.001208	-0.001147	0.003563	0.00277	0.007844	0.002274	0.001503	0.000919	0.001154	0.00132	0.00019	0.001676	0.000211	0.001496
81	0.000279	-8e-06	0.00116	0.000253	0.016255	0.000771	0.000744	-5.4e-05	-0.000465	0.00045	0.003551	0.001721	0.000145	0.008733	0.008635	0.001199	0.000126	-0.000278	-0.000902	-0.00026	0.000129	0.000212	0.012428	0.003288	0.003304	0.000884	4.5e-05	0.0016	-0.000475	0.008483	-0.000681	0.001026	0.005018	0.000832	0.003528	-0.001301	-0.000976	0.003316	0.003074	0.007254	0.002087	0.001284	0.000991	0.002447	0.001255	0.001327	0.003219	0.000482	0.00134
82	0.000697	8.1e-05	0.000875	0.000185	0.016123	0.001393	0.00106	-0.000486	-0.000245	-6.8e-05	0.003766	0.002117	-8.5e-05	0.009373	0.008677	0.000602	0.000256	-0.000907	-0.001438	-0.000511	0.000192	0.001225	0.012372	0.003264	0.003598	0.000663	0.000451	0.001373	-0.000633	0.009088	-0.000646	0.001179	0.005149	0.000754	0.003291	-0.001101	-0.000985	0.002854	0.003288	0.005902	0.001218	0.000271	0.000966	0.005481	0.001787	0.002038	0.005494	0.000939	0.002129
83	0.000327	-0.000137	0.001241	0.000393	0.016843	0.001948	0.00109	-0.000538	0.000218	4.9e-05	0.004156	0.002193	-0.00019	0.009959	0.00847	0.000718	0.000492	-0.00079	-0.001952	-0.000554	0.000199	0.00154	0.011131	0.002974	0.003732	0.000371	0.000252	0.001206	-0.000808	0.009441	-0.000392	0.00166	0.005058	0.000495	0.003632	-0.000938	-0.001126	0.002739	0.003167	0.005688	0.00143	0.000506	0.001419	0.006337	0.003339	0.003751	0.00588	0.001481	0.001611
84	-0.000471	0.001205	0.005803	1.8e-05	0.019749	0.002697	-0.000732	0.001484	0.001546	-0.000672	0.004166	0.003764	0.000364	0.005496	0.01117	-0.000344	0.000312	-0.001411	-0.003362	0.003901	-0.002848	0.001193	0.007417	0.002837	0.002042	0.000626	-0.001877	0.001614	0.001593	0.008513	-0.002676	0.000472	0.004038	-0.001138	0.002668	-0.001952	-0.003166	0.003247	0.000955	0.007457	0.000564	-0.000519	-0.000528	0.009679	0.006373	0.004472	0.00647	4.2e-05	0.000577
85	0.002323	-0.001344	0.004663	0.000218	0.021854	0.00267	-0.002814	0.003041	0.002668	0.000153	0.005886	0.000893	-0.001242	0.010635	0.014954	0.005787	-0.001243	0.000694	0.004906	0.005769	-0.00334	-0.000774	0.012219	0.002366	0.004471	0.002101	0.000852	-0.000338	0.00063	0.011978	-0.004374	0.003302	0.005963	-0.001234	0.006334	-7.5e-05	-0.007565	0.00399	0.004335	0.005798	0.002785	-0.003873	0.002285	0.008011	0.004923	0.002482	0.007223	0.002506	0.001237
86	0.007109	-0.001332	0.001588	0.000396	0.023587	0.00286	-0.003462	0.001561	0.002803	0.002375	0.006165	-0.000214	-0.000255	0.011842	0.010427	0.00747	0.001182	-0.001008	0.003831	0.008849	-0.001652	1.3e-05	0.014783	0.003627	0.003286	-0.001215	0.002251	0.004907	0.006625	0.010766	-0.000197	-0.000605	0.004505	-0.000672	0.005469	0.00215	-0.005169	0.005384	0.005259	0.009421	0.003109	0.0002	0.001602	0.010075	0.004024	0.004425	0.015192	0.006062	0.002102
87	0.00783	-0.00131	0.001667	-0.000815	0.022649	0.003832	-0.00495	0.003129	0.00238	0.002572	0.006288	-0.002591	-0.002686	0.015316	0.009793	0.003792	0.000489	-0.001108	0.00329	0.006039	0.001837	-0.000103	0.015989	0.003787	0.004367	-0.000395	0.001202	0.007757	0.004677	0.013781	0.001887	0.003634	0.00628	-0.000107	0.005696	0.00295	-0.001068	0.003545	0.00349	0.009047	0.002834	-0.001802	-0.001499	0.005371	0.002431	0.005012	0.012573	0.004706	0.002103
88	0.002276	-0.000476	-0.003183	-0.000727	0.015811	0.004639	0.00039	0.004433	-0.00381	0.002367	0.005384	-0.002503	-0.003128	0.014708	0.004679	-0.003864	0.006333	-0.001554	0.000755	0.004959	0.005038	-0.000759	0.00712	0.002737	0.009743	0.002371	0.000248	0.001829	0.011696	0.018039	0.000961	0.005403	0.006998	-0.002933	0.00401	-0.000479	0.005671	0.007636	0.005074	0.015709	4.2e-05	0.007659	-0.002449	0.012212	-8.2e-05	0.008397	0.008472	0.00296	0.004448
89	-0.001135	-0.000211	0.002075	0.000144	0.014987	0.003073	0.00017	0.001175	-0.00599	-0.003325	0.001832	0.00506	-0.005576	0.009484	0.009406	-0.000716	0.000242	-0.001467	-8e-05	-0.000989	0.001491	-5.2e-05	0.012484	0.003234	0.011223	0.004793	0.000762	0.008903	-0.000799	0.009532	-0.0058	0.007092	0.003987	0.001549	0.004492	0.002099	0.003069	0.002451	0.004552	0.009648	-0.001366	0.006423	-0.00104	0.00468	-0.000661	0.00995	0.007008	-0.005782	0.002167
90	0.001258	-0.000635	0.003563	0.001361	0.017797	-0.004848	0.001596	0.006568	-0.001606	-0.003895	0.003216	0.005085	-0.005264	0.006409	0.012066	-0.000397	0.000661	-0.00163	-0.000279	0.00034	-0.004229	-0.002322	0.016672	0.001225	0.008887	0.002874	0.005583	0.005198	0.001874	0.008909	-0.005607	0.00401	0.006685	0.001198	0.00487	-0.002675	0.000181	0.005894	0.007085	0.010913	0.001237	0.003452	0.001569	-0.003213	0.00047	0.005645	0.004485	-0.000774	0.001135
91	0.006062	-0.000887	0.00565	0.000205	0.018842	-0.005306	-0.000786	0.00466	-0.002205	-0.002644	0.00239	0.005359	-0.003432	0.004467	0.013882	0.000756	-0.001547	-0.003323	-0.001173	0.002241	-0.005472	-0.003195	0.016803	0.002418	0.004696	0.002734	0.004084	0.008404	0.001536	0.007035	-0.004711	0.003533	0.007347	-0.000533	0.0052	-0.002202	0.001055	0.005882	0.008831	0.009205	2.5e-05	0.001003	0.001413	-0.00587	0.002237	0.004834	0.001467	-0.001162	0.001347
92	0.0026	0.000444	0.002668	0.000698	0.018806	-0.001865	0.002394	0.001313	0.003723	-0.000486	0.003251	0.006018	-0.000395	0.004297	0.011604	0.000646	0.002725	0.000574	0.002693	0.000869	-0.001971	-0.002255	0.00782	0.000849	0.003814	0.002595	0.005135	0.00352	0.001681	0.012635	-0.001144	0.004656	0.004512	0.002229	0.006977	-0.0049	0.00064	0.002493	0.008441	0.010199	0.001292	-0.000777	-0.000409	0.006706	-0.000829	0.001187	0.001614	0.002048	0.001573
93	-0.000656	-0.000607	0.002593	0.000619	0.017411	0.001061	0.00024	0.000263	0.000748	-9.1e-05	0.002753	0.00584	0.001292	0.006015	0.010039	0.002267	0.001933	0.000384	0.003347	-2e-05	-0.000417	0.001048	0.005671	0.001385	0.003291	0.003146	0.001993	0.005958	-0.000425	0.015404	-2.3e-05	0.004554	0.00201	0.001521	0.007477	-0.000764	0.000417	0.0021	0.005633	0.011027	0.000218	0.00139	-0.000305	0.004087	0.002603	0.000586	0.003913	0.000484	0.001844
94	-0.001347	0.00072	0.002499	0.000283	0.01671	0.000939	0.000748	0.000657	-0.000132	0.000283	0.00415	0.004925	0.00024	0.007146	0.00978	0.002083	0.002378	-0.000549	0.005403	-0.000687	-4.9e-05	0.001226	0.00678	0.000228	0.005271	0.003053	0.002427	0.00705	-0.000794	0.016235	-0.000222	0.003918	0.002947	0.001906	0.006013	-0.000918	0.000414	0.003964	0.004041	0.011999	0.00095	0.001188	8e-05	0.007039	0.000883	0.001213	0.003694	0.000311	0.002211
95	-8.5e-05	-0.001128	0.001559	-0.000308	0.016478	0.001476	0.001732	0.000927	-0.003581	-0.000445	0.002375	0.002828	0.000485	0.008974	0.009075	0.003172	0.001109	-0.001915	0.003378	5.6e-05	-0.000384	0.001953	0.008794	0.001253	0.005791	0.002354	-0.000117	0.008799	-0.001023	0.016828	-0.000749	0.004178	0.008183	0.001314	0.006455	0.000328	0.000688	0.003748	0.003926	0.009847	0.000414	0.001755	0.001783	-9.8e-05	0.003342	0.000103	0.004928	-0.001225	0.001291
96	0.00165	-0.000199	-0.000587	-5.5e-05	0.019649	0.00238	0.00118	2.5e-05	-0.002552	-0.00022	0.001307	0.003437	0.000227	0.009628	0.007308	0.002187	0.000624	-0.002495	0.003357	-0.001078	9.5e-05	0.000821	0.010034	0.002882	0.005877	0.001272	0.000883	0.009399	-6.5e-05	0.015379	0.002331	0.003044	0.007441	0.002188	0.008018	-0.000756	0.000458	0.002309	0.005054	0.014021	0.002314	0.002703	0.003271	0.002064	0.000747	0.000335	0.004228	-0.000282	0.000643
97	0.001498	-0.000804	0.001381	-1.2e-05	0.020528	0.002024	0.000875	-0.000322	-0.001487	-0.000359	0.00159	0.004564	0.000769	0.009762	0.00705	0.001572	-0.000143	-0.001572	0.001383	-8e-05	8.2e-05	0.000682	0.008907	0.002883	0.004659	0.001737	0.000626	0.008848	5.1e-05	0.015505	0.002343	0.001693	0.006679	0.001593	0.009271	-0.000933	0.000814	0.000809	0.005271	0.014057	0.002128	0.002066	0.001891	0.001394	0.001165	8.7e-05	0.005648	0.000489	0.000849
98	0.000577	0.001502	0.001581	0.00065	0.020924	0.000123	-0.000966	-0.000247	-0.000376	1e-06	0.002374	0.00356	0.000772	0.010997	0.008568	-0.000448	-0.001065	-0.001137	0.000158	-0.000351	0.00012	0.000199	0.009852	0.003725	0.004747	0.002643	0.001729	0.006619	0.001419	0.015376	0.002172	0.000728	0.004207	0.00076	0.007785	-0.000133	0.002002	0.001836	0.004309	0.014664	0.001374	0.001449	0.000142	0.005545	0.001372	-0.001079	0.005086	0.002722	0.001183
99	0.000578	0.001637	0.002099	0.000182	0.018997	0.000898	-0.001232	-0.000256	0.000503	0.000521	0.002909	0.003309	0.000717	0.012402	0.009192	-0.001161	-0.000944	-0.000617	-0.001223	0.001287	-9.5e-05	0.000173	0.009368	0.003564	0.006985	0.003064	0.000871	0.004886	0.000337	0.014821	0.000575	0.000657	0.005222	0.001491	0.005693	-0.000647	0.00247	0.002217	0.003853	0.0112	0.00113	1.3e-05	-0.000874	0.005814	0.001107	-0.001978	0.004023	0.002083	0.002128
100	0.000113	0.002478	0.000491	-0.000215	0.018997	0.001548	-0.001326	-0.000314	0.000598	4.1e-05	0.002594	0.002079	0.001419	0.012955	0.008304	-0.000942	2.3e-05	0.000276	-0.002684	0.000695	-0.000873	-8.3e-05	0.01009	0.004344	0.007608	0.002865	0.001161	0.004665	-0.000198	0.012908	-0.000449	0.001879	0.006245	0.002203	0.005584	0.000696	0.002111	0.00199	0.003161	0.010063	0.00242	0.00113	0.000606	0.008029	0.001739	-0.001973	0.002923	0.001324	0.001177
101	0.00044	0.001215	0.001168	0.000145	0.020638	0.002836	-0.000526	-0.000172	-0.000188	8e-06	0.003294	0.002919	0.001605	0.015257	0.006735	-0.001194	0.00013	0.000425	-0.002899	0.001434	-0.001542	-0.000215	0.010492	0.002903	0.007511	0.002795	0.002361	0.005437	-2.5e-05	0.012386	-0.000754	0.001317	0.005725	0.00197	0.005918	-0.000265	0.000212	0.001942	0.003872	0.008884	0.003267	0.001123	0.00193	0.005665	0.001351	0.00076	0.00207	-0.000691	0.000494
102	0.000514	0.001544	0.003091	-0.000701	0.023036	0.001576	-0.000969	-0.000385	-7.4e-05	0.000479	0.0035	0.003095	0.001091	0.015325	0.008247	0.000168	0.000323	0.002026	-0.004591	0.000968	-0.00157	-0.001088	0.010626	0.003408	0.005589	0.00246	0.003073	0.004945	0.000873	0.013491	-0.00082	0.001978	0.005811	0.001441	0.007202	0.000415	0.00155	0.002133	0.004515	0.00756	0.002401	0.002008	0.002657	0.004212	0.001103	0.00178	0.001714	-0.00019	0.000409
103	0.000666	0.000549	0.003482	2.2e-05	0.023673	0.001567	-0.001207	1.6e-05	-0.000317	0.00051	0.004075	0.0031	0.000406	0.014618	0.008552	-0.000599	0.000669	0.000888	-0.004187	4.8e-05	-0.000962	-0.001043	0.012209	0.002636	0.006662	0.002162	0.001624	0.005809	0.001455	0.014467	-0.000275	0.001604	0.004392	0.0001	0.006507	0.001428	0.002345	0.001752	0.005261	0.006892	0.001147	0.00186	0.001505	0.002845	-0.000536	0.002191	0.000671	0.000532	0.000105
104	0.00233	0.000283	0.002638	-0.000561	0.019938	0.002135	-0.001791	0.000683	-0.000344	0.000736	0.00367	0.002466	-0.001215	0.013046	0.010471	0.000934	0.001785	0.00036	-0.002724	-0.001255	-0.000889	-0.000463	0.011908	0.002312	0.006476	0.001564	0.000545	0.005374	0.001159	0.012703	0.000627	0.002428	0.004841	0.000581	0.006285	0.001827	0.003869	0.00197	0.00432	0.007152	0.001162	0.00334	0.000839	0.005363	-0.002561	0.001544	-0.000366	0.001145	0.000978
105	0.003068	-0.000688	0.001774	0.000648	0.017603	0.002492	0.000433	0.000136	-0.000506	0.000254	0.003078	0.001096	-0.001008	0.011545	0.008921	-0.000573	0.002119	-0.000378	-0.000349	-0.002344	-0.000992	5.3e-05	0.013942	0.001632	0.00761	0.001456	0.001483	0.007014	0.001097	0.009811	0.000824	0.000895	0.003483	-0.000873	0.004886	0.002409	0.002203	0.002374	0.003777	0.007084	0.002088	0.003288	0.000506	0.007424	-0.002652	0.00292	-0.000735	0.001014	0.000127
106	0.002733	-0.000359	0.002554	0.000584	0.018132	0.000706	0.002036	-0.0003	-0.000723	0.000814	0.001383	0.001586	-0.001198	0.013334	0.010864	0.000585	0.001562	-0.000566	0.000402	-0.001445	-0.00109	3.6e-05	0.01385	0.003198	0.006551	0.001331	0.00382	0.005027	0.000148	0.008035	0.001341	0.001045	0.002524	2.5e-05	0.004989	0.00106	0.000929	0.003109	0.003331	0.007235	0.001493	0.002173	0.000482	0.005477	-0.000178	0.003164	0.000626	-0.000417	0.000973
107	0.001306	0.000106	0.002819	0.000482	0.016902	-0.001192	0.004598	-0.002505	-0.000704	0.000611	0.000637	0.00184	0.000706	0.012687	0.008687	-0.000148	0.000567	-0.00137	0.002284	-0.001831	-0.000611	-0.00027	0.016133	0.005281	0.008564	0.001476	0.00492	0.004106	-0.001619	0.00681	0.00258	0.000546	0.000966	-0.000136	0.00443	5.6e-05	-0.001155	0.003948	0.002738	0.006555	0.001582	0.000419	0.00119	0.003108	0.002624	0.003195	0.001909	-0.001325	-7.8e-05
108	0.000124	0.000683	0.002196	-0.00038	0.016161	-0.001946	0.002884	-0.000795	-0.002005	0.000361	0.002411	0.002108	0.001019	0.01354	0.008267	0.001274	0.000487	-0.004102	0.006091	-0.00066	0.000533	-0.000579	0.016798	0.004891	0.008786	0.002031	0.002974	-0.000555	-0.003117	0.00653	0.003645	0.000789	0.001985	0.000774	0.004469	-0.001609	-0.000696	0.002372	0.001958	0.005694	0.00032	0.00127	-0.0014	0.00295	0.004399	0.002	0.001711	-0.0019	-0.000407
109	-0.000921	0.000337	0.001184	-3.1e-05	0.012719	0.000986	0.001801	-0.002026	-0.004565	-0.000368	0.00339	0.001987	-7.4e-05	0.012272	0.006745	0.00389	0.001048	-0.003423	0.004716	-0.00169	0.001725	0.00089	0.020236	0.002676	0.009243	0.00282	0.003592	0.000122	-0.002278	0.004483	0.003494	0.000301	0.001833	-0.000597	0.003093	-0.004532	0.000486	0.002792	0.002748	0.005225	0.000152	0.001539	0.000291	0.006966	0.004016	0.002174	0.000486	0.000629	-0.002232
110	-0.001965	0.000464	0.001673	0.000517	0.020671	0.001623	0.002647	0.000159	-0.002112	-0.000814	0.002844	0.0016	-0.00105	0.014115	0.009683	0.00231	0.001233	-0.000434	0.001331	-0.00077	0.001097	0.000858	0.021483	0.003684	0.008387	0.003085	0.003463	0.00228	-0.002466	0.002381	0.001273	-0.000302	0.00078	-0.000832	0.004393	0.001397	0.002931	0.001216	0.004678	0.005008	6.1e-05	0.000572	0.002168	0.011645	0.003558	0.00287	0.001049	0.000477	-0.000767
111	-0.000806	0.000628	0.00277	0.000215	0.019638	-0.000658	0.002529	-3e-05	-0.000885	-7.7e-05	0.002695	0.001273	6.5e-05	0.013725	0.008746	0.001321	0.001414	0.001498	-0.000557	-0.000543	0.000529	0.000283	0.01966	0.004264	0.007007	0.00237	0.002449	0.003835	0.000123	0.002842	0.001083	0.000638	0.000975	-0.000585	0.003928	0.000134	0.00062	0.002445	0.003711	0.006	0.000182	0.001922	0.002219	0.007535	0.001568	0.002858	0.002194	0.001061	0.001553
112	0.001438	0.000798	0.002657	-0.000138	0.020046	-0.001149	0.000567	0.001532	0.001269	-0.000251	0.003301	0.001227	-0.000335	0.013026	0.009941	0.001332	0.00081	0.000514	-0.000385	-0.000715	-0.000683	-0.000318	0.019446	0.006381	0.008845	0.002394	0.002467	0.002311	0.000364	0.003748	1.5e-05	0.000377	0.000451	6.4e-05	0.004416	0.000108	0.000348	0.002217	0.003105	0.004578	0.00028	0.003562	0.001908	0.003962	-0.000157	0.001937	0.000374	0.001334	0.001735
113	0.000515	-7.7e-05	0.002393	-0.000161	0.018288	0.000208	-0.000352	0.000932	0.000413	0.000182	0.00218	0.002104	-0.000444	0.013138	0.009639	0.000881	0.000362	-3.4e-05	0.000825	0.000185	-0.000142	0.000115	0.019537	0.00539	0.008654	0.002237	0.002474	0.001754	2.7e-05	0.00332	-0.000863	0.000961	0.000621	6.2e-05	0.004047	-0.000465	-0.000558	0.001166	0.001161	0.003308	0.001044	0.002122	0.001085	0.002819	0.001232	0.001596	0.002798	0.000408	0.000756
114	0.000642	-0.000139	0.002377	-0.000237	0.017592	1.5e-05	0.000134	0.000791	0.000566	0.000392	0.002427	0.002191	-0.000311	0.013266	0.009432	0.000547	0.000367	0.000149	0.001195	0.000156	-0.000165	9.6e-05	0.021391	0.006055	0.008867	0.002099	0.002492	0.002016	4.8e-05	0.002478	-0.000683	0.000511	0.00052	2.3e-05	0.004109	-0.000385	-0.000636	0.001107	0.001056	0.003226	0.000917	0.001999	0.000724	0.002233	0.001297	0.0008	0.00246	9.8e-05	0.000529
115	0.000694	-9.8e-05	0.002427	-0.000245	0.017259	0.000132	0.000378	0.000719	0.000481	0.000415	0.002362	0.002072	-0.000183	0.01343	0.009213	0.0004	0.000364	0.000231	0.001426	0.000279	-1.8e-05	9.7e-05	0.021571	0.006036	0.008763	0.002146	0.002332	0.002182	5.3e-05	0.002373	-0.000718	0.000593	0.000526	0.000135	0.004141	-0.000333	-0.000588	0.001014	0.001125	0.003288	0.000904	0.001963	0.000683	0.002196	0.001374	0.000823	0.002714	2e-05	0.000447
116	0.000711	-0.000107	0.002475	-0.000247	0.016831	2.6e-05	0.000439	0.000434	0.000454	0.000328	0.002713	0.001929	-7e-06	0.013928	0.009277	0.000338	0.000478	0.000464	0.000659	0.000261	-0.000238	-0.000107	0.02166	0.00688	0.009587	0.002611	0.00219	0.002612	0.000198	0.001857	-0.000482	-6.6e-05	0.000344	0.000123	0.004289	-0.000277	-0.000558	0.000975	0.001507	0.003794	0.000701	0.001593	0.00089	0.003088	0.001324	0.000251	0.002126	0.000215	0.000326
117	0.000684	2.1e-05	0.002562	-9.5e-05	0.016487	0.000609	-0.000939	-0.000219	-0.000185	-8.1e-05	0.002602	0.00157	-2.8e-05	0.014555	0.00976	0.000541	0.000149	-0.001072	-0.00173	-7.6e-05	-0.000523	-0.000165	0.019949	0.006753	0.010494	0.003421	0.001919	0.002331	0.000287	0.002084	-0.000796	-0.000441	0.000176	0.000335	0.004573	0.000147	-6e-05	0.000652	0.001963	0.004385	0.000537	0.00151	0.00158	0.00483	0.001383	0.000551	0.001706	0.000592	-0.000115
118	0.000533	0.000125	0.002504	3.2e-05	0.016893	2.5e-05	-0.000249	-0.000107	-0.000371	-8e-05	0.002751	0.001918	-0.000265	0.014805	0.009788	0.000505	0.000285	4.7e-05	-0.001718	-0.000199	-0.000439	0.00013	0.022429	0.006165	0.009861	0.003131	0.002608	0.002252	0.000811	0.001839	-0.001178	-0.000557	0.000221	0	0.004229	-0.000225	-0.000214	0.000365	0.001576	0.004045	0.000655	0.000826	0.000919	0.004639	0.001658	0.000521	0.001564	0.000558	0.00017
119	0.000673	0.000633	0.002366	0.000162	0.016106	-0.000301	0.000459	-0.000179	-0.000597	5.7e-05	0.002948	0.001534	-0.000419	0.015391	0.008898	0.000153	0.000443	2e-05	-0.000516	-0.000782	-3.8e-05	0.000621	0.027413	0.005883	0.009605	0.002723	0.002709	0.002545	0.00092	0.001678	-0.001811	-0.000322	0.000258	6.9e-05	0.004106	-0.000468	-0.000108	0.000389	0.001555	0.003868	0.000638	0.001914	0.000244	0.00311	0.001865	0.000983	0.001624	9.2e-05	8.1e-05
120	0.000582	0.00061	0.002341	0.000103	0.016509	-0.000737	0.00059	-7.3e-05	-0.000412	0.000142	0.002863	0.001358	-0.000305	0.015403	0.00854	0.000161	0.000459	0.000362	-0.000517	-0.000872	4.4e-05	0.000669	0.027701	0.005998	0.009422	0.002723	0.002673	0.002878	0.00091	0.001772	-0.001801	-0.000189	0.000211	-3e-06	0.003902	-0.000761	-0.000159	0.000431	0.00169	0.003779	0.000714	0.001267	0.000162	0.002785	0.001742	0.000886	0.002088	0.000236	0.000453
121	0.000388	0.00078	0.00174	5.7e-05	0.015558	-0.000775	0.000441	-0.000397	-0.000582	0.000493	0.002954	0.00062	-0.000651	0.015632	0.006803	2e-06	0.000832	-0.000101	0.001227	-0.001476	0.000277	0.001119	0.030317	0.00692	0.010764	0.00301	0.001736	0.003516	-0.000162	0.002129	-0.001564	-2.2e-05	0.000279	0.000308	0.004042	-0.000641	-0.000198	0.001326	0.002178	0.003883	0.000849	0.00304	0.001144	0.002094	0.001456	0.0013	0.003149	5.8e-05	0.000343
122	0.001439	-0.000243	0.00351	-0.001306	0.013234	-0.00181	0.002631	0.000409	-0.00159	0.000489	0.000954	0.001335	-0.000283	0.014	0.005259	0.000366	-0.000208	0.002259	-0.001921	0.000388	-0.000258	0.001145	0.023191	0.004287	0.007102	0.002891	0.000433	0.003884	0.000784	0.001585	-0.000691	0.0013	0.00076	-0.00083	0.002605	0.002007	-3.5e-05	0.00016	0.001597	0.00257	0.001404	-0.003938	0.002373	-0.001988	-0.001991	-0.002592	0.00376	0.002184	-0.00013
123	0.001547	-0.000161	0.001995	-0.001701	0.011626	0.003051	9e-06	-0.000362	-0.001932	-0.000713	0.002	0.003089	-0.001103	0.014749	0.0073	0.000482	0.000885	0.003606	-0.000497	0.001797	-3.8e-05	0.001518	0.020436	0.007887	0.004324	0.000731	-0.000533	0.000483	-7.5e-05	0.003818	-0.000408	0.00385	0.001593	-0.001744	0.004096	0.00355	-0.00339	-0.001033	0.000362	0.002869	0.002321	-0.001238	0.000666	0.001272	0.000919	-0.001544	0.003237	0.002891	-0.001553
124	-0.001273	-0.000568	0.001599	-0.001293	0.01246	0.003887	0.001349	0.001793	-0.000535	0.000759	0.000811	0.00148	-0.001268	0.016729	0.007437	-0.001405	0.000937	0.002687	-0.001782	0.002533	-0.000671	0.001685	0.018591	0.006853	0.005822	0.000624	-0.00061	-0.001905	0.000209	0.003558	-0.002684	0.002315	0.001761	-0.004507	0.004555	0.002481	-0.002233	-0.001281	0.000486	0.004089	0.002426	0.001404	0.000195	0.002108	0.003409	0.000394	0.003457	0.00071	-0.000345
125	0.00019	-0.001167	0.000768	0.000119	0.016027	0.002811	0.002934	-7.5e-05	0.00074	0.000758	0.001219	0.000946	0.000452	0.01548	0.009888	0.000269	-0.000454	0.001215	0.000104	0.001094	-0.0015	7.3e-05	0.019138	0.007527	0.005701	0.00145	0.001585	0.000207	-0.00037	0.004137	-0.00207	0.001496	0.002879	-0.00089	0.004347	0.003423	-0.001574	0.000149	0.00104	0.003687	0.001496	0.000908	0.000359	0.005515	0.001736	0.000957	0.002754	-3.1e-05	-0.000777
126	0.001356	-0.000983	0.00244	-0.00076	0.018923	-0.000292	0.002044	-0.001297	0.000254	0.00108	0.00248	0.001135	0.001018	0.013783	0.009873	0.000993	-8.3e-05	0.00102	-0.001755	0.000936	0.000354	-1e-06	0.018559	0.006505	0.00589	0.002947	0.002843	0.004102	0.001273	0.003132	-0.000998	-0.000465	0.000612	0.000229	0.004753	0.001311	-0.000279	0.00137	0.001832	0.003187	0.001092	0.000386	0.00087	0.004124	0.000421	0.000564	0.003986	-0.00018	0.000251
127	0.001614	-0.000958	0.002631	-0.000762	0.01958	-0.000762	0.001862	-0.001436	0.000397	0.00094	0.00279	0.001136	0.001531	0.013368	0.010437	0.001386	-0.000312	0.000813	-0.001716	0.00063	0.000572	-0.000224	0.018548	0.006832	0.005745	0.002913	0.003223	0.004541	0.001293	0.003144	-0.000671	-0.000261	0.000565	0.000665	0.004724	0.001608	-0.000334	0.001502	0.001933	0.003128	0.001037	0.000177	0.00089	0.004268	-0.000133	0.000319	0.003985	0.000203	0.000187
[truncated: 78 more columns]

## Sheet: a, TECprobe 10mM NaF
Transcript Length	1	2	3	4	5	6	7	8	9	10	11	12	13	14	15	16	17	18	19	20	21	22	23	24	25	26	27	28	29	30	31	32	33	34	35	36	37	38	39	40	41	42	43	44	45	46	47	48	49
20	0.000404	0	0.000496	-0.000235	4.1e-05	6.2e-05	0.00054	0.000481	0.000825	-0.000852	-0.00074	-7.7e-05	2e-05	-4e-05	0.001408	0.002375	-0.000513	-0.000825	0.000273	0
21	0.000443	0.000202	0.000879	-0.00012	0.000248	0.00015	0.00068	0.000909	0.000771	-0.000372	-0.000494	0.000238	0.000121	0.000132	0.001182	0.001957	-0.000907	-0.000274	0.000875	0.000521	0
22	0.000467	2e-05	0.000777	-3e-05	0.000441	0.000641	0.000421	0.001011	0.001107	0.000199	-0.000234	0.000536	0.000201	0.000263	0.000478	0.001888	-0.000815	-0.000344	0.001951	0.000236	2.4e-05	0
23	0.001548	9.8e-05	0.002317	-0.000229	0.000741	0.00166	0.000759	0.0019	0.002138	0.000717	2e-05	0.000429	-0.000144	0.000954	-0.00016	0.001342	-0.000782	0.000637	0.001888	0.000679	0.00044	2.4e-05	0
24	0.001756	0.000294	0.003839	-3.7e-05	0.000837	0.001562	0.000807	0.001612	0.001649	0.000858	4.9e-05	0.000143	-0.000243	0.000962	-0.000312	0.001535	-0.000335	0.000347	0.0012	0.000568	0.000643	-0.00017	3.9e-05	0
25	0.001013	-0.000539	0.006145	0.000882	0.001421	0.001964	0.001698	0.001546	-0.000708	0.00206	0.001337	0.000124	-0.000421	0.001085	-0.001697	-7.4e-05	-3.4e-05	8.4e-05	-0.006056	-0.001846	-0.001018	-0.000306	0.000364	-4.2e-05	0
26	0.001102	0.001377	0.001571	-0.000374	0.001435	-0.000466	0.001759	0.000329	-0.000303	0.001623	0.000803	0.000655	-0.000275	0.001448	-0.000779	0.000508	-0.001597	0.002643	-0.000237	-0.001544	-0.000819	-0.00076	0.002116	0.000464	5.1e-05	0
27	0.001439	0.00143	0.005329	-1.4e-05	0.00147	9.4e-05	0.001076	-0.000187	0.000492	0.001101	0.00042	-6e-06	0.000279	-0.000407	-0.000174	0.000847	-0.000895	0.001223	0.001824	-0.000496	-0.000199	0.000769	0.001501	0.000151	0.001714	7e-06	0
28	0.001975	0.001594	0.005193	0.000136	0.003175	0.001202	0.000609	0.003139	0.000433	0.001268	0.000782	0.000283	-2.8e-05	-0.00012	0.000801	0.001068	4e-05	0.001592	0.002967	0.000376	0.000277	0.000145	0.003214	-3.5e-05	0.001089	0.000723	-2.8e-05	0
29	0.001159	0.001237	0.005309	3.9e-05	0.006728	0.00166	0.000471	0.005296	0.001008	0.000816	0.001495	0.000671	2.1e-05	0.000779	0.001191	0.001464	4.5e-05	0.00119	0.002815	0.000678	0.000415	1.8e-05	0.003145	0.000502	0.000746	0.000802	0.000329	-1.4e-05	0
30	0.000958	0.001165	0.005126	0.000221	0.006839	0.002942	0.001832	0.006879	0.00238	0.001723	0.002081	0.00082	-0.000169	0.001771	0.001777	0.001511	0.000317	0.000368	0.00105	0.000717	0.000361	-0.000397	0.003686	0.000551	0.000164	0.000754	0.000218	-0.000764	7.7e-05	0
31	-0.000222	0.000721	0.005651	-8.7e-05	0.007688	0.002839	0.00346	0.004931	0.001756	0.001413	0.002468	0.001034	6e-06	0.003312	0.002629	0.00134	-0.000859	-0.001167	-0.000897	0.000201	0.000259	-7.3e-05	0.00265	0.000318	0.000154	0.000719	0.000173	-0.000822	-0.000384	3.3e-05	0
32	0.001633	-0.000221	0.005697	-0.000111	0.012831	-0.00103	0.002077	0.002224	-0.001042	0.00014	0.001538	0.002627	-0.000639	0.005632	0.004779	0.000415	-0.000873	-0.002685	-0.009391	-0.003769	-0.000857	-0.000295	0.003996	-0.000447	0.000287	0.000552	-0.001166	-0.000264	-0.001597	0.00099	1.1e-05	0
33	0.001047	0.000244	0.004806	-6.2e-05	0.014812	0.000365	0.000386	0.003024	8.7e-05	0.000203	0.001989	0.002983	9.1e-05	0.006583	0.006231	0.00026	-0.000525	-0.000857	-0.003986	-0.002434	-0.001094	-0.000362	0.00479	0.000461	0.000884	0.000257	-8.1e-05	-0.001226	-0.001363	0.000858	-0.001212	-9e-06	0
34	0.000942	0.000116	0.004763	0.000227	0.015777	0.000668	0.000713	0.00315	-0.000347	0.000737	0.002669	0.002855	0.000432	0.007439	0.006662	0.000242	-0.000119	-0.000399	-0.003349	-0.002142	-0.000745	-0.000522	0.004578	0.000378	0.000773	0.000291	7.6e-05	-0.001863	-0.000881	0.000869	-0.001079	-0.001049	6.1e-05	0
35	0.000808	0.000267	0.004919	0.000156	0.017596	0.000508	0.000422	0.002278	-0.000649	0.000183	0.001716	0.002677	5.9e-05	0.008516	0.008237	2.4e-05	-0.00015	-0.000322	-0.002298	-0.001045	-0.001101	-0.000241	0.003925	0.000315	0.000901	-0.000209	0.000131	-0.0015	-0.000529	0.000727	-0.001096	-0.000624	0.000685	3.8e-05	0
36	0.000731	0.000105	0.005404	9.9e-05	0.020285	0.000617	0.000514	0.001093	-0.000223	-0.00011	0.001709	0.002483	-5.8e-05	0.009171	0.010377	0.000179	-9.9e-05	-0.000124	-0.001561	-0.000671	-0.001122	-0.000259	0.003427	0.000714	0.001064	-0.000281	0.000267	-0.000735	-0.000285	0.000425	-0.000627	-0.000228	0.001088	6.1e-05	4.6e-05	0
37	0.0005	0.000207	0.005295	8.3e-05	0.02162	0.000408	0.000355	0.000832	-0.000107	8.5e-05	0.001429	0.002347	-0.000215	0.00917	0.01049	0.000355	-4e-05	-0.000118	-0.001171	1.6e-05	-0.000827	-0.000169	0.003527	0.000935	0.001168	-0.000234	-0.000239	0.000294	2.4e-05	0.000493	-0.000554	0.000189	0.001289	0.000167	0.001267	4.8e-05	0
38	0.000466	0.000193	0.005396	0.000141	0.023038	0.000639	0.000279	0.000791	0.000305	0.000268	0.001523	0.002079	4e-05	0.008961	0.01044	0.000793	0.000151	3e-05	-0.000349	3.7e-05	-0.000262	-0.000199	0.004076	0.001243	0.001125	9.4e-05	-0.000389	0.00059	0.000292	0.000521	-0.000112	0.000327	0.001154	0.000214	0.001977	0.000147	-1e-05	0
39	0.000638	0.000262	0.005127	0.000301	0.022949	0.000121	0.000323	0.001029	3.5e-05	0.000255	0.001535	0.002078	0.000246	0.009112	0.010044	0.000906	0.000148	0.000172	0.000263	0.000108	-0.000295	-5e-06	0.004502	0.000739	0.000919	0.00031	-0.000369	0.000925	0.001235	0.000517	-6.5e-05	0.000132	0.00112	0.000345	0.001364	0.001	-4.9e-05	5.4e-05	0
40	0.000852	0.000342	0.005174	0.000295	0.023263	-3.5e-05	0.000777	0.000542	9.6e-05	0.000109	0.002106	0.002795	0.000275	0.009969	0.011709	0.000674	0.000215	0.000123	0.000325	8.1e-05	-0.000121	0.000446	0.005973	0.001289	0.001638	0.000631	-0.000422	0.00107	0.000884	0.000682	-0.000484	7.1e-05	0.001129	-7.5e-05	0.001166	0.00144	0.000682	0.000606	5.2e-05	0
41	0.000657	0.000139	0.005163	0.000231	0.023553	5.2e-05	0.000939	0.000549	3.3e-05	0.000139	0.001956	0.002781	8.7e-05	0.010353	0.012269	0.000835	0.000213	0.000211	9.4e-05	0.000271	0.000153	0.000506	0.00625	0.001471	0.002019	0.000512	-0.000382	0.001312	0.000517	0.00068	-0.000696	0.000103	0.001185	-0.000134	0.001053	0.00145	0.000657	0.000672	0.000202	0.000104	0
42	0.000716	0.0001	0.005092	0.00017	0.023497	-2.3e-05	0.000794	0.000521	1.2e-05	0.000141	0.002033	0.003094	0.000137	0.011022	0.012777	0.000646	0.000295	0.000101	-0.000103	2e-05	0.000288	0.000509	0.006826	0.00191	0.002754	0.000606	-0.000147	0.002097	0.000217	0.001127	-0.000943	-0.000158	0.001041	-0.000221	0.000872	0.001107	0.00071	0.001004	0.000275	0.000123	3.9e-05	0
43	0.000649	-0.000125	0.004331	0.000152	0.0239	-0.000462	0.00066	0.000751	-0.00018	0.000319	0.001946	0.002906	-6.7e-05	0.012389	0.014091	0.000531	0.000139	0.000222	0.000256	-6.1e-05	0.00025	4.5e-05	0.008001	0.002293	0.003926	0.000917	0.000859	0.004796	0.000272	0.001631	-0.000818	-0.000251	0.000526	8.8e-05	0.00023	5.1e-05	0.00042	0.001317	0.001298	0.000241	0.000584	4.5e-05	0
44	0.000533	-1e-06	0.004251	5.6e-05	0.024584	-0.000521	0.000234	0.000604	-7.8e-05	0.000137	0.001995	0.003048	-4e-05	0.012472	0.015815	0.000622	7e-06	6.3e-05	0.00016	5.1e-05	-1.8e-05	0.000172	0.008154	0.002685	0.004025	0.001741	0.001448	0.005406	0.000606	0.002806	-0.000638	-0.000599	0.000159	-4.1e-05	0.000348	-5.4e-05	0.000376	0.001652	0.001534	0.000357	0.00078	0.000297	2.7e-05	0
45	0.000457	-0.000238	0.003918	-0.000164	0.025569	-0.00046	-9.6e-05	0.000511	-0.000117	0.000141	0.002064	0.002863	-1.7e-05	0.012891	0.017011	0.000756	-3.2e-05	7.5e-05	2.4e-05	0.000154	-3.2e-05	0.000229	0.008657	0.003419	0.00492	0.002678	0.001855	0.007166	0.000311	0.003553	-0.000345	-0.00038	0.000299	-0.000272	0.000619	0.000278	0.000795	0.001483	0.000973	0.000311	0.000547	0.000307	0.000145	-1e-06	0
46	-3.4e-05	-0.000395	0.003938	-0.000112	0.025549	-0.000351	-0.000596	0.000449	-9.7e-05	0.000162	0.001904	0.002848	-9.5e-05	0.012798	0.017674	0.000796	1e-05	0.000204	3.7e-05	-5e-05	2e-06	0.000348	0.008719	0.003754	0.005501	0.002902	0.002241	0.007798	0.000322	0.004975	-0.000577	-0.000472	0.000675	-0.000674	0.000992	-0.000103	0.00145	0.001272	0.000784	0.000328	0.000553	0.000542	0.000209	-3.4e-05	1.2e-05	0
47	7.2e-05	-0.00044	0.002955	-0.000219	0.025515	-0.000291	-0.000632	0.000527	-0.000347	0.000298	0.001745	0.00322	0.000314	0.013202	0.018459	0.000551	-0.000323	-1.5e-05	0.00059	0.000371	-9.5e-05	0.000164	0.008845	0.004061	0.006361	0.003002	0.002489	0.010532	0.000512	0.007936	-0.000296	0.000334	0.001445	-0.000622	0.001192	0.000231	0.002051	0.001097	0.000464	0.000293	0.000216	0.000331	0.000582	9.9e-05	0.000734	4.3e-05	0
48	-0.000273	-0.000395	0.002637	3.5e-05	0.025444	-0.000183	-0.000561	0.000437	-0.00019	0.000413	0.001696	0.003301	8.6e-05	0.013528	0.018641	0.000741	-0.000327	-8.4e-05	0.00085	0.000444	4.3e-05	9.2e-05	0.009067	0.004211	0.006681	0.002902	0.002973	0.011925	0.000826	0.010288	-0.000222	0.000825	0.00206	-0.000419	0.001602	0.00021	0.002029	0.001262	0.000558	0.000242	6e-06	0.000135	0.00055	0.000217	0.000935	0.000395	0	0
49	0.000123	-0.000353	0.002343	3.8e-05	0.026022	-0.00023	-0.000585	0.000422	-0.000387	0.000382	0.001754	0.003546	0.000234	0.014462	0.021155	0.000661	-0.0006	-0.000318	0.001313	0.000574	-1.7e-05	0.000131	0.009477	0.004516	0.007614	0.002921	0.002985	0.014877	0.00091	0.013169	0.000347	0.001403	0.002635	6.7e-05	0.001831	0.00013	0.000795	0.001341	0.00044	0.000228	4.7e-05	1.7e-05	0.00074	0.000212	0.001192	0.000397	-0.000237	3.7e-05	0
50	-0.000391	-0.000286	0.002234	7.4e-05	0.026225	-0.00039	-0.001335	0.000176	-0.000581	-0.000104	0.002555	0.003424	0.000646	0.017735	0.026113	0.001105	-0.000789	-0.000422	0.001168	-2.7e-05	0.000171	2.2e-05	0.010177	0.005211	0.009355	0.003048	0.003813	0.019328	0.001822	0.020217	0.00053	0.001927	0.003787	0.000373	0.002927	7.8e-05	0.000619	0.00217	0.00066	-0.000213	-0.000261	-0.000105	0.000877	0.000783	0.001177	0.000498	0.000187	-0.000178	0.000108
51	-6.8e-05	-0.000227	0.002431	7e-05	0.026557	-0.000332	-0.000911	0.000363	-0.00084	-0.000129	0.002321	0.003845	0.000784	0.018815	0.027688	0.001002	-0.000709	-0.000687	0.000317	-0.000283	8e-06	4.4e-05	0.010163	0.004972	0.009559	0.002928	0.004132	0.020557	0.001841	0.023064	0.000505	0.002347	0.004239	0.000452	0.003458	4.1e-05	-0.000211	0.002042	0.001013	-0.000133	-0.000219	5.1e-05	0.000883	0.000691	0.001343	-5.8e-05	0.000319	-0.000405	0.001465
52	-0.000119	-0.000307	0.002282	8.8e-05	0.024305	-0.000171	-0.000675	0.000151	-0.000419	-0.000132	0.002099	0.004133	0.000807	0.01712	0.022741	0.001218	1.9e-05	-0.000658	-0.000457	-7.6e-05	7.8e-05	-9.3e-05	0.009045	0.004463	0.00777	0.003489	0.003585	0.017954	0.00237	0.029119	0.000435	0.004961	0.006727	0.000975	0.006341	0.001062	0.000618	0.00186	0.001615	0.001126	-0.000286	-8.3e-05	0.000936	0.000908	0.001589	0.000446	0.000963	-0.000572	0.00301
53	0.000305	-0.000371	0.002334	-0.000234	0.023593	-0.000791	-0.00055	-0.000382	-0.000414	7.2e-05	0.001784	0.003709	0.000441	0.01515	0.01811	0.001044	0.000201	-0.000343	-0.001443	-0.000322	9e-05	0.000133	0.008924	0.003801	0.007519	0.003564	0.003013	0.013869	0.001503	0.030897	0.000949	0.006646	0.009374	0.001066	0.0087	0.000602	-0.000518	0.001397	0.00374	0.004726	0.000217	0.000165	0.0007	0.000663	0.000948	0.000587	0.000311	-0.000303	0.002825
54	0.000279	-0.000296	0.002294	-0.00027	0.02389	-0.000631	-0.000325	-0.000309	-0.000359	0.000134	0.002035	0.003762	0.000461	0.014835	0.017689	0.001071	0.000187	-0.000311	-0.00146	-0.000242	0.000108	0.000153	0.008987	0.003701	0.007446	0.003617	0.00289	0.013764	0.0016	0.031568	0.001062	0.006957	0.009634	0.001196	0.008794	0.000504	-0.00055	0.001432	0.003801	0.005122	0.000223	0.000136	0.000746	0.000715	0.000772	0.000653	0.000145	-0.000308	0.002985
55	0.000306	-0.00017	0.00227	-0.000317	0.023692	-0.000793	-0.000556	-0.000424	-0.000522	0.000169	0.00202	0.003555	0.00047	0.014742	0.016926	0.001018	7.5e-05	-6.6e-05	-0.001662	-0.000261	-1.5e-05	0.000138	0.009414	0.003731	0.007657	0.003383	0.00293	0.012438	0.001654	0.030285	0.001019	0.006978	0.009891	0.00114	0.009536	0.000625	-0.000585	0.001832	0.005015	0.006546	0.000526	0.00023	0.000944	0.000578	0.000116	0.000578	-1.3e-05	-9.4e-05	0.002905
56	0.000267	7e-06	0.002055	0.000152	0.023342	-0.000416	-0.00088	-0.000365	-0.000742	0.000177	0.002477	0.003697	0.000518	0.015126	0.017029	0.001079	4.5e-05	-0.000164	-0.00138	-0.000178	-0.000312	-0.000224	0.010849	0.004256	0.007916	0.003094	0.002964	0.012474	0.00223	0.029839	0.000654	0.007533	0.008554	0.001295	0.010025	0.001233	-0.000422	0.002994	0.004608	0.006511	0.000481	-7.4e-05	0.001245	0.000614	-0.000438	0.000757	0.000172	-3.2e-05	0.002977
57	0.000351	-0.000223	0.002179	4.9e-05	0.023295	-0.000397	-0.000911	-0.000462	-0.000679	0.000174	0.002549	0.003496	0.000687	0.015645	0.016693	0.000744	4.1e-05	-1.5e-05	-0.000896	-0.000244	-0.000329	-0.000143	0.011136	0.004571	0.008009	0.003089	0.003378	0.012469	0.002002	0.030199	0.000567	0.00757	0.008967	0.001224	0.010598	0.001173	-8.8e-05	0.003019	0.004908	0.006488	0.000712	-0.000198	0.00138	0.000484	-0.000107	0.000832	0.000161	0.000169	0.002733
58	0.000385	-0.00022	0.001989	-6.4e-05	0.022178	-0.000806	-0.000762	-0.000193	-0.000764	3.4e-05	0.002771	0.003126	0.000899	0.014916	0.014558	0.000391	-0.00025	0.000189	-0.000998	-0.000521	-0.000525	-1.5e-05	0.012548	0.004985	0.007635	0.002857	0.003618	0.011074	0.000921	0.03017	0.000975	0.008032	0.009576	0.00115	0.010455	0.000454	0.00037	0.002913	0.006048	0.008365	0.000806	0.000219	0.001791	6e-06	0.00106	0.000747	-0.000635	0.000152	0.002144
59	4.5e-05	-0.000119	0.002044	-2.2e-05	0.021193	-0.001253	-0.000371	-0.000318	-0.000387	-2.3e-05	0.002635	0.003442	0.000604	0.013349	0.011684	0.000184	-0.000197	-3.3e-05	-0.000937	-0.000208	-0.000494	0.000239	0.014533	0.004367	0.006465	0.002506	0.003128	0.008795	0.001001	0.028213	0.000507	0.007471	0.010804	0.000985	0.009954	-0.000227	0.000239	0.002473	0.006599	0.009734	0.001087	0.000449	0.001767	-0.00015	0.00163	0.000403	-0.001243	-0.000248	0.001855
60	1e-06	2.7e-05	0.002122	9e-06	0.021094	-0.001484	-0.00039	-0.000196	-0.000331	8.5e-05	0.002555	0.003468	0.000472	0.012511	0.011278	0.00031	-0.000196	-9e-05	-0.001133	-0.000128	-0.000549	7.6e-05	0.014923	0.004273	0.006313	0.00239	0.002966	0.008076	0.001214	0.027179	0.000654	0.00746	0.011098	0.001069	0.009684	-0.000282	0.000353	0.002436	0.006561	0.009953	0.000768	0.000549	0.001611	-0.000463	0.001587	0.000226	-0.00118	-0.000479	0.001809
61	-0.000198	0.000134	0.002502	-0.000136	0.020282	-0.001396	-0.00043	-0.000245	-7.8e-05	0.000349	0.002201	0.00266	-0.000371	0.01031	0.009319	0.000279	0.000306	-0.000629	-0.000726	-0.000187	-0.000372	0.0003	0.017112	0.00344	0.005821	0.002142	0.002331	0.005915	0.000917	0.024221	1.9e-05	0.007231	0.011359	0.001379	0.008566	-0.001442	0.000118	0.001873	0.005723	0.009997	0.000794	0.000572	0.001486	-0.000831	0.001668	-6.9e-05	-0.001654	-0.000859	0.00236
62	0.000311	0.000243	0.003765	-0.00013	0.019525	2.4e-05	-0.001244	-0.000343	-0.000285	0.000426	0.001157	-0.000777	-0.000982	0.005802	0.005219	-6.5e-05	0.000239	-0.001022	-2.6e-05	-0.001328	-0.000423	-7.6e-05	0.020012	0.002848	0.004568	0.001146	0.001597	0.002074	0.000318	0.01819	0.00019	0.007502	0.011335	0.001838	0.005648	-0.002774	-0.000544	0.000828	0.00425	0.007656	0.000392	0.000572	0.000521	-0.000597	0.002075	-0.00016	-0.00177	-0.001329	0.008209
63	0.000806	0.000197	0.003748	4.2e-05	0.019086	0.000225	-0.000928	-0.000267	-0.000647	0.000433	0.001497	-0.000684	-0.000386	0.005576	0.004961	0.000463	0.000283	-0.000983	3e-06	-0.001477	-0.000161	6.3e-05	0.020701	0.002506	0.004158	0.001344	0.001707	0.001836	9.8e-05	0.017796	0.000232	0.007366	0.010867	0.001781	0.00522	-0.002426	-0.000401	0.000962	0.003898	0.007606	0.000523	0.000498	0.000562	-0.000312	0.00245	0.000316	-0.001146	-0.001011	0.008754
64	0.000823	5.9e-05	0.003835	0.000317	0.019774	0.00065	-0.00081	-0.000606	-0.000463	2.9e-05	0.001752	-0.000254	0.000349	0.004769	0.004842	0.001354	0.000259	-0.000726	-0.000236	-0.000667	-6.5e-05	-0.000153	0.020724	0.002433	0.003361	0.001401	0.001128	0.001944	0.000446	0.016777	0.00016	0.00691	0.010891	0.001079	0.003842	-0.001416	0.000781	0.001169	0.003211	0.006151	0.000744	0.000564	0.000427	0.000956	0.003185	0.000482	-0.000441	-0.000689	0.01031
65	0.000457	-0.000217	0.003993	-3e-06	0.018127	-0.000594	0.000105	0.00039	-0.000781	-6.1e-05	0.001321	0.000226	0.000595	0.002824	0.004704	0.000502	7.9e-05	-3e-05	-0.000391	0.00041	-2.3e-05	0.00027	0.021828	0.002013	0.001981	0.00144	0.000761	0.001916	0.000575	0.015414	0.000342	0.006003	0.010532	0.000879	0.002721	-0.001453	0.000989	0.001006	0.001592	0.003251	0.000309	-0.000137	0.000682	0.00067	0.0024	0.000616	-0.000376	-5.8e-05	0.009678
66	3.4e-05	-0.000143	0.00419	-0.000117	0.018145	-0.00055	5e-05	0.000635	-0.000589	-0.000206	0.000998	0.000374	0.000406	0.002552	0.004404	0.000241	-3e-05	2.1e-05	-0.000431	0.000377	-0.000132	0.000382	0.021683	0.00202	0.001978	0.001322	0.00055	0.002054	0.000482	0.015432	0.000453	0.00594	0.01053	0.000964	0.002624	-0.001535	0.000742	0.000869	0.001618	0.0029	0.000502	-0.000192	0.000702	0.000638	0.002198	0.000534	-0.00053	-4.5e-05	0.009832
67	7.3e-05	-0.000249	0.003993	4.1e-05	0.017714	-0.000834	-0.000103	0.00061	-0.000179	-0.000121	0.00074	0.00016	0.000432	0.002144	0.003768	-0.000418	-1.4e-05	-0.00032	-0.000421	2.3e-05	-0.000126	0.000649	0.022245	0.001889	0.001461	0.00092	0.001113	0.001567	0.000373	0.014716	0.000583	0.005727	0.011268	0.001531	0.002937	-0.000705	0.000126	0.000612	0.001069	0.002053	0.000257	-0.000608	0.000198	0.000335	0.001244	-3e-05	-0.000564	-0.000112	0.008878
68	4.9e-05	-0.000142	0.004075	0.000162	0.016988	-0.000358	-0.000373	-0.000329	0.000315	-0.000235	0.000496	0.000109	0.000259	0.001333	0.002805	-0.000114	8.9e-05	-0.000745	-9.4e-05	-0.000382	0.000314	0.000429	0.024181	0.001872	0.000856	0.000665	0.000901	0.001068	-0.000348	0.014769	0.000845	0.006268	0.012072	0.002479	0.003586	0.00064	0.000622	-6.7e-05	0.0007	0.000797	0.000274	-0.000658	3.8e-05	0.000665	0.000281	-0.000444	0.00042	-0.00047	0.006304
69	0.000285	-0.000244	0.003943	0.000304	0.017035	-0.000262	-0.000298	-0.000237	0.000361	-0.000154	0.00042	-0.000284	0.000214	0.001062	0.002573	-0.000293	5.2e-05	-0.000812	-0.000468	-0.00019	0.000556	0.000412	0.024236	0.001867	0.000874	0.00078	0.001105	0.000721	-0.000404	0.015161	0.000928	0.006274	0.012121	0.002217	0.003541	0.000918	0.000289	-0.000269	0.000511	0.000563	0.0003	-0.000607	1.4e-05	0.000584	0.000128	-0.000301	0.000383	-0.000555	0.006103
70	0.000547	-0.000222	0.004175	0.000115	0.016112	-0.000278	-0.000316	-0.000285	-0.000197	-0.000265	-0.00026	-0.000358	-0.000253	0.000351	0.001695	-0.000611	-0.000146	-0.000484	-0.000541	-7.1e-05	0.000466	0.000283	0.025321	0.001638	0.000784	0.000372	0.000645	0.000192	-0.000681	0.016247	0.001088	0.006014	0.011486	0.001646	0.003354	0.000896	0.000172	-0.000309	0.000636	0.000145	0.000101	-0.000368	-8e-05	-0.000108	-6.8e-05	0.000157	0.000761	-0.000376	0.004885
71	0.000413	-0.000154	0.003264	-0.000168	0.015172	-0.000123	-3e-05	-7.8e-05	-3.2e-05	-0.000192	0.000108	-0.000272	-0.000297	0.000591	0.000757	-0.000145	-0.000294	0.000211	-0.000296	-0.000203	0.000309	0.000258	0.023953	0.00144	0.001431	0.000633	0.000697	-0.000221	-0.000249	0.016093	0.000573	0.005591	0.011407	0.001093	0.003473	-0.000322	-0.000234	-1.7e-05	0.000634	0.000506	-0.00015	-0.000121	0.000388	0.000764	0.000387	0.000549	0.000632	-0.000139	0.004521
72	0.000447	-0.000188	0.003121	-0.000214	0.015082	-8e-05	-2e-06	-0.000179	-5.5e-05	-0.000124	0.000147	-0.000156	-0.000337	0.00059	0.00054	-3.6e-05	-0.000268	0.000161	-0.000117	-0.000274	0.000114	0.000262	0.024025	0.001492	0.001486	0.000587	0.000608	-2.5e-05	-5.8e-05	0.015874	0.000193	0.005705	0.011136	0.001124	0.00342	-0.000566	-9e-06	-1.8e-05	0.000696	0.000665	-0.000277	-6.1e-05	0.000448	0.000949	0.000558	0.000529	0.000553	-0.000101	0.004355
73	0.000283	-0.000138	0.003093	4e-06	0.014518	9.7e-05	0.000102	3e-06	9.6e-05	6e-06	0.000445	3.8e-05	-0.000115	0.000762	0.000697	8.8e-05	-0.00028	-1.2e-05	-0.000108	-0.000197	-6.3e-05	0.000416	0.023039	0.001433	0.001449	0.000786	0.000975	0.00011	-0.000266	0.015788	4.6e-05	0.006155	0.010702	0.001264	0.003134	-0.00098	-9e-06	-7.9e-05	0.000572	0.00047	-0.000122	0.000129	0.000348	0.001045	0.000508	0.000296	0.000754	-0.000218	0.003981
74	0.000334	-9.9e-05	0.003039	0.000172	0.014243	0.000172	0.000232	0.000277	0.000136	0.0001	0.000505	0.000219	0.000137	0.000747	0.000927	7.5e-05	-0.000186	-0.00031	-0.000189	-5.2e-05	-0.000277	0.000633	0.022524	0.001352	0.001363	0.000731	0.001047	0.000593	-0.000381	0.015751	-0.000155	0.006361	0.010138	0.001322	0.002866	-0.000981	-8e-06	-0.000226	0.000366	0.000372	-6.2e-05	-4e-05	0.000335	0.000617	0.000211	-0.000149	0.000753	-0.000312	0.003662
75	0.000458	-2.3e-05	0.00307	0.00011	0.014132	0.000219	0.000434	0.000358	7.5e-05	-1.9e-05	0.000603	0.000221	0.000185	0.000723	0.001083	0.00021	-0.000196	-0.000122	-0.000269	4e-05	-0.000201	0.000674	0.022375	0.001385	0.001249	0.000738	0.000998	0.000524	-0.000286	0.015652	0.000126	0.006154	0.010115	0.001245	0.002913	-0.000958	-4.3e-05	-0.000118	0.000414	0.000341	-5.9e-05	-0.000166	0.000336	0.000527	0.000117	-0.000123	0.00066	-0.000314	0.00368
76	0.00035	0.000431	0.002408	-0.000435	0.013727	-6.7e-05	0.001111	0.000155	0.000142	-0.000381	0.000633	0.000439	0.000535	0.000428	0.001729	0.000242	0.000142	0.000128	-0.000743	-8.4e-05	-9.9e-05	0.000794	0.02241	0.001468	0.000848	0.000549	-7.8e-05	0.001765	0.000538	0.014523	-0.000143	0.005288	0.009438	0.001099	0.003011	-0.000911	-0.00063	2.4e-05	0.000303	0.000708	6.4e-05	-0.002263	7.7e-05	-0.001141	-0.000904	-0.001401	-0.000842	-0.001159	0.003483
77	0.00068	0.000304	0.002433	-0.000481	0.013468	-5.8e-05	0.001029	-0.000256	-0.000385	-0.000498	0.000704	0.000399	0.000712	0.000865	0.002513	0.000195	2.6e-05	-9.2e-05	0.000351	-0.000267	-0.00019	0.000745	0.022626	0.001582	0.000517	0.000562	0.000203	0.001659	0.000612	0.014058	0.000307	0.004822	0.009348	0.000799	0.003212	-0.000874	-0.000263	0.00036	0.000278	0.000626	0.000148	-0.002328	-0.000213	-0.001405	-0.000996	-0.001501	-0.001849	-0.001448	0.003654
78	-6.5e-05	0.000402	0.002509	-0.00042	0.013057	-0.000312	0.000898	-0.000105	3.6e-05	-0.000265	0.000842	0.000751	0.000747	0.001324	0.002892	-0.000334	-7e-06	-0.000391	0.000916	-0.000424	-0.000308	0.000496	0.022339	0.001538	0.000667	0.000554	0.00024	0.001623	0.000438	0.013835	-0.000652	0.00448	0.009074	0.000972	0.003541	-0.000528	-0.000376	0.000577	0.000225	0.000972	0.000322	-0.003045	-0.000702	-0.00234	-0.001348	-0.001795	-0.001976	-0.001509	0.003364
79	0.000364	0.000308	0.002597	-8.8e-05	0.013156	0.000119	0.000927	0.000565	-0.000635	-0.000294	0.001517	0.001507	0.00089	0.002192	0.005456	0.000419	0.000215	-0.000314	0.000984	0.00011	0.000178	0.000466	0.021001	0.001658	0.001476	0.000777	0.000665	0.000762	8e-06	0.013113	-0.000866	0.004362	0.008337	0.000914	0.003859	-0.000133	8.6e-05	0.001232	0.000624	0.002236	0.000579	-0.003932	-0.001205	-0.003632	-0.001382	-0.001989	-0.00386	-0.000844	0.002945
80	-0.000314	0.000195	0.002409	-0.000218	0.014167	0.000464	0.001166	0.000733	0.000309	-0.000107	0.001714	0.002199	0.001998	0.003062	0.006335	0.000766	0.000418	0.000286	0.000325	8.6e-05	0.000287	-0.00013	0.019367	0.001742	0.002612	0.000625	0.00096	0.0003	0.000358	0.012949	-0.001334	0.004366	0.008121	0.000973	0.004161	0.001198	-0.000393	0.001646	0.001305	0.003585	0.000507	-0.003018	-0.001245	-0.003732	-0.000695	-0.001736	-0.003171	-0.000473	0.002646
81	0.000187	-8e-05	0.002311	-0.000183	0.014813	0.000489	0.000607	1e-06	3.5e-05	-0.000274	0.001396	0.001643	0.00153	0.00282	0.005716	0.001365	0.000337	0.000679	0.000596	0.000388	0.000198	-2.2e-05	0.020253	0.001784	0.00283	0.000667	0.000709	0.001077	0.000383	0.012908	2e-06	0.004433	0.008587	0.000853	0.003699	0.000283	-8.8e-05	0.001074	0.000947	0.002884	9.5e-05	-0.002137	-0.000241	-0.002337	-0.000148	-0.00159	-0.000214	-3.5e-05	0.00277
82	2.3e-05	-9e-06	0.002204	-0.000226	0.014567	0.00093	0.000414	-0.000361	-0.000114	-0.000339	0.000905	0.00061	0.000816	0.002167	0.002917	0.000634	-4e-05	0.000568	0.000281	0.000294	-5.8e-05	1.7e-05	0.020821	0.001669	0.002609	0.000774	0.000546	0.000484	0.000223	0.01296	0.000454	0.00401	0.00903	0.000653	0.00361	7.8e-05	-0.000163	0.000475	0.000417	0.001655	-0.000279	-0.001523	5.2e-05	-0.000751	1.6e-05	-0.000323	0.001346	4.9e-05	0.002982
83	-0.000125	0.000162	0.002317	-0.000175	0.014108	0.000787	0.000241	-0.000324	-0.000239	-0.000414	0.000904	0.000613	0.000143	0.001959	0.002856	0.000656	-9.5e-05	0.000562	0.000399	0.000538	-1.9e-05	0.000176	0.021407	0.001749	0.002413	0.000932	0.000492	0.000879	0.000211	0.012885	0.000601	0.003768	0.008979	0.000711	0.003423	-0.00048	0.000118	0.000392	0.000398	0.001277	-0.000204	-0.00184	0.000177	8e-05	0.000274	-0.00016	0.001631	0.000409	0.002896
84	-0.000808	0.001009	0.002136	0.000156	0.011995	0.001773	0.000621	0.000164	-0.001253	-0.00042	0.00054	0.000492	0.000416	0.001333	0.002166	-0.000578	-0.0001	0.000466	0.000587	0.001005	-0.000108	0.00027	0.022025	0.001249	0.001758	0.001333	0.001046	-0.000487	-0.000363	0.013422	0.000555	0.002793	0.009272	0.000221	0.003174	-0.000672	-4.8e-05	-1.7e-05	0.000357	0.000587	9e-05	-0.00171	0.001077	0.000878	-0.000845	-0.000332	0.000366	0.00038	0.003304
85	-0.000387	0.001628	0.003472	0.002135	0.012255	-0.000982	-0.001482	6e-06	-0.001588	0.001197	0.000351	-0.000595	0.001266	0.003783	0.003133	-0.002058	0.00092	-0.000236	-0.000634	0.002643	0.000179	-0.000696	0.022448	0.001513	0.001307	0.000921	0.002151	-3.2e-05	0.003076	0.013887	0.000796	0.003475	0.005114	-0.001179	0.003921	0.000914	-0.002448	0.000951	0.001583	0.001753	-0.000793	-0.001737	0.001591	0.004898	-3.4e-05	-0.000519	-0.001812	0.000344	0.005919
86	-0.000232	0.001259	0.002596	0.002177	0.014185	3.9e-05	-0.000757	-0.001348	-0.000995	0.001813	0.001179	-0.000254	0.002174	0.004913	0.003313	-0.000713	0.00124	-0.001375	0.000242	0.00405	0.000681	-0.000318	0.0201	0.002568	0.001298	0.000289	0.00047	-9e-05	0.002003	0.012924	0.001093	0.003812	0.004842	-0.002143	0.005826	0.00101	-0.002996	0.001268	0.002119	0.002365	-0.00083	0.001089	0.003312	0.004336	0.000174	-0.000679	-0.002349	-0.000226	0.006107
87	0.001149	0.001569	0.003379	0.00235	0.015843	-0.001207	-0.000687	-0.001011	0.00184	0.001149	0.000539	0.000823	0.001698	0.005143	0.002297	-0.000925	-0.000149	-0.001549	-0.001319	0.003229	0.00016	8e-05	0.01896	0.002346	0.001559	0.000597	0.000234	0.001034	0.002709	0.012463	0.001026	0.004079	0.004439	-0.001906	0.005441	0.002406	-0.002245	0.00184	0.001623	0.001728	-0.000568	0.001046	0.001633	0.005914	0.001213	0.0003	-0.002004	-0.000128	0.005471
88	0.000905	-0.000423	0.003701	3.3e-05	0.018277	0.000305	0.000224	0.002847	0.001431	0.000334	0.000984	0.004399	0.00019	0.005238	0.00168	0.003065	0.000466	0.000766	0.001625	0.000567	-0.001656	-0.002385	0.016794	0.001234	0.001793	0.002367	0.000674	0.006605	-0.001305	0.010817	0.004391	0.007302	0.006565	0.001239	0.005247	-0.000776	-0.000583	0.002447	0.000746	0.004227	0.002414	0.000905	-0.001541	0.004316	-0.000801	0.000623	-0.002496	-0.001453	0.007869
89	0.002124	4.5e-05	0.003855	0.00037	0.019347	-0.002888	-0.001218	1.7e-05	0.002857	-0.000711	0.002032	0.002991	0.000984	0.006681	0.006309	0.000731	-0.000898	0.000735	0.002857	0.001398	-0.000464	-0.001724	0.016622	0.002989	0.001967	0.001746	0.001093	0.005533	-0.000366	0.010739	0.003452	0.006943	0.008235	0.002151	0.005393	-0.000124	0.002089	0.001455	0.001064	0.004761	0.001196	0.000195	-0.002517	0.0024	-0.001096	-0.001235	-0.002121	-0.002852	0.004788
90	0.000877	0.000784	0.001835	-0.000276	0.016728	-0.001209	-0.000288	4e-05	0.001121	-0.000643	0.001996	0.001748	0.001904	0.006511	0.004898	0.001272	-0.001012	-9.9e-05	-0.000615	0.001353	0.000329	-0.000701	0.017599	0.004578	0.001584	0.002363	0.000575	0.005373	0.000103	0.015408	0.001474	0.006463	0.010521	0.001844	0.004975	0.000222	0.000994	0.000175	0.002719	0.005228	0.001421	0.000685	2.6e-05	0.000801	-0.000212	-0.000344	0.000617	-0.001952	0.00515
91	0.001802	0.001203	0.001676	-0.000236	0.016568	-0.000332	-0.000306	-0.00136	0.001135	-0.000573	0.002512	0.001335	0.002018	0.006576	0.005417	0.000917	-0.001867	-2.4e-05	-0.000857	0.00195	0.000925	-0.000109	0.01766	0.003807	0.002001	0.001887	0.001656	0.00538	0.000667	0.017642	0.000308	0.005503	0.010864	0.001778	0.004094	0.000359	0.00222	0.000199	0.002921	0.006038	0.000551	7.3e-05	0.001461	-0.000614	0.000126	0.000112	0.002038	-0.0012	0.003337
92	-5.2e-05	0.000498	0.002313	-0.000727	0.016944	-0.001382	0.000876	-0.000742	-0.0001	-2.5e-05	0.001413	0.001514	0.000408	0.00593	0.005908	0.000334	-0.000278	0.000353	-0.001357	0.001327	-6.9e-05	0.000512	0.017608	0.002854	0.002625	0.002877	0.00126	0.004731	-6.8e-05	0.018831	0.000416	0.005337	0.009559	0.000518	0.007203	-0.00061	0.001247	0.000601	0.003985	0.007622	0.000598	5.8e-05	0.001048	0.002225	0.001284	0.000599	0.001637	0.000639	0.004111
93	7.3e-05	0.000429	0.003482	-0.000958	0.016901	-0.001024	0.000529	-0.00013	0.000603	0.00044	0.001946	0.00176	-0.000261	0.005549	0.007413	-4.3e-05	0.000122	0.000688	0.000523	0.0015	-0.000573	1.3e-05	0.017741	0.001797	0.002818	0.00242	0.002659	0.004593	-0.000736	0.018817	0.001391	0.005613	0.009056	-0.000346	0.007546	0.00038	0.000536	0.001652	0.005011	0.008953	0.000972	4.2e-05	0.001082	0.003059	0.001301	0.000858	0.001585	0.001198	0.003133
94	0.000398	0.000407	0.003378	-0.00089	0.017703	-0.000374	0.000587	0.000889	-9e-06	0.00026	0.00162	0.002038	-0.000455	0.005264	0.007671	0.000255	9.4e-05	0.000782	0.000648	0.001423	-0.000822	0.000261	0.018188	0.001978	0.002024	0.001773	0.002327	0.004479	-0.000173	0.018716	0.001294	0.005296	0.008953	-0.000306	0.007685	-5e-05	0.000455	0.001639	0.004958	0.009367	0.001132	0.000543	0.000886	0.002487	0.001393	0.000876	0.001685	0.001286	0.002579
95	-0.000385	0.000414	0.002632	-0.000717	0.018044	0.000539	-0.000449	0.00123	0.000441	0.000431	0.001641	0.002389	0.000304	0.005537	0.007902	0.001404	5.5e-05	0.000598	0.001196	0.000878	-0.000217	-0.000327	0.017899	0.001904	0.001552	0.000528	0.003459	0.005737	0.00041	0.018448	0.001304	0.006088	0.008357	5.8e-05	0.00617	0.000431	0.000117	0.001546	0.005018	0.009693	0.001322	0.000622	0.001255	0.002108	0.000579	0.001151	0.00178	0.001603	0.001264
96	-0.000928	0.000175	0.001845	-0.000131	0.019094	-0.000459	-0.000304	0.000685	-0.000306	0.000339	0.001591	0.002752	0.000724	0.006815	0.007567	0.00092	0.000163	0.000504	0.000235	-0.00032	9.9e-05	-8.7e-05	0.01605	0.001764	0.002893	0.000998	0.002328	0.005764	0.000599	0.016799	0.000504	0.005902	0.00804	0.000453	0.005494	0.000416	-8.3e-05	0.001432	0.003386	0.008749	0.000886	0.000537	0.000553	0.002263	0.001306	0.000916	0.002303	0.001146	0.001682
97	-0.001476	0.000218	0.001948	-8.1e-05	0.018779	-0.001001	-1.6e-05	6.7e-05	0.000633	0.000334	0.001806	0.002814	0.000967	0.007275	0.007732	0.000641	0.000331	6.4e-05	3.6e-05	-3.8e-05	-0.000185	3.9e-05	0.015529	0.001761	0.00357	0.00134	0.001809	0.006377	0.00058	0.016438	0.000306	0.005576	0.0071	0.000523	0.005008	0.000689	-0.000183	0.001549	0.00277	0.007662	0.000997	-0.000159	0.000765	0.003227	0.000681	0.000823	0.001521	0.001157	0.001641
98	-0.000443	0.000406	0.002156	-4.7e-05	0.017612	-0.00132	0.000633	1.4e-05	0.000582	0.00033	0.002051	0.00256	0.000824	0.008315	0.007988	0.000121	0.000557	0.00025	0.000987	0.000183	-0.00038	-0.000314	0.014927	0.001796	0.004148	0.001529	0.00172	0.005833	0.001064	0.015179	-0.000554	0.005429	0.006869	0.000722	0.005079	0.000241	-0.000384	0.001612	0.00242	0.006726	0.001055	-0.000124	0.000355	0.003221	0.00187	0.001098	0.001803	0.000316	0.001707
99	0.000157	1.7e-05	0.002437	-0.000608	0.017671	-0.001008	0.000459	-0.00045	0.000791	0.000746	0.001917	0.002513	0.000534	0.008604	0.008448	0.000189	0.000454	0.000609	0.00108	0.000793	-0.000514	0.000172	0.015614	0.002179	0.004007	0.001274	0.001374	0.005808	0.001533	0.015392	-0.000664	0.005513	0.006703	0.001179	0.005127	-0.000451	-0.000749	0.001471	0.002759	0.006357	0.001299	0.00057	0.000625	0.003344	0.001401	0.000833	0.001876	0.000419	0.001369
100	0.000909	-0.000171	0.002503	-0.000571	0.017771	-0.000848	-0.00051	-0.000292	0.00019	0.000815	0.001809	0.00264	0.000457	0.009607	0.008254	0.000102	0.000291	0.000893	0.001252	0.000327	-0.000113	0.000137	0.015242	0.00249	0.00416	0.001187	0.001651	0.004887	0.001327	0.01565	-0.000248	0.005735	0.006841	0.001385	0.005709	-0.000615	-0.000744	0.001197	0.003035	0.007049	0.001514	0.001052	0.000546	0.002195	0.002002	0.00072	0.002448	0.000248	0.001224
101	0.000195	-0.000335	0.002997	-0.000153	0.018465	0.000286	-0.000545	-0.000138	0.000246	0.000749	0.001582	0.002509	0.000141	0.0091	0.007682	0.000267	-0.000284	0.001019	0.000312	-2.9e-05	-0.000494	0.000559	0.015348	0.003115	0.004466	0.00133	0.001687	0.004132	0.000831	0.01489	0.000589	0.004809	0.007199	0.001311	0.005925	8.1e-05	-0.000518	0.001142	0.003039	0.007189	0.001381	0.001231	0.00052	0.001932	0.001523	0.000228	0.002019	0.00089	0.00161
102	0.001204	1.6e-05	0.002732	5.9e-05	0.018089	4.1e-05	-0.000355	-8e-05	0.000222	0.000186	0.001644	0.002186	0.00013	0.009389	0.007098	0.000226	-0.000363	0.000461	0.000784	0.000152	-0.000636	0.000237	0.015464	0.002934	0.004442	0.001485	0.002152	0.003629	0.000725	0.014232	0.000612	0.003951	0.00665	0.001535	0.006226	0.000393	0.000745	0.001416	0.002879	0.00666	0.00092	0.000926	0.000399	0.00222	0.002004	0.000568	0.001561	0.000448	0.001812
103	0.000662	0.000189	0.002856	9e-05	0.017808	2.6e-05	0.000294	0	4e-05	0.000184	0.001925	0.001798	0.00015	0.009833	0.006862	0.000334	-0.000198	0.000234	0.000236	0.000207	-0.000791	0.000208	0.015856	0.003315	0.004791	0.001327	0.002154	0.003845	0.000453	0.01303	0.000161	0.003672	0.006783	0.001487	0.005989	0.000471	0.001139	0.001569	0.002766	0.005836	0.000688	0.000985	0.000533	0.003207	0.00156	0.000723	0.001241	0.000402	0.002128
104	0.001361	0.000396	0.002416	-0.000385	0.01819	-0.000714	-6.4e-05	-0.00038	-0.000186	-0.000227	0.002046	0.002078	0.000347	0.01006	0.00709	0.000549	7e-05	-0.00053	0.000221	0.000501	-0.000486	0.000167	0.016175	0.003225	0.004767	0.001397	0.002055	0.004268	0.00075	0.01306	5.6e-05	0.004327	0.006187	0.001157	0.005786	0.001163	0.000662	0.00157	0.002819	0.005259	0.000348	0.001208	0.001003	0.004034	0.001015	0.000828	0.001704	0.000436	0.00134
105	0.000227	0.000697	0.002762	-0.000133	0.017654	-0.000348	-0.000434	-1.7e-05	-0.000188	-0.000189	0.002381	0.001871	0.000301	0.010057	0.007001	0.00075	0.000256	-0.000453	-0.001054	0.000348	-0.000274	0.000346	0.016391	0.003883	0.004894	0.001666	0.001867	0.004305	0.000526	0.011874	0.000245	0.003886	0.005935	0.000846	0.00564	0.001072	0.000138	0.001402	0.002207	0.00509	0.000584	0.000945	0.001279	0.00425	0.000368	0.001086	0.001449	0.000722	0.001392
106	0.000364	0.000758	0.002404	-0.0002	0.017879	-8.5e-05	-9e-05	0.000197	0.000488	-0.000171	0.001936	0.001532	0.000327	0.009001	0.006787	0.00095	0.000167	3.2e-05	-0.000929	0.000709	-4.8e-05	0.000572	0.017603	0.003751	0.004734	0.001938	0.002111	0.003797	0.00122	0.010975	0.000439	0.003563	0.005682	0.00058	0.005449	0.001185	-0.000398	0.00152	0.001946	0.004337	0.000237	0.000953	0.001245	0.004087	0.000615	0.001394	0.001079	0.001032	0.001483
107	0.000603	0.000966	0.002885	-0.000163	0.016587	0.000531	0.000463	0.000727	0.001143	0.000317	0.001951	0.000472	0.000429	0.008321	0.006122	0.000674	0.000527	0.001176	-0.002176	0.000654	-0.000114	0.000973	0.018522	0.004187	0.004561	0.001882	0.002487	0.003577	0.000759	0.009636	0.000994	0.002579	0.005119	0.001199	0.004932	-0.000572	3e-06	0.001762	0.00167	0.003778	0.000706	0.000719	0.000772	0.003005	0.000795	0.002184	0.000156	0.000938	0.002355
108	0.000125	0.000792	0.002318	4.9e-05	0.017023	0.00157	0.002313	0.000851	0.001671	0.000377	0.00147	0.000722	0.001281	0.008157	0.00583	0.00109	0.000503	0.002354	-0.001418	0.001288	-0.000673	0.000793	0.018933	0.0038	0.004596	0.001158	0.002446	0.00372	0.000826	0.009547	0.000274	0.004672	0.004425	0.000938	0.004331	-0.000725	-0.000855	0.001304	0.001442	0.002298	0.000306	0.001125	0.000454	0.002187	0.001365	0.001431	0.00054	0.001322	0.001868
109	0.000784	-2.5e-05	0.00309	0.000391	0.016942	0.00031	0.000464	0.000939	0.000511	-0.000132	0.001687	0.001703	0.00082	0.005436	0.005157	0.000711	0.000816	0.001103	-0.000453	0.001167	-0.002214	0.000417	0.01975	0.002645	0.004542	0.001109	0.001983	0.002825	0.000419	0.008861	-0.000701	0.003664	0.003734	0.000948	0.003231	0.000253	0.00025	0.000599	0.001074	0.00289	-7e-05	0.001117	-0.000207	0.002029	0.00124	0.000501	0.002278	0.001097	0.001462
110	0.00075	0.000498	0.003494	0.000309	0.017937	0.000478	-0.000784	0.001714	0.000202	0.000406	0.001933	0.001781	7.6e-05	0.005323	0.004555	0.000497	-1e-05	0.000812	0.001504	0.001641	-0.001068	0.000164	0.022104	0.001803	0.003418	0.001345	0.002172	0.001579	0.001898	0.009108	-0.001205	0.003053	0.003627	0.000853	0.002954	-0.00027	0.000204	-0.00021	0.00047	0.002309	-0.000278	0.001258	0.000403	0.002596	0.000118	0.000732	0.003084	0.001061	0.001449
111	0.000867	0.000502	0.003218	-0.000351	0.017802	0.000293	-0.000464	0.001311	0.000394	8.7e-05	0.001277	0.000594	0.000201	0.004866	0.003435	0.000434	0.000588	0.000593	0.00193	0.000602	-0.000806	0.000129	0.023072	0.002845	0.004079	0.001322	0.001923	0.001618	0.001398	0.009206	0.000501	0.003161	0.003773	0.000895	0.003389	-0.000226	0.000474	-9.8e-05	0.000633	0.001973	0.000177	0.001423	0.001134	0.003149	-0.000539	0.001207	0.002249	0.00033	0.001724
112	0.000556	0.000297	0.002879	-0.00021	0.01739	0.001069	-0.000166	0.000873	0.001107	0.000109	0.00097	0.000785	0.000171	0.004694	0.003524	0.000385	0.000289	0.000638	0.001783	0.000346	-0.000118	0.000136	0.022289	0.003489	0.00354	0.000911	0.001416	0.001579	0.000923	0.00991	0.000363	0.003787	0.004209	0.00116	0.003273	0.000481	0.000804	0.000132	0.000731	0.001795	-0.00015	0.001455	0.001107	0.003265	-0.000179	0.001054	0.002094	-0.000167	0.001918
113	0.000268	0.000127	0.002759	8.3e-05	0.017343	0.000501	0.000445	0.000548	0.000983	0.000186	0.001057	0.000828	0.000314	0.004528	0.003711	0.000496	0.000241	0.000518	0.001278	0.000227	-9.2e-05	0.000162	0.02107	0.00306	0.003231	0.001101	0.001415	0.001146	0.000341	0.009073	0.000646	0.003969	0.004976	0.001128	0.002933	0.000539	0.000747	0.000321	0.000642	0.001281	0.000153	0.000978	0.000572	0.002479	0.000109	0.0006	0.001411	0.000322	0.001802
114	0.000254	0.000205	0.002944	0.000167	0.017729	0.000499	0.00065	0.000708	0.001142	0.000214	0.001156	0.000882	0.000311	0.00426	0.003456	0.000531	0.000169	0.00052	0.001768	0.000269	-6.3e-05	0.000301	0.021684	0.002854	0.003069	0.000999	0.001333	0.000972	0.00052	0.008875	0.000393	0.003786	0.005082	0.000963	0.002937	0.000569	0.000516	0.000342	0.000606	0.001265	0.000128	0.000861	0.000607	0.002132	0.000385	0.000608	0.001504	0.000366	0.001745
115	0.000277	0.000218	0.002957	0.000162	0.017822	0.000466	0.000757	0.000722	0.001053	0.000236	0.00115	0.000866	0.000309	0.004368	0.003449	0.000524	0.000177	0.000702	0.001754	0.000214	-6.9e-05	0.000298	0.021742	0.00281	0.003134	0.001002	0.001354	0.000953	0.000514	0.008832	0.000326	0.003703	0.005046	0.00091	0.002963	0.000528	0.000427	0.000332	0.000608	0.001271	0.000166	0.00085	0.00057	0.00202	0.000396	0.00057	0.00142	0.000417	0.001755
116	0.000354	0.000305	0.002922	0.000203	0.017898	0.000398	0.000587	0.000772	0.001015	0.000153	0.001281	0.000908	0.000279	0.005069	0.003956	0.00054	0.000245	0.000818	0.001471	0.000176	-6.1e-05	0.000453	0.021836	0.002929	0.003734	0.001167	0.001391	0.001248	0.000673	0.008117	-0.000156	0.002995	0.004297	0.000676	0.00335	0.000663	0.000108	0.000342	0.000625	0.001562	0.000215	0.000739	0.000529	0.002093	0.000742	0.000632	0.001505	0.000427	0.001513
117	0.000597	0.000265	0.002728	0.000248	0.017651	0.000367	0.00014	0.000559	0.000626	0.000153	0.001315	0.000951	0.000273	0.00617	0.004923	0.000446	0.000355	0.000663	0.000333	-3.9e-05	-0.000182	0.000442	0.021302	0.003239	0.00462	0.001415	0.001607	0.001718	0.000726	0.007481	-0.000644	0.002236	0.003317	0.000611	0.003799	0.00068	-0.000131	0.000328	0.000687	0.001977	0.000357	0.000704	0.000338	0.002445	0.000872	0.000534	0.001407	0.000499	0.001362
118	0.00056	0.000237	0.002955	0.000244	0.017883	5e-06	0.00019	0.00051	0.000519	5.6e-05	0.001509	0.000941	0.000196	0.00656	0.004936	0.000444	0.000326	0.000572	0.000441	1e-05	-0.000112	0.0004	0.022065	0.003351	0.004521	0.001473	0.001821	0.001469	0.000716	0.007086	-0.000513	0.002467	0.003244	0.000512	0.003594	0.000343	0.000126	0.000366	0.000751	0.001849	0.000337	0.000669	0.000445	0.002561	0.00086	0.000671	0.001719	0.000372	0.001342
119	0.000611	0.000174	0.003316	0.00022	0.018201	-0.000235	0.000411	0.000603	0.000132	0.000142	0.001625	0.001072	0.000212	0.006988	0.004581	0.000454	0.000124	0.000593	0.000973	4e-05	-0.000121	0.000223	0.024074	0.003616	0.004507	0.001244	0.001882	0.001424	0.000817	0.007109	-0.000396	0.002828	0.003558	0.000458	0.003385	-7.6e-05	0.000458	0.00035	0.000948	0.001958	0.000339	0.000877	0.000539	0.002163	0.000741	0.000645	0.002039	0.00036	0.001715
120	0.000516	0.000217	0.003248	0.000116	0.0182	-0.000474	0.000376	0.000627	0.000252	4.2e-05	0.001759	0.00113	0.000231	0.007335	0.004674	0.000546	0.000157	0.000505	0.000721	3.8e-05	8.9e-05	0.000239	0.024294	0.003718	0.004522	0.001343	0.0019	0.001354	0.00075	0.006892	-0.000368	0.002806	0.003618	0.000349	0.003338	-2.8e-05	0.000561	0.000437	0.000921	0.001976	0.000344	0.000814	0.000558	0.002063	0.000787	0.000679	0.002024	0.000372	0.001706
121	0.000457	0.000495	0.002875	-3.5e-05	0.016949	-0.000448	-0.000416	0.000952	0.000391	0.000137	0.002263	0.00159	0.000553	0.009041	0.005458	0.000657	-9e-05	0.000471	0.000201	0.000326	0.000375	4.1e-05	0.025849	0.004604	0.00602	0.001502	0.001594	0.002006	0.000706	0.006381	-0.000232	0.001795	0.00322	6.4e-05	0.004228	0.000226	0.000562	0.000352	0.000984	0.003232	0.000539	0.001071	0.000375	0.000887	0.000872	0.000655	0.002045	0.000877	0.001653
122	0.000824	0.000365	0.002409	0.000166	0.016617	-0.000266	-0.000894	7.6e-05	0.000604	-0.000307	0.003195	0.001767	0.000143	0.010134	0.006243	-0.000142	0.000441	0.000123	-0.001144	-0.000454	0.000394	0.000272	0.022249	0.003385	0.004885	0.001966	0.001709	0.00119	-0.000353	0.006639	-0.000297	0.000631	0.002086	2e-05	0.004723	0.00053	0.001393	0.000722	0.000729	0.0033	0.000581	0.000908	0.000475	0.001638	0.000902	0.000887	0.001157	0.000743	0.000814
123	0.000823	-0.0001	0.002989	-0.000127	0.017434	0.000347	-0.00119	0.000273	0.000496	0.000501	0.001963	0.002245	-0.000517	0.010381	0.006195	-0.000326	0.000359	-0.000827	-0.000231	-0.000785	0.000163	0.000362	0.020923	0.002634	0.005222	0.00201	0.001019	0.001665	-0.000678	0.008306	-0.000171	0.000766	0.00154	0.001008	0.004571	0.001479	0.000398	0.000125	0.001316	0.00382	-8.8e-05	0.000925	0.000574	0.002349	0.001089	0.000667	0.001882	0.001013	0.001796
124	0.000834	-2e-06	0.002945	0.000194	0.016003	-0.000726	-0.0002	0.000401	-2.5e-05	0.000441	0.001607	0.001693	-0.000155	0.012332	0.006054	-2.3e-05	0.00093	-0.000492	-0.000947	0.00046	-0.000751	0.000943	0.023058	0.003352	0.00499	0.001635	0.001447	0.001646	-0.000854	0.009264	-0.000209	0.001322	0.003166	0.00168	0.004296	-2.9e-05	0.000198	6.4e-05	0.001744	0.003558	0.00031	0.000188	0.000595	0.002162	0.000992	0.000123	0.002063	0.000546	0.003589
125	3.5e-05	-1.2e-05	0.002115	-0.000216	0.015968	1.4e-05	0.000537	0.000886	2.5e-05	0.000128	0.001872	0.002151	0.000334	0.012077	0.006723	0.000622	0.000588	0.000423	-7e-06	0.000475	-0.00053	0.000759	0.024	0.004113	0.005629	0.001749	0.002332	0.001059	-0.000419	0.008971	0.000103	0.00104	0.00369	0.001144	0.003637	-0.000994	0.00057	0.000486	0.00159	0.003247	0.000141	0.000663	0.001365	0.001968	0.001615	9.8e-05	0.001412	0.000896	0.002779
126	-0.000185	-0.000175	0.00186	6.9e-05	0.016344	7.7e-05	-0.00031	0.000202	0.000365	0.000201	0.002333	0.001788	0.000559	0.010632	0.007382	0.00066	0.000597	0.000247	-0.000168	-0.000165	-0.000745	0.000153	0.022354	0.00414	0.005277	0.001498	0.002016	0.002247	9.8e-05	0.007037	0.000111	0.001063	0.003263	0.000338	0.004513	-0.000333	0.000969	0.000699	0.001256	0.003298	3.1e-05	0.000331	0.000976	0.002106	0.000681	0.000623	0.001135	0.000859	0.002303
127	-0.000198	-0.000177	0.001723	-4.9e-05	0.016716	0.00034	-0.000481	0.000234	0.000336	0.000213	0.002424	0.002013	0.000577	0.010273	0.007523	0.000757	0.000437	0.000297	0.000151	-0.0004	-0.000698	7e-05	0.021971	0.004159	0.00528	0.001574	0.001871	0.002374	0.000212	0.006692	0.00016	0.000986	0.003129	0.000208	0.004635	-0.00017	0.0012	0.000701	0.001234	0.00333	-5e-05	0.000468	0.001021	0.002079	0.000671	0.000706	0.001024	0.000916	0.002018
[truncated: 78 more columns]

## Sheet: b, SHAPE-Seq 0mM NaF
Transcript Length	1	2	3	4	5	6	7	8	9	10	11	12	13	14	15	16	17	18	19	20	21	22	23	24	25	26	27	28	29	30	31	32	33	34	35	36	37	38	39	40	41	42	43	44	45	46	47	48	49
20	12.7707	0	0	0	0	1.48808	0	0	1.46635	0	0	1.44525	0	0	0	2.82958	0	0	0	0
21	0	3.34986	11.8288	1.57543	0	0	0	0	0.288454	0.4261	0	0	1.55986	0	0.705888	1.26566	0	0	0	0	0
22	0	0	2.96564	0.463019	0	0	0	0	0	0.476995	0.951967	0	3.31085	1.40902	4.19199	7.32589	0.904625	0	0	0	0	0
23	0	1.46117	7.69895	1.77443	0.15871	0.317165	0.00906156	0.00904247	0.115842	0.475893	0.310999	0.938009	3.69129	0.152809	1.67695	2.71439	0	0.149868	1.34541	0	0	0	0
24	0.798358	0.891787	1.21266	0.673407	0.0856551	0	0	0	0	0.190346	0.0633499	0.119347	1.11321	0.0828869	0.518724	0.705298	0	0.0203515	0.0610239	0.399305	17.0643	0	0	0
25	0	0	2.23102	4.78188	0	1.90431	0	0	0	0.290818	0	2.49808	2.69183	0.614591	1.22664	3.56998	0	0.604563	0.857638	0	3.72865	0	0	0	0
26	2.41841	0	7.26213	1.29526	0.403522	0.402048	0.400584	0.796814	0	1.55974	0	0.386503	0.212193	0	1.89918	1.12396	0	0	0.372114	1.10885	2.86759	3.4911	0	0	0	0
27	0	0	4.5282	1.99499	0.907543	0.239294	0.123196	0	0	0.800415	0.0864448	1.73196	4.02214	0.155939	4.55925	4.33258	0.0349318	0	0.396673	0.725196	0.74004	1.33206	0.289143	0	0	0	0
28	0	1.43801	2.77398	2.86933	0	0	0	0	1.19154	0.192787	0	0.577027	0	0.373467	2.76015	3.61474	0	0	0	0	0	0.856705	0.69965	0	2.63436	8.01825	0	0
29	0	4.07534	4.53693	0	0	0	0	0.550785	6.7427	1.54994	0	2.62777	0	0.512018	0	0.254792	0	0	0.505081	0	1.75919	2.95664	0.979474	0.488534	1.46082	0	0	0	0
30	12.9576	0.878823	4.95729	1.31256	0	0.0755559	0.264427	0.0498366	0.712989	2.00619	0.343128	0.560679	0	0	0.0872817	1.14446	0.413877	0	0.701274	0.164711	1.24646	1.27757	0.198722	0.404559	0	0.242034	0	0	0	0
31	10.1672	10.3582	1.66144	0	0.870288	0.86623	0	0.862209	0.696836	0.339949	0	0	0	0	0	3.25984	0	0.806099	0	0	0	0.315927	0	0	0.795745	0	0	0	0	0	0
32	0	0.223285	4.48169	0	1.15072	0	0	0	0.312849	0	1.11761	2.21926	5.4574	0	0.827436	3.70851	0	0	1.03795	1.03335	0	0	1.02426	0	0.758297	0	0	2.0175	6.62988	0	0	0
33	0	4.63551	10.6349	1.18418	0.553549	0.55245	0.275815	0.388361	2.18267	1.44318	0	0	0.921859	0	1.53514	0.898693	0.255797	0	0.349477	0	1.67241	3.31102	0	0	1.71647	0	0	0	0.488483	0	0	0	0
34	8.68009	2.43609	5.94306	3.25424	0.630203	0.344821	0	0	0.542504	0.959945	0.191129	1.4197	2.38293	0	0.838344	1.64298	0.089015	0.0902856	0.405671	0.222561	0	2.94571	0	0.128418	0.512074	5.83e-05	0.127635	0	0.0425231	0.170019	0	0	0	0
35	0	0.799281	6.20417	2.62516	0.515091	0.117887	0.208479	0.17788	0	0.145319	0.102573	1.50257	1.64143	0.220043	1.141	2.57444	0.14614	0.0178834	0.00193191	0.00492492	0	1.64345	0.161358	0.113782	0.270453	0	0.233966	0	0.327104	0.1562	13.9475	0	0	0	0
36	6.4935	2.04752	8.67755	4.16624	0.663732	0.279913	0.087035	0.17383	0	0.429106	0.350129	1.70396	4.62035	0.0341304	1.26004	1.75379	0	0	0.88425	0.162211	0.648522	0.991915	0	0	0.223394	0.164447	0	0	0.0749412	0.109502	0	0	0	0	0	0
37	8.60139	2.47966	5.67672	4.4706	1.08792	0	0	0.0684181	0.257794	0.698582	0.294266	1.57574	3.04963	0.305436	0.178948	3.4164	0	0	0	0	0	2.43823	0	0.784289	0.404883	0	0.117865	0	0.303856	0.117346	0.101091	0.0837994	0.487134	0	0	0	0
38	3.55359	2.05005	9.91066	4.24646	0.83983	0	0	0	0	0.715479	0.250513	1.4542	4.97994	0.117052	1.90401	3.53777	0.134954	0.0966001	0.0376834	0	0	2.02802	0	0.246944	0.209388	0.129571	0.189561	0	0.124684	0.420067	0	0.234658	0.354478	0.233837	0	0	0	0
39	9.37817	2.07901	7.8413	3.4751	1.37333	0.250287	0.287072	0.0351278	0.439206	0.944591	0.313186	1.94128	2.75615	0.0216432	1.518	3.70423	0.0259493	0.0259185	0.24538	0	0	0.206258	0	0.0134224	0	0	0.12592	0	0.377159	0.213366	0.0626901	0.425193	0.0246933	0.249612	0.646768	0	0	0	0
40	2.27919	0	10.0029	7.53852	1.3571	0.189112	0	0	0	0.283046	0.128028	1.6764	5.30608	0.320361	2.20654	2.86784	0	0.273833	0.195849	0.187443	0.653052	1.88881	0	0.385764	0.199984	0.057846	0.120728	0	0.52448	0	0.115216	0.0311708	0.0887012	0.376064	0	0.745968	0	0	0	0
41	8.29077	0.682806	8.36101	3.78304	1.00563	0.0385525	0.0773576	0	0	0.429618	0.181535	1.78094	6.60649	0.14663	2.14561	3.88076	0.0310009	0	0.268586	0.0915427	0	1.37368	0	0.130612	0.369525	0.108933	0.0613057	0	0.312178	0.175776	0.000939211	0.0180721	0.0631654	0.175308	0.0754818	0.0151935	0.317956	0	0	0	0
42	6.60371	0.0979646	7.52804	3.49361	0.942376	0.0527949	0	0.078267	0	0	0.179907	1.99272	8.44705	0.367152	2.93196	4.47216	0.0960095	0	0	0	0	1.91813	0.287749	0.632042	0.544774	0.186206	0	0	0.27891	0.0633163	0	0	0	0.37135	0	0	0.185435	0.248371	0	0	0	0
43	8.15276	0	7.7956	5.4067	1.49736	0.255211	0	0	0	0	0.353369	2.02349	4.97639	0.178198	2.54684	4.51561	0.0284406	0	0.361147	0.40021	0.382806	1.41788	0	0.328865	0.534632	0.241379	0.121193	0.0761346	0.441219	0.0718131	0.0821236	0	0.191446	0.206008	0.0209951	0.0819211	0.159359	0.150894	0	0	0	0	0
44	0	0	9.7706	5.31414	1.15314	0.371876	0.159357	0	1.32634	1.17549	0.475807	2.72875	5.18531	0.224499	2.21437	5.03316	0.0651886	0.139746	0.557568	0.471398	0	1.69901	0.00486592	1.13547	1.78658	0.213045	0.323638	0.141682	0.403676	0	0	0.0995223	0.190531	0	0	0.0703573	0	0.632042	0.329453	0.3774	0.225994	0	0	0
45	6.90691	0.266858	6.30296	4.41213	1.23523	0	0	0	0	0.504819	0.336423	2.11292	6.11725	0.543608	3.15709	4.93204	0.137557	0	0.699182	0.122998	0	1.96252	0.179898	0.776317	0.904652	0.28732	0.26227	0.0840901	0.637141	0.382093	0	0.105066	0.167273	0.0816322	0.112899	0.0217701	0.184954	0.270545	0.462303	0.135415	0.193865	0	0	0	0
46	8.11376	1.96754	5.48044	3.13234	0.961332	0.150035	0	0	0	0.997566	0.346363	1.50956	5.13126	0.489822	3.30096	4.04959	0	0	0	0.195235	0	1.87054	0	1.20659	1.23527	0.55914	0.408646	0.189688	0.539534	0.581597	0	0.00491271	0.198257	0.171632	0.0468791	0.0168414	0.107537	0.0575672	0.796661	0.407289	0.0515003	1.146	0.578124	0	0	0
47	4.27052	0	3.66089	3.43569	0.813161	0	0.0738718	0	0.227484	0	0.115563	1.67764	8.35063	0.359957	3.5062	4.10697	0	0	0.801505	0	0	4.19201	0	1.66756	2.69178	1.18333	0.515801	0.318512	0.917538	0.918789	0.213722	0.514109	0.195647	0.678764	0.138064	0.0827942	0	0.175488	0.840463	0.160753	0.171082	0.0237162	0	0	0	0	0
48	3.84651	0	4.29199	2.47174	1.31344	0.0949324	0.108006	0.0633936	0	0.726422	0.203209	2.11533	9.81911	0.448401	3.25707	4.1448	0.0488433	0	0.632774	0.457081	0	2.27234	0	1.86462	1.59034	0.911611	1.44609	0.15862	1.09552	1.49512	0	0.215952	0.200726	0.458655	0.0557649	0.151674	0.288531	0.108724	0.176934	0.0412226	0.0493766	0.194533	0.0322779	1.08745	0.0608736	0	0	0
49	0	0.323828	4.43651	2.78727	1.52414	0.23231	0.0225987	0.103457	0.397688	0.281316	0.31014	2.3429	9.47145	0.328825	3.24812	4.33525	0	0	0.328248	0.123192	0	3.33221	0	2.34229	2.30868	1.53526	1.67071	0.0116516	1.26528	1.03004	0.0606728	0.470516	0.362544	0.416379	0.113868	0.15407	0.0248369	0.339172	0.180075	0.0596433	0	0.167957	0.178646	0.723225	1.65501	0	0	0	0
50	0	0	3.42408	2.97484	1.16353	0	0.0297484	0.00791865	0	0.419554	0.140921	3.12513	12.2104	0.53062	3.2067	4.05119	0.0425188	0	0.0977275	0.126135	0	2.0023	0	2.55477	3.49498	1.24595	1.78813	0.105527	1.67191	1.97058	0.162998	0.0294407	0.293962	0.642545	0.182258	0.121962	0.272588	0.534525	0.549785	0.053812	0.0343903	0.064442	0	0.54393	0.128234	0	0	0	0
51	1.35046	0	4.05548	1.89736	1.35087	0.146388	0.0567385	0	0.078359	0.385865	0.398616	2.84661	12.0911	0.605696	3.12054	4.88984	0	0.0348743	0.714602	0.0561576	0	2.3625	0	1.86099	1.87005	1.32195	2.41736	0.137522	2.2829	1.72754	0	0.00819269	0.245822	0.705952	0.278242	0.144983	0.127627	0.179924	0.160068	0.0480423	0.0803163	0.0547358	0.0382731	0.510291	0.138675	0	0.0790597	0.139392	0
52	0	0	2.3244	1.77619	1.40384	0.267939	0	0	0	0.250956	0.114318	3.4002	10.1684	0.890994	4.45636	4.73733	0.0958335	0	0.26577	0	0	1.69101	0	1.41735	2.3621	1.47974	2.84263	0.287831	3.12512	2.3893	0.119622	0.196048	0.295485	1.22033	0.200842	0.256004	0.610891	0.132602	0.59408	0.306949	0.00200584	0.197418	0	0.517114	0.333687	0.0666349	0.0562027	1.14641	0
53	0.116636	0	3.00038	2.03329	1.46723	0.298483	0.0480891	0	0	0.427486	0.433516	3.34035	13.5769	0.578712	3.71674	5.32697	0.0705732	0	0.426485	0.320966	0	0.638575	0	1.25462	1.56068	0.890702	1.60298	0.2471	2.79571	2.40709	0.279465	0.260776	0.37667	1.76266	0.294862	0.546647	0.613024	0.678855	0.427846	0.0402424	0.0847067	0.0539057	0	0.388343	0.0558222	0.0027692	0.132765	0.18427	0.138086
54	0.110301	0	3.46587	2.34804	1.01379	0.00388313	0.0683219	0.0602635	0	0.44666	0.344351	1.92861	9.9771	0.404012	2.7418	3.60473	0.0613635	0	0.396569	0.428991	0	2.05437	0	1.6725	1.99541	1.19152	1.98778	0	2.36082	3.40961	0.227173	0.170036	1.13168	3.06614	0.47053	1.10966	1.53079	1.57473	1.48258	0.0873358	0.116899	0.313586	0.0146267	0.168929	0.0503013	0.0159695	0.0746712	0.139972	0.0166305
55	0	0	2.08065	1.64859	0.75778	0.0885539	0	0	0	0.538987	0.109308	1.93912	8.48541	0.480248	2.31873	2.97196	0	0.0399198	0.844515	0.153888	0	0.93697	0	0.540487	2.11183	1.04043	1.347	0	2.54265	2.12032	0.168563	0.384855	0.776958	2.32881	0.321325	0.439005	0.58915	1.20404	1.39555	0.0394069	0.125183	0	0.102457	0.397135	0	0.0340068	0	0.129885	0.0339387
56	0.697004	0	3.58255	1.96741	1.40034	0.184212	0	0.083785	0	0.390302	0.307271	2.401	10.8174	0.304865	3.08082	4.47566	0.048341	0	0.581482	0.339321	0	1.19184	0	1.43808	1.3924	1.14941	1.9344	0.0979446	2.42306	4.12416	0.445833	0.30973	1.53214	3.91191	0.524233	0.712544	0.855316	0.77943	0.788379	0.247866	0.122421	0.213984	0.00351393	0.46816	0.128099	0	0.0845118	0.187778	0.072198
57	0	0.387891	3.26121	2.12051	1.18418	0	0.0747344	0	0	0.555807	0.279192	2.65801	8.8721	0.262782	2.92619	3.82575	0.0257453	0.0203158	0.51075	0.473314	0	1.94015	0	1.20102	2.0842	1.24094	1.76518	0.183438	2.93886	4.51329	0.335695	0.47125	1.50818	4.1741	0.576355	0.669847	1.28758	1.50076	1.33117	0.286203	0.14934	0.166938	0.0137123	0.451756	0.106388	0.00682563	0.0115273	0.21383	0.0462366
58	2.17722	1.11678	2.60759	1.62202	1.09575	0	0.139928	0.000109737	0.00193877	0.240666	0.437006	2.34376	9.56264	0.240255	2.99795	3.70713	0.010614	0	0.276861	0	0	1.65382	0	1.34261	2.24248	1.26159	1.73096	0.196089	3.03437	3.77667	0.0849909	0	1.91279	4.53793	0.545796	0.820138	1.3163	1.49305	1.58149	0.12482	0.144994	0.278666	0.0382645	0.278897	0.0635396	0	0.168862	0.110173	0.0261208
59	0.0202877	0	2.70713	1.85337	1.10467	0	0.0321592	0	0	0.694247	0.728337	2.05605	7.80941	0.429108	2.46497	2.8843	0.0571123	0	0.342818	0.20304	0	2.23704	0	1.51052	1.9871	1.40606	1.95866	0.0775148	2.47267	4.28296	0.311678	0.205816	2.13859	5.36893	0.601192	1.34144	1.89788	2.42979	2.56088	0.141493	0.402437	0.604284	0.0591817	0.625353	0.123591	0.000145604	0.0803851	0.265305	0.0142927
60	0.172104	0	2.9854	1.56272	0.917832	0.114631	0.0136301	0	0	0.88383	0.850326	1.88456	8.29626	0.371524	2.0171	2.244	0.0488989	0	0.321536	0.298975	0	2.04301	0	1.65987	1.52456	1.20632	1.81126	0.0627264	2.27258	3.68533	0.253687	0.269737	1.83829	6.83268	0.805836	1.18509	1.67317	2.69015	2.99821	0.299652	0.444245	1.01669	0.0510415	1.29538	0.196327	0.00427625	0.0907068	0.330703	0.0285248
61	0	0.0700677	2.47023	2.58769	1.32614	0.0533249	0	0.117319	0.517538	1.99171	1.60624	1.6629	5.81054	0.601605	2.34326	2.45101	0.0414499	0.00640884	0.531648	0.271296	0	2.30964	0	1.91508	1.32696	1.05927	1.48896	0.0219962	1.66813	3.56493	0.261298	0.487796	2.03407	5.99983	0.519669	1.03323	1.47022	2.65529	3.01899	0.358737	0.520875	0.697145	0.048238	0.857056	0.263745	0.00907906	0.0344085	0.479761	0.134159
62	0.946635	0.416023	3.49284	2.60071	1.06373	0.0776463	0	0.0252346	0	1.39436	1.00039	1.56586	6.61999	0.355596	2.14019	2.44586	0.14174	0	0.314291	0.308862	0	2.16752	0	1.22536	1.85816	1.24459	1.69759	0.078549	1.96021	3.74238	0.227136	0.290102	1.47565	4.88064	0.77505	1.48877	2.07027	3.05088	3.78274	0.44963	0.696117	0.900209	0.0210869	1.07661	0.364486	0	0.086601	0.414835	0.0853703
63	0.63291	0	3.73986	2.37606	1.24066	0.0911566	0	0.0411012	0.0976229	2.02158	1.48519	1.32336	5.81392	0.274582	2.03734	2.6199	0.0536842	0	0.26026	0.168706	0	2.85708	0	1.49061	1.48702	1.09469	1.26381	0	1.57498	3.14112	0.242038	0.0935821	1.70067	7.3182	0.785383	0.963131	1.48931	3.03531	3.13805	0.447524	0.755981	1.46007	0.0482254	0.882403	0.531494	0.0231904	0.304925	1.38255	0.136232
64	0.484472	0.565056	2.93458	1.89364	0.812921	0.205112	0	0.118545	0.24348	1.66068	1.10733	2.27109	7.43705	0.303273	2.96481	4.55863	0.0870816	0.0478389	0.181524	0.438974	0	1.81553	0	1.87823	1.94808	0.907596	1.89603	0	1.82984	2.57428	0.164768	0.0296534	1.35061	5.7529	0.641721	0.93136	1.67243	3.05908	4.23837	0.470316	0.692864	0.87918	0.0326123	0.643737	0.450192	0.0144099	0.12344	0.536595	0.130747
65	0	0.732719	4.46205	2.70209	1.40171	0.179011	0	0	0.164754	2.25968	1.35216	1.461	6.20307	0.166338	2.3419	4.05521	0.0269346	0	0.371584	0.353564	0	3.85893	0	2.13067	2.29859	1.35016	1.54025	0.180817	1.7674	3.02533	0.119171	0.209589	1.578	5.79065	0.559614	0.774969	1.37779	2.44561	2.56349	0.460602	0.616105	0.901628	0.020574	0.464773	0.292972	0.0609611	0.107869	0.879424	0.33067
66	2.4443	0.546274	5.5079	3.35675	1.31197	0.00375679	0.00688855	0	0	2.06336	1.61267	1.01549	4.46504	0.0833943	1.96797	2.79591	0.0735088	0	0.23695	0.433193	0	5.65867	0	2.13741	1.64017	0.918634	1.2936	0	1.11494	2.81434	0.302762	0.134079	1.81889	7.40473	0.5945	0.76952	1.24399	2.04079	2.31818	0.371378	0.704959	0.741701	0.00142595	0.390296	0.298944	0.0656372	0.101271	1.02541	0.603564
67	0	0	5.28814	6.14538	0	0	0	0	0	2.51286	0	4.93668	8.08262	0	1.16193	1.70723	0	0	0	1.12434	0	5.60498	0	2.26033	0	0	0.976887	0.972331	0.421839	0	0.933176	0	0	3.50058	0	0	6.72352	0.696063	1.60436	0	0.797575	0	0	0	0	0.791518	0	1.57409	0
68	0.314654	0.816986	5.0814	1.56346	2.11928	0.0697279	0.134378	0.206041	1.47856	1.63557	1.48759	3.52009	8.35883	0.621192	2.11624	6.81952	0.102478	0	0.999097	1.72258	0	4.50168	0	2.04328	0	0.662185	0.580231	0	0.796661	0.689371	0.334134	0.439534	1.13325	3.96294	0.746504	0.00828159	1.87222	1.53378	0.863648	0.355548	0.212896	0.494531	0.141241	0.348593	0.491252	0.140132	0.207591	0.413185	0.485432
69	0	0.751072	7.20567	6.12526	1.69031	0.402752	0	0	0.664844	1.01884	0.787414	0.872553	2.59367	0.241886	1.41013	2.36573	0	0	0.335462	0.204554	0	11.8374	0	1.29125	1.57317	0.46076	0.636869	0	1.54307	2.71146	0.178085	0.508079	1.8726	6.50607	0.211898	0.325509	0.631526	0.644627	1.15859	0.164698	0.131985	0.554576	0.0233624	0.349306	0.0444165	0.0444016	0.0740708	0.733263	0.590226
70	0	2.6475	9.01705	4.90386	1.89049	0.18935	0.321701	0	0.514553	3.42117	1.60199	1.36241	4.24163	0.0135368	1.11146	3.31035	0.348687	0	0	0.276933	0	7.51289	0	1.53924	0.487156	0.371954	1.07742	0.0318418	1.19103	1.79762	0.370116	0.147137	1.09936	4.38771	0.283791	0.415412	0.235444	0.830907	0.985726	0.300506	0.0974414	0.509912	0	0.314418	0.112314	0.048453	0	0.310391	0.897204
71	3.03795	1.01505	8.71063	4.10151	1.08357	0	0.21553	0	0	1.26883	0.56438	1.74855	3.57934	0.207496	1.20302	2.24563	0.232233	0	0.300711	0.363893	0	7.45528	0	1.96805	1.36491	0.544159	0.790919	0	0.461252	0.629269	0.23234	0.285449	0.488698	2.56401	0.200872	0	0.341873	0.42426	1.11637	0.259552	0.0864588	0.197452	0	0.0120872	0	0.0245947	0.675866	1.79363	1.70593
72	2.00168	1.23586	6.67351	4.08417	1.44438	0.207019	0.0173343	0	0.110007	0.925747	0.680259	0.936734	2.42584	0.103935	1.25619	1.27857	0.0739865	0.0113491	0.17452	0.0333945	0	5.81463	0.00580246	0.94078	0.612626	0.299635	0.431304	0.0191858	0.225749	0.828432	0.0962762	0.0812873	0.318125	1.43677	0.0620286	0.0797544	0.26563	0.229365	0.211126	0.0116835	0.00292006	0.152132	0	0.084222	0.0932205	0	0	1.96235	1.96738
73	0	2.20045	7.19873	4.28711	2.06916	0.401989	0.0850085	0.206178	1.34907	0.828002	0.188057	1.60065	6.56008	0.491469	1.46167	2.63019	0.0834623	0.0328313	0	0.433923	0.401093	4.05291	0.0785268	1.64734	2.05632	0.986354	1.55384	0.208312	0.355221	1.66306	0.141936	0.148409	1.23895	2.5793	0.201416	0.136272	0.541018	0.670274	0.79797	0.132386	0.132312	0.330459	0	0	0	0	0	1.7087	0.978565
74	2.10505	1.31973	8.45324	4.70838	1.44103	0.376615	0.0857141	0.088979	0	1.15121	0.556693	0.829917	2.88738	0.0895207	0.988277	1.34731	0	0	0.315499	0.151884	0	8.96391	0.109482	1.05835	0.834705	0.603808	0.86799	0.00572521	0.443912	1.2654	0.204587	0.180728	0.875123	2.7347	0.192155	0.125938	0.579503	0.34136	0.329379	0.00670157	0.0524849	0.2147	0.00723915	0.0638073	0.0447942	0	0	1.29786	1.0976
75	3.16429	1.78042	7.88752	5.06857	1.24024	0.0141196	0.144548	0	0.300892	1.15963	0.551937	0.626102	2.39908	0.242137	1.56766	1.48386	0.0102839	0	0	0.299329	0	8.30497	0.053528	1.13561	0.907297	0.523554	0.466645	0	0.531347	1.06513	0.0836887	0.279394	0.790905	2.15764	0.041647	0.0493181	0.302809	0.351565	0.726588	0.0334918	0	0.08943	0.00748971	0.204418	0	0	0.126862	0.89418	0.490123
76	3.80014	1.45456	6.89785	3.86594	1.2547	0.172854	0.0377342	0.0349392	0.125535	0.799907	0.452536	0.609592	3.14072	0.10611	1.07421	1.56474	0.0787557	0	0.0167111	0.512648	0	7.63131	0	1.40823	0.6288	0.462024	0.896123	0.134778	0.379731	1.12538	0.242495	0.187145	0.440252	2.18943	0.0105022	0.163434	0.310451	0.417963	0.379819	0	0.0223517	0.161437	0	0.292833	0.0768458	0.00274597	0.297182	2.15875	0.689614
77	1.56634	0.103722	6.03036	3.44128	1.22271	0.062148	0	0	0	0.969453	0.49977	0.840886	3.2858	0.117636	1.23349	1.62647	0.0753063	0	0.222428	0	0	6.69847	0	0.912974	0.786848	0.531442	0.785069	0.00624507	0.433916	1.14541	0.129603	0.180741	0.833094	2.71575	0.134995	0.278591	0.380399	0.278971	0.326729	0.00981588	0.0206543	0.143399	0.00488695	0.225593	0.110635	0	0.288714	2.52938	0.505001
78	1.39533	0.302348	5.6187	2.81014	1.10584	0	0.014337	0	0	0.805881	0.485996	1.10014	4.46553	0.155085	1.73963	2.27935	0.0598417	0	0.175715	0.131042	0	5.42144	0	1.35845	1.26062	0.700256	0.719177	0.0409347	0.632344	1.48638	0.15898	0.1178	0.981061	2.73929	0.135626	0.122866	0.424733	0.477491	0.660772	0.0442897	0.0678801	0.158401	0	0.0483879	0.0868756	0	0.0804625	1.67145	0.671742
79	0	0	4.39683	2.99048	1.61769	0.0551285	0.0955852	0	0	0.722268	0.492	2.98839	11.3811	0.479748	3.39671	3.85032	0.0631831	0	0.220017	0.0350028	0	3.41121	0	1.69443	1.90647	0.926251	1.01165	0.00327594	0.822295	1.69096	0.163153	0.0417647	0.895315	3.32733	0.281098	0.240872	0.787421	0.628002	0.802434	0.034078	0.0671263	0.0621265	0	0	0	0	0	0.484647	0.146742
80	0	0	3.96478	2.46784	1.62749	0.0744265	0.00933128	0	0	0.60851	0.39168	3.17186	12.5721	0.625484	3.52821	4.49206	0.0658689	0	0.287141	0.0295667	0	2.6429	0	1.93902	1.85062	1.08804	1.15506	0	0.8804	2.01534	0.173594	0.121499	1.20398	3.53882	0.298148	0.283275	1.00111	0.806544	1.18066	0.0656728	0.0796422	0.00175224	0	0	0.0252321	0	0	0	0
81	0	0	4.32286	2.41366	1.69432	0.0309713	0.0532745	0	0	0.487534	0.338568	3.21302	11.8411	0.540921	3.46581	4.20686	0.061328	0	0.357077	0.236445	0	2.50507	0	2.00333	2.00268	1.05664	1.1787	0.0214549	0.997612	1.93882	0.219985	0.194725	1.21958	3.48859	0.28018	0.314198	1.13061	0.844554	1.31439	0.0388749	0.0988896	0	0	0	0.0242422	0	0	0	0
82	0.00916096	0	4.17076	2.67061	1.75318	0.0161173	0.0344157	0	0	0.549012	0.424245	3.20688	10.7023	0.575392	3.33752	4.26154	0.0684547	0	0.246343	0.00285429	0	2.54129	0	1.83457	1.87892	1.0608	1.04539	0.0207015	0.865239	1.96213	0.20915	0.116772	1.215	3.66683	0.295699	0.30231	0.996956	0.932906	1.19691	0.071568	0.073207	0.00991462	0	0.00144029	0.0609673	0	0	0	0
[truncated: 33 more columns]

## Sheet: b, SHAPE-Seq 10mM NaF
Transcript Length	1	2	3	4	5	6	7	8	9	10	11	12	13	14	15	16	17	18	19	20	21	22	23	24	25	26	27	28	29	30	31	32	33	34	35	36	37	38	39	40	41	42	43	44	45	46	47	48	49
20	0	0	6.88414	6.66204	0	0	0	0	6.45382	0	0	0	0	0	0	0	0	0	0	0
21	2.1912	0	10.6125	3.40839	0	0.534958	0	0.534488	0	0	0	0	0.532613	0	1.06382	1.59225	0.529822	0	0	0	0
22	0	0	14.421	0	0	0.48037	0	0.958866	0	0.476027	0	0.475413	0	0	0.660911	2.22167	0.462299	1.84342	0	0	0	0
23	7.70783	0	9.3684	1.82816	0.165692	0	0	0	0.493069	0	0.163626	0	1.4057	0.16177	0	1.44382	0	0	0.261924	0	0	0	0
24	8.91665	0	7.90368	2.63503	0.462353	0	0.230857	0	1.37239	0.114559	0.114528	0.184034	0.90001	0.227221	0.486912	0	0.113012	0	0.338762	0	0	0	0	0
25	0	5.11943	6.79473	3.20558	0.69002	1.3776	0	0	0	2.03646	0.677248	0	3.09578	0	0	1.33672	0	0	0	0.666455	0	0	0	0	0
26	9.81034	0	10.809	0	0.330156	0.657493	0	0	0	0.957598	0	0	1.57424	0	0.934336	0.309772	0	0	0.61706	0	0	0	0	0	0	0
27	6.81942	0	8.82371	1.63271	0.432537	0	0.129644	0.0864137	0.898495	0.102616	0.0858694	0.0463917	2.10028	0.128139	1.50846	1.71307	0	0	0.197571	0.380338	0	1.74858	0.16575	0	0	0	0
28	0	0	7.11253	2.87375	0	0.571158	0	0	3.85857	2.76936	0.550533	1.64501	0	0	0.54077	0.941044	0.532378	0	0.531348	0.53032	3.49897	0	1.53462	0.509639	0	0	0	0
29	0	0	15.7707	4.92872	0	0	0.541888	1.08189	0	1.00324	0	0	0	0	0	1.02357	0.510942	0	3.55708	0	0	0	0	0	0.58194	0	0	0	0
30	9.79761	0	9.47757	1.41553	0.0219191	0.528024	0	0.420729	3.16524	1.08349	0.327507	0.66801	0	0	0.663525	1.2902	0.0804615	0.0804411	0.267955	0	0.232125	0.150075	0	0.329589	0	0	0	0	0	0
31	0	0	8.83322	1.33648	0	0	0	0	5.30645	1.31686	0	0	0.2191	0	0	5.16881	0	0	1.28295	0	0	1.26485	0	0	2.51905	0	3.75224	0	0	0	0
32	0.0300333	8.63863	11.0806	2.66105	0.658816	0	0	0	1.31004	0.651258	0.648778	0	1.93163	0	0.63904	0.63665	0	0	0	0	0	0	0	0	0.627271	0	0	2.48623	0	0	0	0
33	8.40781	1.48506	8.34204	2.07369	0.794587	0.317041	0	0	0.905137	1.08676	0	0.927297	2.45403	0	1.06298	1.15245	0	0	0	0.298705	0	1.96857	0	0.576101	0.574612	0.286749	0.286379	0	0	0	0	0	0
34	5.56209	3.19131	8.25271	3.27252	0.706356	0.442602	0.133873	0.239943	1.29525	0.986346	0.326556	1.07553	2.48069	0	0.596343	1.40811	0.0628711	0	0.118112	0	0.760831	2.80916	0.0815184	0	0.0164345	0.0301631	0	0.030144	0.120538	0	0	0	0	0
35	10.0482	2.1894	7.44174	2.88617	0.673645	0.198289	0.268202	0.10049	1.15472	0.796467	0	0.365292	1.50513	0.161684	1.16952	1.36179	0.0317654	0	0.0197642	0.128062	0.763249	2.59878	0.307008	0.365187	0.0252551	0	0.0749459	0.091497	0	0.273718	0	0	0	0	0
36	9.0391	0	10.7119	3.98707	0.55323	0.250411	0.14506	0.0668193	0	0	0.199908	1.16338	3.15039	0	1.55554	2.22954	0.0272222	0	0.231674	0.330096	0.111823	1.47125	0	0	0.586962	0	0.0529398	0.0529272	0.0563616	0	0.0264216	0	0	0	0	0
37	10.37	2.22119	7.9355	2.53286	0.978194	0.238404	0	0	0.474488	0.42025	0.200396	0.879952	2.38238	0	1.21755	2.78595	0	0.0269726	0	0	0	2.68673	0.19486	0.0282839	0.555007	0.0358051	0.0715927	0	0.0603041	0.214465	0.107154	0.191135	0.190559	0	0	0	0
38	8.41051	0	11.5515	3.92289	1.10503	0.184048	0.0495251	0	0	0.202928	0.159962	0.547569	3.23848	0.277971	1.37135	2.43209	0.0399384	0	0.24688	0	0	3.71419	0	0.298805	0.0434314	0.019179	0	0	0	0	0.0102596	0	0	0.173444	0	0	0	0
39	9.38289	3.3947	9.3187	3.60827	0.594882	0	0.132433	0	0.531519	0	0.200993	1.18638	2.28785	0.221013	1.07214	3.41179	0.047307	0	0.156861	0.323346	0.202153	1.88867	0	0.292824	0	0.0455918	0.182265	0.0455407	0	0	0.0454385	0.109084	0.317356	0	0	0	0	0	0
40	12.4132	0	9.82752	3.91192	0.824596	0	0	0	0.149707	0.145246	0.104843	1.17219	2.47207	0.0718616	2.25803	2.65744	0	0.192605	0.404964	0	0	1.62936	0	0.651388	0.0813148	0.106196	0.159191	0.0795492	0	0.0901696	0.05292	0.169282	0	0	0.0527908	0.321701	0	0	0	0
41	9.38372	0	9.58331	3.7292	0.855347	0	0	0	0.0635361	0.374712	0.171978	1.81159	5.17548	0.266296	2.40591	3.59852	0.0617145	0.0475613	0.0770161	0.0679391	0	1.61511	0	0.504989	0.694028	0.124709	0.0769337	0.0565321	0.0656165	0	0.00236595	0.0280209	0.0563402	0	0	0.0107818	0.090752	0	0	0	0
42	6.53243	4.49984	7.90172	4.15512	0.533866	0.0894537	0	0	0.106004	0.415082	0.333727	1.65166	5.29532	0.42898	2.33931	3.35813	0.133631	0	0	0	0.354747	1.35533	0	0.542027	0.226438	0.387712	0.172109	0	0.171949	0.214757	0.0429278	0.128735	0.0428959	0.010043	0.342692	0.042801	0.171124	0.019438	0	0	0	0
43	12.1707	0.94066	8.69009	3.69495	1.07691	0.0307116	0.150092	0	0.46041	0.400077	0.168594	1.26527	4.09741	0.07451	2.43157	2.94244	0.0309078	0	0	0	0.344096	1.65542	0.161319	0.521177	0.812266	0.10441	0.167596	0	0	0.182047	0.0445828	0.109242	0.0296865	0.00696574	0.00173979	0.0889507	0.0513123	0.0939103	0	0	0	0	0
44	8.72296	1.01934	7.23162	2.77902	0.944443	0.231458	0.0721891	0	1.35605	0.434612	0.343797	0.684051	5.45548	0.173116	2.51318	4.11824	0.0265812	0.0457125	0.0940831	0.0408631	0.227518	2.51041	0.274037	0.995386	1.10459	0.37079	0.0890833	0.173478	0.17336	0.131756	0.0432623	0.195394	0.0432033	0	0.0431959	0	0.151923	0.19479	0.40954	0.32361	0.257867	0	0	0
45	6.47464	0.0378698	8.25475	4.79587	1.08224	0.234364	0	0	0.414894	0.356501	0.263571	1.8795	5.43672	0.321797	3.01732	4.8685	0.063319	0	0	0.249537	0	2.28798	0.175302	0.988429	1.195	0.331023	0.356442	0.058468	0.363684	0.425806	0	0	0.0321915	0.113877	0.0238707	0.0596668	0.236589	0.302722	0.263253	0.0342948	0	0	0	0	0
46	2.90537	0	8.31509	3.76288	1.27918	0	0.0103088	0.236643	0	0.332459	0.303497	1.60138	5.36116	0.335493	4.0779	5.78818	0.100061	0	0.615622	0.135334	0	3.25697	0	1.77138	2.21779	0.72835	0.57655	0	0.490341	0.403436	0.129255	0.0817737	0.128182	0.0621892	0.0736253	0.082316	0.0521962	0.0714407	0.230809	0.0448781	0	0.437956	0	0	0	0
47	1.38832	0	5.91387	3.40688	1.43673	0	0	0.220086	0.67005	0.511308	0	1.90846	8.14477	0.746266	3.81181	4.03098	0.129203	0	0.129547	0.173584	0	4.70517	0.197437	1.98735	1.76101	0.857364	1.1813	0	1.24067	0.746726	0.389437	0.0841417	0.129446	0.355437	0	0.0236687	0	0.125193	0.220502	0.180596	0.146966	0.045726	0	0	0	0	0
48	1.69338	0	6.08918	2.90278	1.37041	0.213127	0.0513998	0.0983083	0.251467	0.326272	0.285392	1.96618	8.73451	0.45939	3.22572	4.60074	0.0528499	0	0.60384	0.183632	0	3.67895	0.0273336	2.09598	2.59426	1.00035	1.43745	0.115834	0.723364	1.4239	0.182065	0.330151	0.0164918	0.0371404	0.0570475	0.0935299	0.37466	0.174331	0.103422	0.0137024	0	0.170762	0.00357588	0.161603	0.0755164	0	0	0
49	1.59013	0.534693	5.581	3.40186	1.13277	0.366884	0	0	0	0.191954	0.136534	1.84948	8.76272	0.674186	3.10327	3.77889	0.0370781	0	0.64608	0.0497325	0	4.24701	0.0751199	2.47452	2.97351	1.06281	1.35981	0.213616	0.816124	0.937816	0.310624	0.199439	0.18419	0.580856	0.321834	0.276106	0.341351	0.20923	0.347189	0.000659099	0.13039	0.08727	0	0	0.0132413	0	0	0	0
50	2.41412	0	3.88732	1.85651	1.11909	0.074738	0.10221	0	0.387529	0.37323	0.268907	2.74421	9.88431	0.474007	3.67424	4.27179	0.0177315	0	0.499613	0.277634	0	2.95211	0	2.68583	2.97187	1.28338	2.04061	0.153307	1.46342	1.47312	0.176778	0.053191	0.398349	0.619985	0.137332	0.0859515	0.247716	0.068207	0.318924	0	0.0677795	0.066057	0.0416232	0.29292	0.0743565	0	0	0	0
51	2.03288	0	3.58927	2.69085	1.46032	0.279685	0.0175046	0.00209802	0.146562	0.392257	0.400803	2.00316	9.84417	0.560689	3.84206	5.19542	0.0229461	0	0.461412	0.338233	0	2.90696	0	1.64242	2.81546	1.3227	1.97081	0.151701	1.63923	1.80962	0.1745	0.287921	0.315421	0.689923	0.356418	0.136971	0.416893	0.272257	0.134194	0.0647833	0.0448164	0.0248481	0	0.22825	0.168384	0.0412091	0.0897763	0.0142094	0
52	2.11392	0	2.82278	2.47626	1.0094	0.000365938	0.0301786	0	0	0.724266	0.299559	2.32456	9.21591	0.521726	4.23687	5.84449	0.0786432	0	0.374967	0	0	1.49928	0	2.04825	3.21726	1.58053	2.88943	0.0563077	2.3418	1.96695	0	0	0.443355	0.677513	0.297057	0.390343	0.554705	0.361491	0.677992	0.181082	0.0179497	0.190345	0	0.310275	0.185195	0	0.0389866	0	0
53	3.08247	0	3.37314	1.76178	1.12372	0.180263	0.0678596	0.0527939	0.293213	0.490583	0.387856	2.62669	10.8178	0.47657	3.32676	4.63792	0.101281	0	0.324851	0.192046	0	1.60274	0	2.07275	2.29865	0.892727	1.4519	0.214951	2.45928	2.0345	0.203615	0.421407	0.640155	1.72919	0.319242	0.552578	0.647867	0.663046	0.636689	0.0152168	0.00610147	0.131861	0.00257474	0.273931	0.0894863	0	0.0648884	0.119367	0.126581
54	3.40271	0	4.48545	1.94648	1.07333	0.00645462	0	0	0	0.453225	0.179797	1.67158	7.77643	0.486038	2.42437	3.36969	0.0494926	0	0.267227	0	0	2.81463	0	1.90956	2.72014	1.19102	1.91738	0.140007	1.81768	2.71521	0.220626	0.249902	1.19785	2.82084	0.478955	1.07592	1.48838	1.28123	1.60111	0.0723233	0.0662478	0.121091	0	0.155445	0.0394157	0.00663315	0.0696795	0.12409	0.0283178
55	5.44867	3.22718	4.49482	1.37423	1.20395	0.338215	0	0	0.45668	0.544796	0.427999	1.08249	7.77111	0.0341257	1.95655	2.98732	0.119228	0	0.111798	0.235809	0	3.76247	0	1.70881	1.90989	0.873664	1.2413	0.109391	1.82812	2.08268	0.366522	0	1.3286	2.4009	0.318904	0.72171	1.13867	0.953183	0.967114	0.248939	0.00975573	0.387189	0	0.0735394	0.089062	0.059345	0.118617	0.296125	0.0635822
56	3.06857	0	4.26217	1.9492	1.08579	0.063434	0	0	0	0.503593	0.347154	2.36243	8.50422	0.499723	3.01457	4.06041	0.0307618	0	0.175818	0	0	2.03827	0	1.97054	2.0005	1.16183	1.89787	0.110072	2.05141	3.70012	0.466764	0.45697	1.56054	3.38292	0.440309	0.696584	0.794707	0.818026	1.05654	0.211684	0.0454561	0.238133	0.0238629	0.517982	0.0691768	0	0.0332041	0.1591	0.0548036
57	1.90411	0	4.10886	1.93085	1.00917	0.135981	0.0722463	0.0388257	0	0.282863	0.200132	2.08654	7.52229	0.427501	2.75456	4.02968	0.119894	0	0.13895	0.0555274	0	2.42867	0	1.81238	2.44402	1.30326	1.94459	0.0664825	2.11675	3.83381	0.409748	0.45372	1.86387	4.13515	0.569438	0.890522	1.22198	1.3938	1.84466	0.23201	0.204351	0.176797	0.0218554	0.289518	0.146422	0	0.0434645	0.164322	0.00685721
58	1.57106	0	3.92952	1.58194	0.897393	0.0195721	0.104436	0.00420169	0	0.281239	0.230013	2.28985	7.14728	0.414134	2.56155	3.61413	0.125243	0	0.0543779	0.11179	0	2.75812	0.00722257	2.4319	2.33589	1.33953	1.78246	0.124738	2.03245	3.69273	0.392719	0.535	2.39716	4.91204	0.688756	1.03121	1.62295	1.55392	1.97627	0.147905	0.11283	0.231099	0.00489822	0.419043	0.0697833	0.0552919	0.120101	0.147042	0.00476004
59	1.31554	0	3.9455	1.80231	0.952467	0.0193657	0	0	0	0.35454	0.314886	2.00286	6.65632	0.348072	2.35557	3.15294	0.0480148	0	0.126103	0	0	2.97488	0	1.93445	2.40351	1.3893	1.53987	0.0727164	2.00393	3.72426	0.323051	0.600402	2.34869	4.99705	0.682329	1.31916	1.66397	2.24417	2.89946	0.166031	0.272667	0.752026	0.0378847	0.427787	0.157256	0	0.0876658	0.257445	0.00691386
60	3.88899	0	4.2761	2.13767	0.770496	0.0821526	0	0	0.162137	0.58605	0.394523	1.44432	5.68652	0.235745	1.87163	2.18519	0.0381473	0	0.183676	0	0	4.85156	0	1.58871	1.76313	1.00469	1.37658	0	1.51793	3.02858	0.260558	0.256835	2.1034	6.35178	0.749142	1.13675	1.59697	2.22256	2.77049	0.252742	0.387583	0.94173	0.0529238	0.983934	0.112246	0.0186288	0.0444565	0.33872	0.0613644
61	4.788	1.12538	6.48893	3.72949	0.974005	0.0412576	0	0	0.0327223	0.37988	0.361514	1.02124	3.6074	0.33245	1.86872	1.7741	0	0	0.0214547	0	0	9.34977	0	0.912309	1.34149	0.832393	0.400195	0.217616	0.675257	2.35712	0.399586	0.197281	2.43352	6.58031	0.592342	0.772016	1.28143	1.35507	1.80075	0.225836	0.201191	0.580723	0.0454364	0.696174	0.173017	0	0.0229753	0.493943	0.0633582
62	6.1328	0	5.61361	2.56908	0.884846	0	0.0330547	0	0.489498	0.655762	0.346942	1.07263	3.8724	0.219912	1.53746	2.08459	0	0	0.0454613	0.0404569	0	9.01809	0	1.34653	1.48075	0.923075	0.67035	0.0289015	1.10979	2.74663	0.330397	0.468713	1.88299	5.61772	0.478534	1.06406	1.20105	1.66128	2.5857	0.477634	0.28663	0.491555	0.0632258	0.800222	0.345219	0.0212543	0.125678	0.742146	0.0375436
63	6.02713	0	7.94039	4.28929	1.15182	0.148765	0	0	0.0692067	0.277873	0.0748591	0.342698	1.43344	0	0.809802	1.29987	0	0	0.216758	0	0	14.2993	0.17508	0.899325	0.331481	0.710627	0.592716	0.0140889	0.123174	1.78049	0.224526	0.341001	2.28856	9.19415	0.501302	0.520924	0.535363	0.840502	0.708762	0.1459	0.200739	0.42458	0	0.363383	0.260798	0.0147984	0.110338	2.43225	0.181818
64	3.40503	0.557217	6.59424	4.50838	0.724422	0.502048	0.186442	0.515686	0.49684	0.799622	0.177561	1.43537	3.55318	0.14657	0.920218	2.61812	0	0	0.19985	0.157753	0	9.46675	0.713421	1.02911	1.25258	0.580221	0.436679	0.0838829	0.728947	1.03601	0.321482	0	1.98227	7.77069	0.523572	0.293515	1.74561	0.907891	1.77002	0.410696	0.778778	1.04354	0.00367917	0.495121	0.393528	0.116876	0.331973	1.08728	0.115473
65	4.75694	0	9.55728	5.01334	1.17912	0.200249	0.0863792	0.0104829	0.240512	0.521066	0.287652	0.363773	1.29273	0.311567	0.594831	1.44844	0.0147356	0	0.282753	0	0	16.8576	0.408278	0.70826	1.22637	0.505921	0.28482	0.00306673	0.138353	2.04577	0.381247	0.430529	2.46707	8.34418	0.500546	0.166412	0.42509	0.812227	0.385621	0.197211	0.213691	0.0798831	0	0.216963	0.115716	0.065639	0	0.853353	0.283111
66	6.12345	0	10.3848	5.49689	1.21016	0.168767	0.0233437	0	0.200793	0.365025	0.151683	0.336941	1.23905	0	0.800071	1.05515	0.0248132	0	0.00112477	0	0	16.4105	0.0460966	0.820491	0.500805	0.513646	0.201868	0	0.128341	1.72311	0.321356	0.509249	2.41519	10.3023	0.437782	0.334744	0.480467	0.130523	0.234411	0.0339618	0.049524	0.155143	0	0.117141	0.113513	0.00674493	0.108093	0.629116	0.45929
67	13.856	4.6964	9.15152	3.17527	0	1.63187	0	0	0	0.793092	1.57418	0.781166	5.34493	0	0.360035	0.354115	0	0.726541	0	0.723164	0	6.86642	0	1.33771	0	0	0.658953	0.656178	0	0.272696	0	2.54442	0	1.69904	0	1.74778	0.455987	0	0	0	0	0	0	1.1092	0	0	0	1.10136	0.547775
68	12.9817	0	9.11947	5.34815	1.09147	0	0.127033	0.291782	0	0.293612	0.0433776	1.33952	3.17947	0	2.12729	1.65431	0.0756323	0	0.556207	0.198495	1.66189	6.56787	0.122731	1.11149	0.689737	0.733441	0.778491	0.0227949	0.0930423	2.81316	0.469304	0	1.59184	4.34311	0.772051	0.296011	1.44898	0.570309	0.710484	0	0.0574037	0.0947804	0	0.355409	0.0121874	0.0121719	0.195067	0.341027	0.0685174
69	5.34589	0	13.3291	5.90772	1.79229	0.414531	0	0.0448445	0	0.526905	0.167549	0.178748	1.06194	0.0690386	0.455775	1.08814	0.0097014	0	0.25096	0	0	15.4915	0.432702	0.511842	0.603638	0.373155	0.368593	0.109842	0.186457	1.77125	0.274154	0.180653	2.57516	7.05387	0	0.18712	0.376399	0	0.439431	0.0779072	0.0384237	0.11818	0	0.021138	0.0484152	0	0.0876569	0.241514	0.182016
70	8.45537	0.283585	10.2157	5.86884	1.57449	0.263691	0.32455	0.0491341	0	0.32357	0.0345606	0.604573	2.11712	0.000405367	0.748706	1.22222	0.0526669	0	0	0	0	14.4591	0.81494	0.0941717	0.354915	0.626211	0.200884	0	0.331037	1.0742	0.338636	0	2.29683	5.84161	0.1886	0.260495	0	0	0.381066	0	0.0429049	0	0	0.242456	0.0281129	0	0	0.342188	0.497531
71	2.47749	0	9.14395	4.87314	1.36259	0.184962	0.322189	0.100983	1.25654	0.786481	0.0795981	1.53938	2.15721	0.231284	0.836998	1.27664	0	0	0.224594	0	0	13.1563	0.160305	1.45119	1.22117	0.53332	0.49647	0	0.44336	0.683492	0.258345	0	1.10176	3.15046	0.187225	0.0641691	0.132067	0.494056	0.809777	0.126911	0	0.126844	0	0.0633975	0	0	0	0.470329	0.30321
72	4.54851	0	9.00281	4.18596	1.06369	0.114161	0	0	0.23066	0.0423928	0.0400102	0.0995026	1.19514	0.171554	0.468333	0.72427	0.0305116	0	0.0942415	0	0	10.0943	0.24854	0.413322	0.842076	0.119156	0	0	0.102832	0.326134	0.0664937	0.294385	0.638175	1.29858	0.059841	0.0450569	0.125925	0.0559878	0.0394065	0	0	0.00553137	0.0100659	0.0228934	0	0	0.0840938	0.529864	0.603078
73	9.68367	0	9.93209	4.25027	0.828156	0	0	0.123209	0	0.428521	0.0449196	0.503002	2.31415	0	0.775217	0.725955	0.221626	0	0.244228	0.918742	0	10.3472	0.756434	0.237979	1.70649	0.329341	0	0.0654864	0	0.970572	0.288218	0.546208	0.829069	2.289	0	0.126884	0.431231	0	0.390844	0.0251622	0.0628091	0	0.062768	0.23803	0	0.0625839	0	0.859984	0.396872
74	7.04426	0	10.5261	4.81368	1.43568	0.169974	0.0840226	0.0219844	0.20507	0.287113	0.0890939	0.400155	1.26994	0.182418	0.82149	0.596506	0.0675713	0	0.218388	0	0	12.6821	0.251796	0.802597	0.743856	0.217305	0.183627	0	0.181061	0.715456	0.108418	0.229772	0.986783	2.52727	0.136572	0.0409544	0.125665	0.128978	0.178217	0	0.0124504	0.113699	0	0	0.0699578	0.0311907	0.0222046	0.492481	0.341063
75	3.39044	0	9.27661	5.14158	1.37204	0.187778	0.11614	0.0134179	0.5421	0.417958	0.108881	0.276144	1.25941	0.262104	0.868718	0.947828	0.0170166	0	0.159389	0	0	12.7822	0.289751	0.947266	0.453426	0.280397	0.433592	0	0.0925801	0.730794	0.152021	0.293089	1.12352	2.97798	0.0715732	0.0680925	0.206818	0.0926986	0	0	0	0.0897241	0	0.0806251	0.0151473	0.0116876	0	0.462501	0.145592
76	4.3904	1.05418	8.17152	4.98337	0.946367	0.261908	0.0155039	0	0.269913	0	0.0589325	0.119106	0.927375	0.00310789	0.236913	0.71906	0.017084	0	0	0	0.286354	11.7751	0	0.493732	0.43964	0.329948	0.284626	0.081206	0.0483899	0.767212	0.115826	0.527446	1.06646	2.14565	0.166713	0.0451737	0.498378	0.00323231	0.0549456	0	0	0.130693	0	0.0409461	0.0102231	0	0	0.668341	0.343032
77	6.24614	0	7.83352	3.47101	0.895464	0.155453	0.0391142	0	0	0.164417	0.0289505	0.201191	0.328172	0.0201564	0.566371	0.523188	2.91e-05	0	0.290721	0.135314	0	10.4079	0	0.245883	0.239617	0.325814	0.030462	0	0.316827	1.00006	0.134805	0.0735804	0.879726	2.393	0.073341	0.0442999	0.231193	0	0.0511942	0	0.0143841	0.0246295	0	0.0341583	0.0725485	0.0279396	0	0.489459	0.261897
78	4.29277	0	6.95239	3.56681	0.737389	0	0.0246657	0	0	0.103178	0.0327279	0.026637	0.786286	0	0.563129	0.76331	0	0	0.139586	0.0301112	0	9.48066	0.105422	0.386262	0.00858265	0.277945	0.229144	0	0.174604	0.794835	0.0820996	0.201243	0.821761	2.60241	0.167071	0.0569864	0.266037	0.135217	0.15074	0.0208777	0.0071722	0.0107938	0	0.0352305	0.00489178	0.0240633	0	0.42143	0.173064
79	1.3939	0	6.77199	2.67613	0.872263	0.0261863	0.0398566	0	0.0187335	0.145002	0.015841	0.279706	1.25078	0	0.901161	0.806685	0.0327654	0	0.00638451	0	0	9.31363	0.0191901	0.76997	0.399077	0.310781	0.145901	0	0.0813029	0.934452	0.12432	0.0847062	1.04478	2.91627	0.162883	0.0934728	0.368486	0.201831	0.232621	0.0242705	0.0125366	0.0014088	0	0	0.0421342	0	0	0.378649	0.248315
80	0.307281	0	5.40119	2.29206	0.88076	0.0706917	0.0888792	0	0.345714	0.292755	0.127645	0.653777	3.26257	0.185709	2.40627	2.19786	0.0462583	0	0.788699	0.00332462	0	7.6047	0	1.61861	1.6286	0.576091	0.58748	0	0.371933	1.7049	0.190439	0.212023	1.23195	3.41055	0.247962	0.287494	0.501859	0.491216	0.820072	0.0397513	0.0308145	0.0337162	0	0	0.0293044	0	0	0.340245	0.233307
81	3.67613	0	5.30444	2.97069	1.16129	0.293553	0.0820814	0	0.0586578	0.175589	0.109058	0.678201	3.05219	0.210148	1.57786	1.24778	0.0284777	0	0.715492	0.103694	0	6.75796	0.0260294	1.26438	1.53116	0.520821	0.439667	0	0.296758	1.04464	0.0878599	0.125269	1.10875	2.4321	0.19498	0.11212	0.636471	0.391732	0.387301	0.0701762	0.0100521	0.0587499	0	0	0.0787878	0	0	0.643987	0.219328
82	1.803	0	6.05777	2.71917	0.87544	0.264445	0.0374108	0	0.123376	0.252585	0.218887	0.857326	3.55112	0.161856	0.943516	1.30577	0.074262	0	0.641836	0.101252	0	6.4332	0.14727	1.05654	1.38079	0.419639	0.338501	0	0.346775	0.872873	0.103978	0.0814916	0.977858	2.56393	0.184404	0.227272	0.562991	0.453152	0.50527	0.061891	0.0556298	0.00112984	5.13e-05	0	0	0	0	0.897236	0.247145
[truncated: 33 more columns]
