# Supplementary material for: Observation of coordinated RNA folding events by systematic cotranscriptional RNA structure probing
Source: Nat Commun. 2023 Nov 29;14:7839. doi: 10.1038/s41467-023-43395-9 (PMC10687018; doi:10.1038/s41467-023-43395-9)
Supplement: Supplementary file 6 — Source Data [file 41467_2023_43395_MOESM6_ESM.zip › Source_Data/FigS21_Source_Data.xlsx]

## Sheet: a
Transcript Length	1	2	3	4	5	6	7	8	9	10	11	12	13	14	15	16	17	18	19	20	21	22	23	24	25	26	27	28	29	30	31	32	33	34	35	36	37	38	39	40	41	42	43	44	45	46	47	48	49
20	0.006467	0.016625	0.001265	0.001844	0.005016	0.00024	0.001618	0.000195	0.000162	-0.000243	0.000306	-0.000196	0.000581	0.009607	0.002066	0.018076	0.004411	0.026017	0.000357	0
21	0.006135	0.016634	0.001305	0.001896	0.005382	0.001335	0.002329	0.000189	0.000254	-0.000318	0.000302	0.000147	0.000628	0.009658	0.002031	0.018777	0.004317	0.02766	0.000634	0.000356	0
22	0.004027	0.017472	0.001854	0.002513	0.007576	0.003231	0.005227	0.000545	0.003143	-0.000573	0.000502	0.000639	0.000463	0.011338	0.002184	0.024607	0.004835	0.039707	0.000389	0.001034	0.000704	0
23	0.004015	0.020845	0.002081	0.002435	0.006624	0.003698	0.004349	0.000348	0.003208	-0.000177	0.000986	0.000739	0.000537	0.010805	0.001909	0.023309	0.004284	0.040392	0.000456	0.001838	0.001027	9e-06	0
24	0.002885	0.015171	0.001733	0.00315	0.003442	0.004692	0.002726	-0.000221	0.001774	-0.000118	0.00185	-0.000253	0.000435	0.013335	0.002413	0.020872	0.004533	0.037895	0.00258	0.001129	0.001965	0.003816	0.000312	0
25	0.006694	0.026919	0.003795	0.008952	0.012338	0.004074	0.005561	-0.000375	0.001945	-0.000348	0.001678	-0.00073	6.6e-05	0.012723	0.001539	0.017253	0.003713	0.032438	0.002205	0.000515	0.001962	0.004025	0.003483	0.000715	0
26	0.006755	0.032831	0.004262	0.009496	0.014937	0.005986	0.005855	-0.00058	0.001281	-0.000796	0.001044	-0.000539	8.7e-05	0.013197	0.001291	0.01541	0.00337	0.030629	0.001705	-9.2e-05	0.001355	0.004627	0.003815	0.014938	0.001238	0
27	0.00872	0.036698	0.006482	0.006794	0.010646	0.005489	0.006217	-0.000302	0.003235	-0.000825	0.001943	-0.000234	0.001109	0.015859	0.000547	0.012875	0.002854	0.028021	0.001707	-0.000118	0.000856	0.005569	0.00333	0.034549	0.026995	1e-05	0
28	0.008144	0.037846	0.007212	0.014072	0.012117	0.005926	0.009116	2e-05	0.003047	-0.000954	0.002704	9.2e-05	0.001333	0.017681	0.000734	0.011625	0.002834	0.025822	0.001274	-0.000334	0.000761	0.00489	0.002292	0.032097	0.03367	0.00083	5.5e-05	0
29	0.0077	0.035812	0.007496	0.014959	0.02201	0.010089	0.010508	0.000304	0.003251	-0.000664	0.003531	0.000158	0.001419	0.01876	0.000876	0.01211	0.002684	0.023318	0.000826	-0.00073	0.000881	0.004272	0.00187	0.029488	0.029244	0.000539	0.000852	0.000206	0
30	0.007606	0.033516	0.007261	0.015697	0.02296	0.011264	0.012821	0.000329	0.004782	-0.000528	0.003549	0.000262	0.001314	0.019396	0.001134	0.012496	0.002768	0.02259	5.3e-05	-0.001672	0.000823	0.003644	0.001585	0.025761	0.025152	-0.000384	0.000343	0.003614	0.000447	0
31	0.007764	0.033375	0.006952	0.015397	0.024172	0.012184	0.016829	0.000141	0.004377	-0.000219	0.00408	0.000189	0.001614	0.020313	0.001355	0.014377	0.002924	0.02483	0.000245	-0.002549	0.000837	0.002887	0.001749	0.025514	0.02261	-0.001281	-0.000563	0.006558	0.022284	0.000336	0
32	0.007509	0.03342	0.006835	0.015363	0.023882	0.011223	0.019184	-2e-05	0.004433	-0.000363	0.00459	-0.000531	0.001765	0.021404	0.001385	0.01532	0.003454	0.028522	0.000498	-0.003086	0.000233	0.002525	0.001815	0.02573	0.020873	-0.001886	-0.00107	0.006577	0.036353	0.014267	0.000481	0
33	0.006743	0.035214	0.007047	0.015423	0.024486	0.011657	0.02014	0.000152	0.003353	9.6e-05	0.004896	0.000649	0.002463	0.023141	0.001281	0.016379	0.003387	0.031307	0.001519	-0.001372	1.1e-05	0.002468	0.001507	0.023938	0.020034	-0.001439	-0.000878	0.006494	0.030883	0.018551	0.024008	0.000333	0
34	0.006299	0.034448	0.007591	0.016191	0.024923	0.012191	0.01876	0.000428	0.007542	-0.000447	0.006191	0.001235	0.004062	0.027122	0.000868	0.015193	0.003206	0.030732	0.002122	-0.000303	0.00018	0.002318	0.001566	0.022196	0.018406	-0.001149	-0.000463	0.005004	0.024884	0.018875	0.030068	0.00666	0.000893	0
35	0.00593	0.033887	0.007855	0.016478	0.025947	0.012157	0.01809	0.000795	0.007913	-0.001006	0.005772	0.001434	0.004608	0.028521	0.001158	0.013941	0.002782	0.030563	0.001847	-1.3e-05	0.001008	0.002291	0.001078	0.019912	0.017281	-0.001227	-0.000691	0.003955	0.023121	0.0175	0.028067	0.007154	0.019204	4.6e-05	0
36	0.00543	0.032364	0.008337	0.017011	0.027383	0.011801	0.017617	0.001058	0.008829	-0.001119	0.007725	-8.4e-05	0.004683	0.029403	0.001726	0.014092	0.002465	0.030129	0.001909	-0.000203	0.00126	0.00227	0.000664	0.017128	0.013846	-0.000503	-0.00059	0.00308	0.019998	0.013559	0.02249	0.005672	0.028522	0.000769	0.00071	0
37	0.005369	0.031556	0.007807	0.016864	0.028176	0.012138	0.016895	0.000773	0.009236	-0.000302	0.008362	-0.000204	0.004664	0.028814	0.001788	0.015324	0.002752	0.030961	0.001508	-0.00035	0.000775	0.002795	0.000481	0.019865	0.014066	-0.00104	-0.000597	0.003277	0.021229	0.011843	0.023955	0.006086	0.029387	0.001321	0.022151	0.000194	0
38	0.005718	0.031756	0.007829	0.016756	0.029216	0.013078	0.016923	0.000588	0.009385	0.000181	0.009241	2.9e-05	0.00498	0.029497	0.001973	0.016414	0.003767	0.035731	0.00153	-0.000472	6e-06	0.003276	0.000533	0.02203	0.014274	-0.000966	-0.000504	0.003558	0.021123	0.009977	0.023331	0.005641	0.028398	0.001255	0.033195	0.005106	4.2e-05	0
39	0.006201	0.0326	0.007476	0.017109	0.027808	0.013986	0.01658	0.000258	0.008334	3e-06	0.009299	0.00062	0.005788	0.03	0.002095	0.016531	0.003833	0.037623	0.001913	-0.000258	7e-05	0.00346	0.001144	0.027516	0.020737	-0.001511	-0.000316	0.0033	0.021388	0.010961	0.024302	0.005909	0.026798	0.001135	0.030981	0.006899	0.000668	6e-05	0
40	0.00664	0.034389	0.008278	0.017346	0.026314	0.012983	0.01657	0.000419	0.007044	-0.000955	0.009317	0.00065	0.005868	0.03016	0.0027	0.017646	0.004556	0.038985	0.003187	0.000329	0.000568	0.003572	0.001429	0.031592	0.024693	-0.000669	0	0.002056	0.017171	0.013959	0.023339	0.004568	0.023241	0.000338	0.027156	0.005401	0.000841	0.003541	0.000652	0
41	0.006659	0.034753	0.008359	0.017695	0.025674	0.012487	0.016256	0.000569	0.007004	-0.00095	0.007858	0.000231	0.00541	0.029864	0.002433	0.020531	0.004621	0.040703	0.003738	0.001242	0.001594	0.003513	0.00208	0.027041	0.02255	-0.000802	3.8e-05	0.001366	0.012818	0.014106	0.025237	0.004348	0.024551	6.6e-05	0.027231	0.004742	0.000213	0.004022	0.021097	7.4e-05	0
42	0.006327	0.035244	0.00857	0.017361	0.025752	0.011349	0.015102	0.000493	0.007051	-0.001148	0.00718	-0.000211	0.004333	0.029893	0.002807	0.023262	0.00563	0.042769	0.003734	0.001521	0.002622	0.004578	0.002271	0.022615	0.018793	-0.000395	-8e-05	0.001248	0.008755	0.01544	0.025166	0.003832	0.0253	-1.3e-05	0.025041	0.003577	-1.2e-05	0.00314	0.026915	0.005025	1.6e-05	0
43	0.006431	0.035609	0.008512	0.017716	0.026811	0.011503	0.01491	0.000516	0.007271	-0.000875	0.00682	-0.000592	0.004344	0.029629	0.002744	0.02371	0.005964	0.048112	0.004198	0.002182	0.003135	0.005611	0.002747	0.018868	0.017927	-0.000421	-0.000132	0.001236	0.007781	0.01638	0.024515	0.003428	0.025034	-7.6e-05	0.023258	0.003103	-0.000246	0.002452	0.020958	0.006018	-0.000357	-9.7e-05	0
44	0.00672	0.034291	0.007784	0.017201	0.026869	0.011306	0.014977	0.000226	0.007533	-0.000643	0.007748	-0.00043	0.005064	0.031839	0.003509	0.026152	0.006086	0.052259	0.003538	0.001285	0.001572	0.004597	0.002186	0.021831	0.019807	-0.000499	-0.000364	0.001561	0.010251	0.021463	0.025523	0.003721	0.022611	-0.000548	0.018443	0.002213	-9.9e-05	0.001944	0.017951	0.006137	-0.000397	0.000477	0.000253	0
45	0.007126	0.033714	0.00792	0.016921	0.02697	0.012925	0.016901	0.000668	0.007723	-0.000166	0.008583	-0.000179	0.006405	0.033684	0.003673	0.027056	0.006126	0.054755	0.002923	0.001029	0.000361	0.003785	0.001719	0.028094	0.027558	-0.000894	-0.000762	0.001267	0.012685	0.023184	0.027752	0.004235	0.019321	-0.00114	0.013202	0.000891	-9.9e-05	0.001923	0.015269	0.006532	0.000383	-0.000494	0.00296	0.00086	0
46	0.007283	0.0347	0.008013	0.017035	0.027331	0.012967	0.017393	0.000746	0.008088	-0.000134	0.008606	0.000139	0.006562	0.033888	0.003654	0.027316	0.005956	0.053953	0.002862	0.000394	0.000416	0.003842	0.001958	0.028957	0.029518	-0.000805	-0.000724	0.001565	0.013403	0.022663	0.029119	0.004568	0.019789	-0.000705	0.01211	0.000527	-0.00043	0.002076	0.014289	0.006674	0.000466	-0.000391	0.002949	0.019721	0.000905	0
47	0.006516	0.034627	0.008714	0.017452	0.027835	0.013406	0.017521	0.000728	0.008484	2.4e-05	0.00851	-0.000136	0.006087	0.033039	0.003376	0.025782	0.006124	0.051595	0.003099	0.000152	0.001021	0.004688	0.001995	0.028688	0.029585	-0.000759	-0.000319	0.001537	0.014409	0.020572	0.029616	0.004975	0.021923	0.000413	0.011852	-4e-05	-0.000393	0.001585	0.013555	0.005863	4e-05	-0.00079	0.002172	0.031558	0.026047	6.9e-05	0
48	0.006691	0.034582	0.008408	0.01823	0.029164	0.012766	0.017373	0.000459	0.008873	4.4e-05	0.008883	-0.00095	0.005513	0.031611	0.002945	0.023869	0.005604	0.049566	0.003401	0.00043	0.001762	0.005014	0.002861	0.025949	0.025405	-0.000758	0.000141	0.002347	0.01625	0.021081	0.028957	0.004821	0.025012	0.00126	0.014545	8.4e-05	-0.000336	0.001368	0.010743	0.003822	-0.000655	-6.6e-05	0.001513	0.025311	0.034819	0.001024	0.00094	0
49	0.006294	0.033956	0.009142	0.019222	0.030019	0.01389	0.018204	0.00027	0.00993	0.00065	0.00907	-0.001152	0.005743	0.031143	0.002744	0.022287	0.005473	0.04986	0.003209	0.000852	0.001639	0.00518	0.003042	0.027471	0.025376	-0.001287	-5.5e-05	0.002998	0.019239	0.020703	0.02914	0.005354	0.027544	0.002214	0.017486	0.000905	-0.00017	0.001031	0.008919	0.00302	-0.000566	-0.000427	0.001073	0.021566	0.029172	0.000974	0.025837	6.6e-05	0
50	0.006432	0.034674	0.00877	0.019293	0.030241	0.015137	0.01939	0.000208	0.009703	0.000298	0.009652	-0.000399	0.006126	0.031134	0.003153	0.020589	0.005273	0.045734	0.003273	0.000833	0.001862	0.004995	0.003445	0.027529	0.025427	-0.000661	-7e-06	0.003967	0.020925	0.017983	0.02933	0.005087	0.027813	0.002767	0.020199	0.002316	-2e-06	0.001071	0.008022	0.002794	-0.00059	-0.000737	0.000716	0.017605	0.022549	0.001225	0.034558	0.000287	0.001225
51	0.005907	0.034884	0.009037	0.018673	0.02893	0.016043	0.020563	0.0008	0.009958	5e-05	0.010665	0.000589	0.006816	0.032531	0.002631	0.020504	0.005076	0.044579	0.00251	0.000527	0.001298	0.005318	0.002919	0.027785	0.02573	-0.001297	-0.000246	0.003953	0.019813	0.013838	0.031983	0.005284	0.028531	0.003401	0.022712	0.003678	0.00089	0.00259	0.007241	0.003123	-0.000156	-0.00119	0.000898	0.013792	0.017558	0.00094	0.030004	-0.000221	0.037976
52	0.006112	0.034624	0.008456	0.018244	0.03071	0.016478	0.021207	0.000967	0.010021	-0.000218	0.010322	0.000759	0.006694	0.032327	0.002565	0.020471	0.004591	0.043382	0.002372	0.000619	0.001633	0.004988	0.003158	0.026846	0.024689	-0.000364	-0.000482	0.004316	0.020178	0.011814	0.033774	0.005412	0.028282	0.002813	0.02319	0.003545	0.000764	0.002957	0.007331	0.002825	-0.001661	-0.001905	0.000342	0.012289	0.015023	0.000894	0.029027	-0.000646	0.0451
53	0.006133	0.033085	0.008075	0.018148	0.031376	0.017135	0.021302	0.000689	0.011568	-0.000355	0.010796	0.000663	0.006265	0.029405	0.001634	0.020415	0.004368	0.045575	0.002024	0.000568	0.002088	0.005087	0.003295	0.024638	0.021697	-0.000819	-0.000547	0.003978	0.018195	0.010346	0.033506	0.005798	0.028517	0.003217	0.025633	0.004213	0.002404	0.0031	0.008785	0.003615	-0.001611	-0.001535	-0.000197	0.013747	0.012148	-0.000139	0.025201	-0.000925	0.035036
54	0.005763	0.032518	0.007997	0.019216	0.034022	0.017927	0.023493	0.000263	0.014898	0.00025	0.009457	0.000265	0.004539	0.022955	0.000815	0.016714	0.003448	0.055003	0.001428	0.000562	0.001644	0.004118	0.00353	0.019103	0.015785	-0.001267	-0.000902	0.003216	0.014621	0.011069	0.036036	0.006666	0.032902	0.003433	0.024215	0.003619	0.002159	0.003906	0.008566	0.00666	-0.001381	-0.001544	-0.000396	0.012658	0.006925	-0.000996	0.024173	-2.8e-05	0.033064
55	0.005908	0.032926	0.008536	0.019424	0.033725	0.018132	0.023655	0.000717	0.015368	0.000351	0.010087	5.1e-05	0.004418	0.023049	0.001102	0.016881	0.003744	0.053922	0.001464	0.00046	0.001759	0.004282	0.00397	0.01925	0.015378	-0.000983	-0.001072	0.003258	0.015071	0.011299	0.037063	0.007194	0.03374	0.003742	0.02551	0.003937	0.002691	0.003601	0.009482	0.006642	-0.000849	-0.000626	-0.000198	0.01124	0.005023	-0.000855	0.021588	0.000336	0.030395
56	0.006016	0.033597	0.009603	0.020041	0.035487	0.01795	0.023436	0.000833	0.014461	0.000399	0.01031	-0.000373	0.004948	0.025644	0.002026	0.018419	0.003775	0.052525	0.002009	0.000146	0.000797	0.004472	0.004583	0.017168	0.014397	-0.001038	-0.001008	0.002867	0.014156	0.012571	0.039615	0.007841	0.036006	0.003365	0.028062	0.004128	0.001421	0.003319	0.010074	0.006025	0.000119	-0.000355	0.000787	0.009638	0.000364	3.8e-05	0.018795	0.000409	0.024067
57	0.006448	0.034109	0.009957	0.019388	0.033984	0.018077	0.022902	0.000521	0.012818	0.000261	0.011681	7e-05	0.006426	0.030419	0.003217	0.023595	0.004837	0.044805	0.002896	0.000264	0.001383	0.005436	0.005127	0.018887	0.015902	-0.000868	-0.000692	0.002827	0.015972	0.011836	0.039631	0.007643	0.034932	0.003359	0.032745	0.005414	0.001793	0.00214	0.012344	0.004087	-6.6e-05	-0.000294	0.000605	0.012474	-0.000706	0.000101	0.015891	-0.000314	0.015734
58	0.006081	0.033624	0.010003	0.019641	0.034411	0.018549	0.023005	0.000914	0.01258	-5e-05	0.012225	0.000411	0.007176	0.030899	0.003477	0.024474	0.005012	0.045279	0.002922	-0.000187	0.001311	0.005462	0.004479	0.016264	0.014637	-0.002133	-0.00038	0.002112	0.013903	0.011615	0.039685	0.007669	0.035027	0.002729	0.031182	0.004975	0.001153	0.001997	0.010942	0.004601	0.000366	-0.000627	0.000713	0.012784	-0.001675	-0.000335	0.017419	-0.000452	0.016116
59	0.005448	0.032349	0.009407	0.019986	0.034427	0.01949	0.023084	0.000895	0.012809	-6.9e-05	0.01243	0.000887	0.007364	0.030993	0.003999	0.026081	0.005337	0.045125	0.002945	-0.000658	0.001582	0.004862	0.004018	0.013633	0.011414	-0.00318	-0.000648	0.001264	0.011017	0.011434	0.038851	0.007565	0.036516	0.002191	0.028281	0.004775	0.000881	0.002283	0.010143	0.005669	-0.000643	-0.000242	0.000638	0.014154	-0.000806	-0.001429	0.020627	-0.000491	0.018782
60	0.005615	0.031718	0.009068	0.020798	0.036133	0.019794	0.023157	0.001343	0.012629	-0.000588	0.012069	0.000998	0.008182	0.031166	0.004709	0.026285	0.005192	0.047352	0.003007	-0.000788	0.001651	0.004189	0.003063	0.011436	0.009664	-0.003079	-0.000633	0.001242	0.009223	0.011545	0.040156	0.007527	0.03828	0.002241	0.026295	0.004336	0.001309	0.002826	0.009285	0.006814	0.00025	-5.7e-05	0.000869	0.015	0.004465	-0.000787	0.024254	-0.000666	0.019113
61	0.004995	0.032257	0.008623	0.019611	0.0368	0.020506	0.02445	0.001054	0.013517	0.000268	0.013273	4.6e-05	0.008035	0.033523	0.004608	0.02741	0.005475	0.047953	0.003089	0.000713	0.00093	0.003298	0.003282	0.010141	0.007703	-0.001973	-0.000734	0.001127	0.00851	0.012547	0.041937	0.007411	0.039815	0.003127	0.027902	0.004369	0.001449	0.003135	0.008156	0.007591	-5.9e-05	-4.6e-05	0.001283	0.01669	0.005065	0.000104	0.028105	1.3e-05	0.020429
62	0.004802	0.032897	0.008968	0.019425	0.036584	0.020977	0.025226	0.0013	0.013605	0.000149	0.013701	-0.000346	0.009168	0.034796	0.005033	0.029133	0.005641	0.048934	0.001238	0.001431	0.000245	0.003088	0.002613	0.007928	0.005869	-0.001649	-0.000705	0.000307	0.007427	0.012641	0.044069	0.008181	0.040473	0.002498	0.025823	0.003826	0.000876	0.004014	0.005327	0.008918	5e-05	-0.00093	0.001134	0.015165	0.004967	0.00065	0.03363	0.000968	0.026545
63	0.00453	0.033145	0.009052	0.019287	0.036596	0.021305	0.025278	0.001589	0.014251	0.000244	0.014458	-0.001046	0.009048	0.035091	0.004882	0.028729	0.005511	0.04913	0.001194	0.001206	0.000141	0.003111	0.00276	0.007411	0.005421	-0.001665	-0.000824	0.00026	0.006803	0.012586	0.044128	0.008363	0.039761	0.002409	0.025066	0.003667	0.000734	0.003824	0.004494	0.009353	-0.00084	-0.001078	0.001195	0.014337	0.004091	0.000372	0.034397	0.001221	0.028741
64	0.00504	0.032971	0.009473	0.020071	0.036156	0.021348	0.024947	0.001672	0.014541	-0.000163	0.013946	-0.001619	0.009381	0.034103	0.004454	0.028254	0.005033	0.051615	0.000708	3.2e-05	0.000227	0.002811	0.002146	0.006372	0.0047	-0.001484	-0.001325	-8e-05	0.005712	0.012787	0.04421	0.009297	0.040094	0.002131	0.022092	0.002953	-0.00049	0.004181	0.002629	0.010118	-0.00173	-0.001906	0.00098	0.011817	0.003145	-0.000279	0.038379	0.001166	0.036282
65	0.005586	0.032082	0.009905	0.020515	0.036804	0.020487	0.023997	0.002031	0.016551	6.3e-05	0.013402	-0.003703	0.00743	0.031407	0.003122	0.022936	0.003303	0.056444	0.001567	-0.00116	0.000727	0.00163	0.001761	0.004894	0.004478	-0.001852	-0.001655	0.000201	0.004306	0.013901	0.04373	0.008772	0.039523	0.002046	0.019839	0.001723	-0.001566	0.00427	0.001756	0.011479	-0.002288	-0.001964	0.000925	0.009104	0.003841	-0.001496	0.043007	0.001097	0.046176
66	0.005639	0.031604	0.009312	0.02106	0.037892	0.020364	0.025048	0.001762	0.015669	0.000418	0.01342	-0.001383	0.00873	0.032034	0.004146	0.024674	0.003579	0.055344	0.00087	-0.000762	0.000378	0.000997	0.002008	0.005111	0.003638	-0.00202	-0.001399	0.000663	0.004205	0.01474	0.043555	0.008585	0.039773	0.002604	0.018994	0.001682	-0.00069	0.004796	0.002344	0.012096	-0.000835	-0.001007	0.000498	0.007213	0.004581	-0.000953	0.044901	0.001051	0.049975
67	0.005383	0.032134	0.009559	0.02182	0.038536	0.020464	0.025856	0.00163	0.015477	0.000694	0.01352	-0.00101	0.008377	0.031078	0.004572	0.023767	0.003473	0.05535	0.001364	-0.000647	0.000247	0.001212	0.00189	0.004941	0.003247	-0.001656	-0.000784	0.000603	0.004118	0.014628	0.043953	0.00843	0.039841	0.002316	0.01794	0.00142	0.000433	0.005171	0.002395	0.012838	-0.000334	-0.000565	0.000615	0.006464	0.004393	-0.000669	0.047618	0.001104	0.053488
68	0.005467	0.032559	0.00974	0.021487	0.038512	0.020818	0.026693	0.001309	0.01509	0.000773	0.013167	-0.001208	0.008457	0.031304	0.004773	0.024467	0.003447	0.055567	0.001541	-0.000513	-0.000104	0.000967	0.002046	0.00526	0.002783	-0.001518	-0.001142	0.000395	0.00386	0.014836	0.043487	0.008647	0.038872	0.002016	0.016791	0.001854	0.000179	0.005716	0.002163	0.0128	-0.000789	-0.000605	0.00065	0.005875	0.003541	-0.000914	0.048794	0.001138	0.056011
69	0.005456	0.033625	0.010613	0.022318	0.039034	0.021649	0.027466	0.000927	0.015289	0.000879	0.01189	-0.001099	0.007014	0.028146	0.003624	0.021311	0.002356	0.060306	0.001833	-0.000126	-0.000244	0.000784	0.001682	0.005247	0.002215	-0.001584	-0.000973	-0.000463	0.002814	0.014889	0.043764	0.008771	0.038325	0.000818	0.014363	0.001587	0.000329	0.006783	0.002312	0.01421	-0.000303	-0.000408	0.001033	0.004318	0.001871	-0.001499	0.054043	0.001185	0.0633
70	0.00547	0.03296	0.010278	0.021457	0.039266	0.021999	0.026872	0.001092	0.016722	0.001257	0.01028	-0.000928	0.006328	0.025035	0.002862	0.018597	0.002016	0.063534	0.000968	-5e-05	-0.000662	0.0005	0.0022	0.005228	0.002097	-0.001498	-0.001487	-0.000249	0.002165	0.015583	0.043652	0.008842	0.037632	0.001237	0.013609	0.001834	-0.000406	0.006639	0.001911	0.013448	-0.000481	-0.000323	0.00095	0.003337	0.001065	-0.001573	0.054663	0.001908	0.061296
71	0.004361	0.032957	0.010073	0.021437	0.04046	0.022125	0.027599	0.001837	0.017791	0.001219	0.008574	-0.000435	0.004356	0.017481	0.00121	0.012389	0.001781	0.069269	0.000735	-0.00068	-0.000375	0.000791	0.001875	0.004567	0.001562	-0.000813	-0.000761	-0.000565	0.001768	0.015828	0.042105	0.008529	0.03851	0.00096	0.013545	0.000933	-0.000686	0.006875	0.002189	0.013354	-0.000709	-0.000591	0.000762	0.002575	0.000396	-0.001392	0.056699	0.001925	0.057853
72	0.004002	0.033027	0.009646	0.021654	0.041665	0.022259	0.026287	0.001666	0.0177	0.000515	0.008029	-0.000479	0.003009	0.014981	0.001462	0.010276	0.00182	0.070216	0.00112	-0.000962	-0.000751	0.001203	0.001847	0.004034	0.001717	-0.000484	-0.001272	-0.001131	0.001863	0.015213	0.042595	0.008918	0.038114	0.00093	0.012157	0.001321	-6.5e-05	0.006596	0.001594	0.01388	-0.000216	-0.000892	0.001312	0.001737	3e-05	-0.000941	0.056166	0.001649	0.055096
73	0.00421	0.03258	0.010034	0.021319	0.0427	0.021928	0.027417	0.001496	0.016726	0.000486	0.007864	-0.000754	0.002364	0.01463	0.001393	0.009694	0.002025	0.073239	0.000972	-0.000814	-0.000401	0.001269	0.001552	0.003775	0.001786	-0.000938	-0.00092	-0.000636	0.001874	0.015624	0.042794	0.009361	0.038034	0.001314	0.0121	0.001356	0.000283	0.006522	0.001521	0.014106	-0.000128	-0.000745	0.000783	0.001426	0.000339	-0.001165	0.055922	0.001362	0.053349
74	0.004632	0.033257	0.010051	0.021798	0.042258	0.020492	0.027	0.001732	0.016544	0.000816	0.007167	-0.001949	0.001976	0.012585	0.001061	0.007786	0.001369	0.075947	0.000401	-0.000698	-0.000217	0.000999	0.001677	0.003559	0.001754	-0.001334	-0.001176	-0.000171	0.001782	0.015979	0.043366	0.00904	0.037736	0.001305	0.011165	0.001148	3.7e-05	0.006496	0.001192	0.013345	-2.1e-05	-0.000799	0.000431	0.001137	-6.7e-05	-0.000903	0.058184	0.001594	0.051382
75	0.004853	0.033599	0.010344	0.02198	0.042185	0.019635	0.027536	0.001675	0.016758	0.001067	0.006898	-0.00213	0.001867	0.011439	0.00093	0.007016	0.00127	0.077855	9.4e-05	-0.000563	-3e-05	0.001084	0.001479	0.003571	0.001463	-0.00136	-0.000933	7.9e-05	0.001783	0.016407	0.043559	0.009005	0.038	0.001443	0.011316	0.00098	-0.000107	0.006905	0.001174	0.013191	-4e-06	-0.000749	0.000283	0.000928	0.000132	-0.001025	0.058595	0.001864	0.051356
76	0.005068	0.034803	0.010616	0.022771	0.04247	0.019049	0.027002	0.001634	0.017388	0.001375	0.006488	-0.002333	0.001478	0.009793	0.000581	0.005761	0.000699	0.079664	0.000246	-0.000603	-0.000253	0.000814	0.00157	0.003113	0.000891	-0.001717	-0.001098	-0.000164	0.001684	0.016494	0.04351	0.009053	0.038004	0.001084	0.011293	0.000998	-0.000156	0.007392	0.001403	0.012931	-4.2e-05	-0.001304	0.000565	0.000877	0.000106	-0.000847	0.060097	0.001775	0.050873
77	0.005995	0.035542	0.012326	0.02246	0.044528	0.019066	0.026475	0.001027	0.018719	0.001701	0.005638	-0.001151	0.000609	0.006522	-0.000107	0.003792	0.000426	0.084596	0.00024	-0.000408	-0.000754	0.001458	0.001954	0.002423	0.000257	-0.002369	-0.001213	-0.000333	0.001043	0.017179	0.044554	0.009849	0.038383	0.000938	0.011943	0.000938	0.000646	0.008244	0.001647	0.013508	-0.000516	-0.001223	0.001625	0.000387	0.000957	-0.001012	0.059842	0.001781	0.051769
78	0.005607	0.036217	0.012759	0.021348	0.044532	0.019846	0.027044	0.001211	0.019305	0.001577	0.005254	-0.001009	0.00033	0.006391	2.8e-05	0.003538	0.000174	0.085638	0.000381	-0.000526	-0.00048	0.001413	0.002148	0.002621	0.00078	-0.002534	-0.001225	-0.000221	0.001233	0.017396	0.045243	0.009934	0.038203	0.000967	0.01146	0.001175	0.000652	0.008198	0.001363	0.013187	-3.4e-05	-0.00084	0.001083	0.000724	0.00048	-0.001106	0.060214	0.00118	0.052039
79	0.005678	0.03556	0.012831	0.020418	0.043851	0.02052	0.026948	0.001322	0.020215	0.001515	0.004583	-0.000966	0.000594	0.006121	0.000644	0.003243	0.000222	0.085125	-0.000673	-0.000407	0.00016	0.002062	0.001888	0.003177	0.001463	-0.002	-0.001195	-0.000406	0.001108	0.017326	0.046621	0.00944	0.038605	0.001095	0.011193	0.001284	0.000634	0.008206	0.000861	0.013537	6.9e-05	0.000429	0.000475	0.000295	0.000801	-0.001219	0.059417	0.001594	0.05378
80	0.005181	0.037868	0.012375	0.022071	0.042794	0.021099	0.026796	0.001602	0.020362	0.001158	0.004108	0.000111	0.000158	0.006889	0.000987	0.002214	-0.000172	0.085563	0.000289	-0.000482	0.000707	0.001762	0.000926	0.003433	0.000924	-0.002263	-0.000469	-0.001408	0.001854	0.015717	0.045807	0.009566	0.038529	0.00123	0.01129	0.002189	0.000116	0.008922	0.00034	0.013623	0.000619	0.001201	2.6e-05	0.000725	0.001125	-0.001771	0.059503	0.001663	0.052134
81	0.005232	0.035942	0.011203	0.023651	0.042465	0.02191	0.02711	0.002475	0.020867	0.001093	0.003662	0.000146	-7.6e-05	0.006352	7.3e-05	0.002606	0.000549	0.088599	0.00052	-0.000581	0.000227	0.001256	0.001088	0.003102	-0.000125	-0.001832	-0.000292	-0.001941	0.001412	0.015849	0.045403	0.009467	0.03868	0.001782	0.011237	0.002077	-0.000222	0.007441	7.8e-05	0.015172	-4.6e-05	0.000513	0.000836	0.000575	0.001182	-0.001769	0.059601	0.002182	0.050527
82	0.005087	0.033983	0.011073	0.022162	0.043522	0.020435	0.026542	0.002479	0.02012	0.000257	0.003319	-0.000138	0.000293	0.004898	-0.000275	0.00316	0.000991	0.089485	-3.7e-05	-0.000577	0.000252	0.000551	0.001989	0.002889	0.001005	-0.000615	-0.000388	-0.001591	0.001688	0.016402	0.046212	0.009014	0.039245	0.002125	0.011904	0.001765	-0.000557	0.008237	0.000486	0.015021	1.7e-05	-0.000211	0.000833	0.001249	-8e-05	-0.000534	0.06097	0.00207	0.051061
83	0.00501	0.033937	0.011114	0.021306	0.04278	0.019971	0.026073	0.001344	0.0209	0.000495	0.003861	-0.000892	-0.000314	0.004216	-0.000109	0.002325	0.00102	0.089665	0.00069	-0.001053	7.2e-05	0.000601	0.001319	0.002525	0.001583	-0.000231	-0.000436	-0.001292	0.001816	0.016066	0.046643	0.009069	0.039633	0.001994	0.010868	0.001509	0.000616	0.008613	0.0014	0.015982	0.001085	-0.000518	0.000559	0.000963	-0.000371	-0.000518	0.059834	0.001745	0.05182
84	0.005077	0.033129	0.01153	0.021442	0.043212	0.020098	0.026429	0.000903	0.019998	-0.000349	0.003958	-0.001187	-0.000193	0.004371	-0.000574	0.002618	0.000888	0.087807	0.000209	-0.00048	0.000249	0.000463	0.001394	0.002728	0.002232	-0.00049	-0.000107	-0.00105	0.002251	0.015671	0.046153	0.009306	0.040525	0.002191	0.011254	0.001415	0.000466	0.009582	0.002024	0.015859	0.000761	-0.00025	0.000579	0.000784	-0.000781	-2.2e-05	0.06044	0.002334	0.052914
85	0.004702	0.033686	0.010807	0.022049	0.04195	0.020546	0.025708	0.001174	0.02168	-0.00034	0.003787	-0.00097	8.7e-05	0.004825	-0.000668	0.002927	0.000606	0.089367	0.000956	-0.000877	-0.000783	0.000662	0.000934	0.002831	0.00192	-0.001348	-0.000415	-0.000548	0.001625	0.015875	0.045229	0.010697	0.039576	0.001799	0.011566	0.001218	0.00014	0.008298	0.002036	0.01629	0.00012	0.00022	0.000492	0.000784	-0.00057	-0.001054	0.059395	0.002125	0.054183
86	0.00449	0.032843	0.010779	0.022054	0.041453	0.020272	0.025543	0.001529	0.022114	-0.000658	0.003598	-0.000799	0.000496	0.004806	-0.000735	0.003234	0.000472	0.090107	-2.4e-05	-0.000785	-0.001049	0.000516	0.001253	0.003401	0.001413	-0.001409	-0.000581	-0.000482	0.001552	0.017088	0.045493	0.01068	0.039775	0.002321	0.012877	0.000933	-0.000713	0.008384	0.001706	0.016658	-0.000717	-0.000104	4.2e-05	0.000707	-1.6e-05	-0.001165	0.060454	0.001743	0.055707
87	0.004715	0.033609	0.010544	0.022072	0.041184	0.020252	0.02501	0.001497	0.022235	0.00048	0.003684	-0.000863	0.000174	0.00462	-0.000841	0.002359	0.000553	0.09001	0.000342	-0.000603	-0.000694	0.000923	0.000859	0.003178	0.001257	-0.001321	-0.001205	-0.00079	0.0015	0.01721	0.046083	0.010623	0.038615	0.001076	0.012211	0.000995	-0.000406	0.008357	0.001304	0.014998	-0.000291	-0.000598	0.000633	0.000583	0.000243	-0.001164	0.060683	0.001539	0.057529
88	0.004617	0.034568	0.01058	0.021537	0.041365	0.019495	0.024281	0.001344	0.02138	0.000922	0.004151	-0.001073	7e-05	0.004362	-0.001003	0.002136	0.000497	0.088783	-7.3e-05	-0.000317	0.000443	0.000942	0.000745	0.003105	0.001221	-0.001514	-0.001169	-0.000873	0.001783	0.018435	0.046419	0.010203	0.039694	0.000889	0.011211	0.000911	-0.000437	0.008811	0.001348	0.015019	0.00075	-0.001194	0.00119	0.000407	0.000506	-0.000737	0.061315	0.00169	0.059777
89	0.004773	0.034962	0.011	0.02171	0.042157	0.019722	0.024997	0.001344	0.021469	0.001156	0.004233	-0.001467	-0.00021	0.003881	-0.001271	0.002487	0.00072	0.089717	0.000585	-0.000223	0.000252	0.001211	0.000696	0.002638	0.001165	-0.001831	-0.000691	-0.000552	0.001685	0.017453	0.045381	0.010563	0.040028	0.000467	0.010748	0.001606	-0.000236	0.008293	0.001233	0.015253	0.001205	-0.000996	0.001517	0.000553	6.4e-05	-0.000856	0.060878	0.002009	0.060265
90	0.004301	0.035496	0.012216	0.021	0.042974	0.019525	0.025106	0.002078	0.022292	0.001157	0.004405	-0.001783	0	0.003834	-0.000942	0.002557	0.000533	0.089674	0.001002	-0.00073	0.000178	0.000893	0.000855	0.002541	0.000628	-0.001735	0.000288	2.8e-05	0.001993	0.01749	0.0442	0.010658	0.042062	0.000971	0.011316	0.001718	-0.000662	0.007659	0.001685	0.017098	0.00139	-0.001161	0.00131	0.000731	0.000342	-0.000973	0.060356	0.002426	0.060495
91	0.004346	0.034773	0.012874	0.021013	0.043562	0.020227	0.02614	0.002114	0.022068	0.00148	0.004436	-0.001843	0.000207	0.004107	-0.000927	0.002095	0.00044	0.090787	0.000891	-0.000327	-0.000289	0.000943	0.001523	0.002679	0.000642	-0.001903	-0.000155	-0.000137	0.001347	0.016594	0.045765	0.010721	0.04111	0.001011	0.012099	0.001544	-0.000874	0.008145	0.001275	0.017077	0.000414	-0.001093	0.000383	0.000822	-3.3e-05	-0.000712	0.062001	0.001305	0.058787
92	0.004463	0.035915	0.012114	0.020599	0.043629	0.02096	0.024756	0.002508	0.021771	0.001624	0.00447	-0.001909	0.000354	0.004925	-0.000871	0.002453	0.000319	0.090932	0.001528	-0.000394	0.000798	0.000994	0.001793	0.002852	0.000246	-0.001299	-0.000103	0.000127	0.001074	0.016956	0.046766	0.010579	0.041963	0.000867	0.011414	0.000244	-0.000273	0.00814	0.001326	0.015428	-0.000623	-0.000794	0.000348	0.00063	8.9e-05	-8.4e-05	0.06196	0.001327	0.059644
93	0.004309	0.035531	0.011138	0.020691	0.042481	0.021892	0.024252	0.001968	0.021411	0.001952	0.004328	-0.001655	0.000734	0.005048	-0.000914	0.002554	0.000307	0.091902	0.00093	-0.000183	3.9e-05	0.001237	0.002297	0.00241	0.000271	-0.001888	-0.000792	-0.000145	0.001061	0.017062	0.045132	0.01042	0.041264	0.001067	0.010942	0.000551	0.000171	0.008463	0.001283	0.01551	-0.000406	-0.000377	-5.7e-05	0.000562	-0.000411	-0.000594	0.061654	0.001048	0.060511
94	0.004068	0.034777	0.010468	0.020505	0.041758	0.021939	0.02456	0.002421	0.021495	0.001055	0.00406	-0.001302	0.000706	0.004874	-0.000896	0.002623	4.6e-05	0.09168	0.000668	-0.000609	0.000301	0.00111	0.00212	0.002701	0.000414	-0.001758	-0.00055	-0.000207	0.001833	0.016669	0.044241	0.01018	0.041094	0.00078	0.010954	0.000566	8.3e-05	0.008298	0.001606	0.015739	0.000258	-0.001079	0.000704	3.5e-05	-0.000151	-0.00102	0.06109	0.002544	0.060464
95	0.004044	0.034682	0.010675	0.02087	0.040707	0.021022	0.025112	0.00223	0.022009	0.001297	0.003971	-0.001012	0.000972	0.004797	-0.001022	0.002074	-3.6e-05	0.091526	-0.000181	-0.000415	-0.000773	0.001121	0.001845	0.002751	0.000713	-0.001966	-0.001062	-0.000372	0.002202	0.016752	0.044041	0.010492	0.040204	0.000921	0.011344	0.001019	-0.000487	0.007807	0.001508	0.015831	0.000691	-0.000886	0.000167	0.000139	-0.000423	-0.001018	0.061655	0.00219	0.05963
96	0.004261	0.034478	0.010397	0.020965	0.040201	0.020331	0.025138	0.00214	0.021685	0.000888	0.004115	-0.000878	0.000632	0.004751	-0.00087	0.001842	0.000307	0.091048	-0.000342	-0.000733	-0.000417	0.000907	0.001562	0.003039	0.001173	-0.0021	-0.000995	-0.000661	0.002271	0.016906	0.045151	0.010947	0.040235	0.000843	0.011529	0.000998	-0.000797	0.0077	0.001555	0.016211	0.000612	-0.001194	0.000342	-0.000205	-0.000413	-0.000596	0.062025	0.002575	0.0591
97	0.004379	0.035991	0.010389	0.020935	0.039448	0.019511	0.025236	0.002016	0.022006	0.001807	0.004059	-0.00134	0.000278	0.004656	-0.00063	0.001425	0.000583	0.091289	-0.000517	-0.000843	-0.001156	0.00117	0.001081	0.002819	0.001078	-0.002264	-0.001022	-0.000703	0.002191	0.017016	0.044224	0.011297	0.040144	0.001014	0.011406	0.001293	-0.000191	0.006863	0.001532	0.015792	0.000172	-0.000827	0.000166	-3.9e-05	-0.000887	-0.000734	0.061982	0.001818	0.058799
98	0.004342	0.035301	0.010944	0.019532	0.039173	0.020345	0.02487	0.001092	0.021912	0.001662	0.003663	-0.000953	-0.000293	0.00384	-6.1e-05	0.001558	0.000507	0.09111	-0.000583	-0.001268	-0.000928	0.000979	0.000951	0.00264	0.00141	-0.002406	-0.000567	-0.001426	0.00161	0.016044	0.045705	0.010372	0.040076	0.001409	0.011493	0.001212	0.000633	0.007803	0.00164	0.017016	0.001079	-0.002293	0.000739	-0.000249	-0.000423	-0.000998	0.061692	0.002385	0.059773
99	0.00453	0.036338	0.011074	0.019163	0.038841	0.020458	0.025135	0.001204	0.021982	0.001991	0.003443	-0.001176	-9.8e-05	0.003467	-0.000193	0.00181	0.000325	0.09156	-0.000415	-0.001045	-0.000867	0.001139	0.00074	0.002826	0.001095	-0.00218	-0.000454	-0.001012	0.001456	0.015431	0.045014	0.009887	0.039989	0.001213	0.011233	0.001112	0.000863	0.007547	0.00162	0.016706	0.000973	-0.002275	0.000729	-0.000152	-0.000332	-0.001301	0.061159	0.001795	0.060437
100	0.004799	0.034767	0.011319	0.019051	0.037703	0.020885	0.025275	0.00101	0.02174	0.000892	0.003336	-0.000517	-0.000136	0.003341	-0.000646	0.001442	-6.6e-05	0.091255	-2.5e-05	-0.000931	-0.000355	0.000934	0.001019	0.003078	0.000862	-0.001767	-0.000956	-0.000957	0.001199	0.015371	0.046617	0.009697	0.039413	0.001483	0.0114	0.001241	0.000373	0.008465	0.001352	0.016792	0.001478	-0.002343	0.00013	-0.000162	-0.000258	-0.001039	0.062841	0.00151	0.060561
101	0.004764	0.033749	0.010107	0.01945	0.036859	0.019464	0.024056	0.001459	0.021642	0.000404	0.003705	-0.001874	-2.3e-05	0.003686	-0.000596	0.001267	-0.000229	0.088042	-0.000301	-0.000415	-3.7e-05	0.000395	0.00109	0.003064	0.000792	-0.002021	-0.001607	2.5e-05	0.000993	0.015319	0.04649	0.008943	0.039097	0.000471	0.010844	0.001043	-0.000241	0.007588	0.001015	0.016019	0.000441	-0.001803	0.000243	-0.000184	-0.000601	-0.001719	0.061474	0.000385	0.057551
102	0.004618	0.033361	0.010212	0.020123	0.037486	0.01942	0.023879	0.001311	0.020065	0.000877	0.003623	-0.001598	0.000121	0.003857	-0.00053	0.001189	-0.000206	0.086545	-0.000513	-0.000425	-0.000404	0.000433	0.001326	0.002742	0.000616	-0.002077	-0.001476	-0.000539	0.00116	0.015925	0.046999	0.009025	0.038688	0.001484	0.010739	0.000839	-0.000413	0.007972	0.000729	0.015428	-5.4e-05	-0.001895	0.000316	3.4e-05	-0.001118	-0.001624	0.060183	0.001418	0.057358
103	0.004533	0.033529	0.009894	0.020333	0.037793	0.019236	0.023722	0.00126	0.019645	0.001363	0.003844	-0.002252	0.000267	0.004005	-0.000404	0.001221	4.3e-05	0.085357	-0.000796	-0.000142	-0.000798	0.000214	0.001083	0.002395	0.000787	-0.002549	-0.001488	-0.000429	0.001293	0.01577	0.046128	0.008808	0.039521	0.001397	0.010777	0.000477	-0.000578	0.007598	0.000562	0.014998	-0.000936	-0.001752	0.000539	-3.2e-05	-0.00118	-0.001442	0.058564	0.001284	0.056913
104	0.0045	0.032654	0.010023	0.019456	0.038064	0.020049	0.024137	0.000976	0.020525	0.001156	0.003173	-0.00231	0.000287	0.004278	-0.000568	0.000694	-0.000116	0.087629	-9.5e-05	-0.001096	-0.000953	0.000183	0.000959	0.002537	-5.7e-05	-0.003129	-0.001349	-0.000845	0.001493	0.015459	0.045613	0.009836	0.038755	0.001372	0.011467	0.000658	-0.000362	0.007425	0.000674	0.013863	-0.001678	-0.002052	0.000382	0.000247	-0.001532	-0.00153	0.059141	0.001925	0.057499
105	0.004242	0.031673	0.009629	0.018432	0.038612	0.021208	0.024719	0.000915	0.022851	0.000781	0.002901	-0.00298	0.000314	0.004373	-0.000558	0.00052	-0.000222	0.090199	0.000307	-0.001496	-0.001023	0.000387	0.000861	0.002229	-9.8e-05	-0.003463	-0.001548	-0.000649	0.001606	0.015161	0.045124	0.010434	0.039234	0.000783	0.01206	0.000582	-0.000167	0.007135	0.000837	0.013554	-0.001768	-0.002407	0.000439	0.000346	-0.001232	-0.001435	0.059729	0.001414	0.057547
106	0.004316	0.031346	0.009838	0.018282	0.039597	0.022858	0.026402	0.000859	0.023853	0.000616	0.002917	-0.002954	-6e-06	0.004299	-0.000652	0.000438	-0.000341	0.091396	0.000393	-0.002339	-0.000882	0.000638	0.000728	0.002325	-0.000345	-0.003396	-0.001447	-0.000898	0.001804	0.015086	0.045726	0.010427	0.037778	0.00068	0.011701	0.000733	6.2e-05	0.007039	0.000702	0.013577	-0.002707	-0.002859	0.000831	0.000419	-0.001906	-0.00155	0.059815	0.001552	0.05724
107	0.004326	0.030779	0.009697	0.018608	0.04037	0.027446	0.030738	0.000707	0.024579	0.000765	0.003478	-0.00249	-0.000708	0.003834	-0.00121	0.001456	9.5e-05	0.093737	4.3e-05	-0.002557	-0.000522	0.000884	0.000619	0.001186	0.000591	-0.001809	-0.002284	-0.0007	0.001812	0.015992	0.04636	0.010016	0.038135	0.001275	0.009876	0.001483	-0.000144	0.008404	0.000772	0.015385	-0.003841	-0.003426	0.00142	5.1e-05	-0.002468	-0.000521	0.058185	0.000134	0.059059
108	0.004497	0.031494	0.009718	0.018401	0.040008	0.023853	0.028732	0.000796	0.024579	0.001556	0.003192	-0.001487	-0.001332	0.003644	-0.001021	0.002112	0.000758	0.092259	-0.000276	-0.001833	-0.00065	0.000588	0.000403	0.002094	0.000556	-0.002153	-0.002138	-0.001217	0.001828	0.016274	0.046752	0.010064	0.036909	0.000445	0.010189	0.001699	-0.000303	0.009147	0.001809	0.014957	-0.002093	-0.001897	0.00119	0.000383	-0.001825	-0.000228	0.059735	-0.000119	0.059368
109	0.004609	0.031756	0.010302	0.018791	0.039341	0.020339	0.024684	0.000517	0.023818	0.002383	0.003231	-0.000708	-0.000948	0.003205	-0.000482	0.002921	0.001154	0.090096	-0.000237	-0.00049	-0.000668	0.000246	0.000928	0.001486	0.000743	-0.001528	-0.002006	-0.000779	0.001427	0.01741	0.047373	0.009875	0.037251	0.000537	0.010434	0.001272	-3e-05	0.008853	0.001909	0.015583	-0.000335	-0.001323	0.000374	0.000564	-0.00057	-0.000469	0.059873	0.000174	0.059408
110	0.004925	0.032138	0.010549	0.01875	0.039543	0.019504	0.023646	0.000781	0.023798	0.001881	0.003321	-0.001078	-0.000975	0.002565	-0.000614	0.002422	0.000707	0.088766	0.000117	-0.000379	-0.000512	0.000467	0.001183	0.002355	0.000511	-0.001688	-0.001547	-0.000961	0.001059	0.01709	0.047608	0.009829	0.037533	0.000157	0.011037	0.000814	-0.000296	0.008624	0.00145	0.016224	0.000314	-0.001333	0.000553	0.000539	-0.000119	-0.000909	0.060871	0.000881	0.057956
111	0.005354	0.032424	0.010994	0.020643	0.039034	0.019752	0.023835	0.001014	0.023	0.001771	0.003262	-0.001083	-0.00064	0.002876	-0.00121	0.001579	0.000423	0.087936	0.000688	-0.000339	-0.000859	0.000449	0.00163	0.002531	0.000491	-0.001031	-0.001631	-0.000842	0.000757	0.017201	0.047717	0.009176	0.038751	0.000792	0.010462	0.000725	-0.000543	0.006835	0.000235	0.01637	-0.000143	-0.001089	0.000785	0.000293	0.000411	-0.001762	0.060522	0.001857	0.057506
112	0.004811	0.03273	0.010226	0.01994	0.038787	0.020705	0.024113	0.001929	0.021413	0.001529	0.002902	-0.001626	-7.7e-05	0.003084	-0.001757	0.000713	0.000531	0.084716	-1.7e-05	-0.000617	-0.000219	0.000436	0.001614	0.00277	0.000516	-0.000825	-0.001735	-0.000848	0.001114	0.016475	0.047603	0.00941	0.040221	2.5e-05	0.00978	0.001018	-0.001226	0.007579	0.000685	0.015608	-0.000474	-0.001317	0.000362	2.7e-05	-0.000215	-0.00193	0.060022	0.002192	0.05632
113	0.003904	0.032415	0.010057	0.020309	0.038035	0.02057	0.02365	0.001813	0.020599	0.001165	0.002821	-0.001437	0.000404	0.003737	-0.001181	0.000607	0.000487	0.080225	-0.00028	-0.000292	-0.000592	0.000171	0.001384	0.00327	0.000557	-0.001634	-0.001874	-0.000824	0.001444	0.016274	0.047538	0.009418	0.040722	0.000642	0.009657	0.001148	-0.001217	0.008472	0.000854	0.014442	-0.001215	-0.001147	-0.000465	7.9e-05	-0.000557	-0.00151	0.058184	0.002382	0.055049
114	0.003493	0.032165	0.0098	0.01954	0.036635	0.02097	0.023065	0.002052	0.02076	0.001384	0.003366	-0.001575	9.3e-05	0.003385	-0.000775	0.000962	0.000185	0.079279	-0.000744	-0.000602	-0.000963	0.000301	0.000869	0.002808	-1.5e-05	-0.002256	-0.001691	-0.000574	0.001399	0.01582	0.046833	0.009631	0.040546	4.5e-05	0.010224	0.000909	-0.001373	0.008331	0.000996	0.015111	-0.001384	-0.001295	-0.000404	-0.000281	-0.001156	-0.001896	0.057038	0.002087	0.0543
115	0.003833	0.03176	0.010705	0.020588	0.036295	0.021275	0.022646	0.001457	0.020662	0.000815	0.003837	-0.001769	-0.000217	0.003326	-0.000961	0.001016	-8e-06	0.07804	-0.00113	-0.000847	-0.001991	0.000566	0.000695	0.002867	-3.2e-05	-0.00342	-0.001664	-0.00116	0.001328	0.015531	0.046534	0.009809	0.040284	0.000942	0.010711	0.000754	-0.00145	0.008419	0.000997	0.015322	-0.001732	-0.000949	-6.1e-05	-0.000138	-0.001702	-0.002118	0.055141	0.00161	0.054273
116	0.004176	0.033282	0.01082	0.020395	0.036554	0.020721	0.022421	0.001743	0.019918	0.001484	0.003843	-0.002087	-0.00078	0.003226	-0.001397	0.001069	9.6e-05	0.076778	-0.000958	-0.001606	-0.00195	0.000625	0.000827	0.00156	-0.000284	-0.003269	-0.00159	-0.000996	0.001372	0.015879	0.045179	0.009739	0.039281	0.001166	0.010872	0.000321	-0.001763	0.008335	0.000695	0.015982	-0.001512	-0.002064	-9.8e-05	2.8e-05	-0.002384	-0.002194	0.054822	0.001326	0.053224
117	0.004613	0.034237	0.011427	0.020127	0.037477	0.020093	0.021429	0.0014	0.019611	0.00138	0.003875	-0.002906	-0.00086	0.003224	-0.001698	0.000412	0.000298	0.073006	-0.000948	-0.00161	-0.001807	0.000216	0.000953	0.001458	-0.000114	-0.004387	-0.001355	-0.001212	0.0015	0.016148	0.045074	0.009722	0.038755	0.00167	0.010322	0.000248	-0.001395	0.009388	0.000125	0.015893	-0.002234	-0.002426	-0.0005	0.000443	-0.002895	-0.001512	0.054892	0.000917	0.051904
118	0.004661	0.035091	0.010436	0.0194	0.036214	0.019107	0.021691	0.001718	0.019438	0.002011	0.003879	-0.002464	-0.001037	0.00352	-0.001202	0.000694	0.000436	0.069306	-0.000453	-0.001438	-0.001548	0.000373	0.001355	0.001629	-0.00028	-0.004293	-0.001257	-0.000731	0.001369	0.016441	0.04427	0.009814	0.038866	0.00082	0.009942	0.000209	-0.001535	0.009458	-7e-05	0.016021	-0.002188	-0.00309	-0.000654	0.000484	-0.002212	-0.000886	0.05575	0.000826	0.051917
119	0.004545	0.035058	0.009573	0.019395	0.034648	0.017315	0.019512	0.000912	0.018372	0.001212	0.003464	-0.002936	-0.000454	0.003573	-0.000702	0.000122	0.000756	0.058936	-0.000421	-0.001254	-0.001849	0.000433	0.00137	0.002582	-0.000477	-0.004452	-0.001181	-0.000933	0.001385	0.016823	0.044489	0.009606	0.038894	6.6e-05	0.008975	0.000524	-0.000932	0.008971	0.000583	0.015818	-0.002229	-0.002558	-2e-06	2.4e-05	-0.001112	-0.000276	0.053861	-0.000851	0.047661
120	0.004452	0.034376	0.008876	0.018867	0.033337	0.01662	0.019248	0.000955	0.016419	0.00087	0.003439	-0.001633	-0.000246	0.003755	-0.000282	0.0007	-0.000118	0.055299	-0.00028	-0.001249	-0.001022	0.000569	0.001142	0.002641	0.000357	-0.003224	-0.001082	-0.000315	0.000815	0.01632	0.044616	0.00957	0.038893	0.000559	0.009434	0.000486	-0.000901	0.009562	0.000725	0.014973	-0.000621	-0.001185	-0.000231	-2.6e-05	-0.000818	-0.001256	0.052477	9.5e-05	0.043275
121	0.004096	0.034627	0.008885	0.019085	0.032964	0.015868	0.017935	0.00107	0.016125	0.000318	0.00269	-0.001714	-0.0001	0.003341	-0.000236	0.000669	-0.000398	0.052035	0.00043	-0.001302	-0.000992	0.000565	0.00117	0.00228	0.000177	-0.002181	-0.000886	-0.000123	0.000757	0.016714	0.045314	0.009404	0.039391	0.000636	0.009348	0.000387	-0.000684	0.009371	0.000576	0.015156	-0.000335	-0.000895	-0.000247	0.000103	-0.00087	-0.000891	0.05139	0.000307	0.039268
122	0.004245	0.034676	0.009756	0.019633	0.031497	0.015636	0.017234	0.001336	0.01501	3.5e-05	0.002783	-0.000851	-0.000201	0.003295	3.8e-05	0.001157	-0.000521	0.049516	0.0002	-0.001126	-0.000605	0.000928	0.001316	0.001776	0.000313	-0.002721	-0.001292	-0.000204	0.000236	0.016542	0.045415	0.009879	0.040155	0.001539	0.008878	0.000192	-0.000441	0.010047	0.000615	0.015004	-0.000101	-0.000423	-0.000554	4.5e-05	-0.001324	-0.001393	0.052022	0.000783	0.037214
123	0.003933	0.036244	0.010989	0.021091	0.029874	0.014504	0.016638	0.001514	0.014532	-0.000577	0.001581	-0.000562	9e-06	0.003003	0.000289	0.001637	-8.3e-05	0.044049	0.000398	-0.000907	-0.000685	0.001238	0.001877	0.001318	-0.000392	-0.002091	-0.001803	-0.000526	0.000181	0.0173	0.045436	0.01088	0.041388	0.001563	0.007896	-0.000344	-0.000661	0.009876	0.001123	0.015902	-0.000457	-0.001449	-0.001003	-0.000198	-0.001072	-0.000294	0.050591	0.000205	0.035543
124	0.004464	0.035258	0.011025	0.021958	0.029663	0.014126	0.016547	0.0018	0.01383	-0.000704	0.002376	-0.000515	0.000151	0.004402	-0.000218	0.001184	9.3e-05	0.045548	-0.000341	-0.000333	2.4e-05	0.001433	0.001961	0.002064	0.000292	-0.001983	-0.001965	-0.001064	-0.000462	0.016737	0.045957	0.010572	0.04054	0.002568	0.007369	-0.000708	-0.00019	0.010464	0.001453	0.014704	-0.001497	-0.000385	-0.001006	-0.000253	-0.000824	-0.001107	0.051172	-0.000695	0.037742
125	0.003992	0.034162	0.011063	0.020139	0.028522	0.014521	0.017428	0.001721	0.014592	0.000172	0.002675	-0.002251	-0.000401	0.00411	-0.000843	0.001058	-0.0006	0.048463	-0.000458	0.000308	0.001445	0.001096	0.002139	0.002782	1.5e-05	0.00024	-0.000691	-0.00125	0.0003	0.017121	0.046491	0.01007	0.039292	0.000973	0.007526	-0.000988	-7e-06	0.009751	0.0008	0.014303	-0.001308	-0.000115	-0.000116	0.000679	0.000751	-0.001158	0.051405	-0.000919	0.041775
126	0.004121	0.033508	0.010315	0.020358	0.029682	0.01538	0.016587	0.000954	0.014528	-0.000307	0.003415	-0.001842	0.000169	0.004024	-0.001561	0.001012	-0.000318	0.051199	-0.000406	-0.000464	0.000694	0.000604	0.001808	0.002796	0.000722	-0.000781	-0.000599	-0.000684	0.000737	0.016049	0.046067	0.009737	0.039323	0.00035	0.008449	0.000483	0.00061	0.009262	-5.4e-05	0.014384	-0.001524	-0.00107	0.000405	0.001102	-0.000626	-0.000631	0.052977	0.000572	0.043238
127	0.004481	0.033947	0.010802	0.019677	0.031137	0.015603	0.016494	0.00082	0.015263	0.000774	0.003367	-0.000618	-9.2e-05	0.003006	-0.001071	0.001141	-0.000272	0.049184	-0.000397	-0.000357	0.000272	0.0006	0.001027	0.001828	-0.000152	-0.001666	-0.000223	-0.000184	0.001641	0.01646	0.045109	0.010562	0.038435	0.000715	0.007886	0.000669	0.000124	0.009242	-5.1e-05	0.015735	-0.000352	-0.000996	0.000591	0.000427	-0.000399	-0.000166	0.052534	0.00106	0.041711
128	0.004918	0.034071	0.010396	0.019596	0.032773	0.01492	0.016964	0.000564	0.015754	0.000613	0.003431	0.000229	0.000117	0.002868	-0.00117	0.001278	-9.9e-05	0.049707	-6.7e-05	-0.000343	-0.000467	0.00055	0.001042	0.001411	3e-06	-0.001785	-0.000584	4.5e-05	0.001545	0.015431	0.045257	0.010233	0.038738	0.000594	0.008248	0.000771	5e-06	0.009324	-0.000126	0.016354	-0.0004	-0.001193	0.000748	-3e-06	-0.000772	3e-05	0.052417	0.001404	0.041674
129	0.004429	0.033756	0.010411	0.018839	0.033232	0.014895	0.018232	0.000559	0.016587	0.000717	0.002941	6.1e-05	-1.9e-05	0.002549	-0.000997	0.000691	4e-06	0.051349	0.000449	7e-05	-0.000449	0.000698	0.001148	0.001814	-0.000357	-0.001303	-0.000971	-0.000431	0.001466	0.015607	0.044483	0.01027	0.037686	0.001654	0.007693	0.000202	-0.000237	0.009474	0.000528	0.01574	-0.000442	-0.0003	0.000942	-0.000119	-0.000301	-0.000391	0.052658	0.001342	0.042649
130	0.003263	0.032963	0.01047	0.016717	0.033818	0.01684	0.021456	0.000636	0.018622	0.000293	0.002458	-0.000449	-0.000377	0.002909	-0.000714	0.000466	2.8e-05	0.057946	0.001249	-0.00043	-0.000248	0.000512	0.00188	0.002806	0.000569	-0.001207	-0.001313	3e-06	0.001345	0.014105	0.04239	0.008837	0.039789	0.001912	0.009465	0.000354	-0.000733	0.00965	0.001036	0.015098	0.000622	-0.001097	0.000842	0.000487	-0.00042	-0.000705	0.053715	0.002501	0.046751
131	0.003309	0.03243	0.010501	0.016013	0.033524	0.018534	0.020752	0.000287	0.018283	0.000275	0.002581	-0.000649	0.000192	0.003391	-0.000177	-2.6e-05	0.000336	0.060203	0.001519	-0.00019	0.000298	0.000386	0.001898	0.003034	0.000925	-0.000579	-0.001032	-0.000344	0.001579	0.013738	0.042353	0.009945	0.038818	0.001614	0.008963	0.000365	-0.000415	0.009342	0.001059	0.015934	0.001014	-0.001489	0.000948	0.001049	-0.000518	-0.000744	0.053848	0.001703	0.047154
132	0.003451	0.032791	0.009623	0.015599	0.035044	0.019539	0.020459	0.001094	0.019813	0.001104	0.002994	-0.000691	0.000124	0.002987	-0.000507	0.00054	0.000343	0.07719	0.000301	-0.000145	-0.000431	0.000544	0.00223	0.002493	0.000641	-0.00146	-0.001118	-0.000299	0.001468	0.012859	0.042771	0.009606	0.03938	0.001011	0.009404	0.000781	-0.000329	0.00912	0.000794	0.015984	0.001073	-0.00167	0.001276	0.000391	-0.001018	-0.000519	0.056607	0.001555	0.053672
133	0.003112	0.032619	0.009228	0.014984	0.035098	0.019088	0.020086	0.001347	0.020411	0.000642	0.002999	-0.000822	7.8e-05	0.002729	-0.000471	0.000404	0.000178	0.087057	0.000329	-0.00018	-0.000176	0.000689	0.002079	0.002656	0.000463	-0.001187	-0.00103	-0.000521	0.001089	0.012402	0.042723	0.010149	0.039734	0.001147	0.009639	0.000921	1.7e-05	0.008935	0.000947	0.015512	0.000729	-0.001259	0.001424	0.000142	-0.000785	-0.000518	0.057689	0.001652	0.057242
134	0.003138	0.032775	0.009118	0.014811	0.035387	0.019014	0.020292	0.001531	0.02075	0.000655	0.003048	-0.000855	1.6e-05	0.00265	-0.000543	0.000475	0.00011	0.09057	0.000203	-0.000236	-0.000137	0.000778	0.002017	0.002587	0.00033	-0.001253	-0.000983	-0.000467	0.001015	0.0124	0.042679	0.010084	0.039986	0.001134	0.009806	0.00096	5.5e-05	0.009	0.001041	0.015516	0.000784	-0.00112	0.00141	8e-06	-0.000774	-0.000455	0.058052	0.001777	0.058637
135	0.003084	0.032951	0.009129	0.014737	0.035483	0.018502	0.02028	0.001516	0.020979	0.000246	0.003104	-0.001101	-5e-06	0.002452	-0.000415	0.000308	2.4e-05	0.092735	0.000495	-0.000486	0.000302	0.000936	0.001795	0.00274	0.000189	-0.001092	-0.000848	-0.000562	0.000781	0.012507	0.042568	0.010287	0.040733	0.001502	0.009791	0.001034	6.9e-05	0.008962	0.001152	0.015482	0.000766	-0.000841	0.001187	4e-06	-0.000602	-0.000702	0.057998	0.00187	0.059419
136	0.004333	0.035033	0.009517	0.015774	0.03718	0.017645	0.021968	0.001068	0.021279	0.000588	0.003617	-0.001567	0.000126	0.002168	-0.000377	0.000568	0.000314	0.088446	0.000805	-0.001022	0.001007	0.001493	0.00145	0.002715	-0.000286	-0.001451	-0.000926	-0.000418	0.000803	0.013813	0.042916	0.009833	0.041945	0.002368	0.008956	0.001135	-0.000433	0.009759	0.001356	0.016999	0.001656	-0.000503	0.000324	4.8e-05	-0.000787	-0.001378	0.056519	0.001958	0.058116
137	0.00406	0.035526	0.00962	0.017178	0.036912	0.017173	0.021005	0.000931	0.022248	0.00079	0.004069	-0.001812	5.8e-05	0.001719	-0.000348	0.000494	0.00047	0.085118	0.000603	-0.00118	0.000604	0.001681	0.001694	0.003287	2.6e-05	-0.001663	-0.000812	-0.000607	0.000794	0.013787	0.043373	0.009344	0.042539	0.002984	0.008648	0.001377	-0.000617	0.00899	0.00067	0.016397	0.00113	-0.000257	0.00033	0.000125	-0.000925	-0.002003	0.057144	0.001948	0.057431
138	0.003803	0.032333	0.012958	0.013779	0.032532	0.013361	0.02776	0.00036	0.028258	0.003594	0.004945	-0.002197	-0.000218	0.003236	0.000336	0.001141	0.001574	0.0806	-0.003216	-0.001172	-0.000326	0.000814	0.001833	0.004434	0.000124	0.000188	-0.001535	0.000303	-0.000734	0.011095	0.042595	0.008263	0.037205	0.004122	0.007295	0.001821	-0.000749	0.009613	0.001048	0.015938	0.001054	0.000844	0.000281	-0.000478	2.7e-05	-0.000827	0.054957	0.002438	0.066613
139	0.001334	0.036216	0.01333	0.012862	0.03513	0.014179	0.025295	0.001139	0.026848	-0.001187	0.005139	-0.002948	0.000985	0.002179	0.003942	-0.002099	0.001301	0.077903	-0.004342	-0.000676	-0.000293	0.001388	0.000879	0.002917	-0.00163	0.001464	-0.001541	0.002381	-0.001325	0.012143	0.040874	0.009796	0.040836	0.003195	0.006895	0.000871	-0.000506	0.007387	-0.000876	0.013926	0.001648	0.001982	0.002649	-0.001066	-0.003307	-0.001549	0.06161	-5.4e-05	0.062141
140	-0.001687	0.0447	0.00769	0.01142	0.047802	0.019067	0.020779	-0.00216	0.022245	-0.001788	-0.001189	0.002259	0.002077	0.003081	0.00162	0.001097	0.003014	0.078933	-0.005987	0.000239	-0.004135	0.002504	-0.001018	0.001603	0.001118	0.004532	-0.004867	0.007778	-0.002076	0.008328	0.04455	0.012397	0.038363	0.005797	0.001397	-0.000547	-0.000925	0.005195	0.003611	0.008262	0.000177	0.000621	0.001941	-0.003444	-0.000713	-0.001411	0.055371	0.001306	0.067705
141	-0.003033	0.046276	0.012192	0.013843	0.032769	0.017112	0.007138	-0.003714	0.013298	-0.003959	0.000331	0.00443	0.001722	0.004918	0.002108	0.001015	-0.003275	0.07363	-0.002154	-0.001304	0.000211	0.001591	0.000258	0.002836	0.002232	0.007426	0.003043	0.004644	-0.000523	0.010816	0.044464	0.01466	0.051373	0.004266	0.005752	0.000613	-0.003113	0.006576	0.00775	0.018055	-0.001017	-0.005914	0.00018	-0.000947	0.001339	-0.001928	0.058635	0.000415	0.050547
142	0.000328	0.03318	0.013863	0.013901	0.03105	0.015719	0.01035	-0.004614	0.011859	-0.000514	0.00094	0.005067	0.004329	0.006625	0.000177	0.001105	-0.004274	0.084485	0.000472	-0.001513	0.00047	0.002796	-0.000158	0.001807	0.001515	0.010311	0.010312	-0.000748	0.004901	0.011883	0.051306	0.01706	0.055281	0.001355	0.005163	0.001813	0.000223	0.008044	0.008581	0.023965	-0.001221	-0.005785	-0.003005	0.001419	0.003096	-0.001078	0.04596	0.001692	0.052045
143	-0.001298	0.023051	0.017583	0.01555	0.02829	0.015334	0.012306	0.000298	0.013334	-0.006157	-0.000868	0.001638	0.001628	0.001809	0.001495	0.001402	-0.005626	0.080607	0.004899	8.4e-05	0.002123	1.1e-05	-0.002599	0.001314	-0.003287	0.004557	0.008202	-0.003945	0.003499	0.015602	0.045594	0.018877	0.054625	0.001337	0.010636	0.004556	0.001222	0.008159	0.006368	0.021742	-0.003226	-0.004793	-0.003606	0.003098	0.001179	-0.002337	0.05248	0.001953	0.050157
144	-0.001946	0.017079	0.022506	0.018005	0.028565	0.020617	0.015612	-0.000437	0.0159	-0.005186	0.002568	0.003752	0.002503	0.004217	0.001968	0.003804	-0.00207	0.074721	0.004605	-0.003259	0.00017	0.001603	-0.003479	-0.000121	-0.004588	0.001132	0.004719	-0.013248	0.001422	0.01792	0.052377	0.025284	0.04768	-0.006301	0.009	0.002361	0.006545	0.010011	0.001065	0.018982	-0.00411	0.001862	0.000401	0.000407	-0.000738	-0.0014	0.055557	-0.00512	0.060005
145	0.001381	0.024773	0.024492	0.014283	0.030129	0.015711	0.013345	0.000621	0.014137	-0.000981	0.004422	0.000238	0.000702	0.005391	-0.002646	0.002513	-0.001557	0.067902	0.002289	-0.002262	-0.001192	0.000763	-0.001844	0.001394	-0.001185	0.005502	-0.000206	-0.010328	-0.000293	0.016517	0.047499	0.015006	0.040569	-0.001242	0.009684	0.001101	0.001366	0.01176	0.000497	0.018871	-0.004764	0.000897	-0.005595	0.001724	0.004382	-0.002182	0.053176	-0.00121	0.059503
146	0.004664	0.042844	0.030913	0.01322	0.027608	0.01765	0.016931	-0.000826	0.007419	0.00457	0.010041	-0.005691	0.005096	0.005231	-0.005991	0.000468	-0.000422	0.083466	0.007758	-0.008493	-0.004368	0.000457	0.000959	0.003767	0.001835	0.004137	-0.001877	-0.006975	-0.003268	0.017168	0.044498	0.016244	0.022807	-0.001781	0.005805	-0.000288	0.002701	0.015022	0.000903	0.03164	0.008063	0.000341	-0.006941	0.000276	0.006144	-6.3e-05	0.057286	0.004771	0.071393
147	0.001185	0.038615	0.028013	0.010381	0.039603	0.00852	0.013238	-0.002868	0.010258	-0.003782	0.00485	-0.008378	-0.001128	0.001102	-0.007472	-0.002765	-0.000352	0.083117	0.017155	-0.008728	-0.003589	-0.002229	0.011336	0.004192	0.002028	0.002919	-0.005492	-0.002315	-0.004623	0.009676	0.037209	0.011998	0.033106	0.000615	0.00543	0.000952	-0.003994	0.011022	-0.002244	0.023537	0.011649	0.001004	0.000263	0.003574	0.007813	-0.00242	0.057404	0.005857	0.060179
148	0.002711	0.035999	0.019653	0.014545	0.034197	0.006197	0.012155	-0.003918	0.011522	-0.008145	0.002075	-0.003202	-0.002831	-0.002808	0.000905	-0.003969	-0.004004	0.097792	0.01604	-0.005724	0.001393	-0.003182	0.014358	0.004693	0.009047	-0.007199	-0.010128	-0.001492	0.003709	0.013946	0.042044	0.014733	0.040859	-0.00552	0.005018	-0.001105	-0.004346	0.015095	-0.004614	0.020344	0.014604	0.000434	0.003802	0.002458	-0.000842	-0.002053	0.06329	0.006925	0.053705
149	0.002482	0.026822	0.015144	0.012167	0.031817	0.007551	0.010612	-0.002655	0.017348	-0.007597	0.0014	0.001533	-0.006085	0.001959	0.000309	-0.000177	-0.003814	0.088826	0.008292	-0.002922	0.004209	-0.002994	0.011945	0.006027	0.007958	-0.005169	-0.006754	-0.003046	0.008773	0.017964	0.046813	0.008804	0.041748	-0.004952	0.004449	-0.002025	-0.007053	0.017422	-0.005119	0.007765	0.014914	0.001322	0.00481	0.001974	-0.002116	-0.003827	0.063348	0.004673	0.045877
150	0.003739	0.024628	0.004226	0.017898	0.027104	0.007551	0.009978	-0.001572	0.014146	-0.010747	0.00392	0.006129	-0.009662	0.003808	0.006141	0.000538	-0.005526	0.080713	0.002133	0.003333	0.004848	0.003712	0.002009	0.004362	0.009287	-0.001556	-0.002455	-0.001141	0.013238	0.024068	0.044636	0.004714	0.049888	-0.003775	0.004623	-0.003591	-0.003451	0.017676	-0.005137	0.00529	0.016945	0.001958	0.001273	-0.002423	-0.005591	-0.001772	0.057479	0.002703	0.046733
151	0.004876	0.030052	0.005561	0.017382	0.022877	0.017105	0.012814	0.000527	0.015531	-0.005564	0.009018	0.010529	-0.005301	0.004148	0.007183	0.00225	-0.000502	0.065445	0.00144	0.002677	0.001796	0.006959	-0.000395	0.001775	0.000768	0.003122	0.007832	-0.000776	0.004978	0.022827	0.038734	0.006984	0.051169	-0.001747	-0.000487	-0.003459	-0.000393	0.006013	0.000132	0.008133	0.017903	0.006898	0.000262	-0.000786	0.000346	-5.4e-05	0.058557	0.000479	0.059689
152	0.007455	0.033019	0.00968	0.016754	0.033042	0.017655	0.009342	0.000276	0.018918	0.003864	0.006308	0.003328	-0.002786	0.001174	0.003707	-0.000841	-0.000668	0.066873	-1.3e-05	0.002918	-0.00256	0.009989	-0.00141	0.002851	-0.002458	0.0021	0.008086	-0.000385	-9e-06	0.013888	0.03357	0.017207	0.056935	-0.002121	0.00132	-0.00313	-0.001953	0.013818	0.003695	0.017043	0.005459	0.004159	0.002353	-0.001246	0.001373	-0.002756	0.073314	-0.002541	0.069792
153	0.009999	0.036243	0.008892	0.011912	0.025996	0.015854	0.013776	0.001586	0.0167	0.010049	0.00503	0.003113	-0.000376	0.00215	-0.001526	-0.00038	-0.001297	0.072839	-0.002618	-0.00044	-0.004708	0.008061	-0.000412	0.001712	-0.003592	-0.001248	0.00625	-0.00102	0.001654	0.01318	0.04164	0.013338	0.055503	-0.000288	0.000919	-0.000581	-0.002582	0.009809	0.004627	0.017851	0.00491	0.001113	0.004975	0.001676	0.001001	-0.003132	0.071247	0.007101	0.071509
154	0.002975	0.025701	0.008594	0.01297	0.024818	0.01717	0.012706	0.002292	0.017536	0.001622	0.001054	-0.000811	-0.002364	0.002899	-0.005077	0.003354	-0.001968	0.076995	-0.00147	0.001315	-0.002279	0.009582	-0.001479	0.00173	-0.001969	-0.000863	0.00553	-0.000266	0.000245	0.01505	0.043614	0.014632	0.046192	0.000639	0.003355	0.000746	-0.003524	0.012957	0.005578	0.017474	0.001303	-0.002258	0.005571	-0.001938	-0.0022	-0.003754	0.069914	0.00912	0.071599
155	0.002878	0.015317	0.006724	0.013138	0.02133	0.012398	0.016006	0.002418	0.009158	-0.010278	0.001905	0.002384	0.00196	0.002181	-0.006997	0.001495	-0.001523	0.077938	-0.00323	0.000594	0.004509	0.005233	-0.000364	-0.00276	0.00327	0.000747	0.006362	0.000833	0.001087	0.019998	0.054918	0.010729	0.037025	-0.000372	0.002361	0.000952	-0.001647	0.005229	0.002452	0.018343	0.000172	-0.000942	0.005264	-0.002365	-0.003698	-0.002936	0.054294	0.009748	0.065357
156	0.004344	0.014638	0.006798	0.017175	0.022066	0.016172	0.015553	0.001376	0.008244	-0.009133	0.001163	0.002993	0.002636	0.000357	-0.002209	0.001585	-0.000446	0.070924	-0.008472	-0.001996	0.007275	0.00159	0.00055	0.000354	0.003895	0.002226	0.002925	-0.000747	0.003689	0.015914	0.04873	0.012304	0.040766	-0.00394	0.001007	0.002644	-4.7e-05	0.008992	0.000823	0.013717	0.003539	-0.000913	0.000931	-0.000808	0.00122	-0.00037	0.051939	0.002691	0.058519
157	0.006037	0.020987	0.008444	0.016968	0.028379	0.013853	0.014957	0.001775	0.013637	-0.001851	0.001821	0.00107	0.002832	0.000682	-0.001876	-0.000701	-0.00139	0.059647	-0.006191	0.001594	0.004453	-0.000613	-0.000813	-0.000215	0.003328	0.001619	-0.001526	-0.001823	0.005157	0.012475	0.04571	0.007099	0.041244	-0.001119	0.004481	0.002587	0.000704	0.009641	-0.002102	0.013686	0.006798	-0.000723	-0.001019	-0.000446	0.003383	0.000428	0.059229	0.002146	0.053021
158	0.003628	0.027094	0.007836	0.018336	0.023444	0.01777	0.018463	0.000464	0.014481	-0.001062	0.000778	0.002274	-2.9e-05	0.001213	0.000592	0.000852	-0.000802	0.064353	-0.001627	0.001448	0.000256	0.001514	0.000401	0.001551	0.002982	-0.000451	-0.001603	-0.002201	0.004738	0.013617	0.042418	0.007834	0.04422	0.000936	0.006501	0.001532	0.001976	0.013236	-0.000421	0.012974	0.009736	-0.000594	-0.002775	-0.000138	0.002292	0.00148	0.059302	0.001459	0.04979
159	0.000364	0.028013	0.009346	0.016983	0.026318	0.016886	0.020566	0.001107	0.022788	0.002231	0.001534	0.000433	-0.000348	0.002029	6.9e-05	0.001013	-6.2e-05	0.072703	0.001966	0.003176	0.000304	0.001357	0.000534	0.001037	0.002487	-0.00132	0.000462	-0.001324	0.002092	0.014979	0.045145	0.007047	0.038079	0.004909	0.008332	-0.000536	0.000708	0.01256	6.5e-05	0.016854	0.006181	-0.000286	-0.000677	-0.001727	-0.00047	-0.001161	0.063652	0.000628	0.055548
160	5.4e-05	0.026327	0.009968	0.017816	0.02368	0.01666	0.023818	-0.001026	0.020619	0.002719	0.000899	0.000374	0.002224	0.002057	0.000257	0.000687	0.001149	0.085322	0.004666	-0.000768	0.000784	0.003327	0.001427	0.001177	0.00183	-0.001384	0.002915	-0.000808	-0.000442	0.014327	0.049336	0.008304	0.038441	0.00291	0.007208	-8.9e-05	0.000408	0.014559	0.00089	0.01663	0.002145	-0.000212	-0.000858	0.000254	-0.000971	-0.002118	0.056656	-0.000773	0.068301
161	0.00013	0.023408	0.015391	0.016547	0.029032	0.019106	0.019297	0.002258	0.023453	0.008808	0.002207	-0.00089	0.003693	0.002495	-0.000844	0.001045	0.00107	0.089497	0.004222	-0.001679	0.002289	0.003739	0.001146	-9.9e-05	-0.000165	-0.001199	0.002103	-0.000641	0.000479	0.011034	0.051635	0.007819	0.034519	0.001242	0.007213	0.000309	-0.000657	0.012967	0.000548	0.014916	-0.003735	0.000206	-0.000335	0.000829	-0.000537	-0.004358	0.052209	-0.001925	0.076037
162	0.000739	0.022957	0.017175	0.017188	0.027597	0.023446	0.0172	0.003351	0.014847	0.005588	0.001999	-1.8e-05	0.004552	0.000603	-0.002241	0.000797	0.002423	0.080429	0.007414	-0.002776	0.000519	0.004709	0.000509	0.001863	0.000697	-0.002997	-0.000155	-0.001014	0.001282	0.008946	0.052425	0.009092	0.030685	-0.001837	0.006171	0.001621	0.000208	0.014473	0.00066	0.014167	-0.00028	-0.00025	-0.000544	0.000623	-0.000872	-0.002553	0.048694	-0.000299	0.076323
163	0.000691	0.021193	0.019688	0.016781	0.02703	0.033731	0.017808	0.010503	0.014428	0.0017	0.000484	0.002135	0.000719	-0.000815	-0.004419	0.000637	0.002899	0.070964	0.004218	-0.003567	-0.001332	0.003517	0.000802	0.003388	0.000854	-0.005833	-0.003589	-0.001815	0.002906	0.009519	0.054673	0.011142	0.03101	-0.003163	0.004197	0.001224	0.000227	0.013822	0.000811	0.017688	0.001232	0.001546	0.000651	-0.000854	-0.004069	0.000484	0.053914	-0.001325	0.064272
164	0.000827	0.020732	0.015636	0.017094	0.020579	0.02772	0.022353	0.007759	0.012546	-0.005814	5.7e-05	0.000902	-0.0007	-0.003106	-0.003621	0.003514	0.002842	0.06604	0.001575	-0.007264	-0.00198	0.000974	-0.001262	0.005239	0.003951	-0.004259	-0.001675	0.00078	-0.002473	0.008649	0.055599	0.007523	0.030698	-0.003148	0.001308	0.001003	-0.000279	0.01527	-0.000143	0.020981	0.006053	0.003503	0.00193	-0.002596	-0.003717	0.004357	0.061519	-0.000354	0.061116
165	0.006849	0.017742	0.007858	0.016245	0.019288	0.012982	0.019465	0.003542	0.02063	0.004737	0.001541	-0.000531	-0.001893	4.6e-05	-0.000731	0.002744	0.000458	0.081677	-0.004646	-0.0025	-0.002832	-0.001015	-0.00087	0.000964	0.003752	0.001554	0.001336	0.002379	-0.003577	0.017552	0.053553	0.010199	0.034944	-0.000751	0.003334	-0.000174	-0.001173	0.008756	-0.001036	0.01556	0.001938	0.010692	0.0044	0.002771	-0.002646	0.004425	0.064097	-0.000942	0.07824
166	0.009163	0.01646	0.010296	0.014207	0.021721	0.013423	0.011629	0.000784	0.024225	0.008716	0.00347	-0.000951	-0.002445	0.000454	0.004566	0.000842	0.001659	0.096828	0.00235	-0.001897	-0.004041	-0.000988	-0.000907	0.000979	0.002171	0.001591	0.00321	0.000368	4.3e-05	0.01964	0.046028	0.012417	0.02764	-4e-05	0.006068	-0.00173	-0.002606	0.008162	0.000253	0.019125	0.002425	0.005752	0.003027	0.002181	-0.001415	0.000709	0.068837	-0.001016	0.06981
167	0.005871	0.020367	0.009913	0.018116	0.023995	0.01594	0.010672	0.003407	0.019599	0.004179	0.004504	0.000336	0.001058	0.002345	0.001616	0.000409	0.002029	0.089296	0.007005	0.000299	-0.002519	-5.4e-05	0.000453	0.000449	0.000924	0.002623	0.000208	-0.000108	0.000972	0.017756	0.038957	0.012974	0.035171	0.005022	0.007171	-0.00044	0.00066	0.001647	-0.001488	0.020585	0.001298	0.001843	0.003578	0.002205	0.000547	-0.000991	0.0643	0.004597	0.071862
168	0.002341	0.02472	0.010371	0.01458	0.027212	0.018342	0.010739	0.002213	0.017341	0.002531	0.002686	0.000657	-0.00027	0.002778	-0.002567	-0.000747	0.001437	0.082067	0.005375	-0.000139	0.000672	0.001123	0.002495	0.003056	0.000404	0.002418	-0.00167	-0.000892	0.000326	0.012657	0.042144	0.011627	0.038743	0.004935	0.006288	0.000586	0.001592	0.002929	0.000296	0.021033	-7e-05	0.000484	0.001897	0.000201	0.002888	-0.002677	0.058847	0.002264	0.06134
169	0.002838	0.022888	0.009578	0.013193	0.026952	0.016301	0.014663	0.00136	0.016745	0.002632	0.003017	0.000459	7.2e-05	0.001718	-0.002039	0.000556	0.000929	0.082821	0.001401	0.000943	0.000545	0.00036	0.001228	0.002001	0.001062	0.000689	6.9e-05	-0.000367	0.000919	0.012947	0.040356	0.007801	0.039834	0.001581	0.007587	0.000891	0.001893	0.008189	0.001045	0.018407	0.001382	0.000238	-0.000197	-0.00064	0.001061	-0.001441	0.060798	0.003564	0.060999
170	0.00286	0.023318	0.010523	0.013446	0.02666	0.016541	0.014853	0.001387	0.017187	0.001953	0.002799	2.1e-05	0.000283	0.00143	-0.001814	0.000362	0.00068	0.083485	0.00052	0.000692	0.0008	0.000494	0.001016	0.001937	0.000952	0.000635	3e-06	-0.000584	0.00106	0.014106	0.040622	0.007899	0.039363	0.001806	0.007718	0.000803	0.001908	0.009397	0.00106	0.016938	0.001427	0.000419	-0.000249	-0.000366	0.000881	-0.001517	0.060717	0.003458	0.061526
171	0.002879	0.023277	0.010692	0.013613	0.026173	0.016518	0.015046	0.001409	0.016911	0.001823	0.002923	-9.6e-05	0.000372	0.001239	-0.001474	0.000603	0.000653	0.083829	0.000633	0.00055	0.000673	0.000391	0.000953	0.001622	0.001021	0.000734	-8.8e-05	-0.000555	0.001166	0.014719	0.040407	0.007686	0.038995	0.001591	0.008092	0.000762	0.001702	0.009925	0.000928	0.017101	0.001509	0.000323	-5.4e-05	-0.000238	0.000462	-0.001576	0.061583	0.003971	0.06171
172	0.003793	0.024979	0.012033	0.014926	0.025323	0.018635	0.013914	0.002236	0.01633	0.00085	0.002221	-0.000988	0.000329	0.000908	-0.001864	0.000823	0.000944	0.086183	0.000983	-4.2e-05	0.001138	0.00068	0.000869	0.00204	0.00118	0.001371	-0.000731	-0.000553	0.001007	0.018152	0.03999	0.007795	0.037376	0.002559	0.007567	0.000723	0.001423	0.010611	0.000823	0.015814	0.001792	0.000815	0.000414	0.000136	0.000199	-0.001172	0.061034	0.00329	0.061384
173	0.004996	0.025783	0.009595	0.013987	0.025064	0.019814	0.01226	0.002763	0.01413	0.001859	0.001755	-0.000936	-0.000821	0.001141	-0.002994	0.001537	0.001704	0.086756	0.002936	-3.2e-05	0.001146	0.000621	0.000796	0.002683	0.002217	0.001668	-0.001745	-0.000282	0.000331	0.0182	0.039426	0.006288	0.034917	0.001875	0.007117	0.000795	0.000527	0.009277	0.000767	0.018573	0.001353	0.000458	0.000696	-0.000478	1e-05	-0.00011	0.063246	0.002641	0.05613
174	0.004971	0.023733	0.011008	0.012691	0.024543	0.019928	0.012008	0.002627	0.015823	0.001287	0.00125	-0.000158	-0.000723	0.000851	-0.000789	0.001074	0.000937	0.087037	0.001787	-0.000778	0.000761	0.001553	0.0002	0.002737	0.001606	0.000155	-0.000838	-0.000802	0.000302	0.017288	0.036412	0.007369	0.034558	0.001853	0.007532	0.001728	0.000604	0.00996	0.001988	0.017007	0.001481	-0.000424	-0.000524	-0.000921	0.000255	0.000602	0.063315	0.002051	0.061415
175	0.003339	0.023473	0.011719	0.010983	0.022669	0.019796	0.012397	0.001353	0.017602	-0.000838	0.002669	-8.7e-05	-6.2e-05	0.001005	0.000544	0.000197	-0.000635	0.085327	0.000595	-0.001006	0.000712	0.002273	0.000511	0.002377	0.000874	-0.000767	-0.000559	-0.00179	0.000657	0.014953	0.038294	0.008498	0.034092	0.00097	0.008937	0.002056	0.000755	0.010094	0.001784	0.018424	0.000273	-0.000839	-0.000317	-0.001408	0.000802	-0.001158	0.066127	0.004807	0.065291
176	0.003189	0.023301	0.01285	0.011172	0.022738	0.020088	0.012972	0.001362	0.018263	-0.001476	0.002839	-0.000236	0.000141	0.000693	0.000766	0.000526	-0.000776	0.085861	0.000727	-0.001132	0.000682	0.001969	0.000684	0.00238	0.000636	-0.000833	-0.000366	-0.001063	0.000401	0.015009	0.039084	0.008478	0.034159	0.000507	0.00884	0.002167	0.000638	0.011103	0.001975	0.018232	0.000937	-0.000944	-0.000475	-0.00122	0.000646	-0.001379	0.064566	0.00474	0.067502
177	0.001842	0.024327	0.012205	0.011077	0.022771	0.020797	0.014201	0.000376	0.020202	-0.003291	0.006188	0.000385	0.001077	0.001437	-0.001219	0.000493	-0.00199	0.087222	0.000551	0.001177	0.00049	0.001822	0.001412	0.002832	0.000477	0.000437	0.00101	-7.6e-05	0.000676	0.011872	0.043401	0.00815	0.035182	-0.000712	0.008219	0.001409	0.001401	0.009235	0.000728	0.019642	0.00031	-0.000474	-8.2e-05	-0.001888	0.002026	-0.003671	0.064494	0.006796	0.066346
178	-0.001868	0.0223	0.016337	0.007331	0.02693	0.015895	0.017832	0.001569	0.021483	0.000834	0.004422	0.005717	0.001989	-0.00058	0.0006	0.005345	-0.003892	0.08689	0.005871	0.002719	-0.001825	6e-06	-0.001387	0.002534	0.001005	0.003484	0.000896	0.003409	-0.001852	0.011141	0.044628	0.005813	0.030353	0.000122	0.010316	-0.0001	-0.002172	0.00694	0.00158	0.009024	0.001439	-0.00459	-0.000958	0.001169	0.002378	-0.003719	0.050474	0.003918	0.065267
179	-0.003036	0.024367	0.017751	0.014074	0.017876	0.01857	0.014829	0.000782	0.023119	0.006655	0.001638	0.006367	0.000814	0.001694	0.00172	0.001739	-0.00076	0.1004	0.00106	0.001532	-0.000433	0.001517	-0.000578	0.000687	-0.000597	0.003202	0.001327	0.000125	0.003628	0.016303	0.031582	0.008666	0.035535	0.000617	0.010978	-0.000857	-0.001162	0.00584	0.005507	0.01184	-0.001901	-0.001604	8.5e-05	-0.003208	0.001636	-0.001321	0.050884	0.002409	0.065627
180	0.001142	0.022704	0.014933	0.016009	0.018932	0.0153	0.016545	0.003606	0.022866	-0.001054	-0.003483	-0.001965	0.000949	0.001969	-0.00468	0.00156	0.000464	0.086939	0.003147	-0.000813	0.004012	-0.000995	-0.001532	-0.000647	-0.000795	0.001257	0.000423	-7.1e-05	0.002861	0.015251	0.031596	0.012129	0.035879	-0.000317	0.008111	-0.001628	-0.001866	0.004718	0.002352	0.016215	-0.001103	-0.002962	-0.001416	-0.002514	0.003629	0.000947	0.054621	0.010915	0.065576
181	0.001141	0.022957	0.012902	0.019036	0.019178	0.016001	0.018928	0.003916	0.020453	-0.003025	-6.4e-05	0.000529	0.000597	0.003463	-0.004949	0.00021	0.001237	0.082552	0.004705	0.000458	0.003819	-0.00027	0.001411	-0.002241	0.000868	-0.002008	-0.001335	-0.000379	0.001913	0.019468	0.03095	0.015169	0.033733	0.000665	0.006781	-0.000214	-0.001436	0.00186	0.002911	0.02056	0.002995	-0.001591	-0.001709	0.000564	0.00371	0.0013	0.051679	0.006368	0.060775
182	0.001177	0.021734	0.012957	0.013531	0.025981	0.016831	0.015093	0.004043	0.018663	-0.00274	0.000285	0.000748	0.000317	0.002957	-0.002568	0.001489	0.002647	0.072604	0.002223	0.002157	0.001005	-0.000952	0.000142	0.001351	0.002228	-0.003356	-0.002266	-0.000691	0.001021	0.013498	0.032183	0.01376	0.0383	0.001563	0.005343	0.001228	-0.00152	0.003701	0.000601	0.016843	0.003062	-0.003122	0.000624	-0.000149	0.001868	-0.000114	0.051182	0.004703	0.052699
183	0.000443	0.022985	0.013505	0.013538	0.027522	0.017325	0.014169	0.003544	0.019991	-0.002723	0.001194	0.00122	0.000382	0.003566	-0.001658	0.001307	0.003391	0.074091	0.001144	0.003116	0.000316	-0.00073	0.00018	0.001841	0.002611	-0.004039	-0.002597	-0.001372	0.001555	0.01304	0.031782	0.012627	0.039959	0.002011	0.005404	0.001562	-0.000989	0.004212	0.001225	0.01797	0.003434	-0.003007	0.000605	-5e-06	0.002072	-0.000725	0.048682	0.003179	0.048857
[truncated: 134 more columns]

## Sheet: b
Transcript Length	1	2	3	4	5	6	7	8	9	10	11	12	13	14	15	16	17	18	19	20	21	22	23	24	25	26	27	28	29	30	31	32	33	34	35	36	37	38	39	40	41	42	43	44	45	46	47	48	49
20	0.005549	0.017222	0.001024	0.001905	0.004553	0.000168	0.002075	-6.6e-05	0.000598	-0.000673	-9.1e-05	0.000283	0.000671	0.010186	0.002095	0.019485	0.004461	0.026865	0.000212	0
21	0.005712	0.017316	0.001056	0.001787	0.005019	0.001259	0.002831	-4e-05	0.000857	-0.000694	0.000263	0.000408	0.000833	0.010027	0.002249	0.020023	0.004554	0.027788	0.000403	8e-06	0
22	0.004127	0.017915	0.00182	0.001907	0.006623	0.003375	0.006658	4.3e-05	0.004246	-0.000359	0.001293	0.000439	0.000891	0.012171	0.0031	0.025345	0.005398	0.037949	3.5e-05	-0.00071	0.00057	0
23	0.002959	0.020064	0.002364	0.002218	0.005414	0.003778	0.005825	6.3e-05	0.00344	0.000957	0.001775	0.00092	0.000768	0.01209	0.002541	0.023031	0.005491	0.03782	-0.000397	-0.000835	0.001373	1.3e-05	0
24	0.002529	0.013217	0.001895	0.003106	0.003792	0.004552	0.002873	-9.4e-05	0.001158	0.000398	0.0017	0.000573	0.000137	0.014486	0.00189	0.020235	0.004503	0.037116	0.002686	0.001271	0.002925	0.003745	0.000342	0
25	0.007471	0.026096	0.003989	0.009373	0.012284	0.003958	0.005624	-0.000705	0.000995	-0.000101	0.001241	-0.000344	7.5e-05	0.013463	0.001042	0.016533	0.003576	0.032377	0.002262	0.000729	0.003077	0.003765	0.003873	0.000674	0
26	0.007704	0.031896	0.003965	0.01003	0.014737	0.005936	0.006046	-0.000762	0.000608	-0.000552	0.000983	-0.000318	0.000138	0.013005	0.000752	0.014792	0.002916	0.030089	0.002011	0.001037	0.002704	0.004857	0.004062	0.014759	0.001078	0
27	0.008557	0.035707	0.005607	0.006788	0.011572	0.005716	0.007167	-0.000238	0.002776	0.000651	0.001827	-0.000399	0.001591	0.016177	0.000345	0.01063	0.002328	0.027079	0.002155	0.000166	0.002573	0.005705	0.002188	0.034481	0.026489	7.1e-05	0
28	0.007963	0.036656	0.006787	0.014455	0.012347	0.005597	0.0095	1e-05	0.002512	0.00013	0.002507	-0.000689	0.001996	0.018902	0.000995	0.008932	0.001957	0.024626	0.002243	6.1e-05	0.001561	0.004974	0.001511	0.030979	0.032318	0.002019	2.7e-05	0
29	0.00738	0.035201	0.007417	0.015189	0.022645	0.010087	0.010597	0.000889	0.003431	0.000314	0.003532	0.000189	0.002048	0.019589	0.001079	0.009642	0.001919	0.023095	0.001289	-0.000374	0.001285	0.004157	0.001266	0.029516	0.027664	0.002175	0.001516	0.000146	0
30	0.007012	0.032683	0.007247	0.015105	0.024261	0.012336	0.012944	0.001234	0.005089	-0.000294	0.003761	0.000428	0.00174	0.019966	0.001809	0.010715	0.002051	0.022426	0.000238	-0.000385	0.000941	0.003192	0.001083	0.025179	0.023098	0.001649	0.001265	0.003674	0.000447	0
31	0.006773	0.033329	0.007369	0.015017	0.026026	0.013043	0.017215	0.000499	0.004169	0.000293	0.004603	0.001465	0.001472	0.020966	0.001661	0.014241	0.002608	0.024361	-0.000239	-0.000318	0.000287	0.00381	0.000961	0.024831	0.02189	0.000966	0.000343	0.006797	0.022571	0.00035	0
32	0.006823	0.032028	0.007206	0.015136	0.02683	0.011245	0.020066	2.6e-05	0.004969	-0.000142	0.004967	0.000234	0.00172	0.023165	0.002225	0.016467	0.003439	0.02794	0.000363	-0.000655	0.000363	0.004262	0.000669	0.023207	0.020191	-0.000819	-0.000667	0.007182	0.036344	0.013517	0.000517	0
33	0.00704	0.034078	0.006791	0.01549	0.026	0.011836	0.020542	0.00031	0.003534	0.000162	0.004935	0.000183	0.002711	0.024341	0.000999	0.016562	0.003022	0.031008	0.00183	0.000252	0.000528	0.004293	0.00106	0.023021	0.01964	-0.000306	-0.000403	0.007261	0.031185	0.01792	0.024549	0.000364	0
34	0.006725	0.034041	0.007074	0.016074	0.025644	0.012562	0.019167	0.000242	0.007208	0.000205	0.005976	0.0002	0.004255	0.02779	0.000451	0.014821	0.002408	0.031891	0.001817	0.000311	0.000981	0.002625	0.000819	0.021474	0.017734	-0.000495	-0.00015	0.005495	0.024623	0.01823	0.031522	0.005809	0.000882	0
35	0.00611	0.034486	0.007406	0.016731	0.025548	0.012838	0.018105	0.000497	0.007559	-0.00023	0.005448	0.00081	0.004667	0.02841	0.000627	0.01298	0.002161	0.031091	0.001448	0.000491	0.000946	0.002561	0.000801	0.019549	0.016874	-0.000485	-0.000119	0.004376	0.023364	0.017582	0.028852	0.00633	0.020394	-1e-05	0
36	0.005561	0.033117	0.007878	0.017566	0.026004	0.012967	0.017363	0.000325	0.008218	-0.000272	0.007955	-0.000205	0.004498	0.029445	0.001536	0.01409	0.002157	0.03039	0.000728	-5.1e-05	0.000797	0.002064	0.000846	0.016876	0.014243	-0.000761	-0.00047	0.003025	0.020372	0.014135	0.023309	0.005646	0.029771	0.000436	0.000731	0
37	0.005245	0.031587	0.007133	0.017615	0.027051	0.012154	0.016501	0.000364	0.008933	0.00011	0.008354	-8.1e-05	0.004417	0.028339	0.001912	0.015884	0.002876	0.031446	0.001489	-0.000139	0.000905	0.003252	0.001278	0.019218	0.014691	-0.001011	-6.5e-05	0.003133	0.022372	0.012433	0.023191	0.006015	0.030363	0.000924	0.021892	0.000219	0
38	0.005226	0.031727	0.006987	0.017745	0.02838	0.012265	0.016696	2.3e-05	0.009443	0.000142	0.008519	0.000521	0.004737	0.029407	0.002338	0.017988	0.00366	0.036367	0.001928	-0.000299	0.000931	0.003279	0.001566	0.021293	0.014807	-0.00133	-0.000183	0.003026	0.022348	0.010564	0.022588	0.005924	0.029404	0.000647	0.032257	0.005511	4.6e-05	0
39	0.005431	0.032407	0.007483	0.017011	0.028187	0.01317	0.016782	0.000454	0.008592	-0.000336	0.008723	0.001105	0.00535	0.030406	0.002317	0.017089	0.003411	0.038051	0.002054	-0.000305	0.001155	0.003829	0.001567	0.027187	0.019813	-0.000135	7.3e-05	0.002988	0.022486	0.010403	0.023323	0.005953	0.027495	0.001086	0.02975	0.007103	0.000797	5.6e-05	0
40	0.006095	0.033268	0.007703	0.016283	0.027372	0.013404	0.016859	0.000601	0.007409	-0.000527	0.007755	5.7e-05	0.005607	0.030116	0.003408	0.018096	0.003328	0.038945	0.00339	0.000946	0.001473	0.003448	0.001198	0.033131	0.023372	0.000226	-0.000467	0.0019	0.01598	0.010983	0.02321	0.004818	0.02365	0.000535	0.02624	0.005391	0.000575	0.003876	0.000585	0
41	0.00638	0.034915	0.007302	0.016547	0.026017	0.012532	0.016573	0.000455	0.007259	-0.000445	0.007527	-0.000461	0.005563	0.029671	0.00384	0.021835	0.003764	0.041013	0.003091	0.001301	0.001959	0.004082	0.002038	0.02841	0.021718	-0.000539	-0.000525	0.000897	0.011727	0.012131	0.025292	0.004953	0.024618	0.000834	0.026494	0.004341	0.000326	0.004254	0.019414	0.000162	0
42	0.006849	0.035409	0.007111	0.017651	0.025475	0.011084	0.016044	0.000394	0.007445	-0.000583	0.006559	-0.000874	0.0044	0.029636	0.003878	0.024032	0.005361	0.043317	0.00407	0.001413	0.003315	0.004699	0.001895	0.024831	0.020184	-0.000682	-0.001037	0.00052	0.008126	0.013634	0.024647	0.003949	0.024832	0.00059	0.024667	0.003236	-0.000124	0.00353	0.026492	0.004629	5.4e-05	0
43	0.006929	0.036935	0.00785	0.018674	0.025984	0.011201	0.016487	0.000254	0.007937	-0.000436	0.006543	-0.000539	0.004321	0.029901	0.003678	0.024853	0.005633	0.048712	0.003842	0.001454	0.004152	0.005894	0.002579	0.021411	0.019821	-0.000756	-0.001243	0.00059	0.007907	0.01582	0.024139	0.003879	0.023746	0.000454	0.022745	0.002794	0.00012	0.002798	0.021471	0.005612	-0.000686	5.4e-05	0
44	0.006815	0.03453	0.00754	0.017751	0.02649	0.01165	0.016509	0.000423	0.007923	-0.000175	0.007178	-0.000459	0.004086	0.031946	0.003512	0.02567	0.006131	0.051747	0.003428	0.00025	0.003131	0.004185	0.001965	0.024024	0.021932	-0.001532	-0.001024	0.00125	0.010504	0.020962	0.024428	0.003721	0.02172	-0.000304	0.018154	0.002481	0.000211	0.001628	0.019417	0.005859	-0.000434	6.3e-05	0.000258	0
45	0.006755	0.034761	0.007745	0.016339	0.027392	0.012924	0.017763	0.000387	0.00848	0.000501	0.009091	-0.000718	0.005113	0.034068	0.003404	0.027518	0.005483	0.053754	0.001775	-0.000574	0.000685	0.003074	0.001976	0.029263	0.029017	-0.004148	-0.00027	0.001529	0.012895	0.024167	0.027599	0.004561	0.018498	-0.002136	0.013461	0.001456	3.8e-05	0.001266	0.014814	0.005796	-6.3e-05	-0.000557	0.003376	0.001001	0
46	0.006798	0.034301	0.007567	0.016406	0.028514	0.01345	0.018126	0.000599	0.009041	-0.000133	0.009035	-0.000989	0.004701	0.034102	0.00311	0.027461	0.005774	0.053277	0.001554	-0.000207	0.000173	0.003095	0.002014	0.029752	0.030572	-0.003856	-0.000124	0.001604	0.013974	0.023293	0.02849	0.004314	0.019353	-0.002208	0.012804	0.000574	-0.00118	0.00079	0.013212	0.005606	0.000829	-0.000707	0.00412	0.020021	0.000856	0
47	0.006777	0.035837	0.007968	0.017443	0.029855	0.013039	0.018523	0.000229	0.010531	-0.001237	0.009039	-0.00151	0.004832	0.033545	0.00344	0.026648	0.005194	0.051281	0.001731	0.000211	-0.000204	0.004301	0.002381	0.02974	0.030028	-0.002266	-7.7e-05	0.002127	0.01529	0.021115	0.028772	0.005123	0.022097	-0.001699	0.012932	6.7e-05	-0.001359	-4.2e-05	0.011757	0.005329	0.000167	-0.000402	0.003493	0.033865	0.02629	-2.1e-05	0
48	0.006013	0.035228	0.007207	0.018342	0.029612	0.013058	0.017416	0.000214	0.011484	-0.001597	0.008087	-0.001052	0.004661	0.031709	0.002412	0.024356	0.004695	0.049444	0.002824	7.3e-05	0.001224	0.005381	0.002862	0.02675	0.024949	-0.003201	-0.000156	0.003102	0.018197	0.020995	0.029944	0.004813	0.02479	0.000524	0.015634	0.000199	-0.001469	-0.001596	0.009724	0.004036	-0.000138	-0.000838	0.002913	0.027241	0.036105	0.000874	0.001021	0
49	0.005906	0.035527	0.007566	0.01894	0.030349	0.013392	0.017948	0.000639	0.012071	-0.00069	0.009163	-0.001264	0.0052	0.031353	0.002747	0.02355	0.004166	0.048586	0.002394	0.000289	0.001796	0.005395	0.003325	0.027068	0.024437	-0.003812	-8.8e-05	0.003897	0.02141	0.020265	0.029846	0.005921	0.025165	0.001759	0.0179	0.001171	-0.000737	-0.001541	0.008265	0.003779	-0.000767	-0.000921	0.00175	0.024145	0.031607	0.000274	0.025261	0.000147	0
50	0.005664	0.034856	0.007543	0.018361	0.031451	0.014847	0.019603	0.000483	0.012149	0.000608	0.009415	-0.000862	0.005365	0.031562	0.001596	0.022477	0.003724	0.046175	0.001691	-0.000128	0.00138	0.004862	0.002524	0.027142	0.025371	-0.003503	-0.000468	0.004325	0.02209	0.018402	0.02975	0.005316	0.025112	0.003444	0.022041	0.00224	0.000171	-0.000571	0.007044	0.002771	-0.000822	-0.001016	0.000765	0.019022	0.025339	-0.000529	0.033701	0.001546	0.001302
51	0.005848	0.035159	0.007917	0.018089	0.031227	0.017489	0.02073	0.000224	0.01196	0.000795	0.010567	0.000287	0.005373	0.032424	0.002206	0.020769	0.003818	0.044273	0.001113	-0.000596	0.001809	0.004429	0.003113	0.02754	0.025879	-0.001311	-0.001265	0.00283	0.020069	0.014878	0.029745	0.005088	0.026007	0.004598	0.025477	0.002786	0.001865	0.00188	0.004181	0.003471	-6.6e-05	-0.001312	0.001297	0.014479	0.018792	0.000365	0.028891	0.000861	0.037697
52	0.006353	0.035413	0.007841	0.017759	0.031978	0.018314	0.021403	0.000249	0.012503	0.000541	0.010682	0.000373	0.005265	0.031854	0.001728	0.019983	0.003535	0.043681	0.00232	-0.000634	0.001586	0.004686	0.002643	0.026891	0.025503	-0.000553	-0.001745	0.003218	0.02022	0.013023	0.031757	0.004751	0.02644	0.004744	0.026061	0.003302	0.001983	0.002498	0.00412	0.00273	-0.001816	-0.00152	0.001162	0.01256	0.015375	0.000643	0.027279	-0.000153	0.04412
53	0.006947	0.033986	0.007957	0.018204	0.032657	0.017218	0.020606	0.000713	0.012356	-6.1e-05	0.010342	0.000686	0.005415	0.030034	0.001754	0.020977	0.003504	0.044503	0.00246	0.000421	0.00266	0.005494	0.003855	0.024463	0.022326	-0.001111	-0.000349	0.002022	0.018521	0.01141	0.033629	0.004993	0.026501	0.004501	0.026681	0.003855	0.001553	0.002756	0.006607	0.003277	-0.000245	-0.00033	0.001077	0.016235	0.01267	0.0004	0.022056	-0.000514	0.032795
54	0.00667	0.032721	0.00864	0.019675	0.034409	0.017431	0.023865	0.001199	0.013362	-0.000234	0.008836	1.8e-05	0.004889	0.025332	0.001404	0.019875	0.003431	0.053186	0.002239	0.001871	0.002264	0.004299	0.004265	0.019544	0.017307	-0.001758	-5.6e-05	0.001919	0.015309	0.012003	0.037681	0.005963	0.031446	0.003799	0.024917	0.004402	0.001766	0.003554	0.008137	0.004059	0.000303	-0.000243	0.000274	0.017011	0.00883	-0.000494	0.021533	0.000339	0.029949
55	0.006964	0.032121	0.008899	0.02014	0.035244	0.017288	0.024245	0.001201	0.013442	-0.000842	0.008936	0.000171	0.004894	0.025446	0.001636	0.020062	0.003325	0.052825	0.002295	0.001522	0.001621	0.004336	0.004203	0.019044	0.01728	-0.001471	-6.6e-05	0.001992	0.015678	0.012248	0.038908	0.006492	0.032598	0.003775	0.025537	0.004408	0.001226	0.002846	0.00852	0.004198	0.001519	0.000216	-0.000274	0.015912	0.006558	-0.00011	0.019357	0.000441	0.027054
56	0.005972	0.032025	0.008251	0.020896	0.034819	0.017793	0.025786	0.001323	0.014123	-0.001186	0.009432	0.000992	0.00628	0.027751	0.003232	0.021336	0.003953	0.0519	0.005153	0.001599	0.000152	0.003967	0.004573	0.018164	0.016578	-0.001801	0.000191	0.002327	0.015488	0.013537	0.04003	0.00741	0.034883	0.003421	0.029454	0.004235	0.001659	0.003867	0.010307	0.004077	0.001336	0.000645	0.001095	0.013808	-0.004596	0.000489	0.018026	0.000735	0.020633
57	0.005927	0.03165	0.00842	0.019931	0.034103	0.017698	0.02383	0.000902	0.012006	-0.001113	0.011552	0.001105	0.00714	0.032533	0.004125	0.026642	0.004799	0.046038	0.005328	0.001005	0.000317	0.004268	0.004087	0.018787	0.018436	-0.001098	-0.000316	0.002693	0.016496	0.011984	0.041202	0.007454	0.034815	0.004173	0.033074	0.004351	0.00128	0.002487	0.01076	0.003552	0.000595	0.000887	0.00148	0.015593	-0.00651	0.000327	0.015749	-0.000748	0.012938
58	0.005473	0.032302	0.009089	0.019535	0.033917	0.018825	0.023908	0.000873	0.012773	-0.000789	0.011863	0.001436	0.007199	0.033621	0.004906	0.027837	0.004851	0.046582	0.005226	0.000726	0.000159	0.004234	0.004101	0.016984	0.016475	-0.001246	-0.000561	0.002012	0.014646	0.0116	0.04066	0.007371	0.035455	0.004265	0.031457	0.004322	0.001425	0.002825	0.009708	0.004401	-0.000493	0.000504	0.002096	0.014926	-0.008736	-0.000183	0.017623	-0.000746	0.015222
59	0.005436	0.031647	0.010267	0.019008	0.03399	0.018639	0.023131	0.000203	0.012799	-0.000756	0.012264	0.001885	0.006721	0.033864	0.004338	0.029591	0.004645	0.047514	0.003057	-0.000443	-5.5e-05	0.003289	0.002831	0.013095	0.012194	-0.001067	-0.000846	0.00171	0.010405	0.010497	0.039803	0.006992	0.037325	0.002819	0.027092	0.004423	0.000217	0.001972	0.007491	0.005382	-0.001624	-0.000758	0.001237	0.014749	-0.003831	-0.00133	0.020701	-0.001129	0.018783
60	0.004982	0.033365	0.009346	0.020054	0.03563	0.019226	0.023824	6.4e-05	0.013343	0.00034	0.01281	0.002173	0.007224	0.034339	0.004903	0.02864	0.00389	0.048685	0.003714	7e-05	0.000602	0.003451	0.003182	0.011586	0.009039	-0.001781	-0.000518	0.001393	0.008234	0.010438	0.040152	0.006909	0.037863	0.002959	0.025528	0.004556	0.00059	0.002683	0.006934	0.006009	-0.001115	-0.001593	0.000359	0.015269	0.002483	-0.001278	0.025289	4.2e-05	0.018204
61	0.004969	0.032108	0.007872	0.021125	0.035333	0.019332	0.024705	0.000691	0.013052	-0.000823	0.01224	0.001496	0.008304	0.036662	0.004712	0.031308	0.004813	0.049718	0.003007	0.000895	0.000234	0.003089	0.002596	0.009504	0.00842	-0.002007	8.2e-05	0.00057	0.007391	0.011057	0.043028	0.007602	0.039063	0.002279	0.027226	0.003161	0.000743	0.003304	0.006723	0.007435	0.000398	-0.001164	0.000381	0.018332	0.005341	-0.000307	0.0291	0.000248	0.014109
62	0.005383	0.033029	0.007917	0.021481	0.03512	0.020176	0.025738	0.00108	0.013058	-0.000814	0.013338	0.00109	0.009475	0.038314	0.005653	0.03394	0.004975	0.051315	0.002507	0.001096	0.000229	0.002758	0.00268	0.007303	0.006625	-0.001758	0.000301	0.000223	0.006478	0.012233	0.043756	0.007845	0.039174	0.002652	0.026382	0.002501	5.3e-05	0.003936	0.005035	0.008993	0.000825	-0.000913	0.000224	0.017852	0.006634	0.000599	0.034325	0.001095	0.020487
63	0.00568	0.032656	0.008177	0.021228	0.035068	0.020472	0.02599	0.001171	0.013716	-0.001051	0.01338	0.000981	0.009654	0.038762	0.005456	0.034138	0.004967	0.051618	0.002456	0.00071	-0.000138	0.00278	0.002463	0.007379	0.006195	-0.001878	0.000231	4.4e-05	0.006458	0.01264	0.043488	0.007905	0.03898	0.002613	0.025794	0.002402	-0.000136	0.00417	0.004986	0.009539	0.000455	-0.000692	0.000801	0.016506	0.005805	0.000695	0.034854	0.001076	0.022037
64	0.005468	0.033129	0.009063	0.020365	0.03584	0.020295	0.025824	0.001431	0.014664	-0.000338	0.014255	0.001091	0.009542	0.038778	0.005965	0.033156	0.004621	0.052919	0.002613	0.000136	-4e-06	0.002538	0.002306	0.00678	0.004672	-0.00189	6e-05	0.000316	0.005318	0.013236	0.042045	0.008014	0.038287	0.002999	0.024061	0.002736	-0.000749	0.004536	0.003864	0.009774	-0.001132	-0.001338	0.000736	0.013394	0.005273	0.000526	0.038361	0.001095	0.03171
65	0.00523	0.033157	0.0097	0.019418	0.037172	0.020241	0.024811	0.001809	0.015998	-0.000231	0.013522	-0.002599	0.008202	0.035571	0.005127	0.026449	0.004091	0.055543	0.003326	-0.000142	0.000198	0.00251	0.001673	0.005379	0.004163	-0.001862	-0.002912	-9.7e-05	0.005539	0.013318	0.042497	0.008092	0.036193	0.002657	0.020239	0.002372	-0.000785	0.004861	0.004168	0.010877	-0.003718	-0.001348	0.001616	0.009401	0.004923	-0.000242	0.04397	0.000769	0.042967
66	0.005546	0.033533	0.010195	0.020116	0.037624	0.021184	0.025567	0.001883	0.016211	0.000496	0.012591	-0.000442	0.007744	0.034129	0.004782	0.028206	0.003726	0.05619	0.002314	2.4e-05	0.000138	0.00227	0.001355	0.005686	0.004212	-0.001218	-0.000932	0.000172	0.004636	0.012369	0.041464	0.008255	0.038218	0.001837	0.018032	0.001993	-0.000217	0.004593	0.004311	0.012193	-0.001759	-0.000125	0.000801	0.008717	0.004986	0.000159	0.045196	0.002153	0.048474
67	0.005545	0.033607	0.009987	0.020392	0.038386	0.021328	0.025875	0.00197	0.015989	0.000896	0.011719	-0.000621	0.007798	0.032609	0.004703	0.027904	0.003161	0.057583	0.002069	0.000516	0.000535	0.001767	0.001587	0.005813	0.003538	-0.000901	-0.001155	-0.000202	0.004492	0.012764	0.042008	0.008329	0.037881	0.001514	0.016612	0.001621	0.000194	0.004514	0.004097	0.013018	-0.000877	0.000485	0.000801	0.007644	0.004289	0.000546	0.047143	0.003044	0.05092
68	0.005048	0.032925	0.009993	0.020691	0.03955	0.021567	0.026369	0.00187	0.015222	0.001401	0.011973	0.000203	0.007715	0.033156	0.004351	0.026947	0.003218	0.058773	0.00202	9.3e-05	0.000341	0.001414	0.001412	0.005824	0.003338	-0.001361	-0.000865	-2.5e-05	0.003875	0.01297	0.041734	0.008225	0.038536	0.001922	0.016713	0.001248	0.000465	0.004475	0.004092	0.013092	-0.00123	0.000641	0.000604	0.007246	0.004059	0.000448	0.047903	0.002858	0.052164
69	0.004547	0.032584	0.009676	0.020902	0.041178	0.021778	0.027427	0.001238	0.015064	0.000796	0.011738	0.00056	0.007687	0.030311	0.003896	0.023503	0.002735	0.064722	0.001613	-6e-06	0.000867	0.001197	0.001338	0.00505	0.002649	-0.001381	-0.001997	-0.000839	0.003117	0.014765	0.042149	0.00744	0.039049	0.002608	0.015476	0.00115	0.000904	0.005863	0.003448	0.013832	-0.001156	-1.8e-05	0.001097	0.004883	0.002837	-0.000444	0.049859	0.002632	0.055604
70	0.004789	0.032922	0.01011	0.020759	0.04109	0.022629	0.027721	0.000707	0.016028	0.000763	0.011697	4.4e-05	0.006345	0.025912	0.00283	0.019051	0.001933	0.067943	0.000437	-0.000743	0.000618	0.001773	0.000946	0.004771	0.003404	-0.001191	-0.001407	-0.00047	0.002979	0.014327	0.042341	0.008035	0.039366	0.003304	0.015383	0.000786	5.6e-05	0.005978	0.002355	0.012944	-0.001402	0.000145	0.00152	0.004582	0.002739	-0.000337	0.051749	0.001699	0.055495
71	0.005908	0.033353	0.009682	0.021202	0.04144	0.022397	0.027537	0.000514	0.017691	0.000556	0.008915	-0.00065	0.004247	0.018196	0.002521	0.015015	0.000771	0.073481	0.000141	-0.000463	0.000548	0.00125	0.000903	0.004963	0.003366	-0.000457	-0.000716	-0.000303	0.002918	0.014775	0.041466	0.008034	0.038547	0.00357	0.013593	0.00091	-0.000209	0.006474	0.001947	0.011831	-0.000478	-0.00099	0.0003	0.003281	0.002229	-0.001079	0.053418	0.002187	0.054578
72	0.005168	0.034372	0.010348	0.022092	0.040347	0.021918	0.0264	0.001869	0.018143	0.000888	0.008298	-0.000981	0.003448	0.016589	0.002754	0.010617	0.000874	0.075558	0.000558	-0.000268	-0.000795	0.000811	0.00093	0.005035	0.003084	-0.001726	-0.000787	-0.000262	0.002738	0.014944	0.041167	0.008666	0.037718	0.002872	0.012774	0.001077	-0.000543	0.006576	0.002204	0.012078	0.000609	-0.000511	-0.000401	0.002302	0.002286	-0.000911	0.055558	0.000908	0.054063
73	0.004743	0.034171	0.011021	0.023134	0.041486	0.021269	0.026995	0.002461	0.018062	0.001488	0.007415	-0.001199	0.002611	0.015535	0.002137	0.009751	0.001344	0.076795	0.001199	0.000353	-0.000186	0.000481	0.001117	0.005013	0.002277	-0.001528	-0.000608	-0.00061	0.002671	0.015189	0.040759	0.008237	0.038012	0.002438	0.012864	0.001338	0.000326	0.006617	0.00247	0.0131	-0.000169	-0.000275	-0.001015	0.002154	0.002192	-0.000753	0.056709	0.000781	0.051885
74	0.0042	0.034266	0.010524	0.022996	0.042092	0.020359	0.027384	0.002137	0.01777	0.001028	0.007269	-0.001445	0.002231	0.013914	0.000738	0.007843	0.00087	0.08055	0.000445	0.000112	0.000418	0.000556	0.001279	0.005126	0.001733	-0.00107	-0.00082	-0.000633	0.002816	0.015956	0.041115	0.008793	0.038813	0.00173	0.01233	0.001306	0.000163	0.006834	0.001791	0.012656	-1.3e-05	-0.00022	4.5e-05	0.002237	0.001234	-0.001256	0.057641	0.000874	0.051741
75	0.004291	0.033922	0.010404	0.023031	0.043552	0.019771	0.027635	0.001994	0.017866	0.001187	0.00702	-0.001387	0.001934	0.012566	0.000399	0.007723	0.000693	0.082237	0.000753	1.5e-05	0.000802	0.000479	0.001265	0.005045	0.001441	-0.000825	-0.000897	-0.000549	0.002673	0.016276	0.04187	0.008895	0.038934	0.001515	0.01264	0.001043	0.000399	0.006728	0.001787	0.01267	-0.000114	7e-06	0.000359	0.002283	0.001018	-0.00097	0.058133	0.001019	0.051655
76	0.004446	0.034689	0.010419	0.022825	0.044233	0.020145	0.02731	0.001674	0.017552	0.001077	0.006328	-0.001489	0.001793	0.011709	6.7e-05	0.006809	0.000491	0.084212	0.000579	-0.000278	0.000902	0.000838	0.000984	0.004893	0.001337	-0.001158	-0.000864	-0.000372	0.002688	0.016561	0.042738	0.009234	0.039063	0.00126	0.012411	0.001193	-0.000191	0.006637	0.001521	0.012477	0.000337	-0.000171	0.000477	0.002008	0.000548	-0.001503	0.058504	0.001324	0.051895
77	0.00486	0.037419	0.011961	0.022522	0.045253	0.021642	0.026825	0.001662	0.018191	0.000823	0.004126	-0.000897	0.000255	0.00781	0.000209	0.005496	0.000753	0.088755	0.00064	-0.000496	0.000408	0.000867	0.000624	0.0036	0.000767	-0.001421	-0.00157	-0.000338	0.002141	0.016373	0.044531	0.009206	0.037792	0.001375	0.012503	0.000925	-0.000863	0.007001	0.000807	0.013842	0.001046	-0.000114	-0.000639	0.002001	0.000353	-0.000149	0.058973	0.0018	0.050897
78	0.005319	0.037182	0.01211	0.023197	0.044345	0.021999	0.028079	0.001327	0.018033	0.000625	0.004042	-0.001041	0.000479	0.007646	0.000118	0.004903	0.000903	0.089114	7.3e-05	-0.000481	0.000487	0.000604	0.001047	0.003433	0.000818	-0.000282	-0.001414	-0.000821	0.002413	0.015957	0.044436	0.00932	0.038679	0.001691	0.012142	0.001078	-0.00088	0.007078	0.000821	0.014304	0.000752	9.9e-05	-0.001069	0.001938	0.000332	-0.000784	0.058474	0.002204	0.050562
79	0.005614	0.037371	0.011832	0.022985	0.04243	0.020663	0.028901	0.001746	0.019562	2e-06	0.004517	-0.000385	0.000178	0.00664	-0.000344	0.00397	0.000967	0.092018	-0.0004	-0.000262	-0.001173	-0.000567	0.001443	0.003313	0.000374	-9.8e-05	-0.001957	-0.000846	0.00225	0.015368	0.044447	0.008779	0.038609	0.000914	0.011606	0.000736	-0.0008	0.008386	0.001064	0.014911	0.00093	0.000311	-0.001274	0.002298	0.000345	0.000228	0.058098	0.002341	0.050165
80	0.007453	0.034286	0.011234	0.023641	0.042044	0.020193	0.028924	0.001547	0.021499	0.001361	0.004693	-0.001452	0.001374	0.007595	-0.001185	0.003477	0.000822	0.092958	-0.000136	-0.000713	-0.001993	-0.001704	0.00147	0.00242	0.000747	0.001246	-0.00154	-0.001005	0.002444	0.016525	0.043587	0.007914	0.040262	-0.001087	0.011754	0.000947	1.2e-05	0.008595	0.001362	0.016514	4.5e-05	0.000113	-0.001469	0.002292	0.000908	-0.000504	0.060921	0.002416	0.047397
81	0.005818	0.035109	0.009625	0.022266	0.040332	0.021008	0.0269	0.003021	0.023234	0.000984	0.004585	-0.001094	-0.000468	0.006402	-0.00056	0.003151	0.001232	0.09213	-0.000655	-0.000118	-0.001731	-0.000384	0.00038	0.003069	0.001066	-4.2e-05	-0.001535	-0.000355	0.002344	0.016978	0.044855	0.006931	0.036354	-0.000182	0.01138	0.001382	0.00025	0.008718	0.001798	0.015993	0.002574	-0.002211	-0.000781	0.00238	-0.000867	0.001791	0.063556	0.001919	0.047799
82	0.004877	0.034919	0.00819	0.023512	0.043666	0.021203	0.029058	0.001967	0.021325	0.001249	0.003746	-0.000386	-0.000491	0.005682	0.000613	0.005027	0.000501	0.091703	-0.000372	-0.000482	0.000936	0.000865	0.000356	0.002701	0.001805	0.000246	0.000208	-9.7e-05	0.001171	0.01738	0.045579	0.008185	0.040239	0.002094	0.012257	0.002234	0.000565	0.007123	0.001506	0.013755	0.002047	-0.003043	0.000184	0.002856	-0.00047	0.00027	0.062515	0.001667	0.049703
83	0.004197	0.036005	0.008502	0.023885	0.044788	0.020662	0.028713	0.00124	0.020576	0.000482	0.002847	0.001228	-0.000448	0.005248	-2.1e-05	0.004732	0.000347	0.093022	0.001104	-0.000718	0.000605	0.001628	0.000308	0.003343	0.001589	-0.000873	-0.000193	0.000463	0.001808	0.016858	0.047568	0.008669	0.039274	0.002019	0.01284	0.001405	0.000254	0.008385	0.002414	0.014112	0.002246	-0.001584	0.000664	0.001325	6.1e-05	0.000459	0.06136	0.002507	0.04909
84	0.005033	0.035429	0.008962	0.023063	0.046786	0.021476	0.027474	0.000512	0.019536	0.000556	0.002322	0.001388	0.000189	0.00608	-0.00076	0.005361	0.000368	0.095837	0.001422	-0.000711	0.000777	0.00169	0.00153	0.0029	0.001074	-0.001542	-0.000303	0.000695	0.001602	0.01595	0.046603	0.008551	0.04071	0.00111	0.012849	0.001428	-0.000114	0.00892	0.002079	0.013386	0.001662	-0.001181	0.000553	0.001039	0.001219	-0.000621	0.060228	0.002878	0.049766
85	0.00645	0.035482	0.009966	0.022377	0.04445	0.02163	0.026371	0.000871	0.02047	-0.000205	0.002985	0.000639	0.000581	0.006311	-0.000329	0.004484	0.000359	0.09646	0.000654	-0.000786	0.000714	0.001587	0.001761	0.002307	0.001031	-0.001213	-0.00188	0.000385	0.002302	0.015699	0.045612	0.008085	0.040094	0.001095	0.012836	0.000911	-0.000456	0.009411	0.002215	0.014043	0.001375	3.4e-05	0.000478	0.000164	0.001135	-0.000726	0.062473	0.002198	0.051799
86	0.006274	0.035477	0.010204	0.0216	0.043471	0.021389	0.025927	0.001575	0.0211	0.000609	0.003546	-0.000446	0.000453	0.006356	-0.000179	0.005162	0.000416	0.096592	8.3e-05	-5.5e-05	0.00117	0.001648	0.001628	0.002648	0.001029	-0.001552	-0.001886	-0.000244	0.00206	0.015621	0.04545	0.007962	0.041244	0.001749	0.012863	0.001468	-0.000311	0.008762	0.001605	0.013448	0.001015	-0.000465	0.000481	0.000182	0.001369	-0.001362	0.063091	0.001846	0.054071
87	0.005609	0.036109	0.010499	0.02278	0.040923	0.020858	0.02695	0.001808	0.02116	0.000504	0.005158	-0.000578	0.000598	0.005714	-0.00048	0.003866	0.000198	0.093739	-0.000592	0.000195	0.000569	0.001369	0.000996	0.003272	0.001449	-0.00165	-0.00093	-0.000443	0.001692	0.016934	0.044445	0.008297	0.040924	0.001339	0.01329	0.001033	-0.000106	0.008182	0.001834	0.0145	4.5e-05	-0.000193	0.001219	0.000358	0.00123	-0.001301	0.06375	0.002864	0.056798
88	0.005135	0.036358	0.010151	0.022765	0.040824	0.02001	0.026471	0.001534	0.021193	0.001028	0.005415	-0.000579	0.000216	0.005453	-0.000901	0.003174	0.00061	0.094903	-6.7e-05	0.000731	-2.1e-05	0.001054	0.000909	0.00411	0.000736	-0.002606	0.000262	-0.000895	0.002113	0.017757	0.044859	0.008892	0.040782	0.001112	0.012971	0.000817	0.000379	0.008727	0.001112	0.014815	0.000297	-0.000745	0.001776	0.000867	0.001384	-0.001331	0.061171	0.003294	0.057732
89	0.005232	0.035976	0.00954	0.022772	0.042157	0.020525	0.027036	0.001436	0.020854	0.000401	0.005065	-0.000801	0.000841	0.005747	-0.001003	0.002869	0.000333	0.095744	-0.000177	-0.00011	-0.000475	0.000921	0.001491	0.003901	0.000552	-0.00115	0.000348	-0.000582	0.002293	0.01751	0.043416	0.008675	0.039628	0.000777	0.012859	0.000121	-0.000483	0.008902	0.000865	0.014876	0.000647	-0.000547	0.001724	0.001126	0.000387	-0.00137	0.061018	0.004136	0.057791
90	0.005127	0.035487	0.009596	0.02077	0.043066	0.019916	0.026829	0.000735	0.022262	5.3e-05	0.004641	-0.001407	0.000538	0.006083	-0.00033	0.003081	0.000523	0.098729	-4.8e-05	0.00018	-0.00033	0.000489	0.001753	0.003027	-1.6e-05	-0.000705	-0.000631	-0.001037	0.003233	0.017464	0.043179	0.008589	0.040266	0.000999	0.013313	-0.000234	-0.001267	0.009439	-0.000442	0.015353	0.001817	-4e-05	0.001343	0.001504	-0.000865	-0.000875	0.06259	0.003483	0.056204
91	0.004453	0.033776	0.00908	0.020197	0.04337	0.020059	0.027379	0.002121	0.023095	0.001007	0.005399	-0.001672	0.001463	0.005621	-0.000722	0.00384	0.00028	0.098841	0.000607	-0.00112	1.3e-05	0.000362	0.001604	0.003232	0.000682	-0.000365	-0.000258	-0.001187	0.002198	0.017032	0.042538	0.008164	0.0387	0.00161	0.013059	-0.00019	-0.001535	0.008797	-0.00028	0.015078	0.001929	0.000215	0.001804	0.000861	-0.001001	-0.000813	0.066999	0.003688	0.057173
92	0.00454	0.033481	0.010586	0.021056	0.04256	0.020072	0.026358	0.001683	0.024213	0.000599	0.005992	-0.001025	0.001263	0.004992	-0.000974	0.002509	0.000551	0.100324	0.000549	6.3e-05	0.000914	0.000508	0.001809	0.003175	0.00143	-0.000983	0.000145	-0.001392	0.001611	0.017306	0.044788	0.008362	0.039397	0.002061	0.013342	0.000868	-0.000733	0.008325	0.000817	0.015275	0.002035	0.000119	0.001776	0.000858	0.000404	-0.000633	0.066686	0.00135	0.057463
93	0.004349	0.033668	0.009769	0.020916	0.043696	0.020399	0.026383	0.00205	0.023694	0.000506	0.005417	-0.001163	0.002181	0.004678	-0.001163	0.003149	0.00079	0.102425	0.001587	0.000235	0.00052	0.000531	0.00149	0.004032	0.001752	-0.000954	0.001215	-0.001633	0.00213	0.016708	0.044931	0.008948	0.039089	0.003063	0.011725	0.001303	0.000859	0.008613	0.001064	0.016085	0.002593	0.000165	0.001154	0.001096	0.0001	-0.000974	0.064133	0.001174	0.060243
94	0.004274	0.035216	0.010242	0.02044	0.043083	0.018778	0.027055	0.001723	0.022338	-0.000387	0.005211	-6e-06	0.001219	0.005308	-0.000661	0.002358	0.000844	0.099849	0.001822	0.001015	0.000467	0.000659	0.001748	0.003964	0.001198	0.000379	0.000728	-0.000633	0.002458	0.016639	0.045981	0.009032	0.038479	0.002392	0.012345	0.001087	0.000919	0.007355	0.001473	0.016054	0.002143	0.000579	0.000844	0.001314	0.001001	-0.001628	0.062534	0.000985	0.060126
95	0.004268	0.036218	0.010025	0.020268	0.041315	0.01925	0.026054	0.002056	0.021601	0.000195	0.004852	-3.9e-05	0.000652	0.005127	-9.2e-05	0.003027	0.001178	0.097536	0.001672	0.000417	0.000239	0.000393	0.001665	0.003784	0.001693	-0.000362	0.000495	-0.000632	0.00286	0.016028	0.045296	0.009432	0.03847	0.002661	0.012081	0.000831	0.000464	0.007239	0.001126	0.015675	0.001973	0.000333	0.000995	0.001106	0.000804	-0.002391	0.063371	0.001701	0.061001
96	0.004574	0.036391	0.010605	0.020878	0.040284	0.019465	0.025367	0.002223	0.021218	-0.000229	0.003907	0.00027	-0.000152	0.005475	0.00014	0.002631	0.000657	0.096886	0.00142	-0.000218	0.000328	0.000641	0.001729	0.003445	0.001326	-0.000736	0.000422	-0.000253	0.002804	0.016291	0.045368	0.009657	0.038456	0.002365	0.012904	0.00042	-0.000387	0.006771	0.001044	0.014969	0.001478	-4.5e-05	0.001169	0.001132	0.001854	-0.002414	0.063009	0.001629	0.059587
97	0.004775	0.036421	0.010575	0.021115	0.039961	0.022137	0.023931	0.001771	0.021479	-0.000125	0.003347	-0.000432	-0.000395	0.005032	-0.000289	0.002771	0.000492	0.096878	0.001186	-0.000107	7.4e-05	0.000428	0.001514	0.003545	0.001692	-0.001936	0.000252	-0.001174	0.002682	0.016521	0.044393	0.009701	0.039406	0.003118	0.013019	0.000185	-0.000424	0.007444	0.000874	0.015015	0.001098	-0.00121	0.000233	0.000981	0.001608	-0.001613	0.062283	0.002592	0.058953
98	0.004342	0.034849	0.010686	0.020808	0.039739	0.021735	0.025023	0.001564	0.020825	-0.002207	0.00361	0.000103	-0.000498	0.005411	0.000155	0.001787	-0.000291	0.098068	0.001749	-3.9e-05	-2.2e-05	0.001273	0.000869	0.003103	0.000533	-0.000567	4.5e-05	-0.000953	0.002253	0.016059	0.043648	0.010259	0.041566	0.001858	0.013059	-4.7e-05	0.000459	0.007733	0.001215	0.014103	0.000182	-0.000303	9.3e-05	0.000966	0.001731	-0.000633	0.061537	0.00191	0.057295
99	0.004245	0.035166	0.01024	0.02049	0.039267	0.021427	0.025707	0.00158	0.021229	-0.001529	0.004863	0.000106	-0.000211	0.005377	0.000159	0.001965	0.000115	0.095635	0.002194	0.000319	-0.000334	0.001339	0.000849	0.002902	0.001031	0.000566	-0.000152	-0.000723	0.001647	0.015666	0.043183	0.009816	0.042014	0.001997	0.012845	0.000523	0.000822	0.007426	0.001535	0.013643	0.000119	-0.000217	8.3e-05	0.000437	0.001292	-0.000884	0.061542	0.002273	0.056867
100	0.004402	0.034131	0.010136	0.02015	0.038048	0.020728	0.025492	0.001242	0.020479	-0.001106	0.004155	0.000737	0.000187	0.004773	-4.4e-05	0.001838	-2.3e-05	0.097045	0.000934	0.000737	-0.000652	0.001631	0.001567	0.002375	0.001846	0.000188	0.000546	-0.00044	0.001581	0.015609	0.043796	0.010041	0.040846	0.000896	0.012596	0.000657	0.000187	0.007006	0.000984	0.014239	-0.000154	0.000655	0.000998	0.001048	0.001508	-0.001498	0.062351	0.000565	0.058408
101	0.005117	0.033423	0.009113	0.020227	0.037421	0.020347	0.024651	0.001605	0.020608	0.000371	0.004842	3.4e-05	0.00077	0.004853	-0.000335	0.002297	0.000149	0.095349	-0.000669	0.000849	-0.00137	0.001376	0.001714	0.00271	0.001644	-0.001095	-0.000466	-0.000764	0.001084	0.016205	0.043677	0.009557	0.038978	0.000781	0.01185	0.000383	-0.000178	0.00743	0.001377	0.015843	0.000243	0.00057	0.000962	0.00052	0.001232	-0.001808	0.060307	0.001145	0.056925
102	0.005218	0.034212	0.00921	0.020847	0.038613	0.020415	0.024906	0.001294	0.021291	0.001051	0.003902	-0.001309	0.000346	0.004527	-0.000248	0.002146	-5.1e-05	0.094923	-0.000928	0.001406	-0.000981	0.001208	0.001419	0.002959	0.000925	-0.001947	-0.000233	-0.001156	0.001654	0.01587	0.044698	0.009449	0.038603	0.000766	0.012426	0.000626	5.6e-05	0.007153	0.001577	0.014979	0.000281	-0.000387	0.000993	0.000541	7.1e-05	-0.001813	0.061587	0.001114	0.057189
103	0.00548	0.034328	0.009049	0.021271	0.039022	0.021028	0.024902	0.001267	0.022232	0.001238	0.004017	-0.002018	-5e-06	0.004807	7.2e-05	0.002159	8.5e-05	0.093734	-0.000524	0.001198	-0.001005	0.000973	0.00117	0.003339	0.000494	-0.002184	-0.000862	-0.001356	0.001826	0.015695	0.044649	0.009246	0.039781	0.000928	0.012266	0.000789	0.000151	0.007552	0.001614	0.014653	0.000732	-0.000783	0.001048	9.9e-05	-0.000344	-0.001871	0.060663	0.001576	0.056992
104	0.005122	0.033767	0.009239	0.020535	0.039261	0.022318	0.026296	0.001357	0.023777	0.000841	0.003451	-0.002163	-0.000285	0.004571	-0.000477	0.001394	-3.5e-05	0.094948	-0.000385	0.000275	-0.002144	0.000556	0.001166	0.003262	0.000289	-0.002016	-0.000228	-0.000889	0.002148	0.015499	0.045041	0.008838	0.0396	0.000773	0.012357	0.001363	-0.000193	0.006436	0.001042	0.013966	0.000334	-0.001635	0.000667	0.001099	-0.000188	-0.001283	0.060914	0.001517	0.057202
105	0.005024	0.032028	0.009208	0.019632	0.039041	0.023392	0.02765	0.001933	0.025753	0.000175	0.003692	-0.00198	-0.000285	0.004715	-0.000813	0.000989	0.0003	0.097263	9e-06	-0.000917	-0.00257	0.000484	0.001217	0.003596	0.000414	-0.00163	-0.000549	-0.000389	0.002359	0.015666	0.043929	0.00874	0.040448	0.000572	0.011991	0.001677	-0.000181	0.00671	0.000634	0.014071	0.0006	-0.001873	0.000387	0.001212	5.2e-05	-0.00115	0.059687	0.001474	0.057192
106	0.004386	0.031786	0.009339	0.020435	0.039461	0.024045	0.029448	0.002316	0.026342	0.000157	0.004115	-0.002153	6.7e-05	0.004791	-0.000877	0.001129	0.000292	0.097928	-0.000573	-0.001063	-0.002197	0.000539	0.001266	0.003424	6.4e-05	-0.002034	-0.000821	-0.000381	0.002711	0.015923	0.043173	0.00854	0.038847	0.001022	0.011627	0.001624	0.000257	0.006631	0.000677	0.014033	-0.000557	-0.002119	-0.000204	0.001672	-0.000337	-0.000687	0.06064	0.001953	0.057313
107	0.004476	0.031171	0.008846	0.02135	0.041966	0.024684	0.031853	0.003152	0.028456	-4.5e-05	0.004792	-0.002713	0.000965	0.004799	-0.000897	0.001353	0.000828	0.098566	-0.001315	-0.000448	-0.001167	0.001059	0.001881	0.003386	-0.000105	-0.002942	-0.001579	-0.000681	0.003057	0.017111	0.0419	0.008924	0.038747	0.001522	0.011458	0.001823	0.000758	0.007889	0.000309	0.014817	-0.003237	-0.002144	-0.000557	0.000846	-0.000813	-0.000201	0.062447	0.002512	0.05846
108	0.003946	0.032524	0.009081	0.02053	0.041833	0.025089	0.030833	0.003136	0.025801	-0.000563	0.003899	-0.000525	-0.000163	0.004604	-0.001153	0.001284	0.000421	0.097077	-0.001831	0.000444	-0.000623	0.000987	0.001914	0.00285	-0.000321	-0.001081	-0.00113	-0.001191	0.001973	0.018228	0.043795	0.00954	0.039297	0.00263	0.010691	0.001099	0.000351	0.007431	0.000864	0.014469	-0.001741	-0.001228	-2.1e-05	0.001363	8.1e-05	0.000789	0.06291	0.003658	0.059294
109	0.00448	0.033537	0.009051	0.019766	0.040814	0.023617	0.027606	0.00257	0.024772	-0.000538	0.003647	-0.000119	-0.000468	0.004431	-0.001501	0.001571	0.000141	0.095632	-0.00194	-3.9e-05	-0.000475	0.001106	0.001508	0.003172	0.000434	-0.00065	-0.001063	-0.001154	0.000646	0.018171	0.045069	0.01059	0.041354	0.001414	0.011769	0.001273	-0.00017	0.006954	0.001027	0.014785	0.000283	-0.000988	0.000632	0.001086	0.001142	0.000684	0.062402	0.00325	0.059287
110	0.003797	0.033462	0.009617	0.02042	0.039739	0.022905	0.027407	0.00187	0.025381	-0.0009	0.003313	0.000481	-0.000985	0.00418	-0.001798	0.001739	-0.0002	0.096936	-0.000882	-0.000554	0.000406	0.001105	0.001097	0.003562	0.00043	-0.000214	-0.001556	-0.000918	0.000567	0.01686	0.044547	0.010388	0.040192	0.001974	0.012038	0.001186	0.000242	0.008031	0.001416	0.014595	0.000443	-0.001532	0.000245	0.001651	0.000348	2.3e-05	0.062664	0.00249	0.057826
111	0.003326	0.033879	0.009286	0.021203	0.040961	0.022201	0.026336	0.001112	0.025598	-8.7e-05	0.0036	-0.000575	-0.000167	0.004153	-0.000705	0.001489	7.2e-05	0.093511	-5.4e-05	-0.001574	0.000626	0.001211	0.001137	0.004048	0.000526	-0.001152	-0.001456	-0.000469	0.001287	0.014595	0.046607	0.009721	0.039523	0.001349	0.012931	0.002342	0.001178	0.009296	0.001958	0.014146	-0.000752	-0.002582	-0.000184	0.001223	0.000849	2.4e-05	0.063085	0.001791	0.055552
112	0.003599	0.033592	0.009298	0.020462	0.038644	0.019759	0.025231	0.001767	0.0241	0.000226	0.003423	-0.000969	-0.000365	0.004427	-0.000608	0.001656	0.000304	0.088061	0.000588	-0.000799	-0.000147	0.001	0.001423	0.004181	0.000794	-0.001875	-0.001127	5.3e-05	0.002375	0.014505	0.045813	0.008877	0.038234	0.001985	0.01278	0.001981	0.000638	0.010126	0.002316	0.013454	-0.00115	-0.002061	-0.00086	0.00104	0.000412	-0.000884	0.060687	0.000818	0.054361
113	0.00409	0.033872	0.008907	0.020068	0.037179	0.020364	0.023938	0.001879	0.021426	0.001109	0.003832	-0.001581	5.4e-05	0.004394	-5e-06	0.001292	0.000538	0.081308	-0.000152	-8.7e-05	-0.00012	0.00098	0.000963	0.00352	0.000241	-0.003628	-0.000698	0.000172	0.002034	0.015638	0.045441	0.009813	0.038198	0.002362	0.012916	0.001189	0.000831	0.007844	0.001876	0.013889	-0.000824	-0.002128	0.000379	0.000718	-0.000101	-0.00125	0.057879	0.000491	0.053097
114	0.004187	0.034298	0.008588	0.019974	0.036203	0.019571	0.023801	0.001921	0.021968	0.00183	0.003903	-0.002559	8.7e-05	0.003909	-0.000362	0.000916	4.5e-05	0.081906	-0.00117	6.6e-05	-0.000842	0.00018	0.000755	0.003981	-0.000176	-0.004174	-0.001127	-8.1e-05	0.001724	0.015968	0.044431	0.010529	0.039281	0.001668	0.012396	0.000248	0.000238	0.00705	0.00136	0.01393	-0.000323	-0.000955	0.000305	0.000853	-0.0016	-0.001502	0.057127	0.000241	0.053165
115	0.00426	0.03466	0.008613	0.020494	0.036862	0.019765	0.022656	0.00158	0.021668	0.001604	0.003468	-0.001902	0.000568	0.004098	-0.001111	0.000931	-0.000259	0.081923	-0.00141	-0.000502	-0.001275	0.000336	0.000573	0.003716	-0.000406	-0.004209	-0.000144	-0.000513	0.000986	0.016313	0.04414	0.010252	0.040078	0.001397	0.012705	0.000444	-0.000188	0.005921	0.00143	0.014137	-0.000544	-0.001153	0.000544	0.000922	-0.002194	-0.001326	0.05751	-8.5e-05	0.052979
116	0.004241	0.034814	0.008801	0.020394	0.037646	0.018877	0.021971	0.001354	0.021364	0.001953	0.003455	-0.000837	-7e-05	0.005054	-0.000537	0.001474	-0.000117	0.081664	-0.000127	-0.000844	-0.002177	0.000596	0.001061	0.003943	0.000146	-0.003238	-0.000448	-0.001071	0.001409	0.015563	0.043606	0.009901	0.040432	0.001125	0.012157	0.000502	-0.000848	0.006973	0.0011	0.014304	0.000322	0.000149	-8.3e-05	0.001351	-0.001796	-0.000648	0.058588	0.000526	0.05392
117	0.004772	0.03509	0.009275	0.020521	0.037581	0.018916	0.02047	0.001803	0.020177	0.001335	0.003203	0.000111	-0.000254	0.006303	-0.001082	0.002341	-0.000308	0.079427	0.001054	-0.001158	-0.00214	0.001054	0.000774	0.003795	0.00078	-0.002895	-5.9e-05	-0.001303	0.001758	0.016111	0.042893	0.009524	0.039211	0.001934	0.011935	0.000714	-0.001234	0.006976	0.00096	0.015017	0.000271	0.000399	-0.000994	0.00159	-0.001007	-0.000886	0.058238	0.000994	0.05329
118	0.004759	0.034317	0.00939	0.020302	0.036766	0.018895	0.020799	0.00179	0.019108	0.001799	0.003253	-0.001066	-0.00049	0.006257	-0.000305	0.002679	-0.000286	0.075942	0.000863	-0.000446	-0.001802	0.000779	0.000115	0.0039	0.000714	-0.002165	-0.000993	-0.00121	0.002223	0.015393	0.043426	0.009325	0.038335	0.002935	0.010825	-3.3e-05	-0.000809	0.007781	0.000626	0.01452	0.001051	0.001188	-0.000764	0.001356	-0.00067	-0.000567	0.057224	0.002051	0.050695
119	0.004862	0.035527	0.008997	0.019012	0.035094	0.015914	0.017832	0.001124	0.017769	0.001164	0.002049	-0.001529	0.000169	0.004983	-0.0007	0.00291	-0.000264	0.066989	-0.00032	-0.001809	-0.001531	0.000465	0.000318	0.003099	0.001561	-0.000349	-0.000237	-0.000485	0.002708	0.015745	0.044279	0.00989	0.036617	0.001469	0.009268	-0.000106	-0.001206	0.007731	0.000624	0.013663	0.000984	-0.000482	-0.000794	0.000451	0.000223	-0.000968	0.053338	0.000518	0.044665
120	0.004946	0.034153	0.009781	0.019488	0.033322	0.015235	0.017803	0.001232	0.016561	0.001024	0.001788	0.000182	0.000606	0.005112	-0.000697	0.002009	0.000286	0.059108	-0.00122	-0.001422	-0.001436	0.000604	0.001473	0.003066	0.001963	-0.001856	-9e-06	-3.8e-05	0.001919	0.015399	0.044477	0.010671	0.036501	0.000269	0.010132	0.000208	-0.000812	0.008287	0.000817	0.013761	0.001223	-4e-06	0.00066	0.000266	0.000619	-0.001093	0.05088	-0.000381	0.041617
121	0.004778	0.035248	0.009966	0.019044	0.033571	0.014644	0.01785	0.001424	0.015902	0.000932	0.002166	0.000691	0.000482	0.00474	-0.0004	0.001484	0.000585	0.055082	-0.000999	-0.001415	-0.001215	0.000652	0.002117	0.003047	0.001812	-0.001476	0.000183	0.000349	0.002109	0.015508	0.044801	0.011498	0.036612	-0.000439	0.009998	0.000218	-0.000888	0.008821	0.000685	0.014317	0.000459	-0.000245	0.000549	0.000152	0.000775	-0.001315	0.050177	-0.00027	0.040511
122	0.004867	0.034381	0.010047	0.020408	0.032019	0.014171	0.018709	0.001938	0.015227	0.000725	0.00194	-0.000495	5.7e-05	0.004457	-0.000285	0.00116	0.000489	0.050937	-0.000907	-0.000452	-0.000845	0.000221	0.00191	0.002987	0.001169	-0.001791	0.000605	-9.8e-05	0.001662	0.015943	0.045191	0.010847	0.037707	-9e-05	0.010425	-8.4e-05	7.9e-05	0.008826	0.000721	0.014617	-0.000169	0.000553	-1.2e-05	0.000324	0.000697	-0.000568	0.051681	0.000411	0.039432
123	0.005194	0.035227	0.008889	0.021653	0.031774	0.013839	0.01906	0.001601	0.013817	0.000457	0.002201	-0.0022	-0.000928	0.003274	0.000753	0.001277	8.5e-05	0.046611	5.3e-05	8e-06	-0.000829	-0.000612	0.001602	0.002186	-3.4e-05	0.000206	0.001283	-0.000364	0.001692	0.01625	0.045394	0.010321	0.03863	0.001512	0.009379	-0.001182	8e-06	0.009063	0.000254	0.015386	-0.000949	-0.000526	-0.000887	7.2e-05	0.000879	0.00024	0.05398	0.001302	0.038342
124	0.004818	0.034397	0.008353	0.022446	0.030445	0.014221	0.018111	0.001168	0.014273	0.000102	0.001791	-0.002503	-0.000816	0.003461	0.001374	0.001807	-0.000111	0.048913	0.001854	-0.000782	-0.000941	-0.000226	0.000795	0.002097	0.00063	-0.00107	0.001967	-0.000979	0.001995	0.016172	0.044898	0.00979	0.037966	0.002518	0.00957	-0.000783	0.001257	0.008176	-0.000132	0.014955	-0.000565	-0.00054	-0.00035	0.000926	0.001549	0.000491	0.055179	-0.000209	0.038299
125	0.003975	0.034523	0.009084	0.020012	0.032175	0.015717	0.019376	0.001404	0.015174	0.000886	0.003752	-0.00028	-0.000464	0.004494	0.000419	0.00292	-0.000404	0.052938	0.000502	-5.1e-05	-0.001302	0.001168	0.001086	0.002055	-0.000164	-0.002238	0.001867	0.000708	0.001992	0.01534	0.043824	0.008793	0.037355	0.002986	0.009793	0.00109	0.000715	0.00856	-0.000159	0.015489	-0.001446	-0.001555	0.001753	0.000644	0.000607	0.000291	0.054063	0.000613	0.035163
126	0.003936	0.034365	0.008989	0.019141	0.031173	0.014841	0.020119	0.001021	0.015633	0.000162	0.004157	0.000625	-0.000208	0.004879	4.7e-05	0.002548	0.000155	0.054051	0.000517	-0.000124	-0.001799	0.001477	0.00079	0.002178	0.000801	-0.002962	0.00096	6.1e-05	0.002445	0.015169	0.043761	0.010139	0.037733	0.002391	0.009035	0.001907	-0.000456	0.007892	0.00044	0.014029	-0.000985	-0.000507	0.001769	0.000777	-0.000372	0.000602	0.051994	0.000703	0.036251
127	0.004569	0.035375	0.009013	0.018575	0.032063	0.015249	0.020773	0.001141	0.015698	0.000827	0.003306	0.000384	0.000392	0.004159	-0.000448	0.001485	-9e-05	0.05418	0.000359	0.000713	-0.000569	0.000991	0.001264	0.002257	0.000533	-0.001556	-0.001207	-5.7e-05	0.001482	0.015788	0.044196	0.009765	0.03761	0.000349	0.010156	0.001102	-0.000862	0.007879	0.001371	0.015686	-0.000861	0.000121	0.000147	0.001098	-0.000673	0.000353	0.053313	0.000155	0.0396
128	0.004803	0.035401	0.008618	0.018754	0.032142	0.015738	0.020935	0.001237	0.015545	0.000803	0.00308	-0.000214	0.000583	0.003956	-0.000274	0.000875	0.000459	0.055422	0.000883	0.00123	-0.000704	0.000761	0.001364	0.002902	0.001146	-0.001703	-0.001929	-0.000173	0.001454	0.016081	0.044063	0.010075	0.037695	-3e-06	0.01011	0.000746	-0.001256	0.008321	0.001437	0.015752	-0.000852	0.000555	-0.000285	0.001204	-0.000595	-0.000317	0.052815	0.000148	0.041147
129	0.004042	0.03485	0.009578	0.018153	0.033896	0.016416	0.020456	0.001376	0.015827	0.001532	0.002839	1.1e-05	0.000902	0.003266	-0.000374	0.000976	0.000674	0.059349	0.000499	0.001529	-0.000882	0.000908	0.001554	0.003198	0.000647	-0.001051	-0.001825	-0.000455	0.000643	0.015612	0.043368	0.008539	0.037959	-0.000704	0.010308	0.001016	-0.000558	0.009007	0.000892	0.015883	-0.001056	0.000586	-0.000311	0.001058	-0.000345	-0.000649	0.053518	0.00056	0.043321
130	0.002765	0.031748	0.01028	0.017563	0.036144	0.018313	0.020366	0.002241	0.017236	0.000978	0.00246	0.000299	0.000118	0.002774	0.00023	0.001851	0.000643	0.065288	0.000436	0.000563	-0.001627	0.001231	0.001857	0.003619	0.000569	-0.001506	-0.001171	-0.00066	0.000906	0.013899	0.043083	0.00897	0.037451	-0.000175	0.009639	0.000846	0.000743	0.010419	0.000427	0.014966	-0.000458	0.000183	0.00084	0.00049	0.000249	-0.000583	0.055764	0.001062	0.047165
131	0.003181	0.032014	0.009758	0.016715	0.034941	0.018227	0.020599	0.001746	0.018412	0.000273	0.001814	-7.3e-05	-8.2e-05	0.002802	0.000166	0.001146	-0.000197	0.067639	0.000742	-0.000335	-0.000531	0.00095	0.001883	0.003023	0.000602	-0.001304	-0.000546	-0.000541	0.001392	0.013484	0.042175	0.009531	0.037958	0.000553	0.009277	0.000206	3e-06	0.009651	0.000192	0.013146	0.000517	0.001188	0.001123	0.000652	-0.000199	-0.000694	0.056013	0.00057	0.049152
132	0.003184	0.032457	0.008932	0.016151	0.036206	0.018704	0.021292	0.00174	0.01986	0.000223	0.003254	-0.00075	-0.000408	0.00254	2.3e-05	0.000826	-0.000268	0.083973	0.00086	9.5e-05	-0.000279	0.000998	0.001913	0.003069	0.001128	-0.000853	-0.00037	-0.000229	0.001646	0.013484	0.042122	0.009825	0.039151	0.001409	0.009546	0.000469	0.000279	0.008535	0.000524	0.01494	0.000869	0.00014	0.000712	0.000638	-0.00045	-0.001001	0.057768	0.001	0.055903
133	0.003277	0.032631	0.008763	0.015344	0.036005	0.018948	0.020998	0.001422	0.020575	0.000446	0.003674	-0.000589	-0.000434	0.002542	1e-06	0.000868	1e-06	0.090649	0.000907	0.000184	-0.000107	0.000931	0.001739	0.003092	0.001197	-0.000633	-0.000127	-0.000352	0.001184	0.01314	0.041442	0.009838	0.039894	0.001374	0.009746	0.000771	0.000165	0.008373	0.000721	0.015302	0.001209	7.2e-05	0.001301	0.000693	-0.000258	-0.001106	0.058188	0.001594	0.057518
134	0.003212	0.032735	0.008784	0.015316	0.036423	0.019159	0.021053	0.001446	0.020653	0.000473	0.003905	-0.000627	-0.000412	0.002496	-0.000138	0.000919	8e-05	0.093954	0.000855	0.000397	-0.000135	0.001043	0.001766	0.003065	0.001147	-0.000542	-9.4e-05	-0.000352	0.00107	0.013124	0.041362	0.009894	0.040122	0.001347	0.009869	0.00098	0.000306	0.008293	0.000811	0.015799	0.001272	-0.000158	0.001399	0.000772	-0.000104	-0.000887	0.058472	0.001799	0.058467
135	0.00316	0.032969	0.009176	0.014879	0.036128	0.019105	0.020469	0.001139	0.021192	0.000448	0.003818	-0.000381	-0.000527	0.002564	-0.00014	0.001	0.000152	0.096021	0.000614	0.000418	-9e-06	0.001164	0.001766	0.003061	0.000894	-0.000602	-0.000179	-0.000557	0.000629	0.012957	0.041025	0.009969	0.039583	0.001021	0.010164	0.001194	5e-06	0.008591	0.000996	0.015719	0.001641	-0.00013	0.001748	0.000801	0.000291	-0.00065	0.058939	0.002126	0.056901
136	0.002834	0.03456	0.010925	0.016798	0.036988	0.018211	0.020768	0.001288	0.020903	-0.000717	0.002919	-0.000807	-0.000756	0.002642	-0.001204	0.000547	-0.000236	0.092644	-0.000376	0.001739	-0.000315	0.002016	0.002661	0.002953	-0.000125	-0.00075	-0.000651	-0.000425	0.000883	0.014373	0.041611	0.010044	0.037089	0.000898	0.010245	0.001385	-0.000426	0.008819	0.000494	0.015139	0.002055	-0.00035	0.000185	0.000738	0.000805	0.000622	0.058822	0.001884	0.049704
137	0.002705	0.035281	0.01134	0.016799	0.036701	0.016792	0.020287	0.000977	0.021769	-0.00043	0.003338	-0.000666	-0.001292	0.002524	-0.000475	0.000265	-0.00041	0.09229	-0.000516	0.00118	-0.000669	0.001644	0.002534	0.003836	0.00037	-0.000531	-0.00149	-0.000947	0.001418	0.014802	0.042247	0.010218	0.035822	0.001255	0.010912	0.000914	-0.000564	0.008375	0.000188	0.015101	0.002912	-0.000596	-0.000925	0.00022	0.000909	-0.000213	0.059974	0.001523	0.048729
138	0.003803	0.044074	0.008258	0.019293	0.026864	0.015514	0.026629	-0.000394	0.019322	0.002091	0.003078	-0.003081	-0.000605	0.003218	-0.001039	-0.000834	0.002133	0.084769	0.005564	0.003506	-0.005175	-0.001442	0.0015	0.005762	0.000114	-0.000465	0.000191	-0.00325	0.001809	0.017608	0.041459	0.013422	0.038768	0.003196	0.010636	-0.001355	0.001044	0.00605	-0.003805	0.008028	0.002276	0.000301	0.001962	0.002732	0.003829	0.000976	0.05982	0.003373	0.060491
139	0.000541	0.039479	0.005681	0.02097	0.026374	0.012941	0.031409	0.001184	0.01476	-0.003296	0.00608	-0.004636	-0.001537	0.003833	0.004264	0.002925	0.001917	0.082673	0.002596	0.00361	-0.005348	-0.001137	0.000292	0.005533	0.001874	-0.001704	-0.004198	-0.005498	0.00224	0.021696	0.04279	0.014967	0.034182	0.002925	0.010262	0.00045	0.000531	0.008525	-0.003367	0.008277	0.006517	-0.003026	0.002512	0.001374	0.004716	0.002526	0.05404	0.006282	0.065916
140	0.001413	0.036194	0.003971	0.026003	0.022014	0.017502	0.030249	0.00269	0.008514	-0.005692	0.009547	0.005075	0.003349	0.004455	-0.00019	0.007546	0.001869	0.067613	-0.005163	-0.002345	-0.00772	-0.009447	-0.000443	0.005853	0.000717	0.002547	-0.002906	-0.002577	-0.011188	0.024141	0.038372	0.004618	0.025606	0.002678	0.005944	0.001775	0.005758	0.017734	-0.00526	0.017908	0.006399	-0.002122	0.009234	0.001762	-0.001293	-0.000195	0.053971	0.005288	0.068199
141	-0.000783	0.030002	0.002041	0.022224	0.026145	0.014869	0.031474	0.001037	0.01072	-0.002187	-0.001385	0.007901	0.001494	0.003561	0.001992	0.013864	-0.005074	0.072094	-0.009513	-0.010568	-0.012925	-0.005664	0.004731	0.01453	0.003407	0.002663	-0.003733	0.004951	-0.004775	0.020736	0.037343	0.002763	0.032453	-0.005346	0.012381	-0.001222	0.000371	0.00437	0.0054	0.019954	-0.000547	-0.004878	0.001122	0.000118	-0.006947	-0.00236	0.073576	0.003089	0.050205
142	0.001574	0.043152	0.004187	0.008344	0.033569	0.007891	0.026416	-0.001692	0.014581	-0.00638	-0.001182	0.011504	0.002437	-0.000442	0.000666	0.012063	-0.005263	0.063364	-0.01759	-0.011564	-0.019567	-0.005731	0.00867	0.020808	0.005493	-0.01202	0.007407	0.009514	-0.005186	0.016689	0.033628	-0.003191	0.029517	-0.004671	0.008805	0.002391	-0.003549	0.000415	0.005023	0.028246	-0.002833	0.001755	-0.007704	-0.000601	-0.007083	-0.001558	0.077737	-0.000516	0.049777
143	-0.005431	0.045014	0.001759	0.001417	0.029668	0.007947	0.023771	-0.001902	0.01308	-0.002955	-0.007642	-0.008185	-0.00411	0.003699	-0.000375	0.013313	-0.006621	0.070725	-0.005734	-0.003087	-0.018857	0.007837	0.00858	0.010645	0.002735	-0.012951	0.008772	0.008786	0.003378	0.013605	0.024126	0.005399	0.046962	-0.005672	0.008694	0.001828	0.00323	-0.006001	0.008373	0.02094	-0.007521	0.004533	-0.011425	-0.006264	-0.006642	-0.001731	0.064558	-0.002031	0.040665
144	0.003158	0.028632	0.009591	-0.000901	0.032244	0.017084	0.005645	0.000703	0.006463	-0.004839	-0.001176	-0.005265	-0.007374	0.00401	0.00124	0.002652	-0.000492	0.059971	-0.00047	-0.0026	-0.011467	-0.005457	0.003127	-0.001112	0.005059	-0.019938	0.01354	0.004246	0.002227	0.011255	0.016489	0.00808	0.05164	0.007625	0.014669	0.007178	0.003999	-0.002315	0.003583	0.016927	0.004955	0.00077	-0.007335	-0.023264	0.002656	-0.001707	0.055403	7e-05	0.04943
145	0.014825	0.02015	0.005673	0.005138	0.017039	0.01768	0.017171	-0.00134	0.012594	0.006497	0.000629	0.000273	-0.003762	0.006421	0.007989	0.005113	-0.001381	0.081666	0.008078	-0.004705	0.001314	-0.000304	0.000646	-0.000454	0.003928	-0.00076	0.004068	0.008211	0.003323	0.004434	0.026734	0.012303	0.047337	0.010163	0.010228	0.002852	0.008188	-0.003516	0.006276	0.021462	0.004191	-0.006508	0.010656	-0.016051	0.003937	-0.00317	0.057219	0.002777	0.049056
146	0.02425	0.016896	-0.001995	0.024501	0.006873	0.02127	0.016049	0.001312	0.02905	0.002214	-0.004677	0.017072	0.000253	0.007217	0.011543	-0.002723	-1.1e-05	0.083878	0.000309	-0.004436	-0.000943	-0.00994	0.003149	0.005716	0.011112	0.000874	0.003306	0.013939	0.002127	0.000311	0.034027	0.014041	0.022258	0.009478	0.011454	0.002738	0.007072	0.000993	0.004044	0.020575	0.006739	-0.015953	0.008267	-0.000147	0.006228	-0.004132	0.06249	0.013545	0.068629
147	0.025019	0.026606	-0.004654	0.031142	0.006634	0.01727	0.019591	0.006013	0.03679	0.006006	-0.005486	0.010753	-0.006062	0.008304	0.014283	-0.000286	0.005982	0.094326	-0.009161	0.015898	-0.001664	0.002651	0.002517	0.001508	0.007599	-0.000175	0.002609	0.006168	0.001253	0.001819	0.043174	0.021332	0.016255	0.01121	0.005249	-0.004125	0.005751	0.008391	0.002509	0.035024	0.018012	-0.016157	0.004407	0.013473	-0.000876	0.001082	0.046317	0.020479	0.065622
148	0.005988	0.02993	-0.001779	0.027282	0.040676	0.015733	0.01391	0.014718	0.019974	-0.00347	-0.006954	0.004752	-0.007114	0.007502	0.001825	0.001762	0.006267	0.085973	-0.006238	0.013489	-2.5e-05	-0.000506	0.001475	0.001532	0.008576	-0.005386	0.001648	0.000833	0.003322	0.02101	0.050102	0.015173	0.041505	0.004183	0.016286	0.003563	-0.000175	0.014403	-0.004342	0.019803	0.016491	-0.008017	0.000498	0.009519	0.000266	0.001705	0.040301	0.012874	0.077582
149	0.003165	0.02967	0.000968	0.023937	0.04528	0.01758	0.015047	0.00916	0.010747	0.002017	0.000759	0.005316	-0.007914	-0.001576	0.000823	0.002595	0.004651	0.090695	-0.002092	0.012019	0.010305	-0.000532	-0.000907	0.003416	0.000269	-0.006908	-0.000728	-0.0003	0.000884	0.030681	0.042217	0.012398	0.051592	0.012757	0.02136	0.003576	0.003302	0.01409	-0.005244	0.010544	0.016714	-0.005938	-0.002467	0.001942	0.00054	-0.000937	0.04463	0.004963	0.092506
150	-0.000977	0.022116	0.000128	0.018058	0.041992	0.014593	0.031391	0.005508	0.009133	-0.005369	0.000794	0.001838	-0.002736	-0.000428	0.014273	0.001147	-0.000298	0.102449	0.003822	-0.000127	0.010912	-0.001319	-0.002429	0.018703	0.002683	-0.008315	0.010245	0.00656	0.001451	0.032419	0.046312	0.004758	0.05039	0.009031	0.016509	0.006893	0.005967	0.010269	-0.002985	0.021829	0.006142	0.00102	-0.002814	-0.00474	-0.000582	-0.008389	0.052997	0.0015	0.096355
151	-0.000451	0.016766	-0.009955	0.013614	0.027824	0.015564	0.034386	-0.003426	0.015359	-0.00254	-0.000481	0.003707	0.002123	-0.002423	0.01452	-0.008739	-0.001719	0.088235	-0.000682	0.003263	0.010899	-0.001204	0.004997	0.021008	3.9e-05	0.006661	0.015694	0.008591	-0.001652	0.022384	0.035807	-0.000455	0.034846	0.012722	0.013771	0.000349	0.005526	0.004677	0.005196	0.027718	0.00632	0.004941	-0.006482	-0.006981	-0.000527	-0.014958	0.057332	-0.000623	0.089097
152	0.000224	0.022687	0.000845	0.007162	0.023657	0.012342	0.022606	0.0035	0.011475	-0.006615	0.005491	0.001209	0.002459	0.003347	0.01098	-0.002302	-0.006109	0.073463	0.000938	-0.005081	-0.000432	0.001331	0.009896	0.019994	-0.001266	0.000451	0.015915	0.006714	-0.002158	0.031109	0.047457	0.002309	0.035449	0.006602	0.006922	0.000452	-0.001156	-0.000627	0.003207	0.01969	0.000526	0.002608	-0.006787	-0.006599	0.001621	-0.00881	0.052746	-0.000463	0.050167
153	0.004891	0.020785	0.003677	0.007003	0.023392	0.012394	0.009671	0.0055	0.0198	-0.002139	0.003158	0.000687	-0.001184	0.00105	-0.000968	-0.002305	-0.006597	0.076004	0.003222	-0.002587	-0.000168	0.002986	0.008182	0.009775	-0.002896	0.002058	0.003209	0.001883	-0.005654	0.030118	0.035712	0.001287	0.040948	0.005915	0.009644	0.003316	-0.009519	-0.005058	0.003225	0.008945	-6.2e-05	0.004294	-0.007899	-0.009791	0.00358	-0.010307	0.055541	-0.002733	0.054548
154	0.004817	0.023034	0.012537	0.006891	0.022249	0.014831	0.005649	0.009998	0.01598	0.000926	0.004475	0.000644	-0.00129	0.001024	3.2e-05	0.003416	-0.006053	0.079476	0.005357	-0.002185	0.00203	0.002869	0.005073	0.009658	-0.001825	-0.017744	-0.00017	-0.000137	-0.002849	0.026286	0.036741	-0.003005	0.039778	-0.00136	0.007434	0.003745	-0.009088	-0.00087	0.000492	0.003944	-0.000357	-0.000915	-0.002187	-0.009342	0.001546	-0.005754	0.061215	-0.000801	0.053527
155	0.006449	0.011769	0.0113	0.007412	0.021338	0.018272	0.007117	-0.003646	0.023478	-0.014141	0.000415	0.000744	0.000745	0.003285	-0.000191	0.000204	-0.001453	0.092624	0.004297	0.002617	0.003503	0.001396	-0.001742	-0.001627	1.8e-05	-0.018067	-0.002184	0.000314	0.001634	0.012036	0.02314	-0.001892	0.027201	-0.004707	0.009219	0.003555	-0.004533	0.005706	0.001907	0.022775	0.009119	0.001367	0.000704	-0.002255	0.001086	-0.004858	0.049603	-0.000491	0.062561
156	0.007706	0.018125	0.024627	0.008842	0.027804	0.019043	0.013152	-0.002649	0.017719	-0.018572	0.000295	-0.003091	0.005796	0.006527	-0.001108	-0.001049	0.005632	0.078517	0.003856	0.003546	0.008808	-0.00182	-0.000304	-0.00473	-0.001549	-0.012536	0.000134	-0.005427	0.001932	0.010372	0.033512	0.011286	0.016303	-0.001516	0.014776	0.001065	-0.000428	0.005606	-0.000196	0.022037	0.003776	-0.003234	-0.002134	0.005874	-0.00094	0.004678	0.064091	0.001997	0.055571
157	0.007467	0.01869	0.017099	0.008051	0.033196	0.018137	0.009562	-0.005319	0.022731	-0.014618	0.001585	-0.000184	0.001876	0.005818	-0.005334	-0.000418	0.002999	0.067663	0.00157	0.001554	0.000171	0.000203	6.3e-05	-0.006546	-0.000112	0.00556	0.004649	-0.002608	-0.000424	0.014632	0.029273	0.01221	0.025716	0.004427	0.013994	0.002765	-0.001692	0.006568	-0.003208	0.022292	0.006882	0.000422	-0.003217	0.010637	-0.003065	0.010041	0.05145	0.003676	0.063964
158	0.006418	0.02575	0.012595	0.008691	0.030692	0.021529	0.009897	0.002182	0.018872	-0.005439	0.002218	-0.001298	0.001426	0.004651	-0.002544	-0.000537	0.003254	0.074074	-0.000876	-0.00094	7.6e-05	-0.000999	0.000635	-0.000785	-0.001506	0.006751	0.005081	-0.002269	-0.000926	0.010375	0.0356	0.011941	0.037255	0.003959	0.010161	0.001684	-0.001871	0.009592	-0.004469	0.013137	0.002523	0.000597	-0.004224	0.006683	0.00067	0.005159	0.063724	-0.00268	0.067642
159	0.010001	0.025777	0.004595	0.009934	0.035964	0.020567	0.009856	0.001231	0.015345	-0.000841	0.004684	0.000895	0.000603	0.003646	-0.002391	0.000414	-6.5e-05	0.071764	-0.004324	-0.004854	-0.004575	0.000576	0.001071	-0.000906	0.001875	0.006147	0.004589	0.000349	0.001002	0.012857	0.036292	0.00639	0.042997	0.002358	0.008499	-0.000348	-0.001809	0.014467	-0.002845	0.010245	0.006297	0.00703	-0.002681	0.005496	0.001941	0.006181	0.055194	-0.000739	0.072993
160	0.008421	0.027374	0.009109	0.012146	0.027788	0.016773	0.013329	0.003007	0.013107	-0.003344	0.00541	-0.003688	0.00098	0.002971	0.000321	0.003146	0.001577	0.083312	-0.002281	-0.004887	0.000577	0.000488	0.000204	0.002951	0.001272	0.003504	0.000873	-0.002804	0.000391	0.010559	0.04429	0.004352	0.040488	-0.000763	0.007261	-0.000245	0.001992	0.013162	-0.00011	0.009184	-0.001423	0.005929	-0.000247	0.002589	0.003381	0.001414	0.057318	-0.003009	0.067454
161	0.01422	0.021762	0.011715	0.014653	0.027455	0.013436	0.014768	-0.000752	0.015847	-0.004206	0.005886	-0.002251	-0.000667	0.002335	-0.003116	0.003791	0.003356	0.075741	0.002002	-0.004501	0.004225	0.001866	0.000972	0.001586	0.002532	0.00192	0.0022	-0.001813	0.001917	0.011318	0.04617	0.000179	0.036349	0.003232	0.009511	-0.001076	0.002265	0.013914	0.00208	0.009528	-0.004388	0.007211	0.001876	0.004011	0.001004	0.003478	0.050042	0.001207	0.06496
162	0.006294	0.023816	0.010385	0.019464	0.020509	0.015013	0.019913	-0.000605	0.015627	-0.002434	0.005083	-0.003609	-0.000605	0.000502	0.000229	0.003525	0.006059	0.079671	0.00714	-0.002426	0.009261	0.001901	0.001356	0.003013	-0.000475	0.001213	-0.003192	-0.002164	0.000781	0.007194	0.038925	-0.001165	0.039907	0.002694	0.005673	0.001054	0.003843	0.014565	0.002853	0.014535	-0.006603	0.001594	0.003732	0.005623	-0.001612	0.002247	0.052537	-0.002258	0.060791
163	0.010163	0.018944	0.003382	0.032469	0.018932	0.019257	0.021322	-0.002656	0.00816	-0.003171	0.003555	-0.001299	-0.003735	-0.000546	0.00036	-0.000998	0.012156	0.0867	0.009359	-0.002846	0.013318	0.000129	0.003104	0.000115	-0.001344	-0.002005	-0.004439	-0.001875	0.000355	0.007144	0.030631	-0.000179	0.046937	0.006263	0.008854	-0.002677	0.000981	0.015708	0.005576	0.012134	0.001062	0.008549	0.007249	0.003976	-0.001994	0.001576	0.060111	-0.00255	0.062565
164	0.001189	0.029668	0.00608	0.032151	0.025003	0.01556	0.022952	-0.003921	0.000324	-0.002123	0.00129	0.000152	-0.000372	-0.00015	0.002707	-0.001146	0.009267	0.094864	-0.000984	-0.004275	-0.004699	0.000936	0.006798	0.000833	8.9e-05	-0.004175	-0.013246	-0.007452	-0.002184	0.014714	0.038475	0.00091	0.045748	-0.003601	0.008644	0.000258	0.00071	0.013265	0.006573	0.016399	0.004387	0.012126	0.007613	-0.000646	-0.006183	0.001988	0.054985	0.000956	0.066051
165	0.006297	0.032595	0.013202	0.01863	0.022408	0.020652	0.014981	-0.012333	0.012488	-0.017275	0.003323	6.6e-05	0.000373	0.000988	-0.003791	0.00271	0.00351	0.09495	-0.004069	0.001253	-0.011306	-0.000697	0.008342	0.000885	0.000633	-0.002506	-0.001296	-0.003454	-0.003783	0.009125	0.055772	0.004485	0.045087	-0.000283	0.011945	0.003096	-0.002261	0.00866	0.00435	0.010705	-0.005464	0.003093	0.004746	-0.002288	0.004063	0.002491	0.04834	-0.0073	0.073201
166	0.00782	0.035925	0.012843	0.009687	0.016891	0.015638	0.013796	-0.005359	0.012448	-0.004207	0.003484	0.000591	-0.002448	0.003431	-0.001536	0.000921	0.002786	0.080274	0.003187	0.003674	-0.001631	0.003202	0.004884	0.001118	-0.000837	-0.003268	0.00191	0.002282	-0.00222	0.007526	0.040308	0.006013	0.038165	0.008493	0.008334	0.001699	-0.003179	0.008985	0.003695	0.01595	-0.006141	-0.00258	-0.001323	-0.004404	-0.001856	0.002947	0.049196	0.006716	0.077426
167	0.010307	0.029152	0.014814	0.010469	0.023143	0.016282	0.009626	8e-05	0.014205	-0.005115	0.004751	-0.004014	-0.006163	0.00171	-0.003076	-0.000333	-0.001128	0.082377	0.011926	0.000144	0.000647	0.003304	0.001971	0.002365	-0.000997	-0.006524	-0.000532	0.000899	-3.4e-05	0.010674	0.039103	0.011006	0.041438	0.007953	0.00664	0.001202	-0.001975	0.006023	0.004159	0.011237	-0.004091	0.000348	-0.003749	-0.00018	0.000515	0.0009	0.053744	0.004513	0.066712
168	0.006999	0.024928	0.017073	0.013695	0.030038	0.015932	0.013449	0.000974	0.019445	-0.004715	0.004367	-0.001575	-0.004175	0.001353	-0.001011	-0.000128	0.001018	0.075514	0.006008	0.000835	0.000646	0.002851	0.000125	0.002662	0.000264	-0.006975	-0.000998	-0.000365	0.000294	0.016417	0.0331	0.008894	0.037424	0.005794	0.005792	-0.001593	0.000121	0.006027	0.002445	0.010137	-0.001457	0.003721	-0.002393	0.000966	-0.002329	0.003162	0.05557	0.004397	0.057093
169	0.004771	0.021646	0.012215	0.012745	0.026192	0.018707	0.013094	0.002138	0.016651	0.001289	0.003367	0.0014	-0.000682	0.00173	-0.001858	0.000944	-0.000478	0.081097	0.001987	0.002502	0.001156	0.00225	-2.2e-05	0.002285	0.000595	-6.6e-05	-0.001685	-0.000695	0.000358	0.013504	0.0391	0.008608	0.039066	0.001138	0.009009	0.00031	0.000169	0.007234	0.002026	0.017186	0.000383	0.001886	8.1e-05	-7e-06	9.9e-05	-8.8e-05	0.059223	0.002797	0.058459
170	0.004001	0.021991	0.011864	0.01349	0.026749	0.0181	0.014241	0.002024	0.017239	-0.000323	0.003083	0.002165	0.000127	0.001676	-0.00173	0.000956	-8e-05	0.081252	0.001633	0.00232	0.000542	0.001155	1.6e-05	0.002752	0.000713	0.000539	-0.001367	-0.000923	0.0004	0.014589	0.039661	0.007568	0.038378	0.000829	0.009461	0.000736	4.2e-05	0.008442	0.00151	0.01787	0.001017	0.001105	0.000793	0.000117	0.000592	0.000484	0.058959	0.002846	0.059091
171	0.003804	0.021973	0.010797	0.012939	0.025409	0.018636	0.013696	0.002104	0.016507	0.000299	0.002881	0.002151	0.000212	0.001705	-0.00242	0.00106	-0.000293	0.082738	0.001798	0.002047	0.000596	0.001188	9.5e-05	0.002797	0.000732	0.000908	-0.000937	-0.001019	0.000357	0.013877	0.04048	0.007762	0.038319	0.000595	0.009827	0.001024	-0.000202	0.008215	0.001216	0.01834	0.001134	0.000766	0.000983	0.00013	0.000906	-3.4e-05	0.059235	0.00324	0.059558
172	0.003106	0.022987	0.010033	0.013837	0.02765	0.017793	0.017165	0.000872	0.017537	-0.005304	0.002176	0.001841	0.000425	0.001482	-0.002539	0.000598	8.1e-05	0.0828	0.000484	-0.000162	-0.00061	-0.000964	0.000911	0.002997	0.000945	-0.00072	-0.000538	-0.001274	4.4e-05	0.017088	0.041469	0.005481	0.034037	0.000783	0.01139	0.001477	-0.000589	0.008969	0.001321	0.01784	0.000526	-0.000314	0.001366	0.000935	0.002009	-1.9e-05	0.060946	0.00252	0.064388
173	0.003208	0.02277	0.006807	0.010691	0.025994	0.019959	0.01595	-0.000262	0.01636	-0.002551	0.002164	-1.3e-05	-0.00097	0.00211	-0.003447	0.000684	-0.000721	0.083105	-0.00289	-0.001229	0.001567	0.000434	0.001187	0.001069	0.00108	-0.001817	-0.000681	-0.000517	0.000375	0.013491	0.038182	0.006387	0.028788	0.000765	0.01147	0.00121	-0.000216	0.005749	0.002699	0.017809	-0.002456	0.000319	-0.000156	8.9e-05	0.001627	-0.002912	0.06688	0.002471	0.065592
174	0.003222	0.021964	0.007555	0.012879	0.028579	0.015783	0.016823	0.000491	0.015555	-0.004361	0.00198	-0.000462	-0.000877	0.002858	-0.001816	0.001125	-0.000647	0.087746	-0.001591	-0.000866	0.001579	0.000663	0.000667	0.000452	0.001279	-0.002683	-0.001194	0.000128	0.000969	0.014738	0.036555	0.006487	0.030015	0.002436	0.011878	0.002003	0.000677	0.007201	0.002468	0.017806	-0.002253	0.000835	-0.001503	-0.001083	0.00099	-0.001863	0.066815	0.000822	0.068869
175	0.000667	0.023367	0.008685	0.01187	0.029493	0.015571	0.012065	8.4e-05	0.015287	-0.002899	0.003765	0.000965	0.000261	0.002509	-0.002784	0.001147	0.000786	0.090438	-0.000547	-0.001772	-0.000136	0.000994	-8.9e-05	0.001791	0.001286	-0.001907	-0.000501	0.000166	0.002441	0.013008	0.036164	0.008574	0.031721	0.001882	0.010204	0.00229	0.001527	0.013566	0.000926	0.015312	0.001504	0.000928	-0.000116	-0.002116	0.001979	-0.001383	0.066124	-0.001839	0.062893
176	0.001206	0.021667	0.009067	0.012486	0.027793	0.016103	0.012375	-0.000176	0.014322	-0.006002	0.003681	0.000485	-0.000101	0.002555	-0.00261	0.001184	0.000804	0.089848	-0.000388	-0.002104	-0.000854	0.000732	9.4e-05	0.001231	0.000882	-0.002265	-0.001127	2.9e-05	0.000381	0.013152	0.039095	0.00835	0.03387	0.002614	0.011314	0.002003	0.000387	0.012956	0.000683	0.014944	0.001643	0.001012	0.00101	-0.001703	0.002067	-0.001237	0.066108	-0.00216	0.063122
177	-0.000353	0.022075	0.013472	0.008792	0.031041	0.021989	0.006401	-0.000195	0.013839	-0.009137	0.006808	0.002875	-0.00058	0.0004	-0.002109	-0.001484	0.004536	0.075528	-0.002392	-0.00247	-0.003965	0.000539	0.000839	0.001635	0.000769	0.000323	-0.003919	0.001483	-0.001127	0.009481	0.046084	0.009951	0.03611	0.000561	0.007214	-0.000488	0.000652	0.019835	0.003358	0.012452	0.003288	-0.000697	0.006047	-0.002428	0.002513	-0.00218	0.067884	-0.005676	0.058435
178	0.003355	0.016083	0.005619	0.014527	0.023511	0.021781	-0.002769	0.007606	0.01191	-0.007587	-0.000379	-0.002675	-0.007457	0.002089	-0.003682	-0.000465	0.00701	0.081916	-0.000462	-0.001836	-0.006465	-0.003038	0.002463	-0.002695	0.004543	0.002613	-0.004519	0.008113	-0.005692	0.007564	0.06771	0.020864	0.030722	0.013744	0.001442	-0.001988	0.007865	0.005184	-0.00171	0.015942	-0.002215	-0.002074	0.007271	-0.004706	-0.003226	-0.003709	0.072026	0.006176	0.057098
179	0.001237	0.028848	0.024685	0.01717	0.022503	0.024142	0.006731	0.007479	0.012388	-0.008768	-9.1e-05	-0.001051	-0.002256	-0.000695	-0.001911	0.002653	0.012878	0.073818	0.001781	0.000221	-0.005926	-0.003115	0.002107	0.001946	0.002966	0.010349	-0.001903	0.008608	-0.00133	0.005822	0.046594	0.016643	0.025729	0.008256	0.006641	-0.002084	0.017782	0.004374	-0.001791	0.018146	-0.001444	9.7e-05	-0.003486	-0.00569	-0.006351	0.004142	0.066169	0.002047	0.063763
180	0.005097	0.03338	0.033836	0.013747	0.018832	0.012417	0.010761	0.003786	0.008093	-0.00197	0.001331	-0.000235	-0.000163	0.004317	-0.003619	0.001793	0.005457	0.080526	0.016097	-0.00117	-0.004603	-0.001782	0.005943	0.001989	0.000875	0.01127	-0.000943	0.000574	-0.001177	0.010477	0.041019	0.011615	0.027737	0.003405	0.015155	-0.001446	0.004658	0.008114	-0.004778	0.014098	0.002239	0.006582	0.003446	-0.005623	-2.5e-05	0.002696	0.093318	0.002501	0.064987
181	0.001639	0.031417	0.023593	0.011616	0.029177	0.005879	0.010225	0.003209	0.014248	0.00469	-0.00066	0.002371	-9e-06	0.001744	-0.000986	0.0033	0.003788	0.08916	0.014256	-0.002182	-0.002625	0.002477	0.003954	0.004748	-0.00031	0.001957	-0.002928	-0.001309	0.002878	0.010572	0.027977	-1.5e-05	0.030356	0.004022	0.013795	-0.000469	8e-05	0.006408	-0.005413	0.019371	-0.008698	0.004655	0.002585	-0.002306	-0.003257	0.003472	0.084694	0.007475	0.081815
182	0.003751	0.017603	0.012474	0.008486	0.026936	0.012473	0.011333	0.004534	0.018325	-0.004033	0.002633	0.002354	-0.00176	0.005234	0.002479	0.003052	0.003693	0.094603	0.008583	-0.002055	-0.000701	0.002188	0.004915	0.001754	0.001972	-0.001099	-0.003198	0.002214	-0.00074	0.01159	0.036129	0.008904	0.04033	-0.000783	0.006674	0.002769	0.001274	0.003578	-0.007299	0.018581	-0.003458	0.000744	-4.6e-05	-0.001532	-0.001532	-0.000374	0.066428	0.002474	0.068287
183	0.003436	0.015906	0.009374	0.007873	0.026559	0.015238	0.011292	0.004575	0.022723	-0.003431	0.002985	0.002459	-0.001886	0.003934	0.003906	0.004463	0.004555	0.093495	0.004241	-0.002162	3.5e-05	0.001087	0.003545	0.002427	0.001473	-0.002217	-0.003527	0.003727	-0.000168	0.010337	0.037476	0.01016	0.04181	-0.001088	0.003506	0.003296	0.004648	0.001272	-0.006979	0.021892	-0.003586	-0.000235	-0.003377	-0.000887	-0.00247	-0.000499	0.05484	0.002464	0.065217
[truncated: 134 more columns]

## Sheet: c
Sample	Replicate 1	Replicate 2	Average
-SC -ppGpp	21.1771	15.9206	18.5488
-SC +ppGpp	6.4223	9.28799	7.85515
+SC -ppGpp	10.4728	12.9937	11.7333
+SC +ppGpp	4.42501	10.2415	7.33327
