# Supplementary material for: Observation of coordinated RNA folding events by systematic cotranscriptional RNA structure probing
Source: Nat Commun. 2023 Nov 29;14:7839. doi: 10.1038/s41467-023-43395-9 (PMC10687018; doi:10.1038/s41467-023-43395-9)
Supplement: Supplementary file 6 — Source Data [file 41467_2023_43395_MOESM6_ESM.zip › Source_Data/FigS10_Source_Data.xlsx]

## Sheet: a
transcript_length	TECprobe_ZTP_0mM_BzCN_cat_SM_20to173_nt24	TECprobe_ZTP_0mM_BzCN_cat_SM_20to173_nt25	TECprobe_ZTP_0mM_BzCN_cat_SM_20to173_nt26		TECprobe_ZTP_1mM_BzCN_cat_SM_20to173_nt24	TECprobe_ZTP_1mM_BzCN_cat_SM_20to173_nt25	TECprobe_ZTP_1mM_BzCN_cat_SM_20to173_nt26			transcript_length	CoTxnSHAPEseq_ZTP_0mM_20to173_nt23	CoTxnSHAPEseq_ZTP_0mM_20to173_nt24		CoTxnSHAPEseq_ZTP_1mM_20to173_nt23	CoTxnSHAPEseq_ZTP_1mM_20to173_nt24
20										20
21										21
22										22
23										23	0			0
24	0				0					24	0	0		0	0
25	1.2e-05	0			-2.7e-05	0				25	0	0		0	0
26	6.7e-05	8.7e-05	0		0.000236	6.2e-05	0			26	0.0270542	0		0.0358445	0
27	4.7e-05	0.000417	1.2e-05		0.000298	3e-06	1.5e-05			27	0.00867903	0		0.0199069	0
28	8e-06	0.000802	5.5e-05		0.000267	0.000272	-7e-06			28	0.0986453	0		0.189316	0.00753066
29	0.000397	0.001738	0.000236		0.000169	0.001232	0.000199			29	0.153683	0		0.136734	0.0190808
30	0.000267	0.002516	0.001259		0.000182	0.001883	0.000902			30	0.199697	0.0115719		0.197446	0.00377462
31	0.000182	0.002337	0.001119		8.3e-05	0.001792	0.000821			31	0.141737	0.0454403		0.153363	0.0357334
32	2.4e-05	0.002236	0.001191		6.1e-05	0.001667	0.00079			32	0.0849069	0.0116196		0.124052	0.00420559
33	-1.7e-05	0.00153	0.000967		-0.000136	0.00096	0.000292			33	0.137416	0.0644952		0.165269	0.033442
34	-2e-05	0.000942	0.000723		5.6e-05	0.000353	0.000242			34	0.146035	0.0688558		0.140392	0.00312181
35	-0.000214	0.00038	0.00068		4.1e-05	-0.000542	0.000485			35	0.18555	0.0702755		0.264272	0
36	0.000212	2.9e-05	0.00013		0.000261	-0.001057	0.000287			36	0.137841	0.0304143		0.122805	0.0241627
37	0.000426	0.000151	0.000166		0.000385	-0.000834	0.000114			37	0.257254	0.0610287		0.298028	0.0541082
38	0.001437	0.000755	0.000555		0.001023	-6e-05	-0.000337			38	0.312444	0.090076		0.287785	0.0388594
39	0.001578	0.0009	0.001355		0.001271	0.000435	-0.000461			39	0.435444	0.0800996		0.447679	0.0418434
40	0.001661	0.001088	0.001692		0.00135	0.000439	-0.000301			40	0.409186	0.127037		0.466998	0.105225
41	0.002146	0.001782	0.002757		0.002196	0.000731	0.000732			41	0.568103	0.101356		0.611804	0.0774873
42	0.002746	0.002327	0.003891		0.00278	0.001369	0.002133			42	0.632108	0.159938		0.672157	0.155898
43	0.003111	0.002709	0.004831		0.002918	0.001451	0.002705			43	0.775364	0.275428		0.846405	0.269684
44	0.004079	0.002795	0.006964		0.002776	0.001856	0.003982			44	0.643628	0.297005		0.593653	0.258951
45	0.003693	0.00236	0.006255		0.002455	0.001822	0.003595			45	0.758167	0.231258		0.759707	0.232809
46	0.00345	0.002557	0.005741		0.002476	0.002794	0.003854			46	0.787181	0.219823		0.829829	0.193029
47	0.002869	0.002598	0.006777		0.002509	0.002992	0.004606			47	0.945608	0.255872		0.75485	0.224183
48	0.002814	0.002078	0.006241		0.002053	0.001658	0.004807			48	0.810054	0.261817		0.861455	0.201826
49	0.00306	0.002081	0.007225		0.002291	0.00132	0.005563			49	0.932657	0.387582		0.859662	0.29146
50	0.00338	0.001834	0.006775		0.002242	0.00062	0.005647			50	0.811039	0.289252		0.663562	0.312985
51	0.004212	0.003722	0.007218		0.002429	0.001972	0.006108			51	0.71347	0.241352		0.688656	0.195268
52	0.004051	0.004315	0.006344		0.002231	0.002465	0.006406			52	0.606566	0.26765		0.597596	0.161616
53	0.004599	0.006487	0.004148		0.002157	0.004827	0.006847			53	0.744623	0.323021		0.70439	0.195426
54	0.003804	0.002743	0.005776		0.00278	0.003513	0.005514			54	0.675209	0.291878		0.471087	0.295669
55	0.003645	0.002606	0.00569		0.002758	0.003639	0.005258			55	0.636331	0.297388		0.63111	0.223005
56	0.003286	0.002934	0.006414		0.002678	0.002835	0.006171			56	0.589616	0.309986		0.667302	0.188663
57	0.003191	0.003404	0.007275		0.002169	0.002815	0.006636			57	0.520058	0.277973		0.538637	0.254949
58	0.003313	0.003323	0.007777		0.002228	0.002709	0.006734			58	0.507137	0.310729		0.563009	0.192032
59	0.003162	0.002835	0.008564		0.001974	0.002863	0.006332			59	0.826032	0.587868		0.941169	0.414975
60	0.002185	0.004198	0.008991		0.002319	0.003094	0.00666			60	0.483049	0.510515		0.751725	0.567453
61	0.002307	0.004109	0.008602		0.002147	0.003384	0.006954			61	0.560948	0.371049		0.595487	0.328989
62	0.00256	0.003402	0.008831		0.001909	0.00292	0.00655			62	0.577258	0.307903		0.68496	0.322075
63	0.002881	0.002803	0.007037		0.001609	0.002608	0.006536			63	0.60261	0.352167		0.720427	0.380924
64	0.00282	0.002947	0.007027		0.001735	0.002506	0.006325			64	0.545575	0.349046		0.6626	0.343618
65	0.002428	0.003502	0.0072		0.001582	0.00246	0.006416			65	0.574424	0.305874		0.75832	0.341236
66	0.001986	0.004014	0.008053		0.001674	0.002363	0.006188			66	0.606522	0.400098		0.71857	0.406575
67	0.002016	0.003549	0.008046		0.001573	0.002354	0.006476			67	0.648857	0.392036		0.737279	0.566716
68	0.002343	0.003886	0.007266		0.001889	0.002224	0.006135			68	0.724465	0.532942		0.825279	0.482957
69	0.002491	0.00365	0.007303		0.0019	0.001997	0.00632			69	0.85822	0.485509		0.84769	0.600022
70	0.002471	0.004089	0.006917		0.00185	0.002056	0.00589			70	0.96696	0.604406		0.861998	0.539054
71	0.002629	0.002641	0.00749		0.001481	0.00248	0.005381			71	1.08796	0.638102		0.987814	0.652589
72	0.00253	0.00251	0.007118		0.001591	0.003521	0.004225			72	1.10748	0.724524		1.15086	0.646826
73	0.00287	0.002629	0.00675		0.002032	0.002922	0.003372			73	1.02655	0.706512		1.14252	0.68273
74	0.002868	0.004189	0.006489		0.002285	0.003158	0.004312			74	1.28404	0.785331		1.1834	0.813686
75	0.003196	0.004455	0.005687		0.002369	0.002262	0.003956			75	1.19838	0.798136		1.13121	0.706162
76	0.003332	0.004206	0.005498		0.002111	0.002609	0.004132			76	1.32592	0.84226		1.21171	0.728585
77	0.003679	0.004214	0.004687		0.002228	0.002704	0.003048			77	1.27523	0.878488		1.27313	0.919236
78	0.004232	0.005047	0.003934		0.002477	0.003638	0.004237			78	1.30054	1.04686		1.37378	1.01935
79	0.004217	0.005746	0.003593		0.002826	0.004198	0.00392			79	1.43672	1.41871		1.54259	1.3096
80	0.003426	0.006116	0.004529		0.003174	0.004305	0.004178			80	1.42633	1.15029		1.49624	1.00034
81	0.002958	0.004316	0.004686		0.003574	0.003403	0.002708			81	1.49169	1.17463		1.49726	1.07204
82	0.003427	0.005568	0.005118		0.003439	0.003512	0.002759			82	1.53605	1.04345		1.62809	1.00409
83	0.00361	0.005521	0.004983		0.00315	0.003233	0.002795			83	1.65254	1.15881		1.74916	1.12237
84	0.004178	0.005827	0.005206		0.002993	0.00361	0.003252			84	1.7724	1.10148		1.71029	1.13855
85	0.00423	0.005584	0.005597		0.003097	0.002989	0.003942			85	1.75772	1.31697		1.88071	1.18772
86	0.00489	0.005195	0.005059		0.003244	0.003394	0.004166			86	0	0		0	0
87	0.004298	0.005254	0.005137		0.003366	0.003196	0.004408			87	2.16949	1.17243		2.00193	1.44435
88	0.005039	0.004342	0.003888		0.002962	0.004279	0.003684			88	1.92291	1.37333		2.01164	1.32195
89	0.00447	0.004224	0.005298		0.003382	0.003691	0.00422			89	2.26879	1.60434		2.40391	1.33088
90	0.004822	0.003827	0.00605		0.003629	0.00372	0.003814			90	2.17117	1.39844		2.08866	1.21212
91	0.004183	0.00466	0.006584		0.003943	0.003262	0.004303			91	2.23852	1.21608		1.62933	1.02014
92	0.003706	0.005309	0.007475		0.003675	0.003285	0.004319			92	1.73083	1.17953		1.7892	0.987696
93	0.004193	0.006467	0.006592		0.003384	0.004069	0.004453			93	1.79037	1.33721		2.55647	1.21334
94	0.004232	0.006359	0.005914		0.003281	0.004255	0.004227			94	1.83742	1.08078		1.78976	1.05873
95	0.00453	0.006384	0.006092		0.003392	0.004752	0.004408			95	1.9725	1.29982		1.95403	1.20888
96	0.004747	0.006131	0.006279		0.003453	0.004812	0.004859			96	2.04534	1.25723		2.22351	1.16087
97	0.004886	0.005844	0.006319		0.003627	0.005101	0.005438			97	2.11657	1.26944		1.87114	1.30631
98	0.004853	0.005207	0.005842		0.00334	0.00388	0.005536			98	1.73451	1.09961		1.93285	0.968069
99	0.004381	0.003888	0.003104		0.002975	0.003777	0.004587			99	2.36407	1.41061		2.13338	0.965291
100	0.005325	0.004476	0.003713		0.002822	0.003406	0.003637			100	2.67745	1.85042		2.3109	2.02745
101	0.00443	0.005829	0.00348		0.003649	0.004815	0.004072			101	3.39322	2.62609		3.05559	2.61247
102	0.004907	0.006223	0.003852		0.004183	0.005271	0.003802			102	2.72049	2.30656		2.4	1.76875
103	0.004136	0.005552	0.003875		0.004565	0.00357	0.003671			103	2.65226	2.14075		3.04906	1.87304
104	0.003566	0.003828	0.002033		0.003259	0.001399	0.002349			104	2.68903	2.05881		2.50013	2.40478
105	0.0032	0.002414	0.001136		0.002998	0.000788	0.001664			105	2.06928	1.50717		2.09757	1.45456
106	0.002669	0.001998	0.000881		0.002463	0.000878	0.001306			106	1.78551	1.47234		1.78692	1.42548
107	0.002513	0.001009	0.000774		0.002312	0.001008	0.000992			107	1.31049	1.079		1.36259	1.03482
108	0.001721	0.001061	0.00128		0.00127	0.000881	0.000774			108	0	0		-1	-1
109	0.001291	0.000244	0.000826		0.000663	5.5e-05	-2e-06			109	1.3787	0.970564		1.14898	0.95305
110	0.000842	0.000503	0.00055		0.000304	-0.000155	0.000284			110	1.00112	0.693664		0.83929	0.645003
111	0.000787	0.000444	0.0004		2.4e-05	-0.000643	4.5e-05			111	0.704368	0.441947		0.798737	0.46011
112	0.000629	0.000982	-0.000111		0	-0.000675	0.000649			112	0.993672	0.706094		0.960529	0.822358
113	0.001202	0.000839	-0.001137		0.00108	-0.000783	-6.2e-05			113	1.51353	0.754312		1.35055	0.703317
114	0.000986	0.001447	-0.001298		0.001357	-0.001474	-0.000265			114	1.1519	0.611425		0.873533	0.841792
115	0.000683	0.00052	0		0.000439	-3.4e-05	-0.001286			115	0.572123	0.453603		0.645846	0.679738
116	0.000821	-4.6e-05	-0.000437		9.5e-05	-0.000106	-0.001027			116	0.969599	0.628969		0.583056	0.566125
117	0.000653	-0.000342	-0.000244		0.00034	0.000409	-0.000901			117	0.873693	0.52681		0.770731	0.769443
118	0.000726	-0.000318	-8.7e-05		0.000371	-0.000381	6.6e-05			118	0.812834	0.758676		0.972491	0.571164
119	0.000485	0.000352	0.000198		0.000238	-9.4e-05	-0.000461			119	0.818373	0.669685		0.782011	0.604187
120	0.000469	0.000122	0.000248		0.000239	-0.000569	-0.000807			120	0.780828	0.502619		0.64857	0.467583
121	0.00047	0.000163	9.6e-05		0.000263	-0.000522	-0.001031			121	1.03023	0.53014		0.512027	0.339692
122	0.000452	-8.4e-05	0.000325		0.000412	-0.000981	-0.001236			122	1.00751	1.1048		0.836799	0.304227
123	0.002436	0.00414	0.001253		0.000847	-0.000674	-0.000864			123	1.74549	0.846784		1.1925	0.618164
124	0.001892	0.002816	0.001631		0.000461	0.00015	-0.000573			124	1.84349	1.1053		1.21589	0.786491
125	0.002298	0.00193	0.002431		0.000114	0.000104	0.000436			125	1.34765	0.862922		0.980748	0.524384
126	0.001779	0.000222	0.001732		-0.000132	-0.000313	5e-06			126	2.05318	1.06482		0.87637	0.699517
127	0.002531	0.000942	0.002302		0.000129	0.000394	0.001193			127	2.03694	1.16656		0.95198	0.415183
128	0.002905	0.002403	0.001754		0.000166	0.0006	0.001205			128	1.94022	1.41124		0.518967	0.346497
129	0.00296	0.004025	0.002895		0.001577	0.001497	0.003054			129	2.15271	1.42634		0.837727	0.0107167
130	0.002895	0.004561	0.003082		0.001915	0.000946	0.00297			130	2.69784	1.86529		2.03486	1.55641
131	0.002817	0.00418	0.003442		0.002136	0.00169	0.002675
132	0.001769	0.006845	0.009552		0.000174	2.6e-05	-0.001735
133	0.005307	0.00338	0.023503		0.000255	0.004761	-0.003455
134	0.003005	0.022289	0.006687		0.001197	-0.002302	-0.006154
135	0.001228	0.015489	0.006905		0.00475	-0.000134	-0.005971
136	0.014976	0.005939	0.002662		0.002098	0.001948	-0.004807
137	0.009436	0.015868	0.013781		0.003776	-0.000947	-0.001923
138	0.006819	0.015482	0.014338		0.003763	0.002489	0.001834
139	0.001564	0.007002	0.005773		0.00428	0.001359	0.001584
140	0.004505	-0.001664	0.003393		0.001641	0.001705	0.003145
141	0.007247	0.007556	0.002551		0.001824	-0.000439	0.001204
142	0.007841	0.004794	0.005348		0.001917	-0.002139	0.001809
143	0.008737	0.005579	0.007329		0.002095	-0.002228	0.00183
144	0.007923	0.000254	0.007524		0.001728	-0.001284	0.00094
145	0.007323	0.00294	0.008429		-3e-06	0.003008	-0.001049
146	0.004655	0.004395	0.003339		0.001322	0.003659	-0.002564
147	0.004954	0.007537	0.003455		0.000273	0.001748	-0.00035
148	0.0078	0.009521	0.002894		0.00066	-0.000346	0.000724
149	0.007811	0.007186	0.001384		0.00063	0.001387	0.001153
150	0.005351	0.004792	-0.002705		0.000229	0.002671	0.001104
151	0.000365	0.002575	-0.00358		0.000214	0.002909	0.000849
152	-0.000224	0.004255	-0.002709		-0.000326	0.000518	-0.000273
153	-0.000735	0.004621	0.002294		7.7e-05	-0.001573	-0.000742
154	0.005014	0.00505	0.005103		0.000618	-0.00229	-0.0005
155	0.0033	0.008677	0.00356		0.001777	0.000228	0.004311
156	0.000999	0.008534	0.005319		0.00344	-0.000177	0.004058
157	0.002562	0.005525	0.004618		0.000987	0.002072	0.002849
158	0.003791	0.006859	0.007046		0.001415	0.001127	0.002161
159	0.003474	0.00235	0.003546		0.000637	0.000612	0.000665
160	0.003045	0.003331	0.002836		0.000648	0.000255	0.000626
161	0.003161	0.003202	0.002565		0.000508	0.000223	0.000623
162	0.00265	0.005292	0.002902		6.9e-05	0.000352	0.000636
163	0.002643	0.005972	0.004407		-0.000269	0.000697	0.00104
164	0.002074	0.005002	0.003091		0.000156	0.001312	0.00022
165	0.00199	0.003291	0.002343		0.00102	0.00123	0.000246
166	0.002291	0.002806	0.001542		0.000793	0.001628	-0.000353
167	0.002536	-0.001033	0.004561		0.001097	0.000677	0.00116
168	0.003881	-0.005133	-0.001806		0.002056	0.000273	0.000485
169	0.007747	-0.004102	0.001894		0.001417	0.001523	0.000112
170	0.002024	-0.005306	0.002848		0.002676	0.001685	-0.002508
171	0.001239	0.0001	0.005489		0.003091	0.000911	-0.002556
172	0.000561	0.005465	0.000876		0.002434	0.000968	0.000577
173	0.001344	0.006728	0.000423		0.002463	0.000952	0.000949

## Sheet: b
transcript_length	TECprobe_ZTP_0mM_BzCN_cat_SM_20to173_nt84	TECprobe_ZTP_0mM_BzCN_cat_SM_20to173_nt85	TECprobe_ZTP_0mM_BzCN_cat_SM_20to173_nt86		TECprobe_ZTP_1mM_BzCN_cat_SM_20to173_nt84	TECprobe_ZTP_1mM_BzCN_cat_SM_20to173_nt85	TECprobe_ZTP_1mM_BzCN_cat_SM_20to173_nt86			transcript_length	CoTxnSHAPEseq_ZTP_0mM_20to173_nt84	CoTxnSHAPEseq_ZTP_0mM_20to173_nt85	CoTxnSHAPEseq_ZTP_0mM_20to173_nt86		CoTxnSHAPEseq_ZTP_1mM_20to173_nt84	CoTxnSHAPEseq_ZTP_1mM_20to173_nt85	CoTxnSHAPEseq_ZTP_1mM_20to173_nt86
20										20
21										21
22										22
23										23
24										24
25										25
26										26
27										27
28										28
29										29
30										30
31										31
32										32
33										33
34										34
35										35
36										36
37										37
38										38
39										39
40										40
41										41
42										42
43										43
44										44
45										45
46										46
47										47
48										48
49										49
50										50
51										51
52										52
53										53
54										54
55										55
56										56
57										57
58										58
59										59
60										60
61										61
62										62
63										63
64										64
65										65
66										66
67										67
68										68
69										69
70										70
71										71
72										72
73										73
74										74
75										75
76										76
77										77
78										78
79										79
80										80
81										81
82										82
83										83
84	0				0					84	0				0
85	8.1e-05	0			-4.4e-05	0				85	0	0			0	0
86	0.000129	0.000168	0		-0.000582	0.000158	0			86	0	0	0		0	0	0
87	0.000966	0.000666	2.3e-05		-0.000448	0.000293	6.9e-05			87	0	0	0		0	0	0
88	-0.000157	0.001421	0.000452		0.000922	0.00039	0.000568			88	0.0121167	0.00115815	0		0.0134217	6.6e-05	0
89	-0.000257	0.0025	0.00065		-0.000307	0.001386	0.000701			89	0.0304002	0	0		0.0239204	0.00051496	0
90	-0.001146	0.002286	0.000265		-0.000366	0.001867	0.000573			90	0.108154	0	0.00053288		0.117059	0.0235193	0
91	-0.000255	0.001208	-0.000163		-0.001216	0.001643	0.000916			91	0.0490824	0.0151705	0		0.11643	0.0193154	0
92	0.000371	-0.00031	-0.001161		0.000976	0.001136	0.000366			92	0.0611302	0.0112353	0.00493945		0.0578044	0.0165214	0.00660818
93	-0.000145	0.000697	0.000227		-0.00037	0.00034	-0.000162			93	0.113462	0.0167465	0.025274		0.123338	0.0336276	0
94	-1.4e-05	0.000633	0.000349		-0.000908	2.4e-05	-0.000436			94	0.14753	0.0121033	0.0080509		0.0937325	0.00748737	0.00155164
95	8.2e-05	5.1e-05	0.000626		-0.000745	-0.000212	-0.000244			95	0.14524	0.0188382	0.00112905		0.0975374	0.00393877	0.0019531
96	5.7e-05	-0.000506	-0.000161		-0.000458	-0.000337	-0.000206			96	0.144878	0.0420889	0		0.125806	0.0312912	0.00720519
97	3.5e-05	-0.000717	8.1e-05		0.000573	-0.000513	6.3e-05			97	0.20905	0.0413717	0.0116235		0.163861	0.020618	0.0116561
98	-0.000496	-0.000773	-0.000789		0.001363	-0.000503	0.000197			98	0.21553	0.00720778	0		0.297254	0.0275023	0
99	-0.000627	1e-06	0.00104		0.002369	-0.001063	-0.000857			99	0.592411	0.0756333	0		0.423119	0.0100688	0
100	-0.000493	-3.9e-05	0.000213		0.001457	-0.001286	-0.000513			100	0.574587	0.032751	0.013363		0.343386	0.0210982	0.0288442
101	0.000152	0.000498	-0.000365		0.000561	-0.001662	-0.000355			101	0.534617	0.0149925	0.0213874		0.492507	0.0259911	0.0103385
102	0.001886	0.001845	-0.000436		0.000983	-0.000515	0.001396			102	0.835827	0.0351029	0.0353198		0.804549	0.0338284	0.0823684
103	0.001762	0.001988	-0.000397		0.002096	0.001056	0.001797			103	1.56602	0.10636	0.167644		1.46154	0.125501	0.176809
104	0.002408	0.002221	0.000603		0.002572	0.002076	0.001814			104	1.43667	0.125827	0.190737		1.02763	0.0560737	0.119122
105	0.00244	0.002136	0.00107		0.002283	0.002373	0.00156			105	1.02119	0.0975015	0.135328		0.957887	0.102479	0.169921
106	0.002933	0.002535	0.00137		0.002456	0.002532	0.001445			106	1.02526	0.0673125	0.12696		1.00867	0.0462994	0.100693
107	0.003448	0.002916	0.001552		0.002515	0.002603	0.001584			107	1.2954	0.0786647	0.0944132		1.0776	0.0531119	0.112602
108	0.003196	0.003093	0.001841		0.002455	0.002622	0.001403			108	0.576443	0.049743	0		-1	-1	-1
109	0.002574	0.003219	0.002754		0.002343	0.001701	0.001639			109	1.29686	0.123351	0.0846779		1.00736	0.0640512	0.0100049
110	0.003018	0.00303	0.002792		0.002217	0.001789	0.001677			110	2.39044	0.199312	0.136949		2.26244	0.115606	0.161018
111	0.003241	0.002834	0.002759		0.002129	0.00119	0.001745			111	2.35037	0.300973	0.14051		1.87752	0.120311	0.149788
112	0.003794	0.002188	0.002262		0.001895	0.001689	0.001002			112	2.14478	0.19888	0.192536		1.81135	0.103309	0.196277
113	0.001369	0.000714	0.002109		0.001585	0.002123	0.00093			113	1.89928	0.11572	0.272563		1.56801	0.181155	0.0692788
114	0.00134	0.000104	0.003103		0.001434	0.002955	0.001923			114	2.07256	0.184948	0.076117		1.0635	0.111588	0.188803
115	0.001511	-0.000145	0.001211		0.001285	0.001365	0.001233			115	1.50763	0.102344	0.149043		0.908618	0	0.0682142
116	0.001685	-0.000619	0.000654		0.000843	0.001013	0.000652			116	1.35355	0.112037	0.0390984		0.88102	0.0347993	0.0631804
117	0.001394	-0.000685	0.000238		0.000269	0.000514	0.000113			117	1.2265	0.114642	0		0.779795	0	0.0283131
118	0.001702	4.2e-05	0.000659		-0.000437	0.000585	-0.00018			118	1.20583	0.0828818	0.0421382		0.570334	0.0600514	0
119	0.00123	0.000338	0.000527		-0.00054	-0.000181	-0.000103			119	2.84983	0.208528	0.0132922		1.16515	0.0154813	0.0162024
120	0.001	0.000363	0.000498		-0.000454	-0.000192	-9.8e-05			120	1.40793	0	0.0285458		0.719087	0	0
121	0.000798	0.000185	0.000418		-0.000517	-0.000373	-6.3e-05			121	1.31032	0	0		0.765748	0	0
122	0.000808	0.000203	0.000528		-0.000456	-0.000195	-8.3e-05			122	0.882212	0	0.138395		0.666586	0	0
123	0.003042	8e-06	0.001152		0.000482	0.000831	0.001641			123	1.37594	0.186785	0.484715		0.768412	0	0
124	0.002033	0.000183	0.001597		0.001305	0.001935	0.002846			124	1.45773	0.23548	0.355365		0.819443	0.175037	0.275505
125	0.001292	0.001757	0.002159		0.001297	0.001571	0.002865			125	1.22727	0.166192	0.132845		0.467468	0.0347565	0.0885905
126	0.00132	0.002743	0.004679		0.002161	0.001507	0.003772			126	2.08797	0.2298	0.122394		0.815022	0.000709897	0.0855444
127	-0.000753	0.004524	0.004302		0.003232	0.000883	0.002848			127	1.77563	0.119952	0.153655		0.956018	0.0594268	0
128	0.001972	0.003912	0.005125		0.005385	0.001436	0.001867			128	3.71947	0.152672	0.136885		1.87659	0	0.22006
129	0.008658	0.001984	-0.000677		0.009093	0.00078	0.003572			129	1.38299	0.0741885	0		0.696964	0	0
130	0.009998	0.001468	-0.00109		0.007443	0.000479	0.003675			130	0.365058	0	0		0.367716	0	0
131	0.010053	0.001481	-0.00105		0.005798	4.2e-05	0.004122
132	0.000538	0.010975	0.013643		-0.008706	-0.00508	-0.00747
133	-0.00327	0.005704	0.035815		0.00544	0.002484	-0.008081
134	-0.005701	0.008917	0.031569		-0.012398	-0.000913	0.004484
135	-0.004298	0.020735	0.020913		-0.005421	0.009655	0.016466
136	0.011373	-0.001064	0.012408		0.008515	0.014363	0.000416
137	0.004261	-9.9e-05	0.000448		0.019661	0.004013	0.004499
138	0.010218	-0.004611	-0.000175		0.008933	-0.000125	0.001159
139	-0.006531	-0.011344	0.006613		-0.002684	-0.00335	0.002189
140	0.006505	0.003517	0.003848		-0.009131	-0.003992	-0.007832
141	-0.004319	0.005502	-0.000281		0.002413	-0.002794	-0.004771
142	0.003024	2.6e-05	0.001584		0.005912	-0.0028	-0.004018
143	0.001589	-0.004575	-0.000346		0.00811	-0.000255	-0.000896
144	0.003852	-0.010643	0.004419		0.008199	0.000493	-0.001128
145	0.015916	-0.007067	-0.006841		0.009911	0.009273	0.003929
146	0.018141	-0.008202	0.015339		0.009726	0.003888	0.005456
147	0.023991	-0.001072	0.013877		0.001699	-0.001417	0.006383
148	0.010093	-0.002296	0.015728		0.002329	-0.004928	0.008334
149	-7.8e-05	0.006464	0.002174		-0.003936	-0.003152	0.008004
150	-0.009135	0.003209	-0.000715		-0.002771	-0.000718	0.002414
151	-0.006542	0.002221	0.004407		-0.007392	-0.001988	0.001528
152	-0.005972	-0.004985	0.013566		-0.003962	-0.006486	0.000134
153	-0.004826	-0.008831	0.02017		-0.005676	-0.010003	-5.2e-05
154	-0.008539	-0.010621	0.024203		0.000753	-0.00873	-0.00753
155	-0.002493	-0.00409	-0.0092		0.006589	0.006857	-0.006219
156	-0.001297	-0.004705	-0.004148		0.011023	0.008909	0.002379
157	0.002042	-0.000556	-0.004818		0.003888	0.004592	-0.002027
158	-0.000899	-0.003272	-0.002493		0.00526	-0.000447	-0.001434
159	-0.001518	0.000987	0.004307		0.002539	0.002388	0.000737
160	-0.000833	8.7e-05	0.003756		0.002117	0.000336	0.001259
161	0.00016	0.001126	0.003066		0.002472	0.000374	0.001339
162	0.001261	0.001171	-0.000198		0.002481	-0.000324	-0.000111
163	0.001873	0.002786	-0.001091		0.002766	0.001279	-0.003475
164	-0.002851	0.00124	0.004545		0.00064	0.001196	-0.002084
165	-0.006026	-0.00021	0.011193		0.000845	0.000166	-0.000453
166	-0.007596	-6.3e-05	0.010543		0.001436	0.000455	0.000463
167	-0.006288	-0.004374	0.008051		0.008061	0.001591	0.007101
168	0.002306	0.008272	-0.006558		0.010277	-0.006973	0.029178
169	0.004029	0.007991	0.011909		0.004188	-0.010665	0.022009
170	0.002622	0.014772	0.016661		0.004824	-0.003316	0.003444
171	0.00181	0.0103	-0.011728		0.00127	-0.002004	-0.004418
172	-0.001453	0.00306	-0.004019		0.004397	-0.000564	-0.00069
173	-0.000242	0.003754	-0.00425		0.004329	-0.001241	0.000148

## Sheet: c
transcript_length	TECprobe_ZTP_0mM_BzCN_cat_SM_20to173_nt94	TECprobe_ZTP_0mM_BzCN_cat_SM_20to173_nt95		TECprobe_ZTP_1mM_BzCN_cat_SM_20to173_nt94	TECprobe_ZTP_1mM_BzCN_cat_SM_20to173_nt95			transcript_length	CoTxnSHAPEseq_ZTP_0mM_20to173_nt94	CoTxnSHAPEseq_ZTP_0mM_20to173_nt95		CoTxnSHAPEseq_ZTP_1mM_20to173_nt94	CoTxnSHAPEseq_ZTP_1mM_20to173_nt95
20								20
21								21
22								22
23								23
24								24
25								25
26								26
27								27
28								28
29								29
30								30
31								31
32								32
33								33
34								34
35								35
36								36
37								37
38								38
39								39
40								40
41								41
42								42
43								43
44								44
45								45
46								46
47								47
48								48
49								49
50								50
51								51
52								52
53								53
54								54
55								55
56								56
57								57
58								58
59								59
60								60
61								61
62								62
63								63
64								64
65								65
66								66
67								67
68								68
69								69
70								70
71								71
72								72
73								73
74								74
75								75
76								76
77								77
78								78
79								79
80								80
81								81
82								82
83								83
84								84
85								85
86								86
87								87
88								88
89								89
90								90
91								91
92								92
93								93
94	0			0				94	0			0
95	5e-05	0		2.8e-05	0			95	0	0		0	0
96	0.000728	5e-05		0.00069	1e-06			96	0	0		0	0
97	0.001011	-0.000117		0.000777	-0.000375			97	0.00529012	0		0.0026814	0
98	0.000951	-0.000216		0.000801	-0.000596			98	0	0		0.00932358	0
99	9.7e-05	0.000835		0.000224	-0.001333			99	0.842173	0		1.46589	0
100	0.000469	0.001937		0.001538	0.000516			100	0.0288849	0.0737926		0.00229843	0.0463905
101	0.001023	0.002322		0.00178	0.001421			101	0.00396929	0.0181163		0	0.0253473
102	0.000652	0.002862		0.001514	0.002052			102	0.00402875	0.00712334		0.0065349	0.0126573
103	0.000634	0.002331		0.000731	0.002303			103	0.00957355	0.00827243		0.0094726	0.00941461
104	-7e-05	0.001136		0.000613	0.000775			104	0	0.00780435		0	0.010863
105	0.000229	0.000377		0.000667	0.000551			105	0.00499292	0.000280044		0	0.00647187
106	8e-05	0.000707		0.000797	0.000595			106	0.00240849	0.0019267		0.0169091	0.0037747
107	0.000427	0.000905		0.000636	0.000795			107	0.00697541	0.00510953		0	0.011717
108	0.000775	0.001376		0.001158	0.001124			108	0.0177167	0.0177067		-1	-1
109	0.001126	0.000679		0.00138	0.000174			109	0.00572303	0.0235604		0.00703907	0.0212424
110	0.001086	0.000659		0.001416	0.000475			110	0.00144775	0.0247429		0.0123926	0.0298287
111	0.001107	0.000657		0.001444	0.000377			111	0.0311101	0.06155		0.0122249	0.0665117
112	0.001634	0.000967		0.001539	0.001434			112	0.0387651	0.0288958		0.00990133	0.0611623
113	0.001729	0.001164		0.002348	0.003174			113	0.00750935	0.178043		0	0.0405737
114	0.00199	0.002057		0.001703	0.003545			114	0.0363697	0.0559081		0.0312367	0.05375
115	0.001689	0.003101		0.00169	0.002642			115	0	0.0204294		0.0128257	0.0668043
116	0.002487	0.003725		0.00115	0.001898			116	0.0233205	0.040415		0.0266496	0.0459883
117	0.00247	0.003755		0.001185	0.001754			117	0.0167801	0.053314		0	0
118	0.003171	0.003833		0.000754	0.001489			118	0.0230802	0.0795784		0.0233165	0
119	0.002834	0.003518		0.000829	0.000651			119	0.00749303	0.0656473		0.00137896	0.0181236
120	0.003039	0.00337		0.000669	3.3e-05			120	0.0380835	0.0787698		0.0318041	0
121	0.003028	0.003302		0.000634	-0.000206			121	0.0556539	0.237812		0.0339002	0.0930892
122	0.003161	0.003222		0.000601	-0.000405			122	0.28842	0.558231		0.243377	0
123	0.001426	0.001927		-5.5e-05	0.001412			123	0	0.39696		0.0422739	0
124	0.002072	0.002278		-0.000629	0.000675			124	0.154235	0		0	0
125	0.002157	0.002243		-0.000238	0.00062			125	0.0453488	0.228841		0	0
126	0.00252	0.001881		0.000197	-0.000256			126	0.02902	0.102357		0	0
127	0.001067	0.000723		0.000515	0.000151			127	0.0239421	0.118965		0	0
128	0.000329	0.000645		-0.00029	-0.000317			128	0	0.0929242		0	0
129	-0.000305	0.000209		-0.00062	0.000944			129	0.0011581	0.0856853		0.00957813	0
130	2.2e-05	0.000112		-0.000549	0.001397			130	0.00397107	0.0296769		0.00475653	0
131	8e-06	-0.000171		-0.000157	0.001381
132	0.009565	-0.00153		0.005936	0.005938
133	0.003361	-0.005434		0.004513	-0.003895
134	-0.000499	0.003538		-0.005143	-0.002852
135	-7e-05	-0.000183		-0.00624	-0.00063
136	0.010933	-0.000128		-0.004316	-0.001597
137	0.017348	0.008268		0.000263	-0.001765
138	0.010896	0.001021		0.003546	-0.001271
139	0.008589	-0.004415		0.003121	-0.001076
140	0.006561	-0.008442		0.002393	-0.00036
141	0.006351	-0.001606		0.001626	-0.001265
142	0.001152	0.00111		0.000981	-0.000933
143	-0.00047	0.003462		0.001047	-0.000859
144	-0.002135	0.002915		0.000278	0.00044
145	-0.005599	0.000906		0.001594	0.000615
146	-0.002786	-0.004841		-0.000669	-0.00037
147	-0.003713	-0.005941		-0.000912	-0.000528
148	-0.002237	-0.005208		-0.000719	-0.000439
149	-0.003272	-0.002751		0.001272	-0.001334
150	-0.000648	-0.000922		0.001317	-0.00323
151	0.001062	0.002786		0.000596	-0.003697
152	0.001983	0.002428		-0.000616	-0.002214
153	0.005244	0.005211		-0.001249	0.000882
154	0.006479	0.00206		-0.001934	0.003865
155	0.008454	-0.000929		0.000555	-0.00186
156	0.006225	-0.003336		0.003535	-0.002254
157	0.002168	-0.001729		0.001024	-0.002684
158	0.000578	-0.000975		0.000429	-0.001431
159	0.000298	2e-06		0.000267	-0.000242
160	0.00042	0.000525		-0.000167	-0.000586
161	0.000294	0.000522		-0.000246	-0.000418
162	0.001355	0.001241		-0.000583	-0.00023
163	0.001741	0.00129		-0.000502	0.001171
164	0.001808	0.000782		-0.000396	0.001174
165	-0.000575	-2e-06		-0.000701	0.000982
166	-0.000178	-0.000508		-0.000576	0.000632
167	-0.003152	-0.000999		0.000275	-0.001063
168	0.003043	-0.007826		0.001669	-0.002341
169	0.004932	0.000466		0.002749	-0.00169
170	0.002645	0.004707		-0.003287	-0.002707
171	-0.001441	0.009522		-0.000883	-0.00343
172	2e-05	0.003599		-0.000799	-0.002197
173	0.000157	0.003457		-0.000275	-0.001931

## Sheet: d
transcript_length	TECprobe_ZTP_0mM_BzCN_cat_SM_20to173_nt98		TECprobe_ZTP_1mM_BzCN_cat_SM_20to173_nt98			transcript_length	CoTxnSHAPEseq_ZTP_0mM_20to173_nt98		CoTxnSHAPEseq_ZTP_1mM_20to173_nt98
20						20
21						21
22						22
23						23
24						24
25						25
26						26
27						27
28						28
29						29
30						30
31						31
32						32
33						33
34						34
35						35
36						36
37						37
38						38
39						39
40						40
41						41
42						42
43						43
44						44
45						45
46						46
47						47
48						48
49						49
50						50
51						51
52						52
53						53
54						54
55						55
56						56
57						57
58						58
59						59
60						60
61						61
62						62
63						63
64						64
65						65
66						66
67						67
68						68
69						69
70						70
71						71
72						72
73						73
74						74
75						75
76						76
77						77
78						78
79						79
80						80
81						81
82						82
83						83
84						84
85						85
86						86
87						87
88						88
89						89
90						90
91						91
92						92
93						93
94						94
95						95
96						96
97						97
98	0		0			98	0		0
99	-6.3e-05		-2e-06			99	0		0
100	-0.001145		-0.000886			100	0		0
101	-0.000617		-5.1e-05			101	0		0
102	-0.001269		0.000254			102	0		0
103	0.000601		0.000572			103	0		0
104	-0.000488		-0.000171			104	0		0
105	0.000224		-0.000168			105	0.00709861		0.0128791
106	-5.9e-05		0.000114			106	0.0274999		0.0103328
107	0.000698		0.000231			107	0.0338443		0.0261392
108	0.001582		5e-06			108	0.0766514		-1
109	0.002034		-0.000339			109	0.045467		0.0526365
110	0.001872		0.000578			110	0.0422732		0.079478
111	0.002947		0.00082			111	0.104396		0.132491
112	0.005016		0.002861			112	0.157353		0.102379
113	0.012491		0.006994			113	0.0936059		0.189832
114	0.014046		0.009967			114	0.193378		0.205864
115	0.017767		0.009749			115	0.195505		0
116	0.01775		0.009829			116	0.303898		0.274988
117	0.015332		0.005677			117	0.258523		0.246668
118	0.011157		0.003025			118	0.473089		0.360102
119	0.015018		0.005743			119	0.0558437		0.138157
120	0.016213		0.008136			120	0.281921		0.329068
121	0.016922		0.008681			121	0.428505		0.274224
122	0.015939		0.008526			122	0.337119		0
123	0.009232		0.004333			123	0.255073		0.274982
124	0.008523		0.007158			124	0.0342455		0.0564222
125	0.007408		0.005802			125	0.284587		0
126	0.009388		0.007684			126	0.254597		0.157892
127	0.008424		0.007585			127	0.20124		0
128	0.009058		0.008753			128	0.225854		0
129	0.008005		0.006356			129	0.283869		0.44347
130	0.007787		0.004588			130	0.276983		0.375235
131	0.008077		0.005735
132	-0.001467		-0.005424
133	0.014235		0.001482
134	-0.002304		0.011972
135	0.005414		0.020923
136	0.019334		0.022064
137	0.030097		0.013871
138	0.027226		0.000235
139	0.00736		0.006885
140	0.001813		0.012477
141	0.005219		0.008188
142	0.015099		0.006341
143	0.016534		0.005411
144	0.019169		0.01352
145	0.018178		0.010967
146	0.015003		0.003196
147	0.012458		0.001196
148	0.021049		0.001857
149	0.028139		0.005231
150	0.007849		0.006439
151	0.002824		0.003837
152	-0.002593		0.003454
153	0.023016		-0.004064
154	0.024233		0.002608
155	0.013928		0.011537
156	0.010929		0.005757
157	0.001598		0.012685
158	0.001949		0.005745
159	0.007674		0.003999
160	0.010161		0.002798
161	0.01125		0.003066
162	0.014379		0.003002
163	0.015198		0.003933
164	0.016902		0.002905
165	0.017694		0.002334
166	0.017914		0.002877
167	0.01292		0.003609
168	0.025594		0.002294
169	0.026209		-0.00487
170	0.017711		0.015175
171	-0.006649		0.006624
172	0.003817		0.003987
173	0.00116		0.00189
