# Supplementary material for: Observation of coordinated RNA folding events by systematic cotranscriptional RNA structure probing
Source: Nat Commun. 2023 Nov 29;14:7839. doi: 10.1038/s41467-023-43395-9 (PMC10687018; doi:10.1038/s41467-023-43395-9)
Supplement: Supplementary file 6 — Source Data [file 41467_2023_43395_MOESM6_ESM.zip › Source_Data/FigS22_Source_Data.xlsx]

## Sheet: a
Note: the data below are arranged so that they can be plotted as overlapping bars.
nt		G4p_000uM_BzCN_cat_analysis_SM_134	G4p_250uM_BzCN_cat_analysis_SM_134		G4p_000uM_BzCN_EQ_analysis_SM_134	G4p_250uM_BzCN_EQ_analysis_SM_134
0.5		0	0		0	0
0.500001		-0.000201	-0.00035		-0.000158	-0.000247
1.5		-0.000201	-0.00035		-0.000158	-0.000247
1.5		0.003379	0.003639		0.005703	0.005318
2.5		0.003379	0.003639		0.005703	0.005318
2.5		0.002031	0.002089		0.002807	0.003921
3.5		0.002031	0.002089		0.002807	0.003921
3.5		0.001746	0.001636		0.002327	0.002292
4.5		0.001746	0.001636		0.002327	0.002292
4.5		-4.6e-05	-7.7e-05		-0.000171	7.9e-05
5.5		-4.6e-05	-7.7e-05		-0.000171	7.9e-05
5.5		0.004738	0.004181		0.005428	0.006787
6.5		0.004738	0.004181		0.005428	0.006787
6.5		3.4e-05	6e-05		0.000394	-0.00067
7.5		3.4e-05	6e-05		0.000394	-0.00067
7.5		-5e-06	0.000172		6.3e-05	-0.000222
8.5		-5e-06	0.000172		6.3e-05	-0.000222
8.5		0.000249	0.000395		-8.9e-05	0.000435
9.5		0.000249	0.000395		-8.9e-05	0.000435
9.5		0.00041	0.000476		0.001752	0.001947
10.5		0.00041	0.000476		0.001752	0.001947
10.5		0.002769	0.002275		0.004933	0.004536
11.5		0.002769	0.002275		0.004933	0.004536
11.5		-1.4e-05	0.00035		-0.000523	-0.000436
12.5		-1.4e-05	0.00035		-0.000523	-0.000436
12.5		6.6e-05	0.000232		-0.000362	0.000196
13.5		6.6e-05	0.000232		-0.000362	0.000196
13.5		0.000309	0.00058		-9.1e-05	0.000444
14.5		0.000309	0.00058		-9.1e-05	0.000444
14.5		4.1e-05	0.000322		0.000184	-0.001059
15.5		4.1e-05	0.000322		0.000184	-0.001059
15.5		0.000141	0.000275		0.000288	0.000811
16.5		0.000141	0.000275		0.000288	0.000811
16.5		-8.8e-05	-5.5e-05		-0.000447	0.000105
17.5		-8.8e-05	-5.5e-05		-0.000447	0.000105
17.5		0.000635	0.000543		0.000778	0.001125
18.5		0.000635	0.000543		0.000778	0.001125
18.5		0.000682	0		0.002163	5e-05
19.5		0.000682	0		0.002163	5e-05
19.5		0.000506	-0.000263		-8.8e-05	0.000112
20.5		0.000506	-0.000263		-8.8e-05	0.000112
20.5		0.000108	0.00024		-0.000299	-0.000736
21.5		0.000108	0.00024		-0.000299	-0.000736
21.5		0.002307	0.001749		0.00207	0.002901
22.5		0.002307	0.001749		0.00207	0.002901
22.5		0.000193	0.000254		0.000193	-0.000191
23.5		0.000193	0.000254		0.000193	-0.000191
23.5		0.000297	-0.000892		0.000144	2.4e-05
24.5		0.000297	-0.000892		0.000144	2.4e-05
24.5		3.9e-05	0.000105		0.000175	-8.1e-05
25.5		3.9e-05	0.000105		0.000175	-8.1e-05
25.5		-0.000352	-0.000543		-0.000222	0.000194
26.5		-0.000352	-0.000543		-0.000222	0.000194
26.5		0.000114	-0.000116		7.9e-05	-0.000434
27.5		0.000114	-0.000116		7.9e-05	-0.000434
27.5		7.8e-05	-0.000536		-0.000225	-0.000316
28.5		7.8e-05	-0.000536		-0.000225	-0.000316
28.5		-7.9e-05	-0.000294		-0.000294	-0.000122
29.5		-7.9e-05	-0.000294		-0.000294	-0.000122
29.5		0.000622	0.000234		0.000865	0.000915
30.5		0.000622	0.000234		0.000865	0.000915
30.5		0.001173	0.000842		0.002213	0.001954
31.5		0.001173	0.000842		0.002213	0.001954
31.5		0.002088	0.001685		0.003257	0.002861
32.5		0.002088	0.001685		0.003257	0.002861
32.5		0.012221	0.011111		0.019519	0.022574
33.5		0.012221	0.011111		0.019519	0.022574
33.5		0.001526	0.001218		0.002722	0.002565
34.5		0.001526	0.001218		0.002722	0.002565
34.5		0.000933	0.000766		0.001014	0.001898
35.5		0.000933	0.000766		0.001014	0.001898
35.5		0.000348	0.00022		0.000111	0.000132
36.5		0.000348	0.00022		0.000111	0.000132
36.5		0.002457	0.002095		0.003283	0.003617
37.5		0.002457	0.002095		0.003283	0.003617
37.5		1.9e-05	0.000333		4.7e-05	-0.000868
38.5		1.9e-05	0.000333		4.7e-05	-0.000868
38.5		0.000616	0.000377		0.000929	0.00086
39.5		0.000616	0.000377		0.000929	0.00086
39.5		0.000889	0.000785		0.001081	0.00087
40.5		0.000889	0.000785		0.001081	0.00087
40.5		0.000512	-0.000828		-0.00038	0.000218
41.5		0.000512	-0.000828		-0.00038	0.000218
41.5		0.000113	-0.0008		-0.000319	0.000331
42.5		0.000113	-0.0008		-0.000319	0.000331
42.5		0.000131	0.000429		-7.8e-05	-0.000508
43.5		0.000131	0.000429		-7.8e-05	-0.000508
43.5		0.000185	-0.000251		-0.000438	8.2e-05
44.5		0.000185	-0.000251		-0.000438	8.2e-05
44.5		-3.7e-05	-0.000857		-0.00066	-0.0007
45.5		-3.7e-05	-0.000857		-0.00066	-0.0007
45.5		-0.000111	0.00055		0.000349	0.00035
46.5		-0.000111	0.00055		0.000349	0.00035
46.5		0.001758	0.001288		0.002583	0.002552
47.5		0.001758	0.001288		0.002583	0.002552
47.5		0.001779	0.001489		0.001901	0.001678
48.5		0.001779	0.001489		0.001901	0.001678
48.5		0.000527	0.001547		0.001062	0.002461
49.5		0.000527	0.001547		0.001062	0.002461
49.5		-0.00019	-0.000361		0.000122	-3e-06
50.5		-0.00019	-0.000361		0.000122	-3e-06
50.5		0.000161	9.6e-05		1.5e-05	-7e-06
51.5		0.000161	9.6e-05		1.5e-05	-7e-06
51.5		0.000643	0.000658		0.001428	0.000406
52.5		0.000643	0.000658		0.001428	0.000406
52.5		0.001057	0.000952		0.001301	0.000979
53.5		0.001057	0.000952		0.001301	0.000979
53.5		0.000514	0.000457		0.000504	-0.000265
54.5		0.000514	0.000457		0.000504	-0.000265
54.5		0.000121	-0.000123		-0.000184	-7e-06
55.5		0.000121	-0.000123		-0.000184	-7e-06
55.5		0.000139	0.000759		0.001176	0.000431
56.5		0.000139	0.000759		0.001176	0.000431
56.5		-1.6e-05	-0.000317		-8e-05	-4e-06
57.5		-1.6e-05	-0.000317		-8e-05	-4e-06
57.5		0.001927	0.001903		0.002389	0.0032
58.5		0.001927	0.001903		0.002389	0.0032
58.5		0.000495	0.000553		0.001516	0.001004
59.5		0.000495	0.000553		0.001516	0.001004
59.5		0.010997	0.010136		0.015023	0.016132
60.5		0.010997	0.010136		0.015023	0.016132
60.5		0.00015	0.000391		0.000138	1.4e-05
61.5		0.00015	0.000391		0.000138	1.4e-05
61.5		0.000118	4.4e-05		0.000406	0.000269
62.5		0.000118	4.4e-05		0.000406	0.000269
62.5		0.003525	0.00349		0.005217	0.005705
63.5		0.003525	0.00349		0.005217	0.005705
63.5		0.007845	0.007399		0.010448	0.01187
64.5		0.007845	0.007399		0.010448	0.01187
64.5		0.000226	0.000415		6.5e-05	-0.000906
65.5		0.000226	0.000415		6.5e-05	-0.000906
65.5		-8e-06	-0.000441		0.000108	0.000396
66.5		-8e-06	-0.000441		0.000108	0.000396
66.5		0.000218	0.000121		-0.000252	0.000549
67.5		0.000218	0.000121		-0.000252	0.000549
67.5		0.002795	0.002823		0.004488	0.005388
68.5		0.002795	0.002823		0.004488	0.005388
68.5		0.004559	0.004452		0.006202	0.007981
69.5		0.004559	0.004452		0.006202	0.007981
69.5		0.001219	0.001506		0.002192	0.001745
70.5		0.001219	0.001506		0.002192	0.001745
70.5		0.00021	0.000551		-0.00109	-0.000917
71.5		0.00021	0.000551		-0.00109	-0.000917
71.5		0.002698	0.002635		0.002991	0.003904
72.5		0.002698	0.002635		0.002991	0.003904
72.5		0.005828	0.006036		0.007774	0.009147
73.5		0.005828	0.006036		0.007774	0.009147
73.5		5.7e-05	8.3e-05		-0.000296	0.00043
74.5		5.7e-05	8.3e-05		-0.000296	0.00043
74.5		-6.8e-05	7.6e-05		9.3e-05	0.000303
75.5		-6.8e-05	7.6e-05		9.3e-05	0.000303
75.5		0.000555	0.000307		0.000818	0.000665
76.5		0.000555	0.000307		0.000818	0.000665
76.5		0.00047	0.000533		0.000796	0.001668
77.5		0.00047	0.000533		0.000796	0.001668
77.5		0.007981	0.007423		0.011407	0.009275
78.5		0.007981	0.007423		0.011407	0.009275
78.5		-0.000104	-0.001305		0.000294	0.001264
79.5		-0.000104	-0.001305		0.000294	0.001264
79.5		0.00387	0.004853		0.005397	0.007207
80.5		0.00387	0.004853		0.005397	0.007207
80.5		0.000403	0.000333		0.00085	0.000936
81.5		0.000403	0.000333		0.00085	0.000936
81.5		-0.000116	0.000185		-0.000412	-0.000167
82.5		-0.000116	0.000185		-0.000412	-0.000167
82.5		0.000129	-0.00014		-0.000588	-0.000409
83.5		0.000129	-0.00014		-0.000588	-0.000409
83.5		8.7e-05	-0.001428		-0.001619	-0.000629
84.5		8.7e-05	-0.001428		-0.001619	-0.000629
84.5		0.000527	0.001639		0.000123	0.00022
85.5		0.000527	0.001639		0.000123	0.00022
85.5		-5e-06	0.002317		-0.000774	-0.000169
86.5		-5e-06	0.002317		-0.000774	-0.000169
86.5		-0.000109	0.000864		-0.000149	-0.001387
87.5		-0.000109	0.000864		-0.000149	-0.001387
87.5		0.001544	0.001027		0.001861	0.00056
88.5		0.001544	0.001027		0.001861	0.00056
88.5		0.021437	0.016202		0.030822	0.033149
89.5		0.021437	0.016202		0.030822	0.033149
89.5		0.004554	0.00389		0.005255	0.006224
90.5		0.004554	0.00389		0.005255	0.006224
90.5		0.000347	-0.000246		0.000167	7.9e-05
91.5		0.000347	-0.000246		0.000167	7.9e-05
91.5		-0.000221	0.000381		-8.1e-05	-0.000826
92.5		-0.000221	0.000381		-8.1e-05	-0.000826
92.5		9e-05	5.5e-05		-0.000187	-0.000648
93.5		9e-05	5.5e-05		-0.000187	-0.000648
93.5		0.000472	0.001038		-1.9e-05	-0.000112
94.5		0.000472	0.001038		-1.9e-05	-0.000112
94.5		0.000475	0.002434		8.6e-05	0.000575
95.5		0.000475	0.002434		8.6e-05	0.000575
95.5		0.000304	0.000534		5.8e-05	-1e-06
96.5		0.000304	0.000534		5.8e-05	-1e-06
96.5		0.000329	0.000647		-9e-06	0.00031
97.5		0.000329	0.000647		-9e-06	0.00031
97.5		0.000531	0.000541		0.000235	0.000136
98.5		0.000531	0.000541		0.000235	0.000136
98.5		0.000375	0.000397		0.000115	-0.00087
99.5		0.000375	0.000397		0.000115	-0.00087
99.5		0.000126	0.000744		-0.000472	-0.000611
100.5		0.000126	0.000744		-0.000472	-0.000611
100.5		-1.3e-05	0.000365		-1.7e-05	-1.6e-05
101.5		-1.3e-05	0.000365		-1.7e-05	-1.6e-05
101.5		-0.000156	0.000533		-0.000311	-0.001137
102.5		-0.000156	0.000533		-0.000311	-0.001137
102.5		-0.000248	5e-05		-0.000198	0.000288
103.5		-0.000248	5e-05		-0.000198	0.000288
103.5		0.000371	0.000564		-0.000571	0.000434
104.5		0.000371	0.000564		-0.000571	0.000434
104.5		0.000263	0.000161		0.00055	-0.000441
105.5		0.000263	0.000161		0.00055	-0.000441
105.5		0.00079	0.000654		0.000427	0.000738
106.5		0.00079	0.000654		0.000427	0.000738
106.5		0.004643	0.00504		0.006662	0.007183
107.5		0.004643	0.00504		0.006662	0.007183
107.5		0.000237	0.000443		0.000704	0.000577
108.5		0.000237	0.000443		0.000704	0.000577
108.5		0.000314	0.001802		0.000329	-0.000258
109.5		0.000314	0.001802		0.000329	-0.000258
109.5		2.6e-05	9e-06		-0.000116	-0.000333
110.5		2.6e-05	9e-06		-0.000116	-0.000333
110.5		-0.000133	-0.000253		0.000624	-0.000956
111.5		-0.000133	-0.000253		0.000624	-0.000956
111.5		0.000348	0.001107		0.000527	-0.000576
112.5		0.000348	0.001107		0.000527	-0.000576
112.5		0.000557	0.001777		0.000472	-0.000387
113.5		0.000557	0.001777		0.000472	-0.000387
113.5		2e-06	0.000103		-0.000209	-0.000204
114.5		2e-06	0.000103		-0.000209	-0.000204
114.5		0.000191	-7.9e-05		0.000618	-0.000275
115.5		0.000191	-7.9e-05		0.000618	-0.000275
115.5		6.7e-05	0.000553		-0.000289	-0.000639
116.5		6.7e-05	0.000553		-0.000289	-0.000639
116.5		0.000322	0.000184		-2.5e-05	-0.000609
117.5		0.000322	0.000184		-2.5e-05	-0.000609
117.5		0.000263	6.3e-05		-9.8e-05	-0.00021
118.5		0.000263	6.3e-05		-9.8e-05	-0.00021
118.5		-0.000312	0.000237		0.001378	0.000404
119.5		-0.000312	0.000237		0.001378	0.000404
119.5		-0.000216	-0.000196		0.000203	-0.001036
120.5		-0.000216	-0.000196		0.000203	-0.001036
120.5		-0.000245	0.000216		3e-06	-0.000331
121.5		-0.000245	0.000216		3e-06	-0.000331
121.5		-1.5e-05	-0.000545		-0.000308	-0.00054
122.5		-1.5e-05	-0.000545		-0.000308	-0.00054
122.5		-0.000139	0.000827		0.000796	8.4e-05
123.5		-0.000139	0.000827		0.000796	8.4e-05
123.5		0.00014	0.001165		0.000459	0.000597
124.5		0.00014	0.001165		0.000459	0.000597
124.5		2.8e-05	0.00136		0.00055	-8e-06
125.5		2.8e-05	0.00136		0.00055	-8e-06
125.5		0.000184	0.000339		6.6e-05	-0.000608
126.5		0.000184	0.000339		6.6e-05	-0.000608
126.5		0.000345	0.000833		-0.000119	-0.001061
127.5		0.000345	0.000833		-0.000119	-0.001061
127.5		0.000232	0.000134		0.000255	-0.000274
128.5		0.000232	0.000134		0.000255	-0.000274
128.5		0.000231	-3e-06		0.000245	-0.000191
129.5		0.000231	-3e-06		0.000245	-0.000191
129.5		2.6e-05	0.000126		-0.000143	-5.7e-05
130.5		2.6e-05	0.000126		-0.000143	-5.7e-05
130.5		8.6e-05	0.000104		0.000108	-2.5e-05
131.5		8.6e-05	0.000104		0.000108	-2.5e-05
131.5		0.00012	5.8e-05		-0.000116	0.000141
132.5		0.00012	5.8e-05		-0.000116	0.000141
132.5		-1.6e-05	-2e-05		1.7e-05	3.3e-05
133.5		-1.6e-05	-2e-05		1.7e-05	3.3e-05
133.5		0	0		0	0
134.5		0	0		0	0
134.5
135.5
135.5
136.5
136.5
137.5
137.5
138.5
138.5
139.5
139.5
140.5
140.5
141.5
141.5
142.5
142.5
143.5
143.5
144.5
144.5
145.5
145.5
146.5
146.5
147.5
147.5
148.5
148.5
149.5
149.5
150.5
150.5
151.5
151.5
152.5
152.5
153.5
153.5
154.5
154.5
155.5
155.5
156.5
156.5
157.5
157.5
158.5
158.5
159.5
159.5
160.5
160.5
161.5
161.5
162.5
162.5
163.5
163.5
164.5
164.5
165.5
165.5
166.5
166.5
167.5
167.5
168.5
168.5
169.5
169.5
170.5
170.5
171.5
171.5
172.5
172.5
173.5
173.5
174.5
174.5
175.5
175.5
176.5
176.5
177.5
177.5
178.5
178.5
179.5
179.5
180.5
180.5
181.5
181.5
182.5

## Sheet: b
Nucleotide	terminator, cotranscriptional BzCN	terminator, equilibrium BzCN
1	-0.000201	-0.000158
2	0.003379	0.005703
3	0.002031	0.002807
4	0.001746	0.002327
5	-4.6e-05	-0.000171
6	0.004738	0.005428
7	3.4e-05	0.000394
8	-5e-06	6.3e-05
9	0.000249	-8.9e-05
10	0.00041	0.001752
11	0.002769	0.004933
12	-1.4e-05	-0.000523
13	6.6e-05	-0.000362
14	0.000309	-9.1e-05
15	4.1e-05	0.000184
16	0.000141	0.000288
17	-8.8e-05	-0.000447
18	0.000635	0.000778
19	0.000682	0.002163
20	0.000506	-8.8e-05
21	0.000108	-0.000299
22	0.002307	0.00207
23	0.000193	0.000193
24	0.000297	0.000144
25	3.9e-05	0.000175
26	-0.000352	-0.000222
27	0.000114	7.9e-05
28	7.8e-05	-0.000225
29	-7.9e-05	-0.000294
30	0.000622	0.000865
31	0.001173	0.002213
32	0.002088	0.003257
33	0.012221	0.019519
34	0.001526	0.002722
35	0.000933	0.001014
36	0.000348	0.000111
37	0.002457	0.003283
38	1.9e-05	4.7e-05
39	0.000616	0.000929
40	0.000889	0.001081
41	0.000512	-0.00038
42	0.000113	-0.000319
43	0.000131	-7.8e-05
44	0.000185	-0.000438
45	-3.7e-05	-0.00066
46	-0.000111	0.000349
47	0.001758	0.002583
48	0.001779	0.001901
49	0.000527	0.001062
50	-0.00019	0.000122
51	0.000161	1.5e-05
52	0.000643	0.001428
53	0.001057	0.001301
54	0.000514	0.000504
55	0.000121	-0.000184
56	0.000139	0.001176
57	-1.6e-05	-8e-05
58	0.001927	0.002389
59	0.000495	0.001516
60	0.010997	0.015023
61	0.00015	0.000138
62	0.000118	0.000406
63	0.003525	0.005217
64	0.007845	0.010448
65	0.000226	6.5e-05
66	-8e-06	0.000108
67	0.000218	-0.000252
68	0.002795	0.004488
69	0.004559	0.006202
70	0.001219	0.002192
71	0.00021	-0.00109
72	0.002698	0.002991
73	0.005828	0.007774
74	5.7e-05	-0.000296
75	-6.8e-05	9.3e-05
76	0.000555	0.000818
77	0.00047	0.000796
78	0.007981	0.011407
79	-0.000104	0.000294
80	0.00387	0.005397
81	0.000403	0.00085
82	-0.000116	-0.000412
83	0.000129	-0.000588
84	8.7e-05	-0.001619
85	0.000527	0.000123
86	-5e-06	-0.000774
87	-0.000109	-0.000149
88	0.001544	0.001861
89	0.021437	0.030822
90	0.004554	0.005255
91	0.000347	0.000167
92	-0.000221	-8.1e-05
93	9e-05	-0.000187
94	0.000472	-1.9e-05
95	0.000475	8.6e-05
96	0.000304	5.8e-05
97	0.000329	-9e-06
98	0.000531	0.000235
99	0.000375	0.000115
100	0.000126	-0.000472
101	-1.3e-05	-1.7e-05
102	-0.000156	-0.000311
103	-0.000248	-0.000198
104	0.000371	-0.000571
105	0.000263	0.00055
106	0.00079	0.000427
107	0.004643	0.006662
108	0.000237	0.000704
109	0.000314	0.000329
110	2.6e-05	-0.000116
111	-0.000133	0.000624
112	0.000348	0.000527
113	0.000557	0.000472
114	2e-06	-0.000209
115	0.000191	0.000618
116	6.7e-05	-0.000289
117	0.000322	-2.5e-05
118	0.000263	-9.8e-05
119	-0.000312	0.001378
120	-0.000216	0.000203
121	-0.000245	3e-06
122	-1.5e-05	-0.000308
123	-0.000139	0.000796
124	0.00014	0.000459
125	2.8e-05	0.00055
126	0.000184	6.6e-05
127	0.000345	-0.000119
128	0.000232	0.000255
129	0.000231	0.000245
130	2.6e-05	-0.000143
131	8.6e-05	0.000108
132	0.00012	-0.000116
133	-1.6e-05	1.7e-05
134	0	0

## Sheet: c
Nucleotide	terminated, DMS
1	0.002835
2	0.03348
3	0.00982
4	0.017041
5	0.040249
6	0.021098
7	0.02075
8	0.001634
9	0.016565
10	0.000751
11	0.003395
12	-0.000821
13	-0.000153
14	0.003051
15	-5.2e-05
16	0.00256
17	0.000457
18	0.092146
19	0.000394
20	-8e-06
21	-0.000238
22	0.001152
23	0.001493
24	0.003069
25	0.000586
26	-0.000636
27	-0.000466
28	-0.000314
29	0.00146
30	0.013599
31	0.041409
32	0.009717
33	0.039352
34	0.001418
35	0.010769
36	0.000668
37	0.000128
38	0.007838
39	0.00147
40	0.017192
41	0.001441
42	-0.000435
43	0.00093
44	0.000415
45	0.000136
46	-0.000632
47	0.058427
48	0.001632
49	0.061864
50	-0.000589
51	0.004151
52	0.000426
53	0.006299
54	0.006196
55	0.019636
56	8e-06
57	0.000793
58	0.025948
59	0.005959
60	0.009035
61	0.009294
62	0.034857
63	0.033534
64	0.037738
65	0.00262
66	0.029472
67	0.005205
68	0.035295
69	0.049845
70	0.036907
71	0.011425
72	0.00629
73	0.007447
74	0.004259
75	0.0046
76	0.028776
77	0.001842
78	-0.002299
79	0.022854
80	0.04734
81	0.006807
82	0.005968
83	0.010253
84	0.015294
85	0.001222
86	0.001365
87	0.001697
88	0.001273
89	0.016328
90	0.011743
91	0.008764
92	-0.000383
93	0.000699
94	0.022067
95	0.015325
96	0.001337
97	0.007255
98	0.002154
99	-0.000759
100	0.000673
101	-0.001084
102	-0.000145
103	-0.000862
104	-0.001128
105	0.068937
106	0.022527
107	0.038054
108	0.005089
109	0.003029
110	0.002385
111	0.000424
112	0.007498
113	0.00023
114	0.000504
115	0.001623
116	0.003334
117	0.000852
118	0.000421
119	0.004119
120	0.000193
121	0.000773
122	0.000126
123	-0.000214
124	-0.000221
125	0.000736
126	-0.000708
127	-0.001365
128	-0.000508
129	0.000212
130	-0.000182
131	0.000145
132	0.000394
133	2.8e-05
134	0

## Sheet: e
transcript_length	G4P_000mM_BzCN_cat_SM_20to183_nt107	G4P_000mM_BzCN_cat_SM_20to183_nt89		G4P_250mM_BzCN_cat_SM_20to183_nt107	G4P_250mM_BzCN_cat_SM_20to183_nt89
20
21
22
23
24
25
26
27
28
29
30
31
32
33
34
35
36
37
38
39
40
41
42
43
44
45
46
47
48
49
50
51
52
53
54
55
56
57
58
59
60
61
62
63
64
65
66
67
68
69
70
71
72
73
74
75
76
77
78
79
80
81
82
83
84
85
86
87
88
89		0			0
90		3e-05			4.6e-05
91		-3.2e-05			2e-05
92		6.6e-05			-6.9e-05
93		0.000232			-0.000119
94		0.002863			0.001703
95		0.003308			0.00179
96		0.002898			0.001526
97		0.002322			0.001028
98		0.001661			0.000715
99		0.001463			0.000466
100		0.001244			0.00053
101		0.00142			-0.000216
102		0.001744			-0.001647
103		0.001766			-0.002069
104		0.00132			-0.001152
105		0.000696			0.00011
106		0.000771			0.000217
107	0	0.000659		0	0.000101
108	2.9e-05	0.000635		6.5e-05	5.2e-05
109	0.001371	0.000618		0.001065	2.7e-05
110	0.001334	0.000366		0.0013	2.6e-05
111	0.000694	0.000374		0.001101	8e-06
112	0.000361	0.000362		0.000555	0.000136
113	0.00053	0.00055		0.000687	0.000426
114	0.000246	0.001163		0.000561	0.000736
115	4.5e-05	0.001374		0.000917	0.001009
116	7.2e-05	0.002009		3.2e-05	0.001216
117	0.000258	0.001823		-2.8e-05	0.001079
118	0.000297	0.001881		-0.000401	0.000772
119	0.001453	0.001047		0.001818	0.000674
120	0.002585	0.000726		0.00331	0.000493
121	0.003228	0.000701		0.003656	0.000658
122	0.003026	0.000663		0.003518	0.000304
123	0.003208	0.000886		0.003392	0.00033
124	0.003392	0.000952		0.003842	0.000153
125	0.00551	0.001513		0.005445	0.001338
126	0.005479	0.001663		0.006118	0.001818
127	0.0055	0.00169		0.007122	0.002275
128	0.005453	0.00199		0.007251	0.002396
129	0.005458	0.002549		0.007167	0.003008
130	0.005791	0.0055		0.006263	0.005112
131	0.005833	0.006437		0.00632	0.00551
132	0.005175	0.016505		0.005554	0.011819
133	0.004792	0.020004		0.005175	0.014452
134	0.004643	0.021437		0.00504	0.016202
135	0.004607	0.021006		0.005368	0.01496
136	0.004628	0.01602		0.00578	0.011652
137	0.004936	0.014078		0.005582	0.010704
138	0.003189	0.010174		0.00455	0.009921
139	0.004233	0.010607		0.005127	0.010488
140	0.007498	0.014151		0.004489	0.011273
141	0.005628	0.018104		0.005318	0.011148
142	0.001962	0.018338		0.005084	0.011632
143	0.002372	0.020601		0.005868	0.011633
144	0.004854	0.019737		0.007158	0.011064
145	0.007389	0.014978		0.00664	0.012443
146	0.011025	0.013643		0.006781	0.01376
147	0.008143	0.015908		0.005357	0.01323
148	0.009405	0.01938		0.00649	0.012529
149	0.006554	0.018593		0.007327	0.012128
150	0.007229	0.016862		0.007475	0.009599
151	0.00359	0.013621		0.005192	0.011107
152	0.006269	0.013766		0.004451	0.012079
153	0.006492	0.013265		0.004064	0.012751
154	0.006594	0.013066		0.004179	0.012859
155	0.003409	0.011077		0.003444	0.012323
156	0.004424	0.011499		0.004436	0.010817
157	0.00483	0.012653		0.003753	0.010997
158	0.00384	0.011533		0.004497	0.010364
159	0.00332	0.010795		0.003943	0.010903
160	0.00403	0.011009		0.003829	0.01027
161	0.00496	0.012384		0.003012	0.010491
162	0.004994	0.013367		0.003846	0.01014
163	0.005736	0.013749		0.004654	0.009816
164	0.006686	0.013731		0.005451	0.009808
165	0.007247	0.010767		0.00321	0.009936
166	0.006145	0.009863		0.003603	0.008606
167	0.004276	0.010868		0.003906	0.009527
168	0.00485	0.012405		0.004925	0.010067
169	0.004852	0.012519		0.004613	0.010431
170	0.004522	0.012283		0.004502	0.010658
171	0.004518	0.012025		0.00442	0.010728
172	0.003548	0.011245		0.004286	0.011339
173	0.003251	0.010437		0.004406	0.011431
174	0.003112	0.010977		0.004452	0.011466
175	0.003819	0.011547		0.004418	0.011193
176	0.003818	0.011747		0.004381	0.011441
177	0.003941	0.012096		0.004448	0.010332
178	0.004143	0.00761		0.004979	0.011389
179	0.001558	0.0035		0.004552	0.010705
180	0.003605	0.007688		0.002433	0.010584
181	0.002894	0.00978		0.002535	0.010184
182	0.002767	0.013539		0.004465	0.012399
183	0.002324	0.014419		0.005619	0.013068

## Sheet: f
transcript_length	G4P_000mM_DMS_cat_SM_20to183_nt89	G4P_000mM_DMS_cat_SM_20to183_nt108	G4P_000mM_DMS_cat_SM_20to183_nt109	G4P_000mM_DMS_cat_SM_20to183_nt110	G4P_000mM_DMS_cat_SM_20to183_nt112		G4P_250mM_DMS_cat_SM_20to183_nt89	G4P_250mM_DMS_cat_SM_20to183_nt108	G4P_250mM_DMS_cat_SM_20to183_nt109	G4P_250mM_DMS_cat_SM_20to183_nt110	G4P_250mM_DMS_cat_SM_20to183_nt112			transcript_length	G4PC69A_000mM_DMS_cat_SM_20to183_nt89	G4PC69A_000mM_DMS_cat_SM_20to183_nt108	G4PC69A_000mM_DMS_cat_SM_20to183_nt109	G4PC69A_000mM_DMS_cat_SM_20to183_nt110	G4PC69A_000mM_DMS_cat_SM_20to183_nt112		G4PC69A_250mM_DMS_cat_SM_20to183_nt89	G4PC69A_250mM_DMS_cat_SM_20to183_nt108	G4PC69A_250mM_DMS_cat_SM_20to183_nt109	G4PC69A_250mM_DMS_cat_SM_20to183_nt110	G4PC69A_250mM_DMS_cat_SM_20to183_nt112
20														20
21														21
22														22
23														23
24														24
25														25
26														26
27														27
28														28
29														29
30														30
31														31
32														32
33														33
34														34
35														35
36														36
37														37
38														38
39														39
40														40
41														41
42														42
43														43
44														44
45														45
46														46
47														47
48														48
49														49
50														50
51														51
52														52
53														53
54														54
55														55
56														56
57														57
58														58
59														59
60														60
61														61
62														62
63														63
64														64
65														65
66														66
67														67
68														68
69														69
70														70
71														71
72														72
73														73
74														74
75														75
76														76
77														77
78														78
79														79
80														80
81														81
82														82
83														83
84														84
85														85
86														86
87														87
88														88
89	0						0							89	0						0
90	0.000196						0.000259							90	0.000471						0.000565
91	0.014456						0.013305							91	0.015325						0.014609
92	0.02673						0.024422							92	0.027113						0.027695
93	0.028444						0.025662							93	0.028215						0.029318
94	0.031614						0.028961							94	0.030238						0.033474
95	0.028518						0.026419							95	0.026454						0.029797
96	0.024587						0.022673							96	0.021913						0.025496
97	0.019302						0.018028							97	0.016659						0.019343
98	0.011756						0.010979							98	0.010365						0.010205
99	0.010428						0.009843							99	0.009394						0.009088
100	0.009739						0.009238							100	0.009083						0.008939
101	0.009172						0.008254							101	0.008793						0.009683
102	0.009653						0.009314							102	0.008923						0.009824
103	0.010159						0.009819							103	0.009905						0.01017
104	0.012038						0.011398							104	0.011029						0.012552
105	0.013153						0.011162							105	0.011631						0.012649
106	0.013997						0.011527							106	0.011711						0.013653
107	0.016166						0.012634							107	0.014337						0.014325
108	0.015883	0					0.012693	0						108	0.01486	0					0.014164	0
109	0.014533	0.000464	0				0.011905	0.000469	0					109	0.013691	0.000997	0				0.012974	0.001067	0
110	0.01288	0.013689	3.1e-05	0			0.010918	0.012052	3.7e-05	0				110	0.011893	0.014243	0.000101	0			0.012907	0.014429	2.9e-05	0
111	0.010543	0.019303	0.000961	0.000343			0.009354	0.018154	0.001278	0.000493				111	0.009957	0.019864	0.000522	0.001312			0.012237	0.020671	0.001198	0.00136
112	0.008715	0.014764	0.001384	0.012525	0		0.007666	0.014784	0.001714	0.011955	0			112	0.007767	0.013871	0.001421	0.013049	0		0.009781	0.015825	0.001193	0.01478	0
113	0.007872	0.012497	0.001758	0.018164	0.000381		0.007041	0.012688	0.001506	0.017591	0.000398			113	0.007347	0.011467	0.001232	0.018349	0.000545		0.008543	0.012252	0.001247	0.018963	0.000516
114	0.00837	0.012077	0.001477	0.019331	0.017433		0.007296	0.012079	0.001477	0.018621	0.01558			114	0.007692	0.011375	0.001304	0.019277	0.016249		0.008438	0.01155	0.001176	0.01934	0.017037
115	0.008514	0.011893	0.001243	0.019856	0.024018		0.007752	0.011565	0.001404	0.019415	0.022281			115	0.007849	0.011545	0.000731	0.019801	0.023058		0.00896	0.011636	0.001273	0.019626	0.024235
116	0.00984	0.011517	0.000844	0.017543	0.023431		0.00838	0.011269	0.001402	0.01711	0.022035			116	0.009476	0.011287	0.000768	0.017569	0.023031		0.009637	0.011493	0.001048	0.018178	0.025249
117	0.010428	0.011082	0.000916	0.015169	0.022364		0.008521	0.010361	0.001514	0.015086	0.019864			117	0.010215	0.010374	0.000575	0.015044	0.02186		0.009892	0.011124	0.00105	0.015685	0.023744
118	0.010709	0.011053	0.001249	0.013023	0.020227		0.008614	0.010294	0.001625	0.013249	0.017594			118	0.010381	0.010207	0.000553	0.012812	0.019015		0.009463	0.011	0.001225	0.013722	0.020668
119	0.00902	0.010375	0.001736	0.012015	0.016282		0.007574	0.008863	0.001916	0.010731	0.012361			119	0.009176	0.008853	0.001574	0.010739	0.013771		0.008542	0.009697	0.001822	0.011989	0.01472
120	0.007984	0.009446	0.004064	0.010162	0.014074		0.006584	0.009395	0.003919	0.009131	0.01126			120	0.008181	0.008138	0.003691	0.009245	0.011932		0.006808	0.008831	0.003739	0.010888	0.013227
121	0.008103	0.009304	0.004779	0.009402	0.012977		0.00629	0.009911	0.004416	0.008195	0.010733			121	0.007872	0.007515	0.004367	0.008731	0.010996		0.006471	0.008017	0.004415	0.009916	0.01252
122	0.008389	0.00996	0.006379	0.007011	0.012589		0.006202	0.012014	0.006715	0.006274	0.01069			122	0.00726	0.00815	0.005891	0.00707	0.011215		0.005646	0.00885	0.005878	0.007408	0.011524
123	0.008479	0.010783	0.006641	0.005618	0.011373		0.0061	0.013776	0.007847	0.005198	0.009589			123	0.00616	0.008707	0.006441	0.005945	0.009867		0.005511	0.009174	0.00641	0.004369	0.009959
124	0.007449	0.010573	0.006382	0.0043	0.010436		0.005446	0.012921	0.00933	0.005431	0.009642			124	0.005921	0.008483	0.006928	0.004926	0.008617		0.005163	0.00898	0.006535	0.003039	0.009497
125	0.005654	0.008585	0.006111	0.004725	0.00899		0.005002	0.012326	0.010754	0.007302	0.011958			125	0.004809	0.008216	0.006291	0.005254	0.007787		0.005495	0.010007	0.006787	0.005525	0.011001
126	0.005857	0.008547	0.005981	0.004489	0.009742		0.005357	0.012551	0.010856	0.007742	0.013682			126	0.004725	0.008696	0.006668	0.004816	0.008544		0.005616	0.01109	0.005684	0.006619	0.011142
127	0.005696	0.008559	0.006855	0.005044	0.010696		0.005538	0.014374	0.013275	0.008731	0.015177			127	0.005153	0.009409	0.008269	0.005627	0.009911		0.00569	0.011889	0.007669	0.006434	0.012637
128	0.005861	0.008503	0.006989	0.005382	0.011727		0.005709	0.014828	0.014193	0.009706	0.016654			128	0.005719	0.009552	0.008603	0.006166	0.011219		0.006475	0.011995	0.008698	0.006025	0.013634
129	0.007018	0.008329	0.007126	0.004895	0.012143		0.006034	0.014399	0.014891	0.009396	0.018037			129	0.006968	0.00942	0.009136	0.00596	0.012034		0.007661	0.010302	0.010278	0.005194	0.013801
130	0.009197	0.00792	0.006908	0.003788	0.012922		0.007127	0.012562	0.015376	0.008601	0.021499			130	0.008824	0.008328	0.008474	0.004687	0.012364		0.009386	0.007624	0.009373	0.004241	0.013482
131	0.009342	0.008006	0.006153	0.003446	0.011914		0.00724	0.013006	0.015655	0.008634	0.023506			131	0.008964	0.00799	0.00793	0.004577	0.013337		0.009218	0.008349	0.007088	0.004742	0.012202
132	0.013276	0.006433	0.004435	0.002846	0.009987		0.010354	0.009941	0.011657	0.00645	0.018582			132	0.013332	0.006153	0.005106	0.004078	0.011449		0.013451	0.006556	0.004692	0.003744	0.010867
133	0.01549	0.005472	0.003393	0.002502	0.008066		0.011992	0.008324	0.008381	0.00513	0.01494			133	0.015822	0.004936	0.003551	0.003379	0.009382		0.015248	0.005716	0.003661	0.003362	0.009304
134	0.016328	0.005089	0.003029	0.002385	0.007498		0.013106	0.007229	0.006872	0.00438	0.012801			134	0.016859	0.004532	0.003029	0.003173	0.008513		0.016386	0.005261	0.003297	0.003094	0.008832
135	0.01751	0.004714	0.002779	0.002238	0.006565		0.013878	0.007369	0.006784	0.004649	0.012713			135	0.017833	0.004215	0.002809	0.003135	0.00753		0.01792	0.005334	0.002657	0.002921	0.007443
136	0.019697	0.004515	0.002816	0.002336	0.006569		0.014063	0.008853	0.010268	0.00653	0.016667			136	0.019359	0.00504	0.003723	0.004271	0.007842		0.02131	0.007008	0.003161	0.002468	0.007707
137	0.021569	0.004529	0.002985	0.001991	0.006588		0.013648	0.00947	0.010902	0.006813	0.016922			137	0.019482	0.005563	0.003968	0.00482	0.008701		0.021153	0.006839	0.003235	0.002649	0.007466
138	0.019351	0.005216	0.001673	0.000625	0.006931		0.011145	0.008965	0.009884	0.00686	0.015269			138	0.021737	0.005442	0.000165	0.000555	0.012932		0.016968	0.000916	0.008683	0.003764	0.013789
139	0.015536	0.004586	0.004042	0.000403	0.005903		0.011099	0.008375	0.008955	0.005019	0.012144			139	0.021752	0.005358	0.001382	0.000891	0.010085		0.009835	0.002607	0.008165	0.003739	0.011308
140	0.014769	0.000809	0.006993	-0.000726	0.007851		0.011737	0.009514	0.006695	0.002716	0.013541			140	0.023461	0.004674	0.002964	-0.003242	0.004025		0.006484	-0.004156	0.010513	-0.00623	0.007904
141	0.014719	0.001555	0.008046	0.001951	0.005807		0.011548	0.007798	0.006125	0.005908	0.017674			141	0.024656	0.011959	0.005428	-0.000855	0.012377		0.012152	0.002744	0.002158	-0.000708	0.000476
142	0.015717	0.002595	0.002742	0.003324	0.00509		0.010839	0.007266	0.00546	0.00516	0.020595			142	0.025658	0.011752	0.006174	-0.001579	0.011456		0.014544	0.002374	-0.004037	-0.000302	0.005912
143	0.013001	0.003621	0.000117	0.003428	0.009831		0.012418	0.004578	0.004955	0.003567	0.017281			143	0.020361	0.012708	0.007532	-0.004841	0.013054		0.015405	0.006336	-0.001648	0.009151	0.007403
144	0.0124	0.006772	-0.001601	0.00048	0.014615		0.015096	0.004681	0.008292	-0.000866	0.010796			144	0.009929	0.003359	0.0026	-0.011849	0.006193		0.010365	0.015062	0.01174	0.012004	0.006319
145	0.012922	0.007431	0.002738	-0.001566	0.010192		0.015247	0.005086	0.006852	-0.000621	0.011025			145	0.015162	0.001869	0.003819	-0.00948	0.006852		0.007136	0.015053	0.006438	0.012576	0.009517
146	0.015379	0.006055	0.004441	-0.000147	0.00804		0.009987	0.007667	0.008712	0.002985	0.015668			146	0.022158	0.000633	-0.008474	0.009146	0.010484		0.003434	0.016588	-0.009034	0.003131	0.008952
147	0.016225	0.001432	0.007618	0.00265	0.005791		0.010649	0.006917	0.006327	0.003974	0.017227			147	0.022703	-0.000294	0.006926	0.009602	0.008839		0.017091	0.002879	0.005688	-0.002746	0.010214
148	0.018514	-0.000471	0.007247	0.005707	0.005656		0.010325	0.00776	0.005502	0.004505	0.014606			148	0.017327	0.004603	0.005125	0.010747	0.011159		0.016785	0.002712	0.006283	0.001392	0.006179
149	0.015808	0.000127	0.007215	0.005482	0.005111		0.012521	0.006045	0.00481	0.003162	0.01032			149	0.017496	0.005399	0.002647	-0.000441	0.012494		0.018587	0.001129	0.010457	-0.001058	0.005755
150	0.013054	0.002841	0.001768	0.004232	0.002532		0.012497	0.004537	0.005526	0.003217	0.006648			150	0.016817	0.006753	-0.006236	0.000948	0.0109		0.012788	0.008544	-0.008254	0.004077	0.028687
151	0.012957	0.003159	0.00115	0.003334	0.000173		0.017928	0.005521	0.005923	0.003775	0.004405			151	0.013517	-0.001368	-0.011508	-0.003011	0.008234		0.021044	0.008724	-0.007191	0.008256	0.016295
152	0.013432	0.003326	-0.002939	0.002239	0.000566		0.018202	0.005334	0.005308	0.003253	0.004792			152	0.008804	0.003515	-0.007802	-0.001395	0.005245		0.023222	0.009304	-0.011167	0.008863	0.021698
153	0.016435	0.002632	0.001667	0.002739	0.002004		0.016647	0.005869	0.004012	0.002373	0.005872			153	0.010643	0.00162	0.002197	-0.001069	0.008554		0.013227	0.005241	-0.00031	0.008093	0.013853
154	0.016194	0.002316	0.003669	0.000799	0.004257		0.015348	0.004682	0.003335	0.000789	0.007517			154	0.008679	0.005637	0.005883	-0.000159	0.007528		0.01146	0.003288	0.007543	0.002219	0.025927
155	0.019862	0.002765	0.010492	0.000793	0.00359		0.016359	0.004919	0.002881	0.000254	0.007476			155	0.022472	0.003913	0.003054	0.003821	0.002445		0.006997	0.001672	0.015343	0.00237	0.02234
156	0.015645	0.003511	0.005729	0.00186	0.003724		0.01666	0.004657	0.003784	0.002191	0.00353			156	0.024208	0.00953	0.005951	0.004413	0.002833		0.00897	-0.003321	0.016163	0.008006	0.003932
157	0.016696	0.003364	0.004489	0.002335	0.002755		0.014758	0.003873	0.005449	0.003405	0.003281			157	0.023206	0.006533	0.004689	0.004722	0.00696		0.010686	-0.000484	0.009932	0.002291	0.002473
158	0.013242	0.00413	0.003262	0.000859	0.005193		0.014107	0.003001	0.005676	0.003529	0.003633			158	0.017721	0.005054	0.008678	0.001013	0.008418		0.008185	0.002078	0.009826	0.004899	-0.004323
159	0.013167	0.003486	0.003343	-0.000698	0.006034		0.013948	0.002626	0.005898	0.002097	0.005317			159	0.015097	0.00388	0.004687	0.002771	0.010333		0.009182	0.008838	0.007268	-0.000313	0.005552
160	0.012764	0.003764	0.004041	-0.002422	0.00782		0.016056	0.002951	0.004388	0.00211	0.005933			160	0.018605	0.003509	0.004635	-0.000185	0.009653		0.011836	0.008104	0.006427	0.001678	0.001064
161	0.014568	0.003572	0.00431	-0.000346	0.007231		0.01656	0.004275	0.003552	0.001715	0.006195			161	0.01509	0.002903	0.001787	0.002044	0.012457		0.019194	0.007922	0.005778	-0.005209	0.009585
162	0.018688	0.00333	0.005916	-0.000348	0.005673		0.017897	0.004799	0.002593	0.002876	0.007057			162	0.013593	0.002252	0.000918	0.003729	0.011188		0.01854	0.005925	0.004326	-0.006931	0.003183
163	0.020988	0.005942	0.006232	0.003775	0.004865		0.01831	0.006294	0.00204	0.002658	0.00733			163	0.007416	0.000819	0.001354	0.01057	0.018743		0.013845	0.00736	-0.005406	-0.010273	0.008428
164	0.020625	0.005605	0.004646	0.001031	0.005585		0.018809	0.00594	0.004557	0.0029	0.008895			164	0.006265	0.000435	-0.005383	0.011088	0.014442		0.005351	0.009925	-0.016992	-0.010961	0.017366
165	0.012511	0.006184	0.002624	-0.000586	0.011511		0.014511	0.005613	0.006439	0.00269	0.007327			165	0.006601	-0.001368	-0.00267	0.004292	0.011261		0.010156	0.001483	0.005195	-0.00279	0.004425
166	0.013681	0.005265	0.002065	-0.001128	0.008678		0.013783	0.005092	0.006697	0.003132	0.008556			166	0.013144	0.006124	0.000606	-0.000362	0.006176		0.011088	0.005296	0.002606	0.005083	0.017456
167	0.014388	0.005963	0.003843	-0.000333	0.007902		0.0142	0.00539	0.00418	0.003016	0.007194			167	0.019918	0.004428	0.00377	0.00439	0.009552		0.015455	0.002844	0.007482	0.002067	0.005498
168	0.017735	0.005645	0.0041	0.001918	0.004632		0.014897	0.005261	0.003614	0.002667	0.006773			168	0.021531	0.006966	0.003265	0.001115	0.007966		0.011857	-0.001158	0.001438	-0.001034	0.007704
169	0.017306	0.004978	0.000177	0.001098	0.004242		0.014863	0.00522	0.003009	0.002535	0.006284			169	0.017314	0.00482	0.001771	0.002432	0.006173		0.014048	0.003245	-0.001065	0.00166	0.005766
170	0.017282	0.004696	0.000882	0.001199	0.004467		0.015174	0.004925	0.002928	0.002423	0.005757			170	0.016918	0.004198	0.002476	0.002938	0.005389		0.013916	0.003082	-0.000151	0.002359	0.006038
171	0.017117	0.004543	0.001013	0.000848	0.004663		0.015198	0.004867	0.00298	0.002462	0.0058			171	0.016846	0.004022	0.002396	0.003275	0.005344		0.015121	0.003982	-0.000769	0.002988	0.005947
172	0.016299	0.004338	0.002813	0.001226	0.005724		0.015549	0.004029	0.002914	0.002223	0.005039			172	0.017131	0.003825	0.002833	0.004276	0.004782		0.016272	0.005078	0.004494	0.005198	0.004916
173	0.015807	0.004575	0.001648	0.001425	0.005735		0.015167	0.003801	0.003028	0.002224	0.005599			173	0.017514	0.006277	-7.3e-05	0.003876	0.005213		0.017766	0.008351	0.00577	0.005481	0.003747
174	0.015821	0.005225	0.000352	0.002497	0.005147		0.014906	0.004	0.002352	0.001991	0.00527			174	0.019548	0.005056	0.00185	0.001155	0.004979		0.014361	0.006029	0.005985	0.003098	0.007871
175	0.015598	0.005171	0.000322	0.00251	0.004589		0.015193	0.00422	0.001811	0.002252	0.005419			175	0.021504	0.005055	0.002485	0.00088	0.003545		0.016789	0.00551	0.001544	-0.001421	0.012789
176	0.015487	0.005596	0.000403	0.002106	0.004755		0.015342	0.004073	0.001889	0.002406	0.005376			176	0.021055	0.004908	0.002327	-0.000135	0.003674		0.018607	0.005293	0.000819	-0.001263	0.014602
177	0.013658	0.00617	0.000478	0.001823	0.005157		0.017241	0.002982	0.001838	0.00351	0.005102			177	0.019359	0.0063	0.000169	0.003344	0.002858		0.023341	0.007372	0.003982	-0.00316	0.011983
178	0.013971	0.009108	-0.000293	-0.002314	0.008617		0.016799	0.002658	0.003153	0.004168	0.004576			178	0.009548	0.003079	-0.008681	0.002616	0.007039		0.022295	0.00146	0.000868	-0.01093	0.010449
179	0.011408	0.004398	0.00016	-0.003201	0.007483		0.013987	0.002966	0.002852	0.002787	0.006196			179	0.017984	0.001013	0.001155	0.007765	0.004063		0.012024	-0.001166	-0.009876	-0.013658	-0.006915
180	0.014112	0.004148	-0.002188	-0.004522	0.005707		0.013079	0.003536	0.00277	0.002388	0.006523			180	0.01544	0.006545	-0.004623	0.001542	0.006587		0.016419	0.001992	-0.020083	-0.005423	0.003185
181	0.019533	0.002024	0.006045	-0.000754	0.004049		0.013634	0.002979	0.002957	0.002324	0.007257			181	0.020277	0.011402	-0.002714	3.2e-05	0.01011		0.028535	0.000757	-0.016785	0.003698	0.002811
182	0.021373	0.00161	-6.2e-05	-0.000415	0.004818		0.014028	0.003819	0.003145	0.002374	0.005741			182	0.023294	0.007267	-0.001333	-0.000269	0.00868		0.025974	0.008227	-0.010838	0.005701	0.007838
183	0.022021	0.001182	0.00018	0.000416	0.005077		0.013741	0.004056	0.003423	0.002088	0.005763			183	0.02502	0.006493	-0.000474	0.000853	0.007715		0.027477	0.008806	-0.007462	0.006741	0.006254
