# Supplementary material for: Observation of coordinated RNA folding events by systematic cotranscriptional RNA structure probing
Source: Nat Commun. 2023 Nov 29;14:7839. doi: 10.1038/s41467-023-43395-9 (PMC10687018; doi:10.1038/s41467-023-43395-9)
Supplement: Supplementary file 6 — Source Data [file 41467_2023_43395_MOESM6_ESM.zip › Source_Data/Fig7_Source_Data.xlsx]

## Sheet: c
transcript_length	G4P_000mM_DMS_cat_SM_20to183_nt69	G4P_000mM_DMS_cat_SM_20to183_nt68	G4P_000mM_DMS_cat_SM_20to183_nt70	G4P_000mM_DMS_cat_SM_20to183_nt49	G4P_000mM_DMS_cat_SM_20to183_nt94	G4P_000mM_DMS_cat_SM_20to183_nt95		G4P_250mM_DMS_cat_SM_20to183_nt69	G4P_250mM_DMS_cat_SM_20to183_nt68	G4P_250mM_DMS_cat_SM_20to183_nt70	G4P_250mM_DMS_cat_SM_20to183_nt49	G4P_250mM_DMS_cat_SM_20to183_nt94	G4P_250mM_DMS_cat_SM_20to183_nt95			transcript_length	G4PC69A_000mM_DMS_cat_SM_20to183_nt69	G4PC69A_000mM_DMS_cat_SM_20to183_nt68	G4PC69A_000mM_DMS_cat_SM_20to183_nt70	G4PC69A_000mM_DMS_cat_SM_20to183_nt49	G4PC69A_000mM_DMS_cat_SM_20to183_nt94	G4PC69A_000mM_DMS_cat_SM_20to183_nt95		G4PC69A_250mM_DMS_cat_SM_20to183_nt69	G4PC69A_250mM_DMS_cat_SM_20to183_nt68	G4PC69A_250mM_DMS_cat_SM_20to183_nt70	G4PC69A_250mM_DMS_cat_SM_20to183_nt49	G4PC69A_250mM_DMS_cat_SM_20to183_nt94	G4PC69A_250mM_DMS_cat_SM_20to183_nt95
20																20
21																21
22																22
23																23
24																24
25																25
26																26
27																27
28																28
29																29
30																30
31																31
32																32
33																33
34																34
35																35
36																36
37																37
38																38
39																39
40																40
41																41
42																42
43																43
44																44
45																45
46																46
47																47
48																48
49				0							0					49				0							0
50				0.000494							0.000416					50				0.001225							0.001302
51				0.035031							0.032899					51				0.037976							0.037697
52				0.041066							0.038807					52				0.0451							0.04412
53				0.031371							0.02811					53				0.035036							0.032795
54				0.026492							0.022649					54				0.033064							0.029949
55				0.022931							0.01989					55				0.030395							0.027054
56				0.015544							0.013788					56				0.024067							0.020633
57				0.011424							0.010513					57				0.015734							0.012938
58				0.01232							0.012317					58				0.016116							0.015222
59				0.015333							0.017806					59				0.018782							0.018783
60				0.016141							0.018739					60				0.019113							0.018204
61				0.018012							0.018813					61				0.020429							0.014109
62				0.025548							0.025356					62				0.026545							0.020487
63				0.028196							0.027635					63				0.028741							0.022037
64				0.03422							0.034527					64				0.036282							0.03171
65				0.039556							0.042483					65				0.046176							0.042967
66				0.044396							0.045315					66				0.049975							0.048474
67				0.046094							0.04642					67				0.053488							0.05092
68		0		0.046457					0		0.046556					68		0		0.056011					0		0.052164
69	0	0.0002		0.047883				0	0.000172		0.047965					69	0	0.000308		0.0633				0	0.000443		0.055604
70	0.000411	0.010016	0	0.04792				0.000329	0.008434	0	0.047978					70	0.000619	0.011643	0	0.061296				0.000506	0.011408	0	0.055495
71	0.025932	0.02447	0.000209	0.049311				0.024517	0.022484	0.000233	0.048084					71	0.013047	0.01841	0.001227	0.057853				0.01249	0.017804	0.001159	0.054578
72	0.030873	0.020632	0.018789	0.048814				0.029127	0.019943	0.01824	0.047838					72	0.017311	0.015621	0.025489	0.055096				0.015841	0.014577	0.023825	0.054063
73	0.027813	0.019943	0.027106	0.048334				0.025935	0.019201	0.026166	0.047091					73	0.013216	0.019595	0.030664	0.053349				0.012768	0.018813	0.028838	0.051885
74	0.023956	0.017194	0.028402	0.047124				0.022735	0.016554	0.028003	0.046573					74	0.012031	0.018181	0.026274	0.051382				0.011316	0.017468	0.025618	0.051741
75	0.022042	0.015974	0.026937	0.04726				0.020844	0.015135	0.026621	0.046758					75	0.010561	0.017147	0.023483	0.051356				0.010059	0.016282	0.022931	0.051655
76	0.018562	0.013328	0.023971	0.047409				0.01803	0.013013	0.023854	0.046548					76	0.010016	0.013637	0.020306	0.050873				0.009811	0.013618	0.020716	0.051895
77	0.009277	0.007271	0.014207	0.048498				0.00912	0.006954	0.01364	0.046784					77	0.005422	0.006361	0.013097	0.051769				0.005055	0.006391	0.012649	0.050897
78	0.008605	0.007002	0.014275	0.048245				0.008612	0.00657	0.013831	0.046388					78	0.0048	0.006512	0.013062	0.052039				0.004575	0.007046	0.014173	0.050562
79	0.007894	0.006955	0.01268	0.048457				0.007648	0.006241	0.012272	0.047711					79	0.004398	0.007031	0.011249	0.05378				0.0031	0.006101	0.01238	0.050165
80	0.008642	0.008398	0.012198	0.048169				0.00792	0.007236	0.010821	0.046797					80	0.00637	0.008022	0.009933	0.052134				0.006095	0.00759	0.013187	0.047397
81	0.009258	0.010373	0.011887	0.050282				0.009108	0.009448	0.01098	0.048076					81	0.010445	0.009895	0.013001	0.050527				0.009704	0.008273	0.012918	0.047799
82	0.011716	0.011758	0.013239	0.050022				0.01176	0.011388	0.012606	0.046009					82	0.01341	0.009707	0.017285	0.051061				0.013576	0.009731	0.016775	0.049703
83	0.014945	0.013484	0.015944	0.05138				0.013867	0.012991	0.016179	0.047109					83	0.013103	0.010902	0.021491	0.05182				0.013247	0.012203	0.021492	0.04909
84	0.017689	0.014481	0.017897	0.051418				0.016075	0.013801	0.018134	0.047882					84	0.013518	0.011666	0.025148	0.052914				0.013559	0.012739	0.024418	0.049766
85	0.022339	0.017583	0.021945	0.052843				0.02014	0.016405	0.021426	0.049043					85	0.013848	0.012726	0.028259	0.054183				0.013962	0.013304	0.028068	0.051799
86	0.025056	0.019246	0.023529	0.05357				0.022746	0.017661	0.022112	0.04872					86	0.014688	0.013683	0.029426	0.055707				0.01485	0.013411	0.028456	0.054071
87	0.029356	0.021546	0.025687	0.054873				0.027159	0.020564	0.024356	0.04937					87	0.015616	0.014719	0.029106	0.057529				0.016578	0.015635	0.02845	0.056798
88	0.03471	0.02425	0.028628	0.055978				0.03291	0.023852	0.026915	0.050271					88	0.016248	0.017155	0.030506	0.059777				0.017224	0.018393	0.029439	0.057732
89	0.039006	0.026817	0.030653	0.057349				0.036638	0.02618	0.029158	0.051973					89	0.017025	0.018797	0.032118	0.060265				0.017782	0.019455	0.032028	0.057791
90	0.04569	0.031147	0.03432	0.059187				0.042586	0.029617	0.032613	0.053667					90	0.017335	0.022794	0.03456	0.060495				0.017316	0.021724	0.036346	0.056204
91	0.049233	0.033732	0.036239	0.06039				0.045423	0.030786	0.034839	0.054692					91	0.018308	0.025077	0.036653	0.058787				0.017842	0.024625	0.03773	0.057173
92	0.052457	0.0351	0.040162	0.06085				0.04959	0.032809	0.039332	0.055083					92	0.019945	0.027413	0.038604	0.059644				0.01987	0.026338	0.03992	0.057463
93	0.054376	0.036074	0.040395	0.060456				0.051416	0.034716	0.039352	0.055192					93	0.020383	0.027006	0.039398	0.060511				0.021261	0.025427	0.038707	0.060243
94	0.053099	0.035444	0.03858	0.061106	0			0.050665	0.033879	0.037864	0.054975	0				94	0.020069	0.024321	0.036351	0.060464	0			0.020422	0.022043	0.0381	0.060126	0
95	0.051292	0.035229	0.036117	0.060205	0.000461	0		0.048266	0.033641	0.034167	0.05519	0.000491	0			95	0.018501	0.021758	0.034729	0.05963	0.001407	0		0.018779	0.020214	0.035907	0.061001	0.001385	0
96	0.049735	0.034667	0.035386	0.06058	0.016055	0.000707		0.047062	0.032603	0.033756	0.055143	0.016101	0.000824			96	0.018214	0.020401	0.034529	0.0591	0.01803	0.001556		0.017576	0.019443	0.036155	0.059587	0.018513	0.001268
97	0.048323	0.034264	0.035164	0.059672	0.023758	0.013571		0.045513	0.032704	0.033059	0.05503	0.023757	0.013165			97	0.017057	0.020001	0.03568	0.058799	0.026487	0.014919		0.016838	0.019386	0.035625	0.058953	0.026271	0.014554
98	0.048558	0.034466	0.034794	0.060437	0.015622	0.022727		0.0454	0.031416	0.034362	0.054993	0.015006	0.022497			98	0.017564	0.019524	0.03733	0.059773	0.017535	0.024894		0.017068	0.019414	0.037479	0.057295	0.01717	0.024743
99	0.048265	0.034065	0.034957	0.059761	0.013173	0.016467		0.045328	0.03101	0.033809	0.054853	0.013134	0.017382			99	0.01694	0.019326	0.037606	0.060437	0.01528	0.019021		0.017036	0.019382	0.037933	0.056867	0.014954	0.019034
100	0.048605	0.034021	0.035094	0.059565	0.011365	0.013924		0.045303	0.031497	0.034489	0.05566	0.011201	0.014231			100	0.017206	0.019151	0.037981	0.060561	0.013447	0.016635		0.017385	0.018695	0.0383	0.058408	0.013393	0.01548
101	0.045389	0.033313	0.034921	0.057934	0.007739	0.006144		0.04262	0.031709	0.033999	0.053371	0.00803	0.00672			101	0.016634	0.01909	0.03798	0.057551	0.009554	0.008004		0.017273	0.017949	0.035878	0.056925	0.009525	0.006835
102	0.04514	0.033501	0.035157	0.057483	0.009187	0.005842		0.04206	0.031528	0.034219	0.052166	0.008788	0.005651			102	0.016811	0.019569	0.037099	0.057358	0.011049	0.006377		0.017702	0.018	0.036423	0.057189	0.01075	0.006008
103	0.044644	0.0338	0.03543	0.057215	0.009238	0.005077		0.041759	0.031674	0.034061	0.051208	0.009067	0.005273			103	0.016767	0.020302	0.03696	0.056913	0.010859	0.005073		0.017469	0.018473	0.036652	0.056992	0.011037	0.00591
104	0.046056	0.034715	0.037031	0.057137	0.013391	0.010703		0.044224	0.033521	0.035879	0.051963	0.014761	0.014142			104	0.018547	0.02111	0.037665	0.057499	0.015181	0.013458		0.018429	0.02084	0.039184	0.057202	0.015938	0.017772
105	0.04769	0.035808	0.038989	0.057865	0.017083	0.017014		0.046076	0.03548	0.037686	0.052422	0.020423	0.023647			105	0.020037	0.022075	0.039273	0.057547	0.018734	0.021207		0.018814	0.022587	0.041196	0.057192	0.019788	0.029279
106	0.047964	0.035591	0.03901	0.057938	0.017037	0.015972		0.046123	0.035216	0.037619	0.052306	0.020111	0.023596			106	0.020242	0.021351	0.040353	0.05724	0.019358	0.020006		0.019741	0.022879	0.041232	0.057313	0.019797	0.028595
107	0.050626	0.035855	0.040677	0.059367	0.017628	0.013402		0.045508	0.03573	0.038908	0.052238	0.019948	0.018325			107	0.020106	0.021102	0.043051	0.059059	0.021058	0.011846		0.020675	0.022041	0.041525	0.05846	0.01958	0.016315
108	0.051807	0.038717	0.042049	0.060003	0.020917	0.018492		0.046984	0.037658	0.039751	0.05347	0.021887	0.022593			108	0.021145	0.022109	0.044421	0.059368	0.022721	0.020121		0.021086	0.023532	0.042713	0.059294	0.022653	0.020859
109	0.053566	0.040782	0.04362	0.06114	0.026102	0.026374		0.047956	0.039528	0.041582	0.054793	0.027022	0.029173			109	0.020895	0.023498	0.043665	0.059408	0.025503	0.02839		0.020665	0.023592	0.042804	0.059287	0.026317	0.027943
110	0.053719	0.041827	0.043828	0.061255	0.028574	0.032217		0.048981	0.039957	0.04174	0.05525	0.029402	0.034237			110	0.021942	0.024377	0.044292	0.057956	0.027489	0.034253		0.021206	0.023925	0.043897	0.057826	0.027817	0.03662
111	0.053228	0.040987	0.043794	0.060462	0.03092	0.03564		0.048907	0.039393	0.04215	0.056355	0.031274	0.03677			111	0.021271	0.024353	0.042603	0.057506	0.030221	0.036284		0.020639	0.023888	0.043512	0.055552	0.031311	0.038731
112	0.052655	0.040371	0.043373	0.058701	0.032874	0.039096		0.047745	0.038352	0.040862	0.055329	0.032221	0.039445			112	0.021163	0.022741	0.042466	0.05632	0.034442	0.038704		0.019271	0.023496	0.043362	0.054361	0.034726	0.040752
113	0.052422	0.039608	0.043366	0.058741	0.034952	0.04278		0.046635	0.037308	0.039761	0.053511	0.033758	0.042459			113	0.019064	0.021278	0.040938	0.055049	0.037939	0.041103		0.017689	0.022596	0.04272	0.053097	0.03881	0.041233
114	0.052072	0.039078	0.044844	0.058158	0.03716	0.046134		0.047195	0.037628	0.04063	0.052353	0.035246	0.045696			114	0.018992	0.021254	0.041604	0.0543	0.039831	0.045176		0.018111	0.022326	0.042727	0.053165	0.041132	0.045403
115	0.051544	0.03853	0.045228	0.058036	0.040236	0.048296		0.046378	0.037427	0.039831	0.050786	0.037965	0.046949			115	0.018577	0.021557	0.040644	0.054273	0.043139	0.047304		0.018671	0.022532	0.042651	0.052979	0.044982	0.047158
116	0.047635	0.036054	0.04346	0.056574	0.042639	0.050047		0.042629	0.035389	0.039031	0.049744	0.039006	0.045974			116	0.018443	0.022031	0.039956	0.053224	0.045209	0.049827		0.019272	0.022869	0.040893	0.05392	0.047236	0.051856
117	0.045202	0.034267	0.041185	0.055723	0.044378	0.051405		0.038573	0.033127	0.035793	0.046925	0.039147	0.04412			117	0.018371	0.021422	0.038013	0.051904	0.047446	0.049482		0.019009	0.022612	0.038912	0.05329	0.049158	0.053269
118	0.044075	0.03313	0.039695	0.054746	0.042248	0.051541		0.036547	0.031035	0.034926	0.045611	0.036041	0.042111			118	0.018627	0.021192	0.037629	0.051917	0.046307	0.048833		0.01847	0.021181	0.036602	0.050695	0.04726	0.052182
119	0.048068	0.03439	0.039698	0.054171	0.042529	0.051797		0.034166	0.028215	0.029725	0.039152	0.032795	0.039926			119	0.019167	0.019958	0.03742	0.047661	0.049603	0.045115		0.01798	0.020314	0.037278	0.044665	0.04921	0.047621
120	0.050517	0.035088	0.038909	0.054176	0.041268	0.049097		0.032005	0.026563	0.027011	0.036884	0.031398	0.036897			120	0.018061	0.019721	0.038106	0.043275	0.048395	0.043052		0.017471	0.01956	0.038377	0.041617	0.049943	0.044067
121	0.051921	0.035264	0.039023	0.05441	0.041064	0.047667		0.030195	0.025804	0.025126	0.035131	0.02985	0.036352			121	0.017353	0.019261	0.037837	0.039268	0.048168	0.042352		0.016791	0.019673	0.039099	0.040511	0.050644	0.045232
122	0.054345	0.035642	0.039385	0.053621	0.038696	0.044502		0.027372	0.024171	0.022987	0.031588	0.02778	0.033905			122	0.016496	0.019315	0.03795	0.037214	0.046819	0.040669		0.016351	0.01823	0.038506	0.039432	0.049713	0.042792
123	0.056763	0.036078	0.039495	0.053447	0.036617	0.041463		0.023234	0.021025	0.019858	0.026913	0.025971	0.031502			123	0.015694	0.018745	0.038009	0.035543	0.047307	0.039232		0.015653	0.017048	0.037258	0.038342	0.049135	0.041464
124	0.056709	0.035569	0.037699	0.053776	0.037619	0.041012		0.023379	0.020493	0.019669	0.025234	0.02794	0.030248			124	0.015612	0.018472	0.037288	0.037742	0.047142	0.038073		0.015814	0.019004	0.035081	0.038299	0.050557	0.041251
125	0.054434	0.034143	0.034803	0.052517	0.044686	0.044419		0.024898	0.020642	0.019954	0.02858	0.03065	0.031937			125	0.016015	0.01634	0.036604	0.041775	0.049109	0.04229		0.015595	0.02074	0.035114	0.035163	0.052863	0.048725
126	0.055203	0.034476	0.035385	0.052095	0.049353	0.046207		0.025497	0.021613	0.020913	0.029722	0.033099	0.034419			126	0.01598	0.016619	0.03499	0.043238	0.051687	0.042613		0.015088	0.019981	0.037153	0.036251	0.056342	0.049007
127	0.057078	0.034656	0.036805	0.051459	0.061435	0.055115		0.023678	0.020059	0.019291	0.028678	0.040154	0.039002			127	0.016372	0.017013	0.036861	0.041711	0.063532	0.049927		0.0155	0.017629	0.039341	0.0396	0.071239	0.053786
128	0.057442	0.034513	0.037511	0.052225	0.069333	0.060666		0.023468	0.019661	0.019125	0.028516	0.045019	0.042438			128	0.015708	0.017453	0.036971	0.041674	0.071168	0.053819		0.014616	0.017074	0.039558	0.041147	0.081457	0.057747
129	0.056174	0.034376	0.037185	0.053318	0.071585	0.062701		0.024541	0.019873	0.019884	0.029552	0.046788	0.044344			129	0.015882	0.017313	0.036753	0.042649	0.073285	0.056683		0.016084	0.017326	0.038871	0.043321	0.082518	0.057376
130	0.05404	0.034922	0.03629	0.056046	0.076638	0.066354		0.027136	0.021337	0.023113	0.032272	0.051867	0.050797			130	0.015132	0.015899	0.034976	0.046751	0.077983	0.060558		0.017019	0.019414	0.035514	0.047165	0.084223	0.061222
131	0.054346	0.03563	0.036419	0.057174	0.08658	0.072073		0.028271	0.022062	0.023449	0.03286	0.061207	0.057398			131	0.015129	0.016332	0.034831	0.047154	0.089775	0.068433		0.016396	0.01913	0.03563	0.049152	0.087825	0.066639
132	0.052146	0.035649	0.036977	0.059824	0.055951	0.044148		0.033567	0.025313	0.027221	0.039632	0.047612	0.042445			132	0.014417	0.015859	0.035385	0.053672	0.057553	0.041284		0.014672	0.016965	0.035542	0.055903	0.051754	0.038464
133	0.050477	0.035297	0.036926	0.061327	0.031101	0.023062		0.036483	0.02744	0.028861	0.04429	0.034602	0.030054			133	0.014349	0.015965	0.035261	0.057242	0.032414	0.021705		0.014673	0.016096	0.034773	0.057518	0.034193	0.024323
134	0.049845	0.035295	0.036907	0.061864	0.022067	0.015325		0.038003	0.028425	0.02995	0.046999	0.026961	0.022922			134	0.014304	0.01594	0.035353	0.058637	0.022779	0.014213		0.014781	0.015827	0.034515	0.058467	0.024677	0.016482
135	0.049058	0.03506	0.036526	0.062356	0.013265	0.008534		0.037968	0.028405	0.02883	0.047206	0.023732	0.020583			135	0.014652	0.016387	0.034875	0.059419	0.014166	0.007961		0.015593	0.016365	0.033782	0.056901	0.017921	0.011477
136	0.047922	0.035236	0.035366	0.062106	0.020623	0.015978		0.035999	0.026112	0.025603	0.043298	0.034496	0.030717			136	0.015856	0.017911	0.03385	0.058116	0.020335	0.013479		0.016964	0.018781	0.035153	0.049704	0.029351	0.02205
137	0.047333	0.034515	0.034609	0.061767	0.022532	0.018524		0.035016	0.025686	0.024695	0.041453	0.035715	0.031795			137	0.016844	0.018277	0.032463	0.057431	0.021925	0.015151		0.016373	0.01893	0.035896	0.048729	0.032329	0.025291
138	0.045052	0.03394	0.030245	0.063482	0.033023	0.024777		0.035341	0.026704	0.024946	0.0434	0.033068	0.029296			138	0.018443	0.014201	0.030004	0.066613	0.028362	0.029124		0.015937	0.013062	0.033983	0.060491	0.044471	0.033982
139	0.043828	0.036812	0.028578	0.064083	0.032005	0.022005		0.034945	0.029617	0.025574	0.046383	0.025619	0.02585			139	0.021869	0.015252	0.027864	0.062141	0.027947	0.023748		0.01501	0.016016	0.034113	0.065916	0.031631	0.027151
140	0.050137	0.035979	0.030788	0.059914	0.042763	0.029948		0.043705	0.032268	0.026716	0.044965	0.023604	0.023586			140	0.019043	0.011403	0.03877	0.067705	0.032573	0.019223		0.016839	0.02088	0.035168	0.068199	0.035241	0.025941
141	0.039621	0.029702	0.037359	0.058525	0.039154	0.032461		0.04141	0.027306	0.028399	0.048368	0.02387	0.026293			141	0.028866	0.012227	0.04097	0.050547	0.044727	0.013346		0.014922	0.028478	0.02997	0.050205	0.034803	0.043507
142	0.042071	0.024346	0.038796	0.057186	0.038843	0.030657		0.043247	0.025902	0.028887	0.047415	0.024619	0.023775			142	0.024793	0.017327	0.042975	0.052045	0.043074	0.018883		0.017719	0.030541	0.037353	0.049777	0.033502	0.044307
143	0.038149	0.024026	0.035635	0.06359	0.030571	0.029814		0.038333	0.025693	0.029089	0.048051	0.023156	0.024037			143	0.02365	0.018085	0.041203	0.050157	0.051463	0.026106		0.015063	0.0301	0.039034	0.040665	0.032408	0.032871
144	0.049886	0.022763	0.028134	0.061116	0.026063	0.028379		0.031264	0.025907	0.02812	0.05071	0.015542	0.019824			144	0.021205	0.021354	0.043121	0.060005	0.051337	0.023089		0.011307	0.027507	0.045101	0.04943	0.043206	0.022019
145	0.048052	0.023297	0.033587	0.059857	0.02511	0.032401		0.034129	0.024599	0.025869	0.047482	0.015698	0.022439			145	0.018756	0.016953	0.040022	0.059503	0.040872	0.025083		0.018764	0.022023	0.039036	0.049056	0.041165	0.0214
146	0.045674	0.025091	0.037872	0.051337	0.039761	0.031538		0.036662	0.025612	0.022648	0.047385	0.016499	0.019465			146	0.013369	0.016942	0.031359	0.071393	0.020107	0.014965		0.02293	0.01669	0.015593	0.068629	0.035677	0.030484
147	0.038982	0.027503	0.037587	0.059001	0.032294	0.024387		0.039157	0.025235	0.024398	0.047805	0.019513	0.0171			147	0.01067	0.013574	0.026532	0.060179	0.012457	0.023348		0.027047	0.018969	0.030524	0.065622	0.034362	0.025952
148	0.041201	0.031609	0.033548	0.055617	0.036825	0.023658		0.042565	0.0239	0.029741	0.046891	0.02223	0.014919			148	0.017808	0.010952	0.03089	0.053705	0.024259	0.034633		0.021283	0.018508	0.030448	0.077582	0.041794	0.012774
149	0.04985	0.038521	0.027263	0.056053	0.031431	0.021219		0.044495	0.02312	0.03194	0.050239	0.021092	0.015482			149	0.024834	0.013109	0.025935	0.045877	0.029052	0.029412		0.021686	0.022982	0.032699	0.092506	0.052189	0.015398
150	0.055843	0.038076	0.025023	0.04546	0.035056	0.02495		0.050005	0.025112	0.032614	0.052925	0.020206	0.014446			150	0.025101	0.010938	0.028856	0.046733	0.02823	0.028729		0.026219	0.016247	0.026134	0.096355	0.042962	0.017282
151	0.059481	0.036646	0.029481	0.050646	0.021726	0.01633		0.049823	0.026238	0.031931	0.058704	0.011201	0.006482			151	0.017778	0.007921	0.038176	0.059689	0.019641	0.024613		0.026585	0.013249	0.025304	0.089097	0.051806	0.016906
152	0.052261	0.028033	0.033008	0.053023	0.018022	0.018356		0.048375	0.025863	0.029922	0.057186	0.007785	0.008397			152	0.015798	0.011398	0.037915	0.069792	0.019759	0.019636		0.02851	0.006856	0.030274	0.050167	0.037133	0.017599
153	0.052285	0.035118	0.033114	0.059745	0.024931	0.01702		0.045874	0.025661	0.028912	0.057796	0.006264	0.009194			153	0.01701	0.016249	0.042471	0.071509	0.027178	0.017884		0.02044	0.014411	0.0196	0.054548	0.036545	0.015856
154	0.05146	0.038379	0.034499	0.061655	0.02549	0.014821		0.042869	0.027482	0.030895	0.056511	0.008354	0.011599			154	0.020886	0.021006	0.040557	0.071599	0.025844	0.012405		0.005914	0.013494	0.020374	0.053527	0.035762	0.027229
155	0.055217	0.039539	0.036031	0.060723	0.025082	0.013268		0.046023	0.028836	0.032155	0.055493	0.008463	0.009486			155	0.015975	0.023319	0.036068	0.065357	0.028967	0.017052		0.002038	0.015952	0.018746	0.062561	0.03359	0.022314
156	0.053633	0.036591	0.032778	0.059194	0.018265	0.010164		0.048389	0.027465	0.034346	0.052062	0.008491	0.009001			156	0.015389	0.014867	0.038632	0.058519	0.014529	0.013427		0.003179	0.019024	0.031803	0.055571	0.026088	0.015739
157	0.051228	0.036408	0.033391	0.062193	0.016389	0.014879		0.049816	0.027288	0.030766	0.052793	0.007928	0.008504			157	0.020101	0.011548	0.035127	0.053021	0.01661	0.013024		0.010321	0.020293	0.027924	0.063964	0.019682	0.015956
158	0.048741	0.038602	0.031301	0.062082	0.018756	0.015754		0.049432	0.02807	0.031068	0.054289	0.008301	0.009435			158	0.019553	0.010114	0.038321	0.04979	0.015878	0.012868		0.010586	0.022465	0.029483	0.067642	0.0277	0.010924
159	0.04999	0.036347	0.034653	0.05999	0.01817	0.01937		0.049571	0.029241	0.030062	0.053827	0.007702	0.009818			159	0.018833	0.012136	0.029617	0.055548	0.018361	0.011892		0.011782	0.018457	0.03109	0.072993	0.027857	0.012667
160	0.049437	0.034329	0.03007	0.062175	0.019037	0.016396		0.050044	0.029707	0.03136	0.056665	0.007896	0.008887			160	0.011295	0.014826	0.035976	0.068301	0.017273	0.006146		0.020231	0.018742	0.039205	0.067454	0.033998	0.01011
161	0.051017	0.03191	0.030232	0.06731	0.015832	0.014908		0.049635	0.029286	0.030282	0.056061	0.006973	0.006157			161	0.013169	0.014504	0.041743	0.076037	0.015592	0.002128		0.019261	0.011794	0.042907	0.06496	0.027793	0.014388
162	0.047242	0.031955	0.028693	0.068827	0.015767	0.013718		0.04906	0.028081	0.029526	0.058181	0.007118	0.005229			162	0.014759	0.015837	0.050917	0.076323	0.015627	-0.001065		0.017634	0.011409	0.046787	0.060791	0.028088	0.008156
163	0.049473	0.029512	0.033507	0.064586	0.01451	0.014583		0.049498	0.02685	0.027634	0.056571	0.005937	0.004128			163	0.018073	0.013386	0.051022	0.064272	0.011625	0.003399		0.011758	0.006473	0.051501	0.062565	0.016999	0.005217
164	0.04928	0.027478	0.035729	0.057111	0.01871	0.012883		0.045628	0.024057	0.028958	0.058829	0.007907	0.007642			164	0.01589	0.015317	0.043454	0.061116	0.009936	0.004275		0.013187	0.013509	0.052893	0.066051	0.022017	0.012531
165	0.050913	0.032981	0.030605	0.058981	0.021961	0.013341		0.045124	0.024654	0.027113	0.058851	0.009221	0.006631			165	0.015576	0.012074	0.03154	0.07824	0.004591	0.004712		0.019622	0.016431	0.044624	0.073201	0.022467	0.002941
166	0.044235	0.033614	0.027506	0.062119	0.01987	0.017482		0.041432	0.026542	0.024547	0.057381	0.008047	0.008892			166	0.018672	0.011415	0.031048	0.06981	0.012267	-0.003493		0.013716	0.018041	0.032606	0.077426	0.026275	0.008246
167	0.046171	0.03422	0.033763	0.065845	0.019491	0.016318		0.045589	0.026841	0.027096	0.058409	0.00882	0.007723			167	0.017012	0.013207	0.029731	0.071862	0.013533	0.004611		0.018868	0.015003	0.027429	0.066712	0.021626	0.003429
168	0.044421	0.032919	0.034056	0.061231	0.015809	0.013378		0.045253	0.027255	0.028747	0.059051	0.008911	0.007991			168	0.015837	0.015965	0.033221	0.06134	0.017709	0.006486		0.017272	0.016875	0.029416	0.057093	0.026606	0.008165
169	0.049779	0.032048	0.033983	0.064994	0.015831	0.012655		0.046964	0.027896	0.027934	0.059046	0.007107	0.006148			169	0.015839	0.018544	0.033329	0.060999	0.017275	0.007984		0.014241	0.019252	0.033249	0.058459	0.025667	0.014071
170	0.049252	0.031134	0.033456	0.064948	0.012599	0.009972		0.047328	0.027659	0.028276	0.059228	0.005881	0.005146			170	0.015647	0.018135	0.033812	0.061526	0.014276	0.007586		0.015325	0.017892	0.034086	0.059091	0.022505	0.012442
171	0.049518	0.03109	0.033271	0.065628	0.012425	0.010138		0.047389	0.027694	0.028148	0.059257	0.005693	0.004913			171	0.015883	0.018069	0.033871	0.06171	0.013952	0.007437		0.015552	0.017872	0.033527	0.059558	0.021964	0.012237
172	0.048194	0.029552	0.032525	0.065255	0.006095	0.005183		0.047503	0.027359	0.028616	0.060577	0.003987	0.003427			172	0.015642	0.017949	0.033485	0.061384	0.008523	0.007101		0.019742	0.015875	0.033661	0.064388	0.012142	0.007867
173	0.048018	0.029249	0.031907	0.064655	0.007318	0.007006		0.04669	0.02781	0.027578	0.061478	0.004612	0.003903			173	0.016842	0.019372	0.031842	0.05613	0.010268	0.007489		0.019844	0.021947	0.030635	0.065592	0.016029	0.013386
174	0.050626	0.030217	0.031756	0.065667	0.00619	0.004953		0.04751	0.02746	0.028179	0.060866	0.004274	0.00318			174	0.016214	0.016756	0.030539	0.061415	0.006873	0.005998		0.016944	0.021914	0.033871	0.068869	0.011085	0.01583
175	0.049903	0.031225	0.029993	0.067479	0.006793	0.005233		0.047149	0.027032	0.028333	0.059174	0.00376	0.002327			175	0.016258	0.015582	0.03092	0.065291	0.004639	0.003499		0.017999	0.020983	0.031844	0.062893	0.008203	0.012713
176	0.050526	0.032003	0.029468	0.067424	0.006906	0.005302		0.046684	0.027036	0.028436	0.059264	0.003735	0.002253			176	0.015622	0.015846	0.030687	0.067502	0.004787	0.002129		0.015391	0.019645	0.033454	0.063122	0.005881	0.012123
177	0.046395	0.031266	0.026476	0.067968	0.00881	0.005772		0.042178	0.027474	0.026497	0.058751	0.002908	0.002701			177	0.014449	0.022154	0.031424	0.066346	0.007121	0.001659		0.020419	0.017937	0.030021	0.058435	0.006464	0.013282
178	0.047814	0.025744	0.020374	0.056357	0.015662	0.00521		0.037226	0.025933	0.021665	0.052891	0.004113	0.00278			178	0.010686	0.027768	0.029494	0.065267	0.008224	0.000501		0.017538	0.012107	0.026514	0.057098	0.007004	0.036796
179	0.04915	0.027812	0.028992	0.050665	0.010934	0.004898		0.037776	0.027574	0.022162	0.054453	0.005125	0.005613			179	0.009445	0.032492	0.036846	0.065627	0.011396	0.008918		0.027275	0.011003	0.023047	0.063763	0.01629	0.033967
180	0.04355	0.024825	0.03441	0.051343	0.012419	0.007815		0.034424	0.026829	0.024477	0.05504	0.003222	0.005088			180	0.011631	0.030312	0.030695	0.065576	0.003322	0.000284		0.021243	0.010169	0.022459	0.064987	0.013573	0.020502
181	0.039879	0.02865	0.030788	0.053784	0.009095	0.004992		0.038381	0.026145	0.026794	0.056948	0.004313	0.004833			181	0.015299	0.026076	0.028376	0.060775	0.003451	0.001402		0.017485	0.009196	0.02194	0.081815	0.015455	0.011742
182	0.035898	0.029241	0.028023	0.065419	0.00671	0.003322		0.036915	0.024114	0.027002	0.057714	0.003287	0.002933			182	0.015712	0.020314	0.035352	0.052699	0.007362	0.000398		0.017316	0.021594	0.028061	0.068287	0.006102	0.004362
183	0.035746	0.031553	0.026869	0.068019	0.004912	0.003216		0.038477	0.023363	0.027147	0.058114	0.003645	0.003212			183	0.015337	0.018252	0.037664	0.048857	0.009107	0.001641		0.018244	0.02345	0.031119	0.065217	0.005047	0.000327

## Sheet: e
transcript_length	G4P_000mM_DMS_cat_SM_20to183_nt18	G4P_000mM_DMS_cat_SM_20to183_nt80	G4P_000mM_DMS_cat_SM_20to183_nt83	G4P_000mM_DMS_cat_SM_20to183_nt84		G4P_250mM_DMS_cat_SM_20to183_nt18	G4P_250mM_DMS_cat_SM_20to183_nt80	G4P_250mM_DMS_cat_SM_20to183_nt83	G4P_250mM_DMS_cat_SM_20to183_nt84			transcript_length	G4PC69A_000mM_DMS_cat_SM_20to183_nt18	G4PC69A_000mM_DMS_cat_SM_20to183_nt80	G4PC69A_000mM_DMS_cat_SM_20to183_nt83	G4PC69A_000mM_DMS_cat_SM_20to183_nt84		G4PC69A_250mM_DMS_cat_SM_20to183_nt18	G4PC69A_250mM_DMS_cat_SM_20to183_nt80	G4PC69A_250mM_DMS_cat_SM_20to183_nt83	G4PC69A_250mM_DMS_cat_SM_20to183_nt84
20	0.022486					0.024721						20	0.026017					0.026865
21	0.02409					0.025696						21	0.02766					0.027788
22	0.034491					0.035946						22	0.039707					0.037949
23	0.034646					0.03471						23	0.040392					0.03782
24	0.031726					0.032436						24	0.037895					0.037116
25	0.027788					0.028003						25	0.032438					0.032377
26	0.025795					0.025957						26	0.030629					0.030089
27	0.023682					0.023112						27	0.028021					0.027079
28	0.021246					0.020406						28	0.025822					0.024626
29	0.019581					0.01869						29	0.023318					0.023095
30	0.018704					0.017691						30	0.02259					0.022426
31	0.02054					0.019358						31	0.02483					0.024361
32	0.02341					0.022561						32	0.028522					0.02794
33	0.026218					0.02553						33	0.031307					0.031008
34	0.026622					0.026291						34	0.030732					0.031891
35	0.026651					0.026075						35	0.030563					0.031091
36	0.026793					0.026211						36	0.030129					0.03039
37	0.027761					0.026917						37	0.030961					0.031446
38	0.032402					0.031343						38	0.035731					0.036367
39	0.033735					0.032561						39	0.037623					0.038051
40	0.03536					0.034152						40	0.038985					0.038945
41	0.036386					0.034925						41	0.040703					0.041013
42	0.038415					0.036514						42	0.042769					0.043317
43	0.043156					0.040759						43	0.048112					0.048712
44	0.047672					0.045027						44	0.052259					0.051747
45	0.0507					0.048019						45	0.054755					0.053754
46	0.051102					0.047832						46	0.053953					0.053277
47	0.04939					0.045913						47	0.051595					0.051281
48	0.047952					0.044829						48	0.049566					0.049444
49	0.047148					0.044324						49	0.04986					0.048586
50	0.045016					0.042131						50	0.045734					0.046175
51	0.044335					0.040245						51	0.044579					0.044273
52	0.043749					0.039501						52	0.043382					0.043681
53	0.044215					0.039878						53	0.045575					0.044503
54	0.048191					0.043909						54	0.055003					0.053186
55	0.047142					0.043401						55	0.053922					0.052825
56	0.046285					0.043358						56	0.052525					0.0519
57	0.04387					0.04142						57	0.044805					0.046038
58	0.04463					0.042463						58	0.045279					0.046582
59	0.045419					0.042627						59	0.045125					0.047514
60	0.046626					0.043679						60	0.047352					0.048685
61	0.04811					0.045414						61	0.047953					0.049718
62	0.049948					0.047292						62	0.048934					0.051315
63	0.050427					0.047623						63	0.04913					0.051618
64	0.051308					0.048047						64	0.051615					0.052919
65	0.05401					0.050686						65	0.056444					0.055543
66	0.055683					0.053812						66	0.055344					0.05619
67	0.05753					0.055726						67	0.05535					0.057583
68	0.062377					0.060445						68	0.055567					0.058773
69	0.069907					0.066672						69	0.060306					0.064722
70	0.072092					0.068129						70	0.063534					0.067943
71	0.076797					0.071828						71	0.069269					0.073481
72	0.07796					0.073498						72	0.070216					0.075558
73	0.081046					0.075866						73	0.073239					0.076795
74	0.082146					0.077971						74	0.075947					0.08055
75	0.08316					0.078798						75	0.077855					0.082237
76	0.083262					0.079559						76	0.079664					0.084212
77	0.086986					0.083109						77	0.084596					0.088755
78	0.087815					0.084093						78	0.085638					0.089114
79	0.088675					0.08524						79	0.085125					0.092018
80	0.089168	0				0.08565	0					80	0.085563	0				0.092958	0
81	0.08811	0.000122				0.085884	0.000233					81	0.088599	0.000585				0.09213	0.000619
82	0.088867	0.011142				0.084863	0.010233					82	0.089485	0.010278				0.091703	0.01178
83	0.090284	0.011139	0			0.086104	0.009612	0				83	0.089665	0.009712	0			0.093022	0.011533	0
84	0.09112	0.006712	0.000207	0		0.085512	0.005803	0.000163	0			84	0.087807	0.005601	0.000581	0		0.095837	0.007244	0.000684	0
85	0.091555	0.004799	0.016327	0.000174		0.086372	0.004227	0.015853	0.0003			85	0.089367	0.003894	0.015606	0.000819		0.09646	0.004518	0.016657	0.00081
86	0.091668	0.004024	0.019832	0.016327		0.086294	0.004172	0.018927	0.015103			86	0.090107	0.003847	0.018379	0.016701		0.096592	0.004032	0.020552	0.017188
87	0.091845	0.002978	0.015616	0.01848		0.086439	0.00313	0.015227	0.017662			87	0.09001	0.002593	0.014729	0.01806		0.093739	0.003144	0.016233	0.019384
88	0.092276	0.001849	0.012101	0.016422		0.086924	0.002168	0.011065	0.016034			88	0.088783	0.002146	0.010649	0.015172		0.094903	0.00236	0.012403	0.017047
89	0.092789	0.001851	0.010857	0.015763		0.087338	0.001755	0.010232	0.01583			89	0.089717	0.001341	0.009925	0.01393		0.095744	0.001499	0.011488	0.01521
90	0.093633	0.001759	0.009636	0.013851		0.088654	0.001882	0.008617	0.013395			90	0.089674	0.001565	0.008145	0.011534		0.098729	0.00153	0.010284	0.012229
91	0.094491	0.001647	0.008886	0.013655		0.089678	0.0016	0.008452	0.013307			91	0.090787	0.000645	0.007571	0.011147		0.098841	0.001338	0.009232	0.013387
92	0.095044	0.0081	0.008145	0.013115		0.092514	0.008194	0.007792	0.011934			92	0.090932	0.006609	0.006646	0.010576		0.100324	0.008233	0.006328	0.012774
93	0.096153	0.014862	0.008098	0.011751		0.093614	0.014145	0.008518	0.011705			93	0.091902	0.012854	0.00624	0.010399		0.102425	0.014012	0.006569	0.012262
94	0.096867	0.022193	0.008706	0.011736		0.092706	0.021928	0.008778	0.01148			94	0.09168	0.020288	0.006659	0.011158		0.099849	0.020899	0.007312	0.010526
95	0.095518	0.028001	0.010718	0.01139		0.092055	0.027584	0.00995	0.010436			95	0.091526	0.026213	0.008522	0.01087		0.097536	0.026348	0.009514	0.009486
96	0.094961	0.032173	0.012878	0.011586		0.091961	0.031372	0.011464	0.010017			96	0.091048	0.030458	0.010932	0.010594		0.096886	0.030144	0.011527	0.006547
97	0.094029	0.039107	0.016294	0.013653		0.092273	0.037127	0.014276	0.012111			97	0.091289	0.036734	0.014617	0.012029		0.096878	0.038032	0.015732	0.008117
98	0.095653	0.050113	0.022712	0.025567		0.092381	0.046851	0.021081	0.022119			98	0.09111	0.045603	0.02171	0.023406		0.098068	0.050688	0.021743	0.021213
99	0.094891	0.05199	0.023338	0.028766		0.091515	0.048961	0.021309	0.024515			99	0.09156	0.047203	0.022033	0.025885		0.095635	0.052185	0.021796	0.027245
100	0.095053	0.052593	0.023451	0.029478		0.090635	0.049791	0.021192	0.025109			100	0.091255	0.050189	0.023302	0.026401		0.097045	0.052631	0.022456	0.028492
101	0.092415	0.052388	0.022777	0.028704		0.084266	0.050893	0.020413	0.025844			101	0.088042	0.053923	0.021985	0.026072		0.095349	0.053479	0.023002	0.028404
102	0.091429	0.052761	0.021754	0.02723		0.083101	0.050288	0.020197	0.025342			102	0.086545	0.052828	0.021402	0.025288		0.094923	0.053481	0.022498	0.026551
103	0.090227	0.053325	0.021591	0.026529		0.08206	0.050593	0.02027	0.025105			103	0.085357	0.052108	0.020412	0.024988		0.093734	0.053243	0.021916	0.026707
104	0.091079	0.056051	0.022412	0.02869		0.085096	0.052828	0.021913	0.028001			104	0.087629	0.052714	0.021821	0.02823		0.094948	0.055845	0.023439	0.031366
105	0.092988	0.059585	0.024612	0.031657		0.087435	0.056186	0.024283	0.03079			105	0.090199	0.054871	0.023405	0.032087		0.097263	0.058875	0.025546	0.036079
106	0.093659	0.060763	0.025597	0.032136		0.08807	0.057827	0.025315	0.030936			106	0.091396	0.056655	0.023979	0.031993		0.097928	0.059886	0.026704	0.036307
107	0.094968	0.063435	0.028462	0.03302		0.08838	0.06121	0.026608	0.03073			107	0.093737	0.059797	0.026055	0.033236		0.098566	0.06275	0.029531	0.036893
108	0.094205	0.064589	0.028352	0.03432		0.089018	0.061988	0.025707	0.031531			108	0.092259	0.060175	0.024765	0.032159		0.097077	0.063753	0.028662	0.03764
109	0.09374	0.064277	0.027793	0.035047		0.088718	0.060148	0.024127	0.032685			109	0.090096	0.057785	0.024464	0.033042		0.095632	0.06538	0.026637	0.037157
110	0.093862	0.064006	0.027364	0.036664		0.088715	0.059666	0.024637	0.033567			110	0.088766	0.057896	0.023912	0.034002		0.096936	0.06385	0.026729	0.037243
111	0.090974	0.06239	0.026239	0.035921		0.086877	0.058557	0.02428	0.03289			111	0.087936	0.055926	0.024803	0.034342		0.093511	0.062636	0.026112	0.036236
112	0.088362	0.059627	0.024856	0.035492		0.084015	0.056505	0.023717	0.032423			112	0.084716	0.054178	0.023342	0.032078		0.088061	0.056283	0.024034	0.034767
113	0.085199	0.0577	0.024233	0.03318		0.08186	0.055626	0.022203	0.03085			113	0.080225	0.053015	0.021824	0.028858		0.081308	0.054241	0.021628	0.031765
114	0.085592	0.057336	0.024532	0.034038		0.081716	0.054333	0.02235	0.031129			114	0.079279	0.053214	0.02187	0.028673		0.081906	0.055104	0.021896	0.031667
115	0.084414	0.056225	0.02418	0.033243		0.079344	0.053451	0.02194	0.029472			115	0.07804	0.052417	0.021421	0.028109		0.081923	0.055333	0.021749	0.030981
116	0.082344	0.054293	0.022597	0.032262		0.07617	0.050604	0.021404	0.028101			116	0.076778	0.050651	0.021126	0.028501		0.081664	0.052755	0.021921	0.030462
117	0.080427	0.052043	0.021176	0.029677		0.073028	0.048888	0.020349	0.025489			117	0.073006	0.047984	0.019269	0.026778		0.079427	0.048662	0.01961	0.027895
118	0.078382	0.050805	0.019802	0.028341		0.070198	0.046755	0.018728	0.024196			118	0.069306	0.045845	0.018347	0.026081		0.075942	0.046487	0.018723	0.025163
119	0.073709	0.049308	0.018068	0.025659		0.060074	0.043543	0.015144	0.020293			119	0.058936	0.041282	0.015227	0.022258		0.066989	0.043531	0.014844	0.02028
120	0.068944	0.048401	0.016908	0.025714		0.054487	0.041602	0.013066	0.018211			120	0.055299	0.040982	0.014108	0.019742		0.059108	0.041594	0.014618	0.018232
121	0.067484	0.048433	0.017076	0.026093		0.051915	0.040527	0.012708	0.017548			121	0.052035	0.04148	0.013458	0.019105		0.055082	0.041393	0.013774	0.018189
122	0.065518	0.048103	0.016732	0.026505		0.047198	0.038435	0.011839	0.016357			122	0.049516	0.041636	0.012865	0.018009		0.050937	0.041625	0.013673	0.017974
123	0.06269	0.047378	0.016505	0.026204		0.039024	0.036025	0.01052	0.013847			123	0.044049	0.04121	0.011836	0.017475		0.046611	0.042199	0.012265	0.01717
124	0.060278	0.045023	0.015709	0.024864		0.037335	0.035943	0.009689	0.013632			124	0.045548	0.039996	0.01078	0.016944		0.048913	0.041552	0.013755	0.015282
125	0.059506	0.044247	0.016461	0.022171		0.038114	0.036521	0.009576	0.013382			125	0.048463	0.043612	0.011832	0.017011		0.052938	0.041135	0.013787	0.015386
126	0.059577	0.045584	0.015853	0.021125		0.039862	0.037134	0.009376	0.012854			126	0.051199	0.042336	0.011919	0.016452		0.054051	0.042434	0.013465	0.017192
127	0.058189	0.047904	0.015811	0.022893		0.038715	0.039323	0.009306	0.012681			127	0.049184	0.044819	0.012533	0.018928		0.05418	0.044533	0.013643	0.018442
128	0.057839	0.048686	0.015104	0.024226		0.039015	0.040173	0.009207	0.013345			128	0.049707	0.044628	0.012187	0.020563		0.055422	0.045367	0.013595	0.019357
129	0.059813	0.048891	0.015256	0.025453		0.040927	0.040014	0.00989	0.015242			129	0.051349	0.045072	0.012627	0.021896		0.059349	0.046037	0.013808	0.02126
130	0.063753	0.048055	0.01509	0.027425		0.045624	0.037362	0.010305	0.018373			130	0.057946	0.043782	0.012191	0.023202		0.065288	0.045194	0.012801	0.025026
131	0.066248	0.046601	0.016103	0.027783		0.045826	0.036315	0.010549	0.018538			131	0.060203	0.04303	0.013636	0.023984		0.067639	0.04562	0.014342	0.026318
132	0.080828	0.04687	0.012495	0.021408		0.059571	0.03942	0.008885	0.015597			132	0.07719	0.043883	0.010985	0.019223		0.083973	0.045634	0.011374	0.019338
133	0.089397	0.04726	0.011007	0.016819		0.068564	0.04017	0.008972	0.014448			133	0.087057	0.043696	0.01049	0.015723		0.090649	0.044425	0.011121	0.016966
134	0.092146	0.04734	0.010253	0.015294		0.073156	0.040791	0.008619	0.013699			134	0.09057	0.043568	0.009901	0.014448		0.093954	0.043989	0.010292	0.015604
135	0.094314	0.046741	0.009722	0.013266		0.07379	0.039421	0.00906	0.012811			135	0.092735	0.042374	0.009613	0.01276		0.096021	0.041463	0.010121	0.014424
136	0.090035	0.042414	0.008682	0.013463		0.064701	0.037178	0.008963	0.01309			136	0.088446	0.037307	0.008125	0.013343		0.092644	0.038017	0.007889	0.015644
137	0.089237	0.04115	0.008146	0.013911		0.062996	0.036984	0.009311	0.013422			137	0.085118	0.036021	0.007839	0.013782		0.09229	0.037209	0.007873	0.013981
138	0.077737	0.038003	0.009139	0.017956		0.062004	0.035352	0.009127	0.012832			138	0.0806	0.032353	0.007759	0.015636		0.084769	0.037549	0.0091	0.016743
139	0.08027	0.043504	0.008877	0.019781		0.067422	0.036941	0.008832	0.011939			139	0.077903	0.033628	0.007025	0.016972		0.082673	0.032364	0.009974	0.020228
140	0.080029	0.042152	0.009808	0.018869		0.068004	0.038431	0.006786	0.011988			140	0.078933	0.032442	0.01212	0.013924		0.067613	0.039747	0.014822	0.018058
141	0.07604	0.047404	0.008966	0.01484		0.06271	0.037502	0.005511	0.011944			141	0.07363	0.033691	0.01542	0.016153		0.072094	0.032782	0.012327	0.020237
142	0.071139	0.046606	0.007934	0.012932		0.063858	0.038912	0.00595	0.010828			142	0.084485	0.037478	0.016652	0.016146		0.063364	0.033325	0.001774	0.003043
143	0.077029	0.045679	0.011018	0.012502		0.065871	0.041758	0.006029	0.011564			143	0.080607	0.042062	0.010168	0.017308		0.070725	0.029626	-0.002721	0.012399
144	0.076717	0.043992	0.009074	0.00712		0.074868	0.049089	0.005215	0.012301			144	0.074721	0.026715	0.015246	0.018709		0.059971	0.034579	-0.006123	0.006515
145	0.079114	0.049848	0.009669	0.000942		0.073662	0.04406	0.006218	0.013322			145	0.067902	0.037856	0.007771	0.020224		0.081666	0.038793	0.00683	0.028229
146	0.080972	0.058903	0.008442	0.001042		0.078858	0.041102	0.006574	0.012756			146	0.083466	0.032263	0.005975	0.019085		0.083878	0.040954	0.011875	0.049674
147	0.082088	0.050257	0.009211	0.0082		0.070917	0.042475	0.007691	0.013199			147	0.083117	0.044907	9.4e-05	0.021792		0.094326	0.032249	0.006377	0.044814
148	0.085193	0.041926	0.012774	0.009252		0.073691	0.045153	0.008773	0.013174			148	0.097792	0.038941	0.012516	0.012367		0.085973	0.034125	0.002733	0.021962
149	0.080878	0.039346	0.01543	0.014719		0.073969	0.047201	0.010067	0.011848			149	0.088826	0.047453	0.010087	0.015212		0.090695	0.063077	0.001793	0.007814
150	0.082747	0.042045	0.01902	0.014218		0.07857	0.046815	0.010116	0.010648			150	0.080713	0.051815	0.007146	0.015714		0.102449	0.061002	0.013622	0.002895
151	0.084403	0.04885	0.013874	0.01553		0.07837	0.055182	0.004744	0.007053			151	0.065445	0.049495	0.004738	0.019999		0.088235	0.061045	0.023626	0.013327
152	0.078203	0.046546	0.007783	0.011959		0.080429	0.052673	0.004502	0.007134			152	0.066873	0.038068	0.007554	0.00415		0.073463	0.024662	0.013848	0.025473
153	0.068551	0.043712	0.006954	0.011375		0.081181	0.050911	0.003607	0.005934			153	0.072839	0.035677	0.009461	-0.000348		0.076004	0.034883	0.017732	0.031543
154	0.062929	0.041289	0.007423	0.012708		0.082027	0.04531	0.006919	0.006051			154	0.076995	0.032085	0.011381	0.000748		0.079476	0.030297	0.019388	0.025487
155	0.06824	0.044509	0.009693	0.009194		0.083647	0.04537	0.007459	0.005842			155	0.077938	0.033975	0.016926	0.001859		0.092624	0.049847	0.026764	0.018428
156	0.076975	0.048181	0.009459	0.007558		0.080182	0.044658	0.007714	0.006147			156	0.070924	0.034213	0.0148	0.008281		0.078517	0.058544	0.014191	0.013886
157	0.077426	0.044925	0.009619	0.00783		0.078218	0.043815	0.007409	0.006434			157	0.059647	0.037077	0.011744	0.005616		0.067663	0.057986	0.015366	0.012511
158	0.076445	0.048836	0.009249	0.01333		0.077309	0.043277	0.007204	0.007413			158	0.064353	0.039254	0.006895	0.010712		0.074074	0.052794	0.009867	0.021572
159	0.078309	0.046811	0.006755	0.014636		0.080095	0.042892	0.007161	0.008075			159	0.072703	0.044233	0.009667	0.009554		0.071764	0.041602	0.008615	0.022185
160	0.083517	0.046006	0.00703	0.018534		0.082312	0.045278	0.006191	0.008035			160	0.085322	0.050396	0.013178	0.014719		0.083312	0.044386	0.004572	0.02349
161	0.0896	0.042081	0.007009	0.017576		0.086457	0.046074	0.005877	0.006403			161	0.089497	0.049889	0.015815	0.017407		0.075741	0.044078	0.011237	0.018477
162	0.088714	0.04195	0.008474	0.018355		0.085808	0.048445	0.005478	0.00635			162	0.080429	0.046353	0.019815	0.017444		0.079671	0.053314	0.010322	0.019698
163	0.082638	0.042196	0.00511	0.014		0.086978	0.047024	0.004956	0.005812			163	0.070964	0.037794	0.019609	0.016007		0.0867	0.048022	0.011324	0.017495
164	0.08154	0.039205	0.006675	0.011346		0.078798	0.047038	0.003867	0.006452			164	0.06604	0.038064	0.026856	0.015454		0.094864	0.051528	0.004194	0.014638
165	0.078865	0.043112	0.009944	0.006696		0.074889	0.045337	0.004919	0.00301			165	0.081677	0.035963	0.009236	0.029442		0.09495	0.042192	0.00726	0.02244
166	0.078879	0.041991	0.014322	0.009438		0.077468	0.044358	0.005246	0.005021			166	0.096828	0.02861	0.009288	0.018935		0.080274	0.044491	0.005709	0.02422
167	0.078624	0.044055	0.011369	0.00827		0.079504	0.043689	0.005041	0.006007			167	0.089296	0.039185	0.009421	0.011018		0.082377	0.037754	0.004116	0.017719
168	0.079925	0.04244	0.009895	0.01097		0.079147	0.044367	0.005859	0.007889			168	0.082067	0.035612	0.011615	0.005758		0.075514	0.04124	0.006633	0.013363
169	0.084743	0.041666	0.008222	0.012366		0.081308	0.042838	0.006402	0.007335			169	0.082821	0.037681	0.008526	0.010943		0.081097	0.040138	0.008383	0.010034
170	0.08551	0.041572	0.008305	0.011588		0.083447	0.042825	0.006381	0.007262			170	0.083485	0.037564	0.007944	0.010886		0.081252	0.039191	0.008646	0.009194
171	0.085704	0.041496	0.008298	0.011676		0.083913	0.042721	0.00634	0.007195			171	0.083829	0.038055	0.00767	0.010733		0.082738	0.037869	0.008456	0.008836
172	0.086252	0.040341	0.009095	0.009904		0.087105	0.04218	0.005737	0.006799			172	0.086183	0.040169	0.007797	0.009555		0.0828	0.03464	0.008116	0.007305
173	0.086012	0.037644	0.009278	0.01106		0.085141	0.041203	0.005146	0.006472			173	0.086756	0.041579	0.0091	0.008505		0.083105	0.033157	0.008992	0.008937
174	0.089507	0.03834	0.008924	0.009438		0.083757	0.040737	0.005235	0.006252			174	0.087037	0.038893	0.00818	0.009353		0.087746	0.035442	0.008601	0.012718
175	0.090979	0.040409	0.008099	0.008827		0.082066	0.041294	0.006141	0.006594			175	0.085327	0.037275	0.007892	0.007325		0.090438	0.034195	0.007649	0.011432
176	0.091503	0.04079	0.008442	0.008904		0.08306	0.041188	0.006276	0.006736			176	0.085861	0.038068	0.00824	0.007601		0.089848	0.033496	0.006622	0.010981
177	0.087704	0.041868	0.008552	0.009113		0.08496	0.040291	0.007608	0.007428			177	0.087222	0.041065	0.011089	0.006753		0.075528	0.034953	0.006107	-0.000661
178	0.080286	0.034455	0.009479	0.013927		0.083626	0.037862	0.00621	0.006106			178	0.08689	0.035271	0.015648	0.016192		0.081916	0.013869	0.00734	0.026583
179	0.077122	0.037943	0.007632	0.011257		0.076922	0.042	0.005576	0.004988			179	0.1004	0.026347	0.010224	0.017693		0.073818	0.020255	0.007076	0.022361
180	0.093685	0.044601	0.006774	0.015764		0.078753	0.042215	0.003706	0.006057			180	0.086939	0.032673	0.009778	0.011007		0.080526	0.027546	0.011716	0.031808
181	0.096152	0.04209	0.00711	0.007243		0.081749	0.039802	0.004156	0.006283			181	0.082552	0.046206	0.008205	0.004074		0.08916	0.037228	0.011469	0.016439
182	0.096564	0.03945	0.007762	0.009555		0.082797	0.037466	0.004691	0.006602			182	0.072604	0.04053	0.012339	0.006904		0.094603	0.048411	0.011143	0.016775
183	0.095609	0.037569	0.008295	0.008181		0.08365	0.037325	0.005046	0.006417			183	0.074091	0.041471	0.012488	0.007694		0.093495	0.050009	0.010099	0.013233

## Sheet: g
transcript_length	G4P_000mM_DMS_cat_SM_20to183_nt5	G4P_000mM_DMS_cat_SM_20to183_nt6	G4P_000mM_DMS_cat_SM_20to183_nt7	G4P_000mM_DMS_cat_SM_20to183_nt9	G4P_000mM_DMS_cat_SM_20to183_nt100	G4P_000mM_DMS_cat_SM_20to183_nt102		G4P_250mM_DMS_cat_SM_20to183_nt5	G4P_250mM_DMS_cat_SM_20to183_nt6	G4P_250mM_DMS_cat_SM_20to183_nt7	G4P_250mM_DMS_cat_SM_20to183_nt9	G4P_250mM_DMS_cat_SM_20to183_nt100	G4P_250mM_DMS_cat_SM_20to183_nt102			transcript_length	G4PC69A_000mM_DMS_cat_SM_20to183_nt5	G4PC69A_000mM_DMS_cat_SM_20to183_nt6	G4PC69A_000mM_DMS_cat_SM_20to183_nt7	G4PC69A_000mM_DMS_cat_SM_20to183_nt9	G4PC69A_000mM_DMS_cat_SM_20to183_nt100	G4PC69A_000mM_DMS_cat_SM_20to183_nt102		G4PC69A_250mM_DMS_cat_SM_20to183_nt5	G4PC69A_250mM_DMS_cat_SM_20to183_nt6	G4PC69A_250mM_DMS_cat_SM_20to183_nt7	G4PC69A_250mM_DMS_cat_SM_20to183_nt9	G4PC69A_250mM_DMS_cat_SM_20to183_nt100	G4PC69A_250mM_DMS_cat_SM_20to183_nt102
20	0.004836	-7e-06	0.0021	0.000689				0.005861	0.000214	0.001855	0.000135					20	0.005016	0.00024	0.001618	0.000162				0.004553	0.000168	0.002075	0.000598
21	0.005354	0.001157	0.002755	0.000661				0.006489	0.001433	0.00272	0.000317					21	0.005382	0.001335	0.002329	0.000254				0.005019	0.001259	0.002831	0.000857
22	0.00772	0.003275	0.006061	0.002366				0.009102	0.003696	0.006667	0.002825					22	0.007576	0.003231	0.005227	0.003143				0.006623	0.003375	0.006658	0.004246
23	0.006585	0.00341	0.005206	0.002364				0.007886	0.003812	0.005507	0.002696					23	0.006624	0.003698	0.004349	0.003208				0.005414	0.003778	0.005825	0.00344
24	0.003466	0.004732	0.002609	0.000995				0.003906	0.00538	0.002773	0.001239					24	0.003442	0.004692	0.002726	0.001774				0.003792	0.004552	0.002873	0.001158
25	0.012822	0.004082	0.005523	0.001333				0.01369	0.0049	0.005969	0.001172					25	0.012338	0.004074	0.005561	0.001945				0.012284	0.003958	0.005624	0.000995
26	0.015611	0.006285	0.005719	0.001123				0.017252	0.007318	0.006399	0.000865					26	0.014937	0.005986	0.005855	0.001281				0.014737	0.005936	0.006046	0.000608
27	0.010985	0.005499	0.005522	0.002795				0.012779	0.006223	0.006368	0.003118					27	0.010646	0.005489	0.006217	0.003235				0.011572	0.005716	0.007167	0.002776
28	0.01228	0.005903	0.008686	0.002481				0.013306	0.007065	0.009773	0.002985					28	0.012117	0.005926	0.009116	0.003047				0.012347	0.005597	0.0095	0.002512
29	0.023361	0.010636	0.010146	0.003188				0.024762	0.012059	0.010654	0.003508					29	0.02201	0.010089	0.010508	0.003251				0.022645	0.010087	0.010597	0.003431
30	0.024446	0.012121	0.01237	0.004722				0.026041	0.013471	0.01313	0.005142					30	0.02296	0.011264	0.012821	0.004782				0.024261	0.012336	0.012944	0.005089
31	0.025907	0.013106	0.01582	0.004181				0.027597	0.014563	0.017337	0.004455					31	0.024172	0.012184	0.016829	0.004377				0.026026	0.013043	0.017215	0.004169
32	0.026239	0.012606	0.018024	0.004623				0.028024	0.013478	0.019618	0.005204					32	0.023882	0.011223	0.019184	0.004433				0.02683	0.011245	0.020066	0.004969
33	0.026597	0.012478	0.018958	0.003335				0.028064	0.01383	0.019809	0.003666					33	0.024486	0.011657	0.02014	0.003353				0.026	0.011836	0.020542	0.003534
34	0.026805	0.012815	0.01797	0.007267				0.027928	0.013875	0.018154	0.007738					34	0.024923	0.012191	0.01876	0.007542				0.025644	0.012562	0.019167	0.007208
35	0.026406	0.012735	0.017088	0.007506				0.027881	0.01382	0.017263	0.008265					35	0.025947	0.012157	0.01809	0.007913				0.025548	0.012838	0.018105	0.007559
36	0.027109	0.012814	0.016311	0.007863				0.028086	0.013679	0.016333	0.00871					36	0.027383	0.011801	0.017617	0.008829				0.026004	0.012967	0.017363	0.008218
37	0.027979	0.012795	0.015903	0.008166				0.028899	0.0137	0.015605	0.009178					37	0.028176	0.012138	0.016895	0.009236				0.027051	0.012154	0.016501	0.008933
38	0.029542	0.013093	0.016212	0.008035				0.030287	0.013966	0.015476	0.00896					38	0.029216	0.013078	0.016923	0.009385				0.02838	0.012265	0.016696	0.009443
39	0.029096	0.01432	0.016668	0.007402				0.030536	0.014707	0.016201	0.00833					39	0.027808	0.013986	0.01658	0.008334				0.028187	0.01317	0.016782	0.008592
40	0.028575	0.013955	0.017069	0.007155				0.029497	0.014331	0.016775	0.007317					40	0.026314	0.012983	0.01657	0.007044				0.027372	0.013404	0.016859	0.007409
41	0.028461	0.013638	0.016429	0.00711				0.028672	0.013733	0.016423	0.007215					41	0.025674	0.012487	0.016256	0.007004				0.026017	0.012532	0.016573	0.007259
42	0.028324	0.012442	0.015755	0.007219				0.028206	0.01283	0.01573	0.007124					42	0.025752	0.011349	0.015102	0.007051				0.025475	0.011084	0.016044	0.007445
43	0.028942	0.012743	0.015848	0.007236				0.028898	0.012845	0.01608	0.00744					43	0.026811	0.011503	0.01491	0.007271				0.025984	0.011201	0.016487	0.007937
44	0.028887	0.012726	0.016037	0.007555				0.029283	0.012791	0.015737	0.007656					44	0.026869	0.011306	0.014977	0.007533				0.02649	0.01165	0.016509	0.007923
45	0.029429	0.014319	0.016612	0.008102				0.030115	0.014276	0.016395	0.008249					45	0.02697	0.012925	0.016901	0.007723				0.027392	0.012924	0.017763	0.00848
46	0.029894	0.014112	0.017083	0.008262				0.029964	0.014258	0.016623	0.008206					46	0.027331	0.012967	0.017393	0.008088				0.028514	0.01345	0.018126	0.009041
47	0.029861	0.014375	0.01729	0.00845				0.029859	0.014579	0.017083	0.008603					47	0.027835	0.013406	0.017521	0.008484				0.029855	0.013039	0.018523	0.010531
48	0.031169	0.013792	0.017464	0.008961				0.030482	0.014182	0.016922	0.009181					48	0.029164	0.012766	0.017373	0.008873				0.029612	0.013058	0.017416	0.011484
49	0.032644	0.014914	0.018177	0.010074				0.032333	0.014983	0.018158	0.009896					49	0.030019	0.01389	0.018204	0.00993				0.030349	0.013392	0.017948	0.012071
50	0.033994	0.01548	0.019164	0.010125				0.032361	0.015343	0.019117	0.010166					50	0.030241	0.015137	0.01939	0.009703				0.031451	0.014847	0.019603	0.012149
51	0.0327	0.017268	0.019876	0.009909				0.031314	0.015946	0.019699	0.010537					51	0.02893	0.016043	0.020563	0.009958				0.031227	0.017489	0.02073	0.01196
52	0.033669	0.017518	0.020986	0.010121				0.032359	0.016512	0.020361	0.010871					52	0.03071	0.016478	0.021207	0.010021				0.031978	0.018314	0.021403	0.012503
53	0.032748	0.017857	0.020148	0.01015				0.032292	0.017065	0.019709	0.010091					53	0.031376	0.017135	0.021302	0.011568				0.032657	0.017218	0.020606	0.012356
54	0.033848	0.018384	0.022031	0.011112				0.032319	0.018299	0.021322	0.010892					54	0.034022	0.017927	0.023493	0.014898				0.034409	0.017431	0.023865	0.013362
55	0.034419	0.0186	0.022067	0.011314				0.032908	0.018371	0.021652	0.011099					55	0.033725	0.018132	0.023655	0.015368				0.035244	0.017288	0.024245	0.013442
56	0.035751	0.018804	0.021792	0.011999				0.033489	0.018802	0.021643	0.011718					56	0.035487	0.01795	0.023436	0.014461				0.034819	0.017793	0.025786	0.014123
57	0.03525	0.01877	0.020871	0.011689				0.033714	0.018478	0.021396	0.011123					57	0.033984	0.018077	0.022902	0.012818				0.034103	0.017698	0.02383	0.012006
58	0.034775	0.019129	0.020902	0.011735				0.033473	0.018818	0.021294	0.011288					58	0.034411	0.018549	0.023005	0.01258				0.033917	0.018825	0.023908	0.012773
59	0.034121	0.019411	0.020821	0.011586				0.033364	0.018785	0.021491	0.011127					59	0.034427	0.01949	0.023084	0.012809				0.03399	0.018639	0.023131	0.012799
60	0.034855	0.019766	0.021091	0.011653				0.033967	0.019323	0.021728	0.011363					60	0.036133	0.019794	0.023157	0.012629				0.03563	0.019226	0.023824	0.013343
61	0.035347	0.019993	0.021817	0.011503				0.034478	0.019629	0.022402	0.011323					61	0.0368	0.020506	0.02445	0.013517				0.035333	0.019332	0.024705	0.013052
62	0.03539	0.020642	0.022376	0.01158				0.035225	0.020147	0.023167	0.011817					62	0.036584	0.020977	0.025226	0.013605				0.03512	0.020176	0.025738	0.013058
63	0.035433	0.020896	0.022751	0.011926				0.035045	0.020429	0.023382	0.012127					63	0.036596	0.021305	0.025278	0.014251				0.035068	0.020472	0.02599	0.013716
64	0.035605	0.021091	0.02275	0.012305				0.035176	0.02059	0.023175	0.012633					64	0.036156	0.021348	0.024947	0.014541				0.03584	0.020295	0.025824	0.014664
65	0.03627	0.020464	0.023223	0.013058				0.034244	0.02074	0.023013	0.013207					65	0.036804	0.020487	0.023997	0.016551				0.037172	0.020241	0.024811	0.015998
66	0.037639	0.02104	0.023638	0.01327				0.036961	0.020653	0.024007	0.012954					66	0.037892	0.020364	0.025048	0.015669				0.037624	0.021184	0.025567	0.016211
67	0.038392	0.021254	0.024098	0.013777				0.037593	0.020982	0.024452	0.01308					67	0.038536	0.020464	0.025856	0.015477				0.038386	0.021328	0.025875	0.015989
68	0.039557	0.021591	0.024929	0.013788				0.039117	0.020913	0.024995	0.013592					68	0.038512	0.020818	0.026693	0.01509				0.03955	0.021567	0.026369	0.015222
69	0.040834	0.021953	0.026269	0.014432				0.039912	0.020973	0.02537	0.014611					69	0.039034	0.021649	0.027466	0.015289				0.041178	0.021778	0.027427	0.015064
70	0.040876	0.022045	0.026731	0.01462				0.040083	0.02073	0.025794	0.015023					70	0.039266	0.021999	0.026872	0.016722				0.04109	0.022629	0.027721	0.016028
71	0.0413	0.021814	0.026907	0.015474				0.039538	0.020577	0.025205	0.015192					71	0.04046	0.022125	0.027599	0.017791				0.04144	0.022397	0.027537	0.017691
72	0.041394	0.021792	0.026093	0.015704				0.039642	0.020527	0.024987	0.015437					72	0.041665	0.022259	0.026287	0.0177				0.040347	0.021918	0.0264	0.018143
73	0.042332	0.021582	0.025311	0.015713				0.040239	0.020732	0.024932	0.015588					73	0.0427	0.021928	0.027417	0.016726				0.041486	0.021269	0.026995	0.018062
74	0.043034	0.020949	0.024638	0.016064				0.041137	0.021067	0.024874	0.016187					74	0.042258	0.020492	0.027	0.016544				0.042092	0.020359	0.027384	0.01777
75	0.043896	0.020641	0.024427	0.016357				0.041715	0.021024	0.024426	0.016414					75	0.042185	0.019635	0.027536	0.016758				0.043552	0.019771	0.027635	0.017866
76	0.045764	0.020627	0.024694	0.016876				0.042652	0.021225	0.024234	0.01678					76	0.04247	0.019049	0.027002	0.017388				0.044233	0.020145	0.02731	0.017552
77	0.0487	0.021214	0.026138	0.018556				0.043484	0.021674	0.02346	0.018203					77	0.044528	0.019066	0.026475	0.018719				0.045253	0.021642	0.026825	0.018191
78	0.048202	0.021818	0.02694	0.018976				0.04367	0.02234	0.02444	0.018538					78	0.044532	0.019846	0.027044	0.019305				0.044345	0.021999	0.028079	0.018033
79	0.045762	0.022163	0.027118	0.019587				0.042268	0.022577	0.02432	0.018897					79	0.043851	0.02052	0.026948	0.020215				0.04243	0.020663	0.028901	0.019562
80	0.043954	0.022446	0.025546	0.01965				0.042929	0.02215	0.024308	0.019411					80	0.042794	0.021099	0.026796	0.020362				0.042044	0.020193	0.028924	0.021499
81	0.042489	0.022184	0.024586	0.020092				0.041166	0.022171	0.024445	0.019749					81	0.042465	0.02191	0.02711	0.020867				0.040332	0.021008	0.0269	0.023234
82	0.042547	0.022457	0.024899	0.019611				0.04111	0.021912	0.023916	0.019819					82	0.043522	0.020435	0.026542	0.02012				0.043666	0.021203	0.029058	0.021325
83	0.042197	0.022503	0.025126	0.01921				0.040081	0.022209	0.02363	0.020053					83	0.04278	0.019971	0.026073	0.0209				0.044788	0.020662	0.028713	0.020576
84	0.042338	0.022588	0.025534	0.018799				0.040165	0.021691	0.023598	0.019715					84	0.043212	0.020098	0.026429	0.019998				0.046786	0.021476	0.027474	0.019536
85	0.042355	0.022311	0.024781	0.019041				0.040114	0.021007	0.023481	0.019216					85	0.04195	0.020546	0.025708	0.02168				0.04445	0.02163	0.026371	0.02047
86	0.042671	0.022288	0.024718	0.018877				0.040544	0.020815	0.023197	0.0188					86	0.041453	0.020272	0.025543	0.022114				0.043471	0.021389	0.025927	0.0211
87	0.042081	0.022092	0.025033	0.018718				0.040331	0.021376	0.023161	0.0186					87	0.041184	0.020252	0.02501	0.022235				0.040923	0.020858	0.02695	0.02116
88	0.041637	0.022058	0.025602	0.018507				0.039938	0.021498	0.022806	0.018469					88	0.041365	0.019495	0.024281	0.02138				0.040824	0.02001	0.026471	0.021193
89	0.04206	0.021995	0.025903	0.018975				0.040322	0.022027	0.023505	0.018383					89	0.042157	0.019722	0.024997	0.021469				0.042157	0.020525	0.027036	0.020854
90	0.043018	0.022262	0.025666	0.019402				0.040327	0.021554	0.02398	0.018416					90	0.042974	0.019525	0.025106	0.022292				0.043066	0.019916	0.026829	0.022262
91	0.043627	0.022183	0.025425	0.019101				0.040306	0.021819	0.02489	0.01789					91	0.043562	0.020227	0.02614	0.022068				0.04337	0.020059	0.027379	0.023095
92	0.042852	0.022565	0.024972	0.018817				0.039697	0.021338	0.023543	0.018192					92	0.043629	0.02096	0.024756	0.021771				0.04256	0.020072	0.026358	0.024213
93	0.042261	0.022788	0.024838	0.018396				0.03949	0.021808	0.023215	0.017543					93	0.042481	0.021892	0.024252	0.021411				0.043696	0.020399	0.026383	0.023694
94	0.041573	0.023409	0.024759	0.018462				0.040235	0.022063	0.02296	0.018025					94	0.041758	0.021939	0.02456	0.021495				0.043083	0.018778	0.027055	0.022338
95	0.041629	0.023085	0.024476	0.018228				0.039225	0.021626	0.022899	0.017907					95	0.040707	0.021022	0.025112	0.022009				0.041315	0.01925	0.026054	0.021601
96	0.041563	0.022929	0.024453	0.018597				0.039521	0.021188	0.02265	0.018348					96	0.040201	0.020331	0.025138	0.021685				0.040284	0.019465	0.025367	0.021218
97	0.041492	0.021957	0.024067	0.018217				0.038512	0.020713	0.022066	0.01799					97	0.039448	0.019511	0.025236	0.022006				0.039961	0.022137	0.023931	0.021479
98	0.040632	0.021223	0.023875	0.018291				0.038717	0.020641	0.022547	0.017476					98	0.039173	0.020345	0.02487	0.021912				0.039739	0.021735	0.025023	0.020825
99	0.040575	0.02098	0.024041	0.018135				0.038244	0.02078	0.022846	0.017173					99	0.038841	0.020458	0.025135	0.021982				0.039267	0.021427	0.025707	0.021229
100	0.040726	0.021209	0.023899	0.018448	0			0.038761	0.020593	0.023127	0.017143	0				100	0.037703	0.020885	0.025275	0.02174	0			0.038048	0.020728	0.025492	0.020479	0
101	0.04025	0.02155	0.024012	0.017924	0.000653			0.039329	0.020227	0.022838	0.017273	0.000541				101	0.036859	0.019464	0.024056	0.021642	0.001117			0.037421	0.020347	0.024651	0.020608	0.001079
102	0.040204	0.021372	0.023931	0.017828	0.020205	0		0.038672	0.020253	0.022449	0.017159	0.016183	0			102	0.037486	0.01942	0.023879	0.020065	0.020804	0		0.038613	0.020415	0.024906	0.021291	0.018531	0
103	0.039912	0.02178	0.024334	0.017717	0.025245	0.000465		0.03837	0.020511	0.022413	0.017247	0.019853	0.00044			103	0.037793	0.019236	0.023722	0.019645	0.026051	0.001122		0.039022	0.021028	0.024902	0.022232	0.022242	0.00068
104	0.040616	0.022905	0.025024	0.018954	0.021952	0.012651		0.037488	0.02117	0.022914	0.017956	0.016816	0.009979			104	0.038064	0.020049	0.024137	0.020525	0.022277	0.012742		0.039261	0.022318	0.026296	0.023777	0.017714	0.010284
105	0.041417	0.024929	0.026327	0.020564	0.017373	0.023422		0.037088	0.022432	0.02371	0.018864	0.012027	0.01783			105	0.038612	0.021208	0.024719	0.022851	0.016592	0.022013		0.039041	0.023392	0.02765	0.025753	0.011388	0.017985
106	0.041919	0.025489	0.027468	0.021698	0.015705	0.022135		0.037372	0.023046	0.024815	0.01954	0.010665	0.016897			106	0.039597	0.022858	0.026402	0.023853	0.014938	0.021169		0.039461	0.024045	0.029448	0.026342	0.010136	0.0168
107	0.042443	0.02682	0.030083	0.023123	0.014491	0.021114		0.038455	0.024405	0.026549	0.020301	0.007925	0.015251			107	0.04037	0.027446	0.030738	0.024579	0.012201	0.021009		0.041966	0.024684	0.031853	0.028456	0.007023	0.017078
108	0.041886	0.025451	0.028956	0.022069	0.011992	0.016873		0.038371	0.022795	0.025586	0.019864	0.0074	0.012595			108	0.040008	0.023853	0.028732	0.024579	0.010707	0.016036		0.041833	0.025089	0.030833	0.025801	0.007411	0.013568
109	0.04123	0.023482	0.026987	0.020927	0.008965	0.012039		0.037637	0.021086	0.023155	0.019101	0.005701	0.009378			109	0.039341	0.020339	0.024684	0.023818	0.008181	0.011439		0.040814	0.023617	0.027606	0.024772	0.00543	0.01018
110	0.041221	0.022418	0.025507	0.020513	0.005659	0.008886		0.03672	0.020882	0.022427	0.018482	0.00427	0.007825			110	0.039543	0.019504	0.023646	0.023798	0.006394	0.009067		0.039739	0.022905	0.027407	0.025381	0.004601	0.007922
111	0.041077	0.022459	0.024815	0.020144	0.004913	0.007593		0.036845	0.021177	0.022577	0.018441	0.003638	0.006173			111	0.039034	0.019752	0.023835	0.023	0.00514	0.007443		0.040961	0.022201	0.026336	0.025598	0.004651	0.007351
112	0.040972	0.022413	0.02399	0.01887	0.006659	0.007036		0.037378	0.021295	0.022502	0.018021	0.005593	0.006509			112	0.038787	0.020705	0.024113	0.021413	0.006592	0.007036		0.038644	0.019759	0.025231	0.0241	0.007327	0.007762
113	0.040776	0.022259	0.023602	0.018496	0.009765	0.007601		0.037895	0.021361	0.021724	0.017904	0.006944	0.00587			113	0.038035	0.02057	0.02365	0.020599	0.008969	0.007049		0.037179	0.020364	0.023938	0.021426	0.009563	0.008074
114	0.040544	0.021933	0.023403	0.0184	0.011452	0.006997		0.037592	0.021268	0.021871	0.017903	0.007272	0.003898			114	0.036635	0.02097	0.023065	0.02076	0.010114	0.005766		0.036203	0.019571	0.023801	0.021968	0.010107	0.00521
115	0.040617	0.021751	0.023411	0.018787	0.013312	0.008321		0.03683	0.021196	0.021681	0.017694	0.006984	0.003353			115	0.036295	0.021275	0.022646	0.020662	0.01125	0.006345		0.036862	0.019765	0.022656	0.021668	0.011346	0.00579
116	0.040559	0.021951	0.023425	0.018348	0.017952	0.012004		0.035598	0.020177	0.022044	0.017152	0.009695	0.005337			116	0.036554	0.020721	0.022421	0.019918	0.014152	0.008446		0.037646	0.018877	0.021971	0.021364	0.013877	0.008545
117	0.040283	0.021675	0.023152	0.01806	0.022057	0.015989		0.035118	0.019334	0.020889	0.016171	0.011866	0.008158			117	0.037477	0.020093	0.021429	0.019611	0.018014	0.012452		0.037581	0.018916	0.02047	0.020177	0.016718	0.014245
118	0.039879	0.021244	0.022727	0.017141	0.023117	0.016516		0.035067	0.01823	0.020008	0.015139	0.012238	0.008492			118	0.036214	0.019107	0.021691	0.019438	0.018649	0.013262		0.036766	0.018895	0.020799	0.019108	0.018314	0.01563
119	0.037671	0.019557	0.021207	0.016159	0.024628	0.016694		0.032598	0.015757	0.01774	0.012432	0.011403	0.009138			119	0.034648	0.017315	0.019512	0.018372	0.018975	0.014312		0.035094	0.015914	0.017832	0.017769	0.021545	0.016281
120	0.037622	0.019107	0.021415	0.016226	0.023977	0.016914		0.030526	0.014765	0.017181	0.012446	0.01047	0.008953			120	0.033337	0.01662	0.019248	0.016419	0.017314	0.013829		0.033322	0.015235	0.017803	0.016561	0.020683	0.015018
121	0.037049	0.019151	0.021419	0.016248	0.024899	0.018647		0.028843	0.014173	0.016474	0.012161	0.010255	0.00901			121	0.032964	0.015868	0.017935	0.016125	0.017893	0.014627		0.033571	0.014644	0.01785	0.015902	0.020769	0.015446
122	0.037077	0.01891	0.021669	0.015576	0.023948	0.019314		0.02726	0.013212	0.01466	0.011601	0.009014	0.008196			122	0.031497	0.015636	0.017234	0.01501	0.017768	0.015177		0.032019	0.014171	0.018709	0.015227	0.018662	0.015779
123	0.035849	0.018662	0.021189	0.014519	0.022684	0.0199		0.025131	0.011259	0.011939	0.009939	0.007495	0.007041			123	0.029874	0.014504	0.016638	0.014532	0.016572	0.015604		0.031774	0.013839	0.01906	0.013817	0.016272	0.0155
124	0.035945	0.018276	0.020261	0.014379	0.016787	0.01448		0.026077	0.01143	0.011804	0.009485	0.005395	0.004908			124	0.029663	0.014126	0.016547	0.01383	0.012553	0.012017		0.030445	0.014221	0.018111	0.014273	0.010873	0.010933
125	0.035305	0.019828	0.019449	0.014788	0.009646	0.00851		0.027341	0.011293	0.013086	0.009922	0.002892	0.002286			125	0.028522	0.014521	0.017428	0.014592	0.005032	0.006779		0.032175	0.015717	0.019376	0.015174	0.005905	0.006004
126	0.036136	0.019311	0.020089	0.014569	0.009329	0.007533		0.027844	0.012126	0.013214	0.010146	0.002337	0.002223			126	0.029682	0.01538	0.016587	0.014528	0.004464	0.005791		0.031173	0.014841	0.020119	0.015633	0.005828	0.00506
127	0.036226	0.018497	0.020147	0.014206	0.010798	0.008337		0.026569	0.011631	0.012546	0.009906	0.002778	0.002814			127	0.031137	0.015603	0.016494	0.015263	0.006395	0.006152		0.032063	0.015249	0.020773	0.015698	0.006672	0.005465
128	0.03685	0.017991	0.020067	0.014532	0.010432	0.007959		0.02688	0.012094	0.01261	0.010443	0.002923	0.003034			128	0.032773	0.01492	0.016964	0.015754	0.006574	0.005757		0.032142	0.015738	0.020935	0.015545	0.006505	0.005174
129	0.037021	0.018351	0.020095	0.014498	0.008203	0.005942		0.027206	0.012537	0.013395	0.01074	0.002652	0.002503			129	0.033232	0.014895	0.018232	0.016587	0.005326	0.00414		0.033896	0.016416	0.020456	0.015827	0.005759	0.004259
130	0.038972	0.020344	0.020369	0.015344	0.002803	0.00246		0.028363	0.013301	0.013958	0.011683	0.000701	0.001367			130	0.033818	0.01684	0.021456	0.018622	0.002255	0.001848		0.036144	0.018313	0.020366	0.017236	0.003322	0.001864
131	0.038367	0.0209	0.020827	0.015473	0.001846	0.001637		0.028185	0.013345	0.014075	0.010444	-0.000157	0.00094			131	0.033524	0.018534	0.020752	0.018283	0.001193	0.00091		0.034941	0.018227	0.020599	0.018412	0.002865	0.00062
132	0.039493	0.021067	0.021072	0.015744	0.001421	0.00076		0.030771	0.014596	0.015551	0.012206	-0.000669	0.000266			132	0.035044	0.019539	0.020459	0.019813	0.001031	0.000259		0.036206	0.018704	0.021292	0.01986	0.002318	0.000885
133	0.039851	0.021129	0.020729	0.01642	0.000873	4.2e-05		0.032624	0.015989	0.016771	0.013456	-0.000848	-0.000223			133	0.035098	0.019088	0.020086	0.020411	0.000521	-9.3e-05		0.036005	0.018948	0.020998	0.020575	0.001742	0.00038
134	0.040249	0.021098	0.02075	0.016565	0.000673	-0.000145		0.033365	0.016625	0.017257	0.01425	-0.000854	-0.000374			134	0.035387	0.019014	0.020292	0.02075	0.000535	-3.6e-05		0.036423	0.019159	0.021053	0.020653	0.001592	0.00033
135	0.040563	0.021276	0.020724	0.017052	0.000363	-0.000448		0.034175	0.016911	0.017142	0.014308	-0.000572	-0.000603			135	0.035483	0.018502	0.02028	0.020979	0.000135	-1.3e-05		0.036128	0.019105	0.020469	0.021192	0.00099	-0.000355
136	0.042087	0.021404	0.022156	0.017094	0.000208	-0.000468		0.0335	0.015619	0.015718	0.013313	0.000135	-0.000471			136	0.03718	0.017645	0.021968	0.021279	-0.000483	0.000522		0.036988	0.018211	0.020768	0.020903	0.000923	-0.00097
137	0.041667	0.021954	0.022659	0.017119	0.000519	-0.000751		0.03401	0.015059	0.015427	0.012925	0.000568	-0.000474			137	0.036912	0.017173	0.021005	0.022248	-0.001426	-0.000386		0.036701	0.016792	0.020287	0.021769	0.000754	-0.000765
138	0.041811	0.022058	0.020859	0.016762	0.002411	0.000616		0.034938	0.013731	0.015064	0.013575	0.001306	-0.000186			138	0.032532	0.013361	0.02776	0.028258	-0.001814	-0.000134		0.026864	0.015514	0.026629	0.019322	-0.000365	-0.00148
139	0.037816	0.021164	0.026825	0.017715	0.005007	0.001067		0.035844	0.01472	0.017311	0.013328	0.0011	-0.000164			139	0.03513	0.014179	0.025295	0.026848	0.003336	0.002034		0.026374	0.012941	0.031409	0.01476	-0.003742	-0.001425
140	0.033991	0.016091	0.029439	0.013157	0.004489	0.00027		0.04005	0.013823	0.018229	0.013665	-0.00017	-0.001513			140	0.047802	0.019067	0.020779	0.022245	-0.001569	0.006519		0.022014	0.017502	0.030249	0.008514	-0.004278	-0.012733
141	0.032368	0.01491	0.027504	0.013929	0.004025	0.004132		0.035657	0.014001	0.0178	0.013796	-0.000534	-0.000305			141	0.032769	0.017112	0.007138	0.013298	-0.000834	0.005441		0.026145	0.014869	0.031474	0.01072	-0.00201	-0.014671
142	0.032835	0.016341	0.022307	0.014478	0.000568	0.004954		0.034333	0.013598	0.016561	0.015382	-1.6e-05	0.000908			142	0.03105	0.015719	0.01035	0.011859	-0.001144	0.001185		0.033569	0.007891	0.026416	0.014581	0.001064	-0.01445
143	0.036358	0.016501	0.018536	0.012585	0.000819	0.004198		0.031659	0.015672	0.016075	0.014257	0.000809	0.000642			143	0.02829	0.015334	0.012306	0.013334	0.000174	-0.002221		0.029668	0.007947	0.023771	0.01308	0.004561	-0.007875
144	0.034322	0.015232	0.018282	0.006175	0.000995	0.001099		0.033474	0.014511	0.013487	0.015038	0.000138	-0.000112			144	0.028565	0.020617	0.015612	0.0159	0.006138	0.002238		0.032244	0.017084	0.005645	0.006463	0.01039	0.002624
145	0.034506	0.016408	0.018658	0.012579	0.002247	0.002341		0.032486	0.01571	0.016801	0.014125	0.000251	-0.001506			145	0.030129	0.015711	0.013345	0.014137	0.000415	-0.000503		0.017039	0.01768	0.017171	0.012594	0.006199	0.001316
146	0.0295	0.018307	0.018781	0.017407	0.002952	0.001121		0.033738	0.014463	0.019491	0.016905	2.5e-05	-0.002146			146	0.027608	0.01765	0.016931	0.007419	0.002457	-0.00061		0.006873	0.02127	0.016049	0.02905	0.003791	0.001254
147	0.041048	0.014469	0.01692	0.021902	0.001874	0.00032		0.034923	0.015555	0.021338	0.013627	0.001608	-0.00122			147	0.039603	0.00852	0.013238	0.010258	-0.003105	-0.000527		0.006634	0.01727	0.019591	0.03679	0.003347	-0.003373
148	0.045334	0.009902	0.014614	0.018049	-0.00038	-0.001065		0.034231	0.014368	0.020012	0.013363	0.001342	-0.000726			148	0.034197	0.006197	0.012155	0.011522	0.00428	-0.0025		0.040676	0.015733	0.01391	0.019974	0.002327	-0.002039
149	0.044817	0.012925	0.015046	0.016791	-0.001258	0.000357		0.035932	0.014588	0.020318	0.012268	0.001232	-0.000307			149	0.031817	0.007551	0.010612	0.017348	0.003334	-0.002135		0.04528	0.01758	0.015047	0.010747	0.004712	0.001425
150	0.040558	0.015019	0.01737	0.014531	-0.00214	-0.001337		0.033521	0.013622	0.019553	0.011605	0.000283	0.000601			150	0.027104	0.007551	0.009978	0.014146	0.008618	-0.002801		0.041992	0.014593	0.031391	0.009133	-0.000353	0.006071
151	0.040438	0.025005	0.029155	0.011757	-0.002183	-0.001391		0.033279	0.017703	0.017943	0.012116	0.000273	0.000208			151	0.022877	0.017105	0.012814	0.015531	0.000971	-0.000912		0.027824	0.015564	0.034386	0.015359	0.001538	0.005852
152	0.041645	0.020127	0.029035	0.016403	-0.001404	-0.001126		0.032053	0.016285	0.017297	0.013418	0.000635	0.001041			152	0.033042	0.017655	0.009342	0.018918	0.008001	-0.001713		0.023657	0.012342	0.022606	0.011475	0.007499	-0.001897
153	0.035603	0.022207	0.029559	0.012481	0.000813	-0.001614		0.035463	0.017338	0.019136	0.015144	0.000732	0.000527			153	0.025996	0.015854	0.013776	0.0167	0.004006	-0.000602		0.023392	0.012394	0.009671	0.0198	0.00732	-0.003043
154	0.035062	0.021036	0.024298	0.014008	0.000571	-0.001032		0.038304	0.017869	0.018186	0.015389	0.001624	0.000813			154	0.024818	0.01717	0.012706	0.017536	0.004369	0.00142		0.022249	0.014831	0.005649	0.01598	0.004999	-0.00113
155	0.03564	0.020035	0.026158	0.01226	-0.000512	-0.002308		0.037568	0.01908	0.017998	0.016989	0.000698	-0.000165			155	0.02133	0.012398	0.016006	0.009158	-0.002563	0.004213		0.021338	0.018272	0.007117	0.023478	-0.001241	0.004935
156	0.038916	0.020358	0.022651	0.017911	0.00087	0.000894		0.032552	0.018062	0.016902	0.015062	0.000508	-0.000471			156	0.022066	0.016172	0.015553	0.008244	-0.004455	0.002547		0.027804	0.019043	0.013152	0.017719	0.005411	0.004074
157	0.035011	0.018571	0.019629	0.015666	0.002193	-0.000783		0.031154	0.017545	0.017921	0.015557	-7e-05	-0.000626			157	0.028379	0.013853	0.014957	0.013637	-0.001397	0.003402		0.033196	0.018137	0.009562	0.022731	0.006188	-0.000785
158	0.032906	0.019321	0.017283	0.014556	0.003533	0.000541		0.030793	0.017236	0.020116	0.014705	-0.000184	-0.000409			158	0.023444	0.01777	0.018463	0.014481	-0.002072	0.001945		0.030692	0.021529	0.009897	0.018872	0.006863	-0.003164
159	0.032328	0.018543	0.01704	0.013489	0.002515	-0.000728		0.032413	0.017457	0.019894	0.014954	-0.000251	0.000262			159	0.026318	0.016886	0.020566	0.022788	-0.000445	-1.6e-05		0.035964	0.020567	0.009856	0.015345	0.006172	-0.00625
160	0.034124	0.019027	0.018474	0.012759	0.003008	0.001396		0.033425	0.017245	0.021639	0.013797	-0.000262	0.00028			160	0.02368	0.01666	0.023818	0.020619	0.000292	-0.000819		0.027788	0.016773	0.013329	0.013107	0.004799	-0.00383
161	0.033881	0.017372	0.017137	0.012108	0.003172	0.000987		0.033974	0.017768	0.019135	0.013182	-6.6e-05	0.00013			161	0.029032	0.019106	0.019297	0.023453	0.002608	-0.001079		0.027455	0.013436	0.014768	0.015847	0.004326	-0.00397
162	0.033258	0.016046	0.016187	0.011363	0.003384	0.001941		0.034895	0.01813	0.019678	0.012955	-0.00024	-0.000286			162	0.027597	0.023446	0.0172	0.014847	-0.000325	5.3e-05		0.020509	0.015013	0.019913	0.015627	0.003198	-0.00117
163	0.030024	0.01216	0.013172	0.012917	0.003623	0.001555		0.034665	0.017874	0.016772	0.012708	-0.000356	0.000284			163	0.02703	0.033731	0.017808	0.014428	-0.005377	-0.000132		0.018932	0.019257	0.021322	0.00816	-0.004397	-0.001136
164	0.036521	0.014166	0.015461	0.014167	0.003276	0.003172		0.034106	0.017914	0.017733	0.013669	-0.000727	0.00063			164	0.020579	0.02772	0.022353	0.012546	-0.007958	-0.000748		0.025003	0.01556	0.022952	0.000324	-0.009303	0.006614
165	0.040528	0.01753	0.022436	0.011555	0.001843	0.0037		0.030821	0.018732	0.018307	0.015592	-2.2e-05	-0.00047			165	0.019288	0.012982	0.019465	0.02063	-0.00196	0.003293		0.022408	0.020652	0.014981	0.012488	-0.004483	0.006079
166	0.039813	0.020041	0.024604	0.012565	0.000592	0.001935		0.030802	0.017858	0.016496	0.016163	-1e-06	-0.000965			166	0.021721	0.013423	0.011629	0.024225	0.003137	0.001835		0.016891	0.015638	0.013796	0.012448	0.007659	0.002468
167	0.034848	0.020121	0.022769	0.013898	-0.001201	0.001352		0.032308	0.017202	0.018426	0.014688	0.000671	-0.000208			167	0.023995	0.01594	0.010672	0.019599	0.008889	0.00072		0.023143	0.016282	0.009626	0.014205	0.005094	-0.005121
168	0.035314	0.017112	0.022095	0.015544	0.000404	0.001203		0.032638	0.016853	0.018064	0.013955	0.000435	0.00047			168	0.027212	0.018342	0.010739	0.017341	0.004838	-0.000441		0.030038	0.015932	0.013449	0.019445	-0.000472	-0.002966
169	0.035108	0.018656	0.020893	0.014235	-8.5e-05	0.000904		0.031906	0.016739	0.01822	0.014257	0.000851	0.000328			169	0.026952	0.016301	0.014663	0.016745	0.001192	0.000107		0.026192	0.018707	0.013094	0.016651	0.000963	-0.00012
170	0.034858	0.018975	0.020967	0.014025	-0.000124	0.00043		0.031979	0.016971	0.018431	0.014414	0.000673	0.000349			170	0.02666	0.016541	0.014853	0.017187	0.00075	-0.000238		0.026749	0.0181	0.014241	0.017239	0.000641	0.000217
171	0.034614	0.019168	0.020804	0.01401	-0.000269	0.000437		0.0319	0.016977	0.018462	0.014435	0.000715	0.00029			171	0.026173	0.016518	0.015046	0.016911	0.000843	-0.000176		0.025409	0.018636	0.013696	0.016507	0.000878	0.00024
172	0.032285	0.01882	0.020148	0.014398	6.1e-05	-0.000299		0.032499	0.017889	0.019037	0.01499	0.000478	0.000236			172	0.025323	0.018635	0.013914	0.01633	0.001176	-0.000681		0.02765	0.017793	0.017165	0.017537	0.00114	0.001416
173	0.030313	0.017252	0.018955	0.015493	0.000862	2.9e-05		0.032487	0.018449	0.01887	0.015289	0.000731	-4e-06			173	0.025064	0.019814	0.01226	0.01413	0.000449	-0.000145		0.025994	0.019959	0.01595	0.01636	0.001673	0.002862
174	0.033003	0.01832	0.018812	0.014727	0.000582	0.000601		0.031839	0.018065	0.018959	0.014913	0.000647	0.000256			174	0.024543	0.019928	0.012008	0.015823	0.000791	-0.000417		0.028579	0.015783	0.016823	0.015555	0.00093	0.002187
175	0.035892	0.018195	0.020202	0.014679	0.000132	0.000931		0.030758	0.01741	0.019148	0.014121	0.000666	0.000661			175	0.022669	0.019796	0.012397	0.017602	0.00044	-0.000396		0.029493	0.015571	0.012065	0.015287	0.000102	0.001521
176	0.03557	0.018234	0.020312	0.014556	-5.6e-05	0.00112		0.031456	0.017334	0.019407	0.014112	0.000637	0.00072			176	0.022738	0.020088	0.012972	0.018263	0.000683	8.4e-05		0.027793	0.016103	0.012375	0.014322	0.002539	0.002736
177	0.033328	0.016476	0.022426	0.014989	-0.000478	-0.000213		0.033053	0.018052	0.020568	0.01501	0.000558	0.000873			177	0.022771	0.020797	0.014201	0.020202	0.000578	0.001597		0.031041	0.021989	0.006401	0.013839	0.007845	0.005737
178	0.024724	0.013317	0.016057	0.011895	-0.003714	-0.002446		0.035004	0.019378	0.020136	0.014449	0.000229	0.000125			178	0.02693	0.015895	0.017832	0.021483	0.000801	0.003623		0.023511	0.021781	-0.002769	0.01191	0.01119	0.006348
179	0.028971	0.009363	0.010679	0.010534	0.000367	-0.001269		0.028861	0.017639	0.018965	0.01367	0.000625	0.000235			179	0.017876	0.01857	0.014829	0.023119	0.004019	-0.001799		0.022503	0.024142	0.006731	0.012388	-0.0055	-0.003823
180	0.030586	0.014904	0.012024	0.015765	0.00199	0.001186		0.03467	0.016776	0.018522	0.013068	0.000481	-0.000296			180	0.018932	0.0153	0.016545	0.022866	0.004615	-0.002899		0.018832	0.012417	0.010761	0.008093	-0.005829	-0.001909
181	0.03525	0.017137	0.016748	0.01376	0.001964	-0.001273		0.034826	0.015864	0.018438	0.012398	0.000533	0.000335			181	0.019178	0.016001	0.018928	0.020453	0.005795	-0.00448		0.029177	0.005879	0.010225	0.014248	-0.009615	-0.001313
182	0.035322	0.019747	0.019219	0.014593	0.00139	0.000661		0.033165	0.017287	0.018815	0.013367	0.000714	0.000461			182	0.025981	0.016831	0.015093	0.018663	0.002827	-0.003369		0.026936	0.012473	0.011333	0.018325	-0.005386	-0.000131
183	0.035468	0.019572	0.019799	0.012591	0.001266	0.000707		0.031704	0.017419	0.01878	0.013453	0.000876	0.000774			183	0.027522	0.017325	0.014169	0.019991	0.002177	-0.003098		0.026559	0.015238	0.011292	0.022723	-0.00533	-0.00105
