# Supplementary material for: Observation of coordinated RNA folding events by systematic cotranscriptional RNA structure probing
Source: Nat Commun. 2023 Nov 29;14:7839. doi: 10.1038/s41467-023-43395-9 (PMC10687018; doi:10.1038/s41467-023-43395-9)
Supplement: Supplementary file 6 — Source Data [file 41467_2023_43395_MOESM6_ESM.zip › Source_Data/FigS17_Source_Data.xlsx]

## Sheet: a
transcript_length	F_00mM_BzCN_cat_SM_20to127_nt23		F_10mM_BzCN_cat_SM_20to127_nt23			transcript_length	CoTxnSHAPEseq_F_00mM_20to127_nt22		CoTxnSHAPEseq_F_10mM_20to127_nt22
20						20
21						21
22						22	0		0
23	0		0			23	0		0
24	-0.000124		3.9e-05			24	0		0
25	-0.000538		0.000364			25	0		0
26	-0.000128		0.002116			26	3.4911		0
27	0.002267		0.001501			27	1.33206		1.74858
28	0.00299		0.003214			28	0.856705		0
29	0.002168		0.003145			29	2.95664		0
30	0.00162		0.003686			30	1.27757		0.150075
31	0.000127		0.00265			31	0.315927		1.26485
32	0.00409		0.003996			32	0		0
33	0.004588		0.00479			33	3.31102		1.96857
34	0.004521		0.004578			34	2.94571		2.80916
35	0.003552		0.003925			35	1.64345		2.59878
36	0.003592		0.003427			36	0.991915		1.47125
37	0.003399		0.003527			37	2.43823		2.68673
38	0.003626		0.004076			38	2.02802		3.71419
39	0.003866		0.004502			39	0.206258		1.88867
40	0.004434		0.005973			40	1.88881		1.62936
41	0.004399		0.00625			41	1.37368		1.61511
42	0.004349		0.006826			42	1.91813		1.35533
43	0.004774		0.008001			43	1.41788		1.65542
44	0.005346		0.008154			44	1.69901		2.51041
45	0.005717		0.008657			45	1.96252		2.28798
46	0.00582		0.008719			46	1.87054		3.25697
47	0.005459		0.008845			47	4.19201		4.70517
48	0.005416		0.009067			48	2.27234		3.67895
49	0.005873		0.009477			49	3.33221		4.24701
50	0.00637		0.010177			50	2.0023		2.95211
51	0.006657		0.010163			51	2.3625		2.90696
52	0.006785		0.009045			52	1.69101		1.49928
53	0.006794		0.008924			53	0.638575		1.60274
54	0.006688		0.008987			54	2.05437		2.81463
55	0.00701		0.009414			55	0.93697		3.76247
56	0.008573		0.010849			56	1.19184		2.03827
57	0.009095		0.011136			57	1.94015		2.42867
58	0.010134		0.012548			58	1.65382		2.75812
59	0.011301		0.014533			59	2.23704		2.97488
60	0.011436		0.014923			60	2.04301		4.85156
61	0.011573		0.017112			61	2.30964		9.34977
62	0.011989		0.020012			62	2.16752		9.01809
63	0.011895		0.020701			63	2.85708		14.2993
64	0.012073		0.020724			64	1.81553		9.46675
65	0.012712		0.021828			65	3.85893		16.8576
66	0.013034		0.021683			66	5.65867		16.4105
67	0.014337		0.022245			67	5.60498		6.86642
68	0.015873		0.024181			68	4.50168		6.56787
69	0.01576		0.024236			69	11.8374		15.4915
70	0.016508		0.025321			70	7.51289		14.4591
71	0.015761		0.023953			71	7.45528		13.1563
72	0.015796		0.024025			72	5.81463		10.0943
73	0.015149		0.023039			73	4.05291		10.3472
74	0.014733		0.022524			74	8.96391		12.6821
75	0.014665		0.022375			75	8.30497		12.7822
76	0.013417		0.02241			76	7.63131		11.7751
77	0.013217		0.022626			77	6.69847		10.4079
78	0.012681		0.022339			78	5.42144		9.48066
79	0.012417		0.021001			79	3.41121		9.31363
80	0.012743		0.019367			80	2.6429		7.6047
81	0.012428		0.020253			81	2.50507		6.75796
82	0.012372		0.020821			82	2.54129		6.4332
83	0.011131		0.021407
84	0.007417		0.022025
85	0.012219		0.022448
86	0.014783		0.0201
87	0.015989		0.01896
88	0.00712		0.016794
89	0.012484		0.016622
90	0.016672		0.017599
91	0.016803		0.01766
92	0.00782		0.017608
93	0.005671		0.017741
94	0.00678		0.018188
95	0.008794		0.017899
96	0.010034		0.01605
97	0.008907		0.015529
98	0.009852		0.014927
99	0.009368		0.015614
100	0.01009		0.015242
101	0.010492		0.015348
102	0.010626		0.015464
103	0.012209		0.015856
104	0.011908		0.016175
105	0.013942		0.016391
106	0.01385		0.017603
107	0.016133		0.018522
108	0.016798		0.018933
109	0.020236		0.01975
110	0.021483		0.022104
111	0.01966		0.023072
112	0.019446		0.022289
113	0.019537		0.02107
114	0.021391		0.021684
115	0.021571		0.021742
116	0.02166		0.021836
117	0.019949		0.021302
118	0.022429		0.022065
119	0.027413		0.024074
120	0.027701		0.024294
121	0.030317		0.025849
122	0.023191		0.022249
123	0.020436		0.020923
124	0.018591		0.023058
125	0.019138		0.024
126	0.018559		0.022354
127	0.018548		0.021971

## Sheet: b
transcript_length	F_00mM_BzCN_cat_SM_20to127_nt24		F_10mM_BzCN_cat_SM_20to127_nt24			transcript_length	CoTxnSHAPEseq_F_00mM_20to127_nt24		CoTxnSHAPEseq_F_10mM_20to127_nt24
20						20
21						21
22						22
23						23
24	0		0			24	0		0
25	-5.2e-05		-4.2e-05			25	0		0
26	-0.001667		0.000464			26	0		0
27	3.8e-05		0.000151			27	0		0
28	-0.000364		-3.5e-05			28	0		0.509639
29	-0.00023		0.000502			29	0.488534		0
30	-0.000558		0.000551			30	0.404559		0.329589
31	-0.000213		0.000318			31	0		0
32	0.001905		-0.000447			32	0		0
33	0.001425		0.000461			33	0		0.576101
34	0.001006		0.000378			34	0.128418		0
35	0.001348		0.000315			35	0.113782		0.365187
36	0.001266		0.000714			36	0		0
37	0.001428		0.000935			37	0.784289		0.0282839
38	0.000749		0.001243			38	0.246944		0.298805
39	0.000851		0.000739			39	0.0134224		0.292824
40	0.000578		0.001289			40	0.385764		0.651388
41	0.000869		0.001471			41	0.130612		0.504989
42	0.000939		0.00191			42	0.632042		0.542027
43	0.001561		0.002293			43	0.328865		0.521177
44	0.001789		0.002685			44	1.13547		0.995386
45	0.002133		0.003419			45	0.776317		0.988429
46	0.002564		0.003754			46	1.20659		1.77138
47	0.002965		0.004061			47	1.66756		1.98735
48	0.003263		0.004211			48	1.86462		2.09598
49	0.003352		0.004516			49	2.34229		2.47452
50	0.00286		0.005211			50	2.55477		2.68583
51	0.002618		0.004972			51	1.86099		1.64242
52	0.002586		0.004463			52	1.41735		2.04825
53	0.002376		0.003801			53	1.25462		2.07275
54	0.002395		0.003701			54	1.6725		1.90956
55	0.002446		0.003731			55	0.540487		1.70881
56	0.003125		0.004256			56	1.43808		1.97054
57	0.003196		0.004571			57	1.20102		1.81238
58	0.00311		0.004985			58	1.34261		2.4319
59	0.003503		0.004367			59	1.51052		1.93445
60	0.003588		0.004273			60	1.65987		1.58871
61	0.004287		0.00344			61	1.91508		0.912309
62	0.005333		0.002848			62	1.22536		1.34653
63	0.005043		0.002506			63	1.49061		0.899325
64	0.004382		0.002433			64	1.87823		1.02911
65	0.003425		0.002013			65	2.13067		0.70826
66	0.003575		0.00202			66	2.13741		0.820491
67	0.003459		0.001889			67	2.26033		1.33771
68	0.003094		0.001872			68	2.04328		1.11149
69	0.002547		0.001867			69	1.29125		0.511842
70	0.002647		0.001638			70	1.53924		0.0941717
71	0.002219		0.00144			71	1.96805		1.45119
72	0.002486		0.001492			72	0.94078		0.413322
73	0.002536		0.001433			73	1.64734		0.237979
74	0.002616		0.001352			74	1.05835		0.802597
75	0.002479		0.001385			75	1.13561		0.947266
76	0.002422		0.001468			76	1.40823		0.493732
77	0.002662		0.001582			77	0.912974		0.245883
78	0.002648		0.001538			78	1.35845		0.386262
79	0.003078		0.001658			79	1.69443		0.76997
80	0.003206		0.001742			80	1.93902		1.61861
81	0.003288		0.001784			81	2.00333		1.26438
82	0.003264		0.001669			82	1.83457		1.05654
83	0.002974		0.001749
84	0.002837		0.001249
85	0.002366		0.001513
86	0.003627		0.002568
87	0.003787		0.002346
88	0.002737		0.001234
89	0.003234		0.002989
90	0.001225		0.004578
91	0.002418		0.003807
92	0.000849		0.002854
93	0.001385		0.001797
94	0.000228		0.001978
95	0.001253		0.001904
96	0.002882		0.001764
97	0.002883		0.001761
98	0.003725		0.001796
99	0.003564		0.002179
100	0.004344		0.00249
101	0.002903		0.003115
102	0.003408		0.002934
103	0.002636		0.003315
104	0.002312		0.003225
105	0.001632		0.003883
106	0.003198		0.003751
107	0.005281		0.004187
108	0.004891		0.0038
109	0.002676		0.002645
110	0.003684		0.001803
111	0.004264		0.002845
112	0.006381		0.003489
113	0.00539		0.00306
114	0.006055		0.002854
115	0.006036		0.00281
116	0.00688		0.002929
117	0.006753		0.003239
118	0.006165		0.003351
119	0.005883		0.003616
120	0.005998		0.003718
121	0.00692		0.004604
122	0.004287		0.003385
123	0.007887		0.002634
124	0.006853		0.003352
125	0.007527		0.004113
126	0.006505		0.00414
127	0.006832		0.004159

## Sheet: c
transcript_length	F_00mM_BzCN_cat_SM_20to127_nt25		F_10mM_BzCN_cat_SM_20to127_nt25			transcript_length	CoTxnSHAPEseq_F_00mM_20to127_nt25		CoTxnSHAPEseq_F_10mM_20to127_nt25
20						20
21						21
22						22
23						23
24						24
25	0		0			25	0		0
26	-2.6e-05		5.1e-05			26	0		0
27	4e-06		0.001714			27	0		0
28	3.6e-05		0.001089			28	2.63436		0
29	-0.000163		0.000746			29	1.46082		0.58194
30	-0.000164		0.000164			30	0		0
31	-0.000553		0.000154			31	0.795745		2.51905
32	-0.001334		0.000287			32	0.758297		0.627271
33	-0.000836		0.000884			33	1.71647		0.574612
34	7.4e-05		0.000773			34	0.512074		0.0164345
35	-0.000203		0.000901			35	0.270453		0.0252551
36	0.000184		0.001064			36	0.223394		0.586962
37	-4e-06		0.001168			37	0.404883		0.555007
38	0.000985		0.001125			38	0.209388		0.0434314
39	0.000853		0.000919			39	0		0
40	0.001267		0.001638			40	0.199984		0.0813148
41	0.001173		0.002019			41	0.369525		0.694028
42	0.001803		0.002754			42	0.544774		0.226438
43	0.002717		0.003926			43	0.534632		0.812266
44	0.003154		0.004025			44	1.78658		1.10459
45	0.003975		0.00492			45	0.904652		1.195
46	0.004244		0.005501			46	1.23527		2.21779
47	0.004613		0.006361			47	2.69178		1.76101
48	0.004654		0.006681			48	1.59034		2.59426
49	0.004964		0.007614			49	2.30868		2.97351
50	0.005595		0.009355			50	3.49498		2.97187
51	0.006095		0.009559			51	1.87005		2.81546
52	0.005895		0.00777			52	2.3621		3.21726
53	0.005483		0.007519			53	1.56068		2.29865
54	0.005334		0.007446			54	1.99541		2.72014
55	0.005537		0.007657			55	2.11183		1.90989
56	0.006049		0.007916			56	1.3924		2.0005
57	0.006057		0.008009			57	2.0842		2.44402
58	0.006216		0.007635			58	2.24248		2.33589
59	0.006064		0.006465			59	1.9871		2.40351
60	0.006252		0.006313			60	1.52456		1.76313
61	0.006039		0.005821			61	1.32696		1.34149
62	0.005096		0.004568			62	1.85816		1.48075
63	0.005352		0.004158			63	1.48702		0.331481
64	0.005366		0.003361			64	1.94808		1.25258
65	0.005743		0.001981			65	2.29859		1.22637
66	0.005596		0.001978			66	1.64017		0.500805
67	0.004704		0.001461			67	0		0
68	0.003173		0.000856			68	0		0.689737
69	0.003189		0.000874			69	1.57317		0.603638
70	0.002653		0.000784			70	0.487156		0.354915
71	0.002993		0.001431			71	1.36491		1.22117
72	0.002975		0.001486			72	0.612626		0.842076
73	0.002965		0.001449			73	2.05632		1.70649
74	0.003046		0.001363			74	0.834705		0.743856
75	0.002875		0.001249			75	0.907297		0.453426
76	0.004406		0.000848			76	0.6288		0.43964
77	0.00333		0.000517			77	0.786848		0.239617
78	0.003883		0.000667			78	1.26062		0.00858265
79	0.003069		0.001476			79	1.90647		0.399077
80	0.003224		0.002612			80	1.85062		1.6286
81	0.003304		0.00283			81	2.00268		1.53116
82	0.003598		0.002609			82	1.87892		1.38079
83	0.003732		0.002413
84	0.002042		0.001758
85	0.004471		0.001307
86	0.003286		0.001298
87	0.004367		0.001559
88	0.009743		0.001793
89	0.011223		0.001967
90	0.008887		0.001584
91	0.004696		0.002001
92	0.003814		0.002625
93	0.003291		0.002818
94	0.005271		0.002024
95	0.005791		0.001552
96	0.005877		0.002893
97	0.004659		0.00357
98	0.004747		0.004148
99	0.006985		0.004007
100	0.007608		0.00416
101	0.007511		0.004466
102	0.005589		0.004442
103	0.006662		0.004791
104	0.006476		0.004767
105	0.00761		0.004894
106	0.006551		0.004734
107	0.008564		0.004561
108	0.008786		0.004596
109	0.009243		0.004542
110	0.008387		0.003418
111	0.007007		0.004079
112	0.008845		0.00354
113	0.008654		0.003231
114	0.008867		0.003069
115	0.008763		0.003134
116	0.009587		0.003734
117	0.010494		0.00462
118	0.009861		0.004521
119	0.009605		0.004507
120	0.009422		0.004522
121	0.010764		0.00602
122	0.007102		0.004885
123	0.004324		0.005222
124	0.005822		0.00499
125	0.005701		0.005629
126	0.00589		0.005277
127	0.005745		0.00528

## Sheet: d
transcript_length	F_00mM_BzCN_cat_SM_20to127_nt52	F_00mM_BzCN_cat_SM_20to127_nt55		F_10mM_BzCN_cat_SM_20to127_nt52	F_10mM_BzCN_cat_SM_20to127_nt55			transcript_length	CoTxnSHAPEseq_F_00mM_20to127_nt52	CoTxnSHAPEseq_F_00mM_20to127_nt55		CoTxnSHAPEseq_F_10mM_20to127_nt52	CoTxnSHAPEseq_F_10mM_20to127_nt55
20								20
21								21
22								22
23								23
24								24
25								25
26								26
27								27
28								28
29								29
30								30
31								31
32								32
33								33
34								34
35								35
36								36
37								37
38								38
39								39
40								40
41								41
42								42
43								43
44								44
45								45
46								46
47								47
48								48
49								49
50								50
51								51
52	0			0				52	0			0
53	1.8e-05			4.3e-05				53	0			0
54	0.00139			0.001392				54	0			0
55	0.001847	0		0.001801	0			55	0	0		0	0
56	0.001154	3.6e-05		0.001545	7e-05			56	0.0443615	0		0.0492658	0
57	0.001488	0.001945		0.001816	0.002512			57	0.0475894	0		0.0477003	0
58	0.001068	0.003934		0.00175	0.004402			58	0	0		0.0582604	0
59	0.00071	0.003003		0.000816	0.003438			59	0.0585059	0		0.0362119	0
60	0.000421	0.003194		0.000476	0.003159			60	0.0495077	0		0.0264937	0
61	-0.000268	0.002145		0.000136	0.002489			61	0.0380555	0.0972926		0.0222469	0
62	-0.000633	0.001844		0.000433	0.001489			62	0.0389901	0.123646		0	0.151588
63	-0.000513	0.001688		0.000949	0.001367			63	0.0447638	0.117103		0.0152723	0.0877275
64	-0.00012	0.001293		0.001049	0.000853			64	0.0506652	0.0762022		0.0216902	0.0579756
65	0.001465	0.00018		0.00331	0.000679			65	0.0257314	0.0799734		0.0823927	0.0805799
66	0.001759	6.5e-05		0.003439	0.000992			66	0.180762	0.0756558		0.170675	0.0776984
67	0.003486	0.000708		0.006003	0.001804			67	0.776778	0.765375		0	0
68	0.005688	0.004974		0.010179	0.00625			68	0.685263	0.543455		0.620138	0.398569
69	0.005788	0.004804		0.010311	0.006782			69	0.741384	0.721071		0.778534	0.649303
70	0.008255	0.006754		0.011807	0.010094			70	0.450029	0.907081		0.828401	1.26306
71	0.01201	0.010245		0.013499	0.013625			71	2.10952	3.51281		1.29782	2.99114
72	0.012987	0.011024		0.013945	0.014584			72	3.04463	6.92135		3.0616	7.91057
73	0.013591	0.014159		0.014472	0.017583			73	1.34951	4.36849		2.06539	5.32993
74	0.013856	0.01543		0.014614	0.019732			74	2.23894	4.27615		2.34821	4.68206
75	0.013159	0.015411		0.014496	0.019979			75	1.44464	5.68371		1.87566	5.99337
76	0.009788	0.013557		0.013276	0.021285			76	2.8671	4.85753		3.19037	6.47272
77	0.008272	0.010766		0.012325	0.020037			77	2.78914	5.72674		3.09017	7.35811
78	0.006279	0.007696		0.010804	0.018932			78	1.91401	5.55313		3.74436	7.9521
79	0.001966	0.003021		0.008184	0.015264			79	0.437233	3.41371		3.57996	9.82247
80	0.000953	0.002389		0.007585	0.013076			80	0	2.34384		2.43649	7.58141
81	0.000678	0.002212		0.008054	0.014424			81	0	2.34867		2.92026	8.45592
82	0.001421	0.002741		0.009092	0.016846			82	0	2.30891		2.43865	7.8699
83	0.000881	0.002288		0.009044	0.017297
84	-1.7e-05	0.002473		0.011063	0.019249
85	0.002434	0.005836		0.008503	0.013988
86	-0.000236	0.006307		0.008585	0.012576
87	-1.7e-05	0.007145		0.008753	0.011112
88	-0.002956	0.003307		0.006737	0.004259
89	0.002258	-0.000639		0.003674	0.006243
90	0.001117	-0.001579		0.003551	0.0066
91	0.000952	-0.002147		0.002613	0.006354
92	-0.000822	-0.000122		0.003306	0.004136
93	-0.000387	0.000366		0.00221	0.002993
94	-0.000488	0.001285		0.001378	0.002746
95	0.000146	0.001628		0.000711	0.003493
96	-7.6e-05	0.002151		0.000701	0.003143
97	0.00079	0.002248		0.000693	0.003197
98	-9.1e-05	0.002731		0.000659	0.00255
99	0.001076	0.003175		0.000153	0.002738
100	0.001144	0.002474		0.000488	0.002481
101	0.001844	0.002805		0.000138	0.002477
102	0.000465	0.003535		0.000253	0.00254
103	-0.000277	0.004471		8.8e-05	0.002894
104	0.000413	0.003463		0.000495	0.003098
105	0.001178	0.002513		0.000736	0.003575
106	0.00184	0.00213		0.001096	0.004217
107	0.002514	0.00144		0.001772	0.005207
108	0.001681	0.000945		0.002763	0.006456
109	0.001225	0.000909		0.002802	0.00641
110	-0.001102	0.001874		0.002498	0.006599
111	-0.001091	0.001746		0.00297	0.005747
112	-0.000714	0.001771		0.003399	0.006104
113	0.000837	0.001725		0.004341	0.007619
114	0.000642	0.001616		0.004545	0.007943
115	0.000683	0.001654		0.004463	0.007878
116	0.000302	0.001781		0.003527	0.006702
117	0.000422	0.002054		0.002236	0.005083
118	0.000213	0.001769		0.002632	0.00532
119	0.000587	0.001558		0.003201	0.006025
120	0.00046	0.001611		0.002948	0.005822
121	0.00143	0.001993		0.001128	0.004318
122	0.000326	0.004393		-0.000338	0.003568
123	0.00125	0.004462		0.000171	0.003711
124	-0.000257	0.003452		0.000333	0.003137
125	-0.000916	0.001717		0.000488	0.002262
126	0.00055	0.001469		0.000203	0.001982
127	0.000708	0.001396		4.3e-05	0.001964

## Sheet: e
transcript_length	F_00mM_BzCN_cat_SM_20to127_nt53		F_10mM_BzCN_cat_SM_20to127_nt53			transcript_length	CoTxnSHAPEseq_F_00mM_20to127_nt53		CoTxnSHAPEseq_F_10mM_20to127_nt53
20						20
21						21
22						22
23						23
24						24
25						25
26						26
27						27
28						28
29						29
30						30
31						31
32						32
33						33
34						34
35						35
36						36
37						37
38						38
39						39
40						40
41						41
42						42
43						43
44						44
45						45
46						46
47						47
48						48
49						49
50						50
51						51
52						52
53	0		0			53	0		0
54	-1.1e-05		0			54	0		0
55	-0.000364		-0.000408			55	0		0
56	3.7e-05		0.000127			56	0		0
57	6.8e-05		-0.000353			57	0.142691		0.107369
58	4.3e-05		-0.000917			58	0.0384154		0.0204808
59	0.000576		-0.000221			59	0.0925191		0.0750657
60	0.00059		0.000113			60	0.0750954		0.0349832
61	2.3e-05		0.000603			61	0.0887587		0
62	-0.001478		-0.000438			62	0.0208758		0.0586103
63	-0.001394		-0.000294			63	0.0382569		0.0198883
64	-0.001105		-0.000685			64	0.0192694		0.0399733
65	5.6e-05		0.002191			65	0.0531625		0.0938425
66	0.000111		0.002121			66	0.235512		0.279063
67	0.000851		0.003275			67	1.54493		0
68	0.001925		0.003015			68	0.754168		0.842016
69	0.001552		0.00343			69	2.25807		2.1024
70	0.003167		0.004751			70	2.77064		2.69671
71	0.004916		0.006592			71	3.56061		4.03859
72	0.005373		0.006669			72	4.39721		4.93163
73	0.006677		0.007057			73	2.04323		2.8591
74	0.006972		0.006722			74	3.52522		3.82233
75	0.007284		0.00664			75	3.70513		4.29378
76	0.002553		0.003207			76	4.53604		5.06524
77	0.001929		0.00395			77	4.28536		5.51129
78	-4.4e-05		0.00381			78	4.32039		6.54906
79	0.000473		0.00249			79	1.12287		6.34072
80	0.000419		0.001984			80	0.411513		4.13925
81	0.000867		0.003579			81	0.321213		4.45813
82	0.000892		0.005045			82	0.327208		4.72615
83	0.000897		0.00518
84	-0.003517		0.004368
85	-0.002877		0.003602
86	-0.006245		0.001199
87	-0.002387		0.000552
88	-0.004821		-0.00054
89	-0.001318		-0.000996
90	-0.003232		-0.001117
91	-0.001981		0.00063
92	0.002826		0.001372
93	0.00245		0.001243
94	0.001967		0.000604
95	0.002176		0.001253
96	0.002207		0.000383
97	0.001795		-5.7e-05
98	0.000721		-0.000345
99	0.000913		0.000184
100	0.001576		0.001078
101	0.001603		0.00114
102	0.002268		0.000961
103	0.002175		0.00053
104	0.002103		0.001325
105	0.003035		0.001918
106	0.002426		0.002305
107	0.003694		0.001912
108	0.00087		0.001717
109	0.007231		0.000933
110	0.003553		0.000753
111	0.000688		0.001339
112	0.001042		0.001394
113	0.001286		0.001309
114	0.000987		0.001497
115	0.000787		0.00144
116	0.00031		0.001187
117	0.000502		0.000709
118	0.001307		0.00091
119	0.001854		0.000778
120	0.001853		0.000565
121	0.00065		-0.000375
122	-0.001407		0.001055
123	-0.001933		0.001726
124	0.000675		0.001347
125	0.001842		0.000423
126	0.000885		-0.000146
127	0.000772		-0.000292

## Sheet: f
transcript_length	F_00mM_BzCN_cat_SM_20to127_nt54		F_10mM_BzCN_cat_SM_20to127_nt54			transcript_length	CoTxnSHAPEseq_F_00mM_20to127_nt54		CoTxnSHAPEseq_F_10mM_20to127_nt54
20						20
21						21
22						22
23						23
24						24
25						25
26						26
27						27
28						28
29						29
30						30
31						31
32						32
33						33
34						34
35						35
36						36
37						37
38						38
39						39
40						40
41						41
42						42
43						43
44						44
45						45
46						46
47						47
48						48
49						49
50						50
51						51
52						52
53						53
54	0		0			54	0		0
55	-4e-05		-3e-05			55	0		0
56	-0.000212		-0.000206			56	0		0
57	-0.000102		-0.000149			57	0		0
58	-0.000478		-0.000263			58	0.435951		0.0522082
59	0.000157		-0.000198			59	0.215431		0.126434
60	0.000309		-0.000325			60	0.213809		0.177106
61	0.000516		8e-06			61	0.123746		0.222663
62	-6e-06		0.000238			62	0.205557		0.159656
63	-0.000274		0.000299			63	0.081488		0.131243
64	0.000222		0.000332			64	0.132016		0.325972
65	0.000666		-3e-05			65	0.152533		0.0853236
66	0.000786		5e-06			66	0.265625		0.263691
67	0.000865		0.000124			67	0		2.14219
68	0.001058		0.000833			68	0.948872		0.867911
69	0.001213		0.001261			69	2.062		1.97024
70	0.001465		0.001772			70	3.30422		2.92784
71	0.001464		0.002763			71	5.6869		5.74803
72	0.001402		0.002825			72	10.3554		11.8117
73	0.002007		0.003294			73	4.24571		6.62871
74	0.002378		0.003569			74	7.61289		8.1958
75	0.002671		0.003592			75	9.27967		10.1989
76	0.003484		0.00434			76	9.86252		12.3037
77	0.00262		0.004389			77	10.0429		13.0481
78	0.001232		0.004475			78	8.58632		14.5514
79	0.000224		0.003617			79	3.12667		14.6268
80	0.000129		0.003262			80	1.00157		10.9743
81	0.00039		0.003656			81	1.06734		11.5588
82	0.00082		0.003911			82	1.00042		11.564
83	0.001085		0.004009
84	0.003012		0.003582
85	-0.000681		0.002543
86	-0.000943		0.00162
87	-0.002943		0.00249
88	0.001136		-0.000964
89	-3e-06		-1.7e-05
90	-0.002078		-0.000846
91	-0.003826		-0.000361
92	-0.001755		-3.6e-05
93	0.000382		0.000302
94	-0.000624		0.000278
95	-0.000442		0.000288
96	-0.00157		-3.6e-05
97	-0.000988		0.000289
98	-0.001351		3e-06
99	-6.3e-05		0.000783
100	0.001038		0.000793
101	0.001917		0.000728
102	0.000658		0.000362
103	-0.000227		-0.000158
104	-0.000422		0.000136
105	4.8e-05		-0.00022
106	-0.000423		-9.5e-05
107	-0.00036		-0.000124
108	0.000368		9.8e-05
109	-0.000446		0.001001
110	0.000145		0.000426
111	-0.000397		0.000596
112	0.000765		0.000739
113	9.5e-05		0.000894
114	0.000134		0.000896
115	7.4e-05		0.000855
116	0.000452		0.000602
117	0.000565		-8e-06
118	0.000463		0.000256
119	-2.6e-05		0.0004
120	0.000212		0.000491
121	8.2e-05		0.000199
122	-0.00126		0.001002
123	-0.001623		0.000582
124	0.001548		3e-06
125	0.002277		-0.000644
126	0.001407		-0.000442
127	0.001019		-0.000474
