# Supplementary material for: Observation of coordinated RNA folding events by systematic cotranscriptional RNA structure probing
Source: Nat Commun. 2023 Nov 29;14:7839. doi: 10.1038/s41467-023-43395-9 (PMC10687018; doi:10.1038/s41467-023-43395-9)
Supplement: Supplementary file 6 — Source Data [file 41467_2023_43395_MOESM6_ESM.zip › Source_Data/FigS08_Source_Data.xlsx]

## Sheet: a
Transcript Length	1	2	3	4	5	6	7	8	9	10	11	12	13	14	15	16	17	18	19	20	21	22	23	24	25	26	27	28	29	30	31	32	33	34	35	36	37	38	39	40	41	42	43	44	45	46	47	48	49
20	0.001007	-0.000113	-5e-05	0.002501	0.0005	0.001845	0.000519	0.001748	0.000516	0.024365	0.003807	-0.000423	-0.000724	0.004105	0.008129	0.00048	0.008045	0.002091	2.5e-05	0
21	0.000861	-0.000132	0.000189	0.001735	0.00029	0.002607	8.7e-05	0.002553	-7.6e-05	0.005229	0.00459	-0.00057	-0.000517	0.002672	0.006015	0.00049	0.006331	0.000596	-3e-06	0.000559	0
22	0.003487	0.00109	0.000417	0.008169	0.000419	0.011877	0.001805	0.009167	0.000147	0.005669	0.004303	-0.000788	-0.000535	0.002109	0.004723	6e-05	0.004764	-5.6e-05	-0.00015	0.005885	0.000464	0
23	0.002896	0.001137	0.000196	0.006944	0.000229	0.009789	0.001921	0.007605	0.000198	0.005429	0.004663	-0.00148	-0.001052	0.001246	0.003426	0.000155	0.003779	-0.000103	-0.000168	0.006864	0.002933	6e-06	0
24	0.001293	-0.000221	0.000409	0.008116	-0.000869	0.013636	0.002279	0.010772	-0.000449	0.003115	0.006492	-0.002299	-0.001686	0.000415	0.001263	-0.00019	0.001716	-0.000589	-0.000259	0.005847	0.005614	0.005678	2.2e-05	0
25	0.001621	-0.0005	0.000803	0.009976	-0.000978	0.016649	0.003013	0.013538	-6.6e-05	0.003495	0.006614	-0.002653	-0.002226	0.000284	0.000943	-0.00064	0.001707	-0.000727	-0.000197	0.005481	0.005555	0.00586	0.000211	0.000159	0
26	0.003391	0.001824	0.000798	0.005797	6.7e-05	0.009651	0.002546	0.009755	0.001232	0.001255	0.005875	-0.000937	-0.002053	-0.000613	0.000667	-0.001145	0.001591	-0.001303	-0.000387	0.005134	0.003456	0.001658	0.000292	0.027624	0.000368	0
27	0.004208	0.00272	0.001493	0.007998	-0.000146	0.015576	0.008403	0.015633	0.00236	0.003548	0.010597	-0.003178	-0.001927	-0.000608	0.001079	-0.001043	0.001044	-0.001532	-0.000227	0.005197	0.002823	0.001271	-0.000332	0.037129	0.047823	2e-06	0
28	0.004043	0.002234	0.001451	0.012103	-7.6e-05	0.017469	0.010893	0.019788	0.001623	0.003603	0.012185	-0.003066	-0.001559	-0.000225	0.000683	-0.00029	0.000772	-0.001785	-0.000257	0.005229	0.002084	0.001536	-0.000122	0.035075	0.050314	-0.000752	7e-06	0
29	0.004231	0.00175	0.001943	0.013298	0.000651	0.011661	0.007996	0.015891	0.001116	0.002301	0.01749	-0.002889	-0.001052	0.002119	0.001357	0.001218	0.000486	-0.001703	-7.9e-05	0.005647	0.002237	0.001696	0.000589	0.029998	0.041742	-0.000477	0.000146	5.4e-05	0
30	0.003964	0.001812	0.001907	0.012673	0.00038	0.023443	0.006568	0.01166	0.002239	0.001796	0.013004	-0.001944	-0.001181	0.003259	0.001882	0.001404	0.001094	-0.001081	9e-05	0.005775	0.001925	0.001323	0.000518	0.024082	0.038731	0.000237	0.000967	0.012406	0.000139	0
31	0.004032	0.002067	0.001769	0.01251	0.000442	0.024133	0.013616	0.023378	0.003693	0.00343	0.018555	-0.001723	-0.001345	0.003393	0.002279	0.001211	0.001121	-0.000895	3.1e-05	0.005355	0.001382	0.000947	0.000376	0.022138	0.036594	8.2e-05	0.001161	0.013276	0.017227	0	0
32	0.004486	0.001856	0.001561	0.012891	0.000121	0.026946	0.014865	0.017807	0.002685	0.004006	0.018639	-0.001564	-0.000731	0.004903	0.003	0.002097	0.002325	-0.000646	3.1e-05	0.006289	0.000826	0.000524	-0.000183	0.018724	0.030662	-0.000697	0.001082	0.013626	0.022944	0.000152	6e-05	0
33	0.00437	0.001535	0.0013	0.014251	-0.000134	0.029572	0.016721	0.027228	0.004738	0.003505	0.021523	-0.001842	0.000649	0.00743	0.00418	0.003764	0.003688	-0.000161	-0.000218	0.007323	0.00025	-0.000639	-0.000788	0.014462	0.018494	-0.001336	0.000341	0.013251	0.018113	-0.000675	0.004316	1e-05	0
34	0.003858	0.001805	0.001083	0.014352	-0.000378	0.029078	0.017033	0.027115	0.006056	0.004341	0.020396	-0.002164	0.001165	0.008055	0.004735	0.004725	0.00404	-0.00028	-0.000359	0.007442	0.000201	-0.001	-0.000825	0.012517	0.016328	-0.001023	0.00019	0.011429	0.01729	-0.000431	0.004721	0.000338	-5e-06	0
35	0.003413	0.00217	0.001849	0.01315	0.000198	0.026766	0.016285	0.027777	0.006236	0.006012	0.007879	-0.000803	0.00042	0.008349	0.007215	0.00537	0.005397	7.5e-05	-0.000313	0.009363	0.001818	-0.000373	-0.000703	0.008364	0.011794	-0.000216	-4.2e-05	0.005763	0.010267	-0.000733	0.003634	-5.1e-05	-0.000376	5.6e-05	0
36	0.003623	0.002067	0.002228	0.013403	0.00028	0.025368	0.015788	0.027091	0.007009	0.006261	0.018519	-0.001413	0.000789	0.008788	0.008762	0.006346	0.005673	0.000293	-0.000655	0.010223	0.002596	0.000107	-0.000586	0.007167	0.00939	-0.000577	-0.000167	0.003813	0.00781	-0.000744	0.002889	0.000197	-0.000943	0.013923	-7e-06	0
37	0.004132	0.001897	0.002559	0.013568	2.8e-05	0.025195	0.015731	0.027333	0.007075	0.006687	0.01855	-0.002313	0.000953	0.009745	0.009389	0.006939	0.006417	0.000603	-0.000327	0.010894	0.002956	0.000344	-0.000295	0.007427	0.008213	-0.000672	-0.000334	0.003239	0.006457	-0.000864	0.002399	1e-05	-0.000575	0.016673	0.001056	7.9e-05	0
38	0.003605	0.001267	0.002174	0.014158	-0.00017	0.025076	0.015263	0.025487	0.006287	0.007003	0.021119	-0.001667	0.001356	0.009546	0.009133	0.007481	0.007779	0.001445	-0.000338	0.011414	0.005325	0.001718	-0.000157	0.010796	0.01289	-0.001093	-0.001108	0.002674	0.00489	-0.000679	0.001198	-0.000356	-0.000686	0.021161	0.002058	0.003993	0.000112	0
39	0.00337	0.001455	0.001808	0.013388	-0.000304	0.025794	0.015016	0.026648	0.005058	0.006654	0.020367	-0.001548	0.000607	0.008372	0.00901	0.007978	0.007823	0.001836	-0.000149	0.011003	0.004232	0.001559	0.000115	0.012178	0.019752	-0.000552	-0.001258	0.001013	0.004355	-0.000809	0.000659	-0.000779	-0.001453	0.019984	-0.00028	0.00397	0.007047	0.000282	0
40	0.00324	0.001407	0.00193	0.013709	8.9e-05	0.026258	0.015762	0.028125	0.005167	0.00647	0.019861	-0.001294	0.000249	0.007813	0.0094	0.009173	0.008115	0.002156	-0.000283	0.011295	0.004416	0.001675	-0.000158	0.013202	0.022676	-0.0007	-0.001101	0.001315	0.004734	-0.001025	0.0009	-0.000636	-0.001704	0.019565	-0.000562	0.00333	0.007643	0.016908	0.000501	0
41	0.003793	0.001397	0.001878	0.013635	7.3e-05	0.024587	0.014485	0.027866	0.005433	0.005752	0.016492	-0.002051	-8.8e-05	0.005758	0.008265	0.008713	0.006114	0.001367	-0.000703	0.010251	0.003592	0.000896	-0.000548	0.016521	0.031616	0.000157	-0.000124	0.003327	0.006126	-0.002045	-0.000235	-0.00054	-0.001494	0.015972	-0.001524	0.001392	0.004418	0.026322	0.026261	0.000253	0
42	0.003881	0.001558	0.002044	0.014001	0.000398	0.02397	0.015003	0.028112	0.005925	0.005515	0.014667	-0.002155	-0.000101	0.004831	0.008626	0.008336	0.006176	0.001441	-0.000982	0.009828	0.004744	0.00153	-0.00094	0.018818	0.035229	-2.5e-05	0.000271	0.005697	0.00893	-0.002566	-0.000201	-0.000348	-0.001429	0.017706	-0.001605	0.001712	0.003924	0.023193	0.037632	0.025987	7.6e-05	0
43	0.004233	0.00127	0.001927	0.014008	-0.000195	0.02548	0.014253	0.027317	0.005901	0.005724	0.014002	-0.002242	8.6e-05	0.004074	0.008266	0.007127	0.00591	0.000959	-0.001023	0.010058	0.004207	0.001724	-0.001226	0.019748	0.036581	-0.000279	5.7e-05	0.005765	0.011842	-0.002595	-0.000319	-0.000855	-0.001871	0.016203	-0.000764	0.001413	0.00301	0.022293	0.032519	0.028458	0.004373	0.000302	0
44	0.004362	0.001177	0.001861	0.013981	-0.000404	0.029374	0.014208	0.027355	0.005935	0.006261	0.01438	-0.002062	-0.000573	0.002905	0.007871	0.006015	0.005833	0.000347	-0.000813	0.008621	0.00397	0.001911	-0.000997	0.02235	0.038856	-0.000883	0.000203	0.006666	0.018924	-0.001771	0.001015	-0.001904	-0.002938	0.01468	0.000112	0.000574	0.002742	0.020948	0.02792	0.024942	0.013204	0.029987	0.000156	0
45	0.004717	0.001054	0.001892	0.014686	-0.000483	0.0303	0.015158	0.027599	0.007355	0.005636	0.015607	-0.002105	-0.000387	0.002288	0.007761	0.008227	0.006546	0.000292	-0.000747	0.007966	0.004392	0.001176	-0.000547	0.023496	0.043544	-0.000533	0.000342	0.007144	0.019087	-0.001048	0.002359	-0.001274	-0.002898	0.011288	-0.000634	0.000322	0.001885	0.019988	0.029367	0.027951	0.014581	0.036367	0.018002	8e-06	0
46	0.00457	0.002484	0.001891	0.016107	0.000313	0.030212	0.015425	0.028258	0.006915	0.005238	0.01576	-0.001745	-0.000271	0.001831	0.008195	0.009438	0.006583	0.00071	-0.000696	0.007066	0.005001	0.001309	-1.1e-05	0.02368	0.04968	5.7e-05	0.000643	0.008253	0.01808	-0.00074	0.003489	-0.000633	-0.002662	0.00985	-0.000663	0.000127	0.001964	0.019262	0.029838	0.028481	0.014908	0.032272	0.027168	0.004362	-9e-06	0
47	0.00448	0.00271	0.002082	0.017481	5.8e-05	0.02846	0.014956	0.030563	0.006941	0.004806	0.015842	-0.002119	5.1e-05	0.001452	0.009416	0.010221	0.00655	0.000997	-0.000904	0.007411	0.005179	0.000345	7.3e-05	0.022897	0.049227	-0.00063	-7e-06	0.008484	0.018486	4e-06	0.004524	0.000663	-0.002034	0.01235	-0.001956	-0.000774	0.001524	0.018393	0.028058	0.023929	0.012318	0.028311	0.025186	0.006773	-0.000334	8e-05	0
48	0.004905	0.002946	0.002305	0.016099	0.000348	0.026064	0.01538	0.030428	0.005351	0.004576	0.012323	-0.002571	-0.000455	0.001989	0.009148	0.008592	0.007555	0.001669	-0.00089	0.008664	0.006427	0.000551	-0.00048	0.020529	0.044034	-0.0004	0.000791	0.010455	0.02115	-0.000549	0.004851	0.000265	-0.000398	0.020878	-0.000788	-0.001098	0.000792	0.017503	0.022742	0.019301	0.009553	0.02182	0.020188	0.00485	-0.000434	0.019035	0.00013	0
49	0.005166	0.002781	0.002542	0.016294	0.000537	0.02862	0.017329	0.032761	0.006438	0.004918	0.012313	-0.002757	-0.000743	0.002198	0.009009	0.008823	0.007757	0.001602	-0.000966	0.008866	0.006528	-5.9e-05	-0.000557	0.022131	0.044889	0.000181	0.001329	0.012223	0.02386	-0.000378	0.004843	0.000194	-2.6e-05	0.022057	-0.001572	-0.001659	0.000665	0.016091	0.021163	0.019054	0.008547	0.019987	0.018343	0.004335	-0.000407	0.020322	0.01823	7e-06	0
50	0.005053	0.002744	0.003119	0.015881	0.000722	0.029556	0.017325	0.033012	0.006039	0.004886	0.012096	-0.002639	-0.000698	0.002456	0.008372	0.008819	0.00881	0.001603	-0.001155	0.009614	0.006939	0.000344	-0.000902	0.021707	0.044329	-0.000489	0.001356	0.011904	0.024474	-0.001012	0.004578	3.3e-05	9e-06	0.023363	-0.000155	-0.000959	0.001044	0.017205	0.021113	0.019201	0.008145	0.018342	0.015948	0.003731	-0.000455	0.016475	0.023076	-0.000738	3.9e-05
51	0.00499	0.001836	0.0029	0.017357	9.1e-05	0.03327	0.017405	0.034544	0.006086	0.004913	0.014223	-0.001434	-0.000577	0.002617	0.008943	0.008904	0.00991	0.001405	-0.001732	0.011412	0.007316	0.000359	-0.001301	0.021873	0.044468	-0.002401	0.001616	0.011841	0.023619	0.001368	0.00537	0.000882	-0.00018	0.023392	0.000237	0.000861	0.002204	0.022765	0.021184	0.020128	0.004528	0.016399	0.013902	0.003339	-0.001047	0.008778	0.02072	-0.00293	0.004059
52	0.005288	0.00147	0.003543	0.017596	-0.000945	0.032565	0.016844	0.036795	0.006698	0.004839	0.015179	-0.0013	-4.2e-05	0.002566	0.009526	0.008487	0.01015	0.002073	-0.001726	0.011276	0.008618	0.000687	-0.001312	0.022817	0.045568	-0.00176	0.001458	0.010927	0.024398	0.000703	0.005822	1e-06	-0.001563	0.026361	0.000429	0.000987	0.00203	0.024017	0.020911	0.017995	0.006369	0.016891	0.014437	0.002509	-0.001208	0.008718	0.021027	-0.003495	0.004796
53	0.006168	0.000427	0.002417	0.01672	-0.002042	0.030132	0.016202	0.035926	0.005398	0.004205	0.017954	0.000184	0.000953	0.002069	0.012536	0.009686	0.009576	0.002537	-0.000591	0.010829	0.010051	0.000956	-0.002253	0.022578	0.042143	0.000437	0.0018	0.011589	0.02387	0.000536	0.005936	0.002443	-0.004008	0.029108	-0.000641	0.003354	0.002534	0.028522	0.018193	0.019816	0.008743	0.013669	0.016459	0.000509	0.000432	0.006888	0.021389	-0.000178	0.004278
54	0.00452	0.0017	0.002512	0.019119	0.000234	0.029477	0.016818	0.031288	0.005173	0.005217	0.016309	-0.003056	0.001248	0.000898	0.012255	0.012012	0.011113	0.002425	-0.000755	0.011113	0.010287	0.000782	-0.001746	0.019124	0.040092	-0.000962	0.003457	0.013381	0.024759	-0.000121	0.005038	0.001164	-0.002587	0.029933	-0.000121	0.00493	0.002509	0.024855	0.024632	0.02324	0.021915	0.006966	0.015245	0.001269	-0.000272	0.007085	0.020783	-0.003583	0.004363
55	0.004951	0.00121	0.002029	0.02079	0.000613	0.031358	0.01805	0.031074	0.005137	0.005955	0.016376	-0.002876	0.001018	0.001004	0.013442	0.012923	0.012815	0.002274	-0.000503	0.01267	0.011257	0.000699	-0.001709	0.018404	0.040445	-0.001545	0.003364	0.013706	0.02613	-0.000968	0.005641	0.001771	-0.001613	0.03091	-0.000168	0.005915	0.002948	0.024049	0.025379	0.024229	0.020934	0.00572	0.015191	0.002197	-5.8e-05	0.007517	0.021416	-0.00303	0.004385
56	0.004588	0.001807	0.001883	0.018339	0.000335	0.031186	0.018173	0.030718	0.005435	0.005667	0.01706	-0.002437	-0.000344	0.00136	0.016241	0.017148	0.015846	0.003555	-0.00082	0.010965	0.01018	0.001281	-0.001445	0.017672	0.037835	-0.002249	0.002445	0.012968	0.026743	-0.000522	0.005508	0.000628	-0.001659	0.030488	-0.000587	0.006447	0.002935	0.021494	0.023173	0.024152	0.021993	0.007824	0.020571	0.002502	-0.000306	0.007227	0.017136	-0.001725	0.003581
57	0.00392	0.001987	0.002084	0.015317	-0.000317	0.029178	0.01887	0.032044	0.005809	0.005363	0.020517	-0.002352	-0.000446	0.002643	0.019961	0.022442	0.019689	0.003943	-0.000716	0.010924	0.010014	0.001282	-0.001493	0.016752	0.032477	-0.001142	0.000955	0.012505	0.025576	-0.001994	0.004295	0.00079	-0.00252	0.039136	-0.000803	0.005877	0.004651	0.019884	0.018718	0.021488	0.017881	0.007959	0.02964	0.003673	-0.000394	0.006042	0.010722	-0.000181	0.002568
58	0.003423	0.002856	0.002242	0.014081	-0.000345	0.028875	0.019402	0.0316	0.005752	0.005157	0.021306	-0.00278	-0.000746	0.002886	0.020526	0.02339	0.019493	0.004682	-0.001441	0.009569	0.008851	0.001121	-0.001008	0.016998	0.02991	-0.000761	0.000742	0.011501	0.025136	-0.001718	0.003897	0.001333	-0.002131	0.040174	0.000256	0.006284	0.004073	0.020373	0.017046	0.019863	0.018495	0.008155	0.031289	0.003914	0.000276	0.006818	0.010103	2.1e-05	0.002095
59	0.0047	0.00299	0.002759	0.013056	0.000146	0.027035	0.02122	0.032158	0.00508	0.005542	0.021755	-0.003144	0.000134	0.005167	0.0219	0.023776	0.018705	0.004531	-0.00143	0.010779	0.009742	0.001487	0.000539	0.016469	0.026758	0.00075	0.000642	0.011131	0.023609	-0.004016	0.001368	0.000751	-0.001766	0.046936	0.001345	0.007272	0.005462	0.021732	0.012835	0.013337	0.014513	0.004204	0.034618	0.005088	0.000143	0.011641	0.009687	-0.001727	0.001785
60	0.006888	0.001624	0.003343	0.017934	0.000397	0.029435	0.01947	0.032804	0.003651	0.005823	0.023184	-0.003389	-0.000351	0.002519	0.02278	0.024835	0.018354	0.005402	-0.001016	0.010808	0.007737	0.000725	0.000134	0.017619	0.026569	0.001479	0.001608	0.013187	0.022744	-0.000236	0.002496	0.000354	-0.001035	0.053077	0.000556	0.005907	0.00661	0.024442	0.008659	0.007632	0.012123	0.006047	0.03219	0.006181	0.003751	0.019793	0.017827	-0.003827	0.001559
61	0.006691	0.00156	0.003007	0.018137	0.00076	0.028313	0.019079	0.034368	0.004317	0.006166	0.023452	-0.003579	-0.000399	0.003409	0.022709	0.024311	0.019287	0.00504	-0.000528	0.01212	0.009037	0.001156	0.000372	0.018122	0.028546	0.000602	0.002105	0.013606	0.023465	-0.000127	0.00268	-0.000444	-0.001506	0.053744	1.9e-05	0.005168	0.006981	0.024289	0.008005	0.007779	0.010189	0.005988	0.033096	0.005764	0.003736	0.019894	0.018431	-0.004643	0.00121
62	0.005791	0.002042	0.002771	0.018521	-0.0002	0.029001	0.018709	0.03527	0.004985	0.006642	0.025243	-0.003301	0.000205	0.003071	0.021779	0.024352	0.020399	0.005348	-0.000311	0.012055	0.010502	0.001352	0.000366	0.017611	0.029812	6.9e-05	0.001846	0.013697	0.024646	2.3e-05	0.002115	-1.4e-05	-0.000932	0.056543	-0.000176	0.006025	0.007769	0.022981	0.007945	0.006849	0.010245	0.005058	0.033456	0.006183	0.004469	0.021099	0.02208	-0.002703	0.002461
63	0.004914	0.002202	0.001928	0.017196	-5e-06	0.028899	0.018122	0.036668	0.006593	0.007825	0.024517	-0.002441	-0.000896	0.003467	0.021257	0.024669	0.021909	0.006685	-0.000211	0.012652	0.013201	0.001509	0.000229	0.015814	0.032005	-0.000899	0.002721	0.013225	0.025631	-0.000983	0.001422	9.7e-05	-0.000661	0.056524	5.6e-05	0.007555	0.007986	0.022449	0.006842	0.005928	0.00923	0.004101	0.034564	0.007046	0.003902	0.022375	0.024932	-0.000639	0.0035
64	0.005181	0.002409	0.002562	0.017236	-2.8e-05	0.030207	0.018358	0.036099	0.006856	0.007699	0.024898	-0.002109	-0.000869	0.00295	0.021203	0.026002	0.022122	0.006771	5e-05	0.012712	0.013369	0.001365	1e-05	0.0161	0.032042	-0.000491	0.002865	0.013112	0.025962	-0.001084	0.001302	0.000425	-0.000221	0.057146	0.00024	0.008463	0.00845	0.023938	0.006891	0.006238	0.009889	0.003481	0.034303	0.007541	0.004003	0.02322	0.025752	0.000415	0.004532
65	0.00544	0.001901	0.002679	0.017856	0.000444	0.029931	0.017877	0.034519	0.006884	0.008592	0.025048	-0.002981	-0.001339	0.003588	0.022086	0.026893	0.021948	0.00714	0.000244	0.013247	0.013408	0.000751	-0.000748	0.016382	0.032981	0.000765	0.00307	0.01354	0.025906	-0.000658	0.001551	0.000263	-0.000618	0.058579	0.000953	0.008308	0.007717	0.025905	0.00608	0.006234	0.009525	0.002926	0.034248	0.007314	0.003844	0.021822	0.028124	0.000726	0.005221
66	0.005496	0.001267	0.002852	0.018428	0.000464	0.031563	0.017489	0.032755	0.005983	0.007736	0.024505	-0.00305	-0.001232	0.004311	0.021941	0.025847	0.02153	0.006319	0.00028	0.014208	0.014004	0.000985	-0.000583	0.017602	0.031794	0.002181	0.002024	0.013826	0.025701	-0.00032	0.001531	-0.000335	-0.001123	0.059123	0.001679	0.008962	0.007856	0.0263	0.005521	0.00558	0.009148	0.002378	0.032339	0.007199	0.004226	0.02163	0.030479	0.000382	0.006504
67	0.005298	0.001532	0.002598	0.019444	0.00045	0.032	0.017963	0.033584	0.006548	0.008026	0.024548	-0.003488	-0.001441	0.003777	0.020561	0.024501	0.021209	0.006626	0.000254	0.01459	0.014124	0.001198	-0.000381	0.018197	0.032622	0.002415	0.001756	0.014316	0.024541	0.000545	0.001722	-0.000724	-0.00175	0.059064	0.001853	0.009014	0.007788	0.027192	0.005062	0.005022	0.008775	0.002826	0.032466	0.007212	0.004446	0.021135	0.031996	0.000711	0.006172
68	0.005237	0.001818	0.002754	0.01994	0.000483	0.034238	0.019271	0.034064	0.007012	0.00694	0.023448	-0.003793	-0.002213	0.003037	0.018904	0.022853	0.021481	0.007081	0.000159	0.015895	0.01583	0.001059	-0.000628	0.018063	0.030228	0.002126	0.001624	0.014329	0.024113	-8.3e-05	0.001292	-0.000838	-0.002076	0.061132	0.001436	0.008109	0.007924	0.028732	0.004176	0.003826	0.007809	0.003239	0.030767	0.00739	0.004297	0.021928	0.032587	0.000129	0.006664
69	0.005618	0.002367	0.00298	0.020694	0.00042	0.034811	0.020064	0.034521	0.007872	0.007307	0.024761	-0.004306	-0.002054	0.002532	0.018033	0.022548	0.020974	0.00705	0.000388	0.016528	0.015991	0.00066	-0.000839	0.01936	0.030304	0.002002	0.001892	0.014395	0.02461	-0.000138	0.00152	-0.000737	-0.002202	0.063421	0.001163	0.007763	0.007982	0.030089	0.003643	0.003724	0.007688	0.003262	0.031371	0.007462	0.004574	0.022415	0.035454	0.000899	0.006896
70	0.004894	0.001169	0.003071	0.019824	-1.3e-05	0.035541	0.021516	0.034864	0.00788	0.006968	0.024076	-0.004337	-0.001687	0.003097	0.018398	0.022237	0.021155	0.006922	7.1e-05	0.018227	0.016727	-0.000257	-0.000751	0.018252	0.029481	0.00135	0.002351	0.014286	0.026058	-0.001123	0.001044	0.000339	-0.002175	0.063945	0.000219	0.006856	0.008444	0.029833	0.004485	0.003185	0.007855	0.00335	0.031075	0.008622	0.003871	0.021693	0.037076	0.000338	0.00764
71	0.002482	9.4e-05	0.002701	0.017981	-0.000292	0.036681	0.022496	0.037921	0.008088	0.007682	0.023476	-0.004016	-0.000142	0.003296	0.016921	0.019223	0.018273	0.003608	-0.000734	0.021034	0.015651	-0.000882	0.000828	0.019738	0.032489	0.000824	0.001714	0.013253	0.029117	-0.001225	0.00132	0.001343	-0.002855	0.058551	-0.000207	0.007849	0.010297	0.028512	0.006336	0.00238	0.007824	0.004234	0.029717	0.008788	0.003205	0.021217	0.044436	0.002027	0.007514
72	0.003074	0.001559	0.002799	0.019764	-4e-05	0.035477	0.021976	0.037875	0.007637	0.007394	0.023003	-0.002978	-0.00014	0.00287	0.017021	0.018969	0.019877	0.004999	-0.000776	0.020583	0.015483	0.001166	0.0006	0.01829	0.034945	1.2e-05	0.001733	0.01378	0.029438	-0.000341	0.001248	0.000668	-0.001545	0.060003	-0.000305	0.007159	0.010234	0.025987	0.006188	0.002126	0.007661	0.004277	0.028882	0.008861	0.002996	0.02169	0.044348	0.00032	0.008499
73	0.004588	0.004194	0.002778	0.022093	0.000441	0.036293	0.019089	0.039707	0.006837	0.006741	0.023146	-0.0011	0.000665	0.001942	0.015425	0.018489	0.020325	0.004576	-0.000613	0.018796	0.014603	0.002633	-0.001743	0.018865	0.037028	0.000102	0.001866	0.01331	0.030057	-0.002184	0.001977	3.3e-05	-0.001784	0.063197	8.7e-05	0.009327	0.009566	0.024534	0.004475	0.002035	0.008055	0.004404	0.029248	0.008407	0.003309	0.022937	0.045055	-0.001806	0.007125
74	0.004778	0.003956	0.003047	0.022283	1e-05	0.035889	0.019581	0.03626	0.006736	0.007602	0.022264	-0.002565	7.6e-05	0.000792	0.015092	0.018495	0.019627	0.004694	-7.7e-05	0.021503	0.013157	0.001927	-0.001348	0.019357	0.0376	-0.000326	0.001764	0.013076	0.02937	-0.001227	0.002387	-0.000562	-0.00101	0.062202	0.001055	0.008561	0.008352	0.024251	0.005524	0.003181	0.010184	0.004775	0.030785	0.009068	0.002573	0.021723	0.046062	-0.001111	0.007343
75	0.004864	0.002338	0.002805	0.018772	0.000592	0.033633	0.019212	0.036003	0.007213	0.008013	0.023422	-0.002897	-0.000211	0.001258	0.013454	0.01585	0.017453	0.004239	-0.000288	0.024942	0.013493	0.000812	-0.001186	0.021857	0.035132	8.7e-05	0.001067	0.012439	0.027013	-0.000414	0.00306	-9.5e-05	0.000127	0.059947	0.002556	0.00796	0.007755	0.02556	0.008276	0.007941	0.012404	0.005392	0.033486	0.007493	0.002791	0.019651	0.04613	6.8e-05	0.00595
76	0.005209	0.0013	0.003109	0.017534	0.000839	0.032817	0.019316	0.033122	0.00617	0.007731	0.021058	-0.003259	-0.000756	0.001771	0.0126	0.01439	0.014799	0.003649	-8e-05	0.026826	0.014878	0.00159	-0.000356	0.024317	0.034535	-8.9e-05	0.000787	0.012917	0.026902	0.000105	0.003005	-0.000326	0.001385	0.058292	0.003423	0.007109	0.008057	0.025675	0.010303	0.009044	0.01231	0.00539	0.032788	0.00592	0.002655	0.018592	0.049737	0.000457	0.00513
77	0.005909	0.001187	0.002255	0.014933	0.00194	0.029585	0.019066	0.032795	0.006568	0.006058	0.019528	-0.002718	-0.001137	0.002554	0.011696	0.012319	0.011942	0.002692	-0.000953	0.026881	0.015368	0.003057	-0.000121	0.026428	0.035827	0.00111	0.001039	0.01305	0.02579	-0.001038	0.003214	0.000254	0.001276	0.05846	0.002047	0.006754	0.007513	0.025564	0.009666	0.009894	0.011476	0.005185	0.029767	0.0051	0.002168	0.018265	0.054177	0.000547	0.005101
78	0.005108	0.002054	0.002579	0.014915	0.001803	0.030418	0.020327	0.031024	0.006383	0.004527	0.012219	-0.00236	-0.00153	0.002087	0.009506	0.012	0.008123	0.000719	-0.001119	0.0258	0.015662	0.004614	-0.000134	0.027832	0.038687	0.001409	0.00166	0.014095	0.026817	-0.003172	0.001918	0.000877	6.1e-05	0.061942	0.001954	0.007871	0.006675	0.025093	0.006924	0.006834	0.010304	0.003732	0.026973	0.005215	0.002148	0.017008	0.061828	0.000814	0.0039
79	0.004832	0.002891	0.00227	0.014034	0.001668	0.029311	0.021153	0.032052	0.006937	0.005046	0.012489	-0.002575	-0.001051	0.002058	0.00971	0.012633	0.007615	0.000193	-0.001651	0.027843	0.013304	0.004066	-5.5e-05	0.027251	0.043152	0.002286	0.001472	0.015166	0.024992	-0.002309	0.002606	0.000523	-0.000993	0.063104	0.001015	0.007523	0.00613	0.024265	0.004984	0.007489	0.010923	0.003718	0.02792	0.005053	0.002072	0.016635	0.064544	-0.000335	0.005497
80	0.004547	0.002456	0.003342	0.016259	0.001255	0.031289	0.018864	0.03185	0.003605	0.003604	0.010188	-0.003199	0.00119	0.000338	0.006987	0.010048	0.007022	0.002375	-0.000506	0.031355	0.012266	0.003814	-4.3e-05	0.028924	0.038793	0.000544	0.002956	0.017602	0.028905	-9.7e-05	0.002575	-0.000916	-0.001971	0.065772	0.004699	0.009475	0.008609	0.023542	0.005287	0.0062	0.010578	0.003814	0.03009	0.005439	0.003505	0.013972	0.068144	0.000513	0.004596
81	0.005277	0.001236	0.002839	0.016617	0.001237	0.032998	0.01445	0.031644	0.004034	0.003879	0.01123	-0.000893	0.002064	-0.000332	0.008713	0.008452	0.00708	0.003177	-0.000651	0.034482	0.011746	0.003694	0.000488	0.031114	0.040706	0.002091	0.001807	0.015779	0.030603	0.000281	0.003051	0.000197	-0.000216	0.061993	0.004681	0.007254	0.006729	0.024532	0.008252	0.005491	0.010253	0.003966	0.029307	0.005124	0.001523	0.019807	0.065799	-0.000446	0.004605
82	0.00339	0.002513	0.001558	0.015357	0.002872	0.031393	0.015675	0.032541	0.006051	0.002391	0.01005	-0.002034	0.001611	0.001162	0.007685	0.007275	0.006687	0.002622	-0.000897	0.03332	0.014969	0.003938	2.8e-05	0.031098	0.042887	0.002797	0.00176	0.012357	0.028316	-0.00026	0.002498	9e-05	-0.001841	0.064254	0.002685	0.006358	0.007227	0.027124	0.004893	0.00423	0.011717	0.002638	0.026735	0.005336	-0.000108	0.020057	0.067165	0.001063	0.003271
83	0.004263	0.003295	0.001114	0.016061	0.001324	0.029855	0.01642	0.03017	0.009535	0.002019	0.008312	-0.001093	2.3e-05	0.001459	0.007283	0.006728	0.004649	0.00308	-0.001787	0.030776	0.018374	0.002903	-4.9e-05	0.031791	0.041458	0.000589	0.002117	0.012679	0.026919	-8e-05	0.002016	0.001247	-0.002486	0.067739	0.000914	0.006219	0.006126	0.028427	0.004153	0.003293	0.011868	0.002316	0.028249	0.005169	-0.000695	0.021379	0.067053	-0.002316	0.002084
84	0.004797	0.002979	0.001687	0.016339	0.002317	0.030053	0.01824	0.031004	0.008879	0.002688	0.008471	-0.00188	-0.000554	0.002006	0.005551	0.006802	0.00392	0.001588	-0.000909	0.0314	0.017736	0.002538	0.00011	0.03205	0.042776	-0.000745	0.002764	0.01453	0.026384	0.001082	0.002602	1e-06	-0.002073	0.070265	0.001054	0.006028	0.007424	0.028313	0.003071	0.003151	0.011524	0.003656	0.028198	0.005381	0.00046	0.020442	0.068226	-0.000629	0.001961
85	0.005528	0.003133	0.002453	0.016521	0.000961	0.029349	0.016635	0.030165	0.009387	0.002842	0.008786	-4.6e-05	-0.000809	0.001339	0.00435	0.005878	0.003549	0.002182	-0.00059	0.033331	0.017708	0.002065	-0.000325	0.030561	0.041944	-0.001771	0.002403	0.015414	0.027845	0.001014	0.002097	0.000371	-0.000892	0.070923	0.002412	0.00615	0.007268	0.027497	0.003531	0.003529	0.01027	0.00409	0.030208	0.005627	0.00116	0.021186	0.069052	-0.001806	0.001502
86	0.005724	0.002469	0.003164	0.016261	0.000389	0.028989	0.017613	0.031452	0.007461	0.003395	0.007725	-4.6e-05	-0.000325	0.000849	0.002635	0.005237	0.004312	0.000592	-0.00071	0.03566	0.017353	0.002346	-0.000948	0.030585	0.045344	-0.001507	0.002382	0.015311	0.024865	0.001532	0.002479	0.000571	0.000843	0.069359	0.00311	0.007159	0.007372	0.027286	0.002828	0.003828	0.008991	0.004166	0.029458	0.004934	0.001751	0.022082	0.070514	2.5e-05	0.001482
87	0.006361	0.003035	0.002891	0.016238	-0.000679	0.027046	0.015374	0.030269	0.00703	0.002672	0.007744	-1.2e-05	0.000561	-0.000443	0.002288	0.004329	0.004228	0.000892	-0.001516	0.038508	0.018267	0.002249	-0.002169	0.032108	0.048052	-0.00023	0.002205	0.015266	0.024328	0.000353	0.001462	0.00054	0.000672	0.068426	0.00142	0.009051	0.006469	0.026206	0.002037	0.003043	0.0067	0.002773	0.028354	0.005016	0.001746	0.022483	0.070182	-0.002061	0.001363
88	0.006391	0.002735	0.003132	0.015977	-0.000518	0.029309	0.016413	0.029378	0.006181	0.003144	0.006382	-0.000869	0.00044	-0.001218	0.002728	0.00423	0.004842	-0.00047	-0.001708	0.036412	0.019065	0.002081	-0.001498	0.033179	0.050738	-0.000255	0.002683	0.016308	0.023689	0.001057	0.001711	0.001167	0.001652	0.068757	-0.000204	0.009989	0.006158	0.024182	0.002463	0.002045	0.006553	0.002847	0.024165	0.005248	0.001835	0.023026	0.068537	-0.001094	0.002345
89	0.005371	0.004309	0.004366	0.017207	-0.000839	0.027765	0.014952	0.027753	0.007162	0.002651	0.008272	-0.000851	0.000477	-0.001199	0.00375	0.003282	0.005376	0.000583	0.000365	0.036362	0.020195	0.003043	-0.000448	0.035182	0.054552	0.000145	0.00121	0.017075	0.027503	0.000959	0.001103	-0.00026	-0.000121	0.073112	0.001177	0.009892	0.008086	0.02507	0.0034	0.000962	0.009244	0.00309	0.02246	0.004666	0.001376	0.020943	0.066485	-0.001966	0.001675
90	0.003859	0.003986	0.003898	0.016143	-0.001026	0.026851	0.017272	0.026819	0.00827	0.002745	0.007585	-0.000605	0.000275	-0.000335	0.004188	0.003151	0.006549	0.000994	0.001675	0.036314	0.021826	0.004045	0.000222	0.031754	0.052859	-0.000476	0.000837	0.016652	0.027724	0.002412	0.001504	-0.000314	-0.000471	0.075215	0.002805	0.009624	0.008431	0.026867	0.004955	0.000806	0.011119	0.003966	0.022787	0.004662	0.000267	0.019916	0.065036	-0.001374	0.0016
91	0.003616	0.0037	0.00363	0.016424	-0.001678	0.025138	0.016827	0.026684	0.006652	0.003118	0.008798	-0.001108	0.000786	-0.000836	0.003647	0.003086	0.005343	0.00103	0.00043	0.038417	0.019125	0.004297	-0.001109	0.033931	0.055549	7.1e-05	0.000776	0.016424	0.025209	0.000701	0.001225	-0.000544	-0.000398	0.072597	0.002172	0.009215	0.008697	0.029936	0.003319	0.00122	0.010474	0.0044	0.023508	0.00493	4.7e-05	0.021323	0.066131	-0.00156	0.000607
92	0.003401	0.003225	0.002329	0.013634	-0.000989	0.027564	0.013352	0.026256	0.007642	0.004553	0.00911	1.1e-05	-0.000376	-0.00081	0.004158	0.003006	0.004708	0.001701	0.000265	0.042254	0.018335	0.004619	-0.002176	0.03186	0.056913	-0.000909	0.003447	0.016668	0.024081	-0.001497	0.001247	0.001079	-0.001016	0.068248	0.001561	0.006823	0.007065	0.029573	0.002054	0.002368	0.006583	0.005442	0.023911	0.005937	-8.2e-05	0.023272	0.063893	0.000459	0.000363
93	0.004386	0.002446	0.002719	0.013705	0.000124	0.026072	0.01612	0.027953	0.007526	0.00356	0.007894	-0.000435	-0.001289	0.00046	0.00281	0.004483	0.003581	0.001409	-0.000553	0.040355	0.021824	0.004198	-0.000517	0.039771	0.054841	0.0009	0.003118	0.015554	0.029732	0.000556	0.003048	-0.000401	0.000152	0.067888	0.002599	0.007829	0.007193	0.028567	0.001818	0.001726	0.006937	0.003041	0.023536	0.007046	0.001282	0.02216	0.056634	-0.000416	0.000829
94	0.004741	0.002035	0.00295	0.014129	0.000301	0.025969	0.018905	0.02985	0.007947	0.003483	0.007177	-0.000475	-0.001383	0.000858	0.002985	0.003615	0.003871	0.001132	-0.000242	0.039128	0.022308	0.004348	-0.000287	0.041438	0.057545	0.000691	0.003472	0.015812	0.029655	0.000622	0.002759	-0.00095	-0.000807	0.070204	0.002149	0.008753	0.00768	0.027494	0.002149	0.001662	0.007232	0.00275	0.024298	0.00637	0.001137	0.021441	0.056938	-0.000692	0.00108
95	0.00452	0.001566	0.002315	0.014421	0.000438	0.026183	0.020394	0.031439	0.007161	0.003822	0.00752	-0.001205	-0.001092	0.000574	0.002778	0.003674	0.003467	0.000282	-0.001408	0.037111	0.022596	0.004335	-0.000266	0.041614	0.059086	0.001305	0.00415	0.014923	0.029292	0.000823	0.002411	-0.00027	-6.7e-05	0.069975	0.002068	0.008167	0.00839	0.028403	0.002799	0.001602	0.007228	0.0027	0.025351	0.005835	0.000799	0.021152	0.058837	-0.000837	0.001421
96	0.005276	0.001778	0.002608	0.015058	0.000207	0.027632	0.021002	0.032546	0.007072	0.004419	0.007789	-0.001712	-0.0015	-6.8e-05	0.003302	0.003197	0.003365	-8e-05	-0.001291	0.0349	0.022083	0.004549	-0.00031	0.041797	0.064399	0.001966	0.004949	0.015281	0.02755	0.000442	0.001474	0.000172	-0.00099	0.070872	0.001206	0.008531	0.009379	0.028828	0.003388	0.001289	0.00785	0.002817	0.025761	0.00491	0.000601	0.019839	0.061816	-0.001755	0.002038
97	0.005066	0.002462	0.002383	0.014851	0.000614	0.027391	0.018732	0.03266	0.007271	0.00484	0.00805	-0.002376	-0.001009	-0.000629	0.002777	0.00486	0.003407	-0.000161	-0.000549	0.034622	0.023756	0.004877	-0.000148	0.042439	0.06385	0.002282	0.004426	0.014732	0.028455	0.000728	0.002287	0.001625	-0.000738	0.069378	0.001425	0.007716	0.008688	0.027965	0.002926	0.00085	0.007604	0.003148	0.025669	0.005445	0.000457	0.021272	0.062197	-0.00103	0.001713
98	0.00533	0.003697	0.00288	0.015125	0.001331	0.030312	0.015642	0.033037	0.008227	0.00497	0.008018	-0.001943	-0.001113	-0.000956	0.002789	0.005969	0.003935	0.001104	0.000116	0.036357	0.023117	0.004442	-0.000447	0.04341	0.066914	0.001833	0.002367	0.016872	0.027658	0.000445	0.002592	0.001166	-0.002516	0.069157	0.00098	0.008445	0.00797	0.026014	0.001989	0.000178	0.008438	0.003047	0.025299	0.007075	0.000376	0.020585	0.060526	-0.001851	0.001556
99	0.00546	0.00333	0.00204	0.01524	0.001564	0.031367	0.015264	0.034348	0.007798	0.004695	0.009267	-0.002046	6.9e-05	-0.001228	0.002657	0.005638	0.005635	0.000554	0.001255	0.035243	0.023802	0.002967	-0.000948	0.050251	0.071383	-0.000459	0.001115	0.015807	0.029204	-0.000187	0.002822	0.001395	-0.003043	0.071377	0.001771	0.007437	0.008106	0.024758	0.00048	0.001011	0.008565	0.002898	0.02732	0.006781	-0.000692	0.022685	0.066509	-0.002604	0.000801
100	0.007519	0.0027	0.001466	0.015972	0.003197	0.03715	0.014991	0.032124	0.006768	0.003892	0.011997	-0.000498	4e-06	-0.000163	0.003189	0.003911	0.006045	0.001186	-0.00027	0.037526	0.022334	0.002825	0.000571	0.051976	0.075484	0.001024	0.00191	0.016616	0.027535	-0.00107	0.001643	-0.001162	-0.003359	0.070993	0.004774	0.006431	0.007744	0.025351	0.001165	0.000443	0.009129	0.001938	0.026071	0.005588	-0.000307	0.018918	0.067867	-0.004437	0.00159
101	0.007341	0.002244	0.002753	0.014566	0.002183	0.033596	0.019169	0.027601	0.00749	0.002639	0.011486	-0.000583	9.5e-05	0.00013	0.003503	0.002653	0.004812	0.000276	0.001556	0.037902	0.023998	0.002589	0.001303	0.052128	0.072941	0.00029	0.002803	0.016342	0.030277	-0.002333	0.001717	-0.001637	-0.00207	0.078063	0.003976	0.007174	0.007687	0.027456	0.001105	0.001025	0.009198	0.00252	0.028762	0.004938	0.000522	0.021339	0.070682	-0.005016	0.001555
102	0.006118	0.003046	0.002756	0.015894	0.003463	0.033748	0.020184	0.027458	0.007828	0.002344	0.009855	-0.000932	-0.000713	9.2e-05	0.00525	0.000998	0.003288	0.001206	-0.00062	0.041912	0.023766	0.004621	0.001962	0.041968	0.068263	0.001402	0.003293	0.017608	0.02759	-0.005125	0.002279	-0.001986	-0.001987	0.079386	0.003955	0.007758	0.006617	0.026448	0.000961	0.000864	0.00813	0.002021	0.027489	0.004669	0.002109	0.019827	0.068032	-0.002153	0.00099
103	0.003296	0.001722	0.004451	0.01649	0.000793	0.030745	0.01991	0.027102	0.00625	0.003653	0.006411	-0.001165	-0.002354	-0.000894	0.006062	0.001557	0.0025	7.1e-05	0.000107	0.043219	0.024254	0.004824	-0.000774	0.039852	0.061923	-0.001753	0.000208	0.014664	0.030874	-0.005686	0.001969	-0.001726	-0.001827	0.079947	0.00039	0.009895	0.007882	0.029884	0.001481	0.001269	0.008419	0.002371	0.028839	0.005299	0.001859	0.020635	0.07041	-0.003543	0.000352
104	0.003992	0.001799	0.00316	0.017118	0.001463	0.026989	0.018331	0.033117	0.00794	0.00414	0.00585	-0.003321	-0.001486	-0.000704	0.005094	0.002546	0.004047	0.000991	-0.001511	0.045876	0.021608	0.005189	-0.001902	0.035302	0.044678	0.001618	-4.8e-05	0.015325	0.030624	-0.004009	0.001696	-0.001687	-0.001946	0.068314	0.001204	0.011326	0.007912	0.029002	0.002729	-0.000983	0.00703	0.00242	0.026855	0.004964	0.001764	0.018585	0.068697	0.001234	3.7e-05
105	0.003919	0.001896	0.002373	0.016861	0.001082	0.025767	0.018395	0.032795	0.008961	0.003687	0.006324	-0.001945	-0.001626	-0.00036	0.003691	0.004247	0.004297	0.001676	-0.001932	0.044021	0.020415	0.004903	-0.002153	0.033306	0.039279	0.001047	-1.4e-05	0.016805	0.031472	-0.001889	0.000888	-0.001053	-0.00179	0.069881	0.002458	0.009741	0.008078	0.030659	0.004389	0.001523	0.008318	0.002701	0.024909	0.004549	0.000197	0.020765	0.069531	0.000839	-0.000204
106	0.003825	0.002357	0.001381	0.015916	0.00056	0.027515	0.017436	0.034097	0.009089	0.003403	0.007232	-0.002002	-0.00098	-0.0008	0.002894	0.004813	0.004128	0.001153	-0.001971	0.044728	0.018677	0.003801	-0.002389	0.031249	0.034815	0.002454	0.001016	0.017454	0.03072	-0.001171	0.000358	-0.001255	-0.001915	0.071223	0.003525	0.009423	0.00835	0.029453	0.004708	0.002303	0.007582	0.002497	0.025229	0.004282	0.00037	0.021805	0.073417	0.002288	0.000113
107	0.003761	0.002285	0.000951	0.015477	-0.000962	0.028795	0.01685	0.033062	0.007971	0.003135	0.007563	-0.00087	-0.001517	-0.001067	0.001654	0.005584	0.003674	0.000648	-0.001784	0.043706	0.019583	0.003839	-0.002501	0.029628	0.032686	0.001159	0.001034	0.016742	0.029616	3.2e-05	7.2e-05	-0.00089	-0.002166	0.076298	0.004449	0.008507	0.008117	0.029375	0.004935	0.004166	0.007067	0.002341	0.023024	0.003798	-6.1e-05	0.02314	0.076726	0.001571	0.000356
108	0.003534	0.002117	0.001468	0.015395	-0.001665	0.029762	0.018224	0.033439	0.005649	0.004428	0.007328	-0.000309	-0.000481	-0.000707	0.001919	0.004226	0.002944	-0.001051	-0.000773	0.043762	0.020169	0.003664	-0.002239	0.028486	0.030733	0.002905	0.002147	0.016786	0.028048	-0.001392	0.000507	3.2e-05	-0.000259	0.072723	0.005073	0.008923	0.008529	0.027933	0.005223	0.002449	0.006566	0.001133	0.020572	0.004378	0.0015	0.021244	0.081676	0.000606	0.000931
109	0.004825	0.002384	0.001275	0.017135	-0.000755	0.029724	0.021499	0.033411	0.006678	0.003645	0.009147	8.8e-05	-6.3e-05	0.000133	0.001622	0.002107	0.002971	-0.000375	-0.000873	0.046756	0.021352	0.003988	-0.000752	0.024881	0.027093	0.001868	0.001737	0.019518	0.0299	-0.001259	0.001075	0.001573	0.000907	0.070801	0.003215	0.009797	0.007573	0.026406	0.00407	0.001731	0.006046	0.000818	0.018656	0.004474	0.00113	0.020765	0.084954	-0.000435	0.000991
110	0.004755	0.003182	0.001484	0.017259	-0.000178	0.027416	0.021578	0.034717	0.007227	0.003739	0.008079	-0.000799	-0.000563	0.000358	0.002329	0.001444	0.002481	2.4e-05	-0.000375	0.048076	0.021312	0.003843	-0.000521	0.020287	0.022827	0.002077	0.001353	0.02063	0.032779	-0.002198	0.000992	0.000239	0.000582	0.069196	0.002752	0.009935	0.007819	0.027605	0.004782	0.001477	0.00631	0.000532	0.021112	0.005172	0.001511	0.023749	0.088731	3e-05	0.000661
111	0.005222	0.003484	0.001397	0.017104	0.001016	0.026805	0.022281	0.035492	0.007989	0.003109	0.009059	-0.001695	-0.000514	0.000273	0.002969	0.000708	0.002126	0.001033	-0.000624	0.051002	0.023049	0.003832	0.000964	0.014689	0.01517	0.00102	0.000131	0.021108	0.035848	-0.001533	0.00118	-0.00099	-0.000602	0.069371	0.000461	0.011474	0.007671	0.026764	0.004083	0.001028	0.005753	0.001048	0.024854	0.005223	0.001074	0.026665	0.089967	0.002081	1.3e-05
112	0.004708	0.002922	0.001425	0.016814	0.000325	0.024227	0.021066	0.036823	0.006498	0.003845	0.006376	-0.002466	-0.000663	0.001287	0.004186	0.001132	0.002345	0.00154	-1.4e-05	0.04537	0.023147	0.003851	0.000446	0.012332	0.010682	-9.2e-05	-0.000343	0.020151	0.035448	-0.00267	0.000832	-0.002817	-0.001289	0.069113	0.000757	0.010918	0.008177	0.027692	0.004604	0.000135	0.005978	0.000222	0.02819	0.005606	0.001367	0.027109	0.085621	0.002875	-0.000382
113	0.002888	0.000888	0.001916	0.018858	0.000108	0.026213	0.022179	0.03296	0.008601	0.002888	0.007529	-0.001428	0.001036	0.002083	0.003203	0.002977	0.002205	0.00078	-0.000918	0.043625	0.02655	0.004237	0.001384	0.014635	0.009627	0.000815	-0.000145	0.015887	0.034974	-0.000994	0.001063	-0.002387	-0.000817	0.073699	0.001275	0.010465	0.008738	0.025965	0.002822	-4e-05	0.007267	-0.00024	0.028333	0.007025	0.00094	0.020747	0.079052	0.000515	-0.000561
114	0.003599	0.000606	0.00101	0.018545	-0.001759	0.025832	0.022415	0.033222	0.009758	0.001729	0.007664	-0.002188	-1.2e-05	0.003326	0.002011	0.004676	0.002576	0.000636	-0.000663	0.042325	0.023884	0.004031	-0.000165	0.012456	0.008757	0.000382	-0.000373	0.015851	0.031681	-0.001119	0.000239	-0.000875	-0.000578	0.076215	0.002528	0.009793	0.008366	0.026193	0.004762	0.00117	0.006208	-3e-05	0.028406	0.007655	0.001399	0.019339	0.082616	-0.001073	0.00112
115	0.0049	0.001549	0.001608	0.017631	0.000875	0.027178	0.020082	0.03171	0.010048	0.00173	0.007069	-0.000954	-0.000595	0.002065	0.002954	0.002975	0.002981	0.000233	-9.1e-05	0.038816	0.020534	0.003658	-0.000298	0.010094	0.010684	2.1e-05	-0.000443	0.014748	0.031965	-0.000497	0.000135	0.000984	-0.000164	0.072537	0.001461	0.008277	0.008591	0.025751	0.006385	0.004745	0.007538	0.002252	0.023759	0.005624	0.001681	0.019958	0.071185	-0.000741	3.8e-05
116	0.005359	0.002235	0.000813	0.017188	0.000988	0.027186	0.019849	0.031011	0.008479	0.002215	0.007006	-0.001088	-0.001185	0.001642	0.003327	0.002144	0.003234	0.000299	0.000484	0.035143	0.018769	0.00289	-0.000681	0.00981	0.009966	-0.001016	0.000187	0.014819	0.030948	-0.00047	0.000284	0.000756	-0.000777	0.068797	0.001404	0.00875	0.007872	0.027093	0.006807	0.005036	0.008405	0.00267	0.023363	0.00453	0.001433	0.019685	0.064091	0.000433	0.000174
117	0.005473	0.002337	0.001397	0.017477	0.001101	0.029645	0.018799	0.030283	0.008458	0.001994	0.006559	-0.000264	-0.001076	0.001088	0.003448	0.00183	0.00379	0.000232	0.000651	0.032636	0.018767	0.002588	-0.001558	0.009512	0.010033	-0.000153	-0.000484	0.015208	0.032889	-0.000371	0.000399	0.000193	-0.001322	0.066187	0.001052	0.008796	0.008296	0.027577	0.005918	0.005424	0.009157	0.002458	0.022784	0.004176	0.001439	0.018672	0.060442	0.000479	-0.000419
118	0.003807	0.002176	0.001589	0.017027	0.000702	0.029663	0.017886	0.030131	0.007403	0.00166	0.00702	-0.000922	-0.001257	0.000666	0.003485	0.00359	0.00372	0.000462	0.000451	0.02957	0.021044	0.002266	-0.001254	0.01002	0.008276	-0.001328	0.000189	0.017401	0.032042	8e-05	0.000879	-7.4e-05	-0.001094	0.065395	0.002235	0.009944	0.008157	0.028777	0.005608	0.005485	0.009711	0.000916	0.026054	0.003816	0.000495	0.018566	0.057784	0.000967	0.00042
119	0.00411	0.002746	0.001951	0.01691	-1.2e-05	0.029723	0.017798	0.029364	0.007679	0.001941	0.006576	-0.00062	-0.001296	0.000684	0.003275	0.003667	0.004038	0.001067	-4.7e-05	0.026827	0.018497	0.002322	-0.001187	0.009384	0.006335	-0.000823	-0.000955	0.01892	0.031523	-0.001178	0.000865	0.000517	-0.000406	0.065353	0.002458	0.008981	0.007646	0.029826	0.00722	0.005345	0.007627	0.000809	0.027326	0.004341	0.000988	0.019016	0.055877	0.000636	0.000783
120	0.003695	0.002448	0.002384	0.017613	0.001104	0.028335	0.017626	0.029004	0.007301	0.002659	0.006615	-0.000572	-0.00104	0.001052	0.003331	0.004649	0.004215	0.00101	0.000396	0.026918	0.017521	0.002228	-0.000499	0.008935	0.005093	-0.00168	-0.000314	0.018957	0.032914	-0.001568	0.000706	0.000242	-0.000187	0.06614	0.002389	0.008977	0.008714	0.030258	0.007405	0.005104	0.006217	0.000944	0.028919	0.004271	0.001287	0.018405	0.055274	0.000896	0.000937
121	0.003924	0.002881	0.002631	0.018025	0.001057	0.02842	0.017828	0.028238	0.007445	0.003065	0.006407	-0.000288	-0.001052	0.001102	0.003183	0.004608	0.004384	0.001151	0.000518	0.026235	0.016286	0.002141	-0.000516	0.008451	0.004212	-0.001364	-0.00055	0.018975	0.033292	-0.00199	0.00067	-0.000117	-0.000352	0.066087	0.002061	0.008627	0.008857	0.030882	0.007551	0.004696	0.005428	0.001165	0.028831	0.004404	0.001746	0.018007	0.054422	0.000754	0.000939
122	0.003635	0.002311	0.003204	0.019701	0.002543	0.028751	0.017676	0.028145	0.007122	0.00329	0.006846	-0.000368	-0.000715	0.00144	0.003406	0.005679	0.004711	0.00093	0.001179	0.027666	0.016292	0.002152	-0.000256	0.008613	0.004829	-0.001973	-0.000105	0.018544	0.035131	-0.001637	0.000615	-0.000354	-0.000664	0.066906	0.001511	0.008665	0.010573	0.030357	0.006514	0.004564	0.005249	0.001271	0.030165	0.004045	0.001837	0.017009	0.055527	0.001057	0.000759
123	0.004202	0.004504	0.003633	0.019427	-0.000134	0.034062	0.020827	0.026772	0.007383	0.000683	0.007551	-0.000719	-0.001294	0.000997	0.002715	0.005046	0.001718	0.003746	-0.000809	0.031046	0.019767	0.002798	0.000191	0.019045	0.014844	0.001288	-0.00115	0.016193	0.030124	-0.000928	0.001401	0.000631	-5.4e-05	0.069162	0.002512	0.008574	0.007998	0.029831	0.005871	0.00133	0.00766	0.001012	0.024356	0.004839	0.000885	0.016976	0.0572	0.001919	0.000753
124	0.004257	0.003639	0.002555	0.019342	0.000186	0.030492	0.021233	0.030893	0.007295	0.000739	0.006773	-0.00166	-0.0007	6.1e-05	0.003361	0.006379	0.002794	0.003104	0.000396	0.030319	0.021695	0.001397	-0.000482	0.018266	0.01793	0.000715	0.000554	0.017733	0.030077	-0.001765	0.0008	0.00198	-0.001387	0.06427	0.003257	0.010003	0.009994	0.029647	0.007474	0.002606	0.005834	0.000287	0.027659	0.004855	-0.000131	0.018196	0.062395	0.005751	0.000297
125	0.00292	0.001244	0.003117	0.016761	-0.000239	0.027952	0.020155	0.02934	0.006331	0.00184	0.006629	-0.00233	-0.000648	-0.000535	0.00252	0.005845	0.002209	0.002565	0.000812	0.030683	0.023062	0.002586	-0.000945	0.01742	0.019981	0.000682	0.001336	0.018237	0.03128	-0.001673	-0.000168	0.001549	0.000619	0.065584	0.000957	0.010986	0.009288	0.028391	0.005966	0.001712	0.007107	0.001136	0.026334	0.005062	0.001047	0.017114	0.064573	0.004055	0.000135
126	0.002189	0.002968	0.001959	0.017914	-0.001347	0.02709	0.021251	0.0318	0.0071	0.002828	0.007403	-0.001857	-0.000639	-0.000559	0.003828	0.005838	0.002861	0.001101	0.000862	0.03263	0.024379	0.002187	-0.001577	0.017424	0.022292	-0.000687	0.002342	0.019742	0.027187	-0.001169	-0.000492	0.001157	-0.000557	0.061687	-0.001016	0.01006	0.011371	0.030346	0.006121	0.002395	0.008477	0.000862	0.027786	0.004051	0.00032	0.018336	0.066953	0.004094	-0.001
127	0.003674	0.001984	0.002461	0.015705	-0.001424	0.030153	0.021235	0.029132	0.007104	0.002856	0.007776	-0.001917	-0.000795	-0.000407	0.001628	0.004458	0.002374	-0.000184	-0.000218	0.038679	0.025684	0.002147	-0.001153	0.02229	0.023031	0.000655	0.00041	0.01798	0.029581	-0.000721	0.000475	0.000833	0.001752	0.064963	0.001992	0.009836	0.009066	0.030575	0.004132	0.001551	0.009534	0.001329	0.02662	0.005695	0.001994	0.021378	0.061281	0.000501	-0.000309
128	0.005374	0.003245	0.002817	0.013253	-0.001987	0.030415	0.021577	0.029125	0.010907	0.002243	0.007366	-0.001344	-0.000198	0.000375	0.000437	0.004892	0.002573	-0.001243	-7.2e-05	0.042352	0.02841	5.8e-05	-0.001602	0.026375	0.028145	0.001945	0.000539	0.017052	0.028795	-0.001619	0.000646	0.000882	9e-06	0.065607	0.005317	0.009488	0.008765	0.031745	0.005505	0.002395	0.008543	0.001264	0.024354	0.004923	0.000959	0.025074	0.057565	0.000758	-0.000575
129	0.004658	0.001174	0.00293	0.012794	-0.000221	0.020367	0.01705	0.030601	0.008624	0.002322	0.005901	-0.001416	-0.000386	0.000866	0.002529	0.00372	0.003617	0.000283	-0.000345	0.045688	0.026651	0.00424	-0.000442	0.033243	0.050057	0.000219	0.001662	0.014213	0.028675	-0.000575	0.000996	0.001816	-0.00096	0.068974	0.00327	0.012887	0.00941	0.028027	0.001963	0.001304	0.007876	0.002625	0.026185	0.0053	0.00216	0.023776	0.064048	0.001339	0.000812
130	0.004322	0.000872	0.002754	0.012995	-0.000369	0.017951	0.015923	0.030658	0.008403	0.002359	0.005541	-0.001035	-0.000374	0.00131	0.003402	0.003436	0.00399	0.000508	-0.00045	0.046205	0.026398	0.004826	-0.000431	0.034974	0.055427	-0.000571	0.002057	0.013505	0.028376	-0.000662	0.000808	0.00183	-0.001583	0.069795	0.002322	0.013316	0.00983	0.027919	0.001612	0.000972	0.00801	0.002925	0.025951	0.004769	0.002082	0.022692	0.065523	0.001435	0.000677
131	0.004108	0.001174	0.002414	0.01353	-0.000237	0.017609	0.015784	0.031206	0.007371	0.002453	0.005602	-0.000943	-0.000512	0.001284	0.003925	0.003455	0.004069	0.000675	-0.000652	0.045835	0.025654	0.005109	-4.2e-05	0.035095	0.055704	-0.000672	0.001836	0.013188	0.027982	-0.000416	0.000826	0.001767	-0.00147	0.069359	0.002243	0.013241	0.010206	0.028118	0.001848	0.000812	0.007549	0.002621	0.026204	0.004891	0.002333	0.02219	0.06641	0.001476	0.000802
132	0.00522	-0.003711	4.6e-05	0.032458	-0.001411	0.019332	0.011951	0.020701	0.000705	0.002497	0.005859	0.00365	-0.0022	0.002992	0.004976	0.004377	0.013651	1.1e-05	0.003521	0.04153	0.014903	0.001237	0.001618	0.035966	0.043632	-0.006684	-0.004803	5.4e-05	0.040869	-0.007845	0.00034	-0.003412	0.002513	0.087607	0.009232	-0.000969	0.011569	0.032732	0.010497	-0.005819	0.001056	0.004016	0.01309	0.000675	0.006202	0.015406	0.067636	-0.009325	-0.000173
133	-0.002888	-0.00487	0.002722	0.025548	-0.010358	0.045143	0.009608	0.022531	0.005892	0.003872	0.008489	-0.006339	-0.005453	0.001087	-0.003015	0.018935	0.006436	0.011585	0.020421	0.036382	0.00206	-0.003938	0.003474	0.009524	0.035978	0.011125	-0.002212	0.009512	0.036676	-0.014441	-0.002686	-0.00249	-0.000102	0.072601	0.022691	-0.007584	0.029395	0.059118	0.045326	-0.01469	-0.007724	0.006226	0.000821	0.003395	-0.00135	0.020291	0.128855	-0.005084	-0.00645
134	0.002597	0.002863	0	-0.008191	-0.013146	0.001261	-0.006432	0.004475	0.005817	-0.000454	-0.000455	-2.7e-05	-0.000939	0	-0.014506	-0.009937	0.030039	0.062513	-0.000492	0.060234	0.000934	-0.000902	-0.000935	-3e-05	0.024925	-0.00771	-0.000453	0.052147	0.052234	-0.019618	-0.002279	-0.016467	-0.003204	0.010438	0.020482	0.001677	0.059981	0.028251	-0.009099	-0.020567	0	0	0.006214	0.052448	-0.004519	-0.015392	0.075944	-0.001836	0.010849
135	0.001323	0.012188	0	-0.006588	-0.013164	0.000864	-0.013113	0.004281	0.006055	-0.000438	0	-0.016773	-0.000882	0	-0.014043	-0.031524	0.000434	0.00042	-0.00045	0.059223	0.006017	-3e-06	-0.000442	-7e-06	0.0891	-0.011395	-0.000439	0.05254	0.056366	0.063592	-0.002201	-0.016285	-0.003538	-0.002722	-0.034468	0.001313	0.06813	0.010477	0.055685	-0.019443	0	0	0.009437	0.053735	-0.007851	-0.014834	0.015106	0.000258	-0.000435
136	-0.011148	0.013151	0	-0.006959	-0.004918	5.8e-05	-0.023578	0.005434	-0.000811	0	2.7e-05	-0.018092	-0.001205	-0.000411	-0.007761	-0.028951	2.7e-05	-0.000356	-0.000782	0.043017	0.046529	0.000435	-0.00324	0.048806	0.087761	-0.010579	-0.003748	0.010789	0.056257	0.063446	0	0.008704	-0.018511	-0.002993	-0.02314	0.002324	-0.000825	0.012787	0.06146	-0.000358	0	-0.000816	0.026931	0.051354	-0.007281	0.001759	0.011749	-0.002549	-0.000812
137	-0.011472	0.000707	-0.020108	-6.2e-05	-0.004789	-0.000452	0.031804	0.00252	0.002871	0.000686	-0.000969	-0.030909	0.00031	-0.000401	-0.001198	-0.019529	-0.000397	-0.001192	-0.000804	-0.010409	0.047355	-0.005173	-0.002777	0.058969	0.057557	-0.003595	-0.004896	0.001079	0.002758	0.054957	0	0.003793	0.001582	0.056806	-0.016874	0.002269	-0.002802	0.005161	0.048798	-5.9e-05	-0.002817	-0.000137	0.024907	-0.002847	-0.003189	0.003634	0.105307	-0.008707	0.000335
138	-0.007206	3.9e-05	-0.012545	0.000289	-3e-05	-0.000396	0.057601	0.000667	0.001706	0.000579	-0.003085	-0.017955	-0.002364	-0.000248	0.021739	-0.013031	-0.001896	-0.001233	-0.012674	-0.00688	0.030545	-0.007104	-0.001944	0.057195	0.016102	-0.003665	-0.001033	0.001945	0.004608	-0.014279	-0.012808	0.003538	0.02218	0.085006	0.025489	0.002216	-0.00174	0.004094	-0.021473	-0.012985	-0.010353	0.018476	0.015505	-0.001651	0	-0.015163	0.074235	-0.021439	-0.001433
139	-0.00087	-0.008176	-0.01056	0.016365	-0.001043	0.013524	0.066296	0.001595	0.001361	-0.000156	-0.000828	-0.021333	-0.002124	-0.000382	0.013187	-0.004887	-0.008503	-0.000759	-0.009291	0.052101	-0.003166	0.009909	-0.000214	0.021874	0.02293	-0.013358	0.000828	-0.004069	0.022592	-0.003849	0.003095	-0.001428	0.007555	0.10231	0.007743	0.015341	0.022705	0.012627	-0.015161	-0.009934	-0.00934	0.013354	0.025554	0.000376	-0.004469	-0.006634	0.107924	-0.00448	-0.001206
140	-0.001135	-0.005936	-0.004896	0.02494	0.000122	0.016589	0.061632	0.010812	-0.000318	0.003223	0.00527	-0.014248	0.001952	0.001524	0.007546	-0.005842	-0.001763	-0.00105	-0.007222	0.04136	-0.003128	0.013907	0.003078	0.02086	0.019967	-0.007011	0.00735	0.00529	0.01312	-0.007317	0.018491	0.006826	0.008704	0.075381	0.010258	0.008508	0.025007	0.011724	0.002271	-0.00789	-0.007346	0.008504	0.024986	-0.0035	-0.003462	0.009922	0.097255	0.008448	-0.0025
141	0.004697	-0.005669	-0.006014	0.013765	-0.001209	0.021726	0.036067	0.013019	-0.005487	6.9e-05	0.005045	0.003619	-0.002769	-4.9e-05	-0.003268	0.00144	-0.000406	-0.005835	-0.002041	0.060987	-0.006829	0.018691	0.000541	0.009617	0.024993	0.010975	0.002133	0.019818	0.013834	-0.005944	0.019082	0.004451	-0.002589	0.05781	-0.01062	0.013234	0.0227	0.017778	0.012484	-0.009124	-0.000363	-0.003506	0.030929	0.004174	0.001013	0.016368	0.087212	0.030001	0.013232
142	0.002487	0.003601	-0.007193	0.024188	0.002614	0.015008	0.018746	0.024374	0.002055	-0.000587	0.005623	0.005997	-0.004117	-0.001731	-0.002926	-0.000502	0.00113	0.003133	6.7e-05	0.044156	0.043368	0.023112	0.008791	0.02012	0.0385	0.00379	-0.002279	0.023564	0.033778	0.00831	0.0069	0.004949	-0.004806	0.04875	0.004875	0.009995	0.00756	0.040705	0.008409	-0.004487	0.001335	0.005612	0.035137	0.002255	0.000453	0.01106	0.097021	0.014843	0.00602
143	0.001642	0.001306	-0.005179	0.023656	0.00363	0.012844	0.010538	0.040837	0.000868	-0.002013	0.003142	0.003514	0.001548	-0.003742	0.000287	-0.000761	0.000973	0.003877	-0.001371	0.05128	0.03942	0.019402	0.006485	0.032682	0.043656	0.008672	-0.004761	0.018153	0.033242	0.008066	0.00122	0.002052	0.001741	0.049406	0.008315	0.00972	0.004613	0.040808	0.003075	-0.000701	0.005099	0.00585	0.027123	0.006313	0.000298	0.016417	0.083411	0.016685	0.004632
144	0.006801	0.00072	-0.004366	0.027183	0.002679	0.012547	0.025952	0.044525	0.003024	-0.001558	0.002227	0.002413	0.002679	-0.003678	0.007557	-0.001485	0.003173	0.003129	0.00153	0.050642	0.03663	0.01387	0.005514	0.047812	0.043731	0.000882	-0.004797	0.010711	0.047359	0.008521	0.000114	-7.6e-05	-0.000911	0.052732	0.011793	0.009045	0.002464	0.043582	0.001101	0.002136	0.00357	0.006875	0.02205	0.001778	-0.001026	0.02731	0.07819	0.008268	-0.003728
145	0.016792	-0.004624	0.001878	0.016856	0.00266	0.014751	0.030843	0.050041	-0.002692	-0.000994	0.000753	0.001375	0.008739	0.009028	0.017232	-0.001006	0.008215	0.000594	0.000224	0.062116	0.000475	-0.002489	-0.000749	0.047309	0.040686	-1e-05	-0.003271	0.010684	0.026374	-0.003067	0.008828	-0.004809	-0.003788	0.087698	0.001372	0.023946	0.004089	0.015789	0.000299	0.00475	0.005372	-0.00224	0.029433	0.002426	0.001191	0.036637	0.05324	0.010476	-0.005221
146	0.01824	0.005744	0.000522	0.007574	-0.002439	0.021907	0.035727	0.042426	0.00073	-0.000741	0.001789	0.004747	0.002749	0.018276	0.011806	0.003682	0.00601	0.006416	0.004081	0.054427	0.005522	0.007645	-0.000792	0.042889	0.045305	-0.009833	0.005556	0.019241	0.036353	0.007906	0.005436	-0.00464	-0.014328	0.090033	-0.000992	0.030247	0.001873	0.014114	0.003174	0.003737	0.010496	0.002066	0.047402	-0.001454	0.003345	0.022841	0.062046	0.013058	-0.003216
147	0.006612	0.007129	0.004043	0.016444	-0.003454	0.020408	0.0169	0.040048	0.001247	-0.00238	0.00208	0.005316	0.005457	0.014493	0.001271	-0.000574	0.009544	0.010436	-0.000801	0.048503	0.014904	0.009378	0.00038	0.02962	0.036284	-0.004809	0.001638	0.021711	0.022421	0.004751	0.002822	-0.00306	-0.007669	0.093708	0.006398	0.027919	0.008356	0.013394	-0.001134	0.002659	0.010624	-0.003279	0.052284	-0.001517	0.002589	0.012698	0.05943	0.011845	-0.002544
148	0.000534	0.006272	0.001771	0.021639	-0.003755	0.032393	0.013627	0.03533	0.005224	-0.000413	0.007515	0.005516	0.001736	0.003838	-0.000475	-0.002087	0.010659	0.010978	0.006692	0.0439	0.019324	0.008327	-0.00169	0.040957	0.045862	0.00199	0.000776	0.014607	0.030082	0.002396	-0.00503	-0.002147	0.00074	0.081998	0.007208	0.021438	0.005025	0.017623	-0.001999	0.003526	0.019575	-0.003119	0.036826	0.000163	0.0016	0.01505	0.056136	-0.001266	-0.005798
149	-0.000609	0.005906	0.002897	0.024489	0.00471	0.027391	0.007842	0.03222	0.009234	-0.000811	0.010139	0.004897	-0.000188	-0.001398	-8.7e-05	-0.004002	0.012512	0.007849	0.003517	0.054051	0.027635	0.001303	-0.002032	0.030396	0.048133	0.005107	-0.005349	0.011437	0.024939	-0.009259	-0.003599	-0.003797	0.000247	0.085276	0.007213	0.015782	0.006348	0.014392	-0.0062	-0.000822	0.017754	-0.010585	0.034262	0.004939	-0.001588	0.01496	0.056545	-0.004632	-0.006781
150	-0.002695	0.005762	-0.000239	0.018688	0.003999	0.020559	0.002218	0.03654	0.01632	0.000501	0.007941	-0.002525	-0.002281	-0.00215	0.002703	0.004391	0.00815	0.00499	0.004784	0.048969	0.035613	0.006935	-0.004618	0.048	0.049955	-0.001436	-0.000224	0.01397	0.032842	-0.0122	0.000583	-0.00246	-0.002792	0.091864	0.001796	0.018238	0.004173	0.019646	0.000626	-0.007888	0.015304	-0.00624	0.02955	0.008824	0.003956	0.025584	0.072572	-0.003074	-0.006758
151	-0.003295	0.007055	0.001044	0.012367	0.004129	0.003124	0.008836	0.046632	0.02124	-0.001953	0.002798	-0.004599	0.001545	-0.001378	0.000863	0.011392	0.00395	0.008401	-0.005371	0.040189	0.044571	0.009619	-0.004748	0.049775	0.048706	-0.002674	-0.001513	0.02041	0.038082	-0.011235	0.001617	-0.002837	-0.007185	0.089134	0.00848	0.017467	0.006329	0.019078	0.000762	-0.010475	0.006561	-0.003504	0.041103	0.006619	0.000447	0.02541	0.076438	0.005286	-0.00429
152	-0.005713	-0.001028	0.001332	0.01132	-0.002732	0.008046	0.006473	0.04738	0.016822	-0.00108	-0.000995	-0.008017	0.002205	-0.003039	0.001308	0.012913	0.007632	0.007325	-0.002802	0.031346	0.03833	0.008372	-0.004601	0.047614	0.038571	-0.002986	-0.00069	0.022672	0.042867	-0.006979	0.002924	0.014008	-0.001362	0.096788	0.009458	0.018201	0.006638	0.036582	0.003466	-0.009695	0.002649	-0.002129	0.039418	0.006369	0.001838	0.029487	0.074859	-0.000537	-0.0036
153	-0.006523	-0.007379	0.000603	0.012487	0.000871	0.016451	0.016318	0.051886	0.013226	-4.3e-05	0.002072	-0.009616	0.003229	-0.004302	-0.000643	0.014057	0.006794	0.010967	-0.005483	0.025702	0.039576	0.000436	-0.002554	0.02291	0.05686	0.002483	-0.003409	0.020635	0.038701	0.017387	0.001299	0.023005	0.003093	0.080021	0.007286	0.019915	0.013578	0.046931	-0.000492	-0.001838	0.002778	-0.001533	0.047501	0.006054	-0.0106	0.017219	0.073321	0.006407	-0.002092
154	0.000741	-0.006083	0.004113	0.01842	-0.000571	0.023762	0.000854	0.044133	0.003176	-0.000126	-0.00132	-0.016001	-0.001002	0.009188	-0.001192	0.004018	0.008956	-0.000377	0.003957	0.026066	0.031173	-0.003623	-0.002892	0.001418	0.040317	-0.004264	0.000396	0.01342	0.026299	0.018925	0.000797	0.049456	0.00176	0.071163	0.000178	0.013186	0.02362	0.061842	0.005491	-0.01069	0.02524	-0.008636	0.026856	0.009673	-0.005503	0.010195	0.072425	0.004717	-0.002233
155	0.00753	0.000849	-6.7e-05	0.016006	0.003435	0.012406	0.004318	0.028336	0.001321	-0.002467	0.003051	0.004434	-0.005723	0.007873	-0.008578	-0.004724	-0.000596	0.007679	0.00388	0.02417	0.033711	-0.000587	-0.000216	0.016634	0.070584	0.001557	-0.000377	0.023626	0.019346	0.011498	0.007531	0.013418	-0.011407	0.037881	-0.002645	0.014995	0.020475	0.032604	0.007619	0.006694	0.031558	0.004069	0.012601	0.002397	0.004752	0.015023	0.076245	0.004656	-0.00245
156	0.006911	-0.001267	0.007078	0.015572	0.004531	0.01918	0.00993	0.032019	0.000167	-0.001353	0.005454	0.002105	-0.003668	0.014669	-0.012261	-0.007181	0.00821	-2.1e-05	0.001984	0.020277	0.021525	-0.002055	-0.000832	0.022795	0.059628	0.009105	0.002225	0.018394	0.024071	-0.012193	0.00356	0.011474	-0.001091	0.043341	0.017013	0.007597	0.006535	0.02901	0.007134	0.004871	0.023578	0.004631	0.024279	0.003104	0.004051	0.019681	0.056281	-0.011019	-0.002575
157	0.002495	-0.004019	-9.4e-05	0.017894	8e-06	0.025538	0.019366	0.027845	0.012003	0.009347	0.007761	-0.003232	0.001783	0.002548	-0.008443	-0.00322	0.004213	0.005354	-0.003534	0.030678	0.031755	-6.7e-05	-0.003823	0.031385	0.050212	0.005179	0.006453	0.023158	0.026117	-0.007738	0.001418	0.005541	0.001584	0.089784	0.015645	0.004865	0.001612	0.030383	0.003904	0.007073	0.008619	0.005295	0.027752	0.003729	0.004781	0.01867	0.059506	0.003857	-0.001334
158	0.002992	-0.002396	0.000702	0.015763	0.000403	0.025444	0.018895	0.025576	0.011527	0.007398	0.00938	-0.003587	0.002035	0.002751	-0.001982	-0.000766	0.003527	0.000589	-0.004915	0.032734	0.025532	0.002619	-0.005689	0.029291	0.05606	-0.000592	0.004351	0.019755	0.020922	-0.007555	-0.002679	0.005887	0.002254	0.106515	0.012795	0.003984	0.006041	0.021419	0.000416	-0.000127	0.001817	0.002528	0.033021	-0.00116	0.003575	0.013876	0.05139	-0.002279	-0.001718
159	0.003509	0.001575	0.002713	0.013299	0.000329	0.027101	0.0156	0.030218	0.006674	0.00385	0.007467	0.000883	9.8e-05	-0.000623	0.001729	0.002865	0.002213	-0.000653	-0.00392	0.047609	0.029204	0.006801	-0.001464	0.030215	0.043525	0.00014	0.003374	0.012529	0.027775	0.001784	0.001726	0.000338	-0.002508	0.07751	0.00328	0.00618	0.00536	0.023471	0.002315	0.002821	0.009088	0.000947	0.031847	0.003231	0.001539	0.019122	0.06297	0.001135	-0.000571
160	0.003869	0.00258	0.003899	0.014968	0.001179	0.023539	0.013844	0.028843	0.006274	0.002144	0.006971	0.00205	-0.000101	-0.000295	0.002536	0.004634	0.002503	-0.000239	-0.002185	0.047336	0.028961	0.005721	-0.00053	0.029369	0.045256	0.000748	0.001588	0.011448	0.028157	0.000305	0.001947	-0.000466	-0.001494	0.074288	0.002464	0.008011	0.007427	0.023559	0.003057	0.003012	0.009595	0.00146	0.028934	0.00308	0.001227	0.021253	0.063995	1.4e-05	0.001519
161	0.003857	0.002739	0.003492	0.015523	0.000956	0.024695	0.015769	0.029199	0.005653	0.001719	0.006248	0.001649	-0.000414	1e-06	0.002976	0.005684	0.002823	0.000559	-0.001731	0.04609	0.029677	0.005991	-0.000236	0.030604	0.043603	0.001045	0.001733	0.012221	0.030574	0.00036	0.001688	-0.00026	-0.000969	0.073101	0.001948	0.009713	0.00778	0.024026	0.002179	0.003189	0.009635	0.001211	0.029391	0.004284	0.001708	0.021622	0.068451	0.000504	0.001523
162	0.003116	0.003371	0.002947	0.017104	0.001186	0.024724	0.015544	0.026583	0.006296	0.000748	0.005066	0.000896	-0.001022	0.000644	0.005347	0.005536	0.00461	0.001516	0.00015	0.041858	0.031753	0.006102	-0.000228	0.032686	0.045993	0.002766	0.001246	0.014303	0.032078	-0.003801	0.001064	0.000478	-0.000144	0.078862	0.000673	0.014031	0.010547	0.025683	0.000884	0.003639	0.008156	0.001688	0.026269	0.006133	0.002083	0.022488	0.070776	0.001596	0.004003
163	0.002702	0.003235	0.002935	0.014317	0.000272	0.030665	0.017494	0.02728	0.00491	0.001327	0.004344	0.000181	-0.00225	0.001556	0.007004	0.003869	0.005904	0.000509	-0.001438	0.043161	0.031518	0.007514	-0.001611	0.034028	0.042459	0.002716	0.003821	0.017215	0.035151	-0.003392	0.000249	-3.4e-05	-0.001906	0.07849	0.001288	0.013977	0.010374	0.026003	-0.001907	0.00367	0.006287	0.001969	0.028679	0.01034	0.002708	0.02101	0.070863	0.003436	0.001773
164	0.001662	0.003116	0.002732	0.012701	0.000996	0.027611	0.014883	0.027919	0.005706	0.002485	0.005739	-0.000896	-0.000549	0.000638	0.005345	0.003026	0.005986	-0.000633	-0.00201	0.041634	0.031074	0.004808	-0.000471	0.026776	0.045286	0.003503	0.002554	0.01542	0.033961	-0.000805	0.000387	0.000717	-0.00318	0.072333	0.001679	0.012021	0.008804	0.031557	0.002906	0.002126	0.007186	0.004068	0.025387	0.009725	0.005008	0.023052	0.062864	0.002756	-5.1e-05
165	0.002619	0.001868	0.005042	0.011655	0.002588	0.02513	0.016234	0.027672	0.004167	0.00225	0.004979	-0.001859	-0.000603	0.000849	0.003332	0.005408	0.006178	-0.000267	-0.001841	0.042767	0.026553	0.001054	0.001408	0.017448	0.045017	0.003008	0.001582	0.015788	0.033838	0.00129	-0.000758	0.000167	-0.003405	0.063162	0.00228	0.008629	0.008415	0.033582	0.005194	-0.001961	0.007014	0.006099	0.021711	0.008299	0.007272	0.027301	0.061131	-0.001119	-0.001632
166	0.001649	0.001328	0.00273	0.01321	0.002641	0.024164	0.017522	0.028686	0.004792	0.001779	0.005225	-0.003025	0.000114	-0.000258	0.001518	0.007128	0.005496	-0.000349	-0.001143	0.037598	0.02858	0.001338	0.002155	0.018144	0.046947	0.00272	-9.1e-05	0.013839	0.032154	0.001434	-0.000528	0.001349	-0.003178	0.067152	-0.000362	0.00954	0.006947	0.034399	0.005874	-0.003458	0.007077	0.005881	0.021776	0.004211	0.007047	0.026999	0.061574	-0.002002	-0.001386
167	0.005209	-0.002404	0.007621	0.018424	0.004471	0.027103	0.014904	0.027576	0.004956	0.000872	-0.000997	-0.004472	-0.003782	-0.000107	0.001923	0.007373	0.007565	-0.002789	-0.001984	0.057447	0.030904	0.005204	0.003194	0.025231	0.040557	0.00546	0.003874	0.012468	0.022046	-0.00402	0.000151	-0.001569	-0.002437	0.085324	-0.003544	0.007635	0.008027	0.028643	-0.001136	-0.00911	0.004222	0.001267	0.016045	-0.002043	-0.002109	0.030418	0.048677	-0.005351	0.006948
168	0.006852	0.001684	-0.002669	0.027053	0.01252	0.01441	0.008313	0.022322	0.003976	0.011469	0.004231	-0.008713	-0.000857	0.001605	0.003157	0.021133	-0.002198	-0.002722	-0.007371	0.040733	0.046104	-0.003565	-0.003322	0.045642	0.037695	0.001068	0.007519	0.003189	0.028966	-0.013729	-0.001831	-0.001503	0.004552	0.129218	-0.002086	0.019222	0.008612	0.01445	-0.006915	-0.011812	-0.005482	0.010604	0.01396	-0.000865	-0.005506	0.006913	0.025727	-0.001459	0.005201
169	0.009329	-0.000537	-0.000175	0.012422	0.014526	0.06339	0.01868	0.024689	0.002417	0.010683	0.019605	-0.005727	-0.000552	-0.0036	0.003298	-0.003751	-0.002417	-0.002657	-0.006927	0.036648	0.019397	0.002316	-0.005657	0.046509	0.026963	-0.006448	0.008021	0.002177	0.024119	0.004577	-0.008529	0.014722	-0.005739	0.109572	0.007994	0.01355	0.014842	0.013053	0.01326	-0.014325	0.003791	0.009327	0.006582	0.002056	-0.002964	0.007105	0.044784	-0.004844	0.007473
170	0.001041	0.00232	-0.0005	0.010624	0.013153	0.054698	0.037178	0.016371	0.003159	0.006587	0.021688	0.002989	0.007964	-0.004287	0.000829	-0.005004	0.008173	-0.003977	-0.001521	0.005738	0.006244	-0.002565	0.001836	0.045707	0.035689	-0.010916	-0.0021	-0.000602	0.028858	0.003882	-0.006865	0.022218	-0.001647	0.071199	0.009346	-0.002177	0.013597	0.008181	0.007388	-0.006234	0.005096	0.019061	0.029519	0.006406	0.001333	0.007653	0.072259	-0.008189	0.000707
171	0.005887	0.001927	-0.001939	0.033953	0.000758	0.02981	0.036325	0.036115	9.1e-05	0.001794	0.014593	0.003068	0.006754	-0.00308	-0.000708	0.001981	0.012373	-0.00459	-0.002712	0.019082	0.052943	-0.002954	-0.005342	0.026775	0.0312	-0.000342	-0.0006	0.003013	0.015519	0.00616	-0.005453	0.017661	-0.011525	0.056283	0.017841	0.001626	0.006969	0.0295	0.013456	-0.007346	0.00261	0.011158	0.039149	0.024338	-0.001452	0.008192	0.080022	-0.002916	0.004098
172	-0.000267	0.002734	-0.002867	0.026418	0.000955	0.02482	0.025123	0.033216	0.001119	0.000313	0.007701	-0.003501	0.004457	0.002155	0.00158	0.004196	0.007292	-0.00187	-0.002622	0.041666	0.02975	-0.003009	-0.004661	0.027028	0.042746	-0.00014	0.001825	0.008864	0.018185	-0.000313	-0.001451	0.001103	0.004194	0.041492	0.004037	0.010406	0.012552	0.036338	0.00707	0.0009	0.005026	0.018605	0.037191	0.016661	0.004677	0.011843	0.07579	-0.009146	0.001211
173	0.000211	0.002517	-0.002624	0.028265	0.001094	0.028008	0.021721	0.03485	-9.9e-05	0.001108	0.006446	-0.005472	0.002632	0.002878	0.002045	0.00569	0.005459	-0.001301	-0.002408	0.045932	0.033495	-0.0015	-0.006509	0.025041	0.041137	0.001471	0.001578	0.010288	0.018633	0.000563	-0.001517	-0.001704	0.00563	0.038255	0.001607	0.011547	0.014129	0.041659	0.009801	0.002095	0.005826	0.020567	0.032545	0.017745	0.004198	0.012442	0.07386	-0.00922	0.001871
[truncated: 124 more columns]

## Sheet: b
Transcript Length	1	2	3	4	5	6	7	8	9	10	11	12	13	14	15	16	17	18	19	20	21	22	23	24	25	26	27	28	29	30	31	32	33	34	35	36	37	38	39	40	41	42	43	44	45	46	47	48	49
20	0.001606	0.000263	0.000997	0.002214	-0.000938	0.001927	-0.000243	0.001579	8.1e-05	-0.038626	0.004515	0.000992	0.000488	0.004869	0.007771	0.00286	0.011627	0.001951	0.000283	0
21	0.001216	0.000706	0.000271	0.002194	-0.000498	0.003359	0.000545	0.001962	-0.000269	-0.011506	0.005946	0.001041	0.000399	0.002793	0.006776	0.001103	0.007165	0.001468	0.000903	0.001057	0
22	0.002993	0.00171	0.000142	0.008503	8.2e-05	0.013739	0.001043	0.008394	0.000458	-0.005542	0.005849	0.000957	0.000181	0.001998	0.005802	0.000789	0.005406	0.001136	0.000758	0.006209	0.000988	0
23	0.002331	0.001055	0.000133	0.006823	0.000104	0.010726	0.000858	0.007263	0.000829	-0.00425	0.005207	0.00031	8.9e-05	0.00166	0.004747	0.000511	0.003945	0.000944	0.000573	0.007649	0.004563	1.9e-05	0
24	0.001518	-0.000689	0.000233	0.008371	-2.6e-05	0.013196	0.002548	0.010748	0.000521	-0.001916	0.00543	-0.0007	-0.000187	0.001403	0.003001	0.000629	0.002187	0.000606	0.000706	0.007109	0.008585	0.00567	-1.1e-05	0
25	0.002147	-0.001059	0.000556	0.010507	0.000532	0.01705	0.003206	0.013764	0.001072	-0.001892	0.005303	-0.001172	-0.000465	0.00128	0.002672	0.000388	0.001902	0.000629	0.000663	0.007212	0.008022	0.006022	0.000853	0.000127	0
26	0.004924	0.001841	0.000669	0.006626	0.000359	0.01048	0.002363	0.008674	0.001169	0.000877	0.005997	-0.000202	0.000304	-0.000536	0.001604	-0.000967	0.000635	-0.000598	6e-06	0.006112	0.005172	0.002885	0.00131	0.027067	0.000383	0
27	0.00644	0.003361	0.001795	0.009071	0.000466	0.016908	0.007234	0.014475	0.003546	0.002616	0.010062	-0.002181	0.000434	-0.001155	0.000753	-0.001141	0.000757	-0.000325	-0.000108	0.005923	0.003573	0.002272	0.000897	0.037621	0.045893	1.1e-05	0
28	0.006432	0.003778	0.001786	0.012647	-0.000267	0.020245	0.008808	0.019596	0.003052	0.002641	0.01179	-0.002361	0.00085	-0.000515	0.000839	-0.00074	0.000612	-0.001015	2.4e-05	0.005456	0.003564	0.002451	0.001272	0.035449	0.048296	1.1e-05	2e-06	0
29	0.005782	0.003047	0.002322	0.012617	-0.001449	0.012599	0.005947	0.015367	0.002217	0.002062	0.017218	-0.001007	0.000851	0.00233	0.002408	0.001243	0.001722	0.000361	0.000148	0.005945	0.004193	0.002183	0.001789	0.031153	0.042269	0.000231	0.001296	3.5e-05	0
30	0.005136	0.001989	0.001624	0.013131	0.000101	0.024231	0.005238	0.010946	0.002223	0.001581	0.012558	-0.001674	0.000386	0.003564	0.003202	0.001681	0.002089	0.000561	0.000814	0.006058	0.005025	0.002901	0.001583	0.024527	0.0386	0.001297	0.002146	0.010986	0.000169	0
31	0.005174	0.001817	0.001468	0.013319	0.000195	0.024762	0.012034	0.022917	0.003704	0.003642	0.017606	-0.001465	0.0001	0.003727	0.003144	0.001959	0.002254	0.000926	0.000739	0.005589	0.004673	0.00226	0.001273	0.022013	0.035817	0.001176	0.001763	0.011879	0.018944	0	0
32	0.005016	0.001437	0.001377	0.014236	0.000624	0.025607	0.013222	0.017901	0.002512	0.004544	0.018088	-0.001832	0.000672	0.004967	0.003846	0.002622	0.003363	0.00089	0.000909	0.005635	0.004601	0.002313	0.000865	0.018485	0.029995	0.001431	0.001581	0.012152	0.024421	6.6e-05	4.8e-05	0
33	0.004679	0.001744	0.001665	0.015369	0.000339	0.025823	0.01555	0.026681	0.003226	0.004385	0.023264	-0.00068	0.002191	0.006899	0.005629	0.003974	0.004821	0.00071	0.000942	0.006969	0.003973	0.000724	0.000397	0.013523	0.018486	0.001045	0.000162	0.011483	0.019852	0.000704	0.00458	2e-05	0
34	0.004272	0.001794	0.002396	0.014475	0.000297	0.025634	0.015168	0.025911	0.004668	0.005116	0.022166	-0.000789	0.002107	0.0075	0.006295	0.004558	0.005015	0.000922	0.001184	0.007172	0.0038	0.00081	0.000774	0.012973	0.017451	0.001422	0.000371	0.009688	0.017163	0.001024	0.00494	0.0011	2.8e-05	0
35	0.004064	0.001688	0.001856	0.013718	-9e-05	0.026166	0.01579	0.02643	0.005757	0.005555	0.008182	-0.000252	0.001893	0.009122	0.008705	0.006418	0.006343	0.000474	0.000842	0.009544	0.005554	0.000184	0.00105	0.007679	0.012843	0.001497	0.000815	0.004918	0.009758	0.000148	0.003742	0.001934	0.001648	8.1e-05	0
36	0.003603	0.001724	0.001664	0.01401	0.000347	0.026412	0.015274	0.026406	0.005995	0.005147	0.018488	-0.001569	0.001992	0.010159	0.009877	0.007997	0.006963	0.000568	0.000852	0.009584	0.006085	0.000817	0.000632	0.006367	0.010487	0.000529	0.001371	0.002921	0.006941	-0.000374	0.002772	0.001919	0.001944	0.012175	-9e-06	0
37	0.003918	0.001673	0.001362	0.015068	0.000496	0.026705	0.01555	0.02737	0.005992	0.005418	0.018508	-0.002585	0.002433	0.010641	0.010392	0.008597	0.007926	0.000305	0.000724	0.010207	0.006566	0.001284	0.00039	0.006088	0.010192	-0.000119	0.001203	0.002329	0.007364	-0.000705	0.00259	0.001895	0.001514	0.014992	-0.000123	0.000128	0
38	0.00336	0.001249	0.000865	0.013481	-5.4e-05	0.025251	0.014306	0.025964	0.005853	0.006506	0.018916	-0.001449	0.002193	0.009717	0.011205	0.009792	0.008448	0.001401	0.000756	0.010938	0.007897	0.002315	0.000504	0.009812	0.014514	-0.000645	0.000844	0.001728	0.006556	-0.000708	0.001519	0.000173	0.000808	0.0189	0.00052	0.003714	7.3e-05	0
39	0.003513	0.001149	0.00128	0.012939	-0.000217	0.025362	0.013553	0.025633	0.005759	0.006315	0.018346	-0.000389	0.002062	0.009211	0.011087	0.010585	0.009113	0.00205	0.000613	0.010695	0.008161	0.00186	0.000443	0.012073	0.021747	0.002004	0.001024	0.000899	0.005176	-0.000758	0.000959	-0.000369	-0.000753	0.017688	0.000294	0.004538	0.006122	0.000269	0
40	0.003619	0.001029	0.001276	0.013355	-0.000508	0.025591	0.013679	0.026527	0.005558	0.006039	0.018291	-0.000427	0.001938	0.009095	0.011961	0.010906	0.009747	0.002878	0.000817	0.011036	0.008225	0.001362	0.00042	0.012416	0.023566	0.002688	0.000957	0.00074	0.004035	-0.000658	0.000627	-0.000404	-0.000768	0.017269	0.000555	0.003812	0.006528	0.017429	0.000443	0
41	0.003659	0.001495	0.001802	0.015064	0.000563	0.02404	0.012926	0.027417	0.004546	0.004183	0.015381	-0.000317	0.00173	0.007363	0.011213	0.009633	0.009359	0.001967	0.000446	0.01022	0.008223	0.000815	-7e-05	0.014251	0.032868	0.003256	0.001083	0.003801	0.00409	-0.002248	-0.000413	-0.000389	-0.000924	0.015535	-0.000201	0.002567	0.003647	0.026367	0.026107	0.000225	0
42	0.003727	0.001627	0.001644	0.01541	0.00048	0.023566	0.01361	0.029388	0.004262	0.003928	0.014287	-0.000837	0.001827	0.006385	0.01147	0.008983	0.008903	0.002694	0.000613	0.010315	0.009835	0.001404	-8e-06	0.015628	0.035359	0.001952	0.000828	0.006238	0.006829	-0.003544	-0.000736	-0.000756	-0.000544	0.0169	-0.000248	0.00179	0.002856	0.022289	0.036747	0.023717	7.8e-05	0
43	0.003862	0.002195	0.001564	0.014884	0.000314	0.023627	0.013918	0.029027	0.004825	0.003925	0.0144	-0.001249	0.00174	0.005431	0.011532	0.008859	0.009209	0.002752	0.000483	0.009682	0.009514	0.001504	-5.3e-05	0.016872	0.037867	0.001708	0.000712	0.006547	0.010039	-0.003669	-0.000795	-0.001817	-0.001147	0.015673	-0.000351	0.001954	0.002798	0.020808	0.032716	0.025792	0.003443	0.00034	0
44	0.004466	0.002042	0.001489	0.014579	-0.000858	0.025636	0.015178	0.029849	0.005732	0.004995	0.016157	-0.001627	0.001686	0.003708	0.012319	0.009729	0.010079	0.003409	0.001082	0.009043	0.010005	0.001343	6.3e-05	0.020676	0.040768	0.00079	0.00133	0.005942	0.016417	-0.002081	-0.0005	-0.00233	-0.00325	0.01326	-0.001001	0.001889	0.002813	0.019028	0.026543	0.023297	0.011229	0.027342	0.000134	0
45	0.005721	0.003395	0.001563	0.015675	-0.001129	0.028243	0.01456	0.02998	0.005629	0.005598	0.016475	-0.000353	0.001178	0.003595	0.011974	0.01053	0.010167	0.003846	0.001203	0.009298	0.009829	0.00179	0.000442	0.021978	0.04649	0.000725	0.001192	0.006616	0.016432	-0.001196	0.001398	-0.001916	-0.00329	0.011665	-0.001988	0.002039	0.001755	0.019434	0.028507	0.024308	0.013047	0.033342	0.017977	4e-05	0
46	0.005862	0.003259	0.001915	0.016451	-3.9e-05	0.030284	0.014489	0.030479	0.004968	0.006024	0.016223	0.000968	0.001159	0.003682	0.012281	0.011086	0.009535	0.003912	0.001991	0.009474	0.010467	0.001868	0.000445	0.022222	0.052344	0.000398	0.001651	0.007925	0.01592	-0.0013	0.0031	-0.001208	-0.002965	0.010789	-0.002289	0.000551	0.000847	0.019358	0.029015	0.025307	0.01513	0.032031	0.027705	0.004634	2e-06	0
47	0.005914	0.002766	0.002305	0.016381	0.00073	0.030513	0.014327	0.031105	0.003611	0.006223	0.015193	0.001435	0.000707	0.003435	0.01209	0.011804	0.010342	0.003701	0.002042	0.01059	0.011093	0.002108	0.000512	0.021485	0.051976	0.001993	0.001606	0.009241	0.017231	-0.001285	0.00579	-0.001508	-0.002413	0.012829	-0.001543	-0.00042	0.001102	0.018115	0.026089	0.02279	0.01231	0.027356	0.026809	0.005505	-0.0001	0.000125	0
48	0.004363	0.001454	0.002055	0.014064	0.001019	0.02679	0.014833	0.029057	0.003553	0.005288	0.01357	3.1e-05	0.000853	0.002769	0.013396	0.013532	0.011643	0.002991	0.000845	0.010035	0.010671	0.00139	0.000953	0.019308	0.045564	0.002494	0.001947	0.011462	0.019942	-0.002284	0.005521	-0.001354	-0.001171	0.018335	0.00147	-0.002729	0.002195	0.0153	0.019681	0.018813	0.008641	0.021893	0.022863	0.003856	0.00024	0.01924	0.000154	0
49	0.004419	0.001026	0.00241	0.014706	0.000976	0.028909	0.016475	0.031196	0.004135	0.005804	0.013925	9.2e-05	0.000848	0.002626	0.013916	0.013249	0.012039	0.002744	0.000582	0.009981	0.010811	0.00085	0.000983	0.020967	0.046849	0.003158	0.002113	0.012559	0.022565	-0.002374	0.00511	-0.001416	-0.001552	0.018701	0.001307	-0.002772	0.002267	0.014398	0.018588	0.018642	0.00724	0.018606	0.021184	0.003374	0.000103	0.020637	0.018531	9e-06	0
50	0.004683	0.001502	0.001833	0.015807	0.001021	0.029194	0.016289	0.030635	0.004611	0.005967	0.013624	-0.000896	0.000766	0.002882	0.014137	0.013618	0.01127	0.003233	0.000631	0.010317	0.011116	0.001148	0.000991	0.021327	0.045115	0.001853	0.001803	0.011649	0.023447	-0.001983	0.004524	-0.000532	-0.000214	0.020817	0.002348	-0.002189	0.002296	0.014697	0.019459	0.019746	0.006941	0.017439	0.018799	0.003718	0.000542	0.016762	0.022994	0.000417	-1.1e-05
51	0.004743	-0.000486	0.00016	0.01932	0.000984	0.031294	0.01542	0.033881	0.005185	0.00692	0.015936	-0.00279	-0.000971	0.003293	0.016113	0.013105	0.010539	0.004134	0.001439	0.013232	0.012753	0.002998	0.000803	0.021269	0.04341	0.000708	0.002294	0.010358	0.02411	0.000562	0.005865	-0.00018	0.000382	0.024298	0.00265	0.001672	0.003869	0.019489	0.021574	0.023198	0.004758	0.013117	0.014717	0.003647	0.000716	0.008919	0.01846	-0.000336	0.004949
52	0.004409	0.000613	0.000433	0.019729	0.001083	0.03102	0.01501	0.033656	0.005143	0.00687	0.015633	-0.002535	-0.000894	0.003449	0.015127	0.013437	0.011124	0.004556	0.001517	0.013197	0.012563	0.004085	0.00124	0.022349	0.045888	0.00055	0.00224	0.010373	0.024295	0.000498	0.005991	0.000317	0.000972	0.025539	0.002543	0.001897	0.004218	0.02049	0.019849	0.021483	0.007228	0.01316	0.014352	0.003695	0.001156	0.009131	0.019752	8.5e-05	0.005137
53	0.002678	0.000767	-0.000388	0.018445	0.000295	0.028468	0.014275	0.037729	0.005929	0.006284	0.017111	-0.003303	-0.001308	0.00245	0.017308	0.01347	0.014036	0.005465	0.001018	0.013814	0.011502	0.004396	0.00219	0.019069	0.04903	0.000507	0.001205	0.009987	0.025596	-0.00119	0.003615	-0.002876	-0.000614	0.024147	0.002511	0.002378	0.005487	0.024981	0.018081	0.01919	0.011483	0.008374	0.018188	0.004708	0.002296	0.007733	0.019281	-0.00036	0.003879
54	0.00415	0.002346	0.001033	0.015832	0.001219	0.028628	0.016651	0.035234	0.004388	0.005004	0.010367	-0.001636	-0.001346	0.003316	0.016232	0.016097	0.015388	0.005503	0.000951	0.013699	0.011971	0.000901	0.002539	0.017832	0.036654	1.6e-05	0.00252	0.010325	0.026911	-0.002328	0.003449	-0.001771	-0.002188	0.026121	0.000676	0.003167	0.005049	0.024092	0.020525	0.020561	0.025574	0.008764	0.018981	0.003274	0.000635	0.008049	0.016065	-0.003826	0.00302
55	0.005168	0.001431	0.001219	0.015784	0.000749	0.031029	0.018158	0.03651	0.004589	0.005177	0.010669	-0.003808	-0.002128	0.003032	0.016195	0.017048	0.01503	0.005906	0.000781	0.01447	0.013525	0.000277	0.002587	0.017335	0.03397	0.000568	0.003287	0.010906	0.029892	-0.001788	0.004369	-0.001638	-0.002047	0.028992	0.001048	0.003223	0.004221	0.022374	0.021435	0.019913	0.023842	0.009857	0.020338	0.002863	0.000585	0.008141	0.015775	-0.004471	0.003221
56	0.005076	0.000629	0.001731	0.015136	-0.000302	0.029775	0.015036	0.03347	0.004651	0.005217	0.011908	-0.006358	-0.003315	0.002868	0.017446	0.019076	0.016044	0.004797	0.001094	0.01347	0.014577	0.000626	0.000998	0.016304	0.034469	0.001278	0.003244	0.010871	0.025209	-0.004125	0.004459	-0.000466	-0.001978	0.033398	-0.000711	0.004352	0.004489	0.021256	0.01802	0.018827	0.023198	0.007664	0.022966	0.002061	0.000495	0.009275	0.012498	-0.006599	0.002003
57	0.004398	0.001054	0.002227	0.014295	-0.001535	0.028712	0.013053	0.032358	0.005046	0.004721	0.016735	-0.009055	-0.003446	0.001041	0.01925	0.021247	0.01767	0.003961	0.000436	0.012399	0.016587	0.000151	0.000378	0.014969	0.034005	0.001882	0.002391	0.012637	0.023246	-0.004987	0.003954	-0.00037	-0.002764	0.039334	0.001346	0.003953	0.005106	0.019549	0.0141	0.01091	0.017483	0.003508	0.027548	0.001687	0.001742	0.008582	0.009321	-0.005308	-0.00102
58	0.003667	0.000784	0.002256	0.014227	-0.002159	0.02752	0.01153	0.032092	0.004079	0.004703	0.017736	-0.007952	-0.003566	0.000411	0.021137	0.021181	0.018542	0.003201	0.000613	0.011977	0.016353	1.8e-05	0.000414	0.015675	0.033836	0.002042	0.002215	0.01303	0.021363	-0.00611	0.003478	-0.000838	-0.003509	0.041431	0.000908	0.003913	0.005768	0.021845	0.014077	0.01135	0.018139	0.002444	0.027735	0.002509	0.001955	0.009728	0.009277	-0.006744	-0.001847
59	0.003107	0.001905	0.000927	0.013503	-0.002768	0.028283	0.011209	0.033318	0.004208	0.004457	0.019178	-0.006032	-0.00138	-0.000644	0.022091	0.021251	0.018329	0.003108	0.000247	0.012583	0.016744	-3.6e-05	0.000382	0.016428	0.03121	0.002085	0.002313	0.01524	0.026231	-0.003346	0.002884	-0.002168	-0.00442	0.044822	0.002491	0.002745	0.006211	0.023973	0.012844	0.006832	0.013016	0.0023	0.027374	0.004891	0.003757	0.01268	0.011835	-0.004917	-0.003112
60	0.004432	0.002547	0.001847	0.016893	-0.000967	0.028141	0.013651	0.033516	0.005315	0.004802	0.018345	-0.005061	-0.001075	0.001012	0.019874	0.023072	0.019665	0.004557	0.00073	0.011375	0.015735	0.000304	0.000583	0.016621	0.031905	0.003244	0.001677	0.014237	0.025901	-0.004164	0.003173	-0.001954	-0.002519	0.049983	0.001317	0.004033	0.005832	0.024064	0.009227	0.004494	0.012104	0.003342	0.033195	0.00855	0.003401	0.021626	0.016046	-0.010512	-0.00302
61	0.005074	0.003188	0.001628	0.017682	-0.000635	0.027656	0.016468	0.033929	0.005939	0.005066	0.018281	-0.007462	-0.000901	0.001743	0.019213	0.023586	0.019569	0.005489	0.000662	0.012119	0.014827	0.000607	0.000256	0.015571	0.034038	0.002644	0.001547	0.013548	0.025307	-0.003066	0.00261	-0.002043	-0.001668	0.049676	0.002328	0.003963	0.00599	0.023366	0.008418	0.003461	0.011882	0.002936	0.035112	0.009012	0.003009	0.021457	0.016548	-0.009183	-0.002563
62	0.005001	0.002619	0.002746	0.017547	0.000228	0.026901	0.016595	0.035828	0.005858	0.005251	0.018662	-0.007681	-0.001722	0.001839	0.01871	0.022856	0.021296	0.005716	0.000994	0.01312	0.015864	0.000349	-0.000297	0.016096	0.032733	0.001955	0.001443	0.01291	0.024369	-0.003142	0.001655	-0.00216	-0.003034	0.053497	0.001723	0.005294	0.006508	0.02288	0.00865	0.003746	0.01234	0.003168	0.034661	0.008391	0.00366	0.022108	0.017262	-0.008261	-0.000754
63	0.004186	0.001996	0.001792	0.017548	0.001217	0.028528	0.017642	0.035142	0.006452	0.005981	0.018813	-0.008618	-0.002068	0.000857	0.020774	0.025106	0.022026	0.006723	0.000648	0.013388	0.016265	0.001472	0.000821	0.016108	0.032167	0.000945	0.001418	0.012947	0.024192	-0.001452	0.00059	-0.00194	-0.002948	0.055233	0.001591	0.0072	0.006929	0.023805	0.007542	0.004622	0.010417	0.0007	0.033115	0.008558	0.004116	0.020281	0.019973	-0.00642	0.001154
64	0.004084	0.001655	0.002547	0.018047	0.001679	0.02902	0.017735	0.034995	0.006454	0.006113	0.020222	-0.007391	-0.002234	0.000686	0.021026	0.025284	0.022387	0.006658	0.000804	0.014082	0.017171	0.001568	0.000817	0.016336	0.030797	0.001141	0.001711	0.013307	0.024737	-0.00193	0.000873	-0.00145	-0.003279	0.0559	0.001708	0.008092	0.006565	0.024524	0.007454	0.004855	0.009914	0.001089	0.033607	0.008499	0.00433	0.020137	0.020952	-0.006105	0.001125
65	0.004686	0.001969	0.002302	0.018438	0.001663	0.03224	0.019012	0.033162	0.006414	0.005193	0.021383	-0.008311	-0.002232	0.000943	0.022749	0.025187	0.022183	0.007044	5.2e-05	0.014264	0.017781	0.001376	0.001299	0.016105	0.03123	0.000411	0.001316	0.013676	0.023273	-0.001438	0.000664	-0.000574	-0.001211	0.058193	0.001227	0.008427	0.007115	0.025701	0.005929	0.004261	0.008465	-2e-06	0.033608	0.008634	0.004487	0.020358	0.024336	-0.005048	0.001391
66	0.005288	0.001722	0.003479	0.019418	0.001404	0.033461	0.019605	0.033793	0.006758	0.004961	0.021567	-0.008961	-0.001752	0.001911	0.020651	0.022663	0.021734	0.006132	0.000251	0.01645	0.01857	0.000521	0.000249	0.017223	0.030252	-0.000383	0.002606	0.013191	0.02426	-0.001435	0.000607	0.000335	-0.001783	0.061685	0.000591	0.008892	0.007568	0.0268	0.004305	0.003133	0.008423	0.000512	0.033393	0.008139	0.004336	0.021734	0.027583	-0.003733	0.003079
67	0.005156	0.002142	0.002308	0.018553	0.001193	0.033927	0.018566	0.0355	0.006886	0.005317	0.021109	-0.009798	-0.001594	0.002137	0.018912	0.022116	0.022484	0.006043	0.000282	0.017074	0.018102	0.001036	3e-05	0.016927	0.031542	-0.000424	0.002319	0.013239	0.023976	-0.002232	0.000362	0.000111	-0.001276	0.062965	0.00049	0.008568	0.007662	0.026769	0.004447	0.002888	0.00868	0.000754	0.032535	0.008004	0.00397	0.022009	0.028301	-0.003464	0.00395
68	0.004855	0.002053	0.001745	0.018561	0.000376	0.032238	0.018262	0.037302	0.006963	0.00571	0.021473	-0.01073	-0.000995	0.002921	0.016536	0.021253	0.023404	0.005834	0.000283	0.017601	0.016688	0.001815	2.1e-05	0.018056	0.031029	0.000769	0.002188	0.011957	0.025767	-0.002197	0.000659	-0.000152	-0.000362	0.062372	0.000888	0.008247	0.007522	0.02623	0.003715	0.001964	0.009267	0.002073	0.031562	0.007938	0.002561	0.02065	0.030003	-0.003885	0.004721
69	0.004744	0.002452	0.000743	0.017877	0.000229	0.031972	0.017416	0.037604	0.006729	0.005733	0.023009	-0.011091	-0.000912	0.003546	0.016265	0.020648	0.024128	0.006353	0.000171	0.018286	0.016395	0.002647	0.000232	0.018027	0.031826	0.001807	0.001132	0.012127	0.025641	-0.00247	0.001001	-0.000638	0.000783	0.061915	0.001111	0.007671	0.007515	0.025882	0.003716	0.001529	0.009266	0.00252	0.033034	0.007525	0.002556	0.020713	0.032504	-0.004452	0.004889
70	0.004926	0.002045	0.001518	0.018906	0.00026	0.032787	0.018406	0.038585	0.00741	0.005831	0.024202	-0.011178	-0.000725	0.002777	0.017448	0.020042	0.023456	0.006658	-0.000125	0.018391	0.017118	0.002996	0.000206	0.018654	0.03138	0.00254	0.001001	0.011946	0.027251	-0.001668	0.000685	-0.000699	0.001071	0.060148	0.001766	0.008135	0.008629	0.026778	0.003362	0.001139	0.009661	0.001344	0.032927	0.00772	0.002407	0.01961	0.03385	-0.00431	0.0048
71	0.004629	0.001199	0.002267	0.01868	0.002655	0.038681	0.018832	0.040553	0.008953	0.006449	0.024209	-0.010457	-0.001509	0.000109	0.017684	0.01686	0.01912	0.007051	-0.000216	0.022296	0.019064	0.002844	-0.000532	0.018755	0.03208	0.002	0.002123	0.012644	0.029038	-0.002596	-0.000423	-0.000377	-0.001717	0.057952	0.001872	0.007471	0.009033	0.028984	0.005403	-0.000407	0.009637	-0.000293	0.03272	0.006313	0.003241	0.018165	0.037574	-0.00099	0.005582
72	0.004679	0.00039	0.002224	0.019044	0.001951	0.039919	0.021398	0.04233	0.009308	0.00618	0.020379	-0.008697	-0.002223	0.000769	0.016687	0.017526	0.018182	0.004655	-0.000717	0.022216	0.018146	0.003277	4e-06	0.019397	0.034212	0.001469	0.001612	0.013786	0.027353	-0.003419	-0.000654	-0.000632	-0.000304	0.062389	0.002674	0.007368	0.008841	0.028985	0.003997	0.002295	0.010062	0.000216	0.032171	0.006986	0.002819	0.017681	0.040382	-0.001934	0.004755
73	0.004438	0.00024	0.000865	0.020442	0.000457	0.038993	0.022818	0.040634	0.008868	0.005571	0.018686	-0.007147	-0.002402	0.001105	0.016607	0.019018	0.017654	0.003186	-0.001127	0.022526	0.017356	0.003079	0.000456	0.022012	0.033507	0.000376	0.001487	0.0138	0.028367	-0.001713	0.000259	-0.000461	0.000144	0.065238	0.001973	0.007282	0.008577	0.02764	0.003903	0.002781	0.010345	0.001401	0.030845	0.006059	0.002857	0.018446	0.043404	-0.002905	0.004238
74	0.00442	0.001177	0.001622	0.02201	0.000311	0.034929	0.021243	0.035915	0.007945	0.004824	0.01914	-0.009081	-0.002171	0.001135	0.016673	0.01803	0.016943	0.004218	-0.00095	0.025457	0.017126	0.003232	6.5e-05	0.02218	0.035061	0.000992	0.002023	0.013145	0.027388	-0.001626	0.002225	-0.00086	0.001034	0.065919	0.003358	0.009311	0.008053	0.027099	0.004142	0.004104	0.009921	0.002115	0.03003	0.005683	0.002492	0.019907	0.044886	-0.004615	0.004671
75	0.00348	0.001311	0.002341	0.021107	-0.000694	0.031752	0.019692	0.031298	0.008153	0.005083	0.018122	-0.01299	-0.002509	0.00067	0.019396	0.017578	0.015904	0.004843	-0.000844	0.026916	0.01784	0.003033	-7.8e-05	0.02369	0.03511	0.001841	0.003317	0.013448	0.027592	-0.000702	0.002755	-3e-06	-0.001538	0.05842	0.001594	0.009346	0.007569	0.025101	0.005846	0.004188	0.011596	0.003292	0.026579	0.004938	0.000942	0.019892	0.043915	-0.001877	0.003571
76	0.003775	0.001684	0.002817	0.019679	0.000231	0.031776	0.018853	0.032184	0.007679	0.004042	0.015805	-0.012242	-0.002296	0.000672	0.017017	0.015753	0.013381	0.004669	-0.000103	0.029531	0.017884	0.002497	0.000653	0.025046	0.036199	0.002667	0.004327	0.013801	0.028991	-0.000443	0.003272	0.001392	-0.002011	0.056468	0.001745	0.008807	0.007162	0.024128	0.006761	0.005151	0.011074	0.002883	0.026475	0.005114	0.000371	0.018836	0.046175	-0.002898	0.00314
77	0.003063	0.002713	0.002429	0.017549	0.000673	0.030727	0.016107	0.032836	0.00676	0.004636	0.014281	-0.010748	-0.002205	0.000679	0.014552	0.014143	0.012269	0.003686	0.000139	0.030889	0.019858	0.003349	0.001566	0.027609	0.035988	0.003776	0.003093	0.013779	0.030096	-0.001016	0.002033	0.002209	-0.001303	0.05417	-9.7e-05	0.005998	0.00744	0.023406	0.006023	0.007144	0.012828	0.001999	0.025959	0.004543	0.001252	0.016077	0.047846	-0.002636	0.00169
78	0.004756	0.003383	0.002462	0.017601	0.002562	0.03113	0.015177	0.035097	0.005254	0.004344	0.01477	-0.00893	-0.000861	4e-06	0.008708	0.010316	0.010581	0.00348	-0.000143	0.036065	0.021654	0.003018	0.001319	0.030268	0.037572	0.003118	0.002194	0.01301	0.033998	-0.002005	0.002502	0.001776	0.000797	0.05713	0.000717	0.005821	0.007964	0.024537	0.005362	0.007111	0.012363	0.001712	0.024277	0.004631	0.002765	0.016486	0.051767	-0.004258	0.001025
79	0.003814	0.002725	0.002969	0.017174	0.004011	0.031593	0.015274	0.031622	0.005519	0.004832	0.014737	-0.010345	-0.002869	7e-06	0.009098	0.009551	0.011227	0.00373	-0.001163	0.037687	0.02226	0.003989	0.000559	0.030107	0.040299	0.005174	0.00088	0.013891	0.031688	-0.004287	0.002502	0.001017	0.000998	0.056987	-0.000832	0.003516	0.008223	0.026585	0.004503	0.006883	0.013189	0.003803	0.024088	0.004825	0.003969	0.017142	0.049273	-0.004054	0.000955
80	0.006339	0.002271	0.002112	0.015972	0.000747	0.031915	0.017192	0.036022	0.007477	0.003687	0.010985	-0.008244	-0.001962	0.000151	0.005535	0.008122	0.010402	0.003864	-0.002343	0.039471	0.019824	0.002152	0.000398	0.031125	0.041932	0.002419	0.000293	0.013683	0.03422	-0.001043	0.003738	-0.000389	-0.002098	0.061402	0.001524	0.009829	0.008934	0.02823	0.005073	0.005372	0.012512	0.006228	0.025357	0.007185	0.001091	0.021357	0.059231	-0.004387	-0.000384
81	0.005148	0.002639	0.002247	0.015729	0.000317	0.030708	0.015063	0.033167	0.007808	0.003168	0.00965	-0.005375	-0.002463	-0.000601	0.006159	0.007252	0.008305	0.00227	-0.001547	0.042307	0.018635	0.001716	0.001387	0.031978	0.044582	0.004339	0.001787	0.012721	0.030785	6.7e-05	0.003156	0.00146	-0.004717	0.061409	0.004977	0.010127	0.007127	0.030224	0.004832	0.006223	0.013568	0.00521	0.025473	0.005964	0.002213	0.022738	0.063034	-0.006171	-0.000983
82	0.004233	0.002435	0.001341	0.017898	-0.000116	0.030972	0.016477	0.033443	0.008063	0.00205	0.010217	-0.006247	-0.001553	-0.000281	0.004187	0.007179	0.006904	0.002695	-0.000938	0.041078	0.019159	0.002077	0.00099	0.032401	0.046286	0.00227	0.00284	0.010648	0.027548	-4.8e-05	0.002285	0.000184	-0.00389	0.067273	0.005412	0.010334	0.006788	0.029469	0.005398	0.003928	0.01339	0.003921	0.026252	0.006633	0.001394	0.020415	0.070811	-0.005515	-0.000685
83	0.004319	0.002017	0.001307	0.01834	-0.000362	0.032194	0.016269	0.031627	0.008107	0.002489	0.011289	-0.006279	-0.002063	-0.001174	0.005201	0.00599	0.005641	0.002545	1.4e-05	0.040495	0.020864	0.002491	0.000306	0.036229	0.045381	0.003072	0.004005	0.010484	0.027652	-0.002497	0.000876	0.000726	-0.001839	0.064716	0.004765	0.008478	0.006657	0.029515	0.003041	0.001253	0.011414	0.002484	0.023589	0.004402	0.001345	0.01891	0.069582	-0.003549	-0.000634
84	0.003592	0.002019	0.000175	0.018163	0.000396	0.031356	0.015845	0.03165	0.007332	0.003056	0.010873	-0.006325	-0.001799	-0.000717	0.004988	0.007421	0.00604	0.002105	0.000219	0.040277	0.022653	0.00363	0.000393	0.03752	0.044774	0.001397	0.004061	0.011958	0.026041	-0.001313	0.00033	0.000328	1.3e-05	0.06441	0.002595	0.007611	0.006858	0.029216	0.001797	0.000637	0.011928	0.001407	0.025486	0.004446	0.000534	0.01917	0.068505	-0.000938	0.000137
85	0.003868	0.001701	9.2e-05	0.018653	0.000752	0.030999	0.016658	0.031149	0.007173	0.003658	0.009947	-0.004504	-0.001617	-0.000606	0.004295	0.005644	0.005351	0.002016	0.00068	0.04205	0.025012	0.004031	0.000536	0.036496	0.044841	0.000732	0.003056	0.012888	0.028535	-0.001434	0.000579	0.000231	0.000608	0.062834	0.000456	0.006654	0.007209	0.028591	0.001366	0.002085	0.009597	0.00031	0.024903	0.0045	0.001544	0.020367	0.066921	0.000951	0.001004
86	0.004606	0.001472	-0.000412	0.01881	0.001837	0.028961	0.016505	0.030318	0.006342	0.003981	0.007677	-0.003957	-0.000999	-8e-06	0.004182	0.005327	0.005019	0.000783	0.000699	0.042953	0.025191	0.003949	0.000931	0.034534	0.045455	-0.000925	0.002549	0.013778	0.028546	0.000169	0.000947	-0.000731	0.000535	0.065736	0.000298	0.006551	0.007288	0.027869	0.00153	0.001848	0.009839	-0.000449	0.026112	0.00505	0.001653	0.021748	0.0668	7.1e-05	0.000895
87	0.006594	0.00146	-4.3e-05	0.020158	0.000828	0.02834	0.016585	0.02946	0.005551	0.00282	0.007097	-0.001946	-0.000645	0.000364	0.003256	0.004049	0.004308	0.000477	0.000679	0.041466	0.025143	0.004579	0.000279	0.033468	0.046846	-0.000917	0.001391	0.013942	0.030139	-0.000763	0.001335	-0.000681	-9.7e-05	0.066817	0.000874	0.007236	0.007438	0.027678	0.001693	0.001113	0.00864	0.00011	0.024129	0.005845	0.002109	0.022843	0.064891	-0.000884	-6.8e-05
88	0.007537	0.001822	-2.6e-05	0.018921	0.001007	0.02727	0.012429	0.02774	0.004528	0.00241	0.007021	-0.002153	0.000588	9.2e-05	0.00309	0.005913	0.004913	-0.000661	0.00036	0.04073	0.02431	0.005186	-0.000227	0.033522	0.045198	0.000152	0.000982	0.014628	0.028264	-0.001132	0.000969	-0.000322	-0.00118	0.067715	0.003049	0.008959	0.006375	0.029062	0.000729	-0.000457	0.010767	0.001075	0.024805	0.005844	0.001634	0.023737	0.062759	-0.002461	-0.001583
89	0.006611	0.001233	0.000666	0.017576	0.000696	0.026939	0.013986	0.029689	0.003812	0.001649	0.007168	-0.001271	0.000119	0.000288	0.002754	0.007789	0.004494	0.000286	0.000735	0.042834	0.02508	0.005682	-3e-05	0.032972	0.050334	0.002082	0.001575	0.013888	0.029228	-0.004198	0.002439	0.0006	-0.000113	0.068453	0.001487	0.008708	0.005514	0.028833	0.000645	0.000144	0.00903	0.003109	0.024834	0.005678	0.000966	0.025622	0.0582	-0.001954	-0.000351
90	0.00565	0.001945	0.001824	0.015763	0.000845	0.028258	0.013265	0.029338	0.004265	0.002083	0.005873	-0.002091	0.000882	0.0004	0.003323	0.007728	0.004469	0.001183	0.000955	0.043011	0.025211	0.004212	-7e-05	0.033268	0.050103	0.003409	0.002005	0.014025	0.02985	-0.004898	0.002864	-0.000108	0.000615	0.067383	0.002068	0.007408	0.005596	0.028869	0.001277	0.000214	0.008577	0.004103	0.025158	0.006344	0.000985	0.024131	0.05762	-0.003385	0.001005
91	0.006112	0.00116	0.002175	0.015296	0.000106	0.029541	0.015056	0.030876	0.004509	0.001957	0.006081	-0.001533	-0.000215	0.000723	0.004898	0.006361	0.003908	0.001721	0.00078	0.041179	0.023573	0.002911	0.000459	0.03395	0.050652	0.002375	0.001969	0.014557	0.031242	-0.004762	0.002544	-9.4e-05	0.001053	0.069108	0.001245	0.008498	0.007346	0.026984	0.001694	0.001115	0.009961	0.002658	0.024239	0.006248	3.5e-05	0.025012	0.059232	-0.003232	0.000876
92	0.005308	0.001381	0.003812	0.016471	-0.001606	0.029065	0.014985	0.029473	0.004856	0.001968	0.009559	0.000187	2.3e-05	0.002522	0.005524	0.004393	0.00418	0.00327	0.000979	0.037602	0.024123	0.001535	-0.001124	0.03592	0.051776	0.000369	-0.000169	0.017072	0.0317	-0.004419	-0.000263	-0.001559	-0.000343	0.070088	0.002217	0.008212	0.010287	0.024743	0.003662	0.001837	0.011054	0.001269	0.020918	0.00572	0.000318	0.018548	0.063228	0.000555	0.000653
93	0.004824	0.00146	0.002875	0.016905	0.000248	0.028948	0.014675	0.030032	0.00548	0.002917	0.009162	-0.001758	0.00066	0.002267	0.004566	0.003883	0.005179	0.002737	0.001079	0.041771	0.025748	0.004504	-0.000941	0.033312	0.053698	-0.00017	-0.000309	0.015523	0.028416	-0.001779	0.000686	-0.000466	-0.001224	0.068486	0.004336	0.008555	0.008663	0.027914	0.002584	0.001203	0.006967	0.003007	0.023905	0.004063	0.000177	0.017791	0.059011	-0.001155	0.000289
94	0.005264	0.001471	0.001799	0.016397	0.000516	0.029434	0.015262	0.030159	0.006114	0.003259	0.009369	-0.00072	0.001118	0.002044	0.004146	0.003808	0.005811	0.002706	0.000956	0.041972	0.025796	0.00511	-0.001362	0.036003	0.054005	-0.000992	-5.8e-05	0.015241	0.028738	-0.001353	0.000905	-0.000707	-0.000893	0.068	0.003507	0.008711	0.007648	0.02897	0.00167	0.000737	0.006714	0.002413	0.024654	0.004153	-7.5e-05	0.018352	0.059233	-0.000697	0.000213
95	0.004847	0.001684	0.001857	0.016909	0.001175	0.029851	0.015549	0.030571	0.006183	0.002677	0.008936	-0.000472	0.000914	0.001654	0.004066	0.003838	0.00544	0.003031	0.000616	0.041507	0.025971	0.004999	-0.001423	0.037551	0.054802	-0.001148	0.000114	0.014889	0.029117	-0.000483	0.001204	-9.7e-05	-0.001065	0.069834	0.00385	0.009299	0.007849	0.028902	0.001216	0.000747	0.007675	0.002359	0.024507	0.00412	0.00012	0.018999	0.058687	-0.001543	0.0003
96	0.005819	0.001577	0.001742	0.016876	0.001024	0.030976	0.017117	0.030683	0.006861	0.002149	0.007997	0.00033	0.000121	0.001101	0.003752	0.003736	0.004662	0.002862	0.000586	0.040668	0.025019	0.005751	-0.001758	0.041431	0.056547	-0.001949	-3.1e-05	0.01386	0.030795	-0.000359	0.001289	-5.8e-05	-0.001235	0.071269	0.002528	0.009363	0.008186	0.027929	0.001443	0.000928	0.008358	0.002199	0.025522	0.004923	-0.000176	0.019233	0.061725	-0.000963	0.000998
97	0.005637	0.002492	0.002331	0.017968	0.001101	0.030285	0.017836	0.03103	0.007039	0.001291	0.006858	-4.1e-05	-8.8e-05	0.001097	0.004478	0.003874	0.003661	0.003228	0.000288	0.04186	0.024739	0.005512	-0.001159	0.040872	0.060621	-0.000999	-0.000133	0.013144	0.029762	-0.000665	0.001701	0.001231	-0.002145	0.070342	0.003012	0.009659	0.008592	0.028225	0.001046	0.000743	0.008126	0.002983	0.025314	0.003797	-0.000671	0.018901	0.0615	-0.003145	0.001087
98	0.007706	0.002937	0.00293	0.017231	0.000803	0.030904	0.018703	0.030903	0.008707	0.001606	0.005795	-0.000323	-0.000629	0.000593	0.004866	0.004287	0.00351	0.002658	0.000405	0.04403	0.024707	0.006551	-0.001139	0.041453	0.060569	-0.001889	-0.000452	0.013381	0.028926	-0.001709	0.001121	0.001609	-0.002297	0.067647	0.002221	0.008952	0.007856	0.028923	0.001648	0.000719	0.006866	0.003183	0.028037	0.004559	-0.001438	0.018729	0.062734	-0.00382	0.001496
99	0.007214	0.003997	0.00171	0.015462	0.001536	0.027978	0.018405	0.032992	0.008788	0.001554	0.007033	-0.002333	0.000798	0.000555	0.00456	0.006506	0.004446	0.002792	0.00027	0.043644	0.025472	0.00439	-0.00042	0.044887	0.064949	-0.00414	-0.001591	0.014472	0.027909	-0.004559	0.000985	0.001125	-0.002738	0.069076	0.002966	0.010481	0.005929	0.027427	0.000212	-0.000227	0.008402	0.001297	0.027642	0.003973	-0.000643	0.020686	0.060327	-0.005409	8.7e-05
100	0.009242	0.004553	0.001818	0.015229	0.001684	0.026397	0.014762	0.033139	0.008177	0.003654	0.010854	-0.00415	0.000647	-5.3e-05	0.003568	0.008425	0.004701	0.000977	-2e-06	0.043601	0.024566	0.004881	-0.0007	0.050027	0.062284	-0.009264	-0.000951	0.016236	0.026376	-0.004823	3.2e-05	-0.002231	-0.001837	0.070691	0.004478	0.008235	0.006638	0.025449	0.003197	0.002025	0.007081	-0.000637	0.025567	0.007359	0.000299	0.02271	0.06064	-0.004009	-0.000537
101	0.008812	0.005019	0.001284	0.015433	0.001771	0.027412	0.01318	0.033376	0.0083	0.002894	0.009587	-0.002342	0.001011	0.001293	0.004037	0.008325	0.006098	0.001351	0.000666	0.040036	0.023415	0.004653	0.000389	0.050145	0.06881	-0.005705	-0.001717	0.015197	0.027641	-0.005074	0.002153	-0.004002	-0.00245	0.06654	0.004634	0.009649	0.00575	0.025673	0.004535	0.001134	0.00878	-0.001247	0.024763	0.007783	0.001235	0.024086	0.061939	-0.004568	-0.000995
102	0.009245	0.004724	0.001514	0.018693	0.000913	0.031488	0.014813	0.03247	0.008517	0.003124	0.009393	0.000568	0.000562	0.002255	0.004455	0.006303	0.005926	0.002196	-0.000105	0.045923	0.022155	0.006818	0.000683	0.045972	0.064146	-0.004356	0.000265	0.01478	0.028115	-0.004944	0.002248	-0.005105	-0.00252	0.066362	0.004362	0.008451	0.005392	0.02948	0.005065	0.002664	0.007717	-0.002154	0.023633	0.006735	0.000359	0.022487	0.064	-0.006008	-0.000822
103	0.011122	0.005994	0.003086	0.018783	0.000111	0.035138	0.018977	0.032612	0.008036	0.003916	0.005524	0.001744	0.000786	0.00223	0.003859	0.010562	0.005009	0.003189	0.001601	0.046071	0.0234	0.004527	-0.0015	0.041295	0.058769	-0.001653	0.000513	0.01584	0.030002	-0.003591	0.000397	-0.006011	-0.003368	0.070544	0.004181	0.008703	0.004191	0.031456	0.003593	-0.000783	0.006199	-0.002042	0.025497	0.008192	0.000995	0.02188	0.067286	-0.004355	0.000647
104	0.007128	0.003283	0.002833	0.016471	-0.000919	0.035465	0.020576	0.032786	0.007031	0.004479	0.006729	-0.00026	0.000274	-0.000519	0.003164	0.007692	0.00239	0.002033	-3.2e-05	0.046975	0.021949	0.004882	0.000173	0.035918	0.045067	-0.003043	0.001768	0.01736	0.030936	-0.004754	0.000796	-0.00256	-0.003653	0.069838	0.002913	0.008469	0.007441	0.034172	0.003452	-0.000352	0.006042	-1.7e-05	0.02363	0.007555	-9.8e-05	0.02274	0.068149	-0.005603	-3.3e-05
105	0.005419	0.003177	0.00326	0.017681	3.4e-05	0.03216	0.018779	0.031975	0.007187	0.003534	0.006873	-0.001384	-0.000963	-0.0001	0.002513	0.006957	0.00196	0.001367	0.000353	0.04602	0.023593	0.004196	-0.001342	0.034386	0.03919	-0.004129	0.002225	0.018362	0.033843	-0.002747	0.001053	-0.001177	-0.004695	0.068549	0.00312	0.008443	0.008262	0.029649	0.001754	-0.000989	0.004031	0.000675	0.025435	0.006114	0.00072	0.023539	0.066188	-0.004476	0.000405
106	0.003063	0.001647	0.002588	0.017847	0.000321	0.031876	0.017646	0.034599	0.006523	0.003221	0.007199	-0.002153	-0.000843	-7e-05	0.001789	0.00439	0.002263	0.001765	0.000857	0.04642	0.025414	0.004967	-0.000265	0.029626	0.031516	-0.002781	0.001012	0.017227	0.033912	-0.003333	0.001501	-0.001183	-0.003328	0.067358	0.003021	0.008149	0.00835	0.028107	0.001328	-0.000459	0.005196	5.9e-05	0.024171	0.004133	0.000585	0.020914	0.075156	-0.004829	0.000377
107	0.003416	0.002233	0.002678	0.019452	0.000722	0.030566	0.017523	0.034385	0.005382	0.002206	0.007409	-0.002281	-0.000686	0.000569	0.002112	0.004448	0.002529	0.0021	0.002324	0.04606	0.027663	0.004733	-0.001564	0.026227	0.029064	-0.002405	-0.000292	0.016856	0.03455	-0.002137	0.000605	-0.002033	-0.003666	0.067	0.002673	0.007181	0.007808	0.023927	0.000109	0.000273	0.004284	-0.000482	0.024183	0.002072	0.000784	0.019646	0.078172	-0.002694	0.000829
108	0.005023	0.001985	0.00218	0.020253	-4.1e-05	0.031613	0.018604	0.032995	0.006005	0.002253	0.005705	-0.00054	0.000548	0.000399	0.003119	0.003155	0.003706	0.002037	0.002366	0.043709	0.0239	0.005083	-0.000904	0.024194	0.027005	-0.001143	0.0001	0.016201	0.033852	-0.001588	-0.000361	-0.001453	-0.001599	0.067696	0.000971	0.008297	0.007183	0.027354	0.002563	-0.000437	0.00647	0.001717	0.022957	0.002279	0.000876	0.018215	0.083557	-0.002535	0.000597
109	0.00438	0.003315	0.003883	0.018901	-0.000379	0.029355	0.020158	0.030492	0.005764	0.000951	0.005647	-0.000364	0.000974	-0.000124	0.002193	0.002725	0.003063	0.002337	0.001539	0.044892	0.025316	0.004252	-0.001442	0.022639	0.022751	-0.002905	0.000447	0.018215	0.035374	-0.001681	-0.000405	-0.000184	-0.002577	0.072007	-0.00086	0.007667	0.006897	0.02657	0.00262	-0.000784	0.00649	0.002389	0.023039	0.002701	0.001461	0.021302	0.083574	-0.001312	-0.000263
110	0.00494	0.002823	0.002902	0.01731	0.000202	0.030652	0.020344	0.032587	0.006582	0.001334	0.005777	-0.001314	0.000862	5e-06	0.00172	0.003558	0.002686	0.002148	0.000724	0.04663	0.025828	0.005222	-0.000454	0.019407	0.016129	-0.003842	0.0018	0.016773	0.036405	-0.001804	0.000106	0.000212	-0.001376	0.071767	-0.000554	0.006869	0.006759	0.029448	0.00109	4.4e-05	0.006334	0.002168	0.023057	0.003658	0.001406	0.023367	0.085319	-0.002543	0.000908
111	0.004508	0.002104	0.003214	0.014617	0.000406	0.030525	0.020428	0.034909	0.006286	0.001149	0.006883	-0.002728	0.000672	-0.000518	0.000461	0.003282	0.002153	0.002438	0.000546	0.04958	0.030192	0.004563	0.000177	0.013714	0.00839	-0.003443	0.000815	0.01733	0.038873	-0.001829	0.000644	0.000442	-0.002371	0.072208	0.000202	0.00489	0.006724	0.028905	0.000209	0.000814	0.006927	0.001114	0.021193	0.004231	-7.5e-05	0.025691	0.088584	-0.00241	0.001477
112	0.005387	0.000983	0.001406	0.013995	0.0005	0.032882	0.020709	0.035436	0.007471	0.001176	0.00768	-0.002227	-0.000155	-0.000511	0.002875	0.003704	0.003823	0.001398	0.000575	0.04504	0.026588	0.00579	7.6e-05	0.01093	0.009218	-0.002535	0.001237	0.015088	0.042385	-0.001247	0.000964	0.000982	-0.001834	0.066217	0.002641	0.004697	0.006866	0.029346	0.000384	0.001073	0.007276	0.001761	0.021042	0.004432	-0.000445	0.024547	0.082222	-0.002665	0.002326
113	0.005501	0.001135	0.00429	0.016797	-0.00262	0.029785	0.018348	0.030092	0.005745	0.002346	0.00561	-0.002487	-0.001171	-0.000763	0.00281	0.002025	0.003837	0.000585	-0.000169	0.040061	0.02132	0.003109	-0.001217	0.012812	0.01142	0.001348	0.000437	0.019314	0.046158	-0.000325	0.000994	0.002175	-0.002932	0.065184	0.004003	0.007668	0.007491	0.024649	0.004067	-0.004206	0.009013	0.00248	0.017886	0.005512	-0.000834	0.018976	0.073145	-0.001964	0.000596
114	0.003844	0.00294	0.004895	0.016466	-0.00358	0.027397	0.017868	0.030049	0.004668	0.001657	0.006661	-0.003549	-0.001767	-0.000722	0.00477	0.002504	0.003464	0.000316	-0.001281	0.035735	0.014302	0.004258	-0.005871	0.010341	0.011066	0.003173	0.000441	0.018133	0.053141	-0.002995	0.000217	0.002388	-0.003347	0.064335	0.002942	0.008223	0.008977	0.023485	0.003292	-0.002014	0.008542	0.002621	0.017321	0.004844	0.000492	0.01829	0.072004	-0.002551	-0.000426
115	0.006081	0.003121	0.003738	0.016412	-0.00261	0.02834	0.016942	0.030449	0.007184	0.001175	0.00548	-0.003113	0.000445	0.000503	0.003856	0.004377	0.003385	0.001	-0.001351	0.02769	0.01441	0.003132	-0.003188	0.009647	0.008327	0.003027	-0.001488	0.020806	0.073028	-0.004099	0.001212	-0.000103	-0.003378	0.063829	0.000736	0.007916	0.005388	0.018533	0.002165	-0.000103	0.006756	-0.001548	0.01473	0.002767	0.001426	0.016741	0.069948	-0.00229	-1.9e-05
116	0.005806	0.002547	0.002242	0.015724	-0.001379	0.030361	0.01784	0.030904	0.007375	0.001789	0.006259	-0.000945	-0.000553	-0.000684	0.003128	0.003088	0.003279	0.001564	-0.000366	0.023909	0.014057	0.002296	-0.003656	0.009284	0.007688	0.001598	-0.001877	0.018498	0.082828	-0.005	0.000802	-0.000362	-0.004176	0.063394	0.000986	0.008577	0.003618	0.015656	0.001116	0.001134	0.005187	-0.001415	0.013908	0.001605	0.001495	0.016288	0.068722	-0.001923	-0.000895
117	0.005037	0.002947	0.002024	0.016552	-0.000346	0.03106	0.018285	0.028897	0.007482	0.002315	0.005125	-0.000322	-0.000714	-0.0003	0.002603	0.002847	0.002408	0.001637	-7.7e-05	0.02103	0.01355	0.001401	-0.00247	0.009429	0.007283	0.000702	-0.000653	0.018994	0.089142	-0.002482	0.000814	-0.001643	-0.002477	0.062819	0.001226	0.008498	0.003404	0.014646	0.00123	0.000682	0.00405	-0.000917	0.014814	0.001414	0.00115	0.014973	0.068271	-0.001997	-0.001102
118	0.003543	0.003877	7.3e-05	0.017896	0.002261	0.031795	0.017378	0.028117	0.006479	0.002295	0.005478	0.000464	-0.001171	-8.5e-05	0.002469	0.001198	0.00217	0.001585	0.001317	0.015701	0.009398	-0.000364	-0.002666	0.009345	0.004674	-0.001058	0.000614	0.017048	0.101913	-0.002594	0.000272	-0.001507	-0.003796	0.063891	0.001014	0.007777	0.003063	0.011962	0.001226	-0.000747	0.003915	0.001676	0.014239	0.001977	0.000271	0.012106	0.066302	-0.002601	-0.001465
119	0.00347	0.003985	0.001158	0.018278	0.002101	0.030047	0.015996	0.03011	0.007167	0.001945	0.006551	-0.000927	-0.000358	0.001218	0.001666	0.003029	0.002267	0.000107	0.001333	0.011499	0.009272	0.000456	-0.000451	0.006897	0.005235	3.5e-05	0.000557	0.018984	0.1095	-0.000991	0.00041	-0.000563	-0.002749	0.063071	0.000526	0.007806	0.003646	0.009967	0.002737	0.000345	0.004959	0.000708	0.012302	0.001837	-0.000483	0.011936	0.067346	-0.003194	-0.000914
120	0.003937	0.003035	0.000936	0.018355	0.001795	0.031133	0.016083	0.030722	0.007193	0.00145	0.00731	-0.000734	-9.5e-05	0.000738	0.002153	0.002435	0.002248	0.000302	0.000941	0.010244	0.009027	0.000475	-0.000372	0.005622	0.004578	0.000632	0.000235	0.019002	0.116033	-0.002407	7.3e-05	-0.000189	-0.002244	0.063712	0.000417	0.007189	0.003387	0.008567	0.002231	0.000239	0.005537	0.000395	0.010537	0.001959	0.000707	0.012667	0.067628	-0.002768	-0.001114
121	0.004107	0.002542	0.00136	0.018251	0.001441	0.031217	0.016127	0.031128	0.007394	0.001419	0.007346	-0.001087	-0.000198	0.000672	0.002033	0.002854	0.002044	-0.000121	0.000634	0.009675	0.009425	0.000773	6.7e-05	0.004862	0.004611	0.000476	2.6e-05	0.01926	0.118657	-0.002024	7e-06	0.000248	-0.001503	0.062907	0.000441	0.007369	0.003422	0.007823	0.002435	0.000974	0.005719	2.3e-05	0.009835	0.001736	0.000717	0.013049	0.067824	-0.002691	-0.001141
122	0.004207	0.001918	0.001056	0.017911	0.001145	0.032255	0.01704	0.030519	0.007412	0.000797	0.006746	-0.001422	-3.4e-05	8.8e-05	0.003276	0.001832	0.002172	0.000182	-0.000113	0.009495	0.008596	0.000445	-0.000774	0.004368	0.003586	0.000471	-0.000155	0.018901	0.122944	-0.003247	-0.00038	-0.000366	-0.001169	0.062719	0.0007	0.006667	0.003214	0.00728	0.001282	0.000381	0.005685	0.00028	0.009867	0.001831	0.002008	0.013275	0.06664	-0.002214	-0.00151
123	0.005174	0.000709	0.002546	0.015873	-0.001106	0.0276	0.020578	0.03249	0.007171	0.000135	0.004027	-0.003793	-0.000838	-0.000121	0.003424	0.005499	0.003448	-0.000744	-0.000191	0.014415	0.01019	0.002603	9.2e-05	0.010441	0.006939	-0.002829	-0.000794	0.0181	0.116736	-0.001307	-0.00058	0.001258	-0.001697	0.055015	-0.000535	0.007233	0.002546	0.009752	0.000693	-0.000353	0.006435	0.000473	0.009877	-8.3e-05	0.001627	0.01278	0.062485	-0.000822	-0.00027
124	0.005695	0.000118	0.002966	0.014115	-0.001357	0.024747	0.018848	0.032147	0.00678	0.001034	0.005891	-0.002541	-0.000825	-0.001143	0.002564	0.003604	0.002171	0.001614	-0.00162	0.012809	0.011227	0.003366	-0.000124	0.007218	0.008172	0.001369	-0.000372	0.017081	0.120507	0.000765	-0.001295	0.000678	-0.002451	0.058518	-0.000205	0.008738	0.001319	0.010548	0.001967	-0.002581	0.006218	0.00077	0.009607	0.001295	0.002732	0.014455	0.067813	-0.001369	-7.9e-05
125	0.005121	-7.5e-05	0.002109	0.01437	-0.002167	0.028183	0.017973	0.030231	0.007426	0.002114	0.007161	-0.000455	-0.001122	-0.001275	0.00152	0.002962	0.001549	0.001479	-0.00082	0.012701	0.010101	0.002391	0.000709	0.00659	0.008821	0.001409	-0.001339	0.016841	0.125835	0.001423	-0.001208	0.001077	-0.000895	0.058529	-0.001795	0.006371	-1.1e-05	0.010592	0.000474	-0.003316	0.006303	-0.000475	0.008186	0.001371	0.001639	0.014612	0.07008	-0.00044	-0.000657
126	0.0044	0.000438	0.00275	0.015723	-0.000731	0.027785	0.018429	0.029929	0.007974	0.002665	0.007361	-0.001986	-0.001169	-0.001765	0.002374	0.003475	0.003065	0.00135	-0.00143	0.011955	0.009651	0.001457	0.002619	0.005427	0.009971	0.001508	-0.002113	0.01724	0.124029	0.000414	-0.001033	-0.000809	-0.001509	0.064592	0.000292	0.007028	-8.3e-05	0.009115	0.001973	-0.002493	0.006721	8.2e-05	0.009996	0.00211	2.1e-05	0.013317	0.070971	-0.001354	0.000197
127	0.003741	0.000752	0.003485	0.018288	-0.000138	0.032556	0.017687	0.029706	0.007969	0.002026	0.006497	-0.000594	-0.000334	-0.000663	0.00236	0.002933	0.003121	7.9e-05	-0.000877	0.012374	0.011486	0.000224	0.002597	0.008471	0.012021	0.002647	-0.000711	0.019476	0.115908	-0.001357	-0.00063	-0.002773	-0.001981	0.067807	0.001447	0.0084	0.001579	0.009222	0.000541	-0.000215	0.005996	-0.000204	0.010243	0.002689	-0.0008	0.012886	0.067515	-0.000781	-0.000246
128	0.002748	0.000313	0.003744	0.021809	0.001921	0.030195	0.01601	0.031016	0.007447	0.001659	0.006072	-0.001635	-8.3e-05	-0.000543	0.002622	0.00352	0.003081	-4.5e-05	-0.002467	0.016941	0.014144	0.001265	0.001647	0.012496	0.018416	0.003006	0.001672	0.020406	0.100577	-0.003362	0.000287	-0.004155	-0.004608	0.075217	0.004274	0.01122	0.004259	0.010736	0.002126	0.001997	0.006756	0.000882	0.013605	0.003003	-0.001609	0.013985	0.066034	-0.001025	0.00076
129	0.004054	0.000329	0.002317	0.013779	0.000825	0.020458	0.011763	0.027828	0.010101	0.002655	0.006534	-0.003227	-0.001162	0.000595	0.000555	0.005368	0.001453	-4.9e-05	-0.000378	0.031386	0.01938	0.003707	-0.001416	0.020599	0.031229	0.002104	0.003592	0.014791	0.062668	-0.002222	0.000336	-0.001074	-0.002062	0.070873	0.004048	0.008788	0.006184	0.019453	0.001557	0.000623	0.006467	-0.0009	0.018254	0.003498	-0.000569	0.01798	0.067351	-0.000385	-6.5e-05
130	0.004001	0.000641	0.001744	0.013273	0.000224	0.015657	0.011669	0.026768	0.01136	0.002848	0.007198	-0.004339	-0.001842	0.000647	0.000273	0.006992	0.001163	0.000512	0.000697	0.038088	0.020155	0.003938	-0.001692	0.023193	0.036112	0.000344	0.004012	0.01362	0.051088	-0.001405	0.000759	0.000308	-0.000421	0.07009	0.003827	0.007723	0.006315	0.021809	0.002012	-0.00092	0.007237	-0.000979	0.019208	0.003948	-0.000727	0.017977	0.0686	0.000166	0.0003
131	0.004333	0.000474	0.00151	0.012629	0.000296	0.015216	0.0121	0.026449	0.011419	0.002797	0.007685	-0.004507	-0.001867	0.000581	2.1e-05	0.006799	0.001982	0.000574	0.000754	0.037432	0.020024	0.003903	-0.00104	0.023298	0.035557	0.000697	0.003542	0.014549	0.051659	-0.001616	0.000254	0.000429	-0.000202	0.069561	0.003639	0.007056	0.005936	0.021216	0.001803	-0.001621	0.006761	-0.001379	0.019638	0.004234	-0.000511	0.016998	0.069978	-0.000318	0.000384
132	0.001218	0.00241	-0.004262	0.036723	-0.005079	0.017943	0.018048	0.02402	0.010189	-0.005167	0.009097	-0.007138	0.001891	-0.003809	0.00334	0.002178	0.006774	0.004783	-0.001913	0.034809	0.017977	0.003234	-9.7e-05	0.017718	0.009393	-0.005743	0.003529	0.043102	0.079348	0.003574	0.002023	0.003449	0.006994	0.058873	-0.002221	0.014304	0.001935	0.004095	-0.008208	-0.016794	0.001286	0.002491	0.004438	0.006208	0.002305	-0.006714	0.06858	-0.002254	0.001397
133	-9.4e-05	-0.000957	-0.009424	0.027296	-0.003995	0.012458	0.015602	0.031863	0.011056	-0.006066	0.005088	-0.015498	0.003969	-0.003155	0.000504	-0.000325	0.024283	-0.004168	-0.010987	0.000415	0.022778	0.000894	-0.000222	0.012063	0.023567	-0.007006	0.001327	0.06245	0.104514	-0.012281	-0.007187	0.000207	0.000564	0.065388	-0.006113	0.007127	0.008746	-0.000505	-0.007929	-0.010493	0.001133	0.000886	0.024124	-0.001812	0.001178	-0.023041	0.083837	0.006954	-3.1e-05
134	-0.001136	0.010208	-0.003311	0.032819	0.001226	0.017122	-0.003191	0.018017	0.00034	-0.005693	0.033589	-0.006406	-0.00126	0.003858	-0.000756	-0.004105	0.000342	3.5e-05	-0.006138	-0.006832	0.015046	0.0265	-0.005344	0.001563	-0.004109	-0.005054	0.002804	0.075672	0.084113	0.006466	0.007344	-1.3e-05	-0.002093	0.045698	-0.011392	0.011593	0.011511	-0.00924	0.014969	0.001033	0.000528	-0.002172	-0.002318	-0.001808	0.014308	0.032994	0.069053	-0.021521	-0.00024
135	-0.010977	0.018103	-0.002783	0.008529	0.001215	0.016639	0.043204	0.015677	0.000289	-0.00635	0.028755	0.001013	0.00098	-0.016136	0.022328	0.043733	5.5e-05	-0.000129	-0.002627	-0.005275	0.012895	0.022517	-0.00455	0.001627	-0.011373	-0.004539	0.002425	0.02829	0.183147	0.014299	-0.019822	-0.000255	-0.001814	0.06168	-0.009959	0.009988	-0.001331	-0.007985	0.012536	-0.000143	0.000513	-0.034185	-0.001757	0.002406	0.015878	0.031298	0.070131	-0.018923	-0.000603
136	-0.008178	-0.003972	-0.002429	0.017368	-0.000732	0.008358	0.03655	0.023209	0.000978	-0.001863	0.018572	0.009043	0.000417	-0.012981	0.018055	0.030717	0.002298	2e-06	-0.001614	-0.003924	0.018558	0.015852	-0.003593	0.0127	-0.009073	-0.002992	0.001863	0.010013	0.235381	0.010537	-0.0242	-0.000357	-0.001569	0.065904	-0.002246	0.006941	0.009035	0.000457	-0.002676	0.009309	0.000346	-0.028914	0.000239	0.001937	0.012312	0.024338	0.077306	-0.01524	0.004048
137	0.006944	0.007245	-0.013203	0.013423	7.3e-05	0.018308	0.04344	0.026801	-0.002262	-0.005495	-0.003585	0.002825	-4.1e-05	-0.015798	0.017964	0.03077	0.001144	0.000159	-4.3e-05	0.000936	0.009114	-0.001521	-0.000135	-0.002625	0.007991	1.3e-05	-0.001748	0.000746	0.248393	0.003509	-0.026436	-0.000254	-0.001352	0.088824	0.000115	-0.00422	0.009665	0.001294	-0.006405	0.012223	-0.001306	-0.016738	0.003195	-0.000305	-0.000171	3.1e-05	0.073035	-0.002174	0.004296
138	0.012614	0.020485	-0.009162	0.012312	0.00713	0.028647	0.025739	0.018323	-0.000828	-0.010997	0.005993	0.003199	0.000116	0.001545	0.026859	-0.001244	0.001217	-0.004758	-0.002857	0.003664	0.006864	-0.004509	0.013101	-0.001965	0.004137	0.016437	0.006258	0.008081	0.170491	0.000158	-0.010503	-0.000276	0.005925	0.086862	-0.000285	-0.004094	0.014509	0.00383	-0.005062	0.006743	-0.00249	-0.000499	0.014931	-0.010662	-0.000119	0.000116	0.097872	-0.011698	0.002899
139	-0.001892	0.006471	-0.006075	0.017181	0.005695	0.025434	0.015434	0.017781	0.021686	-0.011328	0.006413	-0.00238	0.000246	-0.003303	0.010748	-0.006254	0.007761	-0.005992	-0.002245	0.007399	0.016386	-0.004352	0.00943	-0.008335	0.013176	0.010505	0.006047	0.018434	0.136483	0.001593	-0.002279	0.002638	0.005728	0.066114	0.00265	0.004268	0.003689	0.013964	-0.002284	0.00157	0.001081	-0.000614	0.015313	-0.016822	0.000801	0.007063	0.077843	-0.00999	-0.002147
140	-0.006409	-0.001444	0.003243	0.01985	-0.000407	0.025111	0.01189	0.029282	0.023429	-0.005431	0.009294	0.001165	0.000863	-0.001887	0.006435	-0.005518	0.006311	-0.004438	-0.003723	0.007564	0.022979	0.000188	0.006875	0.000556	0.011602	0.008382	0.005395	0.039435	0.11078	0.000709	-0.002878	0.001854	-1.3e-05	0.078552	0.004106	0.009946	0.003244	0.018674	-0.002132	0.001637	0.001368	-0.002383	0.0108	-0.015382	0.000698	0.011777	0.074619	-0.007882	-0.005644
141	-0.006975	-0.007169	0.005227	0.018951	-0.002061	0.03356	0.008234	0.038636	0.015421	-0.001663	0.01195	0.00102	-0.001658	-0.002592	-0.006896	-0.007863	0.003811	-0.0024	-0.001413	0.010182	0.024985	0.005129	-0.000209	0.010135	0.02006	-0.001955	-0.008366	0.02892	0.106307	-0.002987	-0.000991	0.00053	-0.000213	0.06543	-0.000827	0.001207	0.000365	0.018804	0.003868	0.001948	0.006485	-0.005023	0.007834	-0.003225	-0.001827	0.017829	0.06567	-0.007104	-0.004919
142	-0.002973	0.009551	0.002106	0.009919	0.000915	0.035992	0.014582	0.040479	0.004851	0.000491	0.007559	0.000948	-0.002237	0.000802	0.001626	-4.5e-05	-0.000306	0.004302	0.007845	0.012608	0.011993	0.003069	-0.000239	0.009987	0.019003	0.001174	-0.002404	0.025168	0.109402	-0.001136	0.001049	-0.000928	-0.003822	0.074173	0.002059	0.003959	0.004836	0.016901	0.001023	-0.002839	0.001722	0.000864	0.010939	1.8e-05	-0.001709	0.01227	0.056944	-0.007326	-0.000986
143	-0.000634	0.012517	0.001184	0.010079	0.002202	0.031008	0.017889	0.037197	0.002926	0.002286	0.007004	-0.003049	-0.001996	0.001346	0.001662	-0.00136	-0.000323	0.005374	0.008298	0.019997	0.010113	0.000519	-0.00147	0.00999	0.017645	0.002851	-0.001565	0.016727	0.116375	-0.003439	-0.000816	0.000301	-0.003348	0.068196	-0.000115	0.003396	0.007274	0.01353	0.000253	-0.004036	0.002152	0.001886	0.014125	-0.000299	-0.00043	0.014422	0.060568	-0.010015	0.002524
144	0.000944	0.014798	-0.000266	0.009577	0.002836	0.026128	0.017738	0.034418	0.006603	0.002707	0.004372	-0.005244	-0.001376	0.001601	0.005052	0.001819	-0.000242	0.006528	0.007776	0.017878	0.005547	0.000941	-0.001475	0.009795	0.017491	0.002728	0.003038	0.016718	0.115701	-0.002672	-0.001035	0.00078	-0.00498	0.070997	0.004831	0.010048	0.008341	0.011536	-0.002837	-0.002576	-0.00195	0.002534	0.010311	-0.002305	0.002654	0.013695	0.064208	-0.006126	0.00324
145	0.006909	0.009138	3.6e-05	0.016174	0.001581	0.019794	0.007192	0.024406	0.01667	0.002672	0.008431	-0.002949	-0.003043	0.00093	6.1e-05	-0.002103	0.001341	0.004654	-0.002338	0.017843	0.005409	0.006105	-0.00214	0.011968	0.025931	0.002882	0.005804	0.016557	0.115509	-0.007638	-0.003778	-0.002503	-0.003434	0.064193	-0.001607	0.008644	0.007753	0.006878	-0.001279	0.002362	0.002107	-0.00243	0.003001	-0.00293	0.002144	0.016793	0.072403	-0.008348	0.003078
146	0.002394	0.004522	0.004161	0.016809	-0.001447	0.026307	0.013689	0.023694	0.016562	0.003476	0.005104	-0.001175	-0.002759	-0.000203	-0.003396	0.005618	-0.001441	0.003002	-0.003701	0.003498	0.002133	0.006686	-0.000938	0.010874	0.026135	0.000202	0.001862	0.015459	0.106611	-0.004351	-0.000785	-0.000243	-0.00018	0.077065	-0.001679	0.001912	0.004256	0.009749	-0.001511	0.00328	0.005877	-0.001917	0.002147	0.000248	0.002754	0.016317	0.070287	-0.003207	-0.002855
147	0.001186	0.003636	0.003322	0.022467	-0.003111	0.021529	0.012208	0.025169	0.013846	0.002678	0.008591	-0.003139	-0.002373	0.000373	-0.004681	0.0017	-0.00087	0.00211	0.000787	0.011813	0.009641	0.004346	-0.004192	0.007684	0.023984	-0.000534	0.000824	0.019531	0.115747	-0.002865	-0.002003	0.003629	-0.003022	0.08347	-0.000691	0.002621	0.000657	0.011996	-0.001295	0.001382	0.008063	-0.002507	0.010171	0.00391	0.001971	0.015536	0.068568	-0.00167	-0.003827
148	0.001635	5.2e-05	0.004901	0.02281	-0.005303	0.023057	0.023388	0.034056	0.006496	0.003356	0.007556	-0.008106	0.001067	0.001735	-0.002899	0.001388	-0.001131	0.002158	0.002229	0.01004	0.009977	0.006345	-0.005712	0.006159	0.014828	-0.004661	-0.001776	0.017481	0.113251	-0.001308	-0.001926	0.004084	-0.000532	0.075989	0.002423	0.006199	0.001829	0.010399	-0.000322	0.001082	0.005514	-0.003513	0.014613	0.004015	0.001577	0.016019	0.064726	-0.00402	-0.003537
149	0.002788	0.001312	0.004521	0.026804	-0.006654	0.020843	0.021484	0.033869	0.006165	-0.004219	0.010788	-0.006917	0.001056	0.000202	0.00145	-7.8e-05	0.000924	0.002475	0.003596	0.020195	0.015384	0.005205	-0.005137	0.007829	0.013812	-0.006713	-0.00033	0.020295	0.125932	0.001552	0.001629	0.00179	0.000361	0.06261	0.003427	0.010751	0.000994	0.007501	0.003898	0.000407	0.002968	-0.008858	0.011137	0.002354	0.000775	0.012117	0.064716	-0.007504	-0.001666
150	0.004804	0.00092	0.006269	0.018563	-0.007903	0.024557	0.023209	0.033261	0.000269	-0.002237	0.005778	-0.002789	0.005177	-0.000319	0.003078	0.004925	0.002717	0.001302	-4.6e-05	0.018335	0.014169	0.001294	0.001845	0.010268	0.007775	-0.006749	-0.000898	0.014385	0.135913	0.003453	0.002081	-0.001226	0.005458	0.054933	0.002432	0.010726	0.002707	0.008487	0.002224	-0.004083	0.001328	-0.005241	0.005982	-0.002679	0.000152	0.010551	0.05387	-0.001693	0.00164
151	0.005414	0.004564	0.00533	0.018327	-0.008914	0.02005	0.018291	0.029839	0.004072	-0.002154	0.007873	-0.001006	0.005616	-0.001057	0.007131	0.012486	0.000526	0.000864	-0.000231	0.020117	0.013845	-0.004896	0.00203	0.013466	0.005131	-0.005168	-0.000222	0.012306	0.136129	0.003057	0.00447	-0.001638	0.003398	0.067433	0.005888	0.009707	0.000461	0.009659	0.000776	-0.005275	0.005416	-0.004285	0.000812	-0.002173	0.002186	0.007792	0.05858	0.000964	0.00195
152	0.003217	0.001446	0.00374	0.015023	-0.006722	0.021341	0.016608	0.033214	0.004433	0.005521	0.006912	-0.000716	0.005934	0.000779	0.007199	0.009011	-2.3e-05	0.000941	0.000825	0.012534	0.009843	-0.002343	0.001533	0.011177	0.002862	-0.003611	-0.000748	0.009046	0.141973	-0.001928	0.000851	-0.002464	0.001591	0.064715	0.005456	0.010402	0.001349	0.009837	-0.005331	-0.005283	0.004799	-0.000455	0.002752	-0.002519	0.001307	0.009154	0.060238	0.004772	0.002129
153	0.00065	0.000587	-0.005033	0.016581	-0.000695	0.01743	0.022646	0.048859	0.009636	0.007859	0.009581	0.005223	-0.00016	0.001273	0.003931	0.012857	-0.003759	-0.001521	0.002984	0.011853	0.004219	-0.002586	-0.00283	0.007348	0.002572	-0.002133	0.00107	0.018862	0.129151	-0.006223	-0.000163	-0.000971	-0.001812	0.068618	0.006348	0.016793	0.007527	0.007383	-0.002757	-0.001128	0.004307	0.001547	0.000395	-0.003367	0.000459	0.002901	0.067988	-0.008254	-0.000211
154	-0.001846	-0.00603	-0.007361	0.017554	0.00327	0.026053	0.034204	0.046037	0.006179	0.007274	0.00474	0.010164	-0.002411	0.001828	-0.002651	0.005549	0.003195	-0.006892	0.001402	0.013947	0.011091	-0.002449	0.000802	0.007048	0.004842	-0.000673	-0.001268	0.018416	0.143169	-0.007253	-0.005386	0.001565	-0.00325	0.058856	-0.006266	0.022555	0.010042	0.00567	-0.000571	0.002717	-0.003668	0.003398	0.005267	-0.007158	0.005686	0.007006	0.062742	-0.006908	-0.000294
155	-0.002182	0.00215	-0.010966	0.019275	0.00073	0.017628	0.033213	0.036202	0.00321	-0.001279	0.006665	0.005864	-0.006573	0.001572	-0.010109	0.010575	0.005929	-0.008374	-0.004248	0.011053	0.01585	-0.004223	0.004219	0.015346	0.008213	-0.00177	-0.001218	0.034495	0.096527	0.000132	-0.005137	0.001815	-0.004593	0.082553	-0.01216	0.017475	0.009153	0.005867	0.010875	0.006265	-0.003106	0.001579	0.00579	0.007215	0.00274	0.004721	0.074079	-0.002545	0.000568
156	-0.002409	0.004801	-0.000932	0.022939	-0.004155	0.022859	0.026758	0.024366	0.008896	-0.005593	0.004472	-0.008097	-0.003029	3.3e-05	-0.004944	0.000719	0.005464	-0.00195	-0.006933	0.003756	0.011957	0.000736	-0.002136	0.010442	0.013025	0.002936	0.000125	0.022708	0.096463	0.003227	0.002265	-0.002174	-0.009019	0.066988	-0.007635	0.009501	0.007178	0.002075	0.013274	0.002158	0.002295	-0.006833	0.00218	0.008532	-0.000141	0.009228	0.05902	0.005083	0.000818
157	0.000487	0.004456	0.00182	0.016445	-0.001918	0.023459	0.016339	0.020635	0.011408	-0.003126	-0.001181	-0.003275	-0.00274	-0.000786	-0.001699	0.005072	0.00428	0.001942	-0.000852	0.008126	0.007647	0.001857	-0.002558	0.009287	0.017103	-0.001032	0.000994	0.018534	0.110425	0.001527	0.002913	0.004275	-0.002569	0.064284	0.003019	0.002146	0.002321	0.003865	0.007096	0.001031	0.000468	-0.003374	0.001434	0.004103	-0.00221	0.007483	0.070163	-0.003413	0.003144
158	0.000967	0.001844	0.005221	0.016884	-0.000747	0.030795	0.01976	0.022252	0.010415	-0.003037	-0.001207	-0.000795	-0.000635	-0.00091	0.005014	0.002955	0.003849	0.001885	-0.000433	0.0113	0.007218	-0.001548	-0.003923	0.010994	0.016776	0.000689	-0.00205	0.018731	0.119931	0.00139	-0.000531	0.00456	-0.001742	0.068391	0.004255	0.004129	0.003272	0.006812	0.004657	0.000197	-0.001341	-0.002974	0.005774	0.004703	-0.001393	0.009948	0.069326	-0.003698	0.001691
159	0.003021	0.001573	0.002019	0.016293	0.000426	0.027705	0.017655	0.026451	0.005709	0.001033	0.004461	7.8e-05	0	-0.000534	0.002564	0.001191	0.003296	0.001781	-0.000319	0.010623	0.00767	-0.000146	-0.000567	0.009425	0.009502	0.000687	0.000272	0.020323	0.121128	-0.000619	0.000506	0.000639	-0.001898	0.073812	0.001333	0.006861	0.004649	0.008005	0.001509	-0.000401	0.004065	0.000708	0.008562	0.001434	0.000236	0.012247	0.067237	1.8e-05	0.000593
160	0.002502	0.001125	0.002152	0.016432	0.0009	0.027665	0.017837	0.026831	0.005442	0.002091	0.005013	-0.000414	0.000751	-0.001089	0.001917	0.000887	0.002935	0.001354	0.000284	0.0106	0.006429	-0.000508	-0.000954	0.008058	0.009861	0.000638	1e-06	0.021483	0.126794	-0.000956	0.000627	0.000122	-0.001599	0.074786	5.4e-05	0.008282	0.004254	0.007242	0.000171	0.0002	0.004221	0.000513	0.008721	0.001011	0.000352	0.011489	0.066111	0.000754	0.000424
161	0.002337	0.00084	0.001571	0.016429	0.00066	0.027895	0.017424	0.026259	0.005204	0.002549	0.005557	-0.000909	0.00091	-0.001078	0.001894	0.000622	0.002604	0.001334	0.000273	0.011657	0.00675	9.6e-05	-0.000605	0.008776	0.010563	0.001051	-0.000113	0.021298	0.123513	-0.000868	0.000967	-0.000144	-0.001317	0.075299	0.00019	0.008294	0.004487	0.007761	3.1e-05	0.000476	0.00478	0.000775	0.008898	0.00056	0.000431	0.011355	0.066469	0.00152	0.000114
162	0.003064	-0.001185	0.000546	0.016176	0.000326	0.030423	0.017915	0.025686	0.006401	0.00282	0.007528	-0.001487	0.001564	-0.000794	0.001023	0.001217	0.001726	0.000465	0.000478	0.014714	0.006018	0.000689	-0.001284	0.009439	0.013598	0.000455	-0.000844	0.020742	0.122643	0.000138	0.00059	0.000638	-0.000295	0.073024	-0.000326	0.009745	0.003606	0.009352	-0.000979	0.001349	0.00404	-0.000373	0.008891	-0.000494	-0.000663	0.011625	0.067882	0.000918	-0.000602
163	0.005453	-0.002474	-0.000684	0.015714	-0.001085	0.033086	0.019039	0.024075	0.006698	0.001984	0.010668	-0.001972	0.001206	0.000747	0.001137	0.001861	0.00108	0.000699	-0.000781	0.019997	0.008812	0.002553	-0.000459	0.013707	0.015392	0.001277	-0.00089	0.017036	0.104505	0.002236	0.000258	0.000943	0.001551	0.069878	0.001465	0.008558	0.004989	0.013445	0.000789	0.001054	0.004693	-0.000457	0.010484	-0.001057	-0.00171	0.01352	0.072396	0.000897	-0.001725
164	0.005002	-0.000193	0.001477	0.017722	0.000907	0.02777	0.017747	0.025134	0.008379	0.00151	0.00864	-0.001058	0.000414	0.001112	-0.000487	0.003253	0.002601	4.1e-05	-0.000107	0.015555	0.006346	-0.000654	-0.001129	0.009118	0.010078	-0.000747	0.000222	0.017339	0.119098	0.001907	-0.000149	0.0008	-0.001654	0.067088	0.000954	0.010415	0.00467	0.011035	0.00116	-0.000466	0.00322	-0.001209	0.010393	-0.000948	-0.001301	0.015064	0.065054	-0.002182	-0.00162
165	0.002311	0.001637	0.00442	0.019011	0.001471	0.023351	0.015779	0.023688	0.008673	0.002623	0.006658	-0.001788	0.000855	0.000874	-0.000299	0.003562	0.003536	0.000343	-7.4e-05	0.013102	0.005877	-0.002023	-0.00098	0.008293	0.007974	0.00012	-1.6e-05	0.01936	0.120079	0.000996	0.000246	0.00012	-0.001904	0.070075	0.000945	0.009427	0.004475	0.009864	0.001498	-8.3e-05	0.004157	-0.000203	0.010871	-0.001626	0.000444	0.014564	0.062441	-0.003539	-0.00114
166	0.001781	0.002098	0.003964	0.019717	0.002129	0.023726	0.015135	0.023777	0.00891	0.002035	0.006792	-0.001614	0.000817	0.000737	-8.7e-05	0.003536	0.003466	0.000114	0.000489	0.013316	0.006211	-0.002066	-0.00127	0.008206	0.007904	-0.000258	-0.000133	0.020149	0.12202	0.001334	-2.7e-05	0.000386	-0.003401	0.06974	0.001205	0.010502	0.003863	0.010598	0.001441	-0.000295	0.003638	-0.000241	0.01006	-0.001659	0.001032	0.01473	0.061994	-0.002829	-0.001378
167	0.000272	0.002663	0.003686	0.016736	0.001446	0.024516	0.013402	0.023823	0.010141	0.00265	0.007566	-0.003759	0.00258	0.00094	-0.000933	0.003684	0.004083	0.00046	0.004781	0.012148	0.00697	0.001791	-0.002937	0.01043	0.010642	0.002	-0.001685	0.02251	0.111511	0.001318	0.000708	0.001859	0.001049	0.071522	-0.000468	0.005184	-0.000368	0.013582	0.001062	0.00142	0.0076	0.000783	0.006369	-0.006262	0.002103	0.009963	0.068056	-0.005327	0.000142
168	0.001952	0.009788	-0.002699	0.016528	0.001898	0.031962	0.017298	0.019805	0.005962	-0.002282	0.003822	-0.01397	0.000786	0.00042	-0.004107	0.001517	-0.000238	-0.000185	0.028784	0.029101	0.004719	0.003535	0.008022	0.011697	0.008915	0.000722	0.001191	0.008291	0.152044	0.000781	-0.002045	-0.001992	-0.001452	0.088033	-0.004137	0.005795	0.000796	0.009492	0.001854	0.001247	0.0026	-0.009575	0.002028	0.004139	-0.00109	-0.001838	0.063375	0.003042	-0.00136
169	0.002221	0.002339	-0.002513	0.011229	-0.002674	0.024613	0.015321	0.023279	0.018061	-0.002288	0.000777	-0.013663	-8e-06	0.002207	-0.001652	0.000928	-0.001101	-0.004332	0.015184	0.026516	0.006807	0.003242	0.006858	0.007016	0.010318	-0.002434	0.004771	0.021815	0.122179	-0.004793	-0.002214	-0.0017	-0.006654	0.100072	-0.007418	0.000297	0.000829	0.008948	-0.00201	0.00305	0.01172	-0.011096	0.002289	0.00358	-0.002763	-0.001136	0.065065	-0.004269	0.005541
170	-0.001514	-0.000617	-0.001646	0.014431	0.002093	0.025051	0.012712	0.022529	0.009334	-0.002858	0.003846	-0.005	-0.000566	-0.000769	0.005923	0.002197	-0.002958	-0.003351	-0.006358	0.016409	0.003044	-0.001623	0.008132	0.004077	0.002667	-0.003475	0.002693	0.029131	0.139033	-0.001344	-0.001396	-0.000597	-0.00999	0.095852	-0.009665	0.003212	0.001867	0.007812	-0.005699	0.004171	0.006462	-0.004425	0.00319	0.004059	-0.001133	0.008644	0.072271	-0.007509	0.006419
171	-0.00209	-0.001524	0.00347	0.019176	0.003895	0.020798	0.007064	0.01922	0.00505	-0.004874	0.013764	0.000769	-0.001213	-0.002784	0.008367	0.000114	0.000828	3.9e-05	-0.004507	0.008258	0.003977	-0.00273	-0.00089	0.008535	0.008771	0.001649	0.002179	0.023329	0.112318	0.000554	0.000792	0.000181	-0.004606	0.071721	-0.003177	0.010903	0.001634	0.010927	-0.008374	0.000685	0.007355	-0.001512	0.000685	-0.000976	-0.001085	0.008726	0.070272	-0.004426	0.000485
172	0.002473	0.004591	0.001446	0.011872	4.7e-05	0.030336	0.017777	0.021799	0.005715	0.000532	0.011034	-8.3e-05	-0.00288	-0.00167	0.004197	0.003407	0.000165	-0.000544	-0.000587	0.011097	0.005803	-0.001333	-0.001739	0.011084	0.00772	0.00036	1.8e-05	0.016612	0.110163	0.001002	-0.000155	-0.00039	-0.000221	0.07357	0.004452	0.013702	0.003296	0.01071	-0.003686	-0.000396	0.00122	0.003117	0.009159	0.0019	-0.000117	0.015632	0.05912	-0.0068	-0.000702
173	0.003424	0.005646	0.002033	0.011126	-0.001081	0.030458	0.018546	0.0219	0.006367	0.000842	0.011689	-0.000314	-0.002932	-0.001715	0.002639	0.003515	0.000131	-0.000503	0.00038	0.012786	0.006946	-0.001345	-0.001823	0.012009	0.009182	0.000367	0.00084	0.015364	0.104743	0.000497	-0.000972	-0.000371	0.000675	0.073422	0.006944	0.015238	0.003498	0.010859	-0.003388	-0.001019	0.001433	0.002813	0.009423	0.002206	-2.9e-05	0.015326	0.055884	-0.006833	-0.001146
[truncated: 124 more columns]

## Sheet: c-f
transcript_length	ZTP_0mM_DMS_cat_SM_20to173_nt15	ZTP_0mM_DMS_cat_SM_20to173_nt16	ZTP_0mM_DMS_cat_SM_20to173_nt17	ZTP_0mM_DMS_cat_SM_20to173_nt50	ZTP_0mM_DMS_cat_SM_20to173_nt53	ZTP_0mM_DMS_cat_SM_20to173_nt54	ZTP_0mM_DMS_cat_SM_20to173_nt39	ZTP_0mM_DMS_cat_SM_20to173_nt40	ZTP_0mM_DMS_cat_SM_20to173_nt41	ZTP_0mM_DMS_cat_SM_20to173_nt24	ZTP_0mM_DMS_cat_SM_20to173_nt25	ZTP_0mM_DMS_cat_SM_20to173_nt85	ZTP_0mM_DMS_cat_SM_20to173_nt86	ZTP_0mM_DMS_cat_SM_20to173_nt59	ZTP_0mM_DMS_cat_SM_20to173_nt60	ZTP_0mM_DMS_cat_SM_20to173_nt61	ZTP_0mM_DMS_cat_SM_20to173_nt62	ZTP_0mM_DMS_cat_SM_20to173_nt72		ZTP_1mM_DMS_cat_SM_20to173_nt15	ZTP_1mM_DMS_cat_SM_20to173_nt16	ZTP_1mM_DMS_cat_SM_20to173_nt17	ZTP_1mM_DMS_cat_SM_20to173_nt50	ZTP_1mM_DMS_cat_SM_20to173_nt53	ZTP_1mM_DMS_cat_SM_20to173_nt54	ZTP_1mM_DMS_cat_SM_20to173_nt39	ZTP_1mM_DMS_cat_SM_20to173_nt40	ZTP_1mM_DMS_cat_SM_20to173_nt41	ZTP_1mM_DMS_cat_SM_20to173_nt24	ZTP_1mM_DMS_cat_SM_20to173_nt25	ZTP_1mM_DMS_cat_SM_20to173_nt85	ZTP_1mM_DMS_cat_SM_20to173_nt86	ZTP_1mM_DMS_cat_SM_20to173_nt59	ZTP_1mM_DMS_cat_SM_20to173_nt60	ZTP_1mM_DMS_cat_SM_20to173_nt61	ZTP_1mM_DMS_cat_SM_20to173_nt62	ZTP_1mM_DMS_cat_SM_20to173_nt72
20	0.008129	0.00048	0.008045																	0.007771	0.00286	0.011627
21	0.006015	0.00049	0.006331																	0.006776	0.001103	0.007165
22	0.004723	6e-05	0.004764																	0.005802	0.000789	0.005406
23	0.003426	0.000155	0.003779																	0.004747	0.000511	0.003945
24	0.001263	-0.00019	0.001716							0										0.003001	0.000629	0.002187							0
25	0.000943	-0.00064	0.001707							0.000159	0									0.002672	0.000388	0.001902							0.000127	0
26	0.000667	-0.001145	0.001591							0.027624	0.000368									0.001604	-0.000967	0.000635							0.027067	0.000383
27	0.001079	-0.001043	0.001044							0.037129	0.047823									0.000753	-0.001141	0.000757							0.037621	0.045893
28	0.000683	-0.00029	0.000772							0.035075	0.050314									0.000839	-0.00074	0.000612							0.035449	0.048296
29	0.001357	0.001218	0.000486							0.029998	0.041742									0.002408	0.001243	0.001722							0.031153	0.042269
30	0.001882	0.001404	0.001094							0.024082	0.038731									0.003202	0.001681	0.002089							0.024527	0.0386
31	0.002279	0.001211	0.001121							0.022138	0.036594									0.003144	0.001959	0.002254							0.022013	0.035817
32	0.003	0.002097	0.002325							0.018724	0.030662									0.003846	0.002622	0.003363							0.018485	0.029995
33	0.00418	0.003764	0.003688							0.014462	0.018494									0.005629	0.003974	0.004821							0.013523	0.018486
34	0.004735	0.004725	0.00404							0.012517	0.016328									0.006295	0.004558	0.005015							0.012973	0.017451
35	0.007215	0.00537	0.005397							0.008364	0.011794									0.008705	0.006418	0.006343							0.007679	0.012843
36	0.008762	0.006346	0.005673							0.007167	0.00939									0.009877	0.007997	0.006963							0.006367	0.010487
37	0.009389	0.006939	0.006417							0.007427	0.008213									0.010392	0.008597	0.007926							0.006088	0.010192
38	0.009133	0.007481	0.007779							0.010796	0.01289									0.011205	0.009792	0.008448							0.009812	0.014514
39	0.00901	0.007978	0.007823				0			0.012178	0.019752									0.011087	0.010585	0.009113				0			0.012073	0.021747
40	0.0094	0.009173	0.008115				0.000501	0		0.013202	0.022676									0.011961	0.010906	0.009747				0.000443	0		0.012416	0.023566
41	0.008265	0.008713	0.006114				0.026261	0.000253	0	0.016521	0.031616									0.011213	0.009633	0.009359				0.026107	0.000225	0	0.014251	0.032868
42	0.008626	0.008336	0.006176				0.037632	0.025987	7.6e-05	0.018818	0.035229									0.01147	0.008983	0.008903				0.036747	0.023717	7.8e-05	0.015628	0.035359
43	0.008266	0.007127	0.00591				0.032519	0.028458	0.004373	0.019748	0.036581									0.011532	0.008859	0.009209				0.032716	0.025792	0.003443	0.016872	0.037867
44	0.007871	0.006015	0.005833				0.02792	0.024942	0.013204	0.02235	0.038856									0.012319	0.009729	0.010079				0.026543	0.023297	0.011229	0.020676	0.040768
45	0.007761	0.008227	0.006546				0.029367	0.027951	0.014581	0.023496	0.043544									0.011974	0.01053	0.010167				0.028507	0.024308	0.013047	0.021978	0.04649
46	0.008195	0.009438	0.006583				0.029838	0.028481	0.014908	0.02368	0.04968									0.012281	0.011086	0.009535				0.029015	0.025307	0.01513	0.022222	0.052344
47	0.009416	0.010221	0.00655				0.028058	0.023929	0.012318	0.022897	0.049227									0.01209	0.011804	0.010342				0.026089	0.02279	0.01231	0.021485	0.051976
48	0.009148	0.008592	0.007555				0.022742	0.019301	0.009553	0.020529	0.044034									0.013396	0.013532	0.011643				0.019681	0.018813	0.008641	0.019308	0.045564
49	0.009009	0.008823	0.007757				0.021163	0.019054	0.008547	0.022131	0.044889									0.013916	0.013249	0.012039				0.018588	0.018642	0.00724	0.020967	0.046849
50	0.008372	0.008819	0.00881	0			0.021113	0.019201	0.008145	0.021707	0.044329									0.014137	0.013618	0.01127	0			0.019459	0.019746	0.006941	0.021327	0.045115
51	0.008943	0.008904	0.00991	0.000157			0.021184	0.020128	0.004528	0.021873	0.044468									0.016113	0.013105	0.010539	9.6e-05			0.021574	0.023198	0.004758	0.021269	0.04341
52	0.009526	0.008487	0.01015	0.00613			0.020911	0.017995	0.006369	0.022817	0.045568									0.015127	0.013437	0.011124	0.006263			0.019849	0.021483	0.007228	0.022349	0.045888
53	0.012536	0.009686	0.009576	0.016328	0		0.018193	0.019816	0.008743	0.022578	0.042143									0.017308	0.01347	0.014036	0.016613	0		0.018081	0.01919	0.011483	0.019069	0.04903
54	0.012255	0.012012	0.011113	0.019297	0.000256	0	0.024632	0.02324	0.021915	0.019124	0.040092									0.016232	0.016097	0.015388	0.015694	0.000199	0	0.020525	0.020561	0.025574	0.017832	0.036654
55	0.013442	0.012923	0.012815	0.01912	0.028009	0.000311	0.025379	0.024229	0.020934	0.018404	0.040445									0.016195	0.017048	0.01503	0.015475	0.023978	0.000332	0.021435	0.019913	0.023842	0.017335	0.03397
56	0.016241	0.017148	0.015846	0.017928	0.035541	0.019995	0.023173	0.024152	0.021993	0.017672	0.037835									0.017446	0.019076	0.016044	0.013065	0.029734	0.016268	0.01802	0.018827	0.023198	0.016304	0.034469
57	0.019961	0.022442	0.019689	0.012141	0.03022	0.030528	0.018718	0.021488	0.017881	0.016752	0.032477									0.01925	0.021247	0.01767	0.009879	0.024181	0.020858	0.0141	0.01091	0.017483	0.014969	0.034005
58	0.020526	0.02339	0.019493	0.011769	0.02792	0.029866	0.017046	0.019863	0.018495	0.016998	0.02991									0.021137	0.021181	0.018542	0.008524	0.021293	0.020802	0.014077	0.01135	0.018139	0.015675	0.033836
59	0.0219	0.023776	0.018705	0.008273	0.015601	0.016923	0.012835	0.013337	0.014513	0.016469	0.026758			0						0.022091	0.021251	0.018329	0.006662	0.010831	0.009013	0.012844	0.006832	0.013016	0.016428	0.03121			0
60	0.02278	0.024835	0.018354	0.006666	0.012338	0.007002	0.008659	0.007632	0.012123	0.017619	0.026569			0.000266	0					0.019874	0.023072	0.019665	0.001881	0.008558	0.001679	0.009227	0.004494	0.012104	0.016621	0.031905			0.000281	0
61	0.022709	0.024311	0.019287	0.008315	0.013112	0.005858	0.008005	0.007779	0.010189	0.018122	0.028546			0.023339	5.9e-05	0				0.019213	0.023586	0.019569	0.004684	0.008229	-0.00035	0.008418	0.003461	0.011882	0.015571	0.034038			0.027943	0.000108	0
62	0.021779	0.024352	0.020399	0.011731	0.012679	0.004737	0.007945	0.006849	0.010245	0.017611	0.029812			0.021945	0.008146	-3e-06	0			0.01871	0.022856	0.021296	0.00735	0.007172	-0.000581	0.00865	0.003746	0.01234	0.016096	0.032733			0.02699	0.009129	4.9e-05	0
63	0.021257	0.024669	0.021909	0.018149	0.010482	0.003562	0.006842	0.005928	0.00923	0.015814	0.032005			0.014557	0.015731	0.004334	0.000249			0.020774	0.025106	0.022026	0.015536	0.005063	-0.001153	0.007542	0.004622	0.010417	0.016108	0.032167			0.019725	0.019036	0.005396	0.000201
64	0.021203	0.026002	0.022122	0.01914	0.010391	0.003026	0.006891	0.006238	0.009889	0.0161	0.032042			0.013858	0.015966	0.004421	0.017501			0.021026	0.025284	0.022387	0.016674	0.006037	-0.00066	0.007454	0.004855	0.009914	0.016336	0.030797			0.019394	0.018847	0.005687	0.0176
65	0.022086	0.026893	0.021948	0.022919	0.012315	0.002293	0.00608	0.006234	0.009525	0.016382	0.032981			0.011699	0.014117	0.002923	0.021948			0.022749	0.025187	0.022183	0.019559	0.009384	-0.003606	0.005929	0.004261	0.008465	0.016105	0.03123			0.016342	0.015733	0.003741	0.0241
66	0.021941	0.025847	0.02153	0.027628	0.015468	0.000743	0.005521	0.00558	0.009148	0.017602	0.031794			0.007817	0.009479	0.001997	0.01589			0.020651	0.022663	0.021734	0.025015	0.013688	-0.008589	0.004305	0.003133	0.008423	0.017223	0.030252			0.010325	0.010288	0.002711	0.019643
67	0.020561	0.024501	0.021209	0.028553	0.016399	0.001299	0.005062	0.005022	0.008775	0.018197	0.032622			0.007292	0.007863	0.002052	0.01594			0.018912	0.022116	0.022484	0.024814	0.013858	-0.0105	0.004447	0.002888	0.00868	0.016927	0.031542			0.009064	0.008873	0.00238	0.018738
68	0.018904	0.022853	0.021481	0.031045	0.020197	0.003807	0.004176	0.003826	0.007809	0.018063	0.030228			0.004753	0.004635	0.001535	0.012404			0.016536	0.021253	0.023404	0.028839	0.015779	-0.007386	0.003715	0.001964	0.009267	0.018056	0.031029			0.006832	0.005759	0.001394	0.014743
69	0.018033	0.022548	0.020974	0.031841	0.021166	0.00597	0.003643	0.003724	0.007688	0.01936	0.030304			0.004454	0.003959	0.001177	0.012054			0.016265	0.020648	0.024128	0.028078	0.01656	-0.004229	0.003716	0.001529	0.009266	0.018027	0.031826			0.007333	0.004481	0.000785	0.013931
70	0.018398	0.022237	0.021155	0.033488	0.022093	0.008549	0.004485	0.003185	0.007855	0.018252	0.029481			0.003286	0.004704	0.000863	0.011615			0.017448	0.020042	0.023456	0.031143	0.017372	0.001488	0.003362	0.001139	0.009661	0.018654	0.03138			0.007416	0.005157	0.0015	0.014847
71	0.016921	0.019223	0.018273	0.035133	0.018806	0.009334	0.006336	0.00238	0.007824	0.019738	0.032489			0.00389	0.006566	0.000946	0.013632			0.017684	0.01686	0.01912	0.033204	0.016633	0.005819	0.005403	-0.000407	0.009637	0.018755	0.03208			0.008977	0.006804	0.004036	0.01605
72	0.017021	0.018969	0.019877	0.034043	0.020643	0.011057	0.006188	0.002126	0.007661	0.01829	0.034945			0.003484	0.006943	0.001207	0.012622	0		0.016687	0.017526	0.018182	0.031202	0.017748	0.005296	0.003997	0.002295	0.010062	0.019397	0.034212			0.007741	0.007592	0.003214	0.014682	0
73	0.015425	0.018489	0.020325	0.030512	0.02184	0.011432	0.004475	0.002035	0.008055	0.018865	0.037028			0.005271	0.009776	0.002606	0.01222	0.000147		0.016607	0.019018	0.017654	0.02596	0.018229	0.006339	0.003903	0.002781	0.010345	0.022012	0.033507			0.0092	0.008511	0.002778	0.013438	9.7e-05
74	0.015092	0.018495	0.019627	0.030874	0.023908	0.014646	0.005524	0.003181	0.010184	0.019357	0.0376			0.00665	0.012668	0.004035	0.014245	0.014099		0.016673	0.01803	0.016943	0.026325	0.018005	0.006462	0.004142	0.004104	0.009921	0.02218	0.035061			0.009282	0.011921	0.004324	0.014579	0.012826
75	0.013454	0.01585	0.017453	0.028326	0.027395	0.021687	0.008276	0.007941	0.012404	0.021857	0.035132			0.013296	0.016885	0.004704	0.015037	0.020882		0.019396	0.017578	0.015904	0.023867	0.020132	0.014582	0.005846	0.004188	0.011596	0.02369	0.03511			0.013281	0.013592	0.007348	0.016332	0.019229
76	0.0126	0.01439	0.014799	0.024859	0.025239	0.023038	0.010303	0.009044	0.01231	0.024317	0.034535			0.013677	0.015135	0.003645	0.013779	0.01889		0.017017	0.015753	0.013381	0.021471	0.018227	0.014669	0.006761	0.005151	0.011074	0.025046	0.036199			0.012738	0.01329	0.007295	0.015719	0.017461
77	0.011696	0.012319	0.011942	0.021016	0.023115	0.022791	0.009666	0.009894	0.011476	0.026428	0.035827			0.018253	0.018029	0.004127	0.014825	0.01274		0.014552	0.014143	0.012269	0.017514	0.019068	0.017491	0.006023	0.007144	0.012828	0.027609	0.035988			0.015656	0.012752	0.007146	0.017478	0.012769
78	0.009506	0.012	0.008123	0.015794	0.016519	0.018777	0.006924	0.006834	0.010304	0.027832	0.038687			0.01925	0.018613	0.006428	0.017575	0.008152		0.008708	0.010316	0.010581	0.013628	0.014163	0.014581	0.005362	0.007111	0.012363	0.030268	0.037572			0.018545	0.017023	0.007375	0.020538	0.009015
79	0.00971	0.012633	0.007615	0.018059	0.018567	0.018665	0.004984	0.007489	0.010923	0.027251	0.043152			0.027946	0.024791	0.009797	0.021529	0.009932		0.009098	0.009551	0.011227	0.015071	0.015349	0.013357	0.004503	0.006883	0.013189	0.030107	0.040299			0.026113	0.022994	0.009321	0.023755	0.010165
80	0.006987	0.010048	0.007022	0.017281	0.013936	0.016285	0.005287	0.0062	0.010578	0.028924	0.038793			0.034109	0.029769	0.011332	0.023773	0.012559		0.005535	0.008122	0.010402	0.011399	0.010992	0.012745	0.005073	0.005372	0.012512	0.031125	0.041932			0.039234	0.03379	0.013472	0.027398	0.014665
81	0.008713	0.008452	0.00708	0.015771	0.012905	0.014297	0.008252	0.005491	0.010253	0.031114	0.040706			0.041364	0.033042	0.013935	0.026123	0.012657		0.006159	0.007252	0.008305	0.012184	0.009981	0.007483	0.004832	0.006223	0.013568	0.031978	0.044582			0.043265	0.033283	0.013465	0.029699	0.016312
82	0.007685	0.007275	0.006687	0.01388	0.010335	0.011515	0.004893	0.00423	0.011717	0.031098	0.042887			0.038464	0.030367	0.01294	0.029045	0.010386		0.004187	0.007179	0.006904	0.011265	0.009385	0.006336	0.005398	0.003928	0.01339	0.032401	0.046286			0.037946	0.030584	0.013282	0.029678	0.01404
83	0.007283	0.006728	0.004649	0.010707	0.009521	0.010371	0.004153	0.003293	0.011868	0.031791	0.041458			0.03266	0.026546	0.015858	0.029551	0.011313		0.005201	0.00599	0.005641	0.010571	0.009184	0.00211	0.003041	0.001253	0.011414	0.036229	0.045381			0.030327	0.027488	0.014054	0.029005	0.0133
84	0.005551	0.006802	0.00392	0.011059	0.010238	0.007859	0.003071	0.003151	0.011524	0.03205	0.042776			0.032096	0.027105	0.015858	0.027835	0.013516		0.004988	0.007421	0.00604	0.010741	0.007853	0.002376	0.001797	0.000637	0.011928	0.03752	0.044774			0.031018	0.025769	0.014543	0.028446	0.012031
85	0.00435	0.005878	0.003549	0.010189	0.009523	0.006874	0.003531	0.003529	0.01027	0.030561	0.041944	0		0.032126	0.025725	0.018012	0.025262	0.016866		0.004295	0.005644	0.005351	0.009388	0.006156	0.002099	0.001366	0.002085	0.009597	0.036496	0.044841	0		0.030211	0.024503	0.015123	0.029324	0.015304
86	0.002635	0.005237	0.004312	0.009584	0.009078	0.004003	0.002828	0.003828	0.008991	0.030585	0.045344	0.00052	0	0.034526	0.026108	0.017136	0.023219	0.019445		0.004182	0.005327	0.005019	0.008683	0.00402	0.003341	0.00153	0.001848	0.009839	0.034534	0.045455	0.000579	0	0.033048	0.024611	0.014111	0.030342	0.019349
87	0.002288	0.004329	0.004228	0.007343	0.007657	0.004437	0.002037	0.003043	0.0067	0.032108	0.048052	0.016313	0.000398	0.032474	0.024547	0.015576	0.025784	0.021466		0.003256	0.004049	0.004308	0.006804	0.003361	0.003057	0.001693	0.001113	0.00864	0.033468	0.046846	0.020224	0.000441	0.030187	0.024152	0.015606	0.029468	0.023662
88	0.002728	0.00423	0.004842	0.006268	0.008181	0.003138	0.002463	0.002045	0.006553	0.033179	0.050738	0.024582	0.02086	0.029721	0.026031	0.013729	0.028593	0.022841		0.00309	0.005913	0.004913	0.005691	0.003707	0.00306	0.000729	-0.000457	0.010767	0.033522	0.045198	0.030372	0.021616	0.029998	0.022442	0.015728	0.027946	0.023599
89	0.00375	0.003282	0.005376	0.005693	0.008182	0.003837	0.0034	0.000962	0.009244	0.035182	0.054552	0.021813	0.028353	0.028272	0.024749	0.014987	0.030379	0.020851		0.002754	0.007789	0.004494	0.005833	0.003442	0.003973	0.000645	0.000144	0.00903	0.032972	0.050334	0.02289	0.031112	0.024039	0.021143	0.016971	0.024156	0.020529
90	0.004188	0.003151	0.006549	0.005403	0.008519	0.003476	0.004955	0.000806	0.011119	0.031754	0.052859	0.018635	0.022402	0.025643	0.022274	0.014894	0.026373	0.017785		0.003323	0.007728	0.004469	0.006852	0.003945	0.004479	0.001277	0.000214	0.008577	0.033268	0.050103	0.016465	0.025257	0.019758	0.01807	0.01507	0.020689	0.018285
91	0.003647	0.003086	0.005343	0.004203	0.008868	0.004158	0.003319	0.00122	0.010474	0.033931	0.055549	0.01705	0.018223	0.025281	0.019738	0.012475	0.024372	0.016324		0.004898	0.006361	0.003908	0.006434	0.004117	0.005053	0.001694	0.001115	0.009961	0.03395	0.050652	0.016091	0.022348	0.018897	0.01881	0.013997	0.01843	0.017749
92	0.004158	0.003006	0.004708	0.003587	0.008676	0.005695	0.002054	0.002368	0.006583	0.03186	0.056913	0.011189	0.009056	0.013967	0.013555	0.007621	0.01645	0.012187		0.005524	0.004393	0.00418	0.007579	0.006314	0.005762	0.003662	0.001837	0.011054	0.03592	0.051776	0.011389	0.012555	0.014017	0.011008	0.009086	0.013163	0.012862
93	0.00281	0.004483	0.003581	0.00626	0.007513	0.006707	0.001818	0.001726	0.006937	0.039771	0.054841	0.007829	0.00733	0.012122	0.010332	0.005778	0.013346	0.00997		0.004566	0.003883	0.005179	0.006845	0.007304	0.005023	0.002584	0.001203	0.006967	0.033312	0.053698	0.009407	0.009994	0.012797	0.008399	0.007095	0.011729	0.008965
94	0.002985	0.003615	0.003871	0.006749	0.007487	0.006485	0.002149	0.001662	0.007232	0.041438	0.057545	0.005819	0.005269	0.008927	0.008643	0.005507	0.010566	0.007619		0.004146	0.003808	0.005811	0.006842	0.007545	0.005537	0.00167	0.000737	0.006714	0.036003	0.054005	0.007259	0.006411	0.009401	0.007029	0.006298	0.010431	0.007022
95	0.002778	0.003674	0.003467	0.00633	0.0079	0.006693	0.002799	0.001602	0.007228	0.041614	0.059086	0.00455	0.004392	0.007965	0.007655	0.004753	0.009548	0.00642		0.004066	0.003838	0.00544	0.006877	0.006936	0.004547	0.001216	0.000747	0.007675	0.037551	0.054802	0.004762	0.005393	0.008623	0.006782	0.005881	0.009918	0.005707
96	0.003302	0.003197	0.003365	0.005997	0.008447	0.006345	0.003388	0.001289	0.00785	0.041797	0.064399	0.003577	0.002451	0.004748	0.006192	0.004385	0.006992	0.003973		0.003752	0.003736	0.004662	0.006468	0.006334	0.004538	0.001443	0.000928	0.008358	0.041431	0.056547	0.002169	0.003884	0.004799	0.006251	0.005341	0.008563	0.003874
97	0.002777	0.00486	0.003407	0.00609	0.008147	0.006228	0.002926	0.00085	0.007604	0.042439	0.06385	0.003614	0.001993	0.003343	0.005853	0.003712	0.006731	0.003845		0.004478	0.003874	0.003661	0.006406	0.005525	0.003743	0.001046	0.000743	0.008126	0.040872	0.060621	7.8e-05	0.002864	0.004831	0.005125	0.005593	0.006969	0.003286
98	0.002789	0.005969	0.003935	0.006449	0.007701	0.005995	0.001989	0.000178	0.008438	0.04341	0.066914	0.003367	0.000508	0.002454	0.00613	0.003646	0.00547	0.004413		0.004866	0.004287	0.00351	0.005842	0.0057	0.004614	0.001648	0.000719	0.006866	0.041453	0.060569	0.001332	-0.000399	0.003875	0.004439	0.006368	0.004853	0.003401
99	0.002657	0.005638	0.005635	0.006262	0.008266	0.00495	0.00048	0.001011	0.008565	0.050251	0.071383	0.005934	-0.000355	0.001776	0.006437	0.002941	0.005388	0.004786		0.00456	0.006506	0.004446	0.005519	0.005771	0.005817	0.000212	-0.000227	0.008402	0.044887	0.064949	0.003756	-0.007303	0.004407	0.004266	0.004779	0.00551	0.003884
100	0.003189	0.003911	0.006045	0.004749	0.008522	0.00525	0.001165	0.000443	0.009129	0.051976	0.075484	0.008539	0.001155	0.002796	0.00675	0.003376	0.006472	0.004317		0.003568	0.008425	0.004701	0.005884	0.006644	0.005484	0.003197	0.002025	0.007081	0.050027	0.062284	0.010298	-0.005067	0.00449	0.005474	0.00186	0.006507	0.005296
101	0.003503	0.002653	0.004812	0.005958	0.009531	0.004163	0.001105	0.001025	0.009198	0.052128	0.072941	0.010619	0.00458	0.0018	0.00547	0.003785	0.008985	0.003139		0.004037	0.008325	0.006098	0.006151	0.006967	0.002835	0.004535	0.001134	0.00878	0.050145	0.06881	0.009638	-0.000299	0.00595	0.006045	0.000903	0.007091	0.003982
102	0.00525	0.000998	0.003288	0.005412	0.009641	0.005906	0.000961	0.000864	0.00813	0.041968	0.068263	0.008972	0.005923	0.001619	0.005418	0.004098	0.008841	0.002353		0.004455	0.006303	0.005926	0.005856	0.008566	0.001131	0.005065	0.002664	0.007717	0.045972	0.064146	0.010399	0.004346	0.006311	0.004288	0.001179	0.005872	0.002914
103	0.006062	0.001557	0.0025	0.006655	0.009431	0.005087	0.001481	0.001269	0.008419	0.039852	0.061923	0.011706	0.00923	0.003366	0.004948	0.004664	0.008039	0.002173		0.003859	0.010562	0.005009	0.00538	0.007908	-0.001497	0.003593	-0.000783	0.006199	0.041295	0.058769	0.014743	0.009643	0.005186	0.002739	0.0038	0.004898	0.002207
104	0.005094	0.002546	0.004047	0.003714	0.006411	0.003829	0.002729	-0.000983	0.00703	0.035302	0.044678	0.015254	0.01306	0.002673	0.004192	0.005117	0.005157	0.003164		0.003164	0.007692	0.00239	0.003262	0.005135	0.001075	0.003452	-0.000352	0.006042	0.035918	0.045067	0.017414	0.012924	0.004047	0.003335	0.002324	0.004231	0.002365
105	0.003691	0.004247	0.004297	0.003815	0.006342	0.002269	0.004389	0.001523	0.008318	0.033306	0.039279	0.018826	0.015974	0.002228	0.003403	0.00501	0.005137	0.002837		0.002513	0.006957	0.00196	0.004541	0.005111	0.002355	0.001754	-0.000989	0.004031	0.034386	0.03919	0.019113	0.016095	0.002701	0.005052	0.003054	0.003531	0.003091
106	0.002894	0.004813	0.004128	0.003095	0.005566	0.001146	0.004708	0.002303	0.007582	0.031249	0.034815	0.022002	0.018796	0.001491	0.003509	0.003854	0.005089	0.002614		0.001789	0.00439	0.002263	0.003222	0.005062	0.002782	0.001328	-0.000459	0.005196	0.029626	0.031516	0.0208	0.01925	0.001787	0.004281	0.00355	0.004088	0.002775
107	0.001654	0.005584	0.003674	0.003621	0.006737	0.001586	0.004935	0.004166	0.007067	0.029628	0.032686	0.023103	0.022191	0.001786	0.00376	0.003193	0.005246	0.002393		0.002112	0.004448	0.002529	0.0039	0.005556	0.001921	0.000109	0.000273	0.004284	0.026227	0.029064	0.02375	0.022605	0.001015	0.003629	0.004451	0.004102	0.002741
108	0.001919	0.004226	0.002944	0.003969	0.006641	0.002129	0.005223	0.002449	0.006566	0.028486	0.030733	0.024285	0.02255	0.002587	0.005001	0.003211	0.006119	0.002361		0.003119	0.003155	0.003706	0.003996	0.004748	0.00084	0.002563	-0.000437	0.00647	0.024194	0.027005	0.021601	0.022243	0.002551	0.001821	0.004283	0.006646	0.001951
109	0.001622	0.002107	0.002971	0.004535	0.006491	0.003825	0.00407	0.001731	0.006046	0.024881	0.027093	0.027692	0.025172	0.002117	0.004044	0.003285	0.00569	0.003071		0.002193	0.002725	0.003063	0.005138	0.003959	0.001049	0.00262	-0.000784	0.00649	0.022639	0.022751	0.023463	0.026891	0.003118	0.003047	0.004119	0.0072	0.002348
110	0.002329	0.001444	0.002481	0.004068	0.005735	0.003123	0.004782	0.001477	0.00631	0.020287	0.022827	0.0325	0.027132	0.001747	0.00305	0.003582	0.005444	0.002743		0.00172	0.003558	0.002686	0.004462	0.004014	0.002844	0.00109	4.4e-05	0.006334	0.019407	0.016129	0.026305	0.029584	0.002759	0.003503	0.003085	0.006989	0.002292
111	0.002969	0.000708	0.002126	0.003922	0.005129	0.003136	0.004083	0.001028	0.005753	0.014689	0.01517	0.03519	0.03146	0.001429	0.00221	0.003067	0.004618	0.003126		0.000461	0.003282	0.002153	0.004281	0.003172	0.002665	0.000209	0.000814	0.006927	0.013714	0.00839	0.03153	0.03249	0.001892	0.005149	0.003374	0.005454	0.002382
112	0.004186	0.001132	0.002345	0.004273	0.005574	0.003307	0.004604	0.000135	0.005978	0.012332	0.010682	0.035963	0.031932	0.001935	0.002733	0.002926	0.004138	0.002311		0.002875	0.003704	0.003823	0.004155	0.002014	0.002262	0.000384	0.001073	0.007276	0.01093	0.009218	0.029172	0.027772	0.00252	0.005097	0.002708	0.005202	0.002457
113	0.003203	0.002977	0.002205	0.00581	0.007179	0.003049	0.002822	-4e-05	0.007267	0.014635	0.009627	0.030793	0.031304	0.003594	0.005386	0.003313	0.003806	0.002794		0.00281	0.002025	0.003837	0.004881	0.002526	-0.000109	0.004067	-0.004206	0.009013	0.012812	0.01142	0.021085	0.021325	0.003783	0.006666	0.006071	0.005252	0.002957
114	0.002011	0.004676	0.002576	0.005838	0.006336	0.003203	0.004762	0.00117	0.006208	0.012456	0.008757	0.0329	0.028375	0.002044	0.004547	0.002829	0.003369	0.002214		0.00477	0.002504	0.003464	0.003744	0.000561	-0.001312	0.003292	-0.002014	0.008542	0.010341	0.011066	0.017648	0.021691	0.004538	0.003806	0.005455	0.002629	0.002482
115	0.002954	0.002975	0.002981	0.0053	0.007431	0.002608	0.006385	0.004745	0.007538	0.010094	0.010684	0.024484	0.020532	0.00237	0.00478	0.001779	0.004523	0.003515		0.003856	0.004377	0.003385	0.003652	0.002943	-0.000515	0.002165	-0.000103	0.006756	0.009647	0.008327	0.015376	0.015172	0.002435	0.001816	0.001932	0.005034	0.002981
116	0.003327	0.002144	0.003234	0.005089	0.007807	0.002401	0.006807	0.005036	0.008405	0.00981	0.009966	0.019236	0.015093	0.002571	0.003742	0.002755	0.004645	0.004113		0.003128	0.003088	0.003279	0.00346	0.00229	7.8e-05	0.001116	0.001134	0.005187	0.009284	0.007688	0.012407	0.009818	0.002674	0.001378	0.00098	0.004532	0.003222
117	0.003448	0.00183	0.00379	0.004614	0.008389	0.002557	0.005918	0.005424	0.009157	0.009512	0.010033	0.016308	0.013609	0.002558	0.003938	0.003084	0.004901	0.004452		0.002603	0.002847	0.002408	0.003203	0.004075	0.000224	0.00123	0.000682	0.00405	0.009429	0.007283	0.010688	0.008295	0.002044	0.002673	0.00081	0.004202	0.00288
118	0.003485	0.00359	0.00372	0.004492	0.007935	0.002671	0.005608	0.005485	0.009711	0.01002	0.008276	0.011263	0.011645	0.002285	0.002723	0.004284	0.004743	0.003333		0.002469	0.001198	0.00217	0.003405	0.003492	0.000738	0.001226	-0.000747	0.003915	0.009345	0.004674	0.006229	0.004689	0.002548	0.003648	0.000864	0.003611	0.001518
119	0.003275	0.003667	0.004038	0.004645	0.007452	0.002403	0.00722	0.005345	0.007627	0.009384	0.006335	0.009604	0.009676	0.001096	0.003401	0.003882	0.00501	0.003375		0.001666	0.003029	0.002267	0.002678	0.004023	-0.000903	0.002737	0.000345	0.004959	0.006897	0.005235	0.004461	0.003802	0.001656	0.002724	0.001836	0.003826	0.00067
120	0.003331	0.004649	0.004215	0.004584	0.007297	0.002973	0.007405	0.005104	0.006217	0.008935	0.005093	0.008117	0.008555	0.001634	0.003032	0.003628	0.004627	0.003097		0.002153	0.002435	0.002248	0.002813	0.003711	7.8e-05	0.002231	0.000239	0.005537	0.005622	0.004578	0.004471	0.003637	0.002039	0.002173	0.002362	0.004333	0.001657
121	0.003183	0.004608	0.004384	0.004762	0.007261	0.002857	0.007551	0.004696	0.005428	0.008451	0.004212	0.007302	0.00766	0.001629	0.003345	0.003621	0.004788	0.003294		0.002033	0.002854	0.002044	0.002545	0.003792	4.3e-05	0.002435	0.000974	0.005719	0.004862	0.004611	0.00414	0.00311	0.001771	0.001822	0.002836	0.004111	0.00181
122	0.003406	0.005679	0.004711	0.004699	0.00706	0.003707	0.006514	0.004564	0.005249	0.008613	0.004829	0.007382	0.007648	0.002595	0.003274	0.003193	0.004483	0.002787		0.003276	0.001832	0.002172	0.002753	0.003591	0.001444	0.001282	0.000381	0.005685	0.004368	0.003586	0.004228	0.004021	0.002355	0.001988	0.003037	0.004218	0.002808
123	0.002715	0.005046	0.001718	0.006324	0.005598	0.001363	0.005871	0.00133	0.00766	0.019045	0.014844	0.017512	0.013804	0.002452	0.005508	0.002212	0.004554	0.00207		0.003424	0.005499	0.003448	0.002284	0.003198	-0.002402	0.000693	-0.000353	0.006435	0.010441	0.006939	0.001841	0.007308	0.001892	0.003529	0.004613	0.005265	0.001415
124	0.003361	0.006379	0.002794	0.00466	0.009682	0.003649	0.007474	0.002606	0.005834	0.018266	0.01793	0.024917	0.020914	0.002258	0.003819	0.002744	0.003264	0.002106		0.002564	0.003604	0.002171	0.002844	0.005221	-0.002063	0.001967	-0.002581	0.006218	0.007218	0.008172	0.003269	0.008305	0.002774	0.004927	0.003215	0.004772	0.001508
125	0.00252	0.005845	0.002209	0.004479	0.009553	0.003019	0.005966	0.001712	0.007107	0.01742	0.019981	0.035862	0.029626	0.001783	0.002836	0.003448	0.002813	0.00163		0.00152	0.002962	0.001549	0.002237	0.005612	-0.000316	0.000474	-0.003316	0.006303	0.00659	0.008821	0.003754	0.00944	0.002497	0.005774	0.001814	0.004555	0.002326
126	0.003828	0.005838	0.002861	0.006254	0.010563	0.00444	0.006121	0.002395	0.008477	0.017424	0.022292	0.049287	0.042674	0.001555	0.003557	0.003977	0.004229	0.00193		0.002374	0.003475	0.003065	0.00248	0.005393	0.001713	0.001973	-0.002493	0.006721	0.005427	0.009971	0.008016	0.011976	0.002096	0.004339	0.000465	0.004172	0.002856
127	0.001628	0.004458	0.002374	0.005819	0.007119	0.003779	0.004132	0.001551	0.009534	0.02229	0.023031	0.076116	0.060252	0.002294	0.004922	0.003178	0.004126	0.003665		0.00236	0.002933	0.003121	0.00265	0.00518	0.002357	0.000541	-0.000215	0.005996	0.008471	0.012021	0.014745	0.016434	0.002403	0.004076	-7.1e-05	0.005217	0.002917
128	0.000437	0.004892	0.002573	0.0078	0.007282	0.004401	0.005505	0.002395	0.008543	0.026375	0.028145	0.079352	0.064705	0.000762	0.00551	0.000793	0.004754	0.003769		0.002622	0.00352	0.003081	0.004107	0.004653	0.000785	0.002126	0.001997	0.006756	0.012496	0.018416	0.018355	0.021728	0.003206	0.002206	1.9e-05	0.005788	0.004213
129	0.002529	0.00372	0.003617	0.005367	0.007653	0.002963	0.001963	0.001304	0.007876	0.033243	0.050057	0.035795	0.024246	0.001657	0.002904	0.001489	0.006611	0.00263		0.000555	0.005368	0.001453	0.005091	0.005594	0.000495	0.001557	0.000623	0.006467	0.020599	0.031229	0.01345	0.014779	0.000118	0.00367	0.001682	0.005137	0.003764
130	0.003402	0.003436	0.00399	0.00574	0.007875	0.00263	0.001612	0.000972	0.00801	0.034974	0.055427	0.022695	0.014157	0.001356	0.002221	0.001382	0.007343	0.002195		0.000273	0.006992	0.001163	0.005276	0.006097	-8.3e-05	0.002012	-0.00092	0.007237	0.023193	0.036112	0.01004	0.012351	-0.001857	0.003392	0.002815	0.004836	0.004072
131	0.003925	0.003455	0.004069	0.005265	0.007787	0.002616	0.001848	0.000812	0.007549	0.035095	0.055704	0.021542	0.01236	0.00178	0.002031	0.001748	0.007684	0.002566		2.1e-05	0.006799	0.001982	0.004987	0.006415	2.5e-05	0.001803	-0.001621	0.006761	0.023298	0.035557	0.01187	0.009431	-0.002544	0.00302	0.002662	0.005242	0.002953
132	0.004976	0.004377	0.013651	0.014047	0.00859	0.001031	0.010497	-0.005819	0.001056	0.035966	0.043632	0.022465	0.0246	0.001722	-0.003352	-0.000791	0.01855	0.009563		0.00334	0.002178	0.006774	-0.003639	0.005668	-0.003582	-0.008208	-0.016794	0.001286	0.017718	0.009393	0.024121	-0.011101	-0.006535	-0.004016	0.001436	0.012295	0.001671
133	-0.003015	0.018935	0.006436	0.005041	-3.5e-05	0.001902	0.045326	-0.01469	-0.007724	0.009524	0.035978	0.038141	0.023007	-0.006059	-0.005794	0.025567	0.007435	0.031658		0.000504	-0.000325	0.024283	-0.000703	0.008031	-0.006596	-0.007929	-0.010493	0.001133	0.012063	0.023567	0.018186	-0.018813	-0.000617	-0.009429	0.006154	0.01473	0.004648
134	-0.014506	-0.009937	0.030039	0.03641	-5.4e-05	-0.01362	-0.009099	-0.020567	0	-3e-05	0.024925	-0.019551	-0.009163	-0.002717	0.001351	0.055973	-0.004553	-0.001348		-0.000756	-0.004105	0.000342	0.010589	0.01072	-0.000853	0.014969	0.001033	0.000528	0.001563	-0.004109	-0.009553	0.027735	-0.001538	-0.024137	0.016453	0.013531	0.00266
135	-0.014043	-0.031524	0.000434	0.036249	0.000867	-0.010489	0.055685	-0.019443	0	-7e-06	0.0891	0.029618	0.064013	-0.002627	0.001375	0.116596	-0.01219	0.062275		0.022328	0.043733	5.5e-05	0.007603	0.009584	-0.003295	0.012536	-0.000143	0.000513	0.001627	-0.011373	0.014133	0.021331	0.046245	-0.014413	0.028479	0.011528	-0.001238
136	-0.007761	-0.028951	2.7e-05	0.03647	-0.009306	-0.000783	0.06146	-0.000358	0	0.048806	0.087761	0.072591	0.081341	0	0.002237	0.072579	-0.010923	0.062741		0.018055	0.030717	0.002298	0.007037	0.010677	-0.008838	-0.002676	0.009309	0.000346	0.0127	-0.009073	-0.002198	0.034648	0.035248	-0.01162	0.009826	0.026096	-0.008792
137	-0.001198	-0.019529	-0.000397	0.024439	-0.008362	-0.003574	0.048798	-5.9e-05	-0.002817	0.058969	0.057557	0.062334	0.059917	-0.000828	0.000275	0.061709	0.000371	0.109647		0.017964	0.03077	0.001144	0.001315	0.008411	-0.011123	-0.006405	0.012223	-0.001306	-0.002625	0.007991	0.048583	0.006086	0.032721	-0.001075	0.008035	0.033953	-0.010664
138	0.021739	-0.013031	-0.001896	0.01865	-0.009256	-0.001901	-0.021473	-0.012985	-0.010353	0.057195	0.016102	-0.021604	-0.011837	-0.000441	-0.002268	0.008379	-0.000716	0.040782		0.026859	-0.001244	0.001217	0.000891	0.014274	-0.009444	-0.005062	0.006743	-0.00249	-0.001965	0.004137	0.022015	0.008649	-0.002378	-0.003535	0.006344	0.023774	-0.00541
139	0.013187	-0.004887	-0.008503	0.029969	-0.000122	-0.003918	-0.015161	-0.009934	-0.00934	0.021874	0.02293	-0.010518	0.033814	-0.001236	-0.033317	0.00594	0.000103	0.025296		0.010748	-0.006254	0.007761	0.00115	0.005566	-0.003617	-0.002284	0.00157	0.001081	-0.008335	0.013176	0.031065	0.010766	0.002584	-0.001072	0.020889	0.016989	0.000195
140	0.007546	-0.005842	-0.001763	0.020098	0.013717	-5.8e-05	0.002271	-0.00789	-0.007346	0.02086	0.019967	0.009515	0.038788	0.009578	-0.023403	0.005523	0.000457	0.003105		0.006435	-0.005518	0.006311	0.000783	0.001027	-0.005467	-0.002132	0.001637	0.001368	0.000556	0.011602	0.012933	0.020717	0.004617	-0.000549	0.017096	0.007329	0.002625
141	-0.003268	0.00144	-0.000406	0.013305	0.014643	-0.001742	0.012484	-0.009124	-0.000363	0.009617	0.024993	0.002749	0.041822	0.020545	-0.018504	-0.001365	-0.001648	0.000554		-0.006896	-0.007863	0.003811	-0.003954	-0.002763	-0.006077	0.003868	0.001948	0.006485	0.010135	0.02006	0.009679	0.00884	0.005942	0.000695	0.006706	0.007322	0.00286
142	-0.002926	-0.000502	0.00113	-0.000838	0.011297	0.001348	0.008409	-0.004487	0.001335	0.02012	0.0385	-0.00483	0.019705	0.006667	0.005993	-0.001142	0.000475	-0.003945		0.001626	-4.5e-05	-0.000306	0.003931	-0.000692	-0.001695	0.001023	-0.002839	0.001722	0.009987	0.019003	0.012273	0.005748	0.000292	0.003491	0.002534	0.004368	0.001551
143	0.000287	-0.000761	0.000973	-0.00447	0.006143	-0.000966	0.003075	-0.000701	0.005099	0.032682	0.043656	0.01193	0.028958	0.006875	0.007099	-0.00744	0.000229	-0.005014		0.001662	-0.00136	-0.000323	0.004543	0.000153	-0.001945	0.000253	-0.004036	0.002152	0.00999	0.017645	0.012016	0.010053	-0.001958	0.003903	0.001743	0.007049	0.002757
144	0.007557	-0.001485	0.003173	-0.00366	0.007521	4.4e-05	0.001101	0.002136	0.00357	0.047812	0.043731	0.022598	0.029973	0.00018	0.007895	-0.004588	0.000741	-0.004288		0.005052	0.001819	-0.000242	0.002922	-0.000141	-0.001768	-0.002837	-0.002576	-0.00195	0.009795	0.017491	0.009202	0.017197	-0.002538	0.003146	0.002558	0.008851	0.002185
145	0.017232	-0.001006	0.008215	0.010951	0.006609	0.009478	0.000299	0.00475	0.005372	0.047309	0.040686	0.037739	0.036468	0.014239	-0.001213	0.008909	-0.001019	-0.00079		6.1e-05	-0.002103	0.001341	-0.003945	0.000516	-0.002376	-0.001279	0.002362	0.002107	0.011968	0.025931	0.012459	0.009824	-0.000865	-0.000733	0.001112	0.011812	0.004327
146	0.011806	0.003682	0.00601	0.013281	0.004737	0.01353	0.003174	0.003737	0.010496	0.042889	0.045305	0.032639	0.032294	0.003756	-0.002038	0.015368	-0.006267	-0.000739		-0.003396	0.005618	-0.001441	-0.004554	0.003544	0.001481	-0.001511	0.00328	0.005877	0.010874	0.026135	0.0074	-0.005453	-0.002041	0.003253	0.001053	0.012243	0.004136
147	0.001271	-0.000574	0.009544	0.012093	0.002758	0.008176	-0.001134	0.002659	0.010624	0.02962	0.036284	0.035893	0.033074	0.002526	0.001502	0.012189	-0.004163	-0.003484		-0.004681	0.0017	-0.00087	0.000999	0.003553	0.002139	-0.001295	0.001382	0.008063	0.007684	0.023984	0.009203	-0.00843	-0.001933	0.001155	0.001887	0.014635	0.003887
148	-0.000475	-0.002087	0.010659	0.004051	0.002301	0.004731	-0.001999	0.003526	0.019575	0.040957	0.045862	0.040255	0.029832	-0.006425	0.002195	0.00202	-0.002943	-0.004505		-0.002899	0.001388	-0.001131	-0.000696	0.003957	0.003536	-0.000322	0.001082	0.005514	0.006159	0.014828	0.003085	-0.002462	-0.00438	0.004453	0.001329	0.016217	0.00417
149	-8.7e-05	-0.004002	0.012512	0.00388	0.003561	0.002363	-0.0062	-0.000822	0.017754	0.030396	0.048133	0.017917	0.031257	-0.003172	0.001291	0.000414	0.005623	-0.003427		0.00145	-7.8e-05	0.000924	0.000777	0.003885	0.004458	0.003898	0.000407	0.002968	0.007829	0.013812	0.006332	0.005484	9.4e-05	0.001239	0.002263	0.014957	0.001897
150	0.002703	0.004391	0.00815	0.002601	0.004024	0.007629	0.000626	-0.007888	0.015304	0.048	0.049955	0.01664	0.017325	-0.00114	-0.002786	-0.00531	0.014254	-0.002592		0.003078	0.004925	0.002717	-0.001008	0.006189	0.004223	0.002224	-0.004083	0.001328	0.010268	0.007775	0.007064	0.01715	-0.003643	0.003004	0.002206	0.008405	0.000345
151	0.000863	0.011392	0.00395	0.005998	0.005646	0.005874	0.000762	-0.010475	0.006561	0.049775	0.048706	0.008626	0.011836	-0.002027	-0.000565	-0.006773	0.017514	-0.001603		0.007131	0.012486	0.000526	0.003924	0.007207	0.002158	0.000776	-0.005275	0.005416	0.013466	0.005131	0.001591	0.02176	-0.002287	-0.00215	0.002312	0.004336	-0.001208
152	0.001308	0.012913	0.007632	0.007185	0.006136	0.006548	0.003466	-0.009695	0.002649	0.047614	0.038571	0.019223	0.00567	0.001388	-0.000301	-0.001295	0.014492	0.002908		0.007199	0.009011	-2.3e-05	0.001732	0.006663	0.000687	-0.005331	-0.005283	0.004799	0.011177	0.002862	-0.000345	0.009859	-0.004705	-0.00027	0.002577	0.002118	-0.001163
153	-0.000643	0.014057	0.006794	0.012058	0.006969	0.004307	-0.000492	-0.001838	0.002778	0.02291	0.05686	0.001387	0.031499	-0.000359	0.002363	0.005005	0.005235	0.009034		0.003931	0.012857	-0.003759	0.003535	0.004378	0.004194	-0.002757	-0.001128	0.004307	0.007348	0.002572	-0.004292	-0.013108	-0.001243	-0.001664	0.005098	0.001827	-0.000692
154	-0.001192	0.004018	0.008956	0.004234	0.003308	0.002098	0.005491	-0.01069	0.02524	0.001418	0.040317	0.003496	0.061298	0.008393	-0.00094	0.004829	0.003214	0.009841		-0.002651	0.005549	0.003195	-0.003388	0.000276	0.004491	-0.000571	0.002717	-0.003668	0.007048	0.004842	-0.004602	-0.019167	0.00037	0.002858	0.003856	0.000896	-0.000505
155	-0.008578	-0.004724	-0.000596	0.00395	0.028339	-0.002577	0.007619	0.006694	0.031558	0.016634	0.070584	-0.008561	0.04485	-0.001994	0.003213	-0.005149	0.005307	-0.00199		-0.010109	0.010575	0.005929	0.00378	-0.002945	0.005975	0.010875	0.006265	-0.003106	0.015346	0.008213	0.00619	-0.003271	0.009395	-0.001989	0.005155	0.003021	-0.00232
156	-0.012261	-0.007181	0.00821	0.009485	0.022733	-0.008187	0.007134	0.004871	0.023578	0.022795	0.059628	0.006705	0.034947	0.017826	0.005622	-0.003686	0.003721	-0.002172		-0.004944	0.000719	0.005464	0.00717	-7.2e-05	0.004733	0.013274	0.002158	0.002295	0.010442	0.013025	-0.006224	-0.003036	0.007582	-0.008162	0.002185	0.00335	-0.001317
157	-0.008443	-0.00322	0.004213	0.00542	0.012665	-0.002558	0.003904	0.007073	0.008619	0.031385	0.050212	0.008049	0.028221	0.011497	0.007611	0.001864	0.004643	0.004682		-0.001699	0.005072	0.00428	0.005291	0.005399	0.004935	0.007096	0.001031	0.000468	0.009287	0.017103	-0.012955	-0.008425	0.003167	-0.002371	0.002463	0.003033	0.002186
158	-0.001982	-0.000766	0.003527	0.004147	0.001879	0.006608	0.000416	-0.000127	0.001817	0.029291	0.05606	0.019925	0.035838	0.007356	0.003688	0.006546	0.017241	0.005179		0.005014	0.002955	0.003849	0.001897	0.005162	0.003519	0.004657	0.000197	-0.001341	0.010994	0.016776	-0.010024	-0.000435	-0.000312	0.003304	0.002035	0.005547	0.003455
159	0.001729	0.002865	0.002213	0.003649	0.003708	0.004374	0.002315	0.002821	0.009088	0.030215	0.043525	0.015677	0.010696	0.002972	0.001849	0.006942	0.005823	0.002679		0.002564	0.001191	0.003296	0.002867	0.005293	0.002069	0.001509	-0.000401	0.004065	0.009425	0.009502	-0.001126	0.000339	0.00238	0.002785	0.002913	0.00419	0.001918
160	0.002536	0.004634	0.002503	0.003938	0.004079	0.003705	0.003057	0.003012	0.009595	0.029369	0.045256	0.012387	0.007565	0.002988	0.002541	0.006382	0.005698	0.002423		0.001917	0.000887	0.002935	0.00226	0.00536	0.000509	0.000171	0.0002	0.004221	0.008058	0.009861	-0.002437	-0.001622	0.00197	0.002279	0.001991	0.005406	0.00132
161	0.002976	0.005684	0.002823	0.004151	0.003926	0.002717	0.002179	0.003189	0.009635	0.030604	0.043603	0.010466	0.004265	0.002931	0.002654	0.005332	0.004323	0.002611		0.001894	0.000622	0.002604	0.002532	0.005284	0.000329	3.1e-05	0.000476	0.00478	0.008776	0.010563	-0.001807	-0.004163	0.001795	0.001798	0.001853	0.004972	0.001492
162	0.005347	0.005536	0.00461	0.004382	0.003918	0.002443	0.000884	0.003639	0.008156	0.032686	0.045993	0.006922	0.003535	0.002444	0.004398	0.003275	0.005455	0.004147		0.001023	0.001217	0.001726	0.002444	0.005724	9.9e-05	-0.000979	0.001349	0.00404	0.009439	0.013598	-0.00398	-0.008301	0.001111	0.001874	0.001284	0.006579	0.001992
163	0.007004	0.003869	0.005904	0.005847	0.003572	0.004661	-0.001907	0.00367	0.006287	0.034028	0.042459	0.010091	0.003448	0.002211	0.003468	0.001998	0.00503	0.004496		0.001137	0.001861	0.00108	0.003831	0.005496	0.00247	0.000789	0.001054	0.004693	0.013707	0.015392	-0.000718	-0.005478	0.0012	0.002049	0.00202	0.00487	0.003136
164	0.005345	0.003026	0.005986	0.004027	0.007169	0.005844	0.002906	0.002126	0.007186	0.026776	0.045286	0.01706	0.008465	0.000862	0.002339	0.001465	0.004985	0.003871		-0.000487	0.003253	0.002601	0.004682	0.006213	0.00038	0.00116	-0.000466	0.00322	0.009118	0.010078	-0.003322	-0.004051	0.001425	0.002778	0.003535	0.005171	0.002656
165	0.003332	0.005408	0.006178	0.00456	0.011437	0.007341	0.005194	-0.001961	0.007014	0.017448	0.045017	0.019097	0.008913	-0.001719	0.00106	-0.00036	0.004975	0.003363		-0.000299	0.003562	0.003536	0.004872	0.004741	-0.001554	0.001498	-8.3e-05	0.004157	0.008293	0.007974	-0.004053	-0.004214	-0.000332	0.00218	0.005171	0.004807	0.003041
166	0.001518	0.007128	0.005496	0.002382	0.012058	0.005154	0.005874	-0.003458	0.007077	0.018144	0.046947	0.018863	0.011804	-0.00286	0.001494	0.000217	0.005406	0.004116		-8.7e-05	0.003536	0.003466	0.00527	0.005119	-0.001822	0.001441	-0.000295	0.003638	0.008206	0.007904	-0.003449	-0.004869	-0.000241	0.002367	0.005711	0.005163	0.003688
167	0.001923	0.007373	0.007565	0.008691	0.018993	0.003063	-0.001136	-0.00911	0.004222	0.025231	0.040557	0.00305	0.020057	-0.003022	0.006347	-0.000157	0.004661	0.010217		-0.000933	0.003684	0.004083	0.004371	0.002658	0.000666	0.001062	0.00142	0.0076	0.01043	0.010642	-0.009114	-0.00316	-0.002441	0.000435	0.011806	0.008172	0.006528
168	0.003157	0.021133	-0.002198	0.007054	0.025227	0.006564	-0.006915	-0.011812	-0.005482	0.045642	0.037695	-0.012462	0.07476	0.008577	0.006419	-0.003319	-0.000806	0.016372		-0.004107	0.001517	-0.000238	0.005597	0.011837	-0.0051	0.001854	0.001247	0.0026	0.011697	0.008915	-0.009814	0.002845	0.006954	0.000202	0.007055	0.0023	0.003825
169	0.003298	-0.003751	-0.002417	0.00818	0.021163	-0.012988	0.01326	-0.014325	0.003791	0.046509	0.026963	-0.023221	0.075066	0.018227	0.000847	0.005118	0.009481	0.009922		-0.001652	0.000928	-0.001101	0.003656	0.010087	-0.002599	-0.00201	0.00305	0.01172	0.007016	0.010318	0.001713	-0.003088	0.015435	0.008273	0.011301	0.010814	0.000307
170	0.000829	-0.005004	0.008173	0.009044	0.009797	-0.010218	0.007388	-0.006234	0.005096	0.045707	0.035689	-0.01298	0.039742	0.019097	0.012505	0.010442	0.015672	-0.000436		0.005923	0.002197	-0.002958	0.003368	0.003172	0.002302	-0.005699	0.004171	0.006462	0.004077	0.002667	0.002094	-0.013249	0.015277	0.011334	0.003933	0.009373	-0.000202
171	-0.000708	0.001981	0.012373	0.005251	0.0032	0.002824	0.013456	-0.007346	0.00261	0.026775	0.0312	0.001945	0.003348	0.012298	0.014992	0.0234	0.029003	0.00468		0.008367	0.000114	0.000828	0.000405	0.001292	0.004924	-0.008374	0.000685	0.007355	0.008535	0.008771	0.005604	-0.008697	0.004805	0.010141	0.00444	0.013628	0.009354
172	0.00158	0.004196	0.007292	0.012275	0.012119	0.012268	0.00707	0.0009	0.005026	0.027028	0.042746	0.012963	0.018635	0.003891	0.016602	0.016793	0.021397	0.003431		0.004197	0.003407	0.000165	0.004755	0.004776	0.003774	-0.003686	-0.000396	0.00122	0.011084	0.00772	0.000337	-0.003865	0.003806	0.0069	0.003383	0.006133	0.008193
173	0.002045	0.00569	0.005459	0.011374	0.012306	0.014211	0.009801	0.002095	0.005826	0.025041	0.041137	0.013461	0.020025	0.001753	0.014637	0.017381	0.02191	0.004063		0.002639	0.003515	0.000131	0.004877	0.005667	0.002663	-0.003388	-0.001019	0.001433	0.012009	0.009182	-0.000142	-0.002373	0.003113	0.006402	0.00388	0.006197	0.009302

## Sheet: g
Nucleotide	0mM, terminated	1mM, antiterminated
1	0.004322	0.002502
2	0.000872	0.001125
3	0.002754	0.002152
4	0.012995	0.016432
5	-0.000369	0.0009
6	0.017951	0.027665
7	0.015923	0.017837
8	0.030658	0.026831
9	0.008403	0.005442
10	0.002359	0.002091
11	0.005541	0.005013
12	-0.001035	-0.000414
13	-0.000374	0.000751
14	0.00131	-0.001089
15	0.003402	0.001917
16	0.003436	0.000887
17	0.00399	0.002935
18	0.000508	0.001354
19	-0.00045	0.000284
20	0.046205	0.0106
21	0.026398	0.006429
22	0.004826	-0.000508
23	-0.000431	-0.000954
24	0.034974	0.008058
25	0.055427	0.009861
26	-0.000571	0.000638
27	0.002057	1e-06
28	0.013505	0.021483
29	0.028376	0.126794
30	-0.000662	-0.000956
31	0.000808	0.000627
32	0.00183	0.000122
33	-0.001583	-0.001599
34	0.069795	0.074786
35	0.002322	5.4e-05
36	0.013316	0.008282
37	0.00983	0.004254
38	0.027919	0.007242
39	0.001612	0.000171
40	0.000972	0.0002
41	0.00801	0.004221
42	0.002925	0.000513
43	0.025951	0.008721
44	0.004769	0.001011
45	0.002082	0.000352
46	0.022692	0.011489
47	0.065523	0.066111
48	0.001435	0.000754
49	0.000677	0.000424
50	0.00574	0.00226
51	0.000163	-0.000652
52	0.000247	-0.000152
53	0.007875	0.00536
54	0.00263	0.000509
55	0.001071	1.9e-05
56	0.01603	0.015726
57	0.000784	0.001651
58	-0.001662	0.000166
59	0.001356	0.00197
60	0.002221	0.002279
61	0.001382	0.001991
62	0.007343	0.005406
63	0.002612	0.000724
64	0.005319	0.003855
65	0.020212	0.017529
66	0.006128	0.005271
67	0.02004	0.028176
68	0.004564	0.005501
69	0.004132	0.003267
70	0.012068	0.011829
71	-0.000307	0.000593
72	0.002195	0.00132
73	-0.000342	0.000732
74	-0.001589	-0.001651
75	0.000676	0.000272
76	0.004081	0.000955
77	0.026815	0.025399
78	0.038868	0.037519
79	0.008449	0.018731
80	0.002931	0.012056
81	0.000902	0.006795
82	0.005575	0.021723
83	0.013563	0.045636
84	-0.005001	-0.006698
85	0.022695	-0.002437
86	0.014157	-0.001622
87	0.003158	-0.006775
88	0.02204	0.036764
89	0.005759	0.002304
90	0.005947	0.000719
91	0.000791	-0.001943
92	-0.000417	-0.000898
93	-0.001708	-0.000552
94	-0.000726	-0.000197
95	-0.000228	-0.000742
96	-0.001296	-0.000648
97	-0.0012	0.000573
98	-0.028474	0.010904
99	0.042137	0.023238
100	0.094257	0.040806
101	0.016701	0.005296
102	0.003866	0.000159
103	0.007787	0.002036
104	0.019408	0.008723
105	0.021187	0.008157
106	0.000409	-0.00214
107	0.001555	0.004446
108	0.002661	0.004664
109	0.000185	0.004646
110	0.001288	-5.2e-05
111	0.000966	-0.000559
112	0.005495	0.037234
113	0.001527	0.00503
114	0.009719	0.006725
115	0.000939	-0.000225
116	0.020503	0.020854
117	0.004223	-0.001834
118	-0.000445	0.006747
119	0.004307	0.11671
120	-0.001949	-0.018035
121	-0.001149	-0.023418
122	0.001706	0.014688
123	-0.017096	-0.037974
124	-0.007604	-0.010348
125	-0.00909	-0.00988
126	-0.000897	-0.003411
127	-0.000449	-0.002333
128	0.001853	-0.000752
129	0.000111	0.014807
130	0	0.000318
131		0.024183
132		0.007902
133		0.002505
134		0.003093
135		0.008535
136		0.018187
137		0.008621
138		0.022932
139		0.046906
140		0.030503
141		0.00942
142		0.003218
143		0.05399
144		0.003809
145		0.006352
146		0.053631
147		0.004755
148		0.001434
149		0.007605
150		0.005722
151		0.000128
152		0.002628
153		0.00377
154		0.002354
155		0.008516
156		0.002803
157		0.00214
158		0.004919
159		2.9e-05
160		0
