# Supplementary material for: Observation of coordinated RNA folding events by systematic cotranscriptional RNA structure probing
Source: Nat Commun. 2023 Nov 29;14:7839. doi: 10.1038/s41467-023-43395-9 (PMC10687018; doi:10.1038/s41467-023-43395-9)
Supplement: Supplementary file 6 — Source Data [file 41467_2023_43395_MOESM6_ESM.zip › Source_Data/Fig3_Source_Data.xlsx]

## Sheet: a
Nucleotide	0mM, IH1	0mM, aptamer	0mM, terminator	1mM, IH1	1mM, aptamer
1	0.000442	0.000559	0.004322	0.000632	0.00064
2	-9.9e-05	-9.5e-05	0.000872	-0.000192	-7.9e-05
3	-0.000279	-2.7e-05	0.002754	-0.000258	-0.000278
4	0.005376	0.004283	0.012995	0.005019	0.003851
5	0.001561	0.001173	-0.000369	0.001499	0.00128
6	0.001468	0.000804	0.017951	0.000923	0.0009
7	0.023312	0.01368	0.015923	0.01972	0.01577
8	0.008212	0.005563	0.030658	0.007145	0.006498
9	0.016971	0.007429	0.008403	0.014481	0.011085
10	0.000901	0.000276	0.002359	0.000814	0.000122
11	0.004702	0.000408	0.005541	0.004006	0.000175
12	0.000298	-0.00197	-0.001035	0.000159	-0.000217
13	0.000137	-0.000543	-0.000374	5.9e-05	-7.4e-05
14	-2.5e-05	-0.000515	0.00131	-0.000133	-0.000192
15	0.000651	-0.000734	0.003402	0.000611	-0.000157
16	0.016736	0.001314	0.003436	0.0149	0.000775
17	0.008958	0.000507	0.00399	0.007327	0.000402
18	0.00143	-0.000251	0.000508	0.001161	-3.7e-05
19	0.001035	0.000519	-0.00045	0.000612	0.000122
20	0.000984	0.002591	0.046205	0.000885	0.000259
21	0.000626	0.002017	0.026398	0.000587	-0.000126
22	0.0003	-7.3e-05	0.004826	0.00024	0.000179
23	0.000268	0.000208	-0.000431	-0.000336	-0.000776
24	0.002146	0.000469	0.034974	0.002196	0.000239
25	0.001782	0.000122	0.055427	0.000731	-0.000569
26	0.002757	0.000248	-0.000571	0.000732	-0.000807
27	0.000581	7.1e-05	0.002057	-0.000278	-0.000371
28	0.00152	0.001554	0.013505	0.000958	0.000895
29	0.00085	1.2e-05	0.028376	0.000452	-0.000121
30	0.001303	-0.001943	-0.000662	-0.000677	-5.9e-05
31	0.000996	-2.3e-05	0.000808	0.000255	4.6e-05
32	0.000787	-0.001003	0.00183	0.000382	-0.000651
33	0.000673	-0.001163	-0.001583	7.9e-05	-0.00058
34	0.0013	0.00947	0.069795	0.001277	0.002435
35	0.001571	0.004261	0.002322	0.00019	0.00218
36	0.000899	0.001154	0.013316	0.000366	0.000498
37	0.000141	0.000372	0.00983	4.7e-05	-5.1e-05
38	0.003809	0.0115	0.027919	0.003243	0.001783
39	-1.6e-05	-0.00041	0.001612	4.6e-05	-0.000225
40	3.6e-05	-0.001226	0.000972	4e-06	-0.000247
41	0	0.001696	0.00801	0	0.000682
42		-0.001313	0.002925		-2.3e-05
43		0.000976	0.025951		8.5e-05
44		0.001083	0.004769		0.000234
45		0.001183	0.002082		-2.2e-05
46		0.000859	0.022692		0.000343
47		0.000817	0.065523		0.000186
48		-0.002143	0.001435		-0.000575
49		0.000219	0.000677		-2.6e-05
50		-0.000166	0.00574		9.4e-05
51		-0.000519	0.000163		-0.000243
52		-0.000707	0.000247		3e-06
53		-9.4e-05	0.007875		-0.000184
54		-0.000927	0.00263		3.5e-05
55		-0.000319	0.001071		-0.000123
56		0.003695	0.01603		0.005753
57		0.000408	0.000784		-2.2e-05
58		-0.000461	-0.001662		1.2e-05
59		2e-05	0.001356		-0.000179
60		-0.000193	0.002221		0.000192
61		0.002103	0.001382		0.0014
62		0.000547	0.007343		0.00035
63		0.00534	0.002612		0.003536
64		0.000439	0.005319		0.000285
65		0.002719	0.020212		0.001844
66		-0.000277	0.006128		0.000144
67		0.000487	0.02004		4.1e-05
68		0.008038	0.004564		0.006563
69		0.000645	0.004132		0.000592
70		0.002338	0.012068		0.001566
71		-7.6e-05	-0.000307		-3e-06
72		0.000958	0.002195		0.000416
73		-9.4e-05	-0.000342		-0.000277
74		-0.000476	-0.001589		-0.000204
75		2.9e-05	0.000676		-6.1e-05
76		-0.000224	0.004081		-0.000219
77		0.003818	0.026815		0.003264
78		0.004454	0.038868		0.003744
79		0.000771	0.008449		0.000877
80		0.010761	0.002931		0.010581
81		0.000192	0.000902		0.000489
82		0.002243	0.005575		0.001796
83		0.018746	0.013563		0.012568
84		0.001	-0.005001		-0.000454
85		0.000363	0.022695		-0.000192
86		0.000498	0.014157		-9.8e-05
87		0.000541	0.003158		-0.000241
88		0.002274	0.02204		0.001145
89		-0.000288	0.005759		-0.000233
90		-0.000417	0.005947		-0.000737
91		-0.001023	0.000791		-0.000429
92		8.6e-05	-0.000417		-0.00014
93		-7.1e-05	-0.001708		-0.000364
94		0.003039	-0.000726		0.000669
95		0.00337	-0.000228		3.3e-05
96		-0.000389	-0.001296		0.00019
97		-0.000618	-0.0012		-0.00114
98		0.016213	-0.028474		0.008136
99		0.003279	0.042137		0.003093
100		0.016126	0.094257		0.008976
101		0.001043	0.016701		0.00069
102		0.000393	0.003866		0.000146
103		-0.000115	0.007787		1.8e-05
104		0.000946	0.019408		0.000825
105		0.000137	0.021187		-1.9e-05
106		0.00085	0.000409		0.000596
107		-8.5e-05	0.001555		0.000544
108		-9.6e-05	0.002661		-0.00011
109		-0.000247	0.000185		0.000171
110		-0.000253	0.001288		0.000115
111		-7.1e-05	0.000966		0.000132
112		-0.000501	0.005495		-3e-05
113		-0.000207	0.001527		0.000126
114		-0.000183	0.009719		0.000216
115		0.000328	0.000939		-7e-06
116		-0.000222	0.020503		-0.000175
117		0.00163	0.004223		0.001687
118		0.000289	-0.000445		4e-05
119		8.9e-05	0.004307		7.3e-05
120		0	-0.001949		0
121			-0.001149
122			0.001706
123			-0.017096
124			-0.007604
125			-0.00909
126			-0.000897
127			-0.000449
128			0.001853
129			0.000111
130			0

## Sheet: b
Sample	Replicate 1	Replicate 2	Average
-SC -ZMP	24.8218	15.6208	20.2213
-SC +ZMP	80.1978	75.057	77.6274
+SC -ZMP	31.8167	25.4211	28.6189
+SC +ZMP	81.5223	79.335	80.4286

## Sheet: c
Transcript Length	1	2	3	4	5	6	7	8	9	10	11	12	13	14	15	16	17	18	19	20	21	22	23	24	25	26	27	28	29	30	31	32	33	34	35	36	37	38	39	40	41	42	43	44	45	46	47	48	49
20	-0.000131	0.000142	8e-06	0.000316	0.000207	0.00015	0.000332	0.000124	0.000853	0.001857	0.000691	0.000678	-3e-06	0.000262	0.000523	0.000759	0.001826	0.000986	0.000217	0
21	0.000317	2.1e-05	0	0.00045	5.9e-05	0.0001	0.000425	0.00024	0.001435	0.000812	0.000436	0.000245	0.000389	0.000231	0.000681	0.000346	0.002687	0.000713	0.000191	6.7e-05	0
22	0.001185	-6.2e-05	-9.8e-05	0.001885	-4e-06	0.000252	0.002186	0.000795	0.001213	-0.000208	0.000315	0.000103	0.000349	0.000138	0.000584	0.000294	0.002938	0.000563	0.000201	6.7e-05	7.3e-05	0
23	0.000852	0.000201	3.3e-05	0.001423	0.000119	0.000273	0.001691	0.000657	0.002162	0.000328	0.000297	-0.000627	0.000275	0.000134	0.000436	0.000209	0.002508	0.000487	0.000254	5.1e-05	-0.000446	6e-06	0
24	0.000705	0.000558	0.000196	0.003535	0.000201	0.000405	0.002622	0.000694	0.00263	0.00037	0.000246	-0.000827	0.000233	8.5e-05	0.000219	0.000262	0.002059	0.00035	0.000364	1.7e-05	-0.000492	8.6e-05	2.2e-05	0
25	0.000783	0.00054	0.000127	0.004373	0.000542	0.00052	0.003436	0.000725	0.00268	0.000299	0.000216	-0.000888	0.000162	0.000113	0.000208	0.000187	0.00177	0.000279	0.000415	1.8e-05	-0.000377	0.000183	0.000224	1.2e-05	0
26	0.000935	0.00028	-0.000192	0.002441	0.000735	0.000315	0.002391	0.000429	0.001744	7.8e-05	0.000452	-8.2e-05	0.000353	2.3e-05	0.000501	0.000359	0.001277	0.000268	0.000577	-4.2e-05	0.00061	-0.000295	9e-05	6.7e-05	8.7e-05	0
27	0.001049	0.000158	2.3e-05	0.004227	0.001511	0.001135	0.012687	0.000871	0.000938	0.000167	0.001498	-0.000343	0.000367	9.7e-05	0.000686	0.000687	0.000954	0.000181	0.00053	-0.000142	0.000446	-0.000278	-6e-05	4.7e-05	0.000417	1.2e-05	0
28	0.001017	0.000104	0.000125	0.0062	0.00173	0.001419	0.016999	0.003089	0.002015	0.000287	0.001715	-0.00046	0.000237	-6.4e-05	0.000745	0.000808	0.000953	0.000245	0.000494	-0.000118	0.000367	-0.0005	-0.000267	8e-06	0.000802	5.5e-05	3.4e-05	0
29	0.001401	0.000189	0.000114	0.006236	0.00194	0.000877	0.010696	0.003984	0.005338	0.000314	0.002096	-3.6e-05	0.000165	9.7e-05	0.000619	0.001716	0.000982	0.000395	0.000683	-0.000127	0.000427	-9e-05	-6.4e-05	0.000397	0.001738	0.000236	0.000298	1.8e-05	0
30	0.001615	0.000277	0.000138	0.006539	0.002323	0.001524	0.006218	0.002187	0.003547	0.000146	0.000984	0.000314	9.4e-05	0.00012	0.000374	0.002078	0.001039	0.000345	0.000765	0.000128	0.000684	-0.000279	-5.1e-05	0.000267	0.002516	0.001259	0.000212	0.001021	2.4e-05	0
31	0.00157	0.000251	-1e-06	0.00627	0.002187	0.001508	0.020166	0.005813	0.006943	0.000362	0.001875	0.000261	8.7e-05	9.8e-05	0.000197	0.002124	0.001087	0.000265	0.000651	9.2e-05	0.000488	-0.000489	-8.4e-05	0.000182	0.002337	0.001119	0.000121	0.000992	0.000429	2e-05	0
32	0.001519	0.000172	-1e-06	0.006261	0.00224	0.001534	0.020443	0.006243	0.006497	0.000359	0.002363	0.000165	6.1e-05	4.7e-05	0.00019	0.002628	0.001307	0.000183	0.000566	0.00024	0.000225	-0.000747	-0.000151	2.4e-05	0.002236	0.001191	4e-06	0.001811	0.000414	1.3e-05	6.8e-05	0
33	0.001495	1.3e-05	-0.000147	0.005944	0.002081	0.001483	0.022154	0.007317	0.010834	0.000366	0.005081	0.000512	0.000362	-0.000201	9.6e-05	0.005951	0.002888	2.8e-05	0.000194	0.000291	-0.000593	-0.001196	-0.000243	-1.7e-05	0.00153	0.000967	-8.1e-05	0.003846	0.000128	0.000646	0.000457	7e-06	0
34	0.001549	0	-1.8e-05	0.005884	0.002049	0.001613	0.022898	0.008106	0.01365	0.000436	0.005955	0.000858	0.000163	-0.000137	0.000327	0.007542	0.003264	-3.7e-05	0.000166	1.1e-05	-0.000691	-0.001116	-0.000226	-2e-05	0.000942	0.000723	-0.000308	0.003231	9.7e-05	0.000591	0.000816	0.000359	5.3e-05	0
35	0.001249	-0.000168	-0.000275	0.005642	0.001653	0.001455	0.023161	0.008526	0.016435	0.000785	0.003097	0.000427	3.7e-05	-0.000312	0.001155	0.01226	0.005455	0.000384	0.000356	0.000316	0.000131	-0.000475	0.000124	-0.000214	0.00038	0.00068	-2e-05	0.001988	5.1e-05	0.000633	0.002169	0.000515	0.000667	6.1e-05	0
36	0.001004	-0.000209	-9.1e-05	0.005829	0.001577	0.001612	0.023176	0.008665	0.017079	0.000872	0.006944	0.000738	0.000175	3.9e-05	0.00134	0.014237	0.006068	0.000638	0.00039	0.000408	0.000222	-0.000345	0.000201	0.000212	2.9e-05	0.00013	-7e-05	0.001733	-0.000121	0.000702	0.002538	0.001291	0.000417	0.002088	1.7e-05	0
37	0.000971	-0.00019	-0.000105	0.006065	0.001457	0.00157	0.023169	0.008663	0.017025	0.000922	0.006926	0.000538	-9.6e-05	-2.1e-05	0.001343	0.015205	0.006861	0.000584	0.000352	0.000602	0.000231	-0.000258	0.00024	0.000426	0.000151	0.000166	-8.4e-05	0.001599	-0.000129	0.000578	0.002456	0.001228	0.000213	0.002178	0.000196	3.3e-05	0
38	0.000792	-0.000256	-0.000171	0.005805	0.001415	0.001406	0.022959	0.008273	0.017913	0.001091	0.006976	0.000428	2.2e-05	5e-05	0.000727	0.015819	0.007861	0.000873	0.000381	0.00076	2.6e-05	0.000262	0.000439	0.001437	0.000755	0.000555	6.5e-05	0.001459	-0.000106	0.000576	0.001766	0.001655	0.000465	0.00279	0.000721	1.3e-05	2e-06	0
39	0.000781	-0.000101	-0.000361	0.005604	0.001289	0.001269	0.02311	0.008466	0.018493	0.001092	0.006518	0.000585	0.000185	0.000111	0.00079	0.016861	0.008748	0.001139	0.000791	0.001011	0.000269	0.000538	0.00042	0.001578	0.0009	0.001355	0.000289	0.001132	0.000121	0.000973	0.001457	0.001498	0.000645	0.002309	0.001109	0.000113	0.000108	0.000162	0
40	0.000601	-0.000108	-0.000377	0.005532	0.001403	0.001261	0.023498	0.00853	0.018709	0.000988	0.006136	0.000518	0.000323	0.000146	0.000685	0.01732	0.008898	0.001523	0.000945	0.001016	0.000263	0.000651	0.000341	0.001661	0.001088	0.001692	0.000459	0.001072	-3.2e-05	0.000991	0.001373	0.001499	0.000846	0.002192	0.001284	0.000375	2.5e-05	0.002027	0.000101	0
41	0.000442	-9.9e-05	-0.000279	0.005376	0.001561	0.001468	0.023312	0.008212	0.016971	0.000901	0.004702	0.000298	0.000137	-2.5e-05	0.000651	0.016736	0.008958	0.00143	0.001035	0.000984	0.000626	0.0003	0.000268	0.002146	0.001782	0.002757	0.000581	0.00152	0.00085	0.001303	0.000996	0.000787	0.000673	0.0013	0.001571	0.000899	0.000141	0.003809	-1.6e-05	3.6e-05	0
42	0.000457	-0.000312	-0.000314	0.00551	0.001656	0.001404	0.023556	0.007788	0.015903	0.000933	0.003777	9e-05	-3.5e-05	-0.000445	0.000733	0.016006	0.009477	0.001753	0.001017	0.001086	0.000845	0.000357	0.000232	0.002746	0.002327	0.003891	0.000857	0.002156	0.000887	0.000525	0.000729	0.00062	0.00066	0.001257	0.000761	0.000905	0.000105	0.002982	-8e-05	0.000398	0.000154	0
43	0.000579	-0.000257	-0.000272	0.005511	0.001632	0.001335	0.023015	0.007776	0.015037	0.001094	0.003819	-0.000263	-0.000109	-0.000303	0.000837	0.016753	0.009443	0.001738	0.000968	0.000995	0.000824	0.000165	0.000311	0.003111	0.002709	0.004831	0.000793	0.002493	0.00115	0.000781	0.00095	0.00057	0.000312	0.001469	0.000757	0.000785	0.0003	0.003042	0.000432	0.000235	0.001492	-4e-05	0
44	0.000812	-0.000132	-0.000223	0.005213	0.00141	0.000621	0.021197	0.007304	0.013618	0.001186	0.004106	-0.000283	-0.000326	-0.000252	0.000993	0.017549	0.009517	0.001709	0.000395	0.000924	0.001201	0.000218	0.000901	0.004079	0.002795	0.006964	0.00146	0.002588	0.000645	0.001106	0.001499	0.000729	0.000835	0.001811	0.001452	0.001206	0.000294	0.002994	0.00065	9.4e-05	0.004154	-0.000374	8.2e-05	0
45	0.000473	5.8e-05	-0.000109	0.005227	0.00133	0.000682	0.021207	0.007544	0.013546	0.001039	0.004392	0.000135	-0.000585	0.000112	0.000933	0.017921	0.009524	0.001799	0.000314	0.000967	0.000932	0.000594	0.000778	0.003693	0.00236	0.006255	0.00103	0.002012	0.001042	0.001623	0.001717	0.001277	0.000888	0.002079	0.001596	0.001608	0.000875	0.0033	0.000968	0.000208	0.004606	2.9e-05	0.001672	-4.5e-05	0
46	0.000361	7.5e-05	-0.000216	0.005262	0.001241	0.000542	0.021313	0.006987	0.013605	0.001125	0.004085	0.000317	-0.000397	0.000117	0.000783	0.01755	0.00985	0.001874	-1.3e-05	0.001352	0.001292	0.00085	0.000693	0.00345	0.002557	0.005741	0.001119	0.001685	0.001224	0.0012	0.001798	0.001187	0.001466	0.002363	0.001745	0.002279	0.000882	0.002662	0.000872	0.000585	0.004553	9.7e-05	0.002342	0.000371	9e-06	0
47	0.000143	-6.9e-05	-0.000251	0.005389	0.001387	0.000663	0.020501	0.007149	0.012839	0.001344	0.004151	0.000281	-0.000936	-4.5e-05	0.000349	0.016772	0.010116	0.001482	0.000521	0.001806	0.001579	0.000827	-0.00019	0.002869	0.002598	0.006777	0.001004	0.002022	0.001326	0.000545	0.002492	0.001237	0.00065	0.002042	0.001321	0.001899	0.001267	0.002288	0.001124	0.000354	0.003606	0.000807	0.002263	0.000566	-0.000214	7e-05	0
48	0.000791	-0.000263	-0.000499	0.005644	0.000797	0.001201	0.018656	0.007037	0.012772	0.001328	0.004487	-0.001209	-0.000648	-0.000302	0.000217	0.017063	0.010444	0.001557	0.000941	0.001762	0.001638	0.000281	0.000128	0.002814	0.002078	0.006241	0.001308	0.003024	0.002193	0.000379	0.003595	0.002173	0.001005	0.00201	0.002825	0.002405	0.00035	0.002702	0.000656	0.000626	0.003931	2.2e-05	0.001633	0.00092	-0.000334	0.00082	-4.2e-05	0
49	0.0008	-0.000177	-0.000342	0.005686	0.000679	0.001561	0.019386	0.007441	0.013038	0.001134	0.004574	-0.001197	-0.001195	-0.000517	0.000347	0.017088	0.010676	0.001402	0.001315	0.001953	0.001328	3e-05	0.000139	0.00306	0.002081	0.007225	0.001338	0.003408	0.00261	-7.1e-05	0.003769	0.003135	0.000289	0.002085	0.002958	0.002066	0.000407	0.002939	0.000241	0.000773	0.003815	0.000166	0.001807	0.000787	-0.000196	0.00072	0.000115	-3e-05	0
50	0.000953	-0.000329	-0.000557	0.00548	0.000732	0.001696	0.019108	0.007145	0.013449	0.001039	0.004368	-0.001381	-0.000591	-0.000528	0.000734	0.017411	0.010631	0.001674	0.001068	0.001329	0.00062	-0.000225	4.6e-05	0.00338	0.001834	0.006775	0.001246	0.003793	0.002739	0.001114	0.004412	0.004413	0.000357	0.003023	0.002945	0.00208	0.000119	0.003679	-0.000288	0.00106	0.004297	-9e-05	0.001589	0.001324	7.4e-05	0.001245	0.000134	-0.00148	4e-06
51	0.001325	0.000393	-0.000247	0.004735	0.001142	0.001487	0.018492	0.006756	0.013561	0.001455	0.004573	-0.000317	-0.000881	-0.000499	0.000887	0.016782	0.010503	0.001647	0.001303	0.001184	0.001625	0.00079	-2.5e-05	0.004212	0.003722	0.007218	0.00016	0.003718	0.001625	0.001612	0.005822	0.008055	-0.000592	0.00641	0.000856	0.00234	0.000338	0.005262	-0.00059	0.001239	0.003119	0.000708	0.001405	0.001934	0.000878	0.001504	0.000189	-0.003438	0.001012
52	0.001316	3.8e-05	-0.000382	0.004473	0.00092	0.001562	0.018399	0.006829	0.013551	0.001896	0.004023	-0.000476	-0.000364	-0.000179	0.00081	0.016619	0.010331	0.001307	0.001071	0.000707	0.002427	0.001303	-0.00026	0.004051	0.004315	0.006344	0.001406	0.004046	0.001846	0.002878	0.005753	0.006742	0.000114	0.006339	0.000491	0.003216	0.000321	0.005221	-0.000767	0.001536	0.003165	0.000209	0.001492	0.00302	0.000903	0.001599	0.000465	-0.003945	0.000828
53	0.001403	0.000937	0.000441	0.004155	-0.000343	0.001331	0.015911	0.007782	0.012147	0.001407	0.002951	-0.00142	-0.000229	0.000234	-0.000507	0.014716	0.010082	0.000997	0.001741	0.001464	0.004583	0.001518	2.7e-05	0.004599	0.006487	0.004148	0.001933	0.003788	0.003395	-0.001024	0.005709	0.00618	-0.002651	0.007817	0.000206	0.003202	0.000356	0.005509	-0.003071	-0.000549	0.002245	-0.001268	0.001608	0.002476	0.001574	0.001313	-0.000225	-0.001623	-0.000147
54	0.000499	-0.000218	-0.000478	0.004629	0.000557	0.000149	0.016956	0.006442	0.011683	0.00094	0.003147	-0.00266	0.000216	-0.000538	-0.00016	0.014327	0.00851	0.000253	0.00041	0.000935	0.003297	0.000626	-0.000572	0.003804	0.002743	0.005776	0.000851	0.004842	0.002191	-0.001901	0.005615	0.002813	-0.003978	0.008591	0.001445	0.001541	0.000505	0.006244	-0.001355	-0.001691	0.005251	-0.003506	0.001513	0.001087	-0.000149	0.000971	-0.000598	-0.003213	-0.000521
55	0.000389	-0.000159	-0.000555	0.00525	0.000645	0.000534	0.017496	0.006645	0.012396	0.000558	0.003977	-0.002666	-6e-06	-0.000573	-0.00012	0.014354	0.008394	0.000361	0.000157	0.001294	0.00291	0.000404	-0.000332	0.003645	0.002606	0.00569	0.000494	0.005214	0.002056	-0.002243	0.005897	0.003519	-0.002473	0.00969	0.001488	0.000801	0.000955	0.006416	-0.001764	-0.003449	0.005147	-0.003003	0.001845	0.001121	-0.00024	0.001252	-0.000945	-0.003142	-0.000394
56	0.00045	-0.000746	-0.00062	0.004302	0.001013	0.001114	0.016462	0.005647	0.011799	3.8e-05	0.003625	-0.002921	-0.000706	-0.001188	-0.000225	0.015499	0.008806	0.000746	0.000351	0.000796	0.002107	0.000223	0.000376	0.003286	0.002934	0.006414	0.001439	0.005093	0.001813	-0.002309	0.004352	0.001177	-0.002327	0.009388	0.001633	0.000804	0.000413	0.007812	-0.001763	-0.003777	0.004898	-0.00374	0.0022	0.001387	-0.001118	0.000785	-0.000818	-0.003149	-0.000622
57	0.000624	-0.000862	-0.000716	0.003888	0.001284	0.001549	0.015941	0.005321	0.010942	-0.0003	0.003737	-0.002956	-0.001388	-0.001175	-0.000203	0.016295	0.009027	0.001404	0.0005	0.000906	0.001202	-7.9e-05	0.00019	0.003191	0.003404	0.007275	0.001619	0.004635	0.003083	-0.001685	0.002848	0.000485	-0.002427	0.009825	0.003411	0.000521	6.6e-05	0.009284	-0.001743	-0.00378	0.004591	-0.003443	0.002233	0.000966	-0.000668	5.8e-05	-0.001679	-0.002748	-0.000795
58	0.000852	-0.000812	-0.000644	0.003885	0.00127	0.001405	0.016247	0.005343	0.011054	-0.000236	0.00384	-0.002724	-0.001468	-0.001159	-0.000381	0.016568	0.009154	0.001358	0.000489	0.00063	0.001157	-0.00016	-0.000131	0.003313	0.003323	0.007777	0.001757	0.004669	0.003393	-0.001724	0.002948	0.000323	-0.003048	0.009726	0.003616	0.000613	-0.000223	0.009715	-0.001332	-0.003138	0.004759	-0.003482	0.001955	0.00088	-0.000661	-7e-05	-0.001936	-0.002867	-0.000951
59	0.000876	-4.3e-05	-0.000752	0.003719	0.000932	0.000809	0.016376	0.005777	0.010706	-0.000129	0.004396	-0.002159	-0.001635	-0.000581	-0.000189	0.016443	0.008655	0.001244	0.000139	0.001131	0.001034	0.000235	-0.000725	0.003162	0.002835	0.008564	0.000708	0.004496	0.004985	-0.001183	0.002352	0.000334	-0.002729	0.00986	0.004937	0.000307	-5.8e-05	0.011113	-0.001234	-0.002422	0.00509	-0.002008	0.001557	0.000212	0.001295	-0.000391	-0.003145	-0.002929	-0.000793
60	0.00124	0.000244	0.000331	0.003753	0.000607	0.000481	0.012932	0.005434	0.007929	0.000582	0.003483	-0.001477	-0.000165	-0.00039	-0.00051	0.014441	0.008547	0.000391	0.000585	0.000768	0.000909	-0.000854	0.000748	0.002185	0.004198	0.008991	0.000971	0.00608	0.00481	-0.001847	0.001608	9e-05	-0.002341	0.009078	0.003022	0.000263	6.5e-05	0.01587	-0.000861	-0.00111	0.004542	-0.001184	0.004008	0.002373	0.002163	0.000895	-0.001501	-0.00502	-0.00036
61	0.001002	0.000178	-9e-06	0.003629	0.000875	0.000871	0.012429	0.005522	0.007696	0.000822	0.003159	-0.001734	-3e-05	-0.000194	-0.000308	0.013853	0.008438	0.000454	0.000453	0.001279	0.001232	-0.001055	0.001381	0.002307	0.004109	0.008602	0.000745	0.006301	0.005265	-0.001973	0.001341	0.00041	-0.001882	0.00875	0.00318	0.000851	0.000127	0.016754	-0.00074	-0.001128	0.004166	-0.001501	0.004345	0.0023	0.002557	0.000775	-0.000771	-0.00447	-0.000221
62	0.001051	8.2e-05	0.000127	0.003916	0.001174	0.000643	0.012583	0.005401	0.007775	0.000778	0.003213	-0.001514	-0.000114	-4.4e-05	-0.000509	0.013395	0.008818	0.000676	0.00056	0.000873	0.001044	-0.001035	0.000966	0.00256	0.003402	0.008831	0.001043	0.006267	0.004905	-0.001928	0.001062	0.000628	-0.00253	0.008452	0.00455	0.00134	6.6e-05	0.017652	-0.000415	-0.001304	0.003947	-0.001555	0.004015	0.003028	0.00294	0.001141	0.000209	-0.004395	0.000275
63	0.0009	-0.000211	-0.000225	0.003818	0.000956	0.000499	0.012014	0.005034	0.008591	0.000724	0.003583	-0.001028	-0.000344	-0.000268	-0.000128	0.013219	0.009274	0.000799	4.7e-05	0.000767	0.001218	-0.000612	0.000553	0.002881	0.002803	0.007037	0.001073	0.006231	0.005291	-0.001912	0.001305	0.000589	-0.001761	0.008721	0.004623	0.001799	0.000674	0.017659	-0.000756	-0.001609	0.003988	-0.001354	0.002807	0.002832	0.004053	0.002111	0.000852	-0.003555	0.001657
64	0.00088	-0.00016	-0.000177	0.003707	0.001027	0.000487	0.011972	0.004907	0.008733	0.000556	0.003527	-0.001241	-0.000334	-0.000424	-0.00019	0.013704	0.009229	0.000869	0.000214	0.000672	0.001183	-0.000449	0.00049	0.00282	0.002947	0.007027	0.001317	0.006403	0.004902	-0.001574	0.001197	0.000306	-0.001638	0.008786	0.005159	0.001662	0.000597	0.017851	-0.000928	-0.00138	0.004174	-0.001235	0.002561	0.003167	0.004137	0.002414	0.00104	-0.003598	0.00192
65	0.000923	-0.000206	-0.00033	0.003503	0.000726	0.000927	0.011913	0.004553	0.008793	0.000642	0.00336	-0.00183	-0.000363	-0.000807	2.4e-05	0.013365	0.008489	0.001039	0.000168	0.000655	0.001277	-0.000375	0.00074	0.002428	0.003502	0.0072	0.001499	0.006558	0.004592	-0.001636	0.001062	-0.000274	-0.001332	0.009239	0.004867	0.001435	0.001123	0.017814	-0.000881	-0.000746	0.004331	-0.001615	0.002586	0.002253	0.004387	0.002219	0.001759	-0.001951	0.002533
66	0.000726	0.000284	-0.000524	0.003729	0.000948	0.001149	0.012041	0.004619	0.009177	0.000429	0.002865	-0.002666	-0.000335	-0.001097	-0.000358	0.012952	0.007656	0.001208	0.000108	0.000598	0.001378	-0.00035	0.000702	0.001986	0.004014	0.008053	0.002105	0.006854	0.00393	-0.001233	0.000778	-0.000835	-0.001843	0.009496	0.005623	0.001521	0.000721	0.01896	-0.001062	-0.000374	0.004352	-0.001721	0.002798	0.003026	0.004899	0.001647	0.002511	-0.000281	0.003398
67	0.00075	0.000158	-0.000486	0.00374	0.000803	0.001039	0.012296	0.004809	0.009499	0.000392	0.003004	-0.002306	-0.00069	-0.001127	-0.000387	0.012134	0.007507	0.000779	0.000381	0.000429	0.001333	-0.000281	0.000753	0.002016	0.003549	0.008046	0.001626	0.006719	0.00383	-0.001345	0.000932	-0.000779	-0.001401	0.010014	0.005117	0.001736	0.000742	0.019099	-0.001216	-0.000556	0.004492	-0.001569	0.002717	0.003026	0.005055	0.00198	0.002614	-4e-05	0.004113
68	0.000416	0.000163	-0.000437	0.003896	0.000852	0.000738	0.01381	0.005677	0.010443	0.000434	0.003357	-0.002771	-0.001344	-0.001282	-0.000471	0.011773	0.006915	0.000892	0.000466	0.000645	0.000992	-0.000514	0.00067	0.002343	0.003886	0.007266	0.001423	0.006449	0.003972	-0.000904	0.000837	-0.000439	-0.000383	0.009703	0.004878	0.001696	8.1e-05	0.018186	-0.001342	-0.001251	0.004243	-0.001421	0.002584	0.003424	0.005196	0.002438	0.002881	-0.000908	0.005662
69	0.000373	-8.9e-05	-0.000311	0.003762	0.00066	0.000884	0.014826	0.006009	0.010769	0.000764	0.003343	-0.002771	-0.001721	-0.001179	-0.000327	0.011375	0.006727	0.000796	0.000636	0.000577	0.00098	-0.000661	0.001126	0.002491	0.00365	0.007303	0.001039	0.006286	0.003961	-0.000943	0.000555	-0.000562	0.000378	0.009336	0.004813	0.001704	0.000238	0.017726	-0.001044	-0.001523	0.004066	-0.001619	0.002701	0.002755	0.005047	0.002816	0.003092	-0.001369	0.006169
70	0.000487	-0.000156	-0.000348	0.004249	0.000484	0.000805	0.016578	0.00601	0.011265	0.000704	0.00333	-0.002738	-0.001513	-0.000906	-0.000576	0.011309	0.006238	0.001054	0.000712	0.000756	0.000956	-0.00043	0.000811	0.002471	0.004089	0.006917	0.001196	0.005884	0.004254	-0.000442	0.00063	-0.000462	0.000306	0.008548	0.004967	0.001709	0.000348	0.017292	-0.000765	-0.001582	0.003848	-0.001549	0.002764	0.002645	0.004803	0.002419	0.003375	-0.0015	0.006336
71	0.00036	3.4e-05	-0.000536	0.005021	0.000814	0.000821	0.020858	0.005958	0.011585	0.000768	0.002397	-0.001777	-0.000985	-0.000534	-0.001174	0.009571	0.005027	-0.000104	0.001259	0.000505	0.001504	-0.00024	8.6e-05	0.002629	0.002641	0.00749	0.00086	0.005397	0.003642	-0.000793	0.000994	0.000529	-0.000181	0.007906	0.005877	0.00242	0.000613	0.016247	-0.000561	-0.000596	0.003755	-0.001183	0.002739	0.002677	0.004725	0.001964	0.00308	-0.001883	0.005465
72	0.000961	-0.000535	-0.000344	0.005354	0.001021	0.000961	0.021762	0.006243	0.012273	0.000116	0.00247	-0.001201	-0.000852	-0.000527	-0.000788	0.008982	0.004704	0.000673	0.001155	0.001124	0.000948	-0.000482	0.000202	0.00253	0.00251	0.007118	0.000407	0.005029	0.002406	-0.000482	0.001173	0.001564	-0.000289	0.008589	0.005934	0.002368	0.000158	0.015155	-0.001061	-0.000523	0.003235	-0.000837	0.002717	0.002979	0.003747	0.001601	0.002827	-0.001781	0.004854
73	0.00109	-0.000376	-0.000405	0.005197	0.001484	0.000943	0.021814	0.007008	0.0131	0.000387	0.002167	-0.001214	-0.000653	-0.000646	-0.000478	0.007788	0.004273	0.000408	0.001207	0.001522	0.000418	-0.000971	-0.000224	0.00287	0.002629	0.00675	0.001121	0.004746	0.001772	-0.000725	0.001207	0.001965	2e-05	0.008166	0.006878	0.002355	0.000346	0.01426	-0.000555	-0.000182	0.002742	-0.000814	0.003092	0.002403	0.002592	0.000765	0.002371	-0.002831	0.003677
74	0.000839	-0.000651	-0.000349	0.004934	0.001282	0.00114	0.019716	0.007461	0.011443	-7.3e-05	0.002236	-0.001304	-0.000587	-0.000511	-0.000574	0.007935	0.004609	0.000307	0.000654	0.001383	0.000206	-0.000564	0.000366	0.002868	0.004189	0.006489	0.001069	0.005029	0.001377	-0.000592	0.002094	0.001747	0.000158	0.008174	0.005922	0.002344	0.000418	0.013998	-0.000433	-0.000187	0.002707	-0.000777	0.00268	0.002823	0.002416	0.000844	0.002626	-0.002751	0.002901
75	0.000387	-0.000298	-5.4e-05	0.004932	0.001646	0.000969	0.019102	0.007618	0.012858	0.000466	0.001983	-0.002617	-0.001058	-0.000511	-0.000206	0.006851	0.003955	-0.000659	0.000295	0.000744	0.000409	-0.000223	-0.000297	0.003196	0.004455	0.005687	0.00126	0.004504	0.001503	-0.001054	0.002771	0.002041	-4.5e-05	0.008562	0.006089	0.001328	0.000898	0.012954	-0.000202	-0.000234	0.003355	-0.001278	0.001941	0.002095	0.002493	0.001012	0.002844	-0.003087	0.002102
76	0.000125	-0.000474	0.000285	0.004979	0.001906	0.001139	0.019375	0.007973	0.012376	0.000626	0.001649	-0.002896	-0.000955	-0.000664	9.9e-05	0.005607	0.003372	-0.000196	-7.8e-05	0.000896	0.000742	-0.000303	0.000401	0.003332	0.004206	0.005498	0.000964	0.003977	0.001437	-0.001103	0.002571	0.001928	-0.000466	0.009451	0.00562	0.001023	0.000213	0.01212	-0.000619	0.000248	0.003899	-0.001524	0.001641	0.001563	0.002305	0.000892	0.002709	-0.003426	0.001816
77	0.000341	-0.000825	0.000198	0.005117	0.001935	0.00077	0.019776	0.00838	0.013815	0.000925	0.001134	-0.002915	-0.001166	-0.000814	0.00028	0.004323	0.002813	-0.000169	-0.000121	0.00104	0.000684	-0.00089	0.000587	0.003679	0.004214	0.004687	0.001138	0.003076	0.001455	-0.000909	0.002195	0.001622	-0.00115	0.009937	0.005697	0.000626	-0.000152	0.012185	-0.000766	-0.000626	0.004015	-0.001361	0.001656	0.000998	0.001513	0.000774	0.002084	-0.003169	0.001802
78	0.000302	-0.000899	0.000198	0.005014	0.001621	0.000579	0.019365	0.009453	0.012277	0.000968	0.000642	-0.001501	-0.000458	-0.000546	-1e-05	0.003606	0.00229	0.0005	-0.000683	0.001675	0.000612	-0.001132	0.001066	0.004232	0.005047	0.003934	0.001077	0.003186	0.001253	-0.001642	0.001911	0.000496	-0.001433	0.009401	0.00464	0.001413	-0.000812	0.012984	-0.00104	-0.000715	0.003644	-0.000799	0.00195	0.001177	0.000541	0.000338	0.001425	-0.003364	0.001542
79	0.000397	-0.001037	0.000353	0.004823	0.001497	7.6e-05	0.019174	0.009787	0.012148	0.00063	0.000683	-0.001362	-0.00066	-0.000516	-0.000154	0.003974	0.00226	0.000201	-0.000857	0.001404	0.000145	-0.001275	0.000595	0.004217	0.005746	0.003593	0.000898	0.00368	0.001173	-0.002578	0.001945	0.001174	-0.001553	0.008441	0.004148	0.001923	-0.000337	0.013175	-0.000492	-0.001887	0.003529	-0.000131	0.001875	0.002271	0.000864	0.000552	0.0011	-0.002986	0.000888
80	0.000973	-0.001129	5.5e-05	0.00488	0.000636	0.000734	0.019089	0.007887	0.011669	-3.6e-05	0.001023	-0.000915	3e-06	-0.000588	-0.000595	0.002226	0.000778	0.000399	-0.000324	0.001024	-0.000204	0.000214	0.00011	0.003426	0.006116	0.004529	0.000937	0.00435	0.001777	-0.00377	0.001736	-0.000462	-0.002111	0.008562	0.00472	0.001989	0.000752	0.013384	-0.000742	-0.001815	0.002321	-0.001061	0.00084	0.00189	0.000584	0.00093	0.000625	-0.003028	0.000529
81	0.001404	-0.001639	-0.000272	0.004596	0.000706	0.000914	0.018743	0.006433	0.010321	-0.00067	0.000821	-0.001883	-0.000585	-0.000947	-0.001513	0.001892	0.000961	-0.000264	0.000129	0.000875	0.000723	0.000818	0.000143	0.002958	0.004316	0.004686	0.001344	0.004829	0.001641	-0.002755	0.000762	-0.000392	-0.001758	0.009475	0.005772	0.002764	0.000837	0.013459	-0.000474	-0.002535	0.002203	-0.00145	0.000651	0.00182	0.000875	0.000747	0.000272	-0.002856	0.000931
82	0.001144	-0.000864	-0.00023	0.004357	0.000512	0.001399	0.018733	0.005854	0.01035	-9.5e-05	0.000501	-0.001511	-0.000704	-0.001146	-0.001266	0.001219	0.000798	-0.000403	-0.000137	0.000883	0.000897	0.001431	0.000301	0.003427	0.005568	0.005118	0.000928	0.004247	0.001613	-0.001137	0.00132	0.000188	-0.000642	0.010119	0.005672	0.001359	0.000542	0.01394	-0.00095	-0.003033	0.00237	-0.002004	0.000646	0.001398	-0.000137	0.001083	0.001021	-0.003578	0.00079
83	0.000613	-0.000394	-0.000145	0.004478	0.000935	0.001667	0.017133	0.006232	0.010205	1.2e-05	0.000375	-0.001785	-0.000299	-0.000828	-0.000575	0.001222	0.001134	-0.00035	-0.000306	0.001205	0.001518	0.000791	-8.2e-05	0.00361	0.005521	0.004983	0.000843	0.004486	0.00154	-0.001872	0.001463	0.000995	-0.000219	0.010548	0.005887	0.001795	0.000871	0.014109	-0.001036	-0.001913	0.00236	-0.00084	0.001287	0.001113	0.000271	0.000298	0.001288	-0.002936	0.000293
84	0.000727	-0.000161	-0.000406	0.004372	0.000606	0.001363	0.016695	0.005982	0.01055	-4.3e-05	0.000627	-0.001098	-0.000137	-0.000991	-0.000547	0.000736	0.000988	-0.000227	-8e-05	0.001413	0.001358	0.000931	0.000327	0.004178	0.005827	0.005206	0.000962	0.004303	0.001609	-0.001908	0.001844	0.001145	-0.000571	0.010517	0.00581	0.001175	0.000526	0.013607	-0.000637	-0.001568	0.002494	-0.000981	0.001422	0.001237	0.000714	0.000652	0.001257	-0.003631	5.8e-05
85	0.000949	-0.000196	-0.000619	0.004806	0.000999	0.001185	0.015786	0.005941	0.00977	-0.000209	0.000622	-0.001611	-9.3e-05	-0.000865	-0.000845	0.001158	0.001065	-0.000285	0.000248	0.001365	0.001186	0.000373	0.000859	0.00423	0.005584	0.005597	0.001238	0.004164	0.001757	-0.002166	0.001722	0.001297	-0.00129	0.010531	0.005753	0.001712	0.00058	0.013615	-0.000713	-0.000988	0.002515	-0.000773	0.001326	0.001048	0.001047	6.4e-05	0.000626	-0.002606	6.4e-05
86	0.00167	-0.000145	-0.000437	0.004296	0.00097	0.000625	0.015276	0.005441	0.008625	-0.000479	0.000526	-0.001783	-0.000356	-0.001064	-0.00121	0.001322	0.000772	-0.00043	0.000415	0.001165	0.001331	0.000669	0.001385	0.00489	0.005195	0.005059	0.001016	0.003338	0.00166	-0.001593	0.001966	0.001676	-0.001414	0.010622	0.004947	0.001673	1.7e-05	0.013459	-0.000301	-0.001117	0.002563	-0.001175	0.001148	0.001293	0.001131	0.000248	0.000614	-0.002769	0.000262
87	0.002118	0.000229	-1.7e-05	0.00477	0.001195	0.000655	0.015502	0.005576	0.007276	-0.000141	-8.8e-05	-0.00288	-0.000461	-0.000932	-0.000797	0.001888	0.000579	-0.00049	0.000968	0.001182	0.001215	0.000195	0.000644	0.004298	0.005254	0.005137	0.001296	0.002752	0.001675	-0.001273	0.001583	0.001065	-0.001294	0.010608	0.004635	0.001811	9.3e-05	0.014321	-0.000984	-0.001017	0.002671	-0.000824	0.001147	0.000977	0.000573	-0.000231	0.000777	-0.002374	0.00027
88	0.002159	0.000335	0.000357	0.004653	0.000841	0.000985	0.016164	0.005503	0.007102	-7e-06	-0.000381	-0.002792	-0.000561	-0.001046	-0.000641	0.001938	0.000802	-0.000547	0.000724	0.001573	0.001689	0.000672	-0.000203	0.005039	0.004342	0.003888	0.001339	0.002614	0.000818	-0.002032	0.001891	0.000803	-0.001086	0.010836	0.004885	0.001661	0.000433	0.014023	-0.000718	-0.000552	0.002604	-0.000371	0.001112	0.001217	0.00094	0.000615	0.001494	-0.003392	0.000452
89	0.001654	0.000197	0.000148	0.005066	0.001401	0.001362	0.014638	0.005883	0.008841	2.6e-05	-0.000363	-0.001298	-0.000667	-0.000515	-0.001027	0.002274	0.001655	-0.000552	0.001428	0.002011	0.000459	4e-06	5e-05	0.00447	0.004224	0.005298	0.001894	0.004023	0.001178	-0.00089	0.001278	0.000486	-0.001016	0.011313	0.005857	0.000977	0.000978	0.014627	-0.001122	-0.000844	0.002731	-0.000386	0.001147	0.000917	0.000559	0.000273	0.00127	-0.002548	0.000168
90	0.00128	3.2e-05	-6.2e-05	0.004768	0.001441	0.001796	0.013788	0.005941	0.00998	-8.8e-05	0.000255	-0.000399	-0.000483	-0.000437	-0.001405	0.00241	0.002231	-0.00043	0.001126	0.001747	0.000277	0.000647	0.000898	0.004822	0.003827	0.00605	0.001273	0.004554	0.001388	-0.001014	0.002043	0.001711	-0.000895	0.012124	0.005907	0.000996	0.001601	0.013718	-0.000519	-0.000209	0.002312	-0.000816	0.001443	0.000915	0.000925	0.000602	0.000956	-0.001324	0.000116
91	0.001467	-0.000266	-0.000272	0.004345	0.00084	0.000746	0.013433	0.006341	0.01008	-0.000119	0.000514	-0.00027	-0.000216	0.000183	-0.00083	0.002723	0.00197	0.000375	0.001162	0.00131	0.000312	-1.5e-05	0.000962	0.004183	0.00466	0.006584	0.001092	0.004179	0.001173	0.000778	0.001741	0.001954	-0.001064	0.010942	0.006534	0.00196	0.000942	0.013895	-0.000369	-0.0004	0.002007	-0.00081	0.001629	0.001064	0.001291	0.000353	0.00077	-0.000523	0.00048
92	0.002092	4e-06	0.000554	0.004219	-0.000847	0.000877	0.015279	0.007986	0.010978	0.001013	0.001024	-0.001292	0.000171	8.5e-05	-0.000182	0.002806	0.001573	0.001483	-0.000194	0.000419	0.001379	0.000422	0.001435	0.003706	0.005309	0.007475	0.000711	0.003059	0.001608	0.001365	0.001972	0.00288	-0.001669	0.010234	0.007169	0.00371	8.9e-05	0.012642	0.001317	3.5e-05	0.001745	-0.001464	0.001741	0.000619	0.001623	0.000736	0.000977	0.001867	0.001409
93	0.00127	-0.000924	-0.00051	0.003489	0.000874	0.000505	0.016964	0.008497	0.011101	0.000201	0.000577	-0.00104	9.6e-05	0.000219	-0.000465	0.00229	0.001448	0.001432	0.000638	0.000586	0.001623	0.000256	0.000473	0.004193	0.006467	0.006592	0.001199	0.00401	0.002114	8.3e-05	0.001517	0.00204	-0.001415	0.010484	0.006326	0.002026	0.000392	0.014161	-0.00056	-0.000696	0.002762	-0.001217	0.00155	0.000653	0.00104	0.001031	0.00095	-0.000829	0.001316
94	0.001072	-0.000538	-0.000239	0.003756	0.001013	0.000885	0.018256	0.009117	0.011384	0.000318	0.000346	-0.001184	0.000279	0.00016	-0.000369	0.001888	0.001348	0.001141	0.000892	0.000946	0.001018	0.00015	0.00053	0.004232	0.006359	0.005914	0.000975	0.003666	0.002598	-0.000297	0.001772	0.002075	-0.000666	0.011357	0.006022	0.001276	0.000335	0.014376	-0.00061	-0.000294	0.002403	-0.001139	0.001844	0.000417	0.000878	0.001019	0.000994	-0.001191	0.000954
95	0.000809	-0.000559	-0.000206	0.003731	0.001195	0.00061	0.018829	0.009244	0.011747	0.000232	0.000473	-0.00114	0.000381	9.3e-05	-0.000379	0.001928	0.001417	0.000794	0.000803	0.000984	0.001095	1.1e-05	0.000581	0.00453	0.006384	0.006092	0.001422	0.003753	0.002993	-0.000465	0.001688	0.001748	-0.000463	0.01117	0.005025	0.001513	0.000473	0.01455	-0.000462	-0.000445	0.002276	-0.000811	0.001437	0.000764	0.000916	0.001123	0.001031	-0.001389	0.000854
96	0.000446	-6.3e-05	0.000212	0.003683	0.001062	0.000523	0.019591	0.009431	0.012549	0.000377	0.000561	-0.001079	0.000525	5e-05	-0.000436	0.002006	0.001241	0.000392	0.000804	0.00131	0.000859	-0.000196	0.000908	0.004747	0.006131	0.006279	0.001169	0.003609	0.003817	-0.000394	0.001611	0.00178	-0.000132	0.011409	0.005084	0.00184	0.000293	0.01473	-0.000402	-0.000291	0.001501	-0.000512	0.001466	0.000931	0.000773	0.000789	0.001285	-0.001122	0.00054
97	0.000339	-3e-06	0.000189	0.003477	0.001238	0.000225	0.019565	0.009774	0.012693	0.000318	0.000842	-0.00098	0.000365	-2.5e-05	-0.000579	0.002052	0.00112	0.000275	0.000901	0.001115	0.001438	-0.000259	0.000852	0.004886	0.005844	0.006319	0.001194	0.003848	0.004283	-3.9e-05	0.00153	0.001957	-0.00034	0.010997	0.004962	0.002807	0.000293	0.01436	-0.000159	-0.00078	0.001645	-0.000534	0.001016	0.001155	0.000622	0.000864	0.001164	-0.000858	0.000688
98	0.00048	8.1e-05	-6.9e-05	0.003384	0.00133	0.00034	0.019261	0.01009	0.012386	0.000248	0.000799	-0.001115	-1.7e-05	-0.000118	-0.000699	0.00227	0.000826	0.000597	0.001313	0.001352	0.001539	-3.5e-05	0.000289	0.004853	0.005207	0.005842	6.4e-05	0.003669	0.004205	0.000461	0.001532	0.00302	-0.000779	0.011255	0.006642	0.00297	9e-06	0.01413	-0.000766	-0.000906	0.001558	-0.000857	0.001572	0.001002	0.000606	0.000722	0.00102	-0.001229	0.000583
99	0.001127	-0.000343	8.6e-05	0.004106	0.001186	0.000903	0.018199	0.011129	0.010418	0.000824	0.001021	-0.002346	-0.000775	-0.000255	-0.000508	0.000765	0.000935	0.00092	0.001318	0.001221	0.001472	-0.000414	-0.000726	0.004381	0.003888	0.003104	-2.4e-05	0.00317	0.002858	-0.000209	0.002155	0.003067	-0.001004	0.010714	0.006986	0.002205	0.000413	0.013605	0.000665	-0.002036	0.001604	-0.001393	0.001586	0.000826	0.000963	0.001802	0.000336	-0.001384	0.000551
100	0.001364	-0.000763	-0.000249	0.004521	0.001343	0.001053	0.017231	0.009244	0.011248	0.000332	0.001391	-0.001997	-0.00112	2.5e-05	-0.000322	0.000627	0.001401	0.001374	0.000779	0.00129	0.00047	3e-05	-0.000494	0.005325	0.004476	0.003713	0.001143	0.003515	0.002325	-0.001923	0.001672	0.001022	-0.000304	0.011168	0.005689	0.000763	0.000367	0.014166	5.7e-05	-0.001632	0.001224	-0.00126	0.001591	7.2e-05	0.000523	0.001948	0.001334	-0.00137	0.000237
101	0.000111	-0.000343	-0.000355	0.003793	0.001105	0.001442	0.017462	0.008498	0.010974	0.000934	0.001078	-0.001934	-0.000767	0.000518	-0.000278	0.000801	0.002024	0.000913	0.000929	0.00096	0.000493	0.000439	0.000172	0.00443	0.005829	0.00348	0.0007	0.003823	0.00251	-0.001843	0.001457	0.000111	0.000675	0.011168	0.005639	-8.5e-05	0.000115	0.014444	-0.001052	-0.00122	0.001193	-0.000795	0.001538	0.000687	0.000269	0.002006	0.00138	-0.001523	0.000476
102	0.000367	-0.000354	-0.000567	0.003565	0.001582	0.001402	0.017743	0.008479	0.010379	0.000854	0.000701	-0.001667	-0.000737	0.000206	0.000343	0.00179	0.001866	0.000976	0.001	0.001094	0.000517	0.000436	-0.000201	0.004907	0.006223	0.003852	0.00149	0.00364	0.002786	-0.000403	0.001288	-0.000459	0.001052	0.011887	0.00488	0.00143	-0.000324	0.015003	-0.000929	-0.001144	0.002102	-0.000833	0.001297	0.000447	0.000112	0.002006	0.001422	-0.001914	0.000928
103	-7e-05	-0.000171	-0.000843	0.003581	0.001477	0.001463	0.017456	0.008307	0.009671	0.001161	0.000497	-0.001305	-0.000122	-0.000352	0.000244	0.001491	0.001947	0.000604	3.7e-05	0.000841	0.001929	0.000229	-0.000313	0.004136	0.005552	0.003875	0.001563	0.003207	0.002463	-0.00104	0.000481	-0.001301	0.000384	0.010686	0.005045	0.001641	-9.8e-05	0.015347	-0.001061	-0.001543	0.001227	-0.000852	0.001114	0.001599	-0.000328	0.002011	0.001494	-0.001717	0.000963
104	0.000323	-0.000342	-0.000269	0.003946	0.001072	0.00075	0.014862	0.006881	0.009511	0.000522	0.000337	-0.000402	-6.8e-05	-0.000525	-0.000414	0.001134	0.001026	0.000736	0.000458	0.001474	0.001553	6.9e-05	-0.0004	0.003566	0.003828	0.002033	0.000529	0.002748	0.001621	-0.002415	0.000897	-0.000746	-0.000611	0.010891	0.005265	0.001829	-0.0001	0.013916	-0.000859	-0.001366	0.001153	-0.001601	0.000915	0.002113	0.000303	0.00099	0.001914	-6.9e-05	-5.1e-05
105	0.000169	-5.8e-05	-0.000249	0.003972	0.00084	0.001209	0.014896	0.00638	0.009403	5.1e-05	0.000565	-0.000686	0.000321	-0.000385	-0.000383	0.001171	0.000999	0.000444	3.6e-05	0.001032	0.001804	0.00086	0.000105	0.0032	0.002414	0.001136	-0.000247	0.001979	0.001698	-0.001838	0.000546	-0.000287	-0.000879	0.010881	0.005446	0.001818	-7.2e-05	0.014204	-0.000667	-0.001272	0.001099	-0.001038	0.000873	0.002035	-9.5e-05	0.000769	0.001704	-0.000346	1e-05
106	0.000206	-3.2e-05	-0.000126	0.003682	0.00066	0.001273	0.014423	0.006211	0.00914	5.3e-05	0.000586	-0.000775	0.000331	-6.9e-05	-0.000365	0.00164	0.000828	0.000159	0.000115	0.001284	0.001764	0.000901	0.000269	0.002669	0.001998	0.000881	-0.000439	0.001896	0.001593	-0.001907	0.000583	0.000117	-0.000782	0.011081	0.005696	0.001693	0.000148	0.013512	-0.0008	-0.000984	0.000858	-0.000982	0.000908	0.00147	0.000308	0.000587	0.00137	-0.001061	4.4e-05
107	0.00011	0.000221	-0.000236	0.003418	0.000585	0.001663	0.015381	0.006289	0.008832	-0.000293	0.0008	-0.001058	0.000829	4.2e-05	-8.9e-05	0.002097	0.000674	-7e-05	-0.000361	0.000976	0.002115	0.00127	0.000785	0.002513	0.001009	0.000774	-2.6e-05	0.001576	0.002073	-0.001141	0.000168	0.000151	-0.000719	0.0108	0.006118	0.001975	0.000175	0.013704	9e-06	-0.001181	0.000453	-0.000698	0.000867	0.000511	1e-06	0.000719	0.000905	-0.002222	0.00042
108	0.000507	5.7e-05	-7.1e-05	0.003371	0.000903	0.001657	0.014792	0.00647	0.009314	-0.000453	0.00026	-0.000632	0.000608	4.4e-05	-0.00067	0.002103	0.000581	-7.5e-05	0.000491	0.001608	0.002104	0.00059	0.000504	0.001721	0.001061	0.00128	0.000541	0.001676	0.001839	-0.001337	0.000634	-0.000281	-0.000616	0.010566	0.005719	0.001865	0.00034	0.012641	-0.00045	9e-06	-0.000327	-0.000369	0.00097	0.000124	0.001016	0.000889	0.000821	-0.003136	0.000492
109	0.000436	-0.000176	4.1e-05	0.003307	0.001301	0.001825	0.014365	0.005798	0.009171	-0.000408	6.2e-05	-0.000525	0.000374	-0.000158	-0.001323	0.000988	0.000557	-3e-06	0.000884	0.00155	0.002091	0.001195	-7.9e-05	0.001291	0.000244	0.000826	0.000525	0.001818	0.001877	-0.000471	0.000812	-0.000764	-0.001345	0.010385	0.005206	0.002084	-0.000464	0.011931	-0.000367	5.4e-05	-6.8e-05	3.8e-05	0.001254	0.001414	0.000903	0.001222	0.000771	-0.00236	0.000513
110	0.000717	-0.00067	-0.000179	0.003457	0.001231	0.001359	0.013741	0.006058	0.009457	9.8e-05	0.000102	-0.000452	3.7e-05	-0.000285	-0.001224	0.001207	0.000561	-2.3e-05	0.000781	0.001793	0.002241	0.001166	-1.7e-05	0.000842	0.000503	0.00055	0.00026	0.001554	0.001412	-0.000463	0.000803	-0.00037	-0.001104	0.010409	0.005272	0.001501	-6.1e-05	0.011802	-0.00079	0.000366	0.00026	-0.000105	0.000925	0.001349	0.001355	0.000779	0.000716	-0.002082	0.000557
111	0.000722	-0.001085	-0.00033	0.003428	0.000877	0.000916	0.013332	0.006041	0.009591	0.000401	3.5e-05	-0.000376	-8e-05	-0.000349	-0.001165	0.001324	0.000511	-0.000141	0.000377	0.001884	0.001935	0.001549	3.1e-05	0.000787	0.000444	0.0004	0.00026	0.001517	0.001202	-0.000786	0.000511	-0.000444	-0.001191	0.010283	0.005547	0.001057	3.4e-05	0.011158	-0.000693	-0.000387	0.00061	-0.00062	0.000883	0.001506	0.001382	0.00045	0.000514	-0.002024	0.000419
112	0.000844	-0.001463	-0.000496	0.003695	0.000787	0.000245	0.013268	0.007106	0.010019	0.000498	0.000106	-9.4e-05	-0.000128	-0.000773	-0.00091	0.002403	0.000356	-8.1e-05	0.000475	0.00207	0.001993	0.001263	0.000331	0.000629	0.000982	-0.000111	0.000341	0.001246	0.00079	-0.001083	0.000521	-0.000599	-0.001366	0.010267	0.006263	0.000178	0.000545	0.011849	-0.000296	-0.000898	0.000694	-0.000869	0.000735	0.000702	0.002117	-0.000143	0.000541	-0.00172	0.000314
113	0.000567	-0.000814	-0.000328	0.004358	8.7e-05	0.00079	0.014138	0.006031	0.009693	0.000365	0.000545	-0.001234	0.000169	-0.001141	-0.000148	0.001524	0.000715	-0.000935	0.00062	0.00167	0.0017	0.000791	0.000224	0.001202	0.000839	-0.001137	-0.000199	0.001739	0.000406	-0.001988	5e-06	-0.001883	-0.000479	0.009981	0.005156	0.000578	0.000364	0.011419	5.1e-05	-0.002062	0.000416	-0.001737	0.002059	0.001368	0.001485	0.00072	0.000202	-0.000924	-0.000252
114	0.000191	-0.000247	-0.000617	0.004395	0.000794	0.00069	0.014346	0.005268	0.00898	0.000367	0.001209	-0.001315	0.000623	-0.000786	-0.000215	0.001473	0.000786	-0.000664	0.000869	0.0015	0.002224	0.000272	0.000377	0.000986	0.001447	-0.001298	0.0003	0.002274	0.000448	-0.002112	0.000334	-0.00178	-0.000769	0.010188	0.004763	0.001663	-0.000328	0.010839	0.00015	-0.001357	0.000324	-0.001145	0.00196	0.001788	0.001546	0.001079	3.2e-05	-0.000409	0.000393
115	0.000823	0.000305	-0.00042	0.004458	0.001362	0.001207	0.013678	0.004813	0.008614	0.000361	0.00101	-0.001441	0.000165	-0.00095	-0.000955	0.001329	0.00061	-0.000674	0.000772	0.001809	0.001663	0.000708	0.000163	0.000683	0.00052	0	-4.7e-05	0.001978	0.00112	-0.001108	2.4e-05	-0.000144	-0.000869	0.009804	0.004779	0.001507	-0.000323	0.011596	-0.000735	-0.000594	0.000868	-0.001615	0.00075	0.001747	0.001221	0.001241	0.000784	-0.001669	0.000332
116	0.000985	0.000492	-0.000424	0.004319	0.001567	0.001149	0.012989	0.005189	0.008003	0.000177	0.001008	-0.001358	-0.000196	-0.000738	-0.001307	0.001548	0.000793	-0.000373	0.000773	0.001846	0.001371	0.00073	0.000179	0.000821	-4.6e-05	-0.000437	-0.000346	0.001794	0.001254	-0.001167	0.000109	0.000362	-0.001777	0.009964	0.004417	0.001447	-0.000342	0.011723	-0.001207	-0.000321	0.001272	-0.001439	0.000443	0.001676	0.001236	0.001117	0.001041	-0.001409	0.000134
117	0.001239	0.000548	-0.000297	0.004087	0.00133	0.001311	0.013286	0.00539	0.007807	0.000125	0.000726	-0.001578	-0.000131	-0.000515	-0.001053	0.001467	0.001009	-0.000415	0.00059	0.00208	0.0017	0.00045	0.000235	0.000653	-0.000342	-0.000244	-0.000363	0.001567	0.001181	-0.001288	6.2e-05	0.000428	-0.001283	0.009895	0.004707	0.001015	1.9e-05	0.01169	-0.001243	-0.000213	0.001182	-0.001294	0.000534	0.001611	0.0011	0.001158	0.001394	-0.001161	-0.000153
118	0.001187	-2e-06	-6.6e-05	0.003979	0.000872	0.000994	0.013426	0.005824	0.007051	0.000143	0.000293	-0.001804	-3e-05	-0.000123	-0.0004	0.001378	0.001223	-0.000147	0.000802	0.002565	0.001747	-0.00027	0.00048	0.000726	-0.000318	-8.7e-05	-0.000354	0.001511	0.000309	-0.002037	0.000566	-0.000564	-0.000944	0.009618	0.004305	0.000942	0.000578	0.011421	-0.00056	-0.000798	0.001442	-0.000919	0.000754	0.001763	0.000779	0.001223	0.001305	-0.001226	-0.0001
119	0.000738	0.000153	-7e-05	0.003945	0.000994	0.000828	0.014	0.005509	0.007401	5e-05	0.000426	-0.001996	0.000188	-0.0003	-0.000609	0.001399	0.000718	-0.000103	0.000543	0.002858	0.001883	3e-06	0.000251	0.000485	0.000352	0.000198	-3.2e-05	0.001466	-7.4e-05	-0.001684	-1e-05	-0.000668	-0.000934	0.009592	0.00425	0.000857	0.000557	0.011859	-0.000353	-0.001218	0.001571	-0.00089	0.001017	0.001172	0.001074	0.001016	0.000867	-0.002289	5.1e-05
120	0.000559	-9.5e-05	-2.7e-05	0.004283	0.001173	0.000804	0.01368	0.005563	0.007429	0.000276	0.000408	-0.00197	-0.000543	-0.000515	-0.000734	0.001314	0.000507	-0.000251	0.000519	0.002591	0.002017	-7.3e-05	0.000208	0.000469	0.000122	0.000248	7.1e-05	0.001554	1.2e-05	-0.001943	-2.3e-05	-0.001003	-0.001163	0.00947	0.004261	0.001154	0.000372	0.0115	-0.00041	-0.001226	0.001696	-0.001313	0.000976	0.001083	0.001183	0.000859	0.000817	-0.002143	0.000219
121	0.000447	-4.5e-05	-7.2e-05	0.004268	0.001155	0.000803	0.013682	0.005556	0.007505	0.000229	0.00047	-0.002019	-0.000659	-0.000557	-0.0008	0.001275	0.000439	-0.000238	0.000322	0.002489	0.002101	2.2e-05	0.00022	0.00047	0.000163	9.6e-05	9.1e-05	0.001498	7e-05	-0.001948	-0.000229	-0.000897	-0.001265	0.009516	0.004253	0.00115	0.000289	0.011494	-0.000517	-0.001142	0.001676	-0.001307	0.001052	0.000941	0.001281	0.000764	0.000788	-0.002094	0.000194
122	0.000477	-0.000405	8e-06	0.004479	0.001206	0.000896	0.01336	0.005749	0.007482	0.000445	0.000376	-0.002035	-0.001257	-0.000624	-0.000683	0.001079	0.000381	-0.000348	0.000396	0.002266	0.002324	-0.000211	0.000338	0.000452	-8.4e-05	0.000325	0.000207	0.001544	0.000214	-0.002288	-5.4e-05	-0.001221	-0.001249	0.009359	0.004505	0.001354	0.000165	0.010992	-0.000524	-0.00096	0.001639	-0.001537	0.001012	0.001171	0.001212	0.000712	0.000911	-0.00178	0.000314
123	-0.000542	-0.001517	-0.000612	0.003379	0.000626	0.001533	0.013669	0.006485	0.006786	-0.000419	-9e-06	-0.00395	-0.001291	-0.001323	0.000369	-0.000989	-0.000466	0.000934	0.000945	0.00192	0.00222	-0.000257	0.002936	0.002436	0.00414	0.001253	-0.001189	0.001622	0.000182	-0.000843	-0.000843	0.0013	-0.000612	0.009618	0.002187	0.00169	-3.7e-05	0.012489	-0.00108	-0.00088	0.002115	-0.001091	0.000331	0.002774	0.000318	4.2e-05	0.00065	-0.002803	0.000499
124	0.001229	-0.001377	-0.000778	0.003436	0.001166	0.000629	0.012704	0.006039	0.007556	-5.4e-05	8.9e-05	-0.004404	-0.001298	-0.001567	0.000165	0.0017	-4.3e-05	-0.000465	0.001936	0.002365	0.00163	-0.000254	0.002112	0.001892	0.002816	0.001631	-0.001063	0.001737	-0.000114	0.000505	0.000857	0.000195	-0.000355	0.00952	0.003537	0.001311	0.00093	0.011109	-0.001495	-0.001305	0.001774	-0.000749	0.001163	0.002292	0.000933	-0.000561	-0.00024	-0.00232	5.4e-05
125	0.001514	-0.000737	-0.000792	0.003331	0.001207	0.000312	0.013429	0.005678	0.007176	-0.000328	-0.000808	-0.00331	-0.001115	-0.000849	-0.001007	0.002518	0.000974	0.000425	0.001446	0.00265	0.001545	-0.000214	0.001772	0.002298	0.00193	0.002431	-0.000414	0.001486	-0.000156	-0.000693	0.0005	0.000231	-0.001152	0.009847	0.004542	0.001653	0.001109	0.009751	-0.000821	-0.001184	0.000814	-0.000965	0.001154	0.002279	0.00099	-0.000277	0.000152	-0.002244	0.000325
126	0.002341	-0.000281	0.00012	0.00327	0.001065	-0.000385	0.014256	0.00605	0.007492	-0.00052	-0.000277	-0.002711	-0.001014	-0.00058	-0.000636	0.002754	0.001529	-0.000121	0.000527	0.003019	0.001395	0.000816	0.000761	0.001779	0.000222	0.001732	0.000484	0.001025	0.001011	-0.001406	0.000512	0.000581	-0.000408	0.009676	0.006026	-0.000218	0.001355	0.008942	-0.000444	-0.000747	1e-06	-0.000626	0.001047	0.00124	0.001752	-9.6e-05	0.000676	-0.001503	-0.000269
127	0.002193	0.00025	0.00066	0.003047	0.000519	0.000363	0.015389	0.006137	0.007326	-0.000766	8.4e-05	-0.001451	-0.000366	-0.000346	-0.001276	0.001402	0.001481	-0.000251	0.000624	0.00401	0.00095	4e-06	0.001093	0.002531	0.000942	0.002302	0.000469	0.001406	0.00191	-0.002068	-0.000203	0.000812	0.000272	0.010118	0.005474	0.001914	0.00153	0.007786	-0.00013	-0.001251	0.001632	-0.00131	-0.000104	0.001442	0.001594	-0.000113	0.002487	-0.000238	1.2e-05
128	0.001558	0.000647	0.000678	0.003291	0.000562	0.000318	0.014506	0.006161	0.008689	-0.001143	0.001584	-5.6e-05	-0.000511	-0.000377	-0.000416	0.001432	0.000565	-0.00149	0.000635	0.004014	-0.000357	6e-06	0.001374	0.002905	0.002403	0.001754	0.000668	0.001835	0.003105	-0.001115	0.000517	0.000898	0.003348	0.010216	0.006183	0.002403	0.001813	0.008535	-0.000406	-0.002211	0.002738	-0.000173	-0.001144	-0.000116	0.001793	0.000463	0.002584	0.001557	0.00041
129	0.001303	0.000744	-0.000497	0.002422	4.7e-05	0.000824	0.012023	0.006299	0.007434	-8.9e-05	0.000844	-0.001415	0.000301	-0.000509	-0.000687	0.00108	-0.000145	-0.000119	0.000928	0.001099	-1.2e-05	-0.000292	0.0008	0.00296	0.004025	0.002895	0.000477	0.002467	0.001416	-0.001853	0.00102	0.000784	0.000164	0.009952	0.00596	0.001568	0.000274	0.01033	-0.001938	-0.001881	0.002482	-0.000277	0.000333	0.001389	0.001003	0.001607	0.00072	-0.000122	-4.8e-05
130	0.001142	0.000754	-0.000771	0.002367	5.5e-05	0.000725	0.011587	0.006328	0.007467	0	0.000695	-0.001675	0.000251	-0.000299	-0.000467	0.001235	-0.000262	0.000248	0.000677	0.000554	-3.9e-05	-4.1e-05	0.000656	0.002895	0.004561	0.003082	0.000634	0.002488	0.001057	-0.001959	0.000911	0.000901	-0.000219	0.009854	0.005728	0.000958	-0.00016	0.011123	-0.00203	-0.001821	0.002253	-0.000173	0.000485	0.001346	0.001129	0.001933	0.000184	-0.000614	-9.8e-05
131	0.001297	0.0008	-0.000535	0.002285	-0.000138	0.000756	0.011947	0.006335	0.007168	0.000181	0.000518	-0.001942	0.000439	-0.000324	-0.000401	0.000878	-0.000209	0.000328	0.000506	0.000373	0.000228	-8.8e-05	0.000576	0.002817	0.00418	0.003442	0.000542	0.002552	0.001016	-0.002202	0.000838	0.000741	-0.00053	0.009816	0.00559	0.000871	-0.000228	0.010953	-0.002041	-0.001753	0.002455	-0.000428	0.000585	0.001603	0.001052	0.001804	0.00037	-0.000357	-0.000131
132	-0.000474	-0.001233	0.001466	0.009037	-0.001637	0.000964	0.010254	0.003068	0.015388	0.000871	0.000145	0.000887	8.3e-05	0.006012	0.001382	0.000967	0.000906	-0.000542	0.001757	0.002221	-0.002923	0.007263	0.005448	0.001769	0.006845	0.009552	-0.006423	0.006745	-0.002536	-0.000828	-0.003443	-0.007511	-0.00229	0.011439	0.00012	0.001585	-0.004517	0.011799	7.5e-05	-0.002104	0.003904	0.002242	-0.00226	-0.00099	0.001563	0.001628	0.001737	0.012714	0.003928
133	-0.004743	-0.001041	0.002079	0.00685	-0.000735	0.004689	0.009467	0.000399	0.012835	0.011518	0.002107	0.006988	0.00418	0.006098	0.005506	-0.000306	0.001891	-0.001565	0.001214	0.002904	0.001129	0.010993	-0.009105	0.005307	0.00338	0.023503	-0.014541	0.011306	0.001562	-0.01069	0.002293	-0.003602	-0.002531	0.017237	0.017712	-0.001101	-0.00123	0.010132	-0.001727	-0.000477	-0.000335	-0.001329	-0.004185	0.013319	-0.011075	-2e-05	0.00703	0.010164	0.007849
134	-0.00671	-0.001413	0.000659	-0.004694	0.002615	-0.003569	0.030043	0.00606	0.021282	0.001826	-0.005378	-0.001703	0.001258	-0.008321	0.007997	0.003715	2e-05	0.006532	0.001887	0.012508	0.005452	0.023992	-0.007968	0.003005	0.022289	0.006687	0.00198	0.020311	-0.009638	-0.013138	-0.000525	0.014744	-0.002947	0.021824	-0.005641	0.013188	0.00188	0.01119	0.004791	-0.020951	-0.002716	0.006366	-0.008681	0.015613	0.001743	-0.001641	0.000475	-0.010649	-0.000554
135	-0.001614	0.007029	0.005296	-0.006642	0.003715	-0.003293	0.027789	0.00139	0.014647	-0.000251	0.000295	-0.003979	0.002486	-0.007571	0.004935	0.00218	7.9e-05	0.002629	0.003536	0.008793	0.00947	-0.002687	-0.006549	0.001228	0.015489	0.006905	0.002044	0.019575	-0.001728	0.000606	-0.003507	0.013957	-0.003222	0.010059	-0.000243	-1.7e-05	0.002812	0.005589	0.006385	-0.020869	-0.002334	0.007688	-0.002983	0.021634	-0.000354	-0.001448	-0.001778	-0.008984	0
136	-0.009285	0.005584	0.002295	0.001307	0.002665	0.000686	0.017328	0.005105	0.010861	-0.000179	-0.000404	-0.002541	0.002765	-0.004958	0.002571	0.00828	-0.007741	-0.001697	0.002393	0.009243	0.001072	-0.002095	0.000955	0.014976	0.005939	0.002662	0.000859	0.009492	-0.0019	-0.001653	0.000695	0.00356	-0.005084	0.006438	-0.003187	-0.011419	-0.002217	0.009208	0.001579	-0.012453	-0.005799	0.002545	-0.007868	0.005591	0.000782	-0.00029	-0.004507	0.001424	-0.003023
137	-0.004405	-0.002348	0.003596	0.00563	0.002873	0.002807	0.008046	0.008193	0.004299	-0.000798	0.00041	-0.008979	0.003723	0.010328	-0.00216	0.001907	-0.006617	-0.002339	-0.002092	0.008495	-0.006156	0.007555	-0.000818	0.009436	0.015868	0.013781	-0.000874	0.002959	0.014149	-0.003111	-0.000325	0.00979	-0.002662	0.00555	0.004442	0.004883	-0.001658	0.003385	-0.005053	5.8e-05	-0.003483	-0.003493	-0.001735	0.016391	0.002971	-0.003505	0.005602	5.7e-05	-0.004018
138	-0.003151	-0.005663	-0.000642	0.0052	-0.002803	-0.004122	0.007949	0.005265	0.004525	-0.001682	0.001085	-0.002506	0.002168	0.003669	-0.000338	0.002338	-0.004184	-0.00289	-0.002957	0.007018	-0.008126	0.005423	-0.002279	0.006819	0.015482	0.014338	-0.003967	-0.000524	0.009049	0.009743	0.007782	0.005666	-0.005798	0.015382	-0.001408	0.002239	-0.003691	0.007881	-0.002751	-9.9e-05	-0.001545	-0.006284	0.000444	0.009254	0.002242	-0.005347	-0.000793	-0.000492	-0.002771
139	0.007055	-0.007785	-0.000987	0.008417	-0.003511	-0.002909	0.009726	0.003886	0.007901	0.000605	0.000343	-0.00567	0.004321	0.002651	-0.003164	0.002152	0.000357	0.003643	-0.00019	0.008345	-0.010396	0.008735	-0.003667	0.001564	0.007002	0.005773	-0.002763	0.001609	0.008979	0.000902	0.003074	0.0054	-0.005491	0.01532	0.019017	0.005528	0.00053	0.012127	-0.000487	0.002845	0.004378	-0.007065	6e-06	0.012791	-0.000504	-0.002931	-0.003354	0.000963	0.00643
140	0.006743	-0.004627	-0.000588	0.005065	-0.003687	-0.005031	0.009238	0.00295	0.008833	-0.000891	-0.000186	-0.002077	0.004097	-0.001062	-0.002151	0.004803	0.000465	0.009942	-0.000595	0.008516	-0.002015	0.006387	0.000469	0.004505	-0.001664	0.003393	-0.004002	0.001271	0.001294	-0.004604	0.002504	0.002953	-0.00474	0.017922	0.019558	0.002086	0.000723	0.015454	0.001121	-0.001549	0.003115	-0.002937	0.003398	-0.00011	-0.000549	-0.000761	-0.004118	0.003636	0.007783
141	0.003524	0.001481	0.00123	0.00268	0.001124	0.000682	0.010065	0.00912	0.010288	0.000232	0.002797	-0.004824	-0.000485	0.001743	0.000487	0.002928	-0.000724	0.008911	0.001386	0.002088	-0.003632	0.002796	0.000662	0.007247	0.007556	0.002551	-0.000224	0.002265	0.001511	-0.006662	-0.003246	0.004539	-0.000794	0.009832	0.013454	0.000235	0.002565	0.014188	0.001422	-0.003938	0.003643	-0.00262	0.004404	-0.003075	-0.00392	-0.000692	-0.002148	-0.000814	0.008521
142	-0.003246	0.002939	0.000337	0.00071	0.00035	0.000436	0.012568	0.008448	0.009112	-0.000636	0.002135	-0.001756	-0.00256	0.001134	0.002475	0.00196	0.000225	0.000307	0.001053	0.000985	0.00216	-0.000852	0.000712	0.007841	0.004794	0.005348	0.001471	0.005079	0.000895	-0.000128	0.000772	0.001106	-0.001964	0.009803	0.005219	0.00255	0.003758	0.013446	0.001964	0.001814	0.005545	-0.001833	0.003314	-0.000507	-0.00344	0.000857	-0.001576	0.000386	0.002448
143	-0.004146	0.002681	-2e-06	0.000356	0.000999	0.001426	0.012478	0.009159	0.009957	-0.001357	0.003398	-0.000767	-0.002941	0.001259	0.001228	0.000822	0.000901	-0.001641	0.002288	-0.000366	0.001525	-0.002461	0.000127	0.008737	0.005579	0.007329	0.001895	0.00675	0.00033	0.001099	0.000573	9e-05	-0.000992	0.01032	0.00235	0.003347	0.004038	0.011421	0.001428	0.002517	0.004745	-0.00128	0.002185	0.001095	-0.001389	0.001461	-5.9e-05	0.000674	0.001728
144	-0.000547	-0.000583	-0.001358	0.000654	0.000258	0.000857	0.011724	0.005665	0.009253	-0.001833	0.001964	0.000284	-0.000153	0.000665	-0.000159	-0.000367	0.00144	-0.003906	0.000774	0.001995	0.004146	-0.002338	0.000674	0.007923	0.000254	0.007524	0.001281	0.010593	-0.001431	0.002482	0.001691	-0.001856	-0.002332	0.012094	0.006457	0.004347	0.00448	0.011903	0.000211	0.004311	0.004621	-0.001412	0.000176	0.002531	0.001042	0.003755	0.002559	0.005324	-0.00054
145	-0.002118	-0.000896	-0.000487	-0.000181	0.002305	0.001263	0.012494	0.003951	0.010074	-0.0027	0.00173	-0.003	0.003415	0.003278	-0.003562	3.8e-05	0.002477	0.00035	-0.001108	0.001305	0.004952	-0.000684	0.003953	0.007323	0.00294	0.008429	-0.000248	0.008708	-0.001587	0.002858	0.002691	0.004603	-0.002102	0.010804	0.009079	0.001373	0.001666	0.008216	0.001536	-0.001101	-0.000828	-0.004029	-0.000765	-0.001812	0.005095	0.003038	0.004036	0.013927	-0.001446
146	0.002099	-0.004371	0.002751	-0.000212	-0.000219	0.000643	0.015361	0.003373	0.006983	-0.001572	0.000537	-0.006642	0.003144	0.000897	-1.8e-05	0.001685	0.000881	0.000148	0.000547	0.002075	0.007328	0.005538	0.002953	0.004655	0.004395	0.003339	0.000691	0.001674	-0.000339	-0.000542	0.001598	0.005716	-0.004186	0.008336	0.017984	-0.002963	-0.001424	0.011352	-0.000846	0.000739	0.003301	-0.002215	-0.001803	0.001689	0.002464	0.001472	-0.002364	0.005743	-0.000107
147	-0.003177	-5.4e-05	-5.6e-05	-0.001956	0.000844	0.001012	0.015256	0.006526	0.008361	-0.001673	-0.000416	-0.006881	0.002162	0.00038	0.000443	0.002797	0.002265	0.001447	0.002079	0.001622	0.006021	0.00638	0.00306	0.004954	0.007537	0.003455	0.002691	-0.003348	-0.001991	-0.00362	0.003815	0.003991	-0.006006	0.005417	0.010124	-0.000294	-0.001952	0.012326	0.00088	-0.00039	0.003917	-0.000509	-0.001097	0.001296	0.002286	0.002437	-0.003952	0.006192	0.001478
148	0.003057	-0.001901	-0.000746	-0.001657	0.000831	-0.000364	0.011549	0.00832	0.008069	-0.001364	-0.000145	-0.002113	0.003048	-0.001333	0.001147	0.001112	0.001036	-0.000766	0.003695	-0.0004	0.003287	0.005457	0.002729	0.0078	0.009521	0.002894	0.004798	-0.000254	-0.002142	-0.001761	0.003455	5.1e-05	-0.002419	0.011058	0.009062	0.002214	-0.002841	0.011528	0.000743	-0.002054	0.005999	0.000302	0.000953	0.004985	0.004348	0.001667	0.00037	0.002188	0.001017
149	-0.001698	0.002832	-0.002005	0.001319	0.002483	0.000306	0.006605	0.009623	0.009861	-7.9e-05	-0.000893	-0.000773	0.001558	-0.000128	0.000321	-0.001484	0.001041	-0.001015	0.001646	-0.001436	-0.002684	0.00262	0.002111	0.007811	0.007186	0.001384	0.004953	0.006405	0.000508	-0.000181	0.005849	-0.000148	-0.001118	0.012361	0.000186	0.003128	0.000386	0.008959	0.001798	0.000515	0.005409	-0.001825	0.004256	0.004084	0.001886	0.000913	0.003736	0.002942	0.000353
150	0.001172	-0.002908	-0.001407	0.005922	0.002399	-0.000107	0.007767	0.009816	0.008754	3.3e-05	-0.001654	0.001297	0.001239	-0.000468	-0.000656	-0.002737	0.000265	-0.001488	-6.3e-05	0.000887	0.000624	-0.000228	0.000505	0.005351	0.004792	-0.002705	0.002437	0.010022	0.002723	0.004066	0.003337	0.001527	-0.000584	0.016379	0.000996	0.001254	0.001842	0.012805	0.002342	0.000663	0.002538	-0.001707	0.005177	0.002419	-0.000769	-0.002441	0.002572	-0.002907	-0.000973
151	-0.002851	0.00058	-0.001424	0.00579	0.001581	0.000393	0.009583	0.006826	0.007145	-0.000941	-0.000732	0.000669	0.000104	0.000237	-0.001316	-0.002311	0.000119	-0.001744	-0.000172	0.002067	-0.000602	-0.002255	0.000517	0.000365	0.002575	-0.00358	0.000804	0.009062	0.001881	0.004451	0.002341	0.00341	-4.6e-05	0.013454	0.001424	0.001566	0.002754	0.013963	-4e-05	0.002059	-0.000688	-0.002086	0.004353	-0.000497	-0.002839	-0.000695	5.1e-05	-0.005849	-0.000249
152	-0.002088	-0.001047	-0.006647	0.005638	-0.000287	0.001197	0.012082	0.005085	0.007804	-0.000963	-0.000797	0.000852	0.001611	0.000297	-0.001511	-0.001037	0.000296	-0.002243	8.9e-05	0.00248	0.001196	-0.004256	0.002369	-0.000224	0.004255	-0.002709	0.000832	0.006085	-0.00023	0.005942	0.00042	3.9e-05	-0.000171	0.012967	0.00448	0.001408	0.000704	0.017496	-0.000663	-0.000401	-0.002254	-0.001778	0.002775	-0.003388	-0.001364	-0.000133	-0.002861	-0.005381	-0.000704
153	0.001916	0.006404	-0.009172	0.001673	-0.003408	0.00119	0.014873	0.002419	0.007943	-0.000149	0.002476	-0.001274	0.000953	0.001791	-0.000596	0.000148	0.001035	-0.003301	-0.000967	-0.001863	-0.004634	-0.005431	0.003605	-0.000735	0.004621	0.002294	0.00069	0.001036	0.00036	0.005239	0.001478	-0.004362	0.002898	0.008798	0.005255	0.002619	-0.001818	0.013155	-0.00453	0.002809	-0.003392	-0.0018	0.002438	-0.003727	-0.002108	0.001487	-0.004895	-0.004237	-0.001171
154	0.008054	0.005741	-0.014678	0.001958	-0.003491	0.002823	0.011717	0.006294	0.010989	0.002759	-0.000154	-0.009592	0.000844	0.000702	-0.000638	-0.001728	0.00085	0.001887	-0.003599	0.001809	-0.003771	-0.004191	0.001142	0.005014	0.00505	0.005103	-0.000458	0.004346	0.001014	0.003458	-0.000284	-0.011224	-0.004715	0.007593	0.002104	0.000149	-0.002173	0.012598	-0.008742	0.009902	-0.002783	0.004448	0.002884	-0.003444	-0.002599	-0.001269	-0.008669	0.001503	-0.00194
155	0.006819	0.003101	-0.004335	-0.000833	0.00024	-0.000377	0.010994	0.0061	0.00527	0.002063	-0.00072	-0.005259	-0.000388	0.001122	-0.000281	0.000952	0.000593	0.003926	-0.007312	0.001395	-0.000556	-0.002262	-0.006298	0.0033	0.008677	0.00356	0.00043	0.005829	-0.002846	-0.005524	0.004972	-0.000772	-0.006622	0.007147	0.003422	0.002985	-0.001936	0.006165	-0.005249	0.004852	0.004261	0.003142	0.001797	0.002983	-7e-06	-0.002232	-0.001789	-0.005903	-0.000643
156	-0.003089	-0.007396	-0.002248	0.003225	-0.000514	0.00185	0.012338	0.002687	0.000477	0.000167	-0.000349	-0.007704	0.000663	0.001224	-0.000861	0.005143	-0.001534	0.000648	-0.002933	0.002206	0.009924	-0.003363	-0.002305	0.000999	0.008534	0.005319	0.0008	0.007831	-0.005395	-0.008669	0.002443	0.009299	-0.001928	0.007305	0.01056	0.004195	0.001516	0.007081	-0.004036	-0.00018	0.003939	-0.000727	-0.001885	0.00104	0.003641	-0.00139	0.001072	-0.008592	-0.001435
157	-0.006767	-0.00243	0.000309	0.005635	0.000716	0.000649	0.010671	0.002611	0.003768	-2.7e-05	-0.000177	-0.003328	0.000646	0.001779	-0.000358	0.003288	0.001585	-0.000161	-0.000602	0.002051	0.003004	-0.003107	-0.001115	0.002562	0.005525	0.004618	0.000686	0.005175	-0.000775	0.001551	-0.002367	0.005033	-0.000692	0.012411	0.008588	0.003285	-0.00028	0.006898	-0.000837	0.00087	0.00699	0.001165	-0.001319	-0.002026	-2.1e-05	-0.000682	0.003536	-0.005253	-0.001846
158	-0.0015	0.000648	0.000698	0.001158	0.001338	0.000178	0.007713	0.003456	0.00266	-0.00126	-0.000236	-0.001834	0.000987	2.8e-05	-0.001785	0.00268	0.002425	-0.002646	0.001431	0.001248	-0.001308	-0.0023	-0.000995	0.003791	0.006859	0.007046	0.001732	0.002951	-0.000553	0.003057	-0.003068	0.005076	-0.000856	0.014274	0.003789	0.000944	0.003063	0.010093	-0.00153	0.002294	0.002755	0.00261	-0.001489	-0.002009	-0.000959	-0.002329	0.002098	-0.002869	-0.001671
159	0.001097	-0.00016	0.000422	0.001468	0.00016	0.00018	0.009465	0.005835	0.004952	-0.000322	0.000105	-0.001089	0.000161	-0.000267	0.00013	0.001582	0.001306	-0.001613	0.00056	0.001002	-9e-06	-0.000689	-0.001447	0.003474	0.00235	0.003546	0.000876	0.002551	0.001907	-0.001355	0.000693	-0.000516	-0.000404	0.010153	0.004934	0.00204	0.001042	0.010695	-0.001822	0.001845	0.001527	0.000667	-0.000448	-0.000755	-0.000519	0.000149	0.002058	8.5e-05	0.001078
160	0.001671	0.000576	-0.000559	0.002083	-7.4e-05	0.000348	0.008511	0.006343	0.005165	-0.000441	3.5e-05	-0.00019	0.000683	-0.000173	2e-05	0.001047	0.001192	-0.000938	0.001145	0.000881	0.000964	-0.000683	-0.001485	0.003045	0.003331	0.002836	0.000698	0.002223	0.001745	-0.000833	0.001068	0.000255	0.000696	0.009092	0.004099	0.002001	0.000967	0.010918	-0.001796	-0.000299	0.000659	-0.000339	-0.0004	0.000422	0.000393	-6.1e-05	0.001938	-0.000123	0.001113
161	0.001515	0.000495	-0.000467	0.002483	-0.000103	0.000397	0.008642	0.006098	0.00574	-0.000164	0.000225	-0.000318	0.000698	-0.000267	0.000497	0.001297	0.00107	-0.000606	0.000887	0.001304	0.001528	-0.000766	-0.001274	0.003161	0.003202	0.002565	0.000836	0.002337	0.00213	-0.000553	0.001394	-0.000124	0.000453	0.008477	0.00388	0.002082	0.000724	0.010727	-0.001538	-0.000248	0.00094	-0.000171	-0.000104	0.000645	0.000318	0.000462	0.001862	0.00054	0.001152
162	0.001927	0.000284	-0.001375	0.002997	0.000467	0.00051	0.007509	0.006118	0.006777	-0.000184	9.8e-05	0.000457	0.000701	-0.000176	0.000956	0.000703	0.000895	0.000847	0.001436	0.001719	0.002155	-0.000382	-0.000584	0.00265	0.005292	0.002902	0.000441	0.002877	0.000756	0.000735	0.001773	0.00067	-0.000495	0.008201	0.002927	0.001768	0.000576	0.01154	-0.001073	-0.001332	0.001508	-0.000227	-0.000424	0.002073	0.000924	0.000171	0.000857	0.000252	0.00038
163	0.001982	-0.000941	-0.000711	0.002863	0.001318	0.000721	0.00765	0.005357	0.007757	-9.6e-05	0.000206	-0.000245	-0.0002	-0.000746	0.001334	0.00143	0.000532	0.000832	0.000367	0.001928	0.002027	0.000715	0.000225	0.002643	0.005972	0.004407	0.00113	0.003985	-5.4e-05	0.000691	0.00253	0.000631	-0.002164	0.008182	0.003205	0.001125	0.000377	0.011517	-0.000686	0.000348	0.002564	0.00104	-0.000892	0.001836	0.000291	0.000452	-0.000184	0.000734	-4.4e-05
164	0.001163	-0.001203	-0.000224	0.003031	0.001229	0.000758	0.007754	0.005195	0.006305	-0.000389	8.7e-05	-0.000766	-0.000319	-0.00062	-0.000265	0.001177	0.001011	0.000896	0.000285	0.0009	0.001128	0.001587	-0.000108	0.002074	0.005002	0.003091	0.000161	0.004211	5.5e-05	0.000628	0.000907	0.000695	-0.001145	0.008217	0.003526	0.001246	0.000494	0.010982	-0.001203	-3.1e-05	0.002416	0.000506	-0.000766	0.001624	0.000747	0.000545	0.000606	0.000548	0.000154
165	-0.00032	0.000296	0.001923	0.002875	0.000801	0.001346	0.007289	0.003883	0.004954	-0.000757	0.000197	-0.000434	8.1e-05	-0.000574	-0.001197	0.002138	0.001413	5.5e-05	-0.000132	8.3e-05	0.00062	0.002266	-0.00069	0.00199	0.003291	0.002343	0.00048	0.003256	0.00162	0.002661	-0.000644	0.000748	0.000876	0.008892	0.003018	0.001151	0.000774	0.009082	-0.001076	-0.000381	0.00196	0.001339	-0.000169	0.001901	0.000376	0.001372	0.001559	0.001988	0.000617
166	-0.000666	-0.000148	0.001969	0.002497	0.00058	0.001113	0.007755	0.004018	0.004017	-0.000344	0.000516	-0.000721	0.000353	-0.000325	-0.00098	0.002165	0.00159	0.000439	6.9e-05	0.000222	0.000791	0.001879	-0.000166	0.002291	0.002806	0.001542	-0.00069	0.002741	0.001955	0.00238	-0.001278	0.00059	0.001222	0.009433	0.002719	0.001855	0.001559	0.009765	-0.000857	-0.000386	0.002382	0.00097	0.000717	0.002426	0.000472	0.002017	0.002135	0.001809	0.000776
167	-0.001793	0.000689	0.005029	0.000138	0.000605	0.002246	0.006348	0.004702	0.003835	-0.001178	0.000394	0.00272	0.001049	0.001699	0.003053	0.003156	0.000632	-0.000311	0.002954	-0.000728	0.000701	0.001152	-0.000167	0.002536	-0.001033	0.004561	-0.001809	-0.001821	0.001852	0.00446	-0.000859	0.000111	7.4e-05	0.016714	0.003544	0.004292	0.003251	0.010395	0.00102	-0.002961	0.001953	0.001861	0.001049	0.005843	-0.001044	0.003152	0.001879	0.003527	0.000507
168	-0.003056	-0.007186	0.002468	0.005465	0.001207	0.001581	0.008519	0.007873	0.002927	0.002007	0.002413	0.000223	0.000191	0.004195	0.000245	0.005473	0.000211	0.002101	0.00198	-0.003444	-0.002343	-0.004597	-0.001415	0.003881	-0.005133	-0.001806	-0.000323	0.004357	-0.002017	-0.000899	-0.002566	0.000148	0.000204	0.012511	0.003215	0.010908	0.004025	0.010946	-1.6e-05	-0.003132	0.001793	0.003589	0.007075	0.001546	0.000408	0.00774	0.001356	-0.00636	0.00738
169	0.002575	-0.003075	0.000315	0.003191	0.001735	-0.000988	0.007905	0.007858	0.01543	0.001574	0.000306	-0.00089	-0.002147	0.005522	0.000742	0.002073	0.000952	0.004137	0.004231	-0.002669	-0.006674	-0.0051	-0.005211	0.007747	-0.004102	0.001894	0.0031	0.003467	8.9e-05	0.00515	-0.002341	-0.004367	0.001254	0.006423	0.009861	0.01832	-0.000698	0.008825	-0.003943	-0.005202	0.003732	-0.001904	0.002461	0.004654	-0.004144	0.004502	-0.000804	-0.00449	0.009646
170	-0.002531	0.000765	-0.003555	0.001979	8.3e-05	-0.00216	0.007972	0.006049	0.010782	0.000137	0.001285	0.005102	-0.001922	0.002416	-0.00735	0.000917	0.000257	0.006695	-0.00027	0.001129	-0.004865	-0.001187	-0.003652	0.002024	-0.005306	0.002848	0.004491	0.003868	-0.003452	0.006048	-0.005979	-0.000545	0.007381	0.002443	0.004705	0.012672	-0.001311	0.009668	-0.004643	-0.002017	0.005333	0.002369	-0.00182	0.000231	-0.007414	0.00411	0.000223	-0.00588	0.011474
171	0.001992	-0.002377	-0.002198	-0.000566	0.004717	3e-05	0.00759	0.004417	0.013994	-0.00177	0.001683	0.000617	-0.002368	-0.000952	-0.004503	-0.000133	0.009716	0.001332	0.004345	0.002044	-0.004698	0.001128	0.003364	0.001239	0.0001	0.005489	0.009862	0.005471	0.006436	-0.001221	0.003879	-0.005279	-0.003644	0.004607	0.005368	8.4e-05	-0.000194	0.005683	-0.007547	-0.001127	0.004096	-0.009737	-0.001965	0.002992	-0.004884	-0.001763	-6e-05	-0.006264	-0.000793
172	0.000175	0.000989	-0.00334	0.001414	0.001828	3.1e-05	0.006853	0.007389	0.004763	5.6e-05	0.001923	-0.000261	-0.001525	-0.000455	-0.000809	0.002625	0.002379	-0.001368	0.001906	0.002436	-0.000963	0.001608	0.002394	0.000561	0.005465	0.000876	0.003783	0.005204	0.001444	0.002733	0.009189	-0.001369	-0.004296	0.011075	0.000308	0.00081	0.001323	0.007476	-0.003681	7.4e-05	0.005775	-0.003081	-0.001047	0.003023	0.001585	0.001887	-0.0003	0.000873	-0.001527
173	0.000756	0.001211	-0.003518	0.001777	0.002049	0.000135	0.006853	0.007696	0.00474	0.000373	0.001972	-0.001123	-0.001559	-0.00052	0.000354	0.002508	0.002566	-0.00161	0.002361	0.002056	-0.000864	0.001287	0.003051	0.001344	0.006728	0.000423	0.003932	0.004872	0.001358	0.002841	0.01058	-0.002163	-0.005244	0.011922	0.00111	0.001046	0.001772	0.007446	-0.003397	0.000262	0.005622	-0.00367	-0.000573	0.003141	0.001637	0.001563	-0.000275	0.000773	-0.0021
[truncated: 124 more columns]

## Sheet: d
Transcript Length	1	2	3	4	5	6	7	8	9	10	11	12	13	14	15	16	17	18	19	20	21	22	23	24	25	26	27	28	29	30	31	32	33	34	35	36	37	38	39	40	41	42	43	44	45	46	47	48	49
20	0.000324	0.000124	-5e-06	0.000414	0.000149	0.000232	2.3e-05	3e-05	0.000737	2.1e-05	0.000373	0.00054	0.000338	0.000198	0.000345	0.000614	0.001387	7.4e-05	0.00013	0
21	0.00042	2.1e-05	-3.9e-05	0.000417	7.8e-05	0.000144	0.000266	0.000169	0.001147	-0.0002	0.000474	0.000138	0.000211	-3.4e-05	0.00052	0.00034	0.001831	0.000187	0.000167	4.3e-05	0
22	0.00073	1e-05	9e-06	0.001782	9.7e-05	0.000463	0.002008	0.000402	0.001314	-0.000272	0.000464	-3.7e-05	0.000197	-2.4e-05	0.000462	0.000236	0.00206	0.000166	0.000159	8.3e-05	6.1e-05	0
23	0.000486	4e-05	8e-05	0.001219	3.2e-05	0.000354	0.00152	0.000312	0.001964	0.000151	0.000409	-0.000317	-6.3e-05	6.4e-05	0.000338	0.000244	0.001863	0.000182	0.000131	4.2e-05	-0.000223	-1e-06	0
24	0.000801	0.000198	0.000424	0.003163	3.1e-05	0.000508	0.002403	0.000497	0.002118	0.000281	0.000424	-0.000307	-0.000104	0.000188	0.000181	0.000287	0.001642	0.000131	9.8e-05	-1e-06	-0.000324	-6.6e-05	0	0
25	0.000926	0.000276	0.00045	0.00374	0.000411	0.000526	0.002949	0.000508	0.002194	0.000197	0.000305	-0.000297	-0.000232	0.000164	0.00014	0.000383	0.001394	9.5e-05	5.7e-05	-5.7e-05	-0.000335	-5.8e-05	-5.1e-05	-2.7e-05	0
26	0.001184	0.00022	7.6e-05	0.001754	0.000728	0.000144	0.002099	0.000304	0.001382	0.000116	0.000635	0.000102	0.000254	0.000173	-0.000254	0.000513	0.000773	8.7e-05	8.3e-05	-8.3e-05	0.000236	-9.5e-05	-0.000344	0.000236	6.2e-05	0
27	0.001154	0.00021	0.000234	0.003597	0.001352	0.00071	0.011274	0.000752	0.000907	8.1e-05	0.001458	-0.000281	0.000372	4.5e-05	-9.3e-05	0.000651	0.000696	-6.8e-05	9.2e-05	-0.000233	0.000191	7.5e-05	-0.000451	0.000298	3e-06	1.5e-05	0
28	0.0012	0.000124	0.000192	0.005286	0.001501	0.000869	0.014921	0.002652	0.001852	0.000144	0.001481	-0.000362	0.000494	0.000116	0.000202	0.000713	0.000704	-6.7e-05	5.3e-05	-0.000119	0.000209	-1.2e-05	-0.000386	0.000267	0.000272	-7e-06	2.6e-05	0
29	0.001097	-4.9e-05	-2.5e-05	0.005501	0.001745	0.000432	0.00933	0.003432	0.004403	8.8e-05	0.001954	1.4e-05	0.000298	6.6e-05	0.000584	0.00139	0.000834	6.9e-05	7.7e-05	5.9e-05	0.000113	0.000191	-0.000383	0.000169	0.001232	0.000199	-4.8e-05	1.4e-05	0
30	0.001332	-0.000103	8.7e-05	0.005744	0.00189	0.001227	0.005435	0.001762	0.002943	0.000123	0.000833	0.000142	0.000137	2.5e-05	0.000301	0.001667	0.00091	9.9e-05	0.000206	0.000198	0.000263	-9.5e-05	-0.000154	0.000182	0.001883	0.000902	-4.3e-05	0.000849	1e-05	0
31	0.001241	-0.000104	4.7e-05	0.005674	0.001805	0.001303	0.017401	0.004825	0.005876	0.000353	0.001571	0.000108	-5.5e-05	-8.9e-05	0.000144	0.001678	0.000901	3.8e-05	0.000153	0.000127	0.00014	-0.000209	-0.00024	8.3e-05	0.001792	0.000821	-8.2e-05	0.000857	0.000332	3e-06	0
32	0.001226	-0.000151	0.000117	0.005539	0.001748	0.001179	0.017645	0.005345	0.005508	0.000401	0.001902	0.000174	0	-0.000156	0.000129	0.002131	0.001114	9e-06	0.000107	0.000232	4.5e-05	-0.00034	-0.000197	6.1e-05	0.001667	0.00079	-5.8e-05	0.001474	0.000333	-9.7e-05	5.7e-05	0
33	0.001017	-7.5e-05	4.4e-05	0.005173	0.001708	0.001193	0.01934	0.006546	0.009577	0.000503	0.004127	0.000876	-0.000104	-0.000258	0.000171	0.004825	0.002178	0.000138	-8.3e-05	0.000455	-0.000255	-0.000333	-0.000268	-0.000136	0.00096	0.000292	-0.000123	0.003155	0.000191	0.000106	0.000349	2.6e-05	0
34	0.000831	-0.000199	-0.000167	0.005117	0.001531	0.000985	0.019966	0.007417	0.011925	0.00077	0.004855	0.000809	0.000141	-0.000148	0.000169	0.00616	0.002771	0.000149	1.4e-05	0.000475	-0.000379	-0.000471	-0.000283	5.6e-05	0.000353	0.000242	-0.000169	0.002795	3e-05	0.000371	0.000724	0.000202	-5e-06	0
35	0.000874	-0.000117	-0.000183	0.005173	0.001756	0.001065	0.020856	0.007726	0.014562	0.000905	0.002688	0.000515	5e-05	1.7e-05	0.000791	0.010186	0.004528	0.000285	0.000346	0.000568	-5.5e-05	-0.000289	-0.000408	4.1e-05	-0.000542	0.000485	-1.5e-05	0.001941	0.000125	0.000184	0.001712	0.000332	0.000414	7.6e-05	0
36	0.000893	-0.000132	-0.000237	0.005362	0.001591	0.001001	0.020931	0.007614	0.01477	0.000925	0.005954	0.0008	0.000256	-0.000131	0.000981	0.012028	0.005153	0.000417	0.000482	0.00059	0.000152	-0.000223	-0.000583	0.000261	-0.001057	0.000287	0.000109	0.001639	6e-06	8.3e-05	0.001988	0.001127	-2.6e-05	0.001985	3.6e-05	0
37	0.000811	-2.5e-05	-0.000131	0.005337	0.001759	0.001035	0.020661	0.007583	0.014753	0.000971	0.006027	0.000714	8e-06	-8.2e-05	0.0009	0.012877	0.005591	0.000497	0.000426	0.000679	0.000149	-0.000164	-0.000585	0.000385	-0.000834	0.000114	-1.1e-05	0.001379	-0.000121	0.000112	0.001805	0.001214	-0.000193	0.002157	0.00015	5.8e-05	0
38	0.000606	-9.7e-05	-0.000128	0.005323	0.001725	0.001083	0.019994	0.007249	0.015155	0.00092	0.006125	0.000361	1.9e-05	-0.000412	0.000498	0.013514	0.006589	0.00074	0.000491	0.000738	0.000403	5.2e-05	-0.000511	0.001023	-6e-05	-0.000337	-0.000207	0.000816	4.7e-05	0.0001	0.001362	0.001688	-0.000454	0.002253	0.000217	-9e-06	0	0
39	0.00056	-2.2e-05	-0.000139	0.005376	0.001857	0.001127	0.020029	0.007301	0.015737	0.000854	0.005548	0.000442	9e-06	-0.000286	0.000413	0.014777	0.007375	0.000956	0.000697	0.0009	0.000511	0.000286	-0.000389	0.001271	0.000435	-0.000461	-0.000417	0.000389	0.000314	-0.000136	0.000828	0.001422	-0.000164	0.002087	9e-05	-3.2e-05	0.000228	0.000117	0
40	0.000741	-0.000242	-5.1e-05	0.005338	0.00174	0.00113	0.020723	0.007495	0.015812	0.000782	0.005277	0.000338	0.000136	-0.0003	0.000601	0.015236	0.007818	0.001112	0.000896	0.000905	0.000522	0.000296	-0.000367	0.00135	0.000439	-0.000301	-0.000255	0.00035	0.000226	-9.8e-05	0.000752	0.001247	-7.3e-05	0.002023	8.1e-05	9e-06	0.000125	0.001747	0.000146	0
41	0.000632	-0.000192	-0.000258	0.005019	0.001499	0.000923	0.01972	0.007145	0.014481	0.000814	0.004006	0.000159	5.9e-05	-0.000133	0.000611	0.0149	0.007327	0.001161	0.000612	0.000885	0.000587	0.00024	-0.000336	0.002196	0.000731	0.000732	-0.000278	0.000958	0.000452	-0.000677	0.000255	0.000382	7.9e-05	0.001277	0.00019	0.000366	4.7e-05	0.003243	4.6e-05	4e-06	0
42	0.000607	-0.000343	-0.000125	0.004967	0.001307	0.000838	0.0195	0.007099	0.013719	0.000886	0.00346	-3e-06	-3.2e-05	-0.000248	0.000535	0.014384	0.007641	0.001191	0.000587	0.000707	0.000916	0.000233	-0.000323	0.00278	0.001369	0.002133	-7.8e-05	0.001825	0.000543	-0.000624	0.000524	0.000191	-0.000291	0.001252	-1e-06	0.000541	-4.7e-05	0.002654	-0.000286	-0.000373	0.000165	0
43	0.000511	-0.000238	-0.000289	0.004985	0.001295	0.001054	0.01905	0.007089	0.013191	0.000739	0.003389	0.000101	-0.000171	-0.000254	0.00037	0.014158	0.007691	0.001118	0.000527	0.000794	0.000813	0.000407	-0.000453	0.002918	0.001451	0.002705	-0.000112	0.002148	0.000852	-0.000876	0.000499	-0.000258	-0.00033	0.00138	6.7e-05	0.000661	-0.000133	0.002572	-3.1e-05	-0.000467	0.00143	1.2e-05	0
44	0.000555	-0.000385	-6.8e-05	0.004944	0.000872	0.000962	0.01881	0.006738	0.012209	0.000674	0.003193	-0.000383	-0.000191	-0.00025	9.5e-05	0.013729	0.008305	0.001411	0.000751	0.000965	0.00029	0.000547	-0.000377	0.002776	0.001856	0.003982	0.000476	0.002253	0.000262	-0.000521	0.00098	-0.000806	-0.000518	0.001191	-1.3e-05	0.000931	-0.00031	0.002106	-0.000237	0.000401	0.00384	0.000151	0.000104	0
45	0.00075	-0.00031	3.3e-05	0.004953	0.001263	0.000807	0.019195	0.00686	0.012619	0.000712	0.003303	-0.000291	-0.000162	-0.000117	-6.7e-05	0.013815	0.008455	0.001492	0.000672	0.001088	0.000187	0.000583	-9.9e-05	0.002455	0.001822	0.003595	0.00072	0.001661	0.000438	5.1e-05	0.000645	-0.000471	-0.000694	0.000635	-4.1e-05	0.00032	-8.5e-05	0.002496	0.000407	0.001134	0.004959	6.8e-05	0.001193	-3.7e-05	0
46	0.000735	-0.000363	5.9e-05	0.004866	0.001245	0.000455	0.019096	0.006747	0.01251	0.00096	0.002932	-0.000503	-6.3e-05	-7.2e-05	0.000235	0.013693	0.009006	0.001583	0.00102	0.00094	0.000205	0.000766	0.000505	0.002476	0.002794	0.003854	0.000947	0.001297	0.000915	0.000496	0.000777	0.000262	-0.0005	0.000211	7.8e-05	0.000547	0.000243	0.00238	0.000362	0.001583	0.004872	-0.000148	0.001679	-0.000131	1.2e-05	0
47	0.000563	-0.000265	0.000115	0.005077	0.000931	0.000618	0.01904	0.006603	0.012326	0.000719	0.00329	-8.1e-05	6.3e-05	-0.000128	0.000501	0.013982	0.009192	0.00173	0.001055	0.001003	0.000588	0.000362	0.0002	0.002509	0.002992	0.004606	0.001514	0.001869	0.001694	0.000583	0.001207	0.000625	-0.000789	0.000647	0.00089	0.000681	0.000463	0.002827	0.000451	0.001021	0.004393	-7e-05	0.001503	-5.1e-05	-0.000162	5.2e-05	0
48	0.000212	-0.000565	-0.000222	0.005061	0.000691	0.000489	0.017456	0.006131	0.011528	0.000589	0.003138	0.000102	0	-0.000154	0.000316	0.015242	0.009038	0.001654	0.001309	0.001333	0.001665	0.000132	-0.000192	0.002053	0.001658	0.004807	0.000726	0.001833	0.002025	0.00026	0.002673	0.000353	0.000436	0.001555	9.2e-05	-0.00026	-6.5e-05	0.002547	0.000205	0.000175	0.002988	0.000253	0.001222	0.000605	-0.000229	0.000568	-6e-06	0
49	0.000295	-0.000455	-0.000293	0.005236	0.000629	0.000588	0.018296	0.006312	0.01189	0.000606	0.003131	0.000312	-1.8e-05	-0.000202	0.000182	0.015382	0.008921	0.001679	0.001054	0.001406	0.002126	-7.9e-05	-0.000519	0.002291	0.00132	0.005563	0.000971	0.00226	0.001956	-0.000189	0.003116	0.000767	9.5e-05	0.001733	-0.000202	-0.000947	-0.000104	0.002652	0.000226	0.000108	0.002695	0.000472	0.001487	0.000836	-0.000418	0.000563	8.9e-05	9.6e-05	0
50	0.000446	-0.000824	-0.00047	0.004885	0.001041	0.000484	0.01709	0.006423	0.012241	0.000415	0.002849	6.9e-05	-0.000472	-0.000124	-4.6e-05	0.015378	0.00885	0.001519	0.000872	0.001348	0.001803	-4.5e-05	-0.000413	0.002242	0.00062	0.005647	0.000929	0.002083	0.001956	-0.000371	0.003726	0.001138	8.9e-05	0.002455	-0.000871	-0.001452	-0.000219	0.002559	-0.000226	-5.6e-05	0.002905	0.000421	0.001645	0.001067	0.00037	0.000612	-0.000136	-0.000366	6.2e-05
51	0.001115	-0.000407	-0.00023	0.004658	0.001393	-5.8e-05	0.015441	0.005722	0.011589	-4.1e-05	0.002562	-0.000377	-0.001044	2.4e-05	-0.000368	0.012651	0.008935	0.001462	0.000687	0.000816	0.000737	-9.6e-05	-0.001267	0.002429	0.001972	0.006108	0.002274	0.002573	0.001919	-0.0011	0.005628	0.002981	-0.001056	0.006793	0.001337	-0.000367	-0.00059	0.003544	-0.001129	-0.001395	0.003042	0.000361	0.001639	0.000876	0.000629	0.000287	6.9e-05	-0.000127	-0.000291
52	0.000893	-0.000671	0.000321	0.004414	0.001227	-0.000141	0.015749	0.005868	0.011934	7.4e-05	0.002624	-0.0002	-0.001342	-6.9e-05	-3.2e-05	0.012699	0.008815	0.001845	0.001	0.000948	0.000311	-0.000397	-0.000938	0.002231	0.002465	0.006406	0.00191	0.002155	0.002093	-0.002089	0.005907	0.002961	0.000116	0.006747	0.001385	0.000613	-0.000552	0.003595	-0.001764	-0.001667	0.003278	-0.000879	0.00158	0.000294	0.000206	0.000157	-3.3e-05	0.000184	-0.000348
53	0.000991	0.000276	0.001177	0.004114	0.001327	-0.000396	0.016461	0.005193	0.010249	0.001027	0.002259	-0.000146	-0.000587	-0.000197	0.000146	0.012069	0.008714	0.002117	0.001612	0.000945	0.000817	0.001017	-0.001285	0.002157	0.004827	0.006847	1e-05	0.00241	0.001342	-0.001425	0.005593	0.004074	-0.001335	0.007726	0.002456	0.001361	-0.00048	0.004071	-0.000724	-0.002629	0.004085	-0.000788	0.001296	-0.001582	-0.000391	0.000361	0.000485	0.000658	-0.000443
54	0.001704	5.7e-05	-0.000257	0.003322	0.001096	0.000164	0.014951	0.004815	0.009243	0.000932	0.002574	-0.001682	0.000487	0.000137	0.00038	0.013138	0.008542	0.002276	0.001179	0.000684	0.000886	-0.000449	-0.000511	0.00278	0.003513	0.005514	0.000995	0.00396	0.002089	-0.002513	0.004924	0.004812	-0.001059	0.006003	0.001653	0.001002	0.000509	0.003963	0.00013	-0.001039	0.005311	-0.001239	0.001965	-0.00011	-0.000143	0.000276	0.000402	0.000724	-0.00076
55	0.001549	0.000251	-0.00047	0.003501	0.001224	-9e-06	0.014961	0.005066	0.008994	0.000596	0.002734	-0.002013	0.000712	4.4e-05	0.000195	0.013046	0.008678	0.002014	0.000789	0.000975	0.001316	-0.000365	-0.000641	0.002758	0.003639	0.005258	0.001192	0.004453	0.002644	-0.00144	0.00485	0.005413	-0.00064	0.006432	0.001781	0.000596	0.000714	0.004431	0.00037	-0.001129	0.004964	-0.000991	0.002313	0.000249	0.000296	0.000147	0.000659	0.00117	-0.00054
56	0.001022	0.000474	-0.000543	0.003653	0.001027	0.000465	0.013667	0.005086	0.009428	0.000455	0.002824	-0.001803	-0.000216	-8.6e-05	0.000384	0.014826	0.009077	0.001743	0.000157	0.000722	0.000694	-0.000427	-0.000169	0.002678	0.002835	0.006171	0.000875	0.004419	0.003116	-0.00167	0.004197	0.002842	-0.000503	0.006934	0.002029	0.001131	0.000569	0.005992	-0.000405	-0.000945	0.003993	-0.001391	0.002179	0.000373	0.000385	-0.00021	0.001018	0.000298	-0.000692
57	0.000507	0.000249	-0.00043	0.003698	0.001109	0.001178	0.014008	0.005265	0.009105	0.000219	0.002923	-0.00109	-0.000358	-0.000305	0.000219	0.015864	0.009287	0.001275	6.7e-05	0.000621	0.000404	-3.9e-05	-0.0003	0.002169	0.002815	0.006636	0.000618	0.004086	0.003941	-0.001429	0.003398	0.001006	-0.000688	0.00738	0.003041	0.001185	0.000186	0.008219	-0.000395	-0.001155	0.003364	-0.001587	0.002055	0.00035	0.000814	0.000268	0.00123	0.000333	-0.000421
58	0.000573	0.000351	-0.000405	0.003749	0.001065	0.001297	0.013584	0.005223	0.009316	0.000356	0.003049	-0.000762	-0.000573	-0.000268	0.000362	0.01638	0.009325	0.001174	7.7e-05	0.000624	0.000159	-1e-05	-0.000537	0.002228	0.002709	0.006734	0.00052	0.00415	0.003876	-0.001316	0.003287	0.000448	-0.000686	0.007745	0.003242	0.001169	0.000126	0.008467	-0.0008	-0.001137	0.003421	-0.001317	0.001882	0.000384	0.000715	0.000421	0.000979	-2.6e-05	-0.000559
59	0.001118	-7.9e-05	-0.000397	0.003852	0.001346	0.001754	0.014165	0.004692	0.008451	0.000385	0.003218	-0.000371	-0.000113	-0.000243	0	0.015694	0.008885	0.000909	0.000822	0.00079	0.000581	1e-05	-0.001058	0.001974	0.002863	0.006332	0.000782	0.004028	0.004406	-0.001153	0.002872	0.000363	-0.000397	0.008258	0.004724	0.000202	-0.000275	0.010167	-0.00098	-0.001698	0.003455	-0.001371	0.00174	0.000954	0.001084	0.001455	0.000667	0.001472	-0.000586
60	0.000964	1.3e-05	-0.000575	0.003574	0.001288	0.000687	0.010825	0.003925	0.00783	0.001193	0.002623	0.000798	-0.000721	-0.000149	0.000777	0.014043	0.008431	0.001169	0.000905	0.001499	5.1e-05	-0.000358	-0.000854	0.002319	0.003094	0.00666	0.000781	0.005631	0.004432	-0.000417	0.001881	-0.000267	-0.000371	0.009325	0.002578	0.001123	0.000334	0.012864	-9e-05	-0.000368	0.002896	-0.000468	0.002671	0.000873	0.002227	0.000911	0.000165	0.000252	-0.001274
61	0.001101	0.000215	-0.000334	0.003184	0.001389	0.000705	0.010501	0.004026	0.008066	0.00118	0.002661	-0.000186	-0.000503	-0.000194	0.000731	0.013763	0.008281	0.001648	0.000981	0.001437	0.000144	-0.000318	-0.000208	0.002147	0.003384	0.006954	0.001284	0.006062	0.004535	-0.000508	0.001348	-0.000496	-0.000288	0.008298	0.003241	0.001299	0.000246	0.013538	0.000416	0.000109	0.002531	-0.000511	0.002493	0.00094	0.002938	0.001169	0.00042	0.00047	-0.000539
62	0.000739	-1.4e-05	-0.000323	0.003233	0.001163	0.000562	0.010252	0.003993	0.008163	0.000844	0.002939	-0.000542	3.3e-05	-0.000269	0.00074	0.013338	0.008004	0.00148	0.000849	0.001143	0.000528	-0.000169	-0.000309	0.001909	0.00292	0.00655	0.001003	0.006107	0.004452	-0.000774	0.000541	-9.9e-05	-0.000363	0.008286	0.004127	0.001403	0.000167	0.014509	-0.000278	1.7e-05	0.002892	0.000243	0.002888	0.001218	0.003554	0.001642	0.001311	-0.000429	0.000216
63	0.001033	-0.00015	0.000149	0.003385	0.001224	0.000549	0.010072	0.003812	0.008155	0.00057	0.003293	-0.001238	7.4e-05	-0.000298	0.000702	0.013017	0.007804	0.001173	0.000167	0.0007	0.000773	-9.1e-05	5e-05	0.001609	0.002608	0.006536	0.000988	0.006482	0.004459	-0.00061	0.000582	-0.000155	-0.000944	0.00784	0.004289	0.001467	0.000212	0.015026	-0.000599	0.00017	0.003195	0.000481	0.002429	0.001936	0.004698	0.00203	0.001375	0.000626	0.00208
64	0.000977	-0.000241	0.000156	0.003457	0.001051	0.000539	0.009903	0.003748	0.008143	0.000565	0.003118	-0.000931	0.000158	-0.000187	0.000666	0.012773	0.007906	0.001033	-7.5e-05	0.000723	0.000969	9.5e-05	-0.000214	0.001735	0.002506	0.006325	0.000708	0.006147	0.004371	-0.000759	0.000801	-4e-06	-0.001217	0.008145	0.004099	0.001478	0.000298	0.015282	-0.00075	2.4e-05	0.003328	0.000378	0.002342	0.002199	0.004546	0.001917	0.00131	0.000834	0.002186
65	0.001055	-0.000353	0.000166	0.003717	0.00091	0.000511	0.010019	0.004007	0.00757	0.00047	0.003139	-0.00085	-7.3e-05	-0.000241	0.000546	0.012662	0.00766	0.001106	-0.000322	0.000581	0.000927	1.7e-05	-0.000488	0.001582	0.00246	0.006416	0.000649	0.005683	0.004601	-0.000702	0.001156	-0.000405	-0.001323	0.007775	0.004267	0.001455	0.000747	0.015535	-0.000631	-0.000325	0.003197	-0.000343	0.001859	0.00206	0.004304	0.001869	0.001924	0.001338	0.003086
66	0.001154	-0.00012	-0.000173	0.003648	0.000508	0.000944	0.010348	0.004077	0.007143	0.000444	0.00283	-0.00056	0.000118	-0.000202	0.000363	0.0125	0.007173	0.001348	-4.8e-05	0.000396	0.001277	0.000425	-0.000735	0.001674	0.002363	0.006188	0.000816	0.005027	0.004183	-0.00117	0.000928	0.000106	-0.000877	0.007788	0.005495	0.000831	0.000725	0.016294	-0.000643	-0.000606	0.00329	-0.000279	0.002296	0.002315	0.004548	0.002195	0.00316	0.000819	0.003966
67	0.00098	-0.000198	-4e-06	0.003815	0.000518	0.000999	0.011005	0.004291	0.007607	0.000358	0.00296	-0.000456	-7.6e-05	-0.000296	0.000191	0.012309	0.006768	0.00114	0.000475	0.000421	0.001051	0.000252	-0.000471	0.001573	0.002354	0.006476	0.00076	0.005084	0.003911	-0.000895	0.000602	0.000107	-0.000571	0.007837	0.005307	0.001352	0.000683	0.016447	-0.000708	-0.000383	0.003428	-0.000317	0.002384	0.002019	0.004487	0.002341	0.003648	0.000636	0.004557
68	0.000978	-0.000108	-0.00023	0.003427	0.000489	0.001159	0.012058	0.004333	0.008434	0.000664	0.00238	-0.000597	-0.000496	-6.9e-05	-0.000255	0.011572	0.00632	0.000978	0.000773	0.000544	0.000954	0.000139	-0.000161	0.001889	0.002224	0.006135	0.000808	0.004996	0.003404	-0.000379	0.000671	-0.000218	-7.9e-05	0.008069	0.004941	0.001434	0.000228	0.015304	-0.000754	-0.000289	0.003202	0.000232	0.002171	0.002293	0.005106	0.00235	0.003419	0.000413	0.00557
69	0.0008	-0.000253	2e-05	0.003427	0.000595	0.000921	0.012476	0.004491	0.00893	0.000534	0.002333	-0.000458	-0.000502	-0.000125	-0.000402	0.010911	0.006091	0.00076	0.00077	0.000705	0.000906	-0.000167	-7.9e-05	0.0019	0.001997	0.00632	0.000493	0.004876	0.003351	0.00012	0.000778	-0.000517	2.4e-05	0.007856	0.004502	0.001777	0.000187	0.014838	-0.001188	-0.000305	0.002989	-0.000115	0.001827	0.002044	0.004965	0.002341	0.003497	0.000429	0.005985
70	0.000971	-0.00034	-0.000223	0.003376	0.000991	0.000886	0.013853	0.004709	0.008895	0.000732	0.002202	-0.000938	-0.00032	-0.00015	-0.000191	0.01045	0.0056	0.000875	0.000501	0.00063	0.00128	-0.000389	-4.6e-05	0.00185	0.002056	0.00589	0.000368	0.004953	0.00395	5.5e-05	0.001398	-0.000178	0.000283	0.007764	0.004952	0.001107	0.000357	0.013776	-0.000896	-0.000556	0.003077	3e-06	0.001755	0.002381	0.005172	0.002452	0.003239	0.000365	0.006042
71	0.00069	-0.000702	0.000515	0.004117	0.00173	0.001137	0.017858	0.00576	0.00999	0.000238	0.002014	-0.001393	0.000514	-0.000806	0.000473	0.008417	0.004341	0.001215	0.000358	0.00044	0.001312	-2.7e-05	0.000304	0.001481	0.00248	0.005381	-0.000493	0.004924	0.003316	0.000862	0.001801	0.001946	-0.000416	0.006806	0.004334	0.000305	0.000865	0.013011	-6.9e-05	-0.001168	0.003102	-0.000399	0.001811	0.002285	0.00491	0.002439	0.00319	-0.000594	0.005165
72	0.000847	-0.000376	-7.7e-05	0.004194	0.002107	0.001389	0.019284	0.006897	0.010103	0.000188	0.00198	-0.000763	0.000404	-0.00061	0.000497	0.008014	0.00406	0.00102	0.000622	0.00049	0.001071	0.000494	-7.4e-05	0.001591	0.003521	0.004225	-0.000349	0.004579	0.003108	0.000657	0.001421	0.001542	-8.5e-05	0.006984	0.004252	0.001067	0.001022	0.012393	0.000139	-0.001153	0.003165	0.000249	0.001973	0.002898	0.004604	0.002022	0.002758	-4.8e-05	0.004955
73	0.000769	-0.000404	-0.000183	0.004211	0.001904	0.001745	0.019502	0.007716	0.010571	-0.000143	0.001406	-0.000114	0.000362	-0.000361	7.3e-05	0.006073	0.004157	0.001049	0.000557	0.000356	0.000744	0.000812	-0.000148	0.002032	0.002922	0.003372	8.5e-05	0.004019	0.00243	0.001149	0.001644	0.001175	0.000433	0.006565	0.003898	0.00146	0.000745	0.012249	-6e-06	-0.001459	0.002941	0.000263	0.001858	0.002852	0.004488	0.001918	0.0022	-0.000332	0.00374
74	0.001005	-0.000477	-0.000357	0.003919	0.001755	0.001315	0.018208	0.007672	0.009034	-0.000381	0.001843	-3.5e-05	0.000561	-9.6e-05	0.000189	0.006854	0.00436	0.000779	0.000525	0.000612	0.000101	0.000103	-8.1e-05	0.002285	0.003158	0.004312	0.000883	0.004052	0.002888	0.000568	0.001799	0.001478	0.001354	0.007515	0.004529	0.001838	0.000852	0.013031	2e-05	-0.001071	0.003388	-0.000216	0.002126	0.002731	0.004076	0.001872	0.001817	7.1e-05	0.003936
75	0.001207	-0.000554	-0.000524	0.004228	0.001048	0.001142	0.016167	0.007007	0.010766	-1.2e-05	0.001666	-0.000341	-2.6e-05	0.000131	-0.000124	0.006763	0.004737	0.000697	0.000455	0.000561	5.5e-05	-0.000621	0.000513	0.002369	0.002262	0.003956	0.001179	0.004228	0.002837	0.001599	0.002441	0.002193	0.001299	0.008006	0.004568	0.00161	0.000766	0.012242	0.000218	-0.00041	0.003229	-0.000802	0.001633	0.001663	0.003613	0.002064	0.0015	-0.000117	0.003147
76	0.001207	-0.000188	-0.000303	0.004416	0.000922	0.001024	0.016211	0.007078	0.010927	-0.00014	0.001696	-0.000458	0.000126	-0.000131	-0.00023	0.006913	0.004157	0.000654	0.000147	0.000702	-0.000335	-0.000773	0.000744	0.002111	0.002609	0.004132	0.000839	0.003947	0.002584	0.001967	0.00248	0.002627	0.000639	0.007618	0.004546	0.001804	0.00067	0.011458	0.000507	-0.000178	0.002918	-0.00112	0.001066	0.001577	0.00307	0.001303	0.001636	0.000263	0.002656
77	0.001071	0.000286	-0.000415	0.004826	0.000932	0.001148	0.016016	0.007153	0.012442	0.00029	0.001197	-0.000819	-0.000429	-5.7e-05	-0.000766	0.005694	0.003353	0.000253	-0.00013	0.000636	9.5e-05	-0.000203	0.000453	0.002228	0.002704	0.003048	0.000266	0.003818	0.00251	0.001394	0.002891	0.003042	0.000226	0.007374	0.004808	0.0014	0.000142	0.009811	-0.000123	0.000184	0.002111	-0.000598	0.000723	0.001243	0.001907	0.000984	0.001986	0.001116	0.002055
78	0.000869	-0.000176	0.000105	0.004627	0.000942	0.000917	0.01719	0.00755	0.011053	0.000317	0.001014	-0.000955	-0.000282	-0.000181	-0.000634	0.003783	0.001891	0.000111	-0.000287	0.000666	-0.000251	0.000274	-2.1e-05	0.002477	0.003638	0.004237	0.000392	0.003238	0.002263	-5.5e-05	0.002977	0.002997	-6.2e-05	0.007211	0.004335	0.001377	-0.000476	0.009693	-0.000509	1.7e-05	0.001911	4e-05	0.000502	0.000948	0.00136	0.0002	0.002281	0.001003	0.001391
79	0.000625	-0.000922	-3.3e-05	0.005038	0.001151	0.000539	0.017174	0.007407	0.010946	0.000615	0.00092	-0.001123	-4.4e-05	0.000148	-0.00045	0.002984	0.001817	-8.8e-05	-0.000223	0.000463	0.000145	0.000723	-0.000667	0.002826	0.004198	0.00392	0.000604	0.003512	0.00243	-0.00052	0.002805	0.002637	0.000344	0.00794	0.003697	0.0009	-0.000448	0.009723	-0.000165	4.4e-05	0.001778	0.000545	0.00111	0.000673	0.000989	0.000527	0.001798	0.001161	0.001789
80	-9.5e-05	-0.001295	0.00012	0.004289	0.000786	-3e-05	0.016754	0.006869	0.009911	0.00034	0.000845	-0.000297	-0.000188	0.000127	-0.000119	0.001736	0.001742	-2.4e-05	0.000161	0.000605	0.000386	0.00019	-0.00094	0.003174	0.004305	0.004178	0.000904	0.003206	0.002366	0.000639	0.002216	0.001219	-0.000405	0.008314	0.003344	0.001428	5.9e-05	0.010383	4.6e-05	-3e-05	0.002255	0.000547	0.001237	0.00047	0.001722	0.000391	0.001415	-0.000342	0.001695
81	-0.000402	-4.1e-05	-0.000133	0.004145	0.00107	-8.5e-05	0.014622	0.006187	0.009141	0.00066	0.000538	-0.0006	0.000168	9.8e-05	-0.000265	0.001662	0.001716	-0.000362	0.000134	0.000557	0.00095	0.000579	-0.000557	0.003574	0.003403	0.002708	0.000899	0.002842	0.00195	0.001128	0.002457	0.001556	-0.000242	0.008416	0.003196	0.001737	2.2e-05	0.010823	0.000534	-0.000271	0.002705	0.000531	0.001243	0.001301	0.000335	-0.00015	0.000895	-0.000543	0.001924
82	0.000282	3.3e-05	-0.000416	0.004669	0.000798	9e-06	0.014756	0.005644	0.009037	0.000215	0.000581	-0.000346	-0.000323	5.2e-05	-0.000517	0.00163	0.001168	0.000158	7.8e-05	0.000899	0.000601	0.000471	-0.000309	0.003439	0.003512	0.002759	0.000619	0.003202	0.001762	0.001087	0.001859	0.002143	-0.001287	0.008168	0.003665	0.001666	-0.000104	0.011315	0.000286	-0.000778	0.002656	0.00073	0.00115	0.001208	0.000709	0.000326	0.001022	0.000218	0.001161
83	0.000792	0.000398	-2.8e-05	0.004684	0.000992	0.000465	0.014299	0.005356	0.008674	0.000605	0.00046	-0.000201	7.2e-05	-8.3e-05	-0.000283	0.001724	0.000972	0.000545	-0.000215	0.000852	0.000658	0.000698	0.000324	0.00315	0.003233	0.002795	0.000809	0.003152	0.001876	6.9e-05	0.001451	0.001995	-0.000481	0.008631	0.00386	0.001374	-0.000389	0.011903	-1.4e-05	-0.001083	0.002269	0.000123	0.001241	0.001233	0.000366	0.000351	0.00136	0.00069	0.000657
84	0.000899	1.7e-05	-5.5e-05	0.004678	0.000687	0.000587	0.014556	0.005752	0.008765	0.000288	0.000665	7.4e-05	5.2e-05	-0.000167	-0.000213	0.00189	0.00096	0.000732	-0.000324	0.000872	8.7e-05	0.000397	0.000571	0.002993	0.00361	0.003252	0.000523	0.003433	0.002551	-1e-06	0.000999	0.001705	-0.000244	0.008188	0.004532	0.001292	-0.000165	0.011928	-0.000116	-0.000804	0.001917	-7e-05	0.001339	0.001104	0.000414	0.00075	0.00143	0.000987	0.000635
85	0.000731	-0.000153	0.000231	0.004017	0.000871	0.000795	0.014207	0.00596	0.008607	0.000219	0.000858	-0.000194	4.7e-05	-0.00014	8.9e-05	0.002034	0.001056	0.000797	-0.000213	0.000861	-0.000245	0.000187	0.000692	0.003097	0.002989	0.003942	0.000454	0.003182	0.002314	-0.000525	0.000751	0.001605	0.000643	0.008543	0.004777	0.000966	9e-06	0.011436	-0.000377	-0.000691	0.001956	-1.8e-05	0.001373	0.001034	0.000496	0.000965	0.001484	0.000354	0.000294
86	0.000699	-7.3e-05	0.000181	0.003651	0.000564	0.000869	0.013566	0.005911	0.008406	-0.000344	0.00086	-0.000293	8.7e-05	-0.0002	9.2e-05	0.00201	0.000961	0.000393	-3.8e-05	0.001034	-0.000517	-5.7e-05	0.00092	0.003244	0.003394	0.004166	0.000626	0.003265	0.002404	9.3e-05	0.000767	0.00156	0.000565	0.008255	0.004956	0.00109	0.000492	0.011354	-0.000338	-0.000315	0.002222	-0.000271	0.001499	0.001173	0.000775	0.001174	0.001491	-0.000235	-3.6e-05
87	0.0008	-4.3e-05	0.000616	0.003251	0.000605	0.001006	0.01276	0.005195	0.007982	-0.000454	0.001024	-0.000599	9.7e-05	-0.000105	9e-05	0.0014	0.00097	0.000281	0.000335	0.001481	0.00019	5.2e-05	0.000345	0.003366	0.003196	0.004408	0.000314	0.003195	0.001518	-6.2e-05	0.000938	0.001874	0.000244	0.009001	0.004966	0.000527	0.000223	0.011777	-0.000715	-0.000342	0.001952	0.000426	0.001158	0.001137	0.001459	0.00097	0.00123	-0.000443	-0.000377
88	0.001418	0.000531	0.000948	0.0033	0.00014	0.001122	0.011581	0.004568	0.008193	-0.000444	0.000891	-0.000149	0.000192	-9.6e-05	0.000193	0.001237	0.00108	-0.000323	0.000304	0.001741	0.000465	-0.000162	0.000282	0.002962	0.004279	0.003684	0.000547	0.003066	0.001674	0.000745	0.001602	0.002021	-0.000571	0.009171	0.005005	0.001016	-6.5e-05	0.012597	-0.000896	0.000256	0.001783	0.000136	0.001186	0.000965	0.001373	0.000655	0.001353	-0.000136	-3.9e-05
89	0.001479	0.000221	0.000768	0.003232	0.000463	0.000881	0.011298	0.004144	0.007884	0.00013	0.001232	-0.000229	-0.000156	0.000354	-0.000238	0.001442	0.001214	-0.000197	0.000613	0.001901	0.00066	-0.000206	-0.000432	0.003382	0.003691	0.00422	0.000139	0.00307	0.001702	0.000251	0.001687	0.00082	0.000384	0.010152	0.005425	0.001183	-0.000298	0.012736	-0.000979	-9.3e-05	0.001707	0.000825	0.000528	0.000482	0.00114	0.001088	0.000876	-0.000856	0.000187
90	0.001556	0.000703	0.000431	0.003285	0.00065	0.000875	0.011577	0.004231	0.008498	0.000412	0.000874	-1.1e-05	-0.000303	0.000449	-0.000551	0.002852	0.001305	-0.000269	0.000424	0.001861	-0.000177	-0.000109	-0.000194	0.003629	0.00372	0.003814	0.000541	0.003091	0.002279	0.000344	0.001966	0.00022	0.000711	0.010463	0.005724	0.001652	-0.000127	0.012231	-0.000898	-0.00019	0.002096	0.000349	0.000669	0.000415	0.000637	0.001845	0.001395	-0.001046	0.000271
91	0.001228	0.000666	0.000569	0.003032	0.000854	0.000768	0.012688	0.005012	0.007919	0.000346	0.001088	-0.000598	-0.000341	7e-05	-0.000734	0.002105	0.001232	-3.7e-05	0.000224	0.001544	0.000782	0.000335	0.000214	0.003943	0.003262	0.004303	0.00047	0.003844	0.002437	-0.001042	0.001717	-0.000193	0.000394	0.01019	0.005745	0.001329	0.000534	0.012294	-0.001077	-0.000356	0.001909	0.000474	0.000622	0.000142	0.001245	0.002046	0.001224	-0.001465	0.000294
92	0.001302	0.000246	0.000519	0.003415	0.000814	0.000872	0.014718	0.006959	0.008743	-9.4e-05	0.001019	-0.000787	-9.7e-05	-0.000312	-8.1e-05	0.001549	0.00172	0.000439	6.9e-05	0.001311	0.000632	0.000876	0.001439	0.003675	0.003285	0.004319	0.000172	0.004383	0.002121	-0.001058	0.001362	0.000568	-0.000688	0.008731	0.006517	0.000186	0.001587	0.011855	-0.00015	-0.000255	0.001673	0.000844	0.000744	-0.000422	0.001588	0.001658	0.001506	-0.000652	0.000807
93	0.000904	9.8e-05	0.000254	0.003107	0.000573	0.000466	0.015374	0.007416	0.009855	0.000135	0.001036	-0.000792	-0.00013	-0.000406	-0.000296	0.002136	0.001341	6e-05	0.000175	0.001367	0.000945	-0.000253	4e-05	0.003384	0.004069	0.004453	0.000129	0.003717	0.001967	-0.000187	0.001422	0.00125	-0.000341	0.008974	0.00504	0.000593	0.000694	0.011221	-3.9e-05	-0.000539	0.002128	9.9e-05	0.000373	0.000475	0.000934	0.000461	0.000932	-0.000746	0.000798
94	0.000586	-4e-05	-0.000193	0.003276	0.000543	0.000481	0.016075	0.008071	0.009928	0.000266	0.00095	-0.000798	-2.9e-05	-0.000432	-0.000158	0.002202	0.001299	-3.7e-05	0.000199	0.001216	0.000401	1.9e-05	0.000203	0.003281	0.004255	0.004227	0.000347	0.003619	0.002158	0.000233	0.001345	0.001831	8.9e-05	0.008651	0.005142	0.00072	0.000678	0.011499	1e-06	-0.000441	0.001791	6.9e-05	0.000543	0.000374	0.000929	0.000588	0.00102	-0.000751	0.000836
95	0.000366	-0.0001	-0.000132	0.003211	0.000681	0.000714	0.016623	0.008455	0.010297	3.6e-05	0.000781	-0.000649	-5e-06	-0.000272	-0.000163	0.002028	0.00123	-0.000145	0.00019	0.001249	0.000263	-0.000133	-4.6e-05	0.003392	0.004752	0.004408	0.000699	0.003514	0.00234	0.000297	0.001542	0.001869	9.1e-05	0.008998	0.005606	0.001145	0.000495	0.011696	-0.000123	-0.000277	0.001691	-0.000237	0.000723	0.00064	0.000935	0.000865	0.000919	-0.000578	0.000697
96	8.8e-05	-0.000202	-0.000287	0.003599	0.000691	0.000734	0.017143	0.009078	0.01022	0.000141	0.00069	-0.000564	0.000297	-0.000206	-8e-06	0.00158	0.001202	-0.000196	0.000443	0.001043	-6.8e-05	0.000396	0.000479	0.003453	0.004812	0.004859	0.001285	0.003504	0.002311	0.000362	0.001452	0.002027	0.000479	0.008695	0.005723	0.001309	0.00055	0.012024	-0.000271	-0.000343	0.001489	-2.8e-05	0.000851	0.000641	0.001122	0.001155	0.001091	-0.000831	0.000546
97	0.000216	-0.000199	-2.9e-05	0.003754	0.000993	0.000931	0.016938	0.009113	0.010517	6.4e-05	0.000707	-0.000558	0.00032	-2.2e-05	-0.000174	0.001591	0.001102	-0.000294	0.00078	0.001438	0.000276	0.00028	0.000469	0.003627	0.005101	0.005438	0.001612	0.003065	0.002306	0.000204	0.001796	0.001644	-7.6e-05	0.009026	0.005491	0.001346	0.000325	0.011934	-0.000455	-0.000591	0.00167	-0.000147	0.000574	0.00098	0.001278	0.000917	0.001145	-0.000741	0.000431
98	0.000409	-0.000109	-2.5e-05	0.004495	0.00088	0.000617	0.016329	0.009145	0.010206	0.000834	0.001166	-0.001	0.000689	-0.000104	-0.000282	0.001804	0.000981	-0.00018	0.00107	0.001465	0.000773	0.000576	0.000864	0.00334	0.00388	0.005536	0.001376	0.003198	0.002099	0.000378	0.001511	0.001604	-0.000226	0.008256	0.004055	0.001225	0.000159	0.011811	-0.000656	-0.001141	0.001701	0.000139	0.000104	0.000728	0.001607	0.000439	0.001496	-0.000724	0.00032
99	0.001005	-1.2e-05	-0.000125	0.004196	0.001377	0.000923	0.016792	0.009246	0.010273	0.00027	0.001569	-0.001901	0.000162	0.00044	-0.000714	0.001895	0.000793	-0.000553	0.000682	0.001719	0.002004	9.5e-05	0.000177	0.002975	0.003777	0.004587	0.000118	0.003235	0.002708	-0.000561	0.001981	0.00153	-0.000961	0.009313	0.003513	0.001846	5.8e-05	0.012216	-0.00019	-0.001259	0.001483	-0.000232	0.000164	0.000251	0.002433	0.000151	0.001387	9.6e-05	0.000415
100	0.000781	0.000144	-0.000276	0.003938	0.00054	0.000226	0.017456	0.007969	0.009651	0.000146	0.001366	-0.001154	0.000199	0.000495	-0.000526	0.000998	0.001099	-0.000636	0.000411	0.001357	0.002304	-0.000181	-0.000474	0.002822	0.003406	0.003637	7.1e-05	0.004488	0.00254	7.2e-05	0.001236	0.001856	-0.000147	0.009169	0.002864	0.003055	0.000372	0.012488	-0.000216	-0.000737	0.001542	0.000323	0.001119	6e-06	0.001688	0.000641	0.000439	0.000124	0.000229
101	0.000945	-0.000132	0.000167	0.002906	0.000517	-7.4e-05	0.017823	0.0073	0.009734	-0.000189	0.001062	-0.000789	-0.000125	0.000114	-0.001042	0.001362	0.000819	-0.000319	0.000144	0.00172	0.001352	3.8e-05	1.8e-05	0.003649	0.004815	0.004072	-0.000171	0.00329	0.002513	-0.000839	0.001894	0.001287	-0.000199	0.00868	0.003256	0.00167	0.000246	0.011702	-3.9e-05	-0.001503	0.002007	4.1e-05	0.00139	0.000779	0.001784	0.000896	0.000113	-0.001022	0.000651
102	0.000374	0.000259	0.000362	0.003289	0.000154	-0.000186	0.016473	0.006547	0.009343	0.000332	0.00056	-0.000552	0.000167	-0.000255	-0.000349	0.001653	0.000646	0.00016	0.00017	0.001994	0.001113	0.000128	0.000101	0.004183	0.005271	0.003802	-0.000179	0.002896	0.002775	0.000172	0.001786	0.001121	-0.001165	0.007482	0.003588	0.000468	-1.2e-05	0.011761	-0.000992	-0.001537	0.001498	-0.000716	0.001315	0.000396	0.000992	0.00137	0.000145	-0.000797	0.000367
103	0.000581	0.000631	0.000743	0.003096	9.1e-05	-0.000229	0.015152	0.006529	0.009758	0.000172	0.000221	-0.000299	0.000333	-0.000431	-0.000719	0.001994	0.000877	0.000178	-0.000692	0.002106	0.00076	0.000542	-0.000187	0.004565	0.00357	0.003671	-0.001456	0.002658	0.00256	-0.000126	0.002079	0.001466	-0.000143	0.008353	0.004914	9.7e-05	-0.000568	0.010648	0.000423	-0.001296	0.001362	-0.001071	0.001168	0.000279	0.000745	0.001026	0.001174	-0.000461	0.000529
104	0.000217	0.001014	0.000189	0.003178	0.00046	0.000375	0.013433	0.006263	0.00849	0.000126	0.000487	-0.000791	0.000183	-0.000177	1.6e-05	0.001737	0.000554	-0.000322	0.000242	0.001418	0.001439	0.000113	-0.000167	0.003259	0.001399	0.002349	-0.000975	0.00271	0.001753	-0.001696	0.000734	-7.5e-05	-0.00094	0.00868	0.005502	0.001684	-0.000353	0.01044	1.3e-05	-0.00062	0.000805	-0.00033	0.00041	-9.9e-05	0.000905	0.001016	0.000771	0.000253	6.7e-05
105	0.00049	0.000323	-5.6e-05	0.002901	0.000484	0.000755	0.01275	0.006404	0.008332	0.000209	0.000749	-0.000608	-0.000326	-0.000376	-0.000288	0.001336	0.000611	-0.000422	0.000272	0.001339	0.000814	0.000371	-0.0004	0.002998	0.000788	0.001664	-0.000705	0.002313	0.001139	-0.002112	0.0012	-0.000438	-0.000669	0.008927	0.005145	0.001222	0.00013	0.010128	7.1e-05	-0.000348	0.001119	-0.000114	0.000691	0.000351	0.001147	0.000926	0.000665	-0.000262	0.000282
106	0.000452	2.5e-05	-0.000266	0.002804	0.000998	0.000795	0.012249	0.006333	0.008071	0.000215	0.000705	-0.001016	-0.000364	-9.1e-05	-9.1e-05	0.001309	0.000503	-0.000258	0.000478	0.001554	0.000818	0.000594	-0.000448	0.002463	0.000878	0.001306	-0.000648	0.002157	0.001243	-0.001966	0.000762	-0.000881	-0.001075	0.008738	0.004787	0.001477	8.1e-05	0.010345	-0.000183	-0.000258	0.000993	-0.000203	0.000403	0.000399	0.001699	0.000989	0.00063	-0.000615	0.000478
107	0.000546	-0.000586	-0.000374	0.002696	0.000919	0.000701	0.011588	0.006517	0.008209	0.0001	0.000674	-0.000938	-0.00055	-0.000134	-0.000367	0.001186	0.000591	-0.000164	0.000415	0.001506	0.000734	0.000999	-0.000648	0.002312	0.001008	0.000992	-0.000807	0.001974	0.00129	-0.001662	0.00119	-0.00031	-0.001018	0.008693	0.003996	0.000969	0.000249	0.010296	-9.9e-05	-0.000343	0.001202	-0.000449	0.000633	0.000521	0.001975	0.00076	0.000679	-0.001148	0.000765
108	0.00055	-0.000862	-0.000366	0.002683	0.001233	0.000319	0.01192	0.006438	0.008076	-0.000199	0.000353	-0.001004	5.3e-05	0.000176	2e-05	0.001675	0.000315	0.000159	0.000415	0.001525	0.001114	0.000616	-0.000906	0.00127	0.000881	0.000774	-0.001004	0.001986	0.001297	-0.000418	0.000633	-0.00068	-0.001537	0.008656	0.004701	0.001792	4.2e-05	0.010458	-6.9e-05	-0.000251	0.001318	-0.000263	0.000334	0.000491	0.002003	0.000299	0.001154	-0.001069	0.000664
109	0.000912	-0.000886	-0.000403	0.002761	0.000823	0.000604	0.011755	0.005929	0.008138	-0.000307	0.000258	-3.1e-05	-0.000106	2e-06	-7.4e-05	0.001698	5.6e-05	0.000129	0.000137	0.000928	0.001664	0.000747	-0.000609	0.000663	5.5e-05	-2e-06	-0.001316	0.001753	0.000858	7.4e-05	0.000727	-0.000463	-0.000876	0.008268	0.004548	0.001081	9e-06	0.010561	-0.00033	-0.000248	0.001372	-0.000144	0.000705	0.000917	0.001333	0.000237	0.000745	-0.001098	4.9e-05
110	0.000727	-0.000354	-0.000231	0.003335	0.000629	0.000599	0.011486	0.005319	0.007969	0.000167	0.000357	5.6e-05	-0.000155	0.000203	0.0001	0.00136	0.000118	7.1e-05	0.000257	0.001189	0.001573	0.000702	-0.000552	0.000304	-0.000155	0.000284	-0.000999	0.001651	0.000927	-0.000112	0.000518	-0.000749	-0.000446	0.008671	0.00491	0.001189	-6.4e-05	0.010427	-8.8e-05	-0.000121	0.001163	-8e-05	0.000783	0.000866	0.001354	0.000524	0.000972	-0.001194	0.000149
111	0.000593	0.000259	-7.8e-05	0.003667	0.000393	0.000575	0.011033	0.004885	0.007865	0.000297	0.000353	0.00052	-0.000405	0.000224	-9.5e-05	0.001097	0.00027	0.000388	0.000386	0.001138	0.002109	0.000676	-0.000202	2.4e-05	-0.000643	4.5e-05	-0.00105	0.001673	0.000852	-0.000519	0.000287	-0.000512	0.000654	0.008623	0.004372	0.001134	-0.00035	0.01011	-3.3e-05	-0.000342	0.000769	-2.4e-05	0.001018	0.000691	0.001439	0.001195	0.000973	-0.0008	-2.8e-05
112	0.000365	0.000562	0.00017	0.00412	-3e-05	0.000194	0.011294	0.00469	0.007688	0.000581	0.000425	0.000245	-0.000499	0.000233	-1.1e-05	0.00085	0.000552	0.000687	0.000945	0.000921	0.002171	-0.000117	-5e-05	0	-0.000675	0.000649	-0.000628	0.001621	0.001117	-0.000893	0.000543	-0.00096	0.000571	0.009088	0.004567	0.001591	-0.000379	0.009684	0.00025	-0.000779	0.000789	9.9e-05	0.001234	0.000118	0.001677	0.001737	0.001508	-0.000665	0.000182
113	0.000533	0.000618	0.000172	0.003387	0.001296	0.000748	0.012046	0.004529	0.008305	5.1e-05	-7.7e-05	0.000658	-0.000238	-0.000581	8.5e-05	0.001544	0.001005	0.001181	0.00029	0.00138	0.002525	-0.000251	-0.000256	0.00108	-0.000783	-6.2e-05	-0.001185	0.002102	0.000319	-0.000398	0.00115	-0.001738	0.000396	0.007935	0.004496	0.001745	1.9e-05	0.008192	-0.000475	-0.002285	0.000198	0.000481	0.001043	-0.000387	0.001397	0.002324	0.00149	0.000257	4.3e-05
114	0.000391	-0.000388	0.000363	0.003671	0.002228	0.000982	0.01233	0.004243	0.009434	9.5e-05	-0.000172	0.00026	-0.000961	-0.000881	0.000471	0.001388	0.001015	8e-05	0.000146	0.001173	0.002146	0.001047	5e-06	0.001357	-0.001474	-0.000265	-0.000731	0.00168	0.000696	-0.002047	0.000647	-0.00134	-0.003177	0.007231	0.005192	0.001682	0.000673	0.00738	-0.000817	-0.002423	-4.5e-05	-0.000423	-0.000153	0.000389	0.000595	0.001268	0.000242	-0.000399	0.000204
115	0.000391	-9.8e-05	-8.1e-05	0.003848	0.00174	0.000776	0.012432	0.004898	0.009547	1.6e-05	0.000415	-0.000605	-0.00057	-0.000392	0.000224	0.00162	0.00131	0.000412	0.000353	0.001563	0.000802	0.000598	-0.000563	0.000439	-3.4e-05	-0.001286	-0.000247	0.001589	-0.000141	-0.001078	0.000973	-0.001628	-0.001292	0.006248	0.004495	0.001845	0.000492	0.005664	-0.000505	-0.001106	0.000235	-0.000731	0.000142	0.000263	0.000706	0.000761	0.000845	-0.000667	2.1e-05
116	0.000478	-0.000133	-0.000307	0.003762	0.001372	0.000768	0.013963	0.005369	0.009884	0.000241	0.000704	-0.000543	-0.001106	-0.00033	0.000125	0.001738	0.001065	0.000473	0.00023	0.001415	0.000432	0.000519	-0.000118	9.5e-05	-0.000106	-0.001027	0.000124	0.001321	-0.000379	-0.001371	0.000422	-0.001361	-0.001114	0.005232	0.00366	0.001573	0.000496	0.004329	-0.000597	-0.000496	0.000513	-0.000975	0.000246	0.000401	0.000771	0.000582	0.000382	-0.000596	0.000138
117	0.000662	-0.000106	-0.000355	0.003622	0.001392	0.000876	0.014734	0.005758	0.010245	0.00017	0.000801	-0.000699	-0.00046	-0.000225	9.5e-05	0.001543	0.000995	0.000205	0.000202	0.001179	0.000136	6.3e-05	-0.000567	0.00034	0.000409	-0.000901	-0.000118	0.00157	-0.000101	-0.000975	0.000567	-0.001368	-0.000741	0.004435	0.003233	0.001295	0.000137	0.003602	-0.000308	-0.000575	0.000556	-0.000914	0.000521	-0.000227	0.000686	0.000303	0.000391	-0.000125	1.2e-05
118	0.000522	-0.000212	4.3e-05	0.003867	0.001238	0.00122	0.015628	0.006405	0.011098	6.6e-05	0.000282	0.00021	-0.00015	-0.000315	0.0001	0.001564	0.00039	-0.000405	9.8e-05	0.00076	0.000197	5e-05	-0.000571	0.000371	-0.000381	6.6e-05	-0.00025	0.001254	-0.000157	-0.000512	-6e-06	-0.000884	-0.001001	0.002678	0.002503	0.000465	0.000191	0.002273	-0.000238	-1.8e-05	0.000481	-0.000294	0.000396	-0.000237	0.000526	0.000216	0.000258	-0.000374	-0.000146
119	0.000657	-0.000142	-0.000203	0.003903	0.00155	0.000978	0.015275	0.006379	0.011224	-8.9e-05	0.000261	-0.000249	7.2e-05	-0.000152	5.1e-05	0.00096	0.000476	-0.000184	7.4e-05	0.000288	-9e-06	-7.3e-05	-0.000584	0.000238	-9.4e-05	-0.000461	-0.000333	0.00113	-0.000203	7e-05	7.8e-05	-0.000642	-0.000715	0.002528	0.002231	0.000367	-0.000186	0.00206	-0.000155	1.6e-05	0.000538	0	0.000306	3.3e-05	-7.6e-05	0.000428	0.0003	-0.000561	-7.8e-05
120	0.00064	-7.9e-05	-0.000278	0.003851	0.00128	0.0009	0.01577	0.006498	0.011085	0.000122	0.000175	-0.000217	-7.4e-05	-0.000192	-0.000157	0.000775	0.000402	-3.7e-05	0.000122	0.000259	-0.000126	0.000179	-0.000776	0.000239	-0.000569	-0.000807	-0.000371	0.000895	-0.000121	-5.9e-05	4.6e-05	-0.000651	-0.00058	0.002435	0.00218	0.000498	-5.1e-05	0.001783	-0.000225	-0.000247	0.000682	-2.3e-05	8.5e-05	0.000234	-2.2e-05	0.000343	0.000186	-0.000575	-2.6e-05
121	0.000691	6e-06	-0.000444	0.003767	0.00129	0.000837	0.015905	0.006537	0.011028	0.000193	0.000277	-0.000372	-0.000129	-0.000197	-0.000194	0.000578	0.000444	3.2e-05	5e-05	0.000202	-0.000202	0.000223	-0.000747	0.000263	-0.000522	-0.001031	-0.000408	0.000905	-8.6e-05	-0.000171	4e-05	-0.00066	-0.000479	0.002471	0.002129	0.00052	-0.000121	0.001745	-0.000214	-0.000393	0.000715	-4.9e-05	5.9e-05	0.000295	-7.6e-05	0.000305	8e-05	-0.00041	2.8e-05
122	0.000697	-3.6e-05	-0.000409	0.003715	0.001036	0.000786	0.016425	0.006746	0.010899	0.000303	0.000151	-0.000273	-0.000116	-0.000286	-0.00031	0.000505	0.000406	3.8e-05	0.000179	0.000182	-0.000269	0.000355	-0.000956	0.000412	-0.000981	-0.001236	-0.000458	0.000803	0.000112	-0.000477	6.9e-05	-0.000649	-0.000483	0.002387	0.002208	0.000531	-2.5e-05	0.00167	-0.000256	-0.000573	0.000755	-0.000111	-0.000101	0.000298	0.000101	8.5e-05	4e-05	-0.000186	-6e-05
123	0.001581	-7.6e-05	-0.001179	0.003292	0.001805	-0.000352	0.015222	0.007288	0.01071	-0.000128	0.000172	1.5e-05	0.001304	-0.000666	-0.000581	0.001088	0.001102	-7.8e-05	0.001028	0.000934	-0.000113	-9.5e-05	0.00126	0.000847	-0.000674	-0.000864	-0.000828	0.001221	0.000993	0.000321	-8.4e-05	0.000219	0.000964	0.001455	0.002913	0.002137	-0.000685	0.003955	-0.000875	-1.9e-05	0.000528	0.000678	-0.000223	0.001062	0.001076	0.000304	0.000322	0.001603	0.00023
124	0.000972	-0.001271	-0.000389	0.003062	0.002294	-2.5e-05	0.014702	0.006797	0.010212	0.0003	8.1e-05	-0.000676	0.000792	-5.4e-05	-0.001112	0.001431	0.00073	-0.000247	0.002039	0.000764	0.000531	-0.000609	0.000521	0.000461	0.00015	-0.000573	-0.00082	0.001527	0.001598	0.0014	0.000842	0.000954	-0.000294	0.001729	0.003374	0.002465	-0.000407	0.002694	-0.001762	-6.8e-05	0.000636	0.000475	0.000194	-0.000299	0.000305	7e-06	0.000963	-8.4e-05	0.000352
125	0.000655	5.3e-05	-0.00028	0.003193	0.001684	-0.000327	0.013975	0.007173	0.009821	0.00046	0.001003	0.000215	0.000282	0.0003	-0.001091	0.001038	0.0006	-0.000395	0.001353	0.000694	-0.000142	0.000177	0.000348	0.000114	0.000104	0.000436	-0.000479	0.001352	0.001155	0.000767	0.000665	0.000839	-0.000682	0.001942	0.002317	0.002707	0.0004	0.002112	-0.000801	-0.00023	0.000934	0.000585	0.00087	-0.000401	5.2e-05	-0.000274	0.000953	-0.000496	0.000382
126	0.000625	0.000148	-0.000104	0.003372	0.001568	0.000274	0.013627	0.007176	0.009271	0.000592	0.000869	-0.000235	-0.001199	0.000329	-0.000901	0.000342	0.000408	-0.000356	0.000536	0.000389	0.000314	-0.00021	0.000228	-0.000132	-0.000313	5e-06	0.000101	0.001134	0.001008	-0.000574	0.000769	0.000995	-0.000254	0.002581	0.001866	0.000729	0.000774	0.001778	-0.000823	0.000658	0.000962	0.000297	0.000757	-0.000624	-0.000138	-0.000936	0.000306	-0.001763	-0.000125
127	0.000687	0.000766	0.000161	0.003377	0.000779	1.2e-05	0.013542	0.007014	0.008721	0.000309	0.001267	-8.6e-05	-0.001055	-0.000121	-0.000763	0.000902	0.000497	0.000542	0.000247	0.000188	0.000848	-0.000374	0.000329	0.000129	0.000394	0.001193	0.000154	0.000652	2.9e-05	-0.000681	0.000122	0.00107	-0.000246	0.00285	0.001971	0.000945	0.000894	0.002699	0.00037	-0.000178	0.001818	-0.001051	0.000429	3.1e-05	0.000415	-0.000578	-0.000575	-0.000789	7.2e-05
128	0.000419	-0.000197	-0.000562	0.002882	0.001023	0.000608	0.012687	0.006317	0.0076	-3e-06	0.000454	-0.001174	-0.001301	-0.000678	-0.000852	0.000762	0.000629	0.000632	0.000164	0.000486	0.002225	-0.001459	-0.000642	0.000166	0.0006	0.001205	0.000265	0.000902	0.000288	-0.000447	0.000438	0.000388	0.000632	0.003528	0.002087	0.001144	0.000718	0.003897	-8.6e-05	-0.00021	0.00178	-0.002942	-0.000311	-0.000439	0.000439	-0.000664	-0.001092	-0.001066	-6.6e-05
129	0.000403	-0.000466	-0.000114	0.002531	0.000645	-0.000138	0.01102	0.005837	0.005409	-0.000681	0.000156	-0.00124	-9.8e-05	-0.00017	-0.001233	0.001487	0.000756	-0.000733	0.000853	0.000984	0.003394	0.000427	-0.001903	0.001577	0.001497	0.003054	-0.000336	0.001345	0.00034	-0.000756	0.001541	0.000907	0.000563	0.005207	0.002406	0.001215	0.000804	0.00516	0.000263	-3.4e-05	0.001409	-0.001705	-0.0003	-0.000143	-5.2e-05	0.000545	0.001043	0.000317	0.000616
130	0.000288	-0.000815	-0.00051	0.002332	0.001472	-0.000167	0.010544	0.005923	0.004721	-0.000925	-0.000123	-0.001313	-3.8e-05	0.00011	-0.001334	0.001136	0.000668	-0.001745	0.000722	0.001278	0.003267	0.000385	-0.002525	0.001915	0.000946	0.00297	8.8e-05	0.001325	0.000834	-0.001626	0.002196	0.001001	0.001268	0.005712	0.0021	0.000947	0.000506	0.005111	-0.000324	0.000588	0.000518	-0.001229	-0.000361	-0.000293	-0.000559	0.000771	0.001685	0.000377	0.00055
131	0.000635	-0.000771	0.000126	0.002691	0.001119	0.00013	0.010358	0.005668	0.005099	-0.000693	4e-05	-0.001517	-0.000169	3.8e-05	-0.001343	0.001558	0.000537	-0.001842	0.001116	0.001093	0.003139	0.000697	-0.002275	0.002136	0.00169	0.002675	-0.000312	0.001041	0.000427	-0.001389	0.002122	0.001042	0.001131	0.005669	0.002379	0.00094	0.000216	0.005159	-0.000153	0.000632	0.000909	-0.000939	-0.000301	0.000123	-0.000353	0.000923	0.001458	0.00044	0.000674
132	-0.000696	0.000473	-0.000926	0.004272	0.008924	0.002312	0.008796	0.008235	0.005388	-0.000276	0.00133	-0.003866	-0.000507	-0.000494	0.001459	0.002803	-0.00119	-0.003901	0.003994	-0.000385	-0.002486	-0.005009	-0.00104	0.000174	2.6e-05	-0.001735	-1.3e-05	-0.003969	-0.001772	0.004018	0.001925	0.002241	0.001019	0.006528	0.002546	0.008355	-0.006204	0.003972	-0.004498	-0.000454	-0.000917	-0.003518	0.000784	0.002935	0.000311	0.002692	0.001026	0.00437	0.000284
133	0.004752	0.003698	0.000117	0.007324	0.005099	0.003127	0.008396	0.001474	0.009568	0.000646	0.000277	-0.001905	0.00045	0.00373	0.004371	0.001682	-0.000849	-0.001315	0.007502	-0.000352	-0.004708	0.002565	-0.003797	0.000255	0.004761	-0.003455	-0.005134	0.005099	-0.001621	-1.7e-05	0.004441	-0.000892	0.00785	0.002822	0.008343	0.01088	-0.007053	0.010011	-0.000633	0.002007	-0.000521	-0.002873	-0.003222	0.006011	0.000735	-0.002385	6.1e-05	-0.002046	-0.002339
134	0.003912	-0.001334	-0.004641	0.001778	0.005434	0.003608	0.013266	0.002378	0.009982	0.001483	0.003773	-0.003992	-0.003908	0.001733	-0.001577	0.003072	0.005601	-0.000782	-0.002158	-0.00031	0.002569	-0.002598	0.001798	0.001197	-0.002302	-0.006154	-0.011072	0.000552	-0.000766	0.001958	0.001666	0.001429	-0.000984	0.005997	0.000192	0.005584	-0.002894	0.002388	0.001292	-0.003029	-0.007746	0.002905	0.002333	0.007362	-0.00423	-0.00052	0.002335	0.005435	-0.001519
135	0.004846	-0.001731	-0.004247	0.005819	0.000638	0.002801	0.013653	0.000429	0.006393	2.2e-05	0.003722	-0.005339	-0.002858	-0.001164	-0.004116	0.005299	0.005125	-0.001356	0.00385	-0.001642	-5.8e-05	-0.00229	0.004382	0.00475	-0.000134	-0.005971	-0.00378	0.002396	-0.00066	0.007406	-0.000784	0.000792	-7.1e-05	0.005869	-0.001535	0.00426	-0.003562	0.002617	0.001197	-0.002263	-0.008249	0.000535	0.002202	0.005946	-0.003297	0.003151	0.010106	0.007624	-0.000836
136	0.005908	-0.008033	-0.002886	0.002502	0.002086	0.002312	0.012162	0.013686	0.00659	-0.000512	0.008247	-0.00368	0.000669	-0.002315	-0.001066	0.004154	0.004085	-0.002924	-0.001422	0.001469	-0.000701	0.002591	0.001751	0.002098	0.001948	-0.004807	-0.00149	0.00022	-1.7e-05	0.006328	-0.001574	0.004675	-0.006134	0.006169	0.002461	0.003578	-0.001579	-0.0006	-0.002022	0.001491	-0.005596	-0.000141	0.003299	0.004234	-0.005324	0.002288	0.007431	0.016804	-0.002563
137	0.008126	-0.007407	-0.002238	0.006673	0.006024	-0.004018	0.008614	0.013622	0.008209	-0.000644	0.004909	0.000675	0.002735	-0.000735	-0.004732	0.001964	0.002845	0.002154	0.002145	0.001949	-0.004535	0.002091	0.001726	0.003776	-0.000947	-0.001923	0.002495	-0.003091	0.001544	-0.002962	0.001443	0.008758	0.002607	0.007053	0.000614	0.000165	-0.000126	-0.000786	-0.001795	0.002281	-0.002384	-0.002208	-0.002655	-0.000444	-0.00221	0.000569	0.004736	0.015564	-0.00145
138	0.005722	-0.001528	-0.002786	0.002133	0.003065	-0.001955	0.008432	0.011273	0.009061	0.000904	0.006067	0.004394	-0.000105	0.000408	-0.003135	0.000652	0.004539	0.000163	-0.002922	0.002274	-0.003154	0.002001	0.000589	0.003763	0.002489	0.001834	-0.000374	2.5e-05	0.002611	-0.006792	-0.000545	0.007032	-6.8e-05	0.008632	-0.004004	0.002059	0.000854	-0.000972	-0.000103	0.000538	-0.003036	0.000979	-0.003989	0.004756	-0.002901	0.000734	0.000636	0.01112	-0.001717
139	0.004395	0.001935	-0.002018	0.000761	-0.000993	-0.000971	0.009973	0.005397	0.007267	6.1e-05	0.00191	0.004727	-0.00101	0.001611	-0.002924	0.000348	0.003873	0.001566	-0.001626	0.001639	-0.001439	0.000392	0.001757	0.00428	0.001359	0.001584	-0.000793	8e-06	0.001942	-0.007067	-0.000156	0.003329	0.002869	0.007264	-0.007016	0.003366	0.000351	0.000974	0.00116	-0.00256	-0.002649	0.003529	-0.005678	-0.000312	-0.000306	0.001311	0.000173	0.003839	-0.00069
140	0.002039	0.001067	-0.000814	0.00089	-0.00197	0.001219	0.011961	0.004895	0.003681	-0.000858	0.002471	0.001319	0.000356	0.001943	5.1e-05	-0.001587	0.002461	-0.001445	-0.001578	0.000851	-0.002337	0.000486	0.001228	0.001641	0.001705	0.003145	-0.001868	0.002195	0.001316	-0.003338	-0.000136	0.00026	0.000132	0.002064	-0.004843	0.00523	0.001224	0.002404	-0.000346	-0.002105	-0.004029	0.003888	-0.001876	-0.001567	-0.000146	0.002126	-0.000323	-0.002321	-0.000559
141	-0.000535	-0.001758	-0.000372	0.001884	-0.000417	8.6e-05	0.013297	0.005318	0.003975	-0.000924	0.000961	-0.000261	0.001646	0.001307	0.000235	-0.000336	0.000605	0.000681	-0.000759	-0.001725	-0.000977	0.003731	-0.001258	0.001824	-0.000439	0.001204	-0.002903	0.001429	0.000574	-0.001477	0.001059	-0.002202	0.001498	-0.000646	0.006256	0.003849	0.001048	0.004053	-0.000238	-0.001457	-0.000909	0.002777	0.000121	-0.002828	0.001643	-0.001506	-0.003684	-0.001636	0.000109
142	-0.002764	-0.002772	0.000488	0.002203	0.000881	-4e-06	0.011512	0.003838	0.007496	-0.000479	0.002442	-0.000855	0.0003	-0.001415	0.000341	0.000925	0.000313	0.000574	-0.001221	-0.001545	-0.000526	0.000999	-0.000812	0.001917	-0.002139	0.001809	-0.002598	0.00288	0.002878	0.00054	0.001236	-0.001159	-0.001311	0.00193	0.010744	0.000755	-5.7e-05	0.004419	1.6e-05	-0.001075	-0.000709	0.000215	0.001071	-0.001044	-7.9e-05	0.000318	-0.002239	0.000638	0.001289
143	-0.002633	-0.001717	0.000281	0.002636	0.001131	-0.000417	0.010576	0.004214	0.008816	-4.7e-05	0.001725	-0.000541	-0.000927	-0.000807	0.000211	0.001811	0.000255	0.001611	-0.001443	-0.001458	-0.000381	0.001446	-0.000696	0.002095	-0.002228	0.00183	-0.002324	0.002764	0.003112	-9.5e-05	0.000657	-0.000548	-0.003426	0.003402	0.010982	0.001291	-9.4e-05	0.004526	-0.000207	-0.002534	0.000261	0.000352	0.000116	-0.000653	1.8e-05	-0.000248	-0.001719	0.001114	0.001294
144	-0.002901	-0.001883	0.001494	0.002318	0.000654	-0.000537	0.009895	0.003678	0.009236	-0.000571	0.002354	-0.001972	-0.001382	-0.001217	6.3e-05	0.002393	0.000169	0.000992	-0.001306	0.000268	-8.6e-05	-0.001454	0.001032	0.001728	-0.001284	0.00094	-0.003017	0.003444	0.003709	0.001026	0.000464	-7.1e-05	-0.00375	0.003871	0.007918	0.00066	-0.000146	0.004814	0.000282	-0.001987	-0.000593	0.000499	-8e-05	-0.002388	0.000374	0.001438	0.000752	-0.000551	0.001679
145	-0.004384	-0.001478	0.002812	0.003423	-0.002068	-0.001002	0.009543	0.004677	0.006107	0.000304	0.001748	-0.00383	-0.000373	0.001229	-0.000322	0.001681	7.5e-05	-0.000917	-0.000961	0.000486	0.001524	-0.000184	0.001676	-3e-06	0.003008	-0.001049	-0.003413	0.002342	0.000422	0.003222	-0.000163	-0.000412	-0.005212	0.009723	0.000449	0.003002	7.3e-05	0.008577	0.001346	-0.00111	0.002611	0.002337	-0.000152	-0.002979	0.003188	-0.000347	0.003047	-0.003085	0.001118
146	-0.001442	0.000162	0.001255	0.000871	-0.000924	-0.000712	0.010317	0.003259	0.003939	0.000381	0.00119	-0.001496	0.001118	0.000165	-0.002492	0.000796	0.000389	-0.002387	0.000296	0.001984	0.001213	-0.001042	-0.000145	0.001322	0.003659	-0.002564	-0.002852	0.000942	-0.002128	0.005422	0.00165	-0.001567	-0.003564	0.006915	-0.000322	0.000869	0.000257	0.005426	0.00225	0.000569	0.000578	-0.001684	-0.00059	-0.002198	0.004189	-0.001593	0.002478	0.002416	-8e-05
147	0.003937	-0.000199	-0.000224	0.00376	6e-06	-0.000208	0.007947	0.001966	0.005404	0.000376	-0.000245	-0.000435	-0.000286	6.5e-05	-0.00097	-0.000984	0.00029	-0.002287	0.000681	0.000235	0.000913	0.000376	-0.000743	0.000273	0.001748	-0.00035	-0.002706	0.000787	-0.001928	0.005787	0.002428	-0.001035	-0.003515	0.007754	0.001218	0.001402	-5.6e-05	0.006114	-0.000616	-0.000634	0.000216	-0.000728	0.000229	-0.000262	0.001261	-0.001571	0.000854	0.001363	-0.000755
148	0.001258	7e-06	0.000652	0.00451	0.002415	-4.5e-05	0.008873	0.002812	0.005821	0.000321	-0.001698	-0.000522	-0.00168	0.00022	9e-05	-0.001607	0.000939	-0.000358	0.000321	0.001321	0.001988	0.000924	-0.001657	0.00066	-0.000346	0.000724	-0.003331	0.001567	-0.001619	0.002933	0.002297	0.001079	-0.000825	0.00407	0.000123	0.000778	0.00048	0.004009	-0.001598	-0.00153	-0.001348	0.001327	0.000766	-0.000155	-0.000112	-0.000852	-0.000848	0.002906	-0.001304
149	0.001412	-0.000436	0.002234	0.005671	-6.8e-05	0.000108	0.0088	0.005339	0.007451	-0.000261	-0.001649	6.1e-05	-0.002283	-0.000398	0.001962	-0.003316	0.00131	-0.000137	-0.001069	-0.000652	0.002635	0.001815	-0.002159	0.00063	0.001387	0.001153	-0.002233	0.004039	0.000141	0.001701	0.001613	0.000517	0.000224	0.006339	-0.000797	-0.000464	2.3e-05	0.004597	-0.002045	-0.001805	-0.000309	0.003567	0.002396	-0.000778	-0.003136	0.000869	-0.001565	-0.002906	-0.001197
150	-0.002997	-0.000502	0.002997	0.00425	0.00091	0.00058	0.010222	0.007234	0.006124	0.001337	-0.000693	-0.000858	-0.001136	0.000245	0.000353	-0.003261	0.002307	-0.000337	-0.001197	0.001773	0.001637	0.002663	-0.002984	0.000229	0.002671	0.001104	-0.000652	0.003624	9.1e-05	-0.002984	-0.000268	0.000967	0.00027	0.005472	0.001458	-0.00021	-5.1e-05	0.001655	-0.002982	-0.001555	-0.000414	0.001337	0.002619	-0.001812	-0.003117	0.000265	-0.00024	-0.00234	-0.000564
151	-0.001229	0.000441	0.000448	0.003574	0.001737	0.001117	0.009392	0.008178	0.006647	0.0008	0.000265	0.000612	-0.000476	-0.000259	-0.00076	-0.003686	0.002415	-0.001678	-0.001399	0.001461	0.000136	0.002879	-0.002805	0.000214	0.002909	0.000849	0.000651	0.002632	0.000193	-0.002289	-0.000543	-0.000353	0.000566	0.005189	0.00742	0.000724	0.001002	0.000222	-0.00318	-0.001027	-0.00078	-9.4e-05	0.001743	-0.003445	-0.002243	-0.001474	0.000393	-0.003942	-0.000399
152	0.001427	-0.001136	-0.001024	0.003677	0.002687	0.001105	0.010346	0.007077	0.005902	0.001377	0.000437	0.000205	0.000145	-0.000506	-0.001066	-0.00135	0.00208	-0.000817	-0.000967	0.002096	-0.000743	0.00357	-0.002643	-0.000326	0.000518	-0.000273	-0.000393	0.001399	0.001319	-0.002748	-0.001337	-8e-05	0.001472	0.00499	0.007954	0.000563	0.000855	7.6e-05	-0.0031	-5.5e-05	-0.000574	-0.000421	0.001361	-0.002558	-0.001054	-0.001292	0.000728	-0.001582	-0.000731
153	0.008267	-9.3e-05	-0.002913	0.004011	0.001631	0.001032	0.01032	0.008239	0.004238	-0.001807	9.6e-05	0.003923	0.000881	-0.001121	-0.001892	0.001658	0.00257	-0.00123	-0.001969	0.000298	-1.3e-05	0.00339	-0.00207	7.7e-05	-0.001573	-0.000742	0.000621	0.001451	0.002976	0.000335	-0.000163	-0.001753	0.002345	0.005023	0.010121	-0.000206	0.002026	0.00019	-0.000692	-0.000154	0.000468	-0.000754	0.000655	-0.002578	0.001131	-0.001575	5.7e-05	0.001274	-0.002361
154	0.013014	-0.002921	-0.003209	0.003955	0.001908	-0.001375	0.00951	0.006718	0.001438	-0.002105	0.001942	0.002914	0.002338	-0.000457	-0.001664	0.005233	0.002172	0.000469	-0.002288	-0.000725	-0.00094	0.003059	-0.001936	0.000618	-0.00229	-0.0005	0.000211	0.002224	0.005323	6.6e-05	0.000622	-0.001698	0.001345	0.003904	-0.000365	-0.001382	-0.000722	0.000297	-0.00132	0.000275	0.000355	-0.003152	0.000984	0.00347	0.000303	0.001701	-0.000391	0.001099	-0.004625
155	0.008584	0.004162	-0.000535	0.001787	0.000576	-0.000412	0.004161	0.003168	0.009112	-0.000914	0.003117	6.3e-05	0.000992	0.002377	-0.00146	0.005104	0.001913	-0.000399	-0.000442	-0.001817	0.001482	0.000709	0.000455	0.001777	0.000228	0.004311	0.003985	0.002477	0.003413	-0.00129	0.001668	-0.000183	-0.000464	0.003112	0.000244	0.002188	0.000236	0.000751	-0.005273	-0.002747	-0.000238	0.000593	-0.003057	0.000843	0.000363	0.000594	0.000298	-0.000995	-0.002027
156	0.004544	0.004211	-0.002614	0.002624	-0.001782	0.002225	0.006418	0.005107	0.00991	0.001215	0.000178	-0.00084	4.8e-05	7.5e-05	0.000113	-0.000278	0.000654	0.000428	-0.000292	-0.001893	0.000982	-0.000721	-0.002419	0.00344	-0.000177	0.004058	0.004064	0.003698	0.000848	-0.001505	0.00212	0.002376	-0.000574	0.002938	-0.00017	0.002651	0.000614	0.002213	-0.00357	-0.000867	-0.000101	0.004021	-0.003606	0.000925	-0.002321	0.00132	-0.002328	-0.001261	-0.000407
157	0.001573	0.003299	-0.000669	0.001518	-0.003197	0.001635	0.00689	0.007124	0.008113	0.000555	0.000448	0.000214	0.000156	0.000803	-0.000496	0.001066	0.000354	-0.000181	-3.8e-05	-0.00061	0.000662	0.000169	-0.000314	0.000987	0.002072	0.002849	0.001605	0.004037	7.5e-05	-0.002091	-0.00085	5e-05	0.000456	0.004729	0.000215	0.000993	-0.000179	0.002642	-0.002095	-0.001909	-0.000785	0.001972	-0.00115	-0.000843	-0.00146	0.000558	-0.001355	-0.001352	-0.000505
158	0.000968	0.000963	-0.001086	0.004626	-0.000983	0.000944	0.008241	0.007116	0.004479	0.000251	0.000291	-0.000165	-0.000281	0.000754	-0.001938	0.000117	0.00089	-0.001166	-0.000661	0.000572	0.001587	-0.001192	-0.000776	0.001415	0.001127	0.002161	-0.001246	0.001133	-0.001064	0.001088	-0.000438	-0.000616	0.000687	0.003722	0.002722	0.002136	-0.000215	0.002796	0.000884	-0.000868	-0.000151	-0.001237	0.000166	-0.001718	-0.001084	0.001183	-0.000356	-0.002853	0.000602
159	-0.000114	0.001063	0.000397	0.003187	0.000252	0.000205	0.007399	0.005414	0.00414	-9.6e-05	-0.000104	-0.00032	0.000456	-0.000172	-2.1e-05	0.00101	0.000386	-0.000413	-0.000109	0.000126	0.000989	4.1e-05	-4.6e-05	0.000637	0.000612	0.000665	-0.000423	0.001212	0.000161	-0.000153	0.000421	0.000161	-0.001509	0.003483	0.003722	0.001243	-0.000358	0.002293	-0.000264	-0.000143	-2.1e-05	-0.000965	0.000113	-0.000465	0.000628	0.000311	0.000393	-0.000982	0.000132
160	0.000828	0.000195	0.000324	0.003225	0.000375	0.000213	0.007428	0.004851	0.004336	-0.000218	-8.7e-05	-0.000567	0.000235	-0.000126	6.8e-05	0.00052	0.000363	-0.000477	-6.2e-05	0.000171	0.00063	-0.000177	-1.7e-05	0.000648	0.000255	0.000626	0.000117	0.000636	-0.000303	0.000274	0.00031	0.000446	-0.000771	0.003504	0.003562	0.00047	-0.000284	0.002467	-5.2e-05	7.2e-05	0.000345	-0.000553	0.000179	-0.000166	0.000558	0.000451	6e-05	-0.001321	0.000148
161	0.001017	0.00021	0.000405	0.003168	0.000247	0.000249	0.00734	0.004978	0.004397	-0.000197	-0.000119	-0.000582	0.000241	-0.000204	0.000302	0.000698	0.000297	-0.000413	6.9e-05	6.1e-05	0.000382	8.2e-05	9.8e-05	0.000508	0.000223	0.000623	0.000237	0.000893	-8.1e-05	1.7e-05	0.00039	0.000397	-0.000611	0.00363	0.003468	0.000391	-0.000364	0.002639	-0.000215	0.000174	0.000463	-0.000371	0.000262	-3.9e-05	0.000693	0.000425	6.9e-05	-0.001109	2.7e-05
162	0.002457	-0.000666	0.000155	0.002809	0.000339	0.000352	0.007468	0.00509	0.004674	-0.000429	0.000186	-0.001076	-9.6e-05	7.1e-05	0.00024	0.000848	0.000333	-0.000221	6.9e-05	0.000147	-0.000159	-3.6e-05	0.000269	6.9e-05	0.000352	0.000636	-6.9e-05	0.000672	-0.000104	0.000763	0.000185	0.000349	0.000155	0.004293	0.003769	-8.9e-05	-0.000294	0.003466	-0.000751	-0.000301	0.000876	6.9e-05	0.000127	0.000281	0.000689	0.000868	-3.8e-05	-0.001384	3.1e-05
163	0.002631	-0.000948	-0.000172	0.002528	0.000567	0.000437	0.007297	0.005998	0.00491	-0.00042	0.000297	-0.001074	-0.00025	-2e-05	0.000558	0.002164	0.000428	0.000159	-0.00011	-9.7e-05	-0.000367	0.000739	0.000372	-0.000269	0.000697	0.00104	-0.001134	0.0015	0.000706	0.000428	0.000225	-0.000125	-0.000407	0.005308	0.004278	0.00049	-0.0003	0.004358	-0.002039	-0.000903	0.00119	0.000138	-0.000159	0.0006	0.000634	0.000773	0.000492	-0.000679	-2.7e-05
164	0.002201	-9.3e-05	-0.000531	0.001792	0.000967	0.000311	0.007491	0.005792	0.00448	1.2e-05	0.000387	-0.001064	-0.000112	8e-06	0.000102	0.001266	0.000334	0.000354	-0.000583	0.000274	0.000335	0.000108	-0.000171	0.000156	0.001312	0.00022	-0.001287	0.001428	0.00068	-0.000242	0.000487	-0.00045	-0.001438	0.004745	0.004456	0.000707	-0.00031	0.003963	-0.001346	-0.001046	0.000426	0.000499	-0.000397	0.000505	0.000305	0.000778	0.000422	-0.001303	-9.5e-05
165	0.001113	0.000636	-0.000929	0.001543	0.001024	0.00018	0.007735	0.005436	0.004319	0.000415	0.000417	-0.000212	0	-0.00016	-0.000188	0.000813	4.4e-05	-8.7e-05	-0.001044	0.000279	0.000465	0.000115	-0.000816	0.00102	0.00123	0.000246	-0.001007	0.00172	0.000919	-0.001388	0.000563	-0.000756	-0.002214	0.004742	0.002979	0.000775	-0.000142	0.003118	-0.000219	-0.000416	4e-05	0.000702	-0.00034	0.000536	-0.000288	0.000814	0.0008	-0.001164	-0.000335
166	0.001486	0.001153	-0.001026	0.001282	0.000958	0.000155	0.007975	0.005484	0.00386	0.000478	0.000649	-0.000753	0.000161	-3e-05	-0.000454	0.000413	-7.5e-05	-0.000124	-0.000742	0.00038	0.000491	-0.000166	-0.000562	0.000793	0.001628	-0.000353	-0.001185	0.00171	0.001272	-0.001229	0.000735	-0.000748	-0.002008	0.004374	0.003275	0.000721	-0.00014	0.003184	-4.8e-05	-0.00052	6e-05	0.000702	-0.000368	0.000167	-4.4e-05	0.001376	0.000796	-0.001558	-0.000388
167	-0.000492	0.000296	-0.00075	-0.000434	0.000165	-7e-06	0.008668	0.004588	0.003787	-0.000471	0.001404	7e-05	0.000725	0.000339	-0.001871	0.000252	-0.00063	-0.002091	-0.001361	-0.000182	0.000759	-0.000193	-0.000229	0.001097	0.000677	0.00116	-0.000497	0.001603	0.002608	-0.000116	-0.000332	0.000609	-0.002057	0.006356	-0.000557	-0.001581	0.000972	0.001197	0.001044	0.000811	-0.000336	-0.000428	-0.000466	-0.000819	-0.001091	0.003449	0.001596	0.000335	-0.00041
168	0.005757	-0.002257	0.002442	0.000355	-0.001815	0.000419	0.00501	0.005806	0.001551	0.000557	0.001493	-0.004153	0.002126	-0.000339	-0.001772	-0.000751	0.000815	-0.000408	-0.001858	0.000266	0.001876	0.001918	0.003226	0.002056	0.000273	0.000485	-0.001107	-0.000398	0.004496	0.003852	0.000189	0.000605	-0.000136	0.002202	0.003529	-0.003453	-0.001841	0.004288	-0.000749	0.002251	-0.001237	-0.002445	-0.000503	-0.00591	-0.001662	0.005541	-0.001841	0.00324	0.00139
169	0.011156	0.001046	0.004723	0.003737	-0.00108	0.000248	0.004651	0.004556	0.00471	-0.001278	-0.001005	-0.007197	0.000163	-0.000374	-0.002508	-0.000367	0.001891	-0.000327	0.000338	-0.001681	0.001158	0.003477	-0.000719	0.001417	0.001523	0.000112	-0.00018	0.000853	0.002524	0.000848	0.001786	-0.000488	-0.003493	0.003166	0.001753	0.002314	-0.00392	0.003371	-0.005606	0.004341	-0.003673	-0.001291	0.000681	-0.001668	-0.002868	0.005088	-0.004702	0.005493	0.002241
170	0.009105	-0.00122	0.0032	0.005766	-0.000274	0.001597	0.00482	0.004501	0.008462	-0.002167	-0.000585	-0.00747	0.000181	0.000489	8.5e-05	-0.001001	0.003933	0.001319	0.00326	-0.000145	-0.000452	0.003655	-0.001434	0.002676	0.001685	-0.002508	-0.002922	-0.000776	0.000213	0.000461	0.001399	0.001668	-0.002955	0.003725	0.000577	0.007994	-0.006024	0.001925	-0.005771	0.002469	-0.001811	-0.001092	-0.002237	7e-06	-0.002797	0.003372	-0.002226	0.003166	0.000623
171	0.001927	-0.003325	0.000639	0.00573	0.001783	0.001517	0.004053	0.004674	0.008212	-0.001175	-9.3e-05	-0.003937	-0.000917	-0.000713	-0.000351	0.002004	0.002636	0.001733	0.000671	0.001118	0.000951	0.000851	-0.001016	0.003091	0.000911	-0.002556	-0.000703	0.00048	-0.000428	-0.004887	-0.000839	0.001489	0.000815	0.007218	0.001732	0.005318	-0.006024	0.00124	-0.004547	0.00102	-0.000558	-0.000541	-0.001327	0.001057	9.7e-05	-0.001201	-0.004167	-0.001159	0.001181
172	0.001862	-0.004335	0.001256	0.001734	-0.000426	-7.8e-05	0.005552	0.005326	0.003593	-0.000429	-6.4e-05	0.000266	-0.00041	-0.000234	-0.000565	0.001349	0.000641	0.001678	-0.001531	0.001153	0.000794	-0.00092	0.00022	0.002434	0.000968	0.000577	0.002434	-0.001388	0.000536	-0.001861	0.000474	-0.000243	-0.000366	0.004907	0.001829	0.001004	0.000128	0.00095	-5.6e-05	-0.001032	-0.00177	-0.00169	0.000333	0.000741	0.000463	0.000775	-0.000125	-0.0005	0.000943
173	0.001654	-0.004354	0.001228	0.001444	-0.000543	-0.000274	0.005675	0.005062	0.002719	-0.000259	-6.5e-05	0.000713	-0.000533	-0.000368	-0.000822	0.001435	0.000189	0.001661	-0.001817	0.001207	0.000769	-0.001159	0.000249	0.002463	0.000952	0.000949	0.002818	-0.001107	0.000796	-0.001926	0.000457	-0.000649	-0.000688	0.004459	0.002228	0.000364	0.000851	0.001265	0.000147	-0.00138	-0.001688	-0.001348	0.000842	0.001057	0.000578	0.00092	-9.1e-05	-0.000211	0.001178
[truncated: 124 more columns]

## Sheet: e
transcript_length	ZTP_0mM_BzCN_cat_SM_20to173_nt16	ZTP_0mM_BzCN_cat_SM_20to173_nt17	ZTP_0mM_BzCN_cat_SM_20to173_nt44	ZTP_0mM_BzCN_cat_SM_20to173_nt45	ZTP_0mM_BzCN_cat_SM_20to173_nt46	ZTP_0mM_BzCN_cat_SM_20to173_nt47	ZTP_0mM_BzCN_cat_SM_20to173_nt49	ZTP_0mM_BzCN_cat_SM_20to173_nt50	ZTP_0mM_BzCN_cat_SM_20to173_nt31	ZTP_0mM_BzCN_cat_SM_20to173_nt32	ZTP_0mM_BzCN_cat_SM_20to173_nt56	ZTP_0mM_BzCN_cat_SM_20to173_nt77	ZTP_0mM_BzCN_cat_SM_20to173_nt78		ZTP_1mM_BzCN_cat_SM_20to173_nt16	ZTP_1mM_BzCN_cat_SM_20to173_nt17	ZTP_1mM_BzCN_cat_SM_20to173_nt44	ZTP_1mM_BzCN_cat_SM_20to173_nt45	ZTP_1mM_BzCN_cat_SM_20to173_nt46	ZTP_1mM_BzCN_cat_SM_20to173_nt47	ZTP_1mM_BzCN_cat_SM_20to173_nt49	ZTP_1mM_BzCN_cat_SM_20to173_nt50	ZTP_1mM_BzCN_cat_SM_20to173_nt31	ZTP_1mM_BzCN_cat_SM_20to173_nt32	ZTP_1mM_BzCN_cat_SM_20to173_nt56	ZTP_1mM_BzCN_cat_SM_20to173_nt77	ZTP_1mM_BzCN_cat_SM_20to173_nt78
20	0.000759	0.001826													0.000614	0.001387
21	0.000346	0.002687													0.00034	0.001831
22	0.000294	0.002938													0.000236	0.00206
23	0.000209	0.002508													0.000244	0.001863
24	0.000262	0.002059													0.000287	0.001642
25	0.000187	0.00177													0.000383	0.001394
26	0.000359	0.001277													0.000513	0.000773
27	0.000687	0.000954													0.000651	0.000696
28	0.000808	0.000953													0.000713	0.000704
29	0.001716	0.000982													0.00139	0.000834
30	0.002078	0.001039													0.001667	0.00091
31	0.002124	0.001087							0						0.001678	0.000901							0
32	0.002628	0.001307							6.8e-05	0					0.002131	0.001114							5.7e-05	0
33	0.005951	0.002888							0.000457	7e-06					0.004825	0.002178							0.000349	2.6e-05
34	0.007542	0.003264							0.000816	0.000359					0.00616	0.002771							0.000724	0.000202
35	0.01226	0.005455							0.002169	0.000515					0.010186	0.004528							0.001712	0.000332
36	0.014237	0.006068							0.002538	0.001291					0.012028	0.005153							0.001988	0.001127
37	0.015205	0.006861							0.002456	0.001228					0.012877	0.005591							0.001805	0.001214
38	0.015819	0.007861							0.001766	0.001655					0.013514	0.006589							0.001362	0.001688
39	0.016861	0.008748							0.001457	0.001498					0.014777	0.007375							0.000828	0.001422
40	0.01732	0.008898							0.001373	0.001499					0.015236	0.007818							0.000752	0.001247
41	0.016736	0.008958							0.000996	0.000787					0.0149	0.007327							0.000255	0.000382
42	0.016006	0.009477							0.000729	0.00062					0.014384	0.007641							0.000524	0.000191
43	0.016753	0.009443							0.00095	0.00057					0.014158	0.007691							0.000499	-0.000258
44	0.017549	0.009517	0						0.001499	0.000729					0.013729	0.008305	0						0.00098	-0.000806
45	0.017921	0.009524	-4.5e-05	0					0.001717	0.001277					0.013815	0.008455	-3.7e-05	0					0.000645	-0.000471
46	0.01755	0.00985	0.000371	9e-06	0				0.001798	0.001187					0.013693	0.009006	-0.000131	1.2e-05	0				0.000777	0.000262
47	0.016772	0.010116	0.000566	-0.000214	7e-05	0			0.002492	0.001237					0.013982	0.009192	-5.1e-05	-0.000162	5.2e-05	0			0.001207	0.000625
48	0.017063	0.010444	0.00092	-0.000334	0.00082	-4.2e-05			0.003595	0.002173					0.015242	0.009038	0.000605	-0.000229	0.000568	-6e-06			0.002673	0.000353
49	0.017088	0.010676	0.000787	-0.000196	0.00072	0.000115	0		0.003769	0.003135					0.015382	0.008921	0.000836	-0.000418	0.000563	8.9e-05	0		0.003116	0.000767
50	0.017411	0.010631	0.001324	7.4e-05	0.001245	0.000134	4e-06	0	0.004412	0.004413					0.015378	0.00885	0.001067	0.00037	0.000612	-0.000136	6.2e-05	0	0.003726	0.001138
51	0.016782	0.010503	0.001934	0.000878	0.001504	0.000189	0.001012	-1.1e-05	0.005822	0.008055					0.012651	0.008935	0.000876	0.000629	0.000287	6.9e-05	-0.000291	1.3e-05	0.005628	0.002981
52	0.016619	0.010331	0.00302	0.000903	0.001599	0.000465	0.000828	-0.000378	0.005753	0.006742					0.012699	0.008815	0.000294	0.000206	0.000157	-3.3e-05	-0.000348	-0.000171	0.005907	0.002961
53	0.014716	0.010082	0.002476	0.001574	0.001313	-0.000225	-0.000147	0.000596	0.005709	0.00618					0.012069	0.008714	-0.001582	-0.000391	0.000361	0.000485	-0.000443	0.000816	0.005593	0.004074
54	0.014327	0.00851	0.001087	-0.000149	0.000971	-0.000598	-0.000521	0.002553	0.005615	0.002813					0.013138	0.008542	-0.00011	-0.000143	0.000276	0.000402	-0.00076	0.002896	0.004924	0.004812
55	0.014354	0.008394	0.001121	-0.00024	0.001252	-0.000945	-0.000394	0.002842	0.005897	0.003519					0.013046	0.008678	0.000249	0.000296	0.000147	0.000659	-0.00054	0.003079	0.00485	0.005413
56	0.015499	0.008806	0.001387	-0.001118	0.000785	-0.000818	-0.000622	0.002187	0.004352	0.001177	0				0.014826	0.009077	0.000373	0.000385	-0.00021	0.001018	-0.000692	0.002529	0.004197	0.002842	0
57	0.016295	0.009027	0.000966	-0.000668	5.8e-05	-0.001679	-0.000795	0.001097	0.002848	0.000485	-1.5e-05				0.015864	0.009287	0.00035	0.000814	0.000268	0.00123	-0.000421	0.001676	0.003398	0.001006	1.5e-05
58	0.016568	0.009154	0.00088	-0.000661	-7e-05	-0.001936	-0.000951	0.001066	0.002948	0.000323	0.000347				0.01638	0.009325	0.000384	0.000715	0.000421	0.000979	-0.000559	0.00155	0.003287	0.000448	0.000133
59	0.016443	0.008655	0.000212	0.001295	-0.000391	-0.003145	-0.000793	0.000634	0.002352	0.000334	0.001084				0.015694	0.008885	0.000954	0.001084	0.001455	0.000667	-0.000586	0.001025	0.002872	0.000363	0.000362
60	0.014441	0.008547	0.002373	0.002163	0.000895	-0.001501	-0.00036	0.000327	0.001608	9e-05	0.001869				0.014043	0.008431	0.000873	0.002227	0.000911	0.000165	-0.001274	0	0.001881	-0.000267	0.001429
61	0.013853	0.008438	0.0023	0.002557	0.000775	-0.000771	-0.000221	0.000382	0.001341	0.00041	0.001772				0.013763	0.008281	0.00094	0.002938	0.001169	0.00042	-0.000539	0.000248	0.001348	-0.000496	0.001347
62	0.013395	0.008818	0.003028	0.00294	0.001141	0.000209	0.000275	0.00074	0.001062	0.000628	0.001365				0.013338	0.008004	0.001218	0.003554	0.001642	0.001311	0.000216	0.000226	0.000541	-9.9e-05	0.001407
63	0.013219	0.009274	0.002832	0.004053	0.002111	0.000852	0.001657	0.002021	0.001305	0.000589	0.001281				0.013017	0.007804	0.001936	0.004698	0.00203	0.001375	0.00208	0.001701	0.000582	-0.000155	0.001268
64	0.013704	0.009229	0.003167	0.004137	0.002414	0.00104	0.00192	0.002246	0.001197	0.000306	0.001183				0.012773	0.007906	0.002199	0.004546	0.001917	0.00131	0.002186	0.001821	0.000801	-4e-06	0.001206
65	0.013365	0.008489	0.002253	0.004387	0.002219	0.001759	0.002533	0.002596	0.001062	-0.000274	0.000953				0.012662	0.00766	0.00206	0.004304	0.001869	0.001924	0.003086	0.002899	0.001156	-0.000405	0.001012
66	0.012952	0.007656	0.003026	0.004899	0.001647	0.002511	0.003398	0.003379	0.000778	-0.000835	0.00056				0.0125	0.007173	0.002315	0.004548	0.002195	0.00316	0.003966	0.003794	0.000928	0.000106	0.00093
67	0.012134	0.007507	0.003026	0.005055	0.00198	0.002614	0.004113	0.004145	0.000932	-0.000779	0.0006				0.012309	0.006768	0.002019	0.004487	0.002341	0.003648	0.004557	0.00428	0.000602	0.000107	0.001186
68	0.011773	0.006915	0.003424	0.005196	0.002438	0.002881	0.005662	0.006351	0.000837	-0.000439	0.000837				0.011572	0.00632	0.002293	0.005106	0.00235	0.003419	0.00557	0.005388	0.000671	-0.000218	0.000725
69	0.011375	0.006727	0.002755	0.005047	0.002816	0.003092	0.006169	0.006861	0.000555	-0.000562	0.001045				0.010911	0.006091	0.002044	0.004965	0.002341	0.003497	0.005985	0.005439	0.000778	-0.000517	0.000639
70	0.011309	0.006238	0.002645	0.004803	0.002419	0.003375	0.006336	0.006786	0.00063	-0.000462	0.000874				0.01045	0.0056	0.002381	0.005172	0.002452	0.003239	0.006042	0.00584	0.001398	-0.000178	0.000527
71	0.009571	0.005027	0.002677	0.004725	0.001964	0.00308	0.005465	0.004873	0.000994	0.000529	0.000912				0.008417	0.004341	0.002285	0.00491	0.002439	0.00319	0.005165	0.004907	0.001801	0.001946	0.001924
72	0.008982	0.004704	0.002979	0.003747	0.001601	0.002827	0.004854	0.004658	0.001173	0.001564	0.001426				0.008014	0.00406	0.002898	0.004604	0.002022	0.002758	0.004955	0.004703	0.001421	0.001542	0.002061
73	0.007788	0.004273	0.002403	0.002592	0.000765	0.002371	0.003677	0.003766	0.001207	0.001965	0.002504				0.006073	0.004157	0.002852	0.004488	0.001918	0.0022	0.00374	0.003574	0.001644	0.001175	0.002296
74	0.007935	0.004609	0.002823	0.002416	0.000844	0.002626	0.002901	0.003727	0.002094	0.001747	0.003397				0.006854	0.00436	0.002731	0.004076	0.001872	0.001817	0.003936	0.003719	0.001799	0.001478	0.002836
75	0.006851	0.003955	0.002095	0.002493	0.001012	0.002844	0.002102	0.003454	0.002771	0.002041	0.004688				0.006763	0.004737	0.001663	0.003613	0.002064	0.0015	0.003147	0.003556	0.002441	0.002193	0.004425
76	0.005607	0.003372	0.001563	0.002305	0.000892	0.002709	0.001816	0.003368	0.002571	0.001928	0.005316				0.006913	0.004157	0.001577	0.00307	0.001303	0.001636	0.002656	0.003243	0.00248	0.002627	0.005188
77	0.004323	0.002813	0.000998	0.001513	0.000774	0.002084	0.001802	0.002959	0.002195	0.001622	0.004734	0			0.005694	0.003353	0.001243	0.001907	0.000984	0.001986	0.002055	0.003058	0.002891	0.003042	0.004915	0
78	0.003606	0.00229	0.001177	0.000541	0.000338	0.001425	0.001542	0.002471	0.001911	0.000496	0.003437	2.5e-05	0		0.003783	0.001891	0.000948	0.00136	0.0002	0.002281	0.001391	0.00245	0.002977	0.002997	0.003971	-4.7e-05	0
79	0.003974	0.00226	0.002271	0.000864	0.000552	0.0011	0.000888	0.002103	0.001945	0.001174	0.002965	-2.5e-05	0.000124		0.002984	0.001817	0.000673	0.000989	0.000527	0.001798	0.001789	0.002614	0.002805	0.002637	0.003437	-0.000192	2.6e-05
80	0.002226	0.000778	0.00189	0.000584	0.00093	0.000625	0.000529	0.001847	0.001736	-0.000462	0.002752	0.001126	-1.3e-05		0.001736	0.001742	0.00047	0.001722	0.000391	0.001415	0.001695	0.001966	0.002216	0.001219	0.003264	0.000248	-0.000577
81	0.001892	0.000961	0.00182	0.000875	0.000747	0.000272	0.000931	0.001161	0.000762	-0.000392	0.002801	0.001702	0.000162		0.001662	0.001716	0.001301	0.000335	-0.00015	0.000895	0.001924	0.0017	0.002457	0.001556	0.002723	0.0012	-0.000494
82	0.001219	0.000798	0.001398	-0.000137	0.001083	0.001021	0.00079	0.001347	0.00132	0.000188	0.002443	0.001044	0.000267		0.00163	0.001168	0.001208	0.000709	0.000326	0.001022	0.001161	0.001086	0.001859	0.002143	0.002291	0.000697	0.000261
83	0.001222	0.001134	0.001113	0.000271	0.000298	0.001288	0.000293	0.001048	0.001463	0.000995	0.002589	0.000575	0.000583		0.001724	0.000972	0.001233	0.000366	0.000351	0.00136	0.000657	0.000958	0.001451	0.001995	0.002226	0.000301	0.000457
84	0.000736	0.000988	0.001237	0.000714	0.000652	0.001257	5.8e-05	0.001225	0.001844	0.001145	0.002494	0.000336	0.00043		0.00189	0.00096	0.001104	0.000414	0.00075	0.00143	0.000635	0.000806	0.000999	0.001705	0.002033	0.000282	0.000476
85	0.001158	0.001065	0.001048	0.001047	6.4e-05	0.000626	6.4e-05	0.000878	0.001722	0.001297	0.00263	0.000398	-7.2e-05		0.002034	0.001056	0.001034	0.000496	0.000965	0.001484	0.000294	0.001012	0.000751	0.001605	0.002249	0.000274	0.000291
86	0.001322	0.000772	0.001293	0.001131	0.000248	0.000614	0.000262	0.000629	0.001966	0.001676	0.0028	0.00011	0.000572		0.00201	0.000961	0.001173	0.000775	0.001174	0.001491	-3.6e-05	0.001071	0.000767	0.00156	0.002063	0.000248	0.001016
87	0.001888	0.000579	0.000977	0.000573	-0.000231	0.000777	0.00027	0.000422	0.001583	0.001065	0.003276	0.000402	0.001477		0.0014	0.00097	0.001137	0.001459	0.00097	0.00123	-0.000377	0.001115	0.000938	0.001874	0.002372	0.000291	0.001103
88	0.001938	0.000802	0.001217	0.00094	0.000615	0.001494	0.000452	0.000541	0.001891	0.000803	0.003406	0.000465	0.002323		0.001237	0.00108	0.000965	0.001373	0.000655	0.001353	-3.9e-05	0.000613	0.001602	0.002021	0.002569	0.000704	0.001295
89	0.002274	0.001655	0.000917	0.000559	0.000273	0.00127	0.000168	0.000942	0.001278	0.000486	0.004059	0.001624	0.002277		0.001442	0.001214	0.000482	0.00114	0.001088	0.000876	0.000187	0.000367	0.001687	0.00082	0.003686	0.001445	0.002691
90	0.00241	0.002231	0.000915	0.000925	0.000602	0.000956	0.000116	0.00093	0.002043	0.001711	0.005154	0.002298	0.00212		0.002852	0.001305	0.000415	0.000637	0.001845	0.001395	0.000271	0.000125	0.001966	0.00022	0.00491	0.002067	0.003818
91	0.002723	0.00197	0.001064	0.001291	0.000353	0.00077	0.00048	0.000829	0.001741	0.001954	0.006553	0.003796	0.002921		0.002105	0.001232	0.000142	0.001245	0.002046	0.001224	0.000294	0.000761	0.001717	-0.000193	0.006128	0.002525	0.002086
92	0.002806	0.001573	0.000619	0.001623	0.000736	0.000977	0.001409	0.000896	0.001972	0.00288	0.010534	0.006207	0.005513		0.001549	0.00172	-0.000422	0.001588	0.001658	0.001506	0.000807	0.001454	0.001362	0.000568	0.008402	0.004597	0.0014
93	0.00229	0.001448	0.000653	0.00104	0.001031	0.00095	0.001316	0.001033	0.001517	0.00204	0.011738	0.009111	0.006662		0.002136	0.001341	0.000475	0.000934	0.000461	0.000932	0.000798	0.001436	0.001422	0.00125	0.00955	0.006919	0.004402
94	0.001888	0.001348	0.000417	0.000878	0.001019	0.000994	0.000954	0.000948	0.001772	0.002075	0.011806	0.009695	0.00719		0.002202	0.001299	0.000374	0.000929	0.000588	0.00102	0.000836	0.00134	0.001345	0.001831	0.009819	0.007905	0.005739
95	0.001928	0.001417	0.000764	0.000916	0.001123	0.001031	0.000854	0.000816	0.001688	0.001748	0.01199	0.010304	0.008485		0.002028	0.00123	0.00064	0.000935	0.000865	0.000919	0.000697	0.001269	0.001542	0.001869	0.009797	0.008363	0.007129
96	0.002006	0.001241	0.000931	0.000773	0.000789	0.001285	0.00054	0.000673	0.001611	0.00178	0.011568	0.010927	0.009938		0.00158	0.001202	0.000641	0.001122	0.001155	0.001091	0.000546	0.001227	0.001452	0.002027	0.00958	0.009239	0.00803
97	0.002052	0.00112	0.001155	0.000622	0.000864	0.001164	0.000688	0.00071	0.00153	0.001957	0.011862	0.011433	0.010879		0.001591	0.001102	0.00098	0.001278	0.000917	0.001145	0.000431	0.001192	0.001796	0.001644	0.009737	0.009472	0.008533
98	0.00227	0.000826	0.001002	0.000606	0.000722	0.00102	0.000583	0.000831	0.001532	0.00302	0.011705	0.011945	0.010765		0.001804	0.000981	0.000728	0.001607	0.000439	0.001496	0.00032	0.001048	0.001511	0.001604	0.010091	0.010071	0.00746
99	0.000765	0.000935	0.000826	0.000963	0.001802	0.000336	0.000551	0.001172	0.002155	0.003067	0.012687	0.010976	0.010496		0.001895	0.000793	0.000251	0.002433	0.000151	0.001387	0.000415	0.001302	0.001981	0.00153	0.010703	0.009479	0.00799
100	0.000627	0.001401	7.2e-05	0.000523	0.001948	0.001334	0.000237	0.001219	0.001672	0.001022	0.012209	0.010467	0.00883		0.000998	0.001099	6e-06	0.001688	0.000641	0.000439	0.000229	0.001163	0.001236	0.001856	0.008778	0.008736	0.008124
101	0.000801	0.002024	0.000687	0.000269	0.002006	0.00138	0.000476	0.000741	0.001457	0.000111	0.010243	0.009647	0.007508		0.001362	0.000819	0.000779	0.001784	0.000896	0.000113	0.000651	0.001364	0.001894	0.001287	0.007917	0.007833	0.006938
102	0.00179	0.001866	0.000447	0.000112	0.002006	0.001422	0.000928	0.00039	0.001288	-0.000459	0.010083	0.009267	0.006739		0.001653	0.000646	0.000396	0.000992	0.00137	0.000145	0.000367	0.001026	0.001786	0.001121	0.007405	0.007026	0.006428
103	0.001491	0.001947	0.001599	-0.000328	0.002011	0.001494	0.000963	0.000134	0.000481	-0.001301	0.0091	0.007994	0.007234		0.001994	0.000877	0.000279	0.000745	0.001026	0.001174	0.000529	0.00081	0.002079	0.001466	0.007496	0.006019	0.005966
104	0.001134	0.001026	0.002113	0.000303	0.00099	0.001914	-5.1e-05	0.000459	0.000897	-0.000746	0.00753	0.006236	0.007418		0.001737	0.000554	-9.9e-05	0.000905	0.001016	0.000771	6.7e-05	0.000448	0.000734	-7.5e-05	0.006232	0.00483	0.005537
105	0.001171	0.000999	0.002035	-9.5e-05	0.000769	0.001704	1e-05	0.000413	0.000546	-0.000287	0.0067	0.006098	0.007999		0.001336	0.000611	0.000351	0.001147	0.000926	0.000665	0.000282	0.000203	0.0012	-0.000438	0.005528	0.004775	0.005287
106	0.00164	0.000828	0.00147	0.000308	0.000587	0.00137	4.4e-05	0.000382	0.000583	0.000117	0.00619	0.005635	0.007382		0.001309	0.000503	0.000399	0.001699	0.000989	0.00063	0.000478	0.000131	0.000762	-0.000881	0.004948	0.004814	0.004813
107	0.002097	0.000674	0.000511	1e-06	0.000719	0.000905	0.00042	0.000213	0.000168	0.000151	0.006271	0.005539	0.006744		0.001186	0.000591	0.000521	0.001975	0.00076	0.000679	0.000765	8.1e-05	0.00119	-0.00031	0.004789	0.005155	0.004655
108	0.002103	0.000581	0.000124	0.001016	0.000889	0.000821	0.000492	0.000167	0.000634	-0.000281	0.006118	0.004541	0.005113		0.001675	0.000315	0.000491	0.002003	0.000299	0.001154	0.000664	0.000389	0.000633	-0.00068	0.004905	0.004511	0.003346
109	0.000988	0.000557	0.001414	0.000903	0.001222	0.000771	0.000513	-0.000229	0.000812	-0.000764	0.005483	0.004393	0.004581		0.001698	5.6e-05	0.000917	0.001333	0.000237	0.000745	4.9e-05	0.000479	0.000727	-0.000463	0.004477	0.003776	0.002684
110	0.001207	0.000561	0.001349	0.001355	0.000779	0.000716	0.000557	-4.3e-05	0.000803	-0.00037	0.004848	0.004127	0.004715		0.00136	0.000118	0.000866	0.001354	0.000524	0.000972	0.000149	0.000278	0.000518	-0.000749	0.004004	0.00335	0.002754
111	0.001324	0.000511	0.001506	0.001382	0.00045	0.000514	0.000419	-4.4e-05	0.000511	-0.000444	0.004496	0.004118	0.004529		0.001097	0.00027	0.000691	0.001439	0.001195	0.000973	-2.8e-05	2.9e-05	0.000287	-0.000512	0.003405	0.00313	0.003425
112	0.002403	0.000356	0.000702	0.002117	-0.000143	0.000541	0.000314	0.00045	0.000521	-0.000599	0.004352	0.003358	0.004514		0.00085	0.000552	0.000118	0.001677	0.001737	0.001508	0.000182	-9.3e-05	0.000543	-0.00096	0.003427	0.002716	0.00377
113	0.001524	0.000715	0.001368	0.001485	0.00072	0.000202	-0.000252	0.000271	5e-06	-0.001883	0.005075	0.002442	0.004498		0.001544	0.001005	-0.000387	0.001397	0.002324	0.00149	4.3e-05	-0.000442	0.00115	-0.001738	0.003903	0.003156	0.004166
114	0.001473	0.000786	0.001788	0.001546	0.001079	3.2e-05	0.000393	8.1e-05	0.000334	-0.00178	0.004214	0.002361	0.004613		0.001388	0.001015	0.000389	0.000595	0.001268	0.000242	0.000204	-0.000899	0.000647	-0.00134	0.004261	0.00312	0.003311
115	0.001329	0.00061	0.001747	0.001221	0.001241	0.000784	0.000332	0.000377	2.4e-05	-0.000144	0.004372	0.003434	0.004494		0.00162	0.00131	0.000263	0.000706	0.000761	0.000845	2.1e-05	-2e-06	0.000973	-0.001628	0.004289	0.003066	0.003419
116	0.001548	0.000793	0.001676	0.001236	0.001117	0.001041	0.000134	0.00062	0.000109	0.000362	0.004261	0.00368	0.004439		0.001738	0.001065	0.000401	0.000771	0.000582	0.000382	0.000138	7.4e-05	0.000422	-0.001361	0.004791	0.002916	0.003817
117	0.001467	0.001009	0.001611	0.0011	0.001158	0.001394	-0.000153	0.000397	6.2e-05	0.000428	0.004102	0.003984	0.00441		0.001543	0.000995	-0.000227	0.000686	0.000303	0.000391	1.2e-05	0.000347	0.000567	-0.001368	0.004778	0.002704	0.004314
118	0.001378	0.001223	0.001763	0.000779	0.001223	0.001305	-0.0001	8.1e-05	0.000566	-0.000564	0.003869	0.004009	0.004655		0.001564	0.00039	-0.000237	0.000526	0.000216	0.000258	-0.000146	-2.1e-05	-6e-06	-0.000884	0.00544	0.003041	0.004762
119	0.001399	0.000718	0.001172	0.001074	0.001016	0.000867	5.1e-05	-0.000145	-1e-05	-0.000668	0.003705	0.004149	0.004539		0.00096	0.000476	3.3e-05	-7.6e-05	0.000428	0.0003	-7.8e-05	0.000146	7.8e-05	-0.000642	0.005624	0.003091	0.00366
120	0.001314	0.000507	0.001083	0.001183	0.000859	0.000817	0.000219	-0.000166	-2.3e-05	-0.001003	0.003695	0.003818	0.004454		0.000775	0.000402	0.000234	-2.2e-05	0.000343	0.000186	-2.6e-05	9.4e-05	4.6e-05	-0.000651	0.005753	0.003264	0.003744
121	0.001275	0.000439	0.000941	0.001281	0.000764	0.000788	0.000194	-0.000189	-0.000229	-0.000897	0.003672	0.003747	0.004464		0.000578	0.000444	0.000295	-7.6e-05	0.000305	8e-05	2.8e-05	0.000132	4e-05	-0.00066	0.005731	0.003236	0.003643
122	0.001079	0.000381	0.001171	0.001212	0.000712	0.000911	0.000314	-0.000237	-5.4e-05	-0.001221	0.003665	0.003517	0.004641		0.000505	0.000406	0.000298	0.000101	8.5e-05	4e-05	-6e-05	9e-05	6.9e-05	-0.000649	0.005733	0.003278	0.00408
123	-0.000989	-0.000466	0.002774	0.000318	4.2e-05	0.00065	0.000499	-2.3e-05	-0.000843	0.0013	0.005584	0.002672	0.006909		0.001088	0.001102	0.001062	0.001076	0.000304	0.000322	0.00023	0.000262	-8.4e-05	0.000219	0.004062	0.00407	0.000583
124	0.0017	-4.3e-05	0.002292	0.000933	-0.000561	-0.00024	5.4e-05	0.000234	0.000857	0.000195	0.004389	0.003142	0.006229		0.001431	0.00073	-0.000299	0.000305	7e-06	0.000963	0.000352	0.000117	0.000842	0.000954	0.004272	0.003233	0.001478
125	0.002518	0.000974	0.002279	0.00099	-0.000277	0.000152	0.000325	0.000636	0.0005	0.000231	0.004218	0.00349	0.004515		0.001038	0.0006	-0.000401	5.2e-05	-0.000274	0.000953	0.000382	0.000488	0.000665	0.000839	0.004492	0.002994	0.002427
126	0.002754	0.001529	0.00124	0.001752	-9.6e-05	0.000676	-0.000269	0.001044	0.000512	0.000581	0.003564	0.003944	0.003869		0.000342	0.000408	-0.000624	-0.000138	-0.000936	0.000306	-0.000125	0.000458	0.000769	0.000995	0.004874	0.002841	0.00423
127	0.001402	0.001481	0.001442	0.001594	-0.000113	0.002487	1.2e-05	0.001279	-0.000203	0.000812	0.003643	0.003663	0.002984		0.000902	0.000497	3.1e-05	0.000415	-0.000578	-0.000575	7.2e-05	0.000323	0.000122	0.00107	0.005199	0.003143	0.004391
128	0.001432	0.000565	-0.000116	0.001793	0.000463	0.002584	0.00041	0.00074	0.000517	0.000898	0.00272	0.002575	0.003542		0.000762	0.000629	-0.000439	0.000439	-0.000664	-0.001092	-6.6e-05	-0.000222	0.000438	0.000388	0.0041	0.003973	0.004451
129	0.00108	-0.000145	0.001389	0.001003	0.001607	0.00072	-4.8e-05	5e-05	0.00102	0.000784	0.003793	0.00255	0.001692		0.001487	0.000756	-0.000143	-5.2e-05	0.000545	0.001043	0.000616	-0.000105	0.001541	0.000907	0.00356	0.003094	0.002133
130	0.001235	-0.000262	0.001346	0.001129	0.001933	0.000184	-9.8e-05	-0.000146	0.000911	0.000901	0.003986	0.002516	0.001097		0.001136	0.000668	-0.000293	-0.000559	0.000771	0.001685	0.00055	0.000261	0.002196	0.001001	0.002796	0.002952	0.001138
131	0.000878	-0.000209	0.001603	0.001052	0.001804	0.00037	-0.000131	-2.2e-05	0.000838	0.000741	0.0041	0.002623	0.000729		0.001558	0.000537	0.000123	-0.000353	0.000923	0.001458	0.000674	0.000347	0.002122	0.001042	0.003	0.002669	0.001056
132	0.000967	0.000906	-0.00099	0.001563	0.001628	0.001737	0.003928	0.00109	-0.003443	-0.007511	0.007381	-0.003392	-0.006032		0.002803	-0.00119	0.002935	0.000311	0.002692	0.001026	0.000284	0.002113	0.001925	0.002241	-0.001264	0.002198	-0.003554
133	-0.000306	0.001891	0.013319	-0.011075	-2e-05	0.00703	0.007849	0.000325	0.002293	-0.003602	0.012199	-0.003207	-0.000766		0.001682	-0.000849	0.006011	0.000735	-0.002385	6.1e-05	-0.002339	0.001903	0.004441	-0.000892	-0.000524	0.000294	-0.006318
134	0.003715	2e-05	0.015613	0.001743	-0.001641	0.000475	-0.000554	-0.000499	-0.000525	0.014744	-0.000554	0.001721	-0.002214		0.003072	0.005601	0.007362	-0.00423	-0.00052	0.002335	-0.001519	0.000527	0.001666	0.001429	-0.002859	-0.000135	0.002874
135	0.00218	7.9e-05	0.021634	-0.000354	-0.001448	-0.001778	0	-0.001452	-0.003507	0.013957	-0.000436	0.002357	-0.008589		0.005299	0.005125	0.005946	-0.003297	0.003151	0.010106	-0.000836	0.000486	-0.000784	0.000792	0.003056	-0.000838	0.004322
136	0.00828	-0.007741	0.005591	0.000782	-0.00029	-0.004507	-0.003023	-0.001326	0.000695	0.00356	0.011872	0.00114	-0.003		0.004154	0.004085	0.004234	-0.005324	0.002288	0.007431	-0.002563	0.001239	-0.001574	0.004675	0.002591	0.001051	0.001572
137	0.001907	-0.006617	0.016391	0.002971	-0.003505	0.005602	-0.004018	-0.00029	-0.000325	0.00979	0.019044	-0.004583	-0.006737		0.001964	0.002845	-0.000444	-0.00221	0.000569	0.004736	-0.00145	0.000807	0.001443	0.008758	0.000443	0.000897	0.003836
138	0.002338	-0.004184	0.009254	0.002242	-0.005347	-0.000793	-0.002771	0.001355	0.007782	0.005666	0.012227	-0.001111	-0.010608		0.000652	0.004539	0.004756	-0.002901	0.000734	0.000636	-0.001717	0.000683	-0.000545	0.007032	0.001828	0.000701	0.003603
139	0.002152	0.000357	0.012791	-0.000504	-0.002931	-0.003354	0.00643	-0.000354	0.003074	0.0054	0.009083	0.003417	-0.010896		0.000348	0.003873	-0.000312	-0.000306	0.001311	0.000173	-0.00069	-0.000133	-0.000156	0.003329	0.003666	0.001703	0.001838
140	0.004803	0.000465	-0.00011	-0.000549	-0.000761	-0.004118	0.007783	-0.00018	0.002504	0.002953	0.004497	0.00497	-0.00331		-0.001587	0.002461	-0.001567	-0.000146	0.002126	-0.000323	-0.000559	0.001353	-0.000136	0.00026	0.004752	0.000175	0.001242
141	0.002928	-0.000724	-0.003075	-0.00392	-0.000692	-0.002148	0.008521	0.001975	-0.003246	0.004539	0.003738	0.00921	-0.000282		-0.000336	0.000605	-0.002828	0.001643	-0.001506	-0.003684	0.000109	0.001784	0.001059	-0.002202	0.005978	0.001565	0.004205
142	0.00196	0.000225	-0.000507	-0.00344	0.000857	-0.001576	0.002448	0.001471	0.000772	0.001106	0.006288	0.006065	0.008584		0.000925	0.000313	-0.001044	-7.9e-05	0.000318	-0.002239	0.001289	0.001885	0.001236	-0.001159	0.004789	0.001383	0.003879
143	0.000822	0.000901	0.001095	-0.001389	0.001461	-5.9e-05	0.001728	0.001758	0.000573	9e-05	0.006781	0.005744	0.009874		0.001811	0.000255	-0.000653	1.8e-05	-0.000248	-0.001719	0.001294	0.001043	0.000657	-0.000548	0.004986	0.00288	0.004371
144	-0.000367	0.00144	0.002531	0.001042	0.003755	0.002559	-0.00054	0.000625	0.001691	-0.001856	0.007644	0.002814	0.01354		0.002393	0.000169	-0.002388	0.000374	0.001438	0.000752	0.001679	0.001578	0.000464	-7.1e-05	0.004702	0.002814	0.002954
145	3.8e-05	0.002477	-0.001812	0.005095	0.003038	0.004036	-0.001446	0.00392	0.002691	0.004603	0.006843	0.002664	0.008336		0.001681	7.5e-05	-0.002979	0.003188	-0.000347	0.003047	0.001118	0.000989	-0.000163	-0.000412	0.004225	0.003594	0.007177
146	0.001685	0.000881	0.001689	0.002464	0.001472	-0.002364	-0.000107	0.001606	0.001598	0.005716	0.006575	0.001281	0.004879		0.000796	0.000389	-0.002198	0.004189	-0.001593	0.002478	-8e-05	0.000293	0.00165	-0.001567	0.002875	0.000979	0.006066
147	0.002797	0.002265	0.001296	0.002286	0.002437	-0.003952	0.001478	0.001487	0.003815	0.003991	0.007556	0.001683	0.003311		-0.000984	0.00029	-0.000262	0.001261	-0.001571	0.000854	-0.000755	-0.000682	0.002428	-0.001035	0.001192	9.8e-05	0.006364
148	0.001112	0.001036	0.004985	0.004348	0.001667	0.00037	0.001017	0.001378	0.003455	5.1e-05	0.008277	0.001267	0.002004		-0.001607	0.000939	-0.000155	-0.000112	-0.000852	-0.000848	-0.001304	-3.1e-05	0.002297	0.001079	0.001808	0.002346	0.004092
149	-0.001484	0.001041	0.004084	0.001886	0.000913	0.003736	0.000353	0.003919	0.005849	-0.000148	0.008755	0.001972	-0.000717		-0.003316	0.00131	-0.000778	-0.003136	0.000869	-0.001565	-0.001197	0.001148	0.001613	0.000517	0.002885	0.003802	0.002762
150	-0.002737	0.000265	0.002419	-0.000769	-0.002441	0.002572	-0.000973	0.003459	0.003337	0.001527	0.006418	0.002777	-0.002048		-0.003261	0.002307	-0.001812	-0.003117	0.000265	-0.00024	-0.000564	0.001349	-0.000268	0.000967	0.004863	0.002959	0.002108
151	-0.002311	0.000119	-0.000497	-0.002839	-0.000695	5.1e-05	-0.000249	0.001908	0.002341	0.00341	0.003383	0.002478	-0.001605		-0.003686	0.002415	-0.003445	-0.002243	-0.001474	0.000393	-0.000399	0.000347	-0.000543	-0.000353	0.004833	-2.4e-05	0.002829
152	-0.001037	0.000296	-0.003388	-0.001364	-0.000133	-0.002861	-0.000704	0.00057	0.00042	3.9e-05	0.003875	0.002859	-6e-06		-0.00135	0.00208	-0.002558	-0.001054	-0.001292	0.000728	-0.000731	-0.000175	-0.001337	-8e-05	0.005178	0.000119	0.003655
153	0.000148	0.001035	-0.003727	-0.002108	0.001487	-0.004895	-0.001171	-0.000303	0.001478	-0.004362	0.003675	0.002651	0.003842		0.001658	0.00257	-0.002578	0.001131	-0.001575	5.7e-05	-0.002361	-0.001609	-0.000163	-0.001753	0.004576	0.001861	0.004252
154	-0.001728	0.00085	-0.003444	-0.002599	-0.001269	-0.008669	-0.00194	0.001404	-0.000284	-0.011224	0.006238	0.000777	0.001905		0.005233	0.002172	0.00347	0.000303	0.001701	-0.000391	-0.004625	-0.000153	0.000622	-0.001698	0.003961	0.00517	0.000726
155	0.000952	0.000593	0.002983	-7e-06	-0.002232	-0.001789	-0.000643	0.004789	0.004972	-0.000772	0.004955	0.001805	0.004302		0.005104	0.001913	0.000843	0.000363	0.000594	0.000298	-0.002027	0.000918	0.001668	-0.000183	0.004372	0.004899	-0.001609
156	0.005143	-0.001534	0.00104	0.003641	-0.00139	0.001072	-0.001435	0.003686	0.002443	0.009299	0.008738	0.002488	-0.001233		-0.000278	0.000654	0.000925	-0.002321	0.00132	-0.002328	-0.000407	0.000574	0.00212	0.002376	0.004147	0.002194	-0.003515
157	0.003288	0.001585	-0.002026	-2.1e-05	-0.000682	0.003536	-0.001846	0.002651	-0.002367	0.005033	0.010055	0.00436	0.002256		0.001066	0.000354	-0.000843	-0.00146	0.000558	-0.001355	-0.000505	3.2e-05	-0.00085	5e-05	0.00396	0.002882	0.001764
158	0.00268	0.002425	-0.002009	-0.000959	-0.002329	0.002098	-0.001671	0.0004	-0.003068	0.005076	0.008527	0.005644	0.000568		0.000117	0.00089	-0.001718	-0.001084	0.001183	-0.000356	0.000602	-0.000704	-0.000438	-0.000616	0.003682	0.002239	0.001118
159	0.001582	0.001306	-0.000755	-0.000519	0.000149	0.002058	0.001078	0.000766	0.000693	-0.000516	0.003662	0.003838	0.002677		0.00101	0.000386	-0.000465	0.000628	0.000311	0.000393	0.000132	2.8e-05	0.000421	0.000161	0.003826	0.001716	0.000325
160	0.001047	0.001192	0.000422	0.000393	-6.1e-05	0.001938	0.001113	0.000651	0.001068	0.000255	0.004077	0.002821	0.002862		0.00052	0.000363	-0.000166	0.000558	0.000451	6e-05	0.000148	-0.00012	0.00031	0.000446	0.004158	0.001544	0.00059
161	0.001297	0.00107	0.000645	0.000318	0.000462	0.001862	0.001152	0.00072	0.001394	-0.000124	0.003842	0.002735	0.002866		0.000698	0.000297	-3.9e-05	0.000693	0.000425	6.9e-05	2.7e-05	-6.3e-05	0.00039	0.000397	0.004169	0.001557	0.00047
162	0.000703	0.000895	0.002073	0.000924	0.000171	0.000857	0.00038	0.000747	0.001773	0.00067	0.00479	0.001727	0.002342		0.000848	0.000333	0.000281	0.000689	0.000868	-3.8e-05	3.1e-05	7.9e-05	0.000185	0.000349	0.004349	0.001771	0.001459
163	0.00143	0.000532	0.001836	0.000291	0.000452	-0.000184	-4.4e-05	0.001207	0.00253	0.000631	0.003704	0.002357	0.002151		0.002164	0.000428	0.0006	0.000634	0.000773	0.000492	-2.7e-05	0.000733	0.000225	-0.000125	0.004113	0.002489	0.001289
164	0.001177	0.001011	0.001624	0.000747	0.000545	0.000606	0.000154	0.00146	0.000907	0.000695	0.003568	0.002166	0.00195		0.001266	0.000334	0.000505	0.000305	0.000778	0.000422	-9.5e-05	0.000546	0.000487	-0.00045	0.003763	0.002563	0.001349
165	0.002138	0.001413	0.001901	0.000376	0.001372	0.001559	0.000617	0.002133	-0.000644	0.000748	0.002103	0.002114	0.001889		0.000813	4.4e-05	0.000536	-0.000288	0.000814	0.0008	-0.000335	0.000257	0.000563	-0.000756	0.003934	0.002961	-2.5e-05
166	0.002165	0.00159	0.002426	0.000472	0.002017	0.002135	0.000776	0.001907	-0.001278	0.00059	0.002584	0.001857	0.000915		0.000413	-7.5e-05	0.000167	-4.4e-05	0.001376	0.000796	-0.000388	5.3e-05	0.000735	-0.000748	0.004003	0.002869	0.000421
167	0.003156	0.000632	0.005843	-0.001044	0.003152	0.001879	0.000507	0.0014	-0.000859	0.000111	0.001907	-0.000603	-0.000881		0.000252	-0.00063	-0.000819	-0.001091	0.003449	0.001596	-0.00041	-0.000335	-0.000332	0.000609	0.005681	0.004326	-0.001335
168	0.005473	0.000211	0.001546	0.000408	0.00774	0.001356	0.00738	-9.2e-05	-0.002566	0.000148	0.002698	0.000505	-0.001394		-0.000751	0.000815	-0.00591	-0.001662	0.005541	-0.001841	0.00139	0.000443	0.000189	0.000605	0.004011	0.006936	0.000164
169	0.002073	0.000952	0.004654	-0.004144	0.004502	-0.000804	0.009646	-0.002296	-0.002341	-0.004367	0.002947	-0.00211	0.001141		-0.000367	0.001891	-0.001668	-0.002868	0.005088	-0.004702	0.002241	0.001103	0.001786	-0.000488	0.003457	0.006641	-0.001249
170	0.000917	0.000257	0.000231	-0.007414	0.00411	0.000223	0.011474	0.008168	-0.005979	-0.000545	0.001989	-0.000195	0.005584		-0.001001	0.003933	7e-06	-0.002797	0.003372	-0.002226	0.000623	0.001851	0.001399	0.001668	0.007093	0.005023	0.002336
171	-0.000133	0.009716	0.002992	-0.004884	-0.001763	-6e-05	-0.000793	0.008511	0.003879	-0.005279	0.001023	0.000682	0.003104		0.002004	0.002636	0.001057	9.7e-05	-0.001201	-0.004167	0.001181	0.001673	-0.000839	0.001489	0.00515	0.003711	0.000987
172	0.002625	0.002379	0.003023	0.001585	0.001887	-0.0003	-0.001527	0.003383	0.009189	-0.001369	0.004533	0.002416	-0.00028		0.001349	0.000641	0.000741	0.000463	0.000775	-0.000125	0.000943	5.4e-05	0.000474	-0.000243	0.004912	0.002539	0.002279
173	0.002508	0.002566	0.003141	0.001637	0.001563	-0.000275	-0.0021	0.002315	0.01058	-0.002163	0.004823	0.00257	-0.001591		0.001435	0.000189	0.001057	0.000578	0.00092	-9.1e-05	0.001178	-0.000159	0.000457	-0.000649	0.004589	0.002415	0.002607

## Sheet: f
transcript_length	ZTP_0mM_BzCN_cat_SM_20to173_nt24	ZTP_0mM_BzCN_cat_SM_20to173_nt25	ZTP_0mM_BzCN_cat_SM_20to173_nt26	ZTP_0mM_BzCN_cat_SM_20to173_nt84	ZTP_0mM_BzCN_cat_SM_20to173_nt85	ZTP_0mM_BzCN_cat_SM_20to173_nt86	ZTP_0mM_BzCN_cat_SM_20to173_nt94	ZTP_0mM_BzCN_cat_SM_20to173_nt95	ZTP_0mM_BzCN_cat_SM_20to173_nt98		ZTP_1mM_BzCN_cat_SM_20to173_nt24	ZTP_1mM_BzCN_cat_SM_20to173_nt25	ZTP_1mM_BzCN_cat_SM_20to173_nt26	ZTP_1mM_BzCN_cat_SM_20to173_nt84	ZTP_1mM_BzCN_cat_SM_20to173_nt85	ZTP_1mM_BzCN_cat_SM_20to173_nt86	ZTP_1mM_BzCN_cat_SM_20to173_nt94	ZTP_1mM_BzCN_cat_SM_20to173_nt95	ZTP_1mM_BzCN_cat_SM_20to173_nt98
20
21
22
23
24	0										0
25	1.2e-05	0									-2.7e-05	0
26	6.7e-05	8.7e-05	0								0.000236	6.2e-05	0
27	4.7e-05	0.000417	1.2e-05								0.000298	3e-06	1.5e-05
28	8e-06	0.000802	5.5e-05								0.000267	0.000272	-7e-06
29	0.000397	0.001738	0.000236								0.000169	0.001232	0.000199
30	0.000267	0.002516	0.001259								0.000182	0.001883	0.000902
31	0.000182	0.002337	0.001119								8.3e-05	0.001792	0.000821
32	2.4e-05	0.002236	0.001191								6.1e-05	0.001667	0.00079
33	-1.7e-05	0.00153	0.000967								-0.000136	0.00096	0.000292
34	-2e-05	0.000942	0.000723								5.6e-05	0.000353	0.000242
35	-0.000214	0.00038	0.00068								4.1e-05	-0.000542	0.000485
36	0.000212	2.9e-05	0.00013								0.000261	-0.001057	0.000287
37	0.000426	0.000151	0.000166								0.000385	-0.000834	0.000114
38	0.001437	0.000755	0.000555								0.001023	-6e-05	-0.000337
39	0.001578	0.0009	0.001355								0.001271	0.000435	-0.000461
40	0.001661	0.001088	0.001692								0.00135	0.000439	-0.000301
41	0.002146	0.001782	0.002757								0.002196	0.000731	0.000732
42	0.002746	0.002327	0.003891								0.00278	0.001369	0.002133
43	0.003111	0.002709	0.004831								0.002918	0.001451	0.002705
44	0.004079	0.002795	0.006964								0.002776	0.001856	0.003982
45	0.003693	0.00236	0.006255								0.002455	0.001822	0.003595
46	0.00345	0.002557	0.005741								0.002476	0.002794	0.003854
47	0.002869	0.002598	0.006777								0.002509	0.002992	0.004606
48	0.002814	0.002078	0.006241								0.002053	0.001658	0.004807
49	0.00306	0.002081	0.007225								0.002291	0.00132	0.005563
50	0.00338	0.001834	0.006775								0.002242	0.00062	0.005647
51	0.004212	0.003722	0.007218								0.002429	0.001972	0.006108
52	0.004051	0.004315	0.006344								0.002231	0.002465	0.006406
53	0.004599	0.006487	0.004148								0.002157	0.004827	0.006847
54	0.003804	0.002743	0.005776								0.00278	0.003513	0.005514
55	0.003645	0.002606	0.00569								0.002758	0.003639	0.005258
56	0.003286	0.002934	0.006414								0.002678	0.002835	0.006171
57	0.003191	0.003404	0.007275								0.002169	0.002815	0.006636
58	0.003313	0.003323	0.007777								0.002228	0.002709	0.006734
59	0.003162	0.002835	0.008564								0.001974	0.002863	0.006332
60	0.002185	0.004198	0.008991								0.002319	0.003094	0.00666
61	0.002307	0.004109	0.008602								0.002147	0.003384	0.006954
62	0.00256	0.003402	0.008831								0.001909	0.00292	0.00655
63	0.002881	0.002803	0.007037								0.001609	0.002608	0.006536
64	0.00282	0.002947	0.007027								0.001735	0.002506	0.006325
65	0.002428	0.003502	0.0072								0.001582	0.00246	0.006416
66	0.001986	0.004014	0.008053								0.001674	0.002363	0.006188
67	0.002016	0.003549	0.008046								0.001573	0.002354	0.006476
68	0.002343	0.003886	0.007266								0.001889	0.002224	0.006135
69	0.002491	0.00365	0.007303								0.0019	0.001997	0.00632
70	0.002471	0.004089	0.006917								0.00185	0.002056	0.00589
71	0.002629	0.002641	0.00749								0.001481	0.00248	0.005381
72	0.00253	0.00251	0.007118								0.001591	0.003521	0.004225
73	0.00287	0.002629	0.00675								0.002032	0.002922	0.003372
74	0.002868	0.004189	0.006489								0.002285	0.003158	0.004312
75	0.003196	0.004455	0.005687								0.002369	0.002262	0.003956
76	0.003332	0.004206	0.005498								0.002111	0.002609	0.004132
77	0.003679	0.004214	0.004687								0.002228	0.002704	0.003048
78	0.004232	0.005047	0.003934								0.002477	0.003638	0.004237
79	0.004217	0.005746	0.003593								0.002826	0.004198	0.00392
80	0.003426	0.006116	0.004529								0.003174	0.004305	0.004178
81	0.002958	0.004316	0.004686								0.003574	0.003403	0.002708
82	0.003427	0.005568	0.005118								0.003439	0.003512	0.002759
83	0.00361	0.005521	0.004983								0.00315	0.003233	0.002795
84	0.004178	0.005827	0.005206	0							0.002993	0.00361	0.003252	0
85	0.00423	0.005584	0.005597	8.1e-05	0						0.003097	0.002989	0.003942	-4.4e-05	0
86	0.00489	0.005195	0.005059	0.000129	0.000168	0					0.003244	0.003394	0.004166	-0.000582	0.000158	0
87	0.004298	0.005254	0.005137	0.000966	0.000666	2.3e-05					0.003366	0.003196	0.004408	-0.000448	0.000293	6.9e-05
88	0.005039	0.004342	0.003888	-0.000157	0.001421	0.000452					0.002962	0.004279	0.003684	0.000922	0.00039	0.000568
89	0.00447	0.004224	0.005298	-0.000257	0.0025	0.00065					0.003382	0.003691	0.00422	-0.000307	0.001386	0.000701
90	0.004822	0.003827	0.00605	-0.001146	0.002286	0.000265					0.003629	0.00372	0.003814	-0.000366	0.001867	0.000573
91	0.004183	0.00466	0.006584	-0.000255	0.001208	-0.000163					0.003943	0.003262	0.004303	-0.001216	0.001643	0.000916
92	0.003706	0.005309	0.007475	0.000371	-0.00031	-0.001161					0.003675	0.003285	0.004319	0.000976	0.001136	0.000366
93	0.004193	0.006467	0.006592	-0.000145	0.000697	0.000227					0.003384	0.004069	0.004453	-0.00037	0.00034	-0.000162
94	0.004232	0.006359	0.005914	-1.4e-05	0.000633	0.000349	0				0.003281	0.004255	0.004227	-0.000908	2.4e-05	-0.000436	0
95	0.00453	0.006384	0.006092	8.2e-05	5.1e-05	0.000626	5e-05	0			0.003392	0.004752	0.004408	-0.000745	-0.000212	-0.000244	2.8e-05	0
96	0.004747	0.006131	0.006279	5.7e-05	-0.000506	-0.000161	0.000728	5e-05			0.003453	0.004812	0.004859	-0.000458	-0.000337	-0.000206	0.00069	1e-06
97	0.004886	0.005844	0.006319	3.5e-05	-0.000717	8.1e-05	0.001011	-0.000117			0.003627	0.005101	0.005438	0.000573	-0.000513	6.3e-05	0.000777	-0.000375
98	0.004853	0.005207	0.005842	-0.000496	-0.000773	-0.000789	0.000951	-0.000216	0		0.00334	0.00388	0.005536	0.001363	-0.000503	0.000197	0.000801	-0.000596	0
99	0.004381	0.003888	0.003104	-0.000627	1e-06	0.00104	9.7e-05	0.000835	-6.3e-05		0.002975	0.003777	0.004587	0.002369	-0.001063	-0.000857	0.000224	-0.001333	-2e-06
100	0.005325	0.004476	0.003713	-0.000493	-3.9e-05	0.000213	0.000469	0.001937	-0.001145		0.002822	0.003406	0.003637	0.001457	-0.001286	-0.000513	0.001538	0.000516	-0.000886
101	0.00443	0.005829	0.00348	0.000152	0.000498	-0.000365	0.001023	0.002322	-0.000617		0.003649	0.004815	0.004072	0.000561	-0.001662	-0.000355	0.00178	0.001421	-5.1e-05
102	0.004907	0.006223	0.003852	0.001886	0.001845	-0.000436	0.000652	0.002862	-0.001269		0.004183	0.005271	0.003802	0.000983	-0.000515	0.001396	0.001514	0.002052	0.000254
103	0.004136	0.005552	0.003875	0.001762	0.001988	-0.000397	0.000634	0.002331	0.000601		0.004565	0.00357	0.003671	0.002096	0.001056	0.001797	0.000731	0.002303	0.000572
104	0.003566	0.003828	0.002033	0.002408	0.002221	0.000603	-7e-05	0.001136	-0.000488		0.003259	0.001399	0.002349	0.002572	0.002076	0.001814	0.000613	0.000775	-0.000171
105	0.0032	0.002414	0.001136	0.00244	0.002136	0.00107	0.000229	0.000377	0.000224		0.002998	0.000788	0.001664	0.002283	0.002373	0.00156	0.000667	0.000551	-0.000168
106	0.002669	0.001998	0.000881	0.002933	0.002535	0.00137	8e-05	0.000707	-5.9e-05		0.002463	0.000878	0.001306	0.002456	0.002532	0.001445	0.000797	0.000595	0.000114
107	0.002513	0.001009	0.000774	0.003448	0.002916	0.001552	0.000427	0.000905	0.000698		0.002312	0.001008	0.000992	0.002515	0.002603	0.001584	0.000636	0.000795	0.000231
108	0.001721	0.001061	0.00128	0.003196	0.003093	0.001841	0.000775	0.001376	0.001582		0.00127	0.000881	0.000774	0.002455	0.002622	0.001403	0.001158	0.001124	5e-06
109	0.001291	0.000244	0.000826	0.002574	0.003219	0.002754	0.001126	0.000679	0.002034		0.000663	5.5e-05	-2e-06	0.002343	0.001701	0.001639	0.00138	0.000174	-0.000339
110	0.000842	0.000503	0.00055	0.003018	0.00303	0.002792	0.001086	0.000659	0.001872		0.000304	-0.000155	0.000284	0.002217	0.001789	0.001677	0.001416	0.000475	0.000578
111	0.000787	0.000444	0.0004	0.003241	0.002834	0.002759	0.001107	0.000657	0.002947		2.4e-05	-0.000643	4.5e-05	0.002129	0.00119	0.001745	0.001444	0.000377	0.00082
112	0.000629	0.000982	-0.000111	0.003794	0.002188	0.002262	0.001634	0.000967	0.005016		0	-0.000675	0.000649	0.001895	0.001689	0.001002	0.001539	0.001434	0.002861
113	0.001202	0.000839	-0.001137	0.001369	0.000714	0.002109	0.001729	0.001164	0.012491		0.00108	-0.000783	-6.2e-05	0.001585	0.002123	0.00093	0.002348	0.003174	0.006994
114	0.000986	0.001447	-0.001298	0.00134	0.000104	0.003103	0.00199	0.002057	0.014046		0.001357	-0.001474	-0.000265	0.001434	0.002955	0.001923	0.001703	0.003545	0.009967
115	0.000683	0.00052	0	0.001511	-0.000145	0.001211	0.001689	0.003101	0.017767		0.000439	-3.4e-05	-0.001286	0.001285	0.001365	0.001233	0.00169	0.002642	0.009749
116	0.000821	-4.6e-05	-0.000437	0.001685	-0.000619	0.000654	0.002487	0.003725	0.01775		9.5e-05	-0.000106	-0.001027	0.000843	0.001013	0.000652	0.00115	0.001898	0.009829
117	0.000653	-0.000342	-0.000244	0.001394	-0.000685	0.000238	0.00247	0.003755	0.015332		0.00034	0.000409	-0.000901	0.000269	0.000514	0.000113	0.001185	0.001754	0.005677
118	0.000726	-0.000318	-8.7e-05	0.001702	4.2e-05	0.000659	0.003171	0.003833	0.011157		0.000371	-0.000381	6.6e-05	-0.000437	0.000585	-0.00018	0.000754	0.001489	0.003025
119	0.000485	0.000352	0.000198	0.00123	0.000338	0.000527	0.002834	0.003518	0.015018		0.000238	-9.4e-05	-0.000461	-0.00054	-0.000181	-0.000103	0.000829	0.000651	0.005743
120	0.000469	0.000122	0.000248	0.001	0.000363	0.000498	0.003039	0.00337	0.016213		0.000239	-0.000569	-0.000807	-0.000454	-0.000192	-9.8e-05	0.000669	3.3e-05	0.008136
121	0.00047	0.000163	9.6e-05	0.000798	0.000185	0.000418	0.003028	0.003302	0.016922		0.000263	-0.000522	-0.001031	-0.000517	-0.000373	-6.3e-05	0.000634	-0.000206	0.008681
122	0.000452	-8.4e-05	0.000325	0.000808	0.000203	0.000528	0.003161	0.003222	0.015939		0.000412	-0.000981	-0.001236	-0.000456	-0.000195	-8.3e-05	0.000601	-0.000405	0.008526
123	0.002436	0.00414	0.001253	0.003042	8e-06	0.001152	0.001426	0.001927	0.009232		0.000847	-0.000674	-0.000864	0.000482	0.000831	0.001641	-5.5e-05	0.001412	0.004333
124	0.001892	0.002816	0.001631	0.002033	0.000183	0.001597	0.002072	0.002278	0.008523		0.000461	0.00015	-0.000573	0.001305	0.001935	0.002846	-0.000629	0.000675	0.007158
125	0.002298	0.00193	0.002431	0.001292	0.001757	0.002159	0.002157	0.002243	0.007408		0.000114	0.000104	0.000436	0.001297	0.001571	0.002865	-0.000238	0.00062	0.005802
126	0.001779	0.000222	0.001732	0.00132	0.002743	0.004679	0.00252	0.001881	0.009388		-0.000132	-0.000313	5e-06	0.002161	0.001507	0.003772	0.000197	-0.000256	0.007684
127	0.002531	0.000942	0.002302	-0.000753	0.004524	0.004302	0.001067	0.000723	0.008424		0.000129	0.000394	0.001193	0.003232	0.000883	0.002848	0.000515	0.000151	0.007585
128	0.002905	0.002403	0.001754	0.001972	0.003912	0.005125	0.000329	0.000645	0.009058		0.000166	0.0006	0.001205	0.005385	0.001436	0.001867	-0.00029	-0.000317	0.008753
129	0.00296	0.004025	0.002895	0.008658	0.001984	-0.000677	-0.000305	0.000209	0.008005		0.001577	0.001497	0.003054	0.009093	0.00078	0.003572	-0.00062	0.000944	0.006356
130	0.002895	0.004561	0.003082	0.009998	0.001468	-0.00109	2.2e-05	0.000112	0.007787		0.001915	0.000946	0.00297	0.007443	0.000479	0.003675	-0.000549	0.001397	0.004588
131	0.002817	0.00418	0.003442	0.010053	0.001481	-0.00105	8e-06	-0.000171	0.008077		0.002136	0.00169	0.002675	0.005798	4.2e-05	0.004122	-0.000157	0.001381	0.005735
132	0.001769	0.006845	0.009552	0.000538	0.010975	0.013643	0.009565	-0.00153	-0.001467		0.000174	2.6e-05	-0.001735	-0.008706	-0.00508	-0.00747	0.005936	0.005938	-0.005424
133	0.005307	0.00338	0.023503	-0.00327	0.005704	0.035815	0.003361	-0.005434	0.014235		0.000255	0.004761	-0.003455	0.00544	0.002484	-0.008081	0.004513	-0.003895	0.001482
134	0.003005	0.022289	0.006687	-0.005701	0.008917	0.031569	-0.000499	0.003538	-0.002304		0.001197	-0.002302	-0.006154	-0.012398	-0.000913	0.004484	-0.005143	-0.002852	0.011972
135	0.001228	0.015489	0.006905	-0.004298	0.020735	0.020913	-7e-05	-0.000183	0.005414		0.00475	-0.000134	-0.005971	-0.005421	0.009655	0.016466	-0.00624	-0.00063	0.020923
136	0.014976	0.005939	0.002662	0.011373	-0.001064	0.012408	0.010933	-0.000128	0.019334		0.002098	0.001948	-0.004807	0.008515	0.014363	0.000416	-0.004316	-0.001597	0.022064
137	0.009436	0.015868	0.013781	0.004261	-9.9e-05	0.000448	0.017348	0.008268	0.030097		0.003776	-0.000947	-0.001923	0.019661	0.004013	0.004499	0.000263	-0.001765	0.013871
138	0.006819	0.015482	0.014338	0.010218	-0.004611	-0.000175	0.010896	0.001021	0.027226		0.003763	0.002489	0.001834	0.008933	-0.000125	0.001159	0.003546	-0.001271	0.000235
139	0.001564	0.007002	0.005773	-0.006531	-0.011344	0.006613	0.008589	-0.004415	0.00736		0.00428	0.001359	0.001584	-0.002684	-0.00335	0.002189	0.003121	-0.001076	0.006885
140	0.004505	-0.001664	0.003393	0.006505	0.003517	0.003848	0.006561	-0.008442	0.001813		0.001641	0.001705	0.003145	-0.009131	-0.003992	-0.007832	0.002393	-0.00036	0.012477
141	0.007247	0.007556	0.002551	-0.004319	0.005502	-0.000281	0.006351	-0.001606	0.005219		0.001824	-0.000439	0.001204	0.002413	-0.002794	-0.004771	0.001626	-0.001265	0.008188
142	0.007841	0.004794	0.005348	0.003024	2.6e-05	0.001584	0.001152	0.00111	0.015099		0.001917	-0.002139	0.001809	0.005912	-0.0028	-0.004018	0.000981	-0.000933	0.006341
143	0.008737	0.005579	0.007329	0.001589	-0.004575	-0.000346	-0.00047	0.003462	0.016534		0.002095	-0.002228	0.00183	0.00811	-0.000255	-0.000896	0.001047	-0.000859	0.005411
144	0.007923	0.000254	0.007524	0.003852	-0.010643	0.004419	-0.002135	0.002915	0.019169		0.001728	-0.001284	0.00094	0.008199	0.000493	-0.001128	0.000278	0.00044	0.01352
145	0.007323	0.00294	0.008429	0.015916	-0.007067	-0.006841	-0.005599	0.000906	0.018178		-3e-06	0.003008	-0.001049	0.009911	0.009273	0.003929	0.001594	0.000615	0.010967
146	0.004655	0.004395	0.003339	0.018141	-0.008202	0.015339	-0.002786	-0.004841	0.015003		0.001322	0.003659	-0.002564	0.009726	0.003888	0.005456	-0.000669	-0.00037	0.003196
147	0.004954	0.007537	0.003455	0.023991	-0.001072	0.013877	-0.003713	-0.005941	0.012458		0.000273	0.001748	-0.00035	0.001699	-0.001417	0.006383	-0.000912	-0.000528	0.001196
148	0.0078	0.009521	0.002894	0.010093	-0.002296	0.015728	-0.002237	-0.005208	0.021049		0.00066	-0.000346	0.000724	0.002329	-0.004928	0.008334	-0.000719	-0.000439	0.001857
149	0.007811	0.007186	0.001384	-7.8e-05	0.006464	0.002174	-0.003272	-0.002751	0.028139		0.00063	0.001387	0.001153	-0.003936	-0.003152	0.008004	0.001272	-0.001334	0.005231
150	0.005351	0.004792	-0.002705	-0.009135	0.003209	-0.000715	-0.000648	-0.000922	0.007849		0.000229	0.002671	0.001104	-0.002771	-0.000718	0.002414	0.001317	-0.00323	0.006439
151	0.000365	0.002575	-0.00358	-0.006542	0.002221	0.004407	0.001062	0.002786	0.002824		0.000214	0.002909	0.000849	-0.007392	-0.001988	0.001528	0.000596	-0.003697	0.003837
152	-0.000224	0.004255	-0.002709	-0.005972	-0.004985	0.013566	0.001983	0.002428	-0.002593		-0.000326	0.000518	-0.000273	-0.003962	-0.006486	0.000134	-0.000616	-0.002214	0.003454
153	-0.000735	0.004621	0.002294	-0.004826	-0.008831	0.02017	0.005244	0.005211	0.023016		7.7e-05	-0.001573	-0.000742	-0.005676	-0.010003	-5.2e-05	-0.001249	0.000882	-0.004064
154	0.005014	0.00505	0.005103	-0.008539	-0.010621	0.024203	0.006479	0.00206	0.024233		0.000618	-0.00229	-0.0005	0.000753	-0.00873	-0.00753	-0.001934	0.003865	0.002608
155	0.0033	0.008677	0.00356	-0.002493	-0.00409	-0.0092	0.008454	-0.000929	0.013928		0.001777	0.000228	0.004311	0.006589	0.006857	-0.006219	0.000555	-0.00186	0.011537
156	0.000999	0.008534	0.005319	-0.001297	-0.004705	-0.004148	0.006225	-0.003336	0.010929		0.00344	-0.000177	0.004058	0.011023	0.008909	0.002379	0.003535	-0.002254	0.005757
157	0.002562	0.005525	0.004618	0.002042	-0.000556	-0.004818	0.002168	-0.001729	0.001598		0.000987	0.002072	0.002849	0.003888	0.004592	-0.002027	0.001024	-0.002684	0.012685
158	0.003791	0.006859	0.007046	-0.000899	-0.003272	-0.002493	0.000578	-0.000975	0.001949		0.001415	0.001127	0.002161	0.00526	-0.000447	-0.001434	0.000429	-0.001431	0.005745
159	0.003474	0.00235	0.003546	-0.001518	0.000987	0.004307	0.000298	2e-06	0.007674		0.000637	0.000612	0.000665	0.002539	0.002388	0.000737	0.000267	-0.000242	0.003999
160	0.003045	0.003331	0.002836	-0.000833	8.7e-05	0.003756	0.00042	0.000525	0.010161		0.000648	0.000255	0.000626	0.002117	0.000336	0.001259	-0.000167	-0.000586	0.002798
161	0.003161	0.003202	0.002565	0.00016	0.001126	0.003066	0.000294	0.000522	0.01125		0.000508	0.000223	0.000623	0.002472	0.000374	0.001339	-0.000246	-0.000418	0.003066
162	0.00265	0.005292	0.002902	0.001261	0.001171	-0.000198	0.001355	0.001241	0.014379		6.9e-05	0.000352	0.000636	0.002481	-0.000324	-0.000111	-0.000583	-0.00023	0.003002
163	0.002643	0.005972	0.004407	0.001873	0.002786	-0.001091	0.001741	0.00129	0.015198		-0.000269	0.000697	0.00104	0.002766	0.001279	-0.003475	-0.000502	0.001171	0.003933
164	0.002074	0.005002	0.003091	-0.002851	0.00124	0.004545	0.001808	0.000782	0.016902		0.000156	0.001312	0.00022	0.00064	0.001196	-0.002084	-0.000396	0.001174	0.002905
165	0.00199	0.003291	0.002343	-0.006026	-0.00021	0.011193	-0.000575	-2e-06	0.017694		0.00102	0.00123	0.000246	0.000845	0.000166	-0.000453	-0.000701	0.000982	0.002334
166	0.002291	0.002806	0.001542	-0.007596	-6.3e-05	0.010543	-0.000178	-0.000508	0.017914		0.000793	0.001628	-0.000353	0.001436	0.000455	0.000463	-0.000576	0.000632	0.002877
167	0.002536	-0.001033	0.004561	-0.006288	-0.004374	0.008051	-0.003152	-0.000999	0.01292		0.001097	0.000677	0.00116	0.008061	0.001591	0.007101	0.000275	-0.001063	0.003609
168	0.003881	-0.005133	-0.001806	0.002306	0.008272	-0.006558	0.003043	-0.007826	0.025594		0.002056	0.000273	0.000485	0.010277	-0.006973	0.029178	0.001669	-0.002341	0.002294
169	0.007747	-0.004102	0.001894	0.004029	0.007991	0.011909	0.004932	0.000466	0.026209		0.001417	0.001523	0.000112	0.004188	-0.010665	0.022009	0.002749	-0.00169	-0.00487
170	0.002024	-0.005306	0.002848	0.002622	0.014772	0.016661	0.002645	0.004707	0.017711		0.002676	0.001685	-0.002508	0.004824	-0.003316	0.003444	-0.003287	-0.002707	0.015175
171	0.001239	0.0001	0.005489	0.00181	0.0103	-0.011728	-0.001441	0.009522	-0.006649		0.003091	0.000911	-0.002556	0.00127	-0.002004	-0.004418	-0.000883	-0.00343	0.006624
172	0.000561	0.005465	0.000876	-0.001453	0.00306	-0.004019	2e-05	0.003599	0.003817		0.002434	0.000968	0.000577	0.004397	-0.000564	-0.00069	-0.000799	-0.002197	0.003987
173	0.001344	0.006728	0.000423	-0.000242	0.003754	-0.00425	0.000157	0.003457	0.00116		0.002463	0.000952	0.000949	0.004329	-0.001241	0.000148	-0.000275	-0.001931	0.00189

## Sheet: g
transcript_length	ZTP_0mM_BzCN_cat_SM_20to173_nt61	ZTP_0mM_BzCN_cat_SM_20to173_nt62	ZTP_0mM_BzCN_cat_SM_20to173_nt70		ZTP_1mM_BzCN_cat_SM_20to173_nt61	ZTP_1mM_BzCN_cat_SM_20to173_nt62	ZTP_1mM_BzCN_cat_SM_20to173_nt70
20
21
22
23
24
25
26
27
28
29
30
31
32
33
34
35
36
37
38
39
40
41
42
43
44
45
46
47
48
49
50
51
52
53
54
55
56
57
58
59
60
61	0				0
62	0	0			5e-05	0
63	0.00025	4.9e-05			9.8e-05	-5e-06
64	0.000224	0.000463			-7.4e-05	0.000446
65	0.001208	0.000621			6.9e-05	0.000596
66	0.001298	0.00056			1.3e-05	0.000243
67	0.001257	0.000701			0.000427	0.000427
68	0.000406	0.000866			0.000518	0.00048
69	0.000301	0.000871			0.000645	0.000761
70	-1.7e-05	0.000874	0		0.000548	0.000606	0
71	-0.000412	0.000417	2e-05		0.000605	0.00047	3.9e-05
72	-0.0003	0.000844	0.000468		0.000406	0.000424	3.4e-05
73	0.000889	0.000771	0.00073		0.000885	0.000508	-9.7e-05
74	0.00216	0.001422	0.001282		0.001898	0.000746	0.000285
75	0.0038	0.001119	0.001153		0.003506	0.001001	0.000531
76	0.004434	0.001405	0.001149		0.004195	0.001082	0.000907
77	0.006425	0.001407	0.000589		0.006308	0.0018	0.000626
78	0.009231	0.002516	0.000272		0.008704	0.002678	0.000548
79	0.011369	0.003077	0.000129		0.010479	0.00334	0.000276
80	0.014757	0.00452	0.000374		0.011228	0.003955	0.000586
81	0.017968	0.005626	0.000766		0.013423	0.00443	0.00057
82	0.020667	0.006417	0.004242		0.016047	0.005011	0.003136
83	0.022855	0.007464	0.008593		0.018919	0.006424	0.006612
84	0.022825	0.007443	0.010096		0.019278	0.006526	0.00796
85	0.021907	0.007228	0.009745		0.019155	0.007008	0.008248
86	0.021796	0.007517	0.009173		0.018243	0.006634	0.007736
87	0.023115	0.007726	0.009093		0.01887	0.007	0.00765
88	0.02466	0.008484	0.009686		0.019355	0.006552	0.008025
89	0.023792	0.007222	0.011238		0.020517	0.005867	0.009478
90	0.021393	0.006715	0.011602		0.019251	0.004737	0.010022
91	0.019511	0.005715	0.011642		0.016613	0.004472	0.009282
92	0.012765	0.004264	0.008464		0.010117	0.00418	0.006406
93	0.008804	0.002095	0.00534		0.007639	0.002874	0.005003
94	0.006341	0.001406	0.004037		0.00539	0.002113	0.004076
95	0.005389	0.001341	0.003422		0.004618	0.001578	0.003667
96	0.003654	0.001171	0.00284		0.002692	0.001039	0.00291
97	0.003839	0.001222	0.002904		0.00271	0.000906	0.002932
98	0.003479	0.000704	0.00301		0.001999	0.000736	0.002848
99	0.003342	0.000471	0.002681		0.001698	0.000248	0.003085
100	0.002561	0.000784	0.003214		0.002144	0.000672	0.002503
101	0.002047	0.001045	0.002917		0.002153	0.000606	0.002245
102	0.001766	0.001272	0.002263		0.002559	0.000976	0.002252
103	0.001395	0.001124	0.002222		0.00262	0.000349	0.002371
104	0.001894	0.000639	0.002282		0.00207	0.000359	0.001852
105	0.002286	0.000565	0.002652		0.001822	0.000278	0.001787
106	0.0023	0.000709	0.002282		0.001661	0.000376	0.002001
107	0.002198	0.000813	0.002278		0.001837	0.000352	0.002272
108	0.002066	0.000736	0.001892		0.001697	0.00058	0.002323
109	0.002093	0.000503	0.002071		0.001886	0.000529	0.002038
110	0.002574	0.000348	0.002016		0.00187	0.000394	0.001958
111	0.002547	0.000315	0.002048		0.002403	0.00016	0.002111
112	0.002786	0.000147	0.002262		0.002419	9.1e-05	0.002088
113	0.00254	7.9e-05	0.002627		0.002715	0.000278	0.002533
114	0.0024	4.5e-05	0.002565		0.002468	-6.5e-05	0.001804
115	0.002194	0.000202	0.002067		0.002113	0.000184	0.002011
116	0.001908	0.000179	0.002066		0.001752	0.000365	0.002054
117	0.00188	0.000141	0.002171		0.001722	0.000459	0.001954
118	0.002256	0.000419	0.002315		0.001341	0.000677	0.00186
119	0.002177	0.000659	0.002477		0.001533	0.00054	0.001787
120	0.002103	0.000547	0.002338		0.0014	0.00035	0.001566
121	0.001977	0.000478	0.00237		0.001417	0.000266	0.001509
122	0.001927	0.000305	0.002199		0.001273	0.000119	0.001274
123	0.000934	0.00042	0.002159		2.5e-05	0.000771	0.00139
124	0.0013	0.000835	0.001986		0.000904	0.00012	0.001921
125	0.001481	0.001438	0.001788		0.001414	7.6e-05	0.001791
126	0.001029	0.001071	0.002034		0.001534	-0.000244	0.001382
127	0.001143	0.001192	0.001891		0.001306	-1e-05	0.000971
128	0.001048	0.000331	0.002103		0.00083	-0.000273	0.00091
129	0.002378	0.001059	0.001666		0.001659	-0.000363	0.00109
130	0.002257	0.001096	0.001622		0.002137	-0.000477	0.001122
131	0.002337	0.001168	0.001635		0.00216	-0.00036	0.000948
132	-0.001237	0.003155	0.000935		0.003422	-0.001862	0.001142
133	-0.002502	0.002042	0.00938		0.003785	-0.005809	-0.000298
134	0.011378	0.006649	0.026331		-0.001136	-0.00561	0.003444
135	0.006707	0.000443	0.026347		-0.001989	-0.004722	0.003064
136	0.013351	0.001219	0.012675		0.002426	-0.000927	-0.005124
137	0.00516	0.004294	-0.00017		0.007853	0.002073	-0.003947
138	0.009698	0.004048	0.000769		0.007472	0.001127	-0.002485
139	0.006864	0.001932	0.003242		0.007056	0.000636	-0.00051
140	0.004887	0.001104	0.005625		0.006147	-0.000318	-0.001182
141	0.001493	-0.001194	0.003435		0.002587	0.000681	-0.000195
142	0.002289	-0.000702	0.004183		0.003294	0.000684	0.000556
143	0.003397	-0.001245	0.004391		0.002478	0.00065	0.001044
144	0.003326	0.00012	0.005143		0.003749	5e-06	0.001246
145	0.005319	-0.000869	0.003481		0.002268	-0.001207	0.00094
146	0.006508	0.00094	0.00203		0.005927	-0.000322	0.001345
147	0.005574	0.00025	0.005623		0.004979	-6e-06	0.001436
148	0.003113	0.001016	0.003716		0.004896	0.001162	0.002247
149	0.000392	0.000387	0.002904		0.002021	0.002115	0.00077
150	0.003108	0.000482	0.001912		0.002619	0.001132	0.000961
151	0.003101	0.000573	0.003775		0.002519	6.6e-05	0.001136
152	0.005253	0.001701	0.004707		0.002568	-0.001219	0.002389
153	0.003602	0.000671	0.002708		0.000387	-0.000932	0.003424
154	0.005531	0.000936	0.001989		-0.000255	0.001249	0.002922
155	-0.002482	-0.003985	0.003143		-0.002561	0.003434	0.001485
156	0.000112	-0.000869	0.005406		-0.002302	0.002872	0.001939
157	0.002544	0.000489	0.004112		-0.001415	0.001742	0.001993
158	0.004961	0.000872	0.0022		0.001424	0.000932	0.001497
159	0.002354	0.000556	0.001384		0.00198	0.000867	0.001559
160	0.002234	0.000218	0.001416		0.002156	0.000646	0.001281
161	0.001919	0.000256	0.001368		0.00201	0.000669	0.00134
162	0.001935	0.000151	0.001283		0.002001	0.000563	0.001043
163	0.001779	0.000524	0.00098		0.001504	0.000801	0.00112
164	0.002308	0.000894	0.001708		0.001613	0.000166	0.001155
165	0.002514	0.000955	0.002215		0.001333	-0.000305	0.001479
166	0.002706	0.001017	0.002558		0.001543	-0.000364	0.001676
167	0.003003	-0.001765	0.001736		0.001465	-2.9e-05	0.002548
168	0.010276	-0.001147	0.001634		0.005595	0.000882	0.004494
169	0.008245	-0.002312	0.00069		0.004743	0.001248	0.003852
170	0.007795	0.001861	0.004003		0.003303	0.002703	0.005309
171	0.00457	-0.000173	0.003368		0.002266	0.000809	0.003214
172	0.00485	0.002122	0.00244		0.002799	0.002536	0.002439
173	0.004818	0.002201	0.002		0.003357	0.002462	0.002297
