# Supplementary material for: Observation of coordinated RNA folding events by systematic cotranscriptional RNA structure probing
Source: Nat Commun. 2023 Nov 29;14:7839. doi: 10.1038/s41467-023-43395-9 (PMC10687018; doi:10.1038/s41467-023-43395-9)
Supplement: Supplementary file 6 — Source Data [file 41467_2023_43395_MOESM6_ESM.zip › Source_Data/FigS13_Source_Data.xlsx]

## Sheet: Sheet1
Note: the data below are arranged so that they can be plotted as overlapping bars.
nt	CES01_ZTP_Trgt_0mM_p1_Rep1_analysis_166	CES02_ZTP_Trgt_1mM_p1_Rep1_analysis_166	CES03_ZTP_Trgt_0mM_p1_Rep2_analysis_166	CES04_ZTP_Trgt_1mM_p1_Rep2_analysis_166	CES05_ZTP_Trgt_0mM_p5_Rep1_analysis_166	CES06_ZTP_Trgt_1mM_p5_Rep1_analysis_166	CES07_ZTP_Trgt_0mM_p5_Rep2_analysis_166	CES08_ZTP_Trgt_1mM_p5_Rep2_analysis_166
0.5	0	0	0	0	0	0	0	0
0.500001	0.001371	0.001087	0.001141	0.000532	0.001048	0.000731	0.001107	0.000414
1.5	0.001371	0.001087	0.001141	0.000532	0.001048	0.000731	0.001107	0.000414
1.5	-0.000236	0.000361	-0.00011	0.000341	-0.000197	0.0001	0.000285	0.000673
2.5	-0.000236	0.000361	-0.00011	0.000341	-0.000197	0.0001	0.000285	0.000673
2.5	0.000172	-0.000137	-0.00028	3.2e-05	-0.000492	-4.6e-05	-0.000327	-0.000288
3.5	0.000172	-0.000137	-0.00028	3.2e-05	-0.000492	-4.6e-05	-0.000327	-0.000288
3.5	0.004024	0.003844	0.004131	0.004069	0.003769	0.004079	0.004265	0.003904
4.5	0.004024	0.003844	0.004131	0.004069	0.003769	0.004079	0.004265	0.003904
4.5	0.001223	0.001111	0.001342	0.001598	0.001769	0.00149	0.001605	0.001389
5.5	0.001223	0.001111	0.001342	0.001598	0.001769	0.00149	0.001605	0.001389
5.5	0.000729	0.000635	0.000702	0.000496	0.000425	0.000721	0.00081	0.000742
6.5	0.000729	0.000635	0.000702	0.000496	0.000425	0.000721	0.00081	0.000742
6.5	0.013957	0.01054	0.013503	0.01149	0.013807	0.011648	0.01315	0.009736
7.5	0.013957	0.01054	0.013503	0.01149	0.013807	0.011648	0.01315	0.009736
7.5	0.007262	0.005622	0.007131	0.005632	0.007495	0.006084	0.007139	0.004728
8.5	0.007262	0.005622	0.007131	0.005632	0.007495	0.006084	0.007139	0.004728
8.5	0.009726	0.007147	0.009152	0.00768	0.008866	0.008025	0.008853	0.006926
9.5	0.009726	0.007147	0.009152	0.00768	0.008866	0.008025	0.008853	0.006926
9.5	-4.5e-05	-9.4e-05	8.2e-05	0.000122	-5.8e-05	-5.3e-05	7.4e-05	0.000274
10.5	-4.5e-05	-9.4e-05	8.2e-05	0.000122	-5.8e-05	-5.3e-05	7.4e-05	0.000274
10.5	0.000573	0.000653	0.000797	0.000246	0.000808	0.000411	0.000505	0.000907
11.5	0.000573	0.000653	0.000797	0.000246	0.000808	0.000411	0.000505	0.000907
11.5	-0.000112	6.8e-05	-0.00012	0.000222	-0.000677	-8.4e-05	2.3e-05	0.00037
12.5	-0.000112	6.8e-05	-0.00012	0.000222	-0.000677	-8.4e-05	2.3e-05	0.00037
12.5	0.000326	0.000325	0.000499	0.000362	0.000702	0.000439	0.00019	0.000747
13.5	0.000326	0.000325	0.000499	0.000362	0.000702	0.000439	0.00019	0.000747
13.5	-2.1e-05	2.5e-05	0.000167	0.000221	-9e-05	9.8e-05	5.3e-05	0.000266
14.5	-2.1e-05	2.5e-05	0.000167	0.000221	-9e-05	9.8e-05	5.3e-05	0.000266
14.5	7.1e-05	0.000198	2e-05	0.000276	5.8e-05	-1.1e-05	5.6e-05	0.000391
15.5	7.1e-05	0.000198	2e-05	0.000276	5.8e-05	-1.1e-05	5.6e-05	0.000391
15.5	0.00124	0.001077	0.001216	0.000756	0.000947	0.001502	0.001538	0.000636
16.5	0.00124	0.001077	0.001216	0.000756	0.000947	0.001502	0.001538	0.000636
16.5	0.001181	0.00084	0.001298	0.000699	0.001	0.000898	0.001026	0.000785
17.5	0.001181	0.00084	0.001298	0.000699	0.001	0.000898	0.001026	0.000785
17.5	0.000133	-0.000244	0.000207	1e-06	-1.8e-05	0.000199	0.000283	0.000441
18.5	0.000133	-0.000244	0.000207	1e-06	-1.8e-05	0.000199	0.000283	0.000441
18.5	0.000334	0.000331	0.000402	0.000307	0.000267	0.000312	0.000364	0.000148
19.5	0.000334	0.000331	0.000402	0.000307	0.000267	0.000312	0.000364	0.000148
19.5	0.001332	0.000224	0.001343	0.000125	0.001344	0.000578	0.000973	0.000758
20.5	0.001332	0.000224	0.001343	0.000125	0.001344	0.000578	0.000973	0.000758
20.5	0.001336	0.000449	0.001404	7.2e-05	0.00101	0.00029	0.001362	0.000378
21.5	0.001336	0.000449	0.001404	7.2e-05	0.00101	0.00029	0.001362	0.000378
21.5	0.000473	0.000133	0.000607	0.0001	0.000303	-0.000409	0.000389	0.000232
22.5	0.000473	0.000133	0.000607	0.0001	0.000303	-0.000409	0.000389	0.000232
22.5	8.4e-05	0.000253	0.000201	0.000169	0.00042	0.00021	0.000252	7.9e-05
23.5	8.4e-05	0.000253	0.000201	0.000169	0.00042	0.00021	0.000252	7.9e-05
23.5	0.003874	0.001077	0.004025	0.000701	0.003822	0.001332	0.004198	0.001312
24.5	0.003874	0.001077	0.004025	0.000701	0.003822	0.001332	0.004198	0.001312
24.5	0.004665	0.001155	0.005022	0.000836	0.005067	0.001358	0.00464	0.001436
25.5	0.004665	0.001155	0.005022	0.000836	0.005067	0.001358	0.00464	0.001436
25.5	0.005118	0.001053	0.005216	0.0012	0.005269	0.002168	0.005278	0.002005
26.5	0.005118	0.001053	0.005216	0.0012	0.005269	0.002168	0.005278	0.002005
26.5	0.000659	0.000357	0.001032	0.000299	0.000949	0.000437	0.001237	0.000372
27.5	0.000659	0.000357	0.001032	0.000299	0.000949	0.000437	0.001237	0.000372
27.5	0.002496	0.001296	0.002754	0.00103	0.002799	0.001671	0.00269	0.001542
28.5	0.002496	0.001296	0.002754	0.00103	0.002799	0.001671	0.00269	0.001542
28.5	0.002477	0.000673	0.002542	0.000609	0.002365	0.00106	0.002239	0.001058
29.5	0.002477	0.000673	0.002542	0.000609	0.002365	0.00106	0.002239	0.001058
29.5	0.000126	0.000462	0.00041	0.000197	0.000426	-1e-05	0.000536	0.000599
30.5	0.000126	0.000462	0.00041	0.000197	0.000426	-1e-05	0.000536	0.000599
30.5	0.00173	0.000295	0.001941	0.000369	0.001784	0.000672	0.001602	0.000666
31.5	0.00173	0.000295	0.001941	0.000369	0.001784	0.000672	0.001602	0.000666
31.5	0.001369	0.000354	0.001819	0.000573	0.001862	0.000797	0.001959	0.00103
32.5	0.001369	0.000354	0.001819	0.000573	0.001862	0.000797	0.001959	0.00103
32.5	0.000398	-1.6e-05	0.00063	2.4e-05	0.000835	0.000347	0.000584	0.00052
33.5	0.000398	-1.6e-05	0.00063	2.4e-05	0.000835	0.000347	0.000584	0.00052
33.5	0.010496	0.003004	0.009992	0.003407	0.009321	0.004981	0.009832	0.004461
34.5	0.010496	0.003004	0.009992	0.003407	0.009321	0.004981	0.009832	0.004461
34.5	0.004861	0.00355	0.005485	0.003431	0.005195	0.004391	0.005001	0.003771
35.5	0.004861	0.00355	0.005485	0.003431	0.005195	0.004391	0.005001	0.003771
35.5	0.001553	0.000844	0.001745	0.001041	0.001717	0.001157	0.001737	0.001543
36.5	0.001553	0.000844	0.001745	0.001041	0.001717	0.001157	0.001737	0.001543
36.5	0.000215	0.000182	0.000523	0.000255	0.000327	0.000201	0.00053	0.000446
37.5	0.000215	0.000182	0.000523	0.000255	0.000327	0.000201	0.00053	0.000446
37.5	0.011446	0.002479	0.011111	0.002525	0.010719	0.003886	0.010834	0.004027
38.5	0.011446	0.002479	0.011111	0.002525	0.010719	0.003886	0.010834	0.004027
38.5	3.4e-05	-7e-05	7.5e-05	-0.000162	-0.000577	6.1e-05	-9.4e-05	0.000532
39.5	3.4e-05	-7e-05	7.5e-05	-0.000162	-0.000577	6.1e-05	-9.4e-05	0.000532
39.5	-5.3e-05	-2.8e-05	0.0005	0.000314	-7.6e-05	3.9e-05	1e-05	0.00056
40.5	-5.3e-05	-2.8e-05	0.0005	0.000314	-7.6e-05	3.9e-05	1e-05	0.00056
40.5	0.001543	0.001145	0.001617	0.000383	0.001813	0.000326	0.001523	0.000669
41.5	0.001543	0.001145	0.001617	0.000383	0.001813	0.000326	0.001523	0.000669
41.5	0.00026	-0.00024	0.000271	-6.7e-05	-4.3e-05	5.5e-05	0.00029	0.000389
42.5	0.00026	-0.00024	0.000271	-6.7e-05	-4.3e-05	5.5e-05	0.00029	0.000389
42.5	0.000894	0.00066	0.000754	0.000278	0.000596	0.000231	0.00052	0.00036
43.5	0.000894	0.00066	0.000754	0.000278	0.000596	0.000231	0.00052	0.00036
43.5	0.000628	0.000522	0.000791	0.000322	0.000976	8e-05	0.000933	0.000429
44.5	0.000628	0.000522	0.000791	0.000322	0.000976	8e-05	0.000933	0.000429
44.5	0.001105	0.000261	0.001355	0.00048	0.00081	0.000389	0.001082	0.0005
45.5	0.001105	0.000261	0.001355	0.00048	0.00081	0.000389	0.001082	0.0005
45.5	0.000776	0.000153	0.000518	0.000379	0.000848	0.000146	0.000751	0.000511
46.5	0.000776	0.000153	0.000518	0.000379	0.000848	0.000146	0.000751	0.000511
46.5	0.001098	0.000695	0.001512	8.6e-05	0.001074	0.000347	0.001328	0.000783
47.5	0.001098	0.000695	0.001512	8.6e-05	0.001074	0.000347	0.001328	0.000783
47.5	0.000302	2.2e-05	0.0001	6.2e-05	5.8e-05	0.000306	3.4e-05	0.000556
48.5	0.000302	2.2e-05	0.0001	6.2e-05	5.8e-05	0.000306	3.4e-05	0.000556
48.5	0.000542	0.000403	0.000486	0.000303	0.000299	0.000578	0.000551	0.000301
49.5	0.000542	0.000403	0.000486	0.000303	0.000299	0.000578	0.000551	0.000301
49.5	0.000671	0.000407	0.000771	0.000608	0.000458	0.000586	0.000588	0.000789
50.5	0.000671	0.000407	0.000771	0.000608	0.000458	0.000586	0.000588	0.000789
50.5	-0.000138	-0.000159	-7.7e-05	0.000167	-0.000283	0.00022	4.5e-05	0.000338
51.5	-0.000138	-0.000159	-7.7e-05	0.000167	-0.000283	0.00022	4.5e-05	0.000338
51.5	-0.000146	-2.1e-05	-0.000106	-0.000133	-9.7e-05	-4e-05	-0.000216	0.000121
52.5	-0.000146	-2.1e-05	-0.000106	-0.000133	-9.7e-05	-4e-05	-0.000216	0.000121
52.5	0.000133	0.000169	0.000484	0.00011	0.000395	0.000324	0.000256	0.000648
53.5	0.000133	0.000169	0.000484	0.00011	0.000395	0.000324	0.000256	0.000648
53.5	-4.8e-05	0.000464	0.000136	0.000258	-0.000165	0.000267	5e-05	0.001009
54.5	-4.8e-05	0.000464	0.000136	0.000258	-0.000165	0.000267	5e-05	0.001009
54.5	3.2e-05	0.000224	3.2e-05	0.000122	-6.7e-05	0.000162	0.000217	0.00038
55.5	3.2e-05	0.000224	3.2e-05	0.000122	-6.7e-05	0.000162	0.000217	0.00038
55.5	0.00581	0.004583	0.005928	0.005079	0.006249	0.005639	0.006432	0.004828
56.5	0.00581	0.004583	0.005928	0.005079	0.006249	0.005639	0.006432	0.004828
56.5	-0.000249	-3e-06	0.000176	6.7e-05	0.000225	-1.6e-05	-7.4e-05	0.000311
57.5	-0.000249	-3e-06	0.000176	6.7e-05	0.000225	-1.6e-05	-7.4e-05	0.000311
57.5	-0.00098	-0.00036	0.000167	0.000622	-0.000434	2e-05	-0.000166	0.000252
58.5	-0.00098	-0.00036	0.000167	0.000622	-0.000434	2e-05	-0.000166	0.000252
58.5	0.000257	0.00014	0.000195	-5.7e-05	-1.8e-05	4.6e-05	-9.8e-05	0.000314
59.5	0.000257	0.00014	0.000195	-5.7e-05	-1.8e-05	4.6e-05	-9.8e-05	0.000314
59.5	3.5e-05	0.00047	0.000183	0.000183	0.000248	0.000115	0.000189	0.000391
60.5	3.5e-05	0.00047	0.000183	0.000183	0.000248	0.000115	0.000189	0.000391
60.5	0.002088	0.001334	0.001446	0.001299	0.001371	0.001404	0.001504	0.000746
61.5	0.002088	0.001334	0.001446	0.001299	0.001371	0.001404	0.001504	0.000746
61.5	0.000671	0.000466	0.000782	0.000438	0.000593	0.000511	0.00065	0.00057
62.5	0.000671	0.000466	0.000782	0.000438	0.000593	0.000511	0.00065	0.00057
62.5	0.006195	0.004651	0.005848	0.00492	0.005222	0.004903	0.005537	0.004096
63.5	0.006195	0.004651	0.005848	0.00492	0.005222	0.004903	0.005537	0.004096
63.5	0.000716	0.000354	0.000693	0.000494	0.000661	0.000435	0.000518	0.000442
64.5	0.000716	0.000354	0.000693	0.000494	0.000661	0.000435	0.000518	0.000442
64.5	0.002481	0.002034	0.002203	0.001908	0.001927	0.001874	0.001912	0.001613
65.5	0.002481	0.002034	0.002203	0.001908	0.001927	0.001874	0.001912	0.001613
65.5	-0.0006	0.000106	0.000132	-0.000174	-0.000367	-7.5e-05	0.000122	0.000447
66.5	-0.0006	0.000106	0.000132	-0.000174	-0.000367	-7.5e-05	0.000122	0.000447
66.5	6.4e-05	0.000109	7.4e-05	0.000327	-2.2e-05	4e-05	7.6e-05	0.000389
67.5	6.4e-05	0.000109	7.4e-05	0.000327	-2.2e-05	4e-05	7.6e-05	0.000389
67.5	0.006608	0.005053	0.006627	0.005773	0.005817	0.005642	0.006438	0.005195
68.5	0.006608	0.005053	0.006627	0.005773	0.005817	0.005642	0.006438	0.005195
68.5	0.000746	0.000655	0.000912	0.000653	0.000504	0.000606	0.000637	0.00064
69.5	0.000746	0.000655	0.000912	0.000653	0.000504	0.000606	0.000637	0.00064
69.5	0.002424	0.001714	0.002296	0.001657	0.001997	0.001859	0.001751	0.001681
70.5	0.002424	0.001714	0.002296	0.001657	0.001997	0.001859	0.001751	0.001681
70.5	5.6e-05	-8.8e-05	-2.3e-05	-4.1e-05	-0.000236	-6.8e-05	1e-05	0.000288
71.5	5.6e-05	-8.8e-05	-2.3e-05	-4.1e-05	-0.000236	-6.8e-05	1e-05	0.000288
71.5	0.000564	0.000668	0.000729	0.000603	0.000612	0.00055	0.000565	0.000842
72.5	0.000564	0.000668	0.000729	0.000603	0.000612	0.00055	0.000565	0.000842
72.5	-0.000106	-0.000133	-5e-05	1.4e-05	-0.000318	-0.00036	-0.000228	0.000211
73.5	-0.000106	-0.000133	-5e-05	1.4e-05	-0.000318	-0.00036	-0.000228	0.000211
73.5	-6.3e-05	0.000914	0.00043	0.000361	-0.000368	0.000275	-8.6e-05	0.000587
74.5	-6.3e-05	0.000914	0.00043	0.000361	-0.000368	0.000275	-8.6e-05	0.000587
74.5	7.9e-05	0.000369	0.000608	0.000448	0.000141	2.5e-05	0.000175	0.000773
75.5	7.9e-05	0.000369	0.000608	0.000448	0.000141	2.5e-05	0.000175	0.000773
75.5	8.3e-05	0.000245	-9.5e-05	0.000325	-1.8e-05	0.000111	0.000126	0.000365
76.5	8.3e-05	0.000245	-9.5e-05	0.000325	-1.8e-05	0.000111	0.000126	0.000365
76.5	0.003736	0.002899	0.004306	0.003361	0.003613	0.003188	0.003551	0.002655
77.5	0.003736	0.002899	0.004306	0.003361	0.003613	0.003188	0.003551	0.002655
77.5	0.002132	0.002461	0.002821	0.002202	0.001305	0.002482	0.002364	0.002667
78.5	0.002132	0.002461	0.002821	0.002202	0.001305	0.002482	0.002364	0.002667
78.5	0.000873	0.001032	0.001052	0.000838	0.000531	0.000555	0.000669	0.001172
79.5	0.000873	0.001032	0.001052	0.000838	0.000531	0.000555	0.000669	0.001172
79.5	0.009276	0.00758	0.008697	0.007622	0.009021	0.008425	0.008873	0.007455
80.5	0.009276	0.00758	0.008697	0.007622	0.009021	0.008425	0.008873	0.007455
80.5	0.000119	0.00084	0.000667	0.000622	0.000178	0.000535	0.000497	0.000809
81.5	0.000119	0.00084	0.000667	0.000622	0.000178	0.000535	0.000497	0.000809
81.5	0.0012	0.001151	0.000819	0.001102	0.001086	0.000601	0.000784	0.001328
82.5	0.0012	0.001151	0.000819	0.001102	0.001086	0.000601	0.000784	0.001328
82.5	0.008722	0.00829	0.008233	0.008619	0.008136	0.007871	0.008378	0.007153
83.5	0.008722	0.00829	0.008233	0.008619	0.008136	0.007871	0.008378	0.007153
83.5	-2.1e-05	0.00058	0.00024	0.000398	-0.000181	-5.8e-05	0.000421	0.000499
84.5	-2.1e-05	0.00058	0.00024	0.000398	-0.000181	-5.8e-05	0.000421	0.000499
84.5	0.000648	0.000679	0.000683	0.000216	0.00024	0.000329	-2.8e-05	0.000623
85.5	0.000648	0.000679	0.000683	0.000216	0.00024	0.000329	-2.8e-05	0.000623
85.5	0.000261	0.000237	0.000421	0.000331	0.000172	9.9e-05	0.000212	0.000281
86.5	0.000261	0.000237	0.000421	0.000331	0.000172	9.9e-05	0.000212	0.000281
86.5	0.000305	0.000341	0.000364	0.00024	9.1e-05	0.000221	0.000209	0.000451
87.5	0.000305	0.000341	0.000364	0.00024	9.1e-05	0.000221	0.000209	0.000451
87.5	2.1e-05	0.000783	0.000189	0.000794	-1.6e-05	0.000431	-4.5e-05	0.000509
88.5	2.1e-05	0.000783	0.000189	0.000794	-1.6e-05	0.000431	-4.5e-05	0.000509
88.5	-1.6e-05	0.000591	0.000324	0.000262	-4e-05	0.000203	0.000265	0.000507
89.5	-1.6e-05	0.000591	0.000324	0.000262	-4e-05	0.000203	0.000265	0.000507
89.5	0.00037	0.00081	0.000969	0.000477	2.6e-05	-1.6e-05	0.000279	0.000502
90.5	0.00037	0.00081	0.000969	0.000477	2.6e-05	-1.6e-05	0.000279	0.000502
90.5	0.000587	0.00071	0.00052	0.00065	0.000274	0.000249	0.000421	0.001154
91.5	0.000587	0.00071	0.00052	0.00065	0.000274	0.000249	0.000421	0.001154
91.5	0.000124	0.000456	-4.9e-05	0.000257	-0.000337	-6.7e-05	-1.3e-05	0.000248
92.5	0.000124	0.000456	-4.9e-05	0.000257	-0.000337	-6.7e-05	-1.3e-05	0.000248
92.5	9.2e-05	0.000301	0.000273	0.000163	8.7e-05	-0.000256	0.00016	0.000426
93.5	9.2e-05	0.000301	0.000273	0.000163	8.7e-05	-0.000256	0.00016	0.000426
93.5	0.000323	0.000279	0.000213	0.000208	0.00026	-6e-05	0.000262	0.000219
94.5	0.000323	0.000279	0.000213	0.000208	0.00026	-6e-05	0.000262	0.000219
94.5	0.000746	0.000426	0.000793	0.000545	0.000331	0.000215	0.000561	0.000807
95.5	0.000746	0.000426	0.000793	0.000545	0.000331	0.000215	0.000561	0.000807
95.5	0.000225	0.000417	0.00041	0.000258	0.000265	0.000506	0.000289	0.000497
96.5	0.000225	0.000417	0.00041	0.000258	0.000265	0.000506	0.000289	0.000497
96.5	-0.000337	0.000405	0.000538	0.001033	-0.000148	-0.000406	-0.000124	0.001308
97.5	-0.000337	0.000405	0.000538	0.001033	-0.000148	-0.000406	-0.000124	0.001308
97.5	0.000139	-0.003303	-0.00161	0.000463	-0.006166	0.003313	0.004107	-0.005175
98.5	0.000139	-0.003303	-0.00161	0.000463	-0.006166	0.003313	0.004107	-0.005175
98.5	0.002265	0.002526	0.002034	0.001947	0.002122	0.000827	0.001873	0.002467
99.5	0.002265	0.002526	0.002034	0.001947	0.002122	0.000827	0.001873	0.002467
99.5	0.017152	0.007052	0.01624	0.007305	0.015755	0.008732	0.015205	0.008199
100.5	0.017152	0.007052	0.01624	0.007305	0.015755	0.008732	0.015205	0.008199
100.5	0.00139	0.00091	0.001537	0.001167	0.001195	0.000963	0.001271	0.001098
101.5	0.00139	0.00091	0.001537	0.001167	0.001195	0.000963	0.001271	0.001098
101.5	0.000471	0.000797	0.000766	0.000447	0.000349	0.000653	0.000499	0.000402
102.5	0.000471	0.000797	0.000766	0.000447	0.000349	0.000653	0.000499	0.000402
102.5	7.1e-05	0.000948	0.000341	0.00033	4.9e-05	0.000553	0.000151	0.000682
103.5	7.1e-05	0.000948	0.000341	0.00033	4.9e-05	0.000553	0.000151	0.000682
103.5	0.000356	0.001692	0.000804	0.001518	0.000356	0.001139	0.000742	0.001074
104.5	0.000356	0.001692	0.000804	0.001518	0.000356	0.001139	0.000742	0.001074
104.5	0.001956	0.002055	0.00179	0.001955	0.001578	0.001617	0.001421	0.001663
105.5	0.001956	0.002055	0.00179	0.001955	0.001578	0.001617	0.001421	0.001663
105.5	0.000122	0.001233	0.00045	0.001536	0.000309	0.001261	0.000567	0.00133
106.5	0.000122	0.001233	0.00045	0.001536	0.000309	0.001261	0.000567	0.00133
106.5	0.000453	0.000152	0.00055	0.000588	9.2e-05	0.000414	0.000285	0.000637
107.5	0.000453	0.000152	0.00055	0.000588	9.2e-05	0.000414	0.000285	0.000637
107.5	0.000223	0.001354	0.000272	0.001153	0.000297	0.000792	0.000356	0.001254
108.5	0.000223	0.001354	0.000272	0.001153	0.000297	0.000792	0.000356	0.001254
108.5	-4.4e-05	7.9e-05	0.000123	0.000479	-2.9e-05	0.000314	0.000313	0.000334
109.5	-4.4e-05	7.9e-05	0.000123	0.000479	-2.9e-05	0.000314	0.000313	0.000334
109.5	3.9e-05	0.00136	0.000388	0.001227	0.000265	0.000997	2.6e-05	0.001269
110.5	3.9e-05	0.00136	0.000388	0.001227	0.000265	0.000997	2.6e-05	0.001269
110.5	-4.6e-05	0.000459	0.000474	0.00058	0.000213	0.000224	0.000371	0.000669
111.5	-4.6e-05	0.000459	0.000474	0.00058	0.000213	0.000224	0.000371	0.000669
111.5	-0.000159	0.000199	0.000139	0.000395	-0.000102	-0.00022	-1.5e-05	5.6e-05
112.5	-0.000159	0.000199	0.000139	0.000395	-0.000102	-0.00022	-1.5e-05	5.6e-05
112.5	0.000626	0.000495	0.000834	0.000637	0.000554	0.000369	0.000817	0.00031
113.5	0.000626	0.000495	0.000834	0.000637	0.000554	0.000369	0.000817	0.00031
113.5	0.000894	0.000628	0.000868	0.000111	0.000644	0.000437	0.000683	0.000442
114.5	0.000894	0.000628	0.000868	0.000111	0.000644	0.000437	0.000683	0.000442
114.5	0.000165	0.000256	0.000537	0.000311	-0.000159	0.00048	0.000189	0.000865
115.5	0.000165	0.000256	0.000537	0.000311	-0.000159	0.00048	0.000189	0.000865
115.5	0.001109	0.001034	0.001618	0.001155	0.001273	0.000501	0.000907	0.001406
116.5	0.001109	0.001034	0.001618	0.001155	0.001273	0.000501	0.000907	0.001406
116.5	0.001089	0.001831	0.00109	0.001526	0.000703	0.001507	0.001331	0.001811
117.5	0.001089	0.001831	0.00109	0.001526	0.000703	0.001507	0.001331	0.001811
117.5	0.000256	0.00117	0.000198	0.0011	7.9e-05	0.000755	2.9e-05	0.000939
118.5	0.000256	0.00117	0.000198	0.0011	7.9e-05	0.000755	2.9e-05	0.000939
118.5	0.000424	0.000977	0.001101	0.000978	0.000491	0.000469	0.000194	0.001249
119.5	0.000424	0.000977	0.001101	0.000978	0.000491	0.000469	0.000194	0.001249
119.5	0.000645	0.00168	0.001112	0.001114	0.000579	0.001134	0.001002	0.001472
120.5	0.000645	0.00168	0.001112	0.001114	0.000579	0.001134	0.001002	0.001472
120.5	-0.000507	0.000514	-0.00022	0.001009	-4.4e-05	-0.000133	0.000524	0.000502
121.5	-0.000507	0.000514	-0.00022	0.001009	-4.4e-05	-0.000133	0.000524	0.000502
121.5	0.00012	-0.001367	0.000294	-0.000347	8.1e-05	-0.000127	0.000637	-0.001495
122.5	0.00012	-0.001367	0.000294	-0.000347	8.1e-05	-0.000127	0.000637	-0.001495
122.5	0.0006	0.000597	0.000644	0.00056	-3.7e-05	0.000572	0.000385	0.000421
123.5	0.0006	0.000597	0.000644	0.00056	-3.7e-05	0.000572	0.000385	0.000421
123.5	9.7e-05	0.000254	0.00061	0.000797	0.000388	0.000235	0.00026	0.000846
124.5	9.7e-05	0.000254	0.00061	0.000797	0.000388	0.000235	0.00026	0.000846
124.5	0.001378	0.001041	0.001232	0.000674	0.001175	0.000742	0.001124	0.001145
125.5	0.001378	0.001041	0.001232	0.000674	0.001175	0.000742	0.001124	0.001145
125.5	0.000803	0.000905	0.001035	0.000968	0.00059	0.000543	0.000482	0.000924
126.5	0.000803	0.000905	0.001035	0.000968	0.00059	0.000543	0.000482	0.000924
126.5	0.000386	0.000573	0.000465	0.000192	0.000185	4.4e-05	0.000178	0.000626
127.5	0.000386	0.000573	0.000465	0.000192	0.000185	4.4e-05	0.000178	0.000626
127.5	0.000885	0.000602	0.000898	0.000416	0.000739	0.000336	0.000762	0.000607
128.5	0.000885	0.000602	0.000898	0.000416	0.000739	0.000336	0.000762	0.000607
128.5	0.002587	0.001218	0.003214	0.001253	0.003128	0.001796	0.003262	0.001587
129.5	0.002587	0.001218	0.003214	0.001253	0.003128	0.001796	0.003262	0.001587
129.5	0.000608	0.0004	0.00023	0.000408	0.0003	0.000671	0.000524	0.000686
130.5	0.000608	0.0004	0.00023	0.000408	0.0003	0.000671	0.000524	0.000686
130.5	0.000959	0.000781	0.000763	0.000567	0.000396	0.00051	0.000622	0.000833
131.5	0.000959	0.000781	0.000763	0.000567	0.000396	0.00051	0.000622	0.000833
131.5	-5.9e-05	0.000148	9.1e-05	9e-06	3.3e-05	-1e-06	0.000166	0.000246
132.5	-5.9e-05	0.000148	9.1e-05	9e-06	3.3e-05	-1e-06	0.000166	0.000246
132.5	-0.000156	0.000351	0.00028	0.000105	-4e-06	0.000354	0.000293	0.000174
133.5	-0.000156	0.000351	0.00028	0.000105	-4e-06	0.000354	0.000293	0.000174
133.5	0.000319	0.000677	0.000469	0.000109	0.000212	0.000243	0.00031	0.000604
134.5	0.000319	0.000677	0.000469	0.000109	0.000212	0.000243	0.00031	0.000604
134.5	-0.000608	-9.1e-05	-0.000271	0.000611	-7.3e-05	-0.000112	-6.1e-05	-7.6e-05
135.5	-0.000608	-9.1e-05	-0.000271	0.000611	-7.3e-05	-0.000112	-6.1e-05	-7.6e-05
135.5	-5.7e-05	0.00017	0.000198	0.000264	0.000203	-5.8e-05	3.6e-05	0.000249
136.5	-5.7e-05	0.00017	0.000198	0.000264	0.000203	-5.8e-05	3.6e-05	0.000249
136.5	0.000106	0.000284	0.000491	0.000222	-9.5e-05	0.000141	9.3e-05	0.000409
137.5	0.000106	0.000284	0.000491	0.000222	-9.5e-05	0.000141	9.3e-05	0.000409
137.5	0.001855	0.001633	0.00182	0.001771	0.001562	0.001526	0.001631	0.001292
138.5	0.001855	0.001633	0.00182	0.001771	0.001562	0.001526	0.001631	0.001292
138.5	-3.6e-05	0.000394	0.000478	6.7e-05	0.000323	0.000164	0.000335	0.000496
139.5	-3.6e-05	0.000394	0.000478	6.7e-05	0.000323	0.000164	0.000335	0.000496
139.5	0.007537	0.004769	0.00645	0.004854	0.005526	0.004628	0.005384	0.004138
140.5	0.007537	0.004769	0.00645	0.004854	0.005526	0.004628	0.005384	0.004138
140.5	0.003873	0.003726	0.003842	0.00337	0.002926	0.003434	0.003057	0.002849
141.5	0.003873	0.003726	0.003842	0.00337	0.002926	0.003434	0.003057	0.002849
141.5	0.000185	0.000937	0.000628	0.000839	4.7e-05	0.00079	0.000615	0.000765
142.5	0.000185	0.000937	0.000628	0.000839	4.7e-05	0.00079	0.000615	0.000765
142.5	8.5e-05	0.000355	0.000125	0.00032	-4.3e-05	0.000472	0.000108	0.000568
143.5	8.5e-05	0.000355	0.000125	0.00032	-4.3e-05	0.000472	0.000108	0.000568
143.5	0.000503	0.000448	0.000392	0.000248	0.000289	0.000104	8.8e-05	0.00052
144.5	0.000503	0.000448	0.000392	0.000248	0.000289	0.000104	8.8e-05	0.00052
144.5	6.2e-05	0.000371	0.00016	0.000292	-0.000122	3.9e-05	-0.000102	-0.000313
145.5	6.2e-05	0.000371	0.00016	0.000292	-0.000122	3.9e-05	-0.000102	-0.000313
145.5	5e-06	0.000197	0.000236	0.000182	6.2e-05	-0.000172	4.5e-05	-1e-06
146.5	5e-06	0.000197	0.000236	0.000182	6.2e-05	-0.000172	4.5e-05	-1e-06
146.5	0.000269	0.000245	0.000281	0.000374	8.7e-05	0.000201	0.000345	0.000263
147.5	0.000269	0.000245	0.000281	0.000374	8.7e-05	0.000201	0.000345	0.000263
147.5	0.009796	0.006025	0.009047	0.006145	0.009327	0.006216	0.009564	0.005575
148.5	0.009796	0.006025	0.009047	0.006145	0.009327	0.006216	0.009564	0.005575
148.5	0.00011	0.000754	0.000674	0.000718	0.00037	0.000605	0.000358	0.001234
149.5	0.00011	0.000754	0.000674	0.000718	0.00037	0.000605	0.000358	0.001234
149.5	0.006293	0.003327	0.005829	0.003516	0.006256	0.00372	0.005933	0.003675
150.5	0.006293	0.003327	0.005829	0.003516	0.006256	0.00372	0.005933	0.003675
150.5	0.021587	0.010248	0.020606	0.011099	0.021039	0.012826	0.021298	0.011476
151.5	0.021587	0.010248	0.020606	0.011099	0.021039	0.012826	0.021298	0.011476
151.5	0.002387	0.001223	0.002222	0.001371	0.00222	0.00134	0.002373	0.001643
152.5	0.002387	0.001223	0.002222	0.001371	0.00222	0.00134	0.002373	0.001643
152.5	0.001456	0.001	0.00126	0.000589	0.001405	0.000822	0.001252	0.001312
153.5	0.001456	0.001	0.00126	0.000589	0.001405	0.000822	0.001252	0.001312
153.5	0.000754	0.00069	0.00039	0.00062	0.00021	0.000347	0.000349	0.000523
154.5	0.000754	0.00069	0.00039	0.00062	0.00021	0.000347	0.000349	0.000523
154.5	0.001863	0.003114	0.00211	0.003369	0.001454	0.003156	0.001699	0.002619
155.5	0.001863	0.003114	0.00211	0.003369	0.001454	0.003156	0.001699	0.002619
155.5	0.000828	0.001461	0.000844	0.0013	0.000542	0.001225	0.000633	0.001052
156.5	0.000828	0.001461	0.000844	0.0013	0.000542	0.001225	0.000633	0.001052
156.5	0.000123	0.001126	0.00072	0.001193	0.000252	0.000453	0.000299	0.001073
157.5	0.000123	0.001126	0.00072	0.001193	0.000252	0.000453	0.000299	0.001073
157.5	0.0008	0.001593	0.001525	0.000997	0.000768	0.000959	0.00076	0.001141
158.5	0.0008	0.001593	0.001525	0.000997	0.000768	0.000959	0.00076	0.001141
158.5	4.1e-05	0.000385	0.000345	0.00013	0.00022	0.000116	9.1e-05	-4.8e-05
159.5	4.1e-05	0.000385	0.000345	0.00013	0.00022	0.000116	9.1e-05	-4.8e-05
159.5	0.000479	0.001005	0.000374	0.000489	0.000533	0.00018	0.000686	0.001012
160.5	0.000479	0.001005	0.000374	0.000489	0.000533	0.00018	0.000686	0.001012
160.5	0.000959	0.002013	0.002332	0.001755	0.001189	0.002108	0.001463	0.001887
161.5	0.000959	0.002013	0.002332	0.001755	0.001189	0.002108	0.001463	0.001887
161.5	0.002945	0.003316	0.003133	0.0034	0.00262	0.003037	0.002598	0.002764
162.5	0.002945	0.003316	0.003133	0.0034	0.00262	0.003037	0.002598	0.002764
162.5	0.000499	0.000632	0.000593	0.000405	0.000436	0.000488	0.000336	0.000498
163.5	0.000499	0.000632	0.000593	0.000405	0.000436	0.000488	0.000336	0.000498
163.5	0.002432	0.001023	0.002319	0.001321	0.001858	0.001146	0.002284	0.001785
164.5	0.002432	0.001023	0.002319	0.001321	0.001858	0.001146	0.002284	0.001785
164.5	0.000767	0.000828	0.001046	0.000975	6.7e-05	0.000693	0.000393	0.000763
165.5	0.000767	0.000828	0.001046	0.000975	6.7e-05	0.000693	0.000393	0.000763
165.5	0	0	0	0	0	0	0	0
166.5	0	0	0	0	0	0	0	0
