# Supplementary material for: Observation of coordinated RNA folding events by systematic cotranscriptional RNA structure probing
Source: Nat Commun. 2023 Nov 29;14:7839. doi: 10.1038/s41467-023-43395-9 (PMC10687018; doi:10.1038/s41467-023-43395-9)
Supplement: Supplementary file 6 — Source Data [file 41467_2023_43395_MOESM6_ESM.zip › Source_Data/FigS07_Source_Data.xlsx]

## Sheet: a, TECprobe 0mM ZMP
Transcript Length	1	2	3	4	5	6	7	8	9	10	11	12	13	14	15	16	17	18	19	20	21	22	23	24	25	26	27	28	29	30	31	32	33	34	35	36	37	38	39	40	41	42	43	44	45	46	47	48	49
20	-0.000131	0.000142	8e-06	0.000316	0.000207	0.00015	0.000332	0.000124	0.000853	0.001857	0.000691	0.000678	-3e-06	0.000262	0.000523	0.000759	0.001826	0.000986	0.000217	0
21	0.000317	2.1e-05	0	0.00045	5.9e-05	0.0001	0.000425	0.00024	0.001435	0.000812	0.000436	0.000245	0.000389	0.000231	0.000681	0.000346	0.002687	0.000713	0.000191	6.7e-05	0
22	0.001185	-6.2e-05	-9.8e-05	0.001885	-4e-06	0.000252	0.002186	0.000795	0.001213	-0.000208	0.000315	0.000103	0.000349	0.000138	0.000584	0.000294	0.002938	0.000563	0.000201	6.7e-05	7.3e-05	0
23	0.000852	0.000201	3.3e-05	0.001423	0.000119	0.000273	0.001691	0.000657	0.002162	0.000328	0.000297	-0.000627	0.000275	0.000134	0.000436	0.000209	0.002508	0.000487	0.000254	5.1e-05	-0.000446	6e-06	0
24	0.000705	0.000558	0.000196	0.003535	0.000201	0.000405	0.002622	0.000694	0.00263	0.00037	0.000246	-0.000827	0.000233	8.5e-05	0.000219	0.000262	0.002059	0.00035	0.000364	1.7e-05	-0.000492	8.6e-05	2.2e-05	0
25	0.000783	0.00054	0.000127	0.004373	0.000542	0.00052	0.003436	0.000725	0.00268	0.000299	0.000216	-0.000888	0.000162	0.000113	0.000208	0.000187	0.00177	0.000279	0.000415	1.8e-05	-0.000377	0.000183	0.000224	1.2e-05	0
26	0.000935	0.00028	-0.000192	0.002441	0.000735	0.000315	0.002391	0.000429	0.001744	7.8e-05	0.000452	-8.2e-05	0.000353	2.3e-05	0.000501	0.000359	0.001277	0.000268	0.000577	-4.2e-05	0.00061	-0.000295	9e-05	6.7e-05	8.7e-05	0
27	0.001049	0.000158	2.3e-05	0.004227	0.001511	0.001135	0.012687	0.000871	0.000938	0.000167	0.001498	-0.000343	0.000367	9.7e-05	0.000686	0.000687	0.000954	0.000181	0.00053	-0.000142	0.000446	-0.000278	-6e-05	4.7e-05	0.000417	1.2e-05	0
28	0.001017	0.000104	0.000125	0.0062	0.00173	0.001419	0.016999	0.003089	0.002015	0.000287	0.001715	-0.00046	0.000237	-6.4e-05	0.000745	0.000808	0.000953	0.000245	0.000494	-0.000118	0.000367	-0.0005	-0.000267	8e-06	0.000802	5.5e-05	3.4e-05	0
29	0.001401	0.000189	0.000114	0.006236	0.00194	0.000877	0.010696	0.003984	0.005338	0.000314	0.002096	-3.6e-05	0.000165	9.7e-05	0.000619	0.001716	0.000982	0.000395	0.000683	-0.000127	0.000427	-9e-05	-6.4e-05	0.000397	0.001738	0.000236	0.000298	1.8e-05	0
30	0.001615	0.000277	0.000138	0.006539	0.002323	0.001524	0.006218	0.002187	0.003547	0.000146	0.000984	0.000314	9.4e-05	0.00012	0.000374	0.002078	0.001039	0.000345	0.000765	0.000128	0.000684	-0.000279	-5.1e-05	0.000267	0.002516	0.001259	0.000212	0.001021	2.4e-05	0
31	0.00157	0.000251	-1e-06	0.00627	0.002187	0.001508	0.020166	0.005813	0.006943	0.000362	0.001875	0.000261	8.7e-05	9.8e-05	0.000197	0.002124	0.001087	0.000265	0.000651	9.2e-05	0.000488	-0.000489	-8.4e-05	0.000182	0.002337	0.001119	0.000121	0.000992	0.000429	2e-05	0
32	0.001519	0.000172	-1e-06	0.006261	0.00224	0.001534	0.020443	0.006243	0.006497	0.000359	0.002363	0.000165	6.1e-05	4.7e-05	0.00019	0.002628	0.001307	0.000183	0.000566	0.00024	0.000225	-0.000747	-0.000151	2.4e-05	0.002236	0.001191	4e-06	0.001811	0.000414	1.3e-05	6.8e-05	0
33	0.001495	1.3e-05	-0.000147	0.005944	0.002081	0.001483	0.022154	0.007317	0.010834	0.000366	0.005081	0.000512	0.000362	-0.000201	9.6e-05	0.005951	0.002888	2.8e-05	0.000194	0.000291	-0.000593	-0.001196	-0.000243	-1.7e-05	0.00153	0.000967	-8.1e-05	0.003846	0.000128	0.000646	0.000457	7e-06	0
34	0.001549	0	-1.8e-05	0.005884	0.002049	0.001613	0.022898	0.008106	0.01365	0.000436	0.005955	0.000858	0.000163	-0.000137	0.000327	0.007542	0.003264	-3.7e-05	0.000166	1.1e-05	-0.000691	-0.001116	-0.000226	-2e-05	0.000942	0.000723	-0.000308	0.003231	9.7e-05	0.000591	0.000816	0.000359	5.3e-05	0
35	0.001249	-0.000168	-0.000275	0.005642	0.001653	0.001455	0.023161	0.008526	0.016435	0.000785	0.003097	0.000427	3.7e-05	-0.000312	0.001155	0.01226	0.005455	0.000384	0.000356	0.000316	0.000131	-0.000475	0.000124	-0.000214	0.00038	0.00068	-2e-05	0.001988	5.1e-05	0.000633	0.002169	0.000515	0.000667	6.1e-05	0
36	0.001004	-0.000209	-9.1e-05	0.005829	0.001577	0.001612	0.023176	0.008665	0.017079	0.000872	0.006944	0.000738	0.000175	3.9e-05	0.00134	0.014237	0.006068	0.000638	0.00039	0.000408	0.000222	-0.000345	0.000201	0.000212	2.9e-05	0.00013	-7e-05	0.001733	-0.000121	0.000702	0.002538	0.001291	0.000417	0.002088	1.7e-05	0
37	0.000971	-0.00019	-0.000105	0.006065	0.001457	0.00157	0.023169	0.008663	0.017025	0.000922	0.006926	0.000538	-9.6e-05	-2.1e-05	0.001343	0.015205	0.006861	0.000584	0.000352	0.000602	0.000231	-0.000258	0.00024	0.000426	0.000151	0.000166	-8.4e-05	0.001599	-0.000129	0.000578	0.002456	0.001228	0.000213	0.002178	0.000196	3.3e-05	0
38	0.000792	-0.000256	-0.000171	0.005805	0.001415	0.001406	0.022959	0.008273	0.017913	0.001091	0.006976	0.000428	2.2e-05	5e-05	0.000727	0.015819	0.007861	0.000873	0.000381	0.00076	2.6e-05	0.000262	0.000439	0.001437	0.000755	0.000555	6.5e-05	0.001459	-0.000106	0.000576	0.001766	0.001655	0.000465	0.00279	0.000721	1.3e-05	2e-06	0
39	0.000781	-0.000101	-0.000361	0.005604	0.001289	0.001269	0.02311	0.008466	0.018493	0.001092	0.006518	0.000585	0.000185	0.000111	0.00079	0.016861	0.008748	0.001139	0.000791	0.001011	0.000269	0.000538	0.00042	0.001578	0.0009	0.001355	0.000289	0.001132	0.000121	0.000973	0.001457	0.001498	0.000645	0.002309	0.001109	0.000113	0.000108	0.000162	0
40	0.000601	-0.000108	-0.000377	0.005532	0.001403	0.001261	0.023498	0.00853	0.018709	0.000988	0.006136	0.000518	0.000323	0.000146	0.000685	0.01732	0.008898	0.001523	0.000945	0.001016	0.000263	0.000651	0.000341	0.001661	0.001088	0.001692	0.000459	0.001072	-3.2e-05	0.000991	0.001373	0.001499	0.000846	0.002192	0.001284	0.000375	2.5e-05	0.002027	0.000101	0
41	0.000442	-9.9e-05	-0.000279	0.005376	0.001561	0.001468	0.023312	0.008212	0.016971	0.000901	0.004702	0.000298	0.000137	-2.5e-05	0.000651	0.016736	0.008958	0.00143	0.001035	0.000984	0.000626	0.0003	0.000268	0.002146	0.001782	0.002757	0.000581	0.00152	0.00085	0.001303	0.000996	0.000787	0.000673	0.0013	0.001571	0.000899	0.000141	0.003809	-1.6e-05	3.6e-05	0
42	0.000457	-0.000312	-0.000314	0.00551	0.001656	0.001404	0.023556	0.007788	0.015903	0.000933	0.003777	9e-05	-3.5e-05	-0.000445	0.000733	0.016006	0.009477	0.001753	0.001017	0.001086	0.000845	0.000357	0.000232	0.002746	0.002327	0.003891	0.000857	0.002156	0.000887	0.000525	0.000729	0.00062	0.00066	0.001257	0.000761	0.000905	0.000105	0.002982	-8e-05	0.000398	0.000154	0
43	0.000579	-0.000257	-0.000272	0.005511	0.001632	0.001335	0.023015	0.007776	0.015037	0.001094	0.003819	-0.000263	-0.000109	-0.000303	0.000837	0.016753	0.009443	0.001738	0.000968	0.000995	0.000824	0.000165	0.000311	0.003111	0.002709	0.004831	0.000793	0.002493	0.00115	0.000781	0.00095	0.00057	0.000312	0.001469	0.000757	0.000785	0.0003	0.003042	0.000432	0.000235	0.001492	-4e-05	0
44	0.000812	-0.000132	-0.000223	0.005213	0.00141	0.000621	0.021197	0.007304	0.013618	0.001186	0.004106	-0.000283	-0.000326	-0.000252	0.000993	0.017549	0.009517	0.001709	0.000395	0.000924	0.001201	0.000218	0.000901	0.004079	0.002795	0.006964	0.00146	0.002588	0.000645	0.001106	0.001499	0.000729	0.000835	0.001811	0.001452	0.001206	0.000294	0.002994	0.00065	9.4e-05	0.004154	-0.000374	8.2e-05	0
45	0.000473	5.8e-05	-0.000109	0.005227	0.00133	0.000682	0.021207	0.007544	0.013546	0.001039	0.004392	0.000135	-0.000585	0.000112	0.000933	0.017921	0.009524	0.001799	0.000314	0.000967	0.000932	0.000594	0.000778	0.003693	0.00236	0.006255	0.00103	0.002012	0.001042	0.001623	0.001717	0.001277	0.000888	0.002079	0.001596	0.001608	0.000875	0.0033	0.000968	0.000208	0.004606	2.9e-05	0.001672	-4.5e-05	0
46	0.000361	7.5e-05	-0.000216	0.005262	0.001241	0.000542	0.021313	0.006987	0.013605	0.001125	0.004085	0.000317	-0.000397	0.000117	0.000783	0.01755	0.00985	0.001874	-1.3e-05	0.001352	0.001292	0.00085	0.000693	0.00345	0.002557	0.005741	0.001119	0.001685	0.001224	0.0012	0.001798	0.001187	0.001466	0.002363	0.001745	0.002279	0.000882	0.002662	0.000872	0.000585	0.004553	9.7e-05	0.002342	0.000371	9e-06	0
47	0.000143	-6.9e-05	-0.000251	0.005389	0.001387	0.000663	0.020501	0.007149	0.012839	0.001344	0.004151	0.000281	-0.000936	-4.5e-05	0.000349	0.016772	0.010116	0.001482	0.000521	0.001806	0.001579	0.000827	-0.00019	0.002869	0.002598	0.006777	0.001004	0.002022	0.001326	0.000545	0.002492	0.001237	0.00065	0.002042	0.001321	0.001899	0.001267	0.002288	0.001124	0.000354	0.003606	0.000807	0.002263	0.000566	-0.000214	7e-05	0
48	0.000791	-0.000263	-0.000499	0.005644	0.000797	0.001201	0.018656	0.007037	0.012772	0.001328	0.004487	-0.001209	-0.000648	-0.000302	0.000217	0.017063	0.010444	0.001557	0.000941	0.001762	0.001638	0.000281	0.000128	0.002814	0.002078	0.006241	0.001308	0.003024	0.002193	0.000379	0.003595	0.002173	0.001005	0.00201	0.002825	0.002405	0.00035	0.002702	0.000656	0.000626	0.003931	2.2e-05	0.001633	0.00092	-0.000334	0.00082	-4.2e-05	0
49	0.0008	-0.000177	-0.000342	0.005686	0.000679	0.001561	0.019386	0.007441	0.013038	0.001134	0.004574	-0.001197	-0.001195	-0.000517	0.000347	0.017088	0.010676	0.001402	0.001315	0.001953	0.001328	3e-05	0.000139	0.00306	0.002081	0.007225	0.001338	0.003408	0.00261	-7.1e-05	0.003769	0.003135	0.000289	0.002085	0.002958	0.002066	0.000407	0.002939	0.000241	0.000773	0.003815	0.000166	0.001807	0.000787	-0.000196	0.00072	0.000115	-3e-05	0
50	0.000953	-0.000329	-0.000557	0.00548	0.000732	0.001696	0.019108	0.007145	0.013449	0.001039	0.004368	-0.001381	-0.000591	-0.000528	0.000734	0.017411	0.010631	0.001674	0.001068	0.001329	0.00062	-0.000225	4.6e-05	0.00338	0.001834	0.006775	0.001246	0.003793	0.002739	0.001114	0.004412	0.004413	0.000357	0.003023	0.002945	0.00208	0.000119	0.003679	-0.000288	0.00106	0.004297	-9e-05	0.001589	0.001324	7.4e-05	0.001245	0.000134	-0.00148	4e-06
51	0.001325	0.000393	-0.000247	0.004735	0.001142	0.001487	0.018492	0.006756	0.013561	0.001455	0.004573	-0.000317	-0.000881	-0.000499	0.000887	0.016782	0.010503	0.001647	0.001303	0.001184	0.001625	0.00079	-2.5e-05	0.004212	0.003722	0.007218	0.00016	0.003718	0.001625	0.001612	0.005822	0.008055	-0.000592	0.00641	0.000856	0.00234	0.000338	0.005262	-0.00059	0.001239	0.003119	0.000708	0.001405	0.001934	0.000878	0.001504	0.000189	-0.003438	0.001012
52	0.001316	3.8e-05	-0.000382	0.004473	0.00092	0.001562	0.018399	0.006829	0.013551	0.001896	0.004023	-0.000476	-0.000364	-0.000179	0.00081	0.016619	0.010331	0.001307	0.001071	0.000707	0.002427	0.001303	-0.00026	0.004051	0.004315	0.006344	0.001406	0.004046	0.001846	0.002878	0.005753	0.006742	0.000114	0.006339	0.000491	0.003216	0.000321	0.005221	-0.000767	0.001536	0.003165	0.000209	0.001492	0.00302	0.000903	0.001599	0.000465	-0.003945	0.000828
53	0.001403	0.000937	0.000441	0.004155	-0.000343	0.001331	0.015911	0.007782	0.012147	0.001407	0.002951	-0.00142	-0.000229	0.000234	-0.000507	0.014716	0.010082	0.000997	0.001741	0.001464	0.004583	0.001518	2.7e-05	0.004599	0.006487	0.004148	0.001933	0.003788	0.003395	-0.001024	0.005709	0.00618	-0.002651	0.007817	0.000206	0.003202	0.000356	0.005509	-0.003071	-0.000549	0.002245	-0.001268	0.001608	0.002476	0.001574	0.001313	-0.000225	-0.001623	-0.000147
54	0.000499	-0.000218	-0.000478	0.004629	0.000557	0.000149	0.016956	0.006442	0.011683	0.00094	0.003147	-0.00266	0.000216	-0.000538	-0.00016	0.014327	0.00851	0.000253	0.00041	0.000935	0.003297	0.000626	-0.000572	0.003804	0.002743	0.005776	0.000851	0.004842	0.002191	-0.001901	0.005615	0.002813	-0.003978	0.008591	0.001445	0.001541	0.000505	0.006244	-0.001355	-0.001691	0.005251	-0.003506	0.001513	0.001087	-0.000149	0.000971	-0.000598	-0.003213	-0.000521
55	0.000389	-0.000159	-0.000555	0.00525	0.000645	0.000534	0.017496	0.006645	0.012396	0.000558	0.003977	-0.002666	-6e-06	-0.000573	-0.00012	0.014354	0.008394	0.000361	0.000157	0.001294	0.00291	0.000404	-0.000332	0.003645	0.002606	0.00569	0.000494	0.005214	0.002056	-0.002243	0.005897	0.003519	-0.002473	0.00969	0.001488	0.000801	0.000955	0.006416	-0.001764	-0.003449	0.005147	-0.003003	0.001845	0.001121	-0.00024	0.001252	-0.000945	-0.003142	-0.000394
56	0.00045	-0.000746	-0.00062	0.004302	0.001013	0.001114	0.016462	0.005647	0.011799	3.8e-05	0.003625	-0.002921	-0.000706	-0.001188	-0.000225	0.015499	0.008806	0.000746	0.000351	0.000796	0.002107	0.000223	0.000376	0.003286	0.002934	0.006414	0.001439	0.005093	0.001813	-0.002309	0.004352	0.001177	-0.002327	0.009388	0.001633	0.000804	0.000413	0.007812	-0.001763	-0.003777	0.004898	-0.00374	0.0022	0.001387	-0.001118	0.000785	-0.000818	-0.003149	-0.000622
57	0.000624	-0.000862	-0.000716	0.003888	0.001284	0.001549	0.015941	0.005321	0.010942	-0.0003	0.003737	-0.002956	-0.001388	-0.001175	-0.000203	0.016295	0.009027	0.001404	0.0005	0.000906	0.001202	-7.9e-05	0.00019	0.003191	0.003404	0.007275	0.001619	0.004635	0.003083	-0.001685	0.002848	0.000485	-0.002427	0.009825	0.003411	0.000521	6.6e-05	0.009284	-0.001743	-0.00378	0.004591	-0.003443	0.002233	0.000966	-0.000668	5.8e-05	-0.001679	-0.002748	-0.000795
58	0.000852	-0.000812	-0.000644	0.003885	0.00127	0.001405	0.016247	0.005343	0.011054	-0.000236	0.00384	-0.002724	-0.001468	-0.001159	-0.000381	0.016568	0.009154	0.001358	0.000489	0.00063	0.001157	-0.00016	-0.000131	0.003313	0.003323	0.007777	0.001757	0.004669	0.003393	-0.001724	0.002948	0.000323	-0.003048	0.009726	0.003616	0.000613	-0.000223	0.009715	-0.001332	-0.003138	0.004759	-0.003482	0.001955	0.00088	-0.000661	-7e-05	-0.001936	-0.002867	-0.000951
59	0.000876	-4.3e-05	-0.000752	0.003719	0.000932	0.000809	0.016376	0.005777	0.010706	-0.000129	0.004396	-0.002159	-0.001635	-0.000581	-0.000189	0.016443	0.008655	0.001244	0.000139	0.001131	0.001034	0.000235	-0.000725	0.003162	0.002835	0.008564	0.000708	0.004496	0.004985	-0.001183	0.002352	0.000334	-0.002729	0.00986	0.004937	0.000307	-5.8e-05	0.011113	-0.001234	-0.002422	0.00509	-0.002008	0.001557	0.000212	0.001295	-0.000391	-0.003145	-0.002929	-0.000793
60	0.00124	0.000244	0.000331	0.003753	0.000607	0.000481	0.012932	0.005434	0.007929	0.000582	0.003483	-0.001477	-0.000165	-0.00039	-0.00051	0.014441	0.008547	0.000391	0.000585	0.000768	0.000909	-0.000854	0.000748	0.002185	0.004198	0.008991	0.000971	0.00608	0.00481	-0.001847	0.001608	9e-05	-0.002341	0.009078	0.003022	0.000263	6.5e-05	0.01587	-0.000861	-0.00111	0.004542	-0.001184	0.004008	0.002373	0.002163	0.000895	-0.001501	-0.00502	-0.00036
61	0.001002	0.000178	-9e-06	0.003629	0.000875	0.000871	0.012429	0.005522	0.007696	0.000822	0.003159	-0.001734	-3e-05	-0.000194	-0.000308	0.013853	0.008438	0.000454	0.000453	0.001279	0.001232	-0.001055	0.001381	0.002307	0.004109	0.008602	0.000745	0.006301	0.005265	-0.001973	0.001341	0.00041	-0.001882	0.00875	0.00318	0.000851	0.000127	0.016754	-0.00074	-0.001128	0.004166	-0.001501	0.004345	0.0023	0.002557	0.000775	-0.000771	-0.00447	-0.000221
62	0.001051	8.2e-05	0.000127	0.003916	0.001174	0.000643	0.012583	0.005401	0.007775	0.000778	0.003213	-0.001514	-0.000114	-4.4e-05	-0.000509	0.013395	0.008818	0.000676	0.00056	0.000873	0.001044	-0.001035	0.000966	0.00256	0.003402	0.008831	0.001043	0.006267	0.004905	-0.001928	0.001062	0.000628	-0.00253	0.008452	0.00455	0.00134	6.6e-05	0.017652	-0.000415	-0.001304	0.003947	-0.001555	0.004015	0.003028	0.00294	0.001141	0.000209	-0.004395	0.000275
63	0.0009	-0.000211	-0.000225	0.003818	0.000956	0.000499	0.012014	0.005034	0.008591	0.000724	0.003583	-0.001028	-0.000344	-0.000268	-0.000128	0.013219	0.009274	0.000799	4.7e-05	0.000767	0.001218	-0.000612	0.000553	0.002881	0.002803	0.007037	0.001073	0.006231	0.005291	-0.001912	0.001305	0.000589	-0.001761	0.008721	0.004623	0.001799	0.000674	0.017659	-0.000756	-0.001609	0.003988	-0.001354	0.002807	0.002832	0.004053	0.002111	0.000852	-0.003555	0.001657
64	0.00088	-0.00016	-0.000177	0.003707	0.001027	0.000487	0.011972	0.004907	0.008733	0.000556	0.003527	-0.001241	-0.000334	-0.000424	-0.00019	0.013704	0.009229	0.000869	0.000214	0.000672	0.001183	-0.000449	0.00049	0.00282	0.002947	0.007027	0.001317	0.006403	0.004902	-0.001574	0.001197	0.000306	-0.001638	0.008786	0.005159	0.001662	0.000597	0.017851	-0.000928	-0.00138	0.004174	-0.001235	0.002561	0.003167	0.004137	0.002414	0.00104	-0.003598	0.00192
65	0.000923	-0.000206	-0.00033	0.003503	0.000726	0.000927	0.011913	0.004553	0.008793	0.000642	0.00336	-0.00183	-0.000363	-0.000807	2.4e-05	0.013365	0.008489	0.001039	0.000168	0.000655	0.001277	-0.000375	0.00074	0.002428	0.003502	0.0072	0.001499	0.006558	0.004592	-0.001636	0.001062	-0.000274	-0.001332	0.009239	0.004867	0.001435	0.001123	0.017814	-0.000881	-0.000746	0.004331	-0.001615	0.002586	0.002253	0.004387	0.002219	0.001759	-0.001951	0.002533
66	0.000726	0.000284	-0.000524	0.003729	0.000948	0.001149	0.012041	0.004619	0.009177	0.000429	0.002865	-0.002666	-0.000335	-0.001097	-0.000358	0.012952	0.007656	0.001208	0.000108	0.000598	0.001378	-0.00035	0.000702	0.001986	0.004014	0.008053	0.002105	0.006854	0.00393	-0.001233	0.000778	-0.000835	-0.001843	0.009496	0.005623	0.001521	0.000721	0.01896	-0.001062	-0.000374	0.004352	-0.001721	0.002798	0.003026	0.004899	0.001647	0.002511	-0.000281	0.003398
67	0.00075	0.000158	-0.000486	0.00374	0.000803	0.001039	0.012296	0.004809	0.009499	0.000392	0.003004	-0.002306	-0.00069	-0.001127	-0.000387	0.012134	0.007507	0.000779	0.000381	0.000429	0.001333	-0.000281	0.000753	0.002016	0.003549	0.008046	0.001626	0.006719	0.00383	-0.001345	0.000932	-0.000779	-0.001401	0.010014	0.005117	0.001736	0.000742	0.019099	-0.001216	-0.000556	0.004492	-0.001569	0.002717	0.003026	0.005055	0.00198	0.002614	-4e-05	0.004113
68	0.000416	0.000163	-0.000437	0.003896	0.000852	0.000738	0.01381	0.005677	0.010443	0.000434	0.003357	-0.002771	-0.001344	-0.001282	-0.000471	0.011773	0.006915	0.000892	0.000466	0.000645	0.000992	-0.000514	0.00067	0.002343	0.003886	0.007266	0.001423	0.006449	0.003972	-0.000904	0.000837	-0.000439	-0.000383	0.009703	0.004878	0.001696	8.1e-05	0.018186	-0.001342	-0.001251	0.004243	-0.001421	0.002584	0.003424	0.005196	0.002438	0.002881	-0.000908	0.005662
69	0.000373	-8.9e-05	-0.000311	0.003762	0.00066	0.000884	0.014826	0.006009	0.010769	0.000764	0.003343	-0.002771	-0.001721	-0.001179	-0.000327	0.011375	0.006727	0.000796	0.000636	0.000577	0.00098	-0.000661	0.001126	0.002491	0.00365	0.007303	0.001039	0.006286	0.003961	-0.000943	0.000555	-0.000562	0.000378	0.009336	0.004813	0.001704	0.000238	0.017726	-0.001044	-0.001523	0.004066	-0.001619	0.002701	0.002755	0.005047	0.002816	0.003092	-0.001369	0.006169
70	0.000487	-0.000156	-0.000348	0.004249	0.000484	0.000805	0.016578	0.00601	0.011265	0.000704	0.00333	-0.002738	-0.001513	-0.000906	-0.000576	0.011309	0.006238	0.001054	0.000712	0.000756	0.000956	-0.00043	0.000811	0.002471	0.004089	0.006917	0.001196	0.005884	0.004254	-0.000442	0.00063	-0.000462	0.000306	0.008548	0.004967	0.001709	0.000348	0.017292	-0.000765	-0.001582	0.003848	-0.001549	0.002764	0.002645	0.004803	0.002419	0.003375	-0.0015	0.006336
71	0.00036	3.4e-05	-0.000536	0.005021	0.000814	0.000821	0.020858	0.005958	0.011585	0.000768	0.002397	-0.001777	-0.000985	-0.000534	-0.001174	0.009571	0.005027	-0.000104	0.001259	0.000505	0.001504	-0.00024	8.6e-05	0.002629	0.002641	0.00749	0.00086	0.005397	0.003642	-0.000793	0.000994	0.000529	-0.000181	0.007906	0.005877	0.00242	0.000613	0.016247	-0.000561	-0.000596	0.003755	-0.001183	0.002739	0.002677	0.004725	0.001964	0.00308	-0.001883	0.005465
72	0.000961	-0.000535	-0.000344	0.005354	0.001021	0.000961	0.021762	0.006243	0.012273	0.000116	0.00247	-0.001201	-0.000852	-0.000527	-0.000788	0.008982	0.004704	0.000673	0.001155	0.001124	0.000948	-0.000482	0.000202	0.00253	0.00251	0.007118	0.000407	0.005029	0.002406	-0.000482	0.001173	0.001564	-0.000289	0.008589	0.005934	0.002368	0.000158	0.015155	-0.001061	-0.000523	0.003235	-0.000837	0.002717	0.002979	0.003747	0.001601	0.002827	-0.001781	0.004854
73	0.00109	-0.000376	-0.000405	0.005197	0.001484	0.000943	0.021814	0.007008	0.0131	0.000387	0.002167	-0.001214	-0.000653	-0.000646	-0.000478	0.007788	0.004273	0.000408	0.001207	0.001522	0.000418	-0.000971	-0.000224	0.00287	0.002629	0.00675	0.001121	0.004746	0.001772	-0.000725	0.001207	0.001965	2e-05	0.008166	0.006878	0.002355	0.000346	0.01426	-0.000555	-0.000182	0.002742	-0.000814	0.003092	0.002403	0.002592	0.000765	0.002371	-0.002831	0.003677
74	0.000839	-0.000651	-0.000349	0.004934	0.001282	0.00114	0.019716	0.007461	0.011443	-7.3e-05	0.002236	-0.001304	-0.000587	-0.000511	-0.000574	0.007935	0.004609	0.000307	0.000654	0.001383	0.000206	-0.000564	0.000366	0.002868	0.004189	0.006489	0.001069	0.005029	0.001377	-0.000592	0.002094	0.001747	0.000158	0.008174	0.005922	0.002344	0.000418	0.013998	-0.000433	-0.000187	0.002707	-0.000777	0.00268	0.002823	0.002416	0.000844	0.002626	-0.002751	0.002901
75	0.000387	-0.000298	-5.4e-05	0.004932	0.001646	0.000969	0.019102	0.007618	0.012858	0.000466	0.001983	-0.002617	-0.001058	-0.000511	-0.000206	0.006851	0.003955	-0.000659	0.000295	0.000744	0.000409	-0.000223	-0.000297	0.003196	0.004455	0.005687	0.00126	0.004504	0.001503	-0.001054	0.002771	0.002041	-4.5e-05	0.008562	0.006089	0.001328	0.000898	0.012954	-0.000202	-0.000234	0.003355	-0.001278	0.001941	0.002095	0.002493	0.001012	0.002844	-0.003087	0.002102
76	0.000125	-0.000474	0.000285	0.004979	0.001906	0.001139	0.019375	0.007973	0.012376	0.000626	0.001649	-0.002896	-0.000955	-0.000664	9.9e-05	0.005607	0.003372	-0.000196	-7.8e-05	0.000896	0.000742	-0.000303	0.000401	0.003332	0.004206	0.005498	0.000964	0.003977	0.001437	-0.001103	0.002571	0.001928	-0.000466	0.009451	0.00562	0.001023	0.000213	0.01212	-0.000619	0.000248	0.003899	-0.001524	0.001641	0.001563	0.002305	0.000892	0.002709	-0.003426	0.001816
77	0.000341	-0.000825	0.000198	0.005117	0.001935	0.00077	0.019776	0.00838	0.013815	0.000925	0.001134	-0.002915	-0.001166	-0.000814	0.00028	0.004323	0.002813	-0.000169	-0.000121	0.00104	0.000684	-0.00089	0.000587	0.003679	0.004214	0.004687	0.001138	0.003076	0.001455	-0.000909	0.002195	0.001622	-0.00115	0.009937	0.005697	0.000626	-0.000152	0.012185	-0.000766	-0.000626	0.004015	-0.001361	0.001656	0.000998	0.001513	0.000774	0.002084	-0.003169	0.001802
78	0.000302	-0.000899	0.000198	0.005014	0.001621	0.000579	0.019365	0.009453	0.012277	0.000968	0.000642	-0.001501	-0.000458	-0.000546	-1e-05	0.003606	0.00229	0.0005	-0.000683	0.001675	0.000612	-0.001132	0.001066	0.004232	0.005047	0.003934	0.001077	0.003186	0.001253	-0.001642	0.001911	0.000496	-0.001433	0.009401	0.00464	0.001413	-0.000812	0.012984	-0.00104	-0.000715	0.003644	-0.000799	0.00195	0.001177	0.000541	0.000338	0.001425	-0.003364	0.001542
79	0.000397	-0.001037	0.000353	0.004823	0.001497	7.6e-05	0.019174	0.009787	0.012148	0.00063	0.000683	-0.001362	-0.00066	-0.000516	-0.000154	0.003974	0.00226	0.000201	-0.000857	0.001404	0.000145	-0.001275	0.000595	0.004217	0.005746	0.003593	0.000898	0.00368	0.001173	-0.002578	0.001945	0.001174	-0.001553	0.008441	0.004148	0.001923	-0.000337	0.013175	-0.000492	-0.001887	0.003529	-0.000131	0.001875	0.002271	0.000864	0.000552	0.0011	-0.002986	0.000888
80	0.000973	-0.001129	5.5e-05	0.00488	0.000636	0.000734	0.019089	0.007887	0.011669	-3.6e-05	0.001023	-0.000915	3e-06	-0.000588	-0.000595	0.002226	0.000778	0.000399	-0.000324	0.001024	-0.000204	0.000214	0.00011	0.003426	0.006116	0.004529	0.000937	0.00435	0.001777	-0.00377	0.001736	-0.000462	-0.002111	0.008562	0.00472	0.001989	0.000752	0.013384	-0.000742	-0.001815	0.002321	-0.001061	0.00084	0.00189	0.000584	0.00093	0.000625	-0.003028	0.000529
81	0.001404	-0.001639	-0.000272	0.004596	0.000706	0.000914	0.018743	0.006433	0.010321	-0.00067	0.000821	-0.001883	-0.000585	-0.000947	-0.001513	0.001892	0.000961	-0.000264	0.000129	0.000875	0.000723	0.000818	0.000143	0.002958	0.004316	0.004686	0.001344	0.004829	0.001641	-0.002755	0.000762	-0.000392	-0.001758	0.009475	0.005772	0.002764	0.000837	0.013459	-0.000474	-0.002535	0.002203	-0.00145	0.000651	0.00182	0.000875	0.000747	0.000272	-0.002856	0.000931
82	0.001144	-0.000864	-0.00023	0.004357	0.000512	0.001399	0.018733	0.005854	0.01035	-9.5e-05	0.000501	-0.001511	-0.000704	-0.001146	-0.001266	0.001219	0.000798	-0.000403	-0.000137	0.000883	0.000897	0.001431	0.000301	0.003427	0.005568	0.005118	0.000928	0.004247	0.001613	-0.001137	0.00132	0.000188	-0.000642	0.010119	0.005672	0.001359	0.000542	0.01394	-0.00095	-0.003033	0.00237	-0.002004	0.000646	0.001398	-0.000137	0.001083	0.001021	-0.003578	0.00079
83	0.000613	-0.000394	-0.000145	0.004478	0.000935	0.001667	0.017133	0.006232	0.010205	1.2e-05	0.000375	-0.001785	-0.000299	-0.000828	-0.000575	0.001222	0.001134	-0.00035	-0.000306	0.001205	0.001518	0.000791	-8.2e-05	0.00361	0.005521	0.004983	0.000843	0.004486	0.00154	-0.001872	0.001463	0.000995	-0.000219	0.010548	0.005887	0.001795	0.000871	0.014109	-0.001036	-0.001913	0.00236	-0.00084	0.001287	0.001113	0.000271	0.000298	0.001288	-0.002936	0.000293
84	0.000727	-0.000161	-0.000406	0.004372	0.000606	0.001363	0.016695	0.005982	0.01055	-4.3e-05	0.000627	-0.001098	-0.000137	-0.000991	-0.000547	0.000736	0.000988	-0.000227	-8e-05	0.001413	0.001358	0.000931	0.000327	0.004178	0.005827	0.005206	0.000962	0.004303	0.001609	-0.001908	0.001844	0.001145	-0.000571	0.010517	0.00581	0.001175	0.000526	0.013607	-0.000637	-0.001568	0.002494	-0.000981	0.001422	0.001237	0.000714	0.000652	0.001257	-0.003631	5.8e-05
85	0.000949	-0.000196	-0.000619	0.004806	0.000999	0.001185	0.015786	0.005941	0.00977	-0.000209	0.000622	-0.001611	-9.3e-05	-0.000865	-0.000845	0.001158	0.001065	-0.000285	0.000248	0.001365	0.001186	0.000373	0.000859	0.00423	0.005584	0.005597	0.001238	0.004164	0.001757	-0.002166	0.001722	0.001297	-0.00129	0.010531	0.005753	0.001712	0.00058	0.013615	-0.000713	-0.000988	0.002515	-0.000773	0.001326	0.001048	0.001047	6.4e-05	0.000626	-0.002606	6.4e-05
86	0.00167	-0.000145	-0.000437	0.004296	0.00097	0.000625	0.015276	0.005441	0.008625	-0.000479	0.000526	-0.001783	-0.000356	-0.001064	-0.00121	0.001322	0.000772	-0.00043	0.000415	0.001165	0.001331	0.000669	0.001385	0.00489	0.005195	0.005059	0.001016	0.003338	0.00166	-0.001593	0.001966	0.001676	-0.001414	0.010622	0.004947	0.001673	1.7e-05	0.013459	-0.000301	-0.001117	0.002563	-0.001175	0.001148	0.001293	0.001131	0.000248	0.000614	-0.002769	0.000262
87	0.002118	0.000229	-1.7e-05	0.00477	0.001195	0.000655	0.015502	0.005576	0.007276	-0.000141	-8.8e-05	-0.00288	-0.000461	-0.000932	-0.000797	0.001888	0.000579	-0.00049	0.000968	0.001182	0.001215	0.000195	0.000644	0.004298	0.005254	0.005137	0.001296	0.002752	0.001675	-0.001273	0.001583	0.001065	-0.001294	0.010608	0.004635	0.001811	9.3e-05	0.014321	-0.000984	-0.001017	0.002671	-0.000824	0.001147	0.000977	0.000573	-0.000231	0.000777	-0.002374	0.00027
88	0.002159	0.000335	0.000357	0.004653	0.000841	0.000985	0.016164	0.005503	0.007102	-7e-06	-0.000381	-0.002792	-0.000561	-0.001046	-0.000641	0.001938	0.000802	-0.000547	0.000724	0.001573	0.001689	0.000672	-0.000203	0.005039	0.004342	0.003888	0.001339	0.002614	0.000818	-0.002032	0.001891	0.000803	-0.001086	0.010836	0.004885	0.001661	0.000433	0.014023	-0.000718	-0.000552	0.002604	-0.000371	0.001112	0.001217	0.00094	0.000615	0.001494	-0.003392	0.000452
89	0.001654	0.000197	0.000148	0.005066	0.001401	0.001362	0.014638	0.005883	0.008841	2.6e-05	-0.000363	-0.001298	-0.000667	-0.000515	-0.001027	0.002274	0.001655	-0.000552	0.001428	0.002011	0.000459	4e-06	5e-05	0.00447	0.004224	0.005298	0.001894	0.004023	0.001178	-0.00089	0.001278	0.000486	-0.001016	0.011313	0.005857	0.000977	0.000978	0.014627	-0.001122	-0.000844	0.002731	-0.000386	0.001147	0.000917	0.000559	0.000273	0.00127	-0.002548	0.000168
90	0.00128	3.2e-05	-6.2e-05	0.004768	0.001441	0.001796	0.013788	0.005941	0.00998	-8.8e-05	0.000255	-0.000399	-0.000483	-0.000437	-0.001405	0.00241	0.002231	-0.00043	0.001126	0.001747	0.000277	0.000647	0.000898	0.004822	0.003827	0.00605	0.001273	0.004554	0.001388	-0.001014	0.002043	0.001711	-0.000895	0.012124	0.005907	0.000996	0.001601	0.013718	-0.000519	-0.000209	0.002312	-0.000816	0.001443	0.000915	0.000925	0.000602	0.000956	-0.001324	0.000116
91	0.001467	-0.000266	-0.000272	0.004345	0.00084	0.000746	0.013433	0.006341	0.01008	-0.000119	0.000514	-0.00027	-0.000216	0.000183	-0.00083	0.002723	0.00197	0.000375	0.001162	0.00131	0.000312	-1.5e-05	0.000962	0.004183	0.00466	0.006584	0.001092	0.004179	0.001173	0.000778	0.001741	0.001954	-0.001064	0.010942	0.006534	0.00196	0.000942	0.013895	-0.000369	-0.0004	0.002007	-0.00081	0.001629	0.001064	0.001291	0.000353	0.00077	-0.000523	0.00048
92	0.002092	4e-06	0.000554	0.004219	-0.000847	0.000877	0.015279	0.007986	0.010978	0.001013	0.001024	-0.001292	0.000171	8.5e-05	-0.000182	0.002806	0.001573	0.001483	-0.000194	0.000419	0.001379	0.000422	0.001435	0.003706	0.005309	0.007475	0.000711	0.003059	0.001608	0.001365	0.001972	0.00288	-0.001669	0.010234	0.007169	0.00371	8.9e-05	0.012642	0.001317	3.5e-05	0.001745	-0.001464	0.001741	0.000619	0.001623	0.000736	0.000977	0.001867	0.001409
93	0.00127	-0.000924	-0.00051	0.003489	0.000874	0.000505	0.016964	0.008497	0.011101	0.000201	0.000577	-0.00104	9.6e-05	0.000219	-0.000465	0.00229	0.001448	0.001432	0.000638	0.000586	0.001623	0.000256	0.000473	0.004193	0.006467	0.006592	0.001199	0.00401	0.002114	8.3e-05	0.001517	0.00204	-0.001415	0.010484	0.006326	0.002026	0.000392	0.014161	-0.00056	-0.000696	0.002762	-0.001217	0.00155	0.000653	0.00104	0.001031	0.00095	-0.000829	0.001316
94	0.001072	-0.000538	-0.000239	0.003756	0.001013	0.000885	0.018256	0.009117	0.011384	0.000318	0.000346	-0.001184	0.000279	0.00016	-0.000369	0.001888	0.001348	0.001141	0.000892	0.000946	0.001018	0.00015	0.00053	0.004232	0.006359	0.005914	0.000975	0.003666	0.002598	-0.000297	0.001772	0.002075	-0.000666	0.011357	0.006022	0.001276	0.000335	0.014376	-0.00061	-0.000294	0.002403	-0.001139	0.001844	0.000417	0.000878	0.001019	0.000994	-0.001191	0.000954
95	0.000809	-0.000559	-0.000206	0.003731	0.001195	0.00061	0.018829	0.009244	0.011747	0.000232	0.000473	-0.00114	0.000381	9.3e-05	-0.000379	0.001928	0.001417	0.000794	0.000803	0.000984	0.001095	1.1e-05	0.000581	0.00453	0.006384	0.006092	0.001422	0.003753	0.002993	-0.000465	0.001688	0.001748	-0.000463	0.01117	0.005025	0.001513	0.000473	0.01455	-0.000462	-0.000445	0.002276	-0.000811	0.001437	0.000764	0.000916	0.001123	0.001031	-0.001389	0.000854
96	0.000446	-6.3e-05	0.000212	0.003683	0.001062	0.000523	0.019591	0.009431	0.012549	0.000377	0.000561	-0.001079	0.000525	5e-05	-0.000436	0.002006	0.001241	0.000392	0.000804	0.00131	0.000859	-0.000196	0.000908	0.004747	0.006131	0.006279	0.001169	0.003609	0.003817	-0.000394	0.001611	0.00178	-0.000132	0.011409	0.005084	0.00184	0.000293	0.01473	-0.000402	-0.000291	0.001501	-0.000512	0.001466	0.000931	0.000773	0.000789	0.001285	-0.001122	0.00054
97	0.000339	-3e-06	0.000189	0.003477	0.001238	0.000225	0.019565	0.009774	0.012693	0.000318	0.000842	-0.00098	0.000365	-2.5e-05	-0.000579	0.002052	0.00112	0.000275	0.000901	0.001115	0.001438	-0.000259	0.000852	0.004886	0.005844	0.006319	0.001194	0.003848	0.004283	-3.9e-05	0.00153	0.001957	-0.00034	0.010997	0.004962	0.002807	0.000293	0.01436	-0.000159	-0.00078	0.001645	-0.000534	0.001016	0.001155	0.000622	0.000864	0.001164	-0.000858	0.000688
98	0.00048	8.1e-05	-6.9e-05	0.003384	0.00133	0.00034	0.019261	0.01009	0.012386	0.000248	0.000799	-0.001115	-1.7e-05	-0.000118	-0.000699	0.00227	0.000826	0.000597	0.001313	0.001352	0.001539	-3.5e-05	0.000289	0.004853	0.005207	0.005842	6.4e-05	0.003669	0.004205	0.000461	0.001532	0.00302	-0.000779	0.011255	0.006642	0.00297	9e-06	0.01413	-0.000766	-0.000906	0.001558	-0.000857	0.001572	0.001002	0.000606	0.000722	0.00102	-0.001229	0.000583
99	0.001127	-0.000343	8.6e-05	0.004106	0.001186	0.000903	0.018199	0.011129	0.010418	0.000824	0.001021	-0.002346	-0.000775	-0.000255	-0.000508	0.000765	0.000935	0.00092	0.001318	0.001221	0.001472	-0.000414	-0.000726	0.004381	0.003888	0.003104	-2.4e-05	0.00317	0.002858	-0.000209	0.002155	0.003067	-0.001004	0.010714	0.006986	0.002205	0.000413	0.013605	0.000665	-0.002036	0.001604	-0.001393	0.001586	0.000826	0.000963	0.001802	0.000336	-0.001384	0.000551
100	0.001364	-0.000763	-0.000249	0.004521	0.001343	0.001053	0.017231	0.009244	0.011248	0.000332	0.001391	-0.001997	-0.00112	2.5e-05	-0.000322	0.000627	0.001401	0.001374	0.000779	0.00129	0.00047	3e-05	-0.000494	0.005325	0.004476	0.003713	0.001143	0.003515	0.002325	-0.001923	0.001672	0.001022	-0.000304	0.011168	0.005689	0.000763	0.000367	0.014166	5.7e-05	-0.001632	0.001224	-0.00126	0.001591	7.2e-05	0.000523	0.001948	0.001334	-0.00137	0.000237
101	0.000111	-0.000343	-0.000355	0.003793	0.001105	0.001442	0.017462	0.008498	0.010974	0.000934	0.001078	-0.001934	-0.000767	0.000518	-0.000278	0.000801	0.002024	0.000913	0.000929	0.00096	0.000493	0.000439	0.000172	0.00443	0.005829	0.00348	0.0007	0.003823	0.00251	-0.001843	0.001457	0.000111	0.000675	0.011168	0.005639	-8.5e-05	0.000115	0.014444	-0.001052	-0.00122	0.001193	-0.000795	0.001538	0.000687	0.000269	0.002006	0.00138	-0.001523	0.000476
102	0.000367	-0.000354	-0.000567	0.003565	0.001582	0.001402	0.017743	0.008479	0.010379	0.000854	0.000701	-0.001667	-0.000737	0.000206	0.000343	0.00179	0.001866	0.000976	0.001	0.001094	0.000517	0.000436	-0.000201	0.004907	0.006223	0.003852	0.00149	0.00364	0.002786	-0.000403	0.001288	-0.000459	0.001052	0.011887	0.00488	0.00143	-0.000324	0.015003	-0.000929	-0.001144	0.002102	-0.000833	0.001297	0.000447	0.000112	0.002006	0.001422	-0.001914	0.000928
103	-7e-05	-0.000171	-0.000843	0.003581	0.001477	0.001463	0.017456	0.008307	0.009671	0.001161	0.000497	-0.001305	-0.000122	-0.000352	0.000244	0.001491	0.001947	0.000604	3.7e-05	0.000841	0.001929	0.000229	-0.000313	0.004136	0.005552	0.003875	0.001563	0.003207	0.002463	-0.00104	0.000481	-0.001301	0.000384	0.010686	0.005045	0.001641	-9.8e-05	0.015347	-0.001061	-0.001543	0.001227	-0.000852	0.001114	0.001599	-0.000328	0.002011	0.001494	-0.001717	0.000963
104	0.000323	-0.000342	-0.000269	0.003946	0.001072	0.00075	0.014862	0.006881	0.009511	0.000522	0.000337	-0.000402	-6.8e-05	-0.000525	-0.000414	0.001134	0.001026	0.000736	0.000458	0.001474	0.001553	6.9e-05	-0.0004	0.003566	0.003828	0.002033	0.000529	0.002748	0.001621	-0.002415	0.000897	-0.000746	-0.000611	0.010891	0.005265	0.001829	-0.0001	0.013916	-0.000859	-0.001366	0.001153	-0.001601	0.000915	0.002113	0.000303	0.00099	0.001914	-6.9e-05	-5.1e-05
105	0.000169	-5.8e-05	-0.000249	0.003972	0.00084	0.001209	0.014896	0.00638	0.009403	5.1e-05	0.000565	-0.000686	0.000321	-0.000385	-0.000383	0.001171	0.000999	0.000444	3.6e-05	0.001032	0.001804	0.00086	0.000105	0.0032	0.002414	0.001136	-0.000247	0.001979	0.001698	-0.001838	0.000546	-0.000287	-0.000879	0.010881	0.005446	0.001818	-7.2e-05	0.014204	-0.000667	-0.001272	0.001099	-0.001038	0.000873	0.002035	-9.5e-05	0.000769	0.001704	-0.000346	1e-05
106	0.000206	-3.2e-05	-0.000126	0.003682	0.00066	0.001273	0.014423	0.006211	0.00914	5.3e-05	0.000586	-0.000775	0.000331	-6.9e-05	-0.000365	0.00164	0.000828	0.000159	0.000115	0.001284	0.001764	0.000901	0.000269	0.002669	0.001998	0.000881	-0.000439	0.001896	0.001593	-0.001907	0.000583	0.000117	-0.000782	0.011081	0.005696	0.001693	0.000148	0.013512	-0.0008	-0.000984	0.000858	-0.000982	0.000908	0.00147	0.000308	0.000587	0.00137	-0.001061	4.4e-05
107	0.00011	0.000221	-0.000236	0.003418	0.000585	0.001663	0.015381	0.006289	0.008832	-0.000293	0.0008	-0.001058	0.000829	4.2e-05	-8.9e-05	0.002097	0.000674	-7e-05	-0.000361	0.000976	0.002115	0.00127	0.000785	0.002513	0.001009	0.000774	-2.6e-05	0.001576	0.002073	-0.001141	0.000168	0.000151	-0.000719	0.0108	0.006118	0.001975	0.000175	0.013704	9e-06	-0.001181	0.000453	-0.000698	0.000867	0.000511	1e-06	0.000719	0.000905	-0.002222	0.00042
108	0.000507	5.7e-05	-7.1e-05	0.003371	0.000903	0.001657	0.014792	0.00647	0.009314	-0.000453	0.00026	-0.000632	0.000608	4.4e-05	-0.00067	0.002103	0.000581	-7.5e-05	0.000491	0.001608	0.002104	0.00059	0.000504	0.001721	0.001061	0.00128	0.000541	0.001676	0.001839	-0.001337	0.000634	-0.000281	-0.000616	0.010566	0.005719	0.001865	0.00034	0.012641	-0.00045	9e-06	-0.000327	-0.000369	0.00097	0.000124	0.001016	0.000889	0.000821	-0.003136	0.000492
109	0.000436	-0.000176	4.1e-05	0.003307	0.001301	0.001825	0.014365	0.005798	0.009171	-0.000408	6.2e-05	-0.000525	0.000374	-0.000158	-0.001323	0.000988	0.000557	-3e-06	0.000884	0.00155	0.002091	0.001195	-7.9e-05	0.001291	0.000244	0.000826	0.000525	0.001818	0.001877	-0.000471	0.000812	-0.000764	-0.001345	0.010385	0.005206	0.002084	-0.000464	0.011931	-0.000367	5.4e-05	-6.8e-05	3.8e-05	0.001254	0.001414	0.000903	0.001222	0.000771	-0.00236	0.000513
110	0.000717	-0.00067	-0.000179	0.003457	0.001231	0.001359	0.013741	0.006058	0.009457	9.8e-05	0.000102	-0.000452	3.7e-05	-0.000285	-0.001224	0.001207	0.000561	-2.3e-05	0.000781	0.001793	0.002241	0.001166	-1.7e-05	0.000842	0.000503	0.00055	0.00026	0.001554	0.001412	-0.000463	0.000803	-0.00037	-0.001104	0.010409	0.005272	0.001501	-6.1e-05	0.011802	-0.00079	0.000366	0.00026	-0.000105	0.000925	0.001349	0.001355	0.000779	0.000716	-0.002082	0.000557
111	0.000722	-0.001085	-0.00033	0.003428	0.000877	0.000916	0.013332	0.006041	0.009591	0.000401	3.5e-05	-0.000376	-8e-05	-0.000349	-0.001165	0.001324	0.000511	-0.000141	0.000377	0.001884	0.001935	0.001549	3.1e-05	0.000787	0.000444	0.0004	0.00026	0.001517	0.001202	-0.000786	0.000511	-0.000444	-0.001191	0.010283	0.005547	0.001057	3.4e-05	0.011158	-0.000693	-0.000387	0.00061	-0.00062	0.000883	0.001506	0.001382	0.00045	0.000514	-0.002024	0.000419
112	0.000844	-0.001463	-0.000496	0.003695	0.000787	0.000245	0.013268	0.007106	0.010019	0.000498	0.000106	-9.4e-05	-0.000128	-0.000773	-0.00091	0.002403	0.000356	-8.1e-05	0.000475	0.00207	0.001993	0.001263	0.000331	0.000629	0.000982	-0.000111	0.000341	0.001246	0.00079	-0.001083	0.000521	-0.000599	-0.001366	0.010267	0.006263	0.000178	0.000545	0.011849	-0.000296	-0.000898	0.000694	-0.000869	0.000735	0.000702	0.002117	-0.000143	0.000541	-0.00172	0.000314
113	0.000567	-0.000814	-0.000328	0.004358	8.7e-05	0.00079	0.014138	0.006031	0.009693	0.000365	0.000545	-0.001234	0.000169	-0.001141	-0.000148	0.001524	0.000715	-0.000935	0.00062	0.00167	0.0017	0.000791	0.000224	0.001202	0.000839	-0.001137	-0.000199	0.001739	0.000406	-0.001988	5e-06	-0.001883	-0.000479	0.009981	0.005156	0.000578	0.000364	0.011419	5.1e-05	-0.002062	0.000416	-0.001737	0.002059	0.001368	0.001485	0.00072	0.000202	-0.000924	-0.000252
114	0.000191	-0.000247	-0.000617	0.004395	0.000794	0.00069	0.014346	0.005268	0.00898	0.000367	0.001209	-0.001315	0.000623	-0.000786	-0.000215	0.001473	0.000786	-0.000664	0.000869	0.0015	0.002224	0.000272	0.000377	0.000986	0.001447	-0.001298	0.0003	0.002274	0.000448	-0.002112	0.000334	-0.00178	-0.000769	0.010188	0.004763	0.001663	-0.000328	0.010839	0.00015	-0.001357	0.000324	-0.001145	0.00196	0.001788	0.001546	0.001079	3.2e-05	-0.000409	0.000393
115	0.000823	0.000305	-0.00042	0.004458	0.001362	0.001207	0.013678	0.004813	0.008614	0.000361	0.00101	-0.001441	0.000165	-0.00095	-0.000955	0.001329	0.00061	-0.000674	0.000772	0.001809	0.001663	0.000708	0.000163	0.000683	0.00052	0	-4.7e-05	0.001978	0.00112	-0.001108	2.4e-05	-0.000144	-0.000869	0.009804	0.004779	0.001507	-0.000323	0.011596	-0.000735	-0.000594	0.000868	-0.001615	0.00075	0.001747	0.001221	0.001241	0.000784	-0.001669	0.000332
116	0.000985	0.000492	-0.000424	0.004319	0.001567	0.001149	0.012989	0.005189	0.008003	0.000177	0.001008	-0.001358	-0.000196	-0.000738	-0.001307	0.001548	0.000793	-0.000373	0.000773	0.001846	0.001371	0.00073	0.000179	0.000821	-4.6e-05	-0.000437	-0.000346	0.001794	0.001254	-0.001167	0.000109	0.000362	-0.001777	0.009964	0.004417	0.001447	-0.000342	0.011723	-0.001207	-0.000321	0.001272	-0.001439	0.000443	0.001676	0.001236	0.001117	0.001041	-0.001409	0.000134
117	0.001239	0.000548	-0.000297	0.004087	0.00133	0.001311	0.013286	0.00539	0.007807	0.000125	0.000726	-0.001578	-0.000131	-0.000515	-0.001053	0.001467	0.001009	-0.000415	0.00059	0.00208	0.0017	0.00045	0.000235	0.000653	-0.000342	-0.000244	-0.000363	0.001567	0.001181	-0.001288	6.2e-05	0.000428	-0.001283	0.009895	0.004707	0.001015	1.9e-05	0.01169	-0.001243	-0.000213	0.001182	-0.001294	0.000534	0.001611	0.0011	0.001158	0.001394	-0.001161	-0.000153
118	0.001187	-2e-06	-6.6e-05	0.003979	0.000872	0.000994	0.013426	0.005824	0.007051	0.000143	0.000293	-0.001804	-3e-05	-0.000123	-0.0004	0.001378	0.001223	-0.000147	0.000802	0.002565	0.001747	-0.00027	0.00048	0.000726	-0.000318	-8.7e-05	-0.000354	0.001511	0.000309	-0.002037	0.000566	-0.000564	-0.000944	0.009618	0.004305	0.000942	0.000578	0.011421	-0.00056	-0.000798	0.001442	-0.000919	0.000754	0.001763	0.000779	0.001223	0.001305	-0.001226	-0.0001
119	0.000738	0.000153	-7e-05	0.003945	0.000994	0.000828	0.014	0.005509	0.007401	5e-05	0.000426	-0.001996	0.000188	-0.0003	-0.000609	0.001399	0.000718	-0.000103	0.000543	0.002858	0.001883	3e-06	0.000251	0.000485	0.000352	0.000198	-3.2e-05	0.001466	-7.4e-05	-0.001684	-1e-05	-0.000668	-0.000934	0.009592	0.00425	0.000857	0.000557	0.011859	-0.000353	-0.001218	0.001571	-0.00089	0.001017	0.001172	0.001074	0.001016	0.000867	-0.002289	5.1e-05
120	0.000559	-9.5e-05	-2.7e-05	0.004283	0.001173	0.000804	0.01368	0.005563	0.007429	0.000276	0.000408	-0.00197	-0.000543	-0.000515	-0.000734	0.001314	0.000507	-0.000251	0.000519	0.002591	0.002017	-7.3e-05	0.000208	0.000469	0.000122	0.000248	7.1e-05	0.001554	1.2e-05	-0.001943	-2.3e-05	-0.001003	-0.001163	0.00947	0.004261	0.001154	0.000372	0.0115	-0.00041	-0.001226	0.001696	-0.001313	0.000976	0.001083	0.001183	0.000859	0.000817	-0.002143	0.000219
121	0.000447	-4.5e-05	-7.2e-05	0.004268	0.001155	0.000803	0.013682	0.005556	0.007505	0.000229	0.00047	-0.002019	-0.000659	-0.000557	-0.0008	0.001275	0.000439	-0.000238	0.000322	0.002489	0.002101	2.2e-05	0.00022	0.00047	0.000163	9.6e-05	9.1e-05	0.001498	7e-05	-0.001948	-0.000229	-0.000897	-0.001265	0.009516	0.004253	0.00115	0.000289	0.011494	-0.000517	-0.001142	0.001676	-0.001307	0.001052	0.000941	0.001281	0.000764	0.000788	-0.002094	0.000194
122	0.000477	-0.000405	8e-06	0.004479	0.001206	0.000896	0.01336	0.005749	0.007482	0.000445	0.000376	-0.002035	-0.001257	-0.000624	-0.000683	0.001079	0.000381	-0.000348	0.000396	0.002266	0.002324	-0.000211	0.000338	0.000452	-8.4e-05	0.000325	0.000207	0.001544	0.000214	-0.002288	-5.4e-05	-0.001221	-0.001249	0.009359	0.004505	0.001354	0.000165	0.010992	-0.000524	-0.00096	0.001639	-0.001537	0.001012	0.001171	0.001212	0.000712	0.000911	-0.00178	0.000314
123	-0.000542	-0.001517	-0.000612	0.003379	0.000626	0.001533	0.013669	0.006485	0.006786	-0.000419	-9e-06	-0.00395	-0.001291	-0.001323	0.000369	-0.000989	-0.000466	0.000934	0.000945	0.00192	0.00222	-0.000257	0.002936	0.002436	0.00414	0.001253	-0.001189	0.001622	0.000182	-0.000843	-0.000843	0.0013	-0.000612	0.009618	0.002187	0.00169	-3.7e-05	0.012489	-0.00108	-0.00088	0.002115	-0.001091	0.000331	0.002774	0.000318	4.2e-05	0.00065	-0.002803	0.000499
124	0.001229	-0.001377	-0.000778	0.003436	0.001166	0.000629	0.012704	0.006039	0.007556	-5.4e-05	8.9e-05	-0.004404	-0.001298	-0.001567	0.000165	0.0017	-4.3e-05	-0.000465	0.001936	0.002365	0.00163	-0.000254	0.002112	0.001892	0.002816	0.001631	-0.001063	0.001737	-0.000114	0.000505	0.000857	0.000195	-0.000355	0.00952	0.003537	0.001311	0.00093	0.011109	-0.001495	-0.001305	0.001774	-0.000749	0.001163	0.002292	0.000933	-0.000561	-0.00024	-0.00232	5.4e-05
125	0.001514	-0.000737	-0.000792	0.003331	0.001207	0.000312	0.013429	0.005678	0.007176	-0.000328	-0.000808	-0.00331	-0.001115	-0.000849	-0.001007	0.002518	0.000974	0.000425	0.001446	0.00265	0.001545	-0.000214	0.001772	0.002298	0.00193	0.002431	-0.000414	0.001486	-0.000156	-0.000693	0.0005	0.000231	-0.001152	0.009847	0.004542	0.001653	0.001109	0.009751	-0.000821	-0.001184	0.000814	-0.000965	0.001154	0.002279	0.00099	-0.000277	0.000152	-0.002244	0.000325
126	0.002341	-0.000281	0.00012	0.00327	0.001065	-0.000385	0.014256	0.00605	0.007492	-0.00052	-0.000277	-0.002711	-0.001014	-0.00058	-0.000636	0.002754	0.001529	-0.000121	0.000527	0.003019	0.001395	0.000816	0.000761	0.001779	0.000222	0.001732	0.000484	0.001025	0.001011	-0.001406	0.000512	0.000581	-0.000408	0.009676	0.006026	-0.000218	0.001355	0.008942	-0.000444	-0.000747	1e-06	-0.000626	0.001047	0.00124	0.001752	-9.6e-05	0.000676	-0.001503	-0.000269
127	0.002193	0.00025	0.00066	0.003047	0.000519	0.000363	0.015389	0.006137	0.007326	-0.000766	8.4e-05	-0.001451	-0.000366	-0.000346	-0.001276	0.001402	0.001481	-0.000251	0.000624	0.00401	0.00095	4e-06	0.001093	0.002531	0.000942	0.002302	0.000469	0.001406	0.00191	-0.002068	-0.000203	0.000812	0.000272	0.010118	0.005474	0.001914	0.00153	0.007786	-0.00013	-0.001251	0.001632	-0.00131	-0.000104	0.001442	0.001594	-0.000113	0.002487	-0.000238	1.2e-05
128	0.001558	0.000647	0.000678	0.003291	0.000562	0.000318	0.014506	0.006161	0.008689	-0.001143	0.001584	-5.6e-05	-0.000511	-0.000377	-0.000416	0.001432	0.000565	-0.00149	0.000635	0.004014	-0.000357	6e-06	0.001374	0.002905	0.002403	0.001754	0.000668	0.001835	0.003105	-0.001115	0.000517	0.000898	0.003348	0.010216	0.006183	0.002403	0.001813	0.008535	-0.000406	-0.002211	0.002738	-0.000173	-0.001144	-0.000116	0.001793	0.000463	0.002584	0.001557	0.00041
129	0.001303	0.000744	-0.000497	0.002422	4.7e-05	0.000824	0.012023	0.006299	0.007434	-8.9e-05	0.000844	-0.001415	0.000301	-0.000509	-0.000687	0.00108	-0.000145	-0.000119	0.000928	0.001099	-1.2e-05	-0.000292	0.0008	0.00296	0.004025	0.002895	0.000477	0.002467	0.001416	-0.001853	0.00102	0.000784	0.000164	0.009952	0.00596	0.001568	0.000274	0.01033	-0.001938	-0.001881	0.002482	-0.000277	0.000333	0.001389	0.001003	0.001607	0.00072	-0.000122	-4.8e-05
130	0.001142	0.000754	-0.000771	0.002367	5.5e-05	0.000725	0.011587	0.006328	0.007467	0	0.000695	-0.001675	0.000251	-0.000299	-0.000467	0.001235	-0.000262	0.000248	0.000677	0.000554	-3.9e-05	-4.1e-05	0.000656	0.002895	0.004561	0.003082	0.000634	0.002488	0.001057	-0.001959	0.000911	0.000901	-0.000219	0.009854	0.005728	0.000958	-0.00016	0.011123	-0.00203	-0.001821	0.002253	-0.000173	0.000485	0.001346	0.001129	0.001933	0.000184	-0.000614	-9.8e-05
131	0.001297	0.0008	-0.000535	0.002285	-0.000138	0.000756	0.011947	0.006335	0.007168	0.000181	0.000518	-0.001942	0.000439	-0.000324	-0.000401	0.000878	-0.000209	0.000328	0.000506	0.000373	0.000228	-8.8e-05	0.000576	0.002817	0.00418	0.003442	0.000542	0.002552	0.001016	-0.002202	0.000838	0.000741	-0.00053	0.009816	0.00559	0.000871	-0.000228	0.010953	-0.002041	-0.001753	0.002455	-0.000428	0.000585	0.001603	0.001052	0.001804	0.00037	-0.000357	-0.000131
132	-0.000474	-0.001233	0.001466	0.009037	-0.001637	0.000964	0.010254	0.003068	0.015388	0.000871	0.000145	0.000887	8.3e-05	0.006012	0.001382	0.000967	0.000906	-0.000542	0.001757	0.002221	-0.002923	0.007263	0.005448	0.001769	0.006845	0.009552	-0.006423	0.006745	-0.002536	-0.000828	-0.003443	-0.007511	-0.00229	0.011439	0.00012	0.001585	-0.004517	0.011799	7.5e-05	-0.002104	0.003904	0.002242	-0.00226	-0.00099	0.001563	0.001628	0.001737	0.012714	0.003928
133	-0.004743	-0.001041	0.002079	0.00685	-0.000735	0.004689	0.009467	0.000399	0.012835	0.011518	0.002107	0.006988	0.00418	0.006098	0.005506	-0.000306	0.001891	-0.001565	0.001214	0.002904	0.001129	0.010993	-0.009105	0.005307	0.00338	0.023503	-0.014541	0.011306	0.001562	-0.01069	0.002293	-0.003602	-0.002531	0.017237	0.017712	-0.001101	-0.00123	0.010132	-0.001727	-0.000477	-0.000335	-0.001329	-0.004185	0.013319	-0.011075	-2e-05	0.00703	0.010164	0.007849
134	-0.00671	-0.001413	0.000659	-0.004694	0.002615	-0.003569	0.030043	0.00606	0.021282	0.001826	-0.005378	-0.001703	0.001258	-0.008321	0.007997	0.003715	2e-05	0.006532	0.001887	0.012508	0.005452	0.023992	-0.007968	0.003005	0.022289	0.006687	0.00198	0.020311	-0.009638	-0.013138	-0.000525	0.014744	-0.002947	0.021824	-0.005641	0.013188	0.00188	0.01119	0.004791	-0.020951	-0.002716	0.006366	-0.008681	0.015613	0.001743	-0.001641	0.000475	-0.010649	-0.000554
135	-0.001614	0.007029	0.005296	-0.006642	0.003715	-0.003293	0.027789	0.00139	0.014647	-0.000251	0.000295	-0.003979	0.002486	-0.007571	0.004935	0.00218	7.9e-05	0.002629	0.003536	0.008793	0.00947	-0.002687	-0.006549	0.001228	0.015489	0.006905	0.002044	0.019575	-0.001728	0.000606	-0.003507	0.013957	-0.003222	0.010059	-0.000243	-1.7e-05	0.002812	0.005589	0.006385	-0.020869	-0.002334	0.007688	-0.002983	0.021634	-0.000354	-0.001448	-0.001778	-0.008984	0
136	-0.009285	0.005584	0.002295	0.001307	0.002665	0.000686	0.017328	0.005105	0.010861	-0.000179	-0.000404	-0.002541	0.002765	-0.004958	0.002571	0.00828	-0.007741	-0.001697	0.002393	0.009243	0.001072	-0.002095	0.000955	0.014976	0.005939	0.002662	0.000859	0.009492	-0.0019	-0.001653	0.000695	0.00356	-0.005084	0.006438	-0.003187	-0.011419	-0.002217	0.009208	0.001579	-0.012453	-0.005799	0.002545	-0.007868	0.005591	0.000782	-0.00029	-0.004507	0.001424	-0.003023
137	-0.004405	-0.002348	0.003596	0.00563	0.002873	0.002807	0.008046	0.008193	0.004299	-0.000798	0.00041	-0.008979	0.003723	0.010328	-0.00216	0.001907	-0.006617	-0.002339	-0.002092	0.008495	-0.006156	0.007555	-0.000818	0.009436	0.015868	0.013781	-0.000874	0.002959	0.014149	-0.003111	-0.000325	0.00979	-0.002662	0.00555	0.004442	0.004883	-0.001658	0.003385	-0.005053	5.8e-05	-0.003483	-0.003493	-0.001735	0.016391	0.002971	-0.003505	0.005602	5.7e-05	-0.004018
138	-0.003151	-0.005663	-0.000642	0.0052	-0.002803	-0.004122	0.007949	0.005265	0.004525	-0.001682	0.001085	-0.002506	0.002168	0.003669	-0.000338	0.002338	-0.004184	-0.00289	-0.002957	0.007018	-0.008126	0.005423	-0.002279	0.006819	0.015482	0.014338	-0.003967	-0.000524	0.009049	0.009743	0.007782	0.005666	-0.005798	0.015382	-0.001408	0.002239	-0.003691	0.007881	-0.002751	-9.9e-05	-0.001545	-0.006284	0.000444	0.009254	0.002242	-0.005347	-0.000793	-0.000492	-0.002771
139	0.007055	-0.007785	-0.000987	0.008417	-0.003511	-0.002909	0.009726	0.003886	0.007901	0.000605	0.000343	-0.00567	0.004321	0.002651	-0.003164	0.002152	0.000357	0.003643	-0.00019	0.008345	-0.010396	0.008735	-0.003667	0.001564	0.007002	0.005773	-0.002763	0.001609	0.008979	0.000902	0.003074	0.0054	-0.005491	0.01532	0.019017	0.005528	0.00053	0.012127	-0.000487	0.002845	0.004378	-0.007065	6e-06	0.012791	-0.000504	-0.002931	-0.003354	0.000963	0.00643
140	0.006743	-0.004627	-0.000588	0.005065	-0.003687	-0.005031	0.009238	0.00295	0.008833	-0.000891	-0.000186	-0.002077	0.004097	-0.001062	-0.002151	0.004803	0.000465	0.009942	-0.000595	0.008516	-0.002015	0.006387	0.000469	0.004505	-0.001664	0.003393	-0.004002	0.001271	0.001294	-0.004604	0.002504	0.002953	-0.00474	0.017922	0.019558	0.002086	0.000723	0.015454	0.001121	-0.001549	0.003115	-0.002937	0.003398	-0.00011	-0.000549	-0.000761	-0.004118	0.003636	0.007783
141	0.003524	0.001481	0.00123	0.00268	0.001124	0.000682	0.010065	0.00912	0.010288	0.000232	0.002797	-0.004824	-0.000485	0.001743	0.000487	0.002928	-0.000724	0.008911	0.001386	0.002088	-0.003632	0.002796	0.000662	0.007247	0.007556	0.002551	-0.000224	0.002265	0.001511	-0.006662	-0.003246	0.004539	-0.000794	0.009832	0.013454	0.000235	0.002565	0.014188	0.001422	-0.003938	0.003643	-0.00262	0.004404	-0.003075	-0.00392	-0.000692	-0.002148	-0.000814	0.008521
142	-0.003246	0.002939	0.000337	0.00071	0.00035	0.000436	0.012568	0.008448	0.009112	-0.000636	0.002135	-0.001756	-0.00256	0.001134	0.002475	0.00196	0.000225	0.000307	0.001053	0.000985	0.00216	-0.000852	0.000712	0.007841	0.004794	0.005348	0.001471	0.005079	0.000895	-0.000128	0.000772	0.001106	-0.001964	0.009803	0.005219	0.00255	0.003758	0.013446	0.001964	0.001814	0.005545	-0.001833	0.003314	-0.000507	-0.00344	0.000857	-0.001576	0.000386	0.002448
143	-0.004146	0.002681	-2e-06	0.000356	0.000999	0.001426	0.012478	0.009159	0.009957	-0.001357	0.003398	-0.000767	-0.002941	0.001259	0.001228	0.000822	0.000901	-0.001641	0.002288	-0.000366	0.001525	-0.002461	0.000127	0.008737	0.005579	0.007329	0.001895	0.00675	0.00033	0.001099	0.000573	9e-05	-0.000992	0.01032	0.00235	0.003347	0.004038	0.011421	0.001428	0.002517	0.004745	-0.00128	0.002185	0.001095	-0.001389	0.001461	-5.9e-05	0.000674	0.001728
144	-0.000547	-0.000583	-0.001358	0.000654	0.000258	0.000857	0.011724	0.005665	0.009253	-0.001833	0.001964	0.000284	-0.000153	0.000665	-0.000159	-0.000367	0.00144	-0.003906	0.000774	0.001995	0.004146	-0.002338	0.000674	0.007923	0.000254	0.007524	0.001281	0.010593	-0.001431	0.002482	0.001691	-0.001856	-0.002332	0.012094	0.006457	0.004347	0.00448	0.011903	0.000211	0.004311	0.004621	-0.001412	0.000176	0.002531	0.001042	0.003755	0.002559	0.005324	-0.00054
145	-0.002118	-0.000896	-0.000487	-0.000181	0.002305	0.001263	0.012494	0.003951	0.010074	-0.0027	0.00173	-0.003	0.003415	0.003278	-0.003562	3.8e-05	0.002477	0.00035	-0.001108	0.001305	0.004952	-0.000684	0.003953	0.007323	0.00294	0.008429	-0.000248	0.008708	-0.001587	0.002858	0.002691	0.004603	-0.002102	0.010804	0.009079	0.001373	0.001666	0.008216	0.001536	-0.001101	-0.000828	-0.004029	-0.000765	-0.001812	0.005095	0.003038	0.004036	0.013927	-0.001446
146	0.002099	-0.004371	0.002751	-0.000212	-0.000219	0.000643	0.015361	0.003373	0.006983	-0.001572	0.000537	-0.006642	0.003144	0.000897	-1.8e-05	0.001685	0.000881	0.000148	0.000547	0.002075	0.007328	0.005538	0.002953	0.004655	0.004395	0.003339	0.000691	0.001674	-0.000339	-0.000542	0.001598	0.005716	-0.004186	0.008336	0.017984	-0.002963	-0.001424	0.011352	-0.000846	0.000739	0.003301	-0.002215	-0.001803	0.001689	0.002464	0.001472	-0.002364	0.005743	-0.000107
147	-0.003177	-5.4e-05	-5.6e-05	-0.001956	0.000844	0.001012	0.015256	0.006526	0.008361	-0.001673	-0.000416	-0.006881	0.002162	0.00038	0.000443	0.002797	0.002265	0.001447	0.002079	0.001622	0.006021	0.00638	0.00306	0.004954	0.007537	0.003455	0.002691	-0.003348	-0.001991	-0.00362	0.003815	0.003991	-0.006006	0.005417	0.010124	-0.000294	-0.001952	0.012326	0.00088	-0.00039	0.003917	-0.000509	-0.001097	0.001296	0.002286	0.002437	-0.003952	0.006192	0.001478
148	0.003057	-0.001901	-0.000746	-0.001657	0.000831	-0.000364	0.011549	0.00832	0.008069	-0.001364	-0.000145	-0.002113	0.003048	-0.001333	0.001147	0.001112	0.001036	-0.000766	0.003695	-0.0004	0.003287	0.005457	0.002729	0.0078	0.009521	0.002894	0.004798	-0.000254	-0.002142	-0.001761	0.003455	5.1e-05	-0.002419	0.011058	0.009062	0.002214	-0.002841	0.011528	0.000743	-0.002054	0.005999	0.000302	0.000953	0.004985	0.004348	0.001667	0.00037	0.002188	0.001017
149	-0.001698	0.002832	-0.002005	0.001319	0.002483	0.000306	0.006605	0.009623	0.009861	-7.9e-05	-0.000893	-0.000773	0.001558	-0.000128	0.000321	-0.001484	0.001041	-0.001015	0.001646	-0.001436	-0.002684	0.00262	0.002111	0.007811	0.007186	0.001384	0.004953	0.006405	0.000508	-0.000181	0.005849	-0.000148	-0.001118	0.012361	0.000186	0.003128	0.000386	0.008959	0.001798	0.000515	0.005409	-0.001825	0.004256	0.004084	0.001886	0.000913	0.003736	0.002942	0.000353
150	0.001172	-0.002908	-0.001407	0.005922	0.002399	-0.000107	0.007767	0.009816	0.008754	3.3e-05	-0.001654	0.001297	0.001239	-0.000468	-0.000656	-0.002737	0.000265	-0.001488	-6.3e-05	0.000887	0.000624	-0.000228	0.000505	0.005351	0.004792	-0.002705	0.002437	0.010022	0.002723	0.004066	0.003337	0.001527	-0.000584	0.016379	0.000996	0.001254	0.001842	0.012805	0.002342	0.000663	0.002538	-0.001707	0.005177	0.002419	-0.000769	-0.002441	0.002572	-0.002907	-0.000973
151	-0.002851	0.00058	-0.001424	0.00579	0.001581	0.000393	0.009583	0.006826	0.007145	-0.000941	-0.000732	0.000669	0.000104	0.000237	-0.001316	-0.002311	0.000119	-0.001744	-0.000172	0.002067	-0.000602	-0.002255	0.000517	0.000365	0.002575	-0.00358	0.000804	0.009062	0.001881	0.004451	0.002341	0.00341	-4.6e-05	0.013454	0.001424	0.001566	0.002754	0.013963	-4e-05	0.002059	-0.000688	-0.002086	0.004353	-0.000497	-0.002839	-0.000695	5.1e-05	-0.005849	-0.000249
152	-0.002088	-0.001047	-0.006647	0.005638	-0.000287	0.001197	0.012082	0.005085	0.007804	-0.000963	-0.000797	0.000852	0.001611	0.000297	-0.001511	-0.001037	0.000296	-0.002243	8.9e-05	0.00248	0.001196	-0.004256	0.002369	-0.000224	0.004255	-0.002709	0.000832	0.006085	-0.00023	0.005942	0.00042	3.9e-05	-0.000171	0.012967	0.00448	0.001408	0.000704	0.017496	-0.000663	-0.000401	-0.002254	-0.001778	0.002775	-0.003388	-0.001364	-0.000133	-0.002861	-0.005381	-0.000704
153	0.001916	0.006404	-0.009172	0.001673	-0.003408	0.00119	0.014873	0.002419	0.007943	-0.000149	0.002476	-0.001274	0.000953	0.001791	-0.000596	0.000148	0.001035	-0.003301	-0.000967	-0.001863	-0.004634	-0.005431	0.003605	-0.000735	0.004621	0.002294	0.00069	0.001036	0.00036	0.005239	0.001478	-0.004362	0.002898	0.008798	0.005255	0.002619	-0.001818	0.013155	-0.00453	0.002809	-0.003392	-0.0018	0.002438	-0.003727	-0.002108	0.001487	-0.004895	-0.004237	-0.001171
154	0.008054	0.005741	-0.014678	0.001958	-0.003491	0.002823	0.011717	0.006294	0.010989	0.002759	-0.000154	-0.009592	0.000844	0.000702	-0.000638	-0.001728	0.00085	0.001887	-0.003599	0.001809	-0.003771	-0.004191	0.001142	0.005014	0.00505	0.005103	-0.000458	0.004346	0.001014	0.003458	-0.000284	-0.011224	-0.004715	0.007593	0.002104	0.000149	-0.002173	0.012598	-0.008742	0.009902	-0.002783	0.004448	0.002884	-0.003444	-0.002599	-0.001269	-0.008669	0.001503	-0.00194
155	0.006819	0.003101	-0.004335	-0.000833	0.00024	-0.000377	0.010994	0.0061	0.00527	0.002063	-0.00072	-0.005259	-0.000388	0.001122	-0.000281	0.000952	0.000593	0.003926	-0.007312	0.001395	-0.000556	-0.002262	-0.006298	0.0033	0.008677	0.00356	0.00043	0.005829	-0.002846	-0.005524	0.004972	-0.000772	-0.006622	0.007147	0.003422	0.002985	-0.001936	0.006165	-0.005249	0.004852	0.004261	0.003142	0.001797	0.002983	-7e-06	-0.002232	-0.001789	-0.005903	-0.000643
156	-0.003089	-0.007396	-0.002248	0.003225	-0.000514	0.00185	0.012338	0.002687	0.000477	0.000167	-0.000349	-0.007704	0.000663	0.001224	-0.000861	0.005143	-0.001534	0.000648	-0.002933	0.002206	0.009924	-0.003363	-0.002305	0.000999	0.008534	0.005319	0.0008	0.007831	-0.005395	-0.008669	0.002443	0.009299	-0.001928	0.007305	0.01056	0.004195	0.001516	0.007081	-0.004036	-0.00018	0.003939	-0.000727	-0.001885	0.00104	0.003641	-0.00139	0.001072	-0.008592	-0.001435
157	-0.006767	-0.00243	0.000309	0.005635	0.000716	0.000649	0.010671	0.002611	0.003768	-2.7e-05	-0.000177	-0.003328	0.000646	0.001779	-0.000358	0.003288	0.001585	-0.000161	-0.000602	0.002051	0.003004	-0.003107	-0.001115	0.002562	0.005525	0.004618	0.000686	0.005175	-0.000775	0.001551	-0.002367	0.005033	-0.000692	0.012411	0.008588	0.003285	-0.00028	0.006898	-0.000837	0.00087	0.00699	0.001165	-0.001319	-0.002026	-2.1e-05	-0.000682	0.003536	-0.005253	-0.001846
158	-0.0015	0.000648	0.000698	0.001158	0.001338	0.000178	0.007713	0.003456	0.00266	-0.00126	-0.000236	-0.001834	0.000987	2.8e-05	-0.001785	0.00268	0.002425	-0.002646	0.001431	0.001248	-0.001308	-0.0023	-0.000995	0.003791	0.006859	0.007046	0.001732	0.002951	-0.000553	0.003057	-0.003068	0.005076	-0.000856	0.014274	0.003789	0.000944	0.003063	0.010093	-0.00153	0.002294	0.002755	0.00261	-0.001489	-0.002009	-0.000959	-0.002329	0.002098	-0.002869	-0.001671
159	0.001097	-0.00016	0.000422	0.001468	0.00016	0.00018	0.009465	0.005835	0.004952	-0.000322	0.000105	-0.001089	0.000161	-0.000267	0.00013	0.001582	0.001306	-0.001613	0.00056	0.001002	-9e-06	-0.000689	-0.001447	0.003474	0.00235	0.003546	0.000876	0.002551	0.001907	-0.001355	0.000693	-0.000516	-0.000404	0.010153	0.004934	0.00204	0.001042	0.010695	-0.001822	0.001845	0.001527	0.000667	-0.000448	-0.000755	-0.000519	0.000149	0.002058	8.5e-05	0.001078
160	0.001671	0.000576	-0.000559	0.002083	-7.4e-05	0.000348	0.008511	0.006343	0.005165	-0.000441	3.5e-05	-0.00019	0.000683	-0.000173	2e-05	0.001047	0.001192	-0.000938	0.001145	0.000881	0.000964	-0.000683	-0.001485	0.003045	0.003331	0.002836	0.000698	0.002223	0.001745	-0.000833	0.001068	0.000255	0.000696	0.009092	0.004099	0.002001	0.000967	0.010918	-0.001796	-0.000299	0.000659	-0.000339	-0.0004	0.000422	0.000393	-6.1e-05	0.001938	-0.000123	0.001113
161	0.001515	0.000495	-0.000467	0.002483	-0.000103	0.000397	0.008642	0.006098	0.00574	-0.000164	0.000225	-0.000318	0.000698	-0.000267	0.000497	0.001297	0.00107	-0.000606	0.000887	0.001304	0.001528	-0.000766	-0.001274	0.003161	0.003202	0.002565	0.000836	0.002337	0.00213	-0.000553	0.001394	-0.000124	0.000453	0.008477	0.00388	0.002082	0.000724	0.010727	-0.001538	-0.000248	0.00094	-0.000171	-0.000104	0.000645	0.000318	0.000462	0.001862	0.00054	0.001152
162	0.001927	0.000284	-0.001375	0.002997	0.000467	0.00051	0.007509	0.006118	0.006777	-0.000184	9.8e-05	0.000457	0.000701	-0.000176	0.000956	0.000703	0.000895	0.000847	0.001436	0.001719	0.002155	-0.000382	-0.000584	0.00265	0.005292	0.002902	0.000441	0.002877	0.000756	0.000735	0.001773	0.00067	-0.000495	0.008201	0.002927	0.001768	0.000576	0.01154	-0.001073	-0.001332	0.001508	-0.000227	-0.000424	0.002073	0.000924	0.000171	0.000857	0.000252	0.00038
163	0.001982	-0.000941	-0.000711	0.002863	0.001318	0.000721	0.00765	0.005357	0.007757	-9.6e-05	0.000206	-0.000245	-0.0002	-0.000746	0.001334	0.00143	0.000532	0.000832	0.000367	0.001928	0.002027	0.000715	0.000225	0.002643	0.005972	0.004407	0.00113	0.003985	-5.4e-05	0.000691	0.00253	0.000631	-0.002164	0.008182	0.003205	0.001125	0.000377	0.011517	-0.000686	0.000348	0.002564	0.00104	-0.000892	0.001836	0.000291	0.000452	-0.000184	0.000734	-4.4e-05
164	0.001163	-0.001203	-0.000224	0.003031	0.001229	0.000758	0.007754	0.005195	0.006305	-0.000389	8.7e-05	-0.000766	-0.000319	-0.00062	-0.000265	0.001177	0.001011	0.000896	0.000285	0.0009	0.001128	0.001587	-0.000108	0.002074	0.005002	0.003091	0.000161	0.004211	5.5e-05	0.000628	0.000907	0.000695	-0.001145	0.008217	0.003526	0.001246	0.000494	0.010982	-0.001203	-3.1e-05	0.002416	0.000506	-0.000766	0.001624	0.000747	0.000545	0.000606	0.000548	0.000154
165	-0.00032	0.000296	0.001923	0.002875	0.000801	0.001346	0.007289	0.003883	0.004954	-0.000757	0.000197	-0.000434	8.1e-05	-0.000574	-0.001197	0.002138	0.001413	5.5e-05	-0.000132	8.3e-05	0.00062	0.002266	-0.00069	0.00199	0.003291	0.002343	0.00048	0.003256	0.00162	0.002661	-0.000644	0.000748	0.000876	0.008892	0.003018	0.001151	0.000774	0.009082	-0.001076	-0.000381	0.00196	0.001339	-0.000169	0.001901	0.000376	0.001372	0.001559	0.001988	0.000617
166	-0.000666	-0.000148	0.001969	0.002497	0.00058	0.001113	0.007755	0.004018	0.004017	-0.000344	0.000516	-0.000721	0.000353	-0.000325	-0.00098	0.002165	0.00159	0.000439	6.9e-05	0.000222	0.000791	0.001879	-0.000166	0.002291	0.002806	0.001542	-0.00069	0.002741	0.001955	0.00238	-0.001278	0.00059	0.001222	0.009433	0.002719	0.001855	0.001559	0.009765	-0.000857	-0.000386	0.002382	0.00097	0.000717	0.002426	0.000472	0.002017	0.002135	0.001809	0.000776
167	-0.001793	0.000689	0.005029	0.000138	0.000605	0.002246	0.006348	0.004702	0.003835	-0.001178	0.000394	0.00272	0.001049	0.001699	0.003053	0.003156	0.000632	-0.000311	0.002954	-0.000728	0.000701	0.001152	-0.000167	0.002536	-0.001033	0.004561	-0.001809	-0.001821	0.001852	0.00446	-0.000859	0.000111	7.4e-05	0.016714	0.003544	0.004292	0.003251	0.010395	0.00102	-0.002961	0.001953	0.001861	0.001049	0.005843	-0.001044	0.003152	0.001879	0.003527	0.000507
168	-0.003056	-0.007186	0.002468	0.005465	0.001207	0.001581	0.008519	0.007873	0.002927	0.002007	0.002413	0.000223	0.000191	0.004195	0.000245	0.005473	0.000211	0.002101	0.00198	-0.003444	-0.002343	-0.004597	-0.001415	0.003881	-0.005133	-0.001806	-0.000323	0.004357	-0.002017	-0.000899	-0.002566	0.000148	0.000204	0.012511	0.003215	0.010908	0.004025	0.010946	-1.6e-05	-0.003132	0.001793	0.003589	0.007075	0.001546	0.000408	0.00774	0.001356	-0.00636	0.00738
169	0.002575	-0.003075	0.000315	0.003191	0.001735	-0.000988	0.007905	0.007858	0.01543	0.001574	0.000306	-0.00089	-0.002147	0.005522	0.000742	0.002073	0.000952	0.004137	0.004231	-0.002669	-0.006674	-0.0051	-0.005211	0.007747	-0.004102	0.001894	0.0031	0.003467	8.9e-05	0.00515	-0.002341	-0.004367	0.001254	0.006423	0.009861	0.01832	-0.000698	0.008825	-0.003943	-0.005202	0.003732	-0.001904	0.002461	0.004654	-0.004144	0.004502	-0.000804	-0.00449	0.009646
170	-0.002531	0.000765	-0.003555	0.001979	8.3e-05	-0.00216	0.007972	0.006049	0.010782	0.000137	0.001285	0.005102	-0.001922	0.002416	-0.00735	0.000917	0.000257	0.006695	-0.00027	0.001129	-0.004865	-0.001187	-0.003652	0.002024	-0.005306	0.002848	0.004491	0.003868	-0.003452	0.006048	-0.005979	-0.000545	0.007381	0.002443	0.004705	0.012672	-0.001311	0.009668	-0.004643	-0.002017	0.005333	0.002369	-0.00182	0.000231	-0.007414	0.00411	0.000223	-0.00588	0.011474
171	0.001992	-0.002377	-0.002198	-0.000566	0.004717	3e-05	0.00759	0.004417	0.013994	-0.00177	0.001683	0.000617	-0.002368	-0.000952	-0.004503	-0.000133	0.009716	0.001332	0.004345	0.002044	-0.004698	0.001128	0.003364	0.001239	0.0001	0.005489	0.009862	0.005471	0.006436	-0.001221	0.003879	-0.005279	-0.003644	0.004607	0.005368	8.4e-05	-0.000194	0.005683	-0.007547	-0.001127	0.004096	-0.009737	-0.001965	0.002992	-0.004884	-0.001763	-6e-05	-0.006264	-0.000793
172	0.000175	0.000989	-0.00334	0.001414	0.001828	3.1e-05	0.006853	0.007389	0.004763	5.6e-05	0.001923	-0.000261	-0.001525	-0.000455	-0.000809	0.002625	0.002379	-0.001368	0.001906	0.002436	-0.000963	0.001608	0.002394	0.000561	0.005465	0.000876	0.003783	0.005204	0.001444	0.002733	0.009189	-0.001369	-0.004296	0.011075	0.000308	0.00081	0.001323	0.007476	-0.003681	7.4e-05	0.005775	-0.003081	-0.001047	0.003023	0.001585	0.001887	-0.0003	0.000873	-0.001527
173	0.000756	0.001211	-0.003518	0.001777	0.002049	0.000135	0.006853	0.007696	0.00474	0.000373	0.001972	-0.001123	-0.001559	-0.00052	0.000354	0.002508	0.002566	-0.00161	0.002361	0.002056	-0.000864	0.001287	0.003051	0.001344	0.006728	0.000423	0.003932	0.004872	0.001358	0.002841	0.01058	-0.002163	-0.005244	0.011922	0.00111	0.001046	0.001772	0.007446	-0.003397	0.000262	0.005622	-0.00367	-0.000573	0.003141	0.001637	0.001563	-0.000275	0.000773	-0.0021
[truncated: 124 more columns]

## Sheet: a, TECprobe 1mM ZMP
Transcript Length	1	2	3	4	5	6	7	8	9	10	11	12	13	14	15	16	17	18	19	20	21	22	23	24	25	26	27	28	29	30	31	32	33	34	35	36	37	38	39	40	41	42	43	44	45	46	47	48	49
20	0.000324	0.000124	-5e-06	0.000414	0.000149	0.000232	2.3e-05	3e-05	0.000737	2.1e-05	0.000373	0.00054	0.000338	0.000198	0.000345	0.000614	0.001387	7.4e-05	0.00013	0
21	0.00042	2.1e-05	-3.9e-05	0.000417	7.8e-05	0.000144	0.000266	0.000169	0.001147	-0.0002	0.000474	0.000138	0.000211	-3.4e-05	0.00052	0.00034	0.001831	0.000187	0.000167	4.3e-05	0
22	0.00073	1e-05	9e-06	0.001782	9.7e-05	0.000463	0.002008	0.000402	0.001314	-0.000272	0.000464	-3.7e-05	0.000197	-2.4e-05	0.000462	0.000236	0.00206	0.000166	0.000159	8.3e-05	6.1e-05	0
23	0.000486	4e-05	8e-05	0.001219	3.2e-05	0.000354	0.00152	0.000312	0.001964	0.000151	0.000409	-0.000317	-6.3e-05	6.4e-05	0.000338	0.000244	0.001863	0.000182	0.000131	4.2e-05	-0.000223	-1e-06	0
24	0.000801	0.000198	0.000424	0.003163	3.1e-05	0.000508	0.002403	0.000497	0.002118	0.000281	0.000424	-0.000307	-0.000104	0.000188	0.000181	0.000287	0.001642	0.000131	9.8e-05	-1e-06	-0.000324	-6.6e-05	0	0
25	0.000926	0.000276	0.00045	0.00374	0.000411	0.000526	0.002949	0.000508	0.002194	0.000197	0.000305	-0.000297	-0.000232	0.000164	0.00014	0.000383	0.001394	9.5e-05	5.7e-05	-5.7e-05	-0.000335	-5.8e-05	-5.1e-05	-2.7e-05	0
26	0.001184	0.00022	7.6e-05	0.001754	0.000728	0.000144	0.002099	0.000304	0.001382	0.000116	0.000635	0.000102	0.000254	0.000173	-0.000254	0.000513	0.000773	8.7e-05	8.3e-05	-8.3e-05	0.000236	-9.5e-05	-0.000344	0.000236	6.2e-05	0
27	0.001154	0.00021	0.000234	0.003597	0.001352	0.00071	0.011274	0.000752	0.000907	8.1e-05	0.001458	-0.000281	0.000372	4.5e-05	-9.3e-05	0.000651	0.000696	-6.8e-05	9.2e-05	-0.000233	0.000191	7.5e-05	-0.000451	0.000298	3e-06	1.5e-05	0
28	0.0012	0.000124	0.000192	0.005286	0.001501	0.000869	0.014921	0.002652	0.001852	0.000144	0.001481	-0.000362	0.000494	0.000116	0.000202	0.000713	0.000704	-6.7e-05	5.3e-05	-0.000119	0.000209	-1.2e-05	-0.000386	0.000267	0.000272	-7e-06	2.6e-05	0
29	0.001097	-4.9e-05	-2.5e-05	0.005501	0.001745	0.000432	0.00933	0.003432	0.004403	8.8e-05	0.001954	1.4e-05	0.000298	6.6e-05	0.000584	0.00139	0.000834	6.9e-05	7.7e-05	5.9e-05	0.000113	0.000191	-0.000383	0.000169	0.001232	0.000199	-4.8e-05	1.4e-05	0
30	0.001332	-0.000103	8.7e-05	0.005744	0.00189	0.001227	0.005435	0.001762	0.002943	0.000123	0.000833	0.000142	0.000137	2.5e-05	0.000301	0.001667	0.00091	9.9e-05	0.000206	0.000198	0.000263	-9.5e-05	-0.000154	0.000182	0.001883	0.000902	-4.3e-05	0.000849	1e-05	0
31	0.001241	-0.000104	4.7e-05	0.005674	0.001805	0.001303	0.017401	0.004825	0.005876	0.000353	0.001571	0.000108	-5.5e-05	-8.9e-05	0.000144	0.001678	0.000901	3.8e-05	0.000153	0.000127	0.00014	-0.000209	-0.00024	8.3e-05	0.001792	0.000821	-8.2e-05	0.000857	0.000332	3e-06	0
32	0.001226	-0.000151	0.000117	0.005539	0.001748	0.001179	0.017645	0.005345	0.005508	0.000401	0.001902	0.000174	0	-0.000156	0.000129	0.002131	0.001114	9e-06	0.000107	0.000232	4.5e-05	-0.00034	-0.000197	6.1e-05	0.001667	0.00079	-5.8e-05	0.001474	0.000333	-9.7e-05	5.7e-05	0
33	0.001017	-7.5e-05	4.4e-05	0.005173	0.001708	0.001193	0.01934	0.006546	0.009577	0.000503	0.004127	0.000876	-0.000104	-0.000258	0.000171	0.004825	0.002178	0.000138	-8.3e-05	0.000455	-0.000255	-0.000333	-0.000268	-0.000136	0.00096	0.000292	-0.000123	0.003155	0.000191	0.000106	0.000349	2.6e-05	0
34	0.000831	-0.000199	-0.000167	0.005117	0.001531	0.000985	0.019966	0.007417	0.011925	0.00077	0.004855	0.000809	0.000141	-0.000148	0.000169	0.00616	0.002771	0.000149	1.4e-05	0.000475	-0.000379	-0.000471	-0.000283	5.6e-05	0.000353	0.000242	-0.000169	0.002795	3e-05	0.000371	0.000724	0.000202	-5e-06	0
35	0.000874	-0.000117	-0.000183	0.005173	0.001756	0.001065	0.020856	0.007726	0.014562	0.000905	0.002688	0.000515	5e-05	1.7e-05	0.000791	0.010186	0.004528	0.000285	0.000346	0.000568	-5.5e-05	-0.000289	-0.000408	4.1e-05	-0.000542	0.000485	-1.5e-05	0.001941	0.000125	0.000184	0.001712	0.000332	0.000414	7.6e-05	0
36	0.000893	-0.000132	-0.000237	0.005362	0.001591	0.001001	0.020931	0.007614	0.01477	0.000925	0.005954	0.0008	0.000256	-0.000131	0.000981	0.012028	0.005153	0.000417	0.000482	0.00059	0.000152	-0.000223	-0.000583	0.000261	-0.001057	0.000287	0.000109	0.001639	6e-06	8.3e-05	0.001988	0.001127	-2.6e-05	0.001985	3.6e-05	0
37	0.000811	-2.5e-05	-0.000131	0.005337	0.001759	0.001035	0.020661	0.007583	0.014753	0.000971	0.006027	0.000714	8e-06	-8.2e-05	0.0009	0.012877	0.005591	0.000497	0.000426	0.000679	0.000149	-0.000164	-0.000585	0.000385	-0.000834	0.000114	-1.1e-05	0.001379	-0.000121	0.000112	0.001805	0.001214	-0.000193	0.002157	0.00015	5.8e-05	0
38	0.000606	-9.7e-05	-0.000128	0.005323	0.001725	0.001083	0.019994	0.007249	0.015155	0.00092	0.006125	0.000361	1.9e-05	-0.000412	0.000498	0.013514	0.006589	0.00074	0.000491	0.000738	0.000403	5.2e-05	-0.000511	0.001023	-6e-05	-0.000337	-0.000207	0.000816	4.7e-05	0.0001	0.001362	0.001688	-0.000454	0.002253	0.000217	-9e-06	0	0
39	0.00056	-2.2e-05	-0.000139	0.005376	0.001857	0.001127	0.020029	0.007301	0.015737	0.000854	0.005548	0.000442	9e-06	-0.000286	0.000413	0.014777	0.007375	0.000956	0.000697	0.0009	0.000511	0.000286	-0.000389	0.001271	0.000435	-0.000461	-0.000417	0.000389	0.000314	-0.000136	0.000828	0.001422	-0.000164	0.002087	9e-05	-3.2e-05	0.000228	0.000117	0
40	0.000741	-0.000242	-5.1e-05	0.005338	0.00174	0.00113	0.020723	0.007495	0.015812	0.000782	0.005277	0.000338	0.000136	-0.0003	0.000601	0.015236	0.007818	0.001112	0.000896	0.000905	0.000522	0.000296	-0.000367	0.00135	0.000439	-0.000301	-0.000255	0.00035	0.000226	-9.8e-05	0.000752	0.001247	-7.3e-05	0.002023	8.1e-05	9e-06	0.000125	0.001747	0.000146	0
41	0.000632	-0.000192	-0.000258	0.005019	0.001499	0.000923	0.01972	0.007145	0.014481	0.000814	0.004006	0.000159	5.9e-05	-0.000133	0.000611	0.0149	0.007327	0.001161	0.000612	0.000885	0.000587	0.00024	-0.000336	0.002196	0.000731	0.000732	-0.000278	0.000958	0.000452	-0.000677	0.000255	0.000382	7.9e-05	0.001277	0.00019	0.000366	4.7e-05	0.003243	4.6e-05	4e-06	0
42	0.000607	-0.000343	-0.000125	0.004967	0.001307	0.000838	0.0195	0.007099	0.013719	0.000886	0.00346	-3e-06	-3.2e-05	-0.000248	0.000535	0.014384	0.007641	0.001191	0.000587	0.000707	0.000916	0.000233	-0.000323	0.00278	0.001369	0.002133	-7.8e-05	0.001825	0.000543	-0.000624	0.000524	0.000191	-0.000291	0.001252	-1e-06	0.000541	-4.7e-05	0.002654	-0.000286	-0.000373	0.000165	0
43	0.000511	-0.000238	-0.000289	0.004985	0.001295	0.001054	0.01905	0.007089	0.013191	0.000739	0.003389	0.000101	-0.000171	-0.000254	0.00037	0.014158	0.007691	0.001118	0.000527	0.000794	0.000813	0.000407	-0.000453	0.002918	0.001451	0.002705	-0.000112	0.002148	0.000852	-0.000876	0.000499	-0.000258	-0.00033	0.00138	6.7e-05	0.000661	-0.000133	0.002572	-3.1e-05	-0.000467	0.00143	1.2e-05	0
44	0.000555	-0.000385	-6.8e-05	0.004944	0.000872	0.000962	0.01881	0.006738	0.012209	0.000674	0.003193	-0.000383	-0.000191	-0.00025	9.5e-05	0.013729	0.008305	0.001411	0.000751	0.000965	0.00029	0.000547	-0.000377	0.002776	0.001856	0.003982	0.000476	0.002253	0.000262	-0.000521	0.00098	-0.000806	-0.000518	0.001191	-1.3e-05	0.000931	-0.00031	0.002106	-0.000237	0.000401	0.00384	0.000151	0.000104	0
45	0.00075	-0.00031	3.3e-05	0.004953	0.001263	0.000807	0.019195	0.00686	0.012619	0.000712	0.003303	-0.000291	-0.000162	-0.000117	-6.7e-05	0.013815	0.008455	0.001492	0.000672	0.001088	0.000187	0.000583	-9.9e-05	0.002455	0.001822	0.003595	0.00072	0.001661	0.000438	5.1e-05	0.000645	-0.000471	-0.000694	0.000635	-4.1e-05	0.00032	-8.5e-05	0.002496	0.000407	0.001134	0.004959	6.8e-05	0.001193	-3.7e-05	0
46	0.000735	-0.000363	5.9e-05	0.004866	0.001245	0.000455	0.019096	0.006747	0.01251	0.00096	0.002932	-0.000503	-6.3e-05	-7.2e-05	0.000235	0.013693	0.009006	0.001583	0.00102	0.00094	0.000205	0.000766	0.000505	0.002476	0.002794	0.003854	0.000947	0.001297	0.000915	0.000496	0.000777	0.000262	-0.0005	0.000211	7.8e-05	0.000547	0.000243	0.00238	0.000362	0.001583	0.004872	-0.000148	0.001679	-0.000131	1.2e-05	0
47	0.000563	-0.000265	0.000115	0.005077	0.000931	0.000618	0.01904	0.006603	0.012326	0.000719	0.00329	-8.1e-05	6.3e-05	-0.000128	0.000501	0.013982	0.009192	0.00173	0.001055	0.001003	0.000588	0.000362	0.0002	0.002509	0.002992	0.004606	0.001514	0.001869	0.001694	0.000583	0.001207	0.000625	-0.000789	0.000647	0.00089	0.000681	0.000463	0.002827	0.000451	0.001021	0.004393	-7e-05	0.001503	-5.1e-05	-0.000162	5.2e-05	0
48	0.000212	-0.000565	-0.000222	0.005061	0.000691	0.000489	0.017456	0.006131	0.011528	0.000589	0.003138	0.000102	0	-0.000154	0.000316	0.015242	0.009038	0.001654	0.001309	0.001333	0.001665	0.000132	-0.000192	0.002053	0.001658	0.004807	0.000726	0.001833	0.002025	0.00026	0.002673	0.000353	0.000436	0.001555	9.2e-05	-0.00026	-6.5e-05	0.002547	0.000205	0.000175	0.002988	0.000253	0.001222	0.000605	-0.000229	0.000568	-6e-06	0
49	0.000295	-0.000455	-0.000293	0.005236	0.000629	0.000588	0.018296	0.006312	0.01189	0.000606	0.003131	0.000312	-1.8e-05	-0.000202	0.000182	0.015382	0.008921	0.001679	0.001054	0.001406	0.002126	-7.9e-05	-0.000519	0.002291	0.00132	0.005563	0.000971	0.00226	0.001956	-0.000189	0.003116	0.000767	9.5e-05	0.001733	-0.000202	-0.000947	-0.000104	0.002652	0.000226	0.000108	0.002695	0.000472	0.001487	0.000836	-0.000418	0.000563	8.9e-05	9.6e-05	0
50	0.000446	-0.000824	-0.00047	0.004885	0.001041	0.000484	0.01709	0.006423	0.012241	0.000415	0.002849	6.9e-05	-0.000472	-0.000124	-4.6e-05	0.015378	0.00885	0.001519	0.000872	0.001348	0.001803	-4.5e-05	-0.000413	0.002242	0.00062	0.005647	0.000929	0.002083	0.001956	-0.000371	0.003726	0.001138	8.9e-05	0.002455	-0.000871	-0.001452	-0.000219	0.002559	-0.000226	-5.6e-05	0.002905	0.000421	0.001645	0.001067	0.00037	0.000612	-0.000136	-0.000366	6.2e-05
51	0.001115	-0.000407	-0.00023	0.004658	0.001393	-5.8e-05	0.015441	0.005722	0.011589	-4.1e-05	0.002562	-0.000377	-0.001044	2.4e-05	-0.000368	0.012651	0.008935	0.001462	0.000687	0.000816	0.000737	-9.6e-05	-0.001267	0.002429	0.001972	0.006108	0.002274	0.002573	0.001919	-0.0011	0.005628	0.002981	-0.001056	0.006793	0.001337	-0.000367	-0.00059	0.003544	-0.001129	-0.001395	0.003042	0.000361	0.001639	0.000876	0.000629	0.000287	6.9e-05	-0.000127	-0.000291
52	0.000893	-0.000671	0.000321	0.004414	0.001227	-0.000141	0.015749	0.005868	0.011934	7.4e-05	0.002624	-0.0002	-0.001342	-6.9e-05	-3.2e-05	0.012699	0.008815	0.001845	0.001	0.000948	0.000311	-0.000397	-0.000938	0.002231	0.002465	0.006406	0.00191	0.002155	0.002093	-0.002089	0.005907	0.002961	0.000116	0.006747	0.001385	0.000613	-0.000552	0.003595	-0.001764	-0.001667	0.003278	-0.000879	0.00158	0.000294	0.000206	0.000157	-3.3e-05	0.000184	-0.000348
53	0.000991	0.000276	0.001177	0.004114	0.001327	-0.000396	0.016461	0.005193	0.010249	0.001027	0.002259	-0.000146	-0.000587	-0.000197	0.000146	0.012069	0.008714	0.002117	0.001612	0.000945	0.000817	0.001017	-0.001285	0.002157	0.004827	0.006847	1e-05	0.00241	0.001342	-0.001425	0.005593	0.004074	-0.001335	0.007726	0.002456	0.001361	-0.00048	0.004071	-0.000724	-0.002629	0.004085	-0.000788	0.001296	-0.001582	-0.000391	0.000361	0.000485	0.000658	-0.000443
54	0.001704	5.7e-05	-0.000257	0.003322	0.001096	0.000164	0.014951	0.004815	0.009243	0.000932	0.002574	-0.001682	0.000487	0.000137	0.00038	0.013138	0.008542	0.002276	0.001179	0.000684	0.000886	-0.000449	-0.000511	0.00278	0.003513	0.005514	0.000995	0.00396	0.002089	-0.002513	0.004924	0.004812	-0.001059	0.006003	0.001653	0.001002	0.000509	0.003963	0.00013	-0.001039	0.005311	-0.001239	0.001965	-0.00011	-0.000143	0.000276	0.000402	0.000724	-0.00076
55	0.001549	0.000251	-0.00047	0.003501	0.001224	-9e-06	0.014961	0.005066	0.008994	0.000596	0.002734	-0.002013	0.000712	4.4e-05	0.000195	0.013046	0.008678	0.002014	0.000789	0.000975	0.001316	-0.000365	-0.000641	0.002758	0.003639	0.005258	0.001192	0.004453	0.002644	-0.00144	0.00485	0.005413	-0.00064	0.006432	0.001781	0.000596	0.000714	0.004431	0.00037	-0.001129	0.004964	-0.000991	0.002313	0.000249	0.000296	0.000147	0.000659	0.00117	-0.00054
56	0.001022	0.000474	-0.000543	0.003653	0.001027	0.000465	0.013667	0.005086	0.009428	0.000455	0.002824	-0.001803	-0.000216	-8.6e-05	0.000384	0.014826	0.009077	0.001743	0.000157	0.000722	0.000694	-0.000427	-0.000169	0.002678	0.002835	0.006171	0.000875	0.004419	0.003116	-0.00167	0.004197	0.002842	-0.000503	0.006934	0.002029	0.001131	0.000569	0.005992	-0.000405	-0.000945	0.003993	-0.001391	0.002179	0.000373	0.000385	-0.00021	0.001018	0.000298	-0.000692
57	0.000507	0.000249	-0.00043	0.003698	0.001109	0.001178	0.014008	0.005265	0.009105	0.000219	0.002923	-0.00109	-0.000358	-0.000305	0.000219	0.015864	0.009287	0.001275	6.7e-05	0.000621	0.000404	-3.9e-05	-0.0003	0.002169	0.002815	0.006636	0.000618	0.004086	0.003941	-0.001429	0.003398	0.001006	-0.000688	0.00738	0.003041	0.001185	0.000186	0.008219	-0.000395	-0.001155	0.003364	-0.001587	0.002055	0.00035	0.000814	0.000268	0.00123	0.000333	-0.000421
58	0.000573	0.000351	-0.000405	0.003749	0.001065	0.001297	0.013584	0.005223	0.009316	0.000356	0.003049	-0.000762	-0.000573	-0.000268	0.000362	0.01638	0.009325	0.001174	7.7e-05	0.000624	0.000159	-1e-05	-0.000537	0.002228	0.002709	0.006734	0.00052	0.00415	0.003876	-0.001316	0.003287	0.000448	-0.000686	0.007745	0.003242	0.001169	0.000126	0.008467	-0.0008	-0.001137	0.003421	-0.001317	0.001882	0.000384	0.000715	0.000421	0.000979	-2.6e-05	-0.000559
59	0.001118	-7.9e-05	-0.000397	0.003852	0.001346	0.001754	0.014165	0.004692	0.008451	0.000385	0.003218	-0.000371	-0.000113	-0.000243	0	0.015694	0.008885	0.000909	0.000822	0.00079	0.000581	1e-05	-0.001058	0.001974	0.002863	0.006332	0.000782	0.004028	0.004406	-0.001153	0.002872	0.000363	-0.000397	0.008258	0.004724	0.000202	-0.000275	0.010167	-0.00098	-0.001698	0.003455	-0.001371	0.00174	0.000954	0.001084	0.001455	0.000667	0.001472	-0.000586
60	0.000964	1.3e-05	-0.000575	0.003574	0.001288	0.000687	0.010825	0.003925	0.00783	0.001193	0.002623	0.000798	-0.000721	-0.000149	0.000777	0.014043	0.008431	0.001169	0.000905	0.001499	5.1e-05	-0.000358	-0.000854	0.002319	0.003094	0.00666	0.000781	0.005631	0.004432	-0.000417	0.001881	-0.000267	-0.000371	0.009325	0.002578	0.001123	0.000334	0.012864	-9e-05	-0.000368	0.002896	-0.000468	0.002671	0.000873	0.002227	0.000911	0.000165	0.000252	-0.001274
61	0.001101	0.000215	-0.000334	0.003184	0.001389	0.000705	0.010501	0.004026	0.008066	0.00118	0.002661	-0.000186	-0.000503	-0.000194	0.000731	0.013763	0.008281	0.001648	0.000981	0.001437	0.000144	-0.000318	-0.000208	0.002147	0.003384	0.006954	0.001284	0.006062	0.004535	-0.000508	0.001348	-0.000496	-0.000288	0.008298	0.003241	0.001299	0.000246	0.013538	0.000416	0.000109	0.002531	-0.000511	0.002493	0.00094	0.002938	0.001169	0.00042	0.00047	-0.000539
62	0.000739	-1.4e-05	-0.000323	0.003233	0.001163	0.000562	0.010252	0.003993	0.008163	0.000844	0.002939	-0.000542	3.3e-05	-0.000269	0.00074	0.013338	0.008004	0.00148	0.000849	0.001143	0.000528	-0.000169	-0.000309	0.001909	0.00292	0.00655	0.001003	0.006107	0.004452	-0.000774	0.000541	-9.9e-05	-0.000363	0.008286	0.004127	0.001403	0.000167	0.014509	-0.000278	1.7e-05	0.002892	0.000243	0.002888	0.001218	0.003554	0.001642	0.001311	-0.000429	0.000216
63	0.001033	-0.00015	0.000149	0.003385	0.001224	0.000549	0.010072	0.003812	0.008155	0.00057	0.003293	-0.001238	7.4e-05	-0.000298	0.000702	0.013017	0.007804	0.001173	0.000167	0.0007	0.000773	-9.1e-05	5e-05	0.001609	0.002608	0.006536	0.000988	0.006482	0.004459	-0.00061	0.000582	-0.000155	-0.000944	0.00784	0.004289	0.001467	0.000212	0.015026	-0.000599	0.00017	0.003195	0.000481	0.002429	0.001936	0.004698	0.00203	0.001375	0.000626	0.00208
64	0.000977	-0.000241	0.000156	0.003457	0.001051	0.000539	0.009903	0.003748	0.008143	0.000565	0.003118	-0.000931	0.000158	-0.000187	0.000666	0.012773	0.007906	0.001033	-7.5e-05	0.000723	0.000969	9.5e-05	-0.000214	0.001735	0.002506	0.006325	0.000708	0.006147	0.004371	-0.000759	0.000801	-4e-06	-0.001217	0.008145	0.004099	0.001478	0.000298	0.015282	-0.00075	2.4e-05	0.003328	0.000378	0.002342	0.002199	0.004546	0.001917	0.00131	0.000834	0.002186
65	0.001055	-0.000353	0.000166	0.003717	0.00091	0.000511	0.010019	0.004007	0.00757	0.00047	0.003139	-0.00085	-7.3e-05	-0.000241	0.000546	0.012662	0.00766	0.001106	-0.000322	0.000581	0.000927	1.7e-05	-0.000488	0.001582	0.00246	0.006416	0.000649	0.005683	0.004601	-0.000702	0.001156	-0.000405	-0.001323	0.007775	0.004267	0.001455	0.000747	0.015535	-0.000631	-0.000325	0.003197	-0.000343	0.001859	0.00206	0.004304	0.001869	0.001924	0.001338	0.003086
66	0.001154	-0.00012	-0.000173	0.003648	0.000508	0.000944	0.010348	0.004077	0.007143	0.000444	0.00283	-0.00056	0.000118	-0.000202	0.000363	0.0125	0.007173	0.001348	-4.8e-05	0.000396	0.001277	0.000425	-0.000735	0.001674	0.002363	0.006188	0.000816	0.005027	0.004183	-0.00117	0.000928	0.000106	-0.000877	0.007788	0.005495	0.000831	0.000725	0.016294	-0.000643	-0.000606	0.00329	-0.000279	0.002296	0.002315	0.004548	0.002195	0.00316	0.000819	0.003966
67	0.00098	-0.000198	-4e-06	0.003815	0.000518	0.000999	0.011005	0.004291	0.007607	0.000358	0.00296	-0.000456	-7.6e-05	-0.000296	0.000191	0.012309	0.006768	0.00114	0.000475	0.000421	0.001051	0.000252	-0.000471	0.001573	0.002354	0.006476	0.00076	0.005084	0.003911	-0.000895	0.000602	0.000107	-0.000571	0.007837	0.005307	0.001352	0.000683	0.016447	-0.000708	-0.000383	0.003428	-0.000317	0.002384	0.002019	0.004487	0.002341	0.003648	0.000636	0.004557
68	0.000978	-0.000108	-0.00023	0.003427	0.000489	0.001159	0.012058	0.004333	0.008434	0.000664	0.00238	-0.000597	-0.000496	-6.9e-05	-0.000255	0.011572	0.00632	0.000978	0.000773	0.000544	0.000954	0.000139	-0.000161	0.001889	0.002224	0.006135	0.000808	0.004996	0.003404	-0.000379	0.000671	-0.000218	-7.9e-05	0.008069	0.004941	0.001434	0.000228	0.015304	-0.000754	-0.000289	0.003202	0.000232	0.002171	0.002293	0.005106	0.00235	0.003419	0.000413	0.00557
69	0.0008	-0.000253	2e-05	0.003427	0.000595	0.000921	0.012476	0.004491	0.00893	0.000534	0.002333	-0.000458	-0.000502	-0.000125	-0.000402	0.010911	0.006091	0.00076	0.00077	0.000705	0.000906	-0.000167	-7.9e-05	0.0019	0.001997	0.00632	0.000493	0.004876	0.003351	0.00012	0.000778	-0.000517	2.4e-05	0.007856	0.004502	0.001777	0.000187	0.014838	-0.001188	-0.000305	0.002989	-0.000115	0.001827	0.002044	0.004965	0.002341	0.003497	0.000429	0.005985
70	0.000971	-0.00034	-0.000223	0.003376	0.000991	0.000886	0.013853	0.004709	0.008895	0.000732	0.002202	-0.000938	-0.00032	-0.00015	-0.000191	0.01045	0.0056	0.000875	0.000501	0.00063	0.00128	-0.000389	-4.6e-05	0.00185	0.002056	0.00589	0.000368	0.004953	0.00395	5.5e-05	0.001398	-0.000178	0.000283	0.007764	0.004952	0.001107	0.000357	0.013776	-0.000896	-0.000556	0.003077	3e-06	0.001755	0.002381	0.005172	0.002452	0.003239	0.000365	0.006042
71	0.00069	-0.000702	0.000515	0.004117	0.00173	0.001137	0.017858	0.00576	0.00999	0.000238	0.002014	-0.001393	0.000514	-0.000806	0.000473	0.008417	0.004341	0.001215	0.000358	0.00044	0.001312	-2.7e-05	0.000304	0.001481	0.00248	0.005381	-0.000493	0.004924	0.003316	0.000862	0.001801	0.001946	-0.000416	0.006806	0.004334	0.000305	0.000865	0.013011	-6.9e-05	-0.001168	0.003102	-0.000399	0.001811	0.002285	0.00491	0.002439	0.00319	-0.000594	0.005165
72	0.000847	-0.000376	-7.7e-05	0.004194	0.002107	0.001389	0.019284	0.006897	0.010103	0.000188	0.00198	-0.000763	0.000404	-0.00061	0.000497	0.008014	0.00406	0.00102	0.000622	0.00049	0.001071	0.000494	-7.4e-05	0.001591	0.003521	0.004225	-0.000349	0.004579	0.003108	0.000657	0.001421	0.001542	-8.5e-05	0.006984	0.004252	0.001067	0.001022	0.012393	0.000139	-0.001153	0.003165	0.000249	0.001973	0.002898	0.004604	0.002022	0.002758	-4.8e-05	0.004955
73	0.000769	-0.000404	-0.000183	0.004211	0.001904	0.001745	0.019502	0.007716	0.010571	-0.000143	0.001406	-0.000114	0.000362	-0.000361	7.3e-05	0.006073	0.004157	0.001049	0.000557	0.000356	0.000744	0.000812	-0.000148	0.002032	0.002922	0.003372	8.5e-05	0.004019	0.00243	0.001149	0.001644	0.001175	0.000433	0.006565	0.003898	0.00146	0.000745	0.012249	-6e-06	-0.001459	0.002941	0.000263	0.001858	0.002852	0.004488	0.001918	0.0022	-0.000332	0.00374
74	0.001005	-0.000477	-0.000357	0.003919	0.001755	0.001315	0.018208	0.007672	0.009034	-0.000381	0.001843	-3.5e-05	0.000561	-9.6e-05	0.000189	0.006854	0.00436	0.000779	0.000525	0.000612	0.000101	0.000103	-8.1e-05	0.002285	0.003158	0.004312	0.000883	0.004052	0.002888	0.000568	0.001799	0.001478	0.001354	0.007515	0.004529	0.001838	0.000852	0.013031	2e-05	-0.001071	0.003388	-0.000216	0.002126	0.002731	0.004076	0.001872	0.001817	7.1e-05	0.003936
75	0.001207	-0.000554	-0.000524	0.004228	0.001048	0.001142	0.016167	0.007007	0.010766	-1.2e-05	0.001666	-0.000341	-2.6e-05	0.000131	-0.000124	0.006763	0.004737	0.000697	0.000455	0.000561	5.5e-05	-0.000621	0.000513	0.002369	0.002262	0.003956	0.001179	0.004228	0.002837	0.001599	0.002441	0.002193	0.001299	0.008006	0.004568	0.00161	0.000766	0.012242	0.000218	-0.00041	0.003229	-0.000802	0.001633	0.001663	0.003613	0.002064	0.0015	-0.000117	0.003147
76	0.001207	-0.000188	-0.000303	0.004416	0.000922	0.001024	0.016211	0.007078	0.010927	-0.00014	0.001696	-0.000458	0.000126	-0.000131	-0.00023	0.006913	0.004157	0.000654	0.000147	0.000702	-0.000335	-0.000773	0.000744	0.002111	0.002609	0.004132	0.000839	0.003947	0.002584	0.001967	0.00248	0.002627	0.000639	0.007618	0.004546	0.001804	0.00067	0.011458	0.000507	-0.000178	0.002918	-0.00112	0.001066	0.001577	0.00307	0.001303	0.001636	0.000263	0.002656
77	0.001071	0.000286	-0.000415	0.004826	0.000932	0.001148	0.016016	0.007153	0.012442	0.00029	0.001197	-0.000819	-0.000429	-5.7e-05	-0.000766	0.005694	0.003353	0.000253	-0.00013	0.000636	9.5e-05	-0.000203	0.000453	0.002228	0.002704	0.003048	0.000266	0.003818	0.00251	0.001394	0.002891	0.003042	0.000226	0.007374	0.004808	0.0014	0.000142	0.009811	-0.000123	0.000184	0.002111	-0.000598	0.000723	0.001243	0.001907	0.000984	0.001986	0.001116	0.002055
78	0.000869	-0.000176	0.000105	0.004627	0.000942	0.000917	0.01719	0.00755	0.011053	0.000317	0.001014	-0.000955	-0.000282	-0.000181	-0.000634	0.003783	0.001891	0.000111	-0.000287	0.000666	-0.000251	0.000274	-2.1e-05	0.002477	0.003638	0.004237	0.000392	0.003238	0.002263	-5.5e-05	0.002977	0.002997	-6.2e-05	0.007211	0.004335	0.001377	-0.000476	0.009693	-0.000509	1.7e-05	0.001911	4e-05	0.000502	0.000948	0.00136	0.0002	0.002281	0.001003	0.001391
79	0.000625	-0.000922	-3.3e-05	0.005038	0.001151	0.000539	0.017174	0.007407	0.010946	0.000615	0.00092	-0.001123	-4.4e-05	0.000148	-0.00045	0.002984	0.001817	-8.8e-05	-0.000223	0.000463	0.000145	0.000723	-0.000667	0.002826	0.004198	0.00392	0.000604	0.003512	0.00243	-0.00052	0.002805	0.002637	0.000344	0.00794	0.003697	0.0009	-0.000448	0.009723	-0.000165	4.4e-05	0.001778	0.000545	0.00111	0.000673	0.000989	0.000527	0.001798	0.001161	0.001789
80	-9.5e-05	-0.001295	0.00012	0.004289	0.000786	-3e-05	0.016754	0.006869	0.009911	0.00034	0.000845	-0.000297	-0.000188	0.000127	-0.000119	0.001736	0.001742	-2.4e-05	0.000161	0.000605	0.000386	0.00019	-0.00094	0.003174	0.004305	0.004178	0.000904	0.003206	0.002366	0.000639	0.002216	0.001219	-0.000405	0.008314	0.003344	0.001428	5.9e-05	0.010383	4.6e-05	-3e-05	0.002255	0.000547	0.001237	0.00047	0.001722	0.000391	0.001415	-0.000342	0.001695
81	-0.000402	-4.1e-05	-0.000133	0.004145	0.00107	-8.5e-05	0.014622	0.006187	0.009141	0.00066	0.000538	-0.0006	0.000168	9.8e-05	-0.000265	0.001662	0.001716	-0.000362	0.000134	0.000557	0.00095	0.000579	-0.000557	0.003574	0.003403	0.002708	0.000899	0.002842	0.00195	0.001128	0.002457	0.001556	-0.000242	0.008416	0.003196	0.001737	2.2e-05	0.010823	0.000534	-0.000271	0.002705	0.000531	0.001243	0.001301	0.000335	-0.00015	0.000895	-0.000543	0.001924
82	0.000282	3.3e-05	-0.000416	0.004669	0.000798	9e-06	0.014756	0.005644	0.009037	0.000215	0.000581	-0.000346	-0.000323	5.2e-05	-0.000517	0.00163	0.001168	0.000158	7.8e-05	0.000899	0.000601	0.000471	-0.000309	0.003439	0.003512	0.002759	0.000619	0.003202	0.001762	0.001087	0.001859	0.002143	-0.001287	0.008168	0.003665	0.001666	-0.000104	0.011315	0.000286	-0.000778	0.002656	0.00073	0.00115	0.001208	0.000709	0.000326	0.001022	0.000218	0.001161
83	0.000792	0.000398	-2.8e-05	0.004684	0.000992	0.000465	0.014299	0.005356	0.008674	0.000605	0.00046	-0.000201	7.2e-05	-8.3e-05	-0.000283	0.001724	0.000972	0.000545	-0.000215	0.000852	0.000658	0.000698	0.000324	0.00315	0.003233	0.002795	0.000809	0.003152	0.001876	6.9e-05	0.001451	0.001995	-0.000481	0.008631	0.00386	0.001374	-0.000389	0.011903	-1.4e-05	-0.001083	0.002269	0.000123	0.001241	0.001233	0.000366	0.000351	0.00136	0.00069	0.000657
84	0.000899	1.7e-05	-5.5e-05	0.004678	0.000687	0.000587	0.014556	0.005752	0.008765	0.000288	0.000665	7.4e-05	5.2e-05	-0.000167	-0.000213	0.00189	0.00096	0.000732	-0.000324	0.000872	8.7e-05	0.000397	0.000571	0.002993	0.00361	0.003252	0.000523	0.003433	0.002551	-1e-06	0.000999	0.001705	-0.000244	0.008188	0.004532	0.001292	-0.000165	0.011928	-0.000116	-0.000804	0.001917	-7e-05	0.001339	0.001104	0.000414	0.00075	0.00143	0.000987	0.000635
85	0.000731	-0.000153	0.000231	0.004017	0.000871	0.000795	0.014207	0.00596	0.008607	0.000219	0.000858	-0.000194	4.7e-05	-0.00014	8.9e-05	0.002034	0.001056	0.000797	-0.000213	0.000861	-0.000245	0.000187	0.000692	0.003097	0.002989	0.003942	0.000454	0.003182	0.002314	-0.000525	0.000751	0.001605	0.000643	0.008543	0.004777	0.000966	9e-06	0.011436	-0.000377	-0.000691	0.001956	-1.8e-05	0.001373	0.001034	0.000496	0.000965	0.001484	0.000354	0.000294
86	0.000699	-7.3e-05	0.000181	0.003651	0.000564	0.000869	0.013566	0.005911	0.008406	-0.000344	0.00086	-0.000293	8.7e-05	-0.0002	9.2e-05	0.00201	0.000961	0.000393	-3.8e-05	0.001034	-0.000517	-5.7e-05	0.00092	0.003244	0.003394	0.004166	0.000626	0.003265	0.002404	9.3e-05	0.000767	0.00156	0.000565	0.008255	0.004956	0.00109	0.000492	0.011354	-0.000338	-0.000315	0.002222	-0.000271	0.001499	0.001173	0.000775	0.001174	0.001491	-0.000235	-3.6e-05
87	0.0008	-4.3e-05	0.000616	0.003251	0.000605	0.001006	0.01276	0.005195	0.007982	-0.000454	0.001024	-0.000599	9.7e-05	-0.000105	9e-05	0.0014	0.00097	0.000281	0.000335	0.001481	0.00019	5.2e-05	0.000345	0.003366	0.003196	0.004408	0.000314	0.003195	0.001518	-6.2e-05	0.000938	0.001874	0.000244	0.009001	0.004966	0.000527	0.000223	0.011777	-0.000715	-0.000342	0.001952	0.000426	0.001158	0.001137	0.001459	0.00097	0.00123	-0.000443	-0.000377
88	0.001418	0.000531	0.000948	0.0033	0.00014	0.001122	0.011581	0.004568	0.008193	-0.000444	0.000891	-0.000149	0.000192	-9.6e-05	0.000193	0.001237	0.00108	-0.000323	0.000304	0.001741	0.000465	-0.000162	0.000282	0.002962	0.004279	0.003684	0.000547	0.003066	0.001674	0.000745	0.001602	0.002021	-0.000571	0.009171	0.005005	0.001016	-6.5e-05	0.012597	-0.000896	0.000256	0.001783	0.000136	0.001186	0.000965	0.001373	0.000655	0.001353	-0.000136	-3.9e-05
89	0.001479	0.000221	0.000768	0.003232	0.000463	0.000881	0.011298	0.004144	0.007884	0.00013	0.001232	-0.000229	-0.000156	0.000354	-0.000238	0.001442	0.001214	-0.000197	0.000613	0.001901	0.00066	-0.000206	-0.000432	0.003382	0.003691	0.00422	0.000139	0.00307	0.001702	0.000251	0.001687	0.00082	0.000384	0.010152	0.005425	0.001183	-0.000298	0.012736	-0.000979	-9.3e-05	0.001707	0.000825	0.000528	0.000482	0.00114	0.001088	0.000876	-0.000856	0.000187
90	0.001556	0.000703	0.000431	0.003285	0.00065	0.000875	0.011577	0.004231	0.008498	0.000412	0.000874	-1.1e-05	-0.000303	0.000449	-0.000551	0.002852	0.001305	-0.000269	0.000424	0.001861	-0.000177	-0.000109	-0.000194	0.003629	0.00372	0.003814	0.000541	0.003091	0.002279	0.000344	0.001966	0.00022	0.000711	0.010463	0.005724	0.001652	-0.000127	0.012231	-0.000898	-0.00019	0.002096	0.000349	0.000669	0.000415	0.000637	0.001845	0.001395	-0.001046	0.000271
91	0.001228	0.000666	0.000569	0.003032	0.000854	0.000768	0.012688	0.005012	0.007919	0.000346	0.001088	-0.000598	-0.000341	7e-05	-0.000734	0.002105	0.001232	-3.7e-05	0.000224	0.001544	0.000782	0.000335	0.000214	0.003943	0.003262	0.004303	0.00047	0.003844	0.002437	-0.001042	0.001717	-0.000193	0.000394	0.01019	0.005745	0.001329	0.000534	0.012294	-0.001077	-0.000356	0.001909	0.000474	0.000622	0.000142	0.001245	0.002046	0.001224	-0.001465	0.000294
92	0.001302	0.000246	0.000519	0.003415	0.000814	0.000872	0.014718	0.006959	0.008743	-9.4e-05	0.001019	-0.000787	-9.7e-05	-0.000312	-8.1e-05	0.001549	0.00172	0.000439	6.9e-05	0.001311	0.000632	0.000876	0.001439	0.003675	0.003285	0.004319	0.000172	0.004383	0.002121	-0.001058	0.001362	0.000568	-0.000688	0.008731	0.006517	0.000186	0.001587	0.011855	-0.00015	-0.000255	0.001673	0.000844	0.000744	-0.000422	0.001588	0.001658	0.001506	-0.000652	0.000807
93	0.000904	9.8e-05	0.000254	0.003107	0.000573	0.000466	0.015374	0.007416	0.009855	0.000135	0.001036	-0.000792	-0.00013	-0.000406	-0.000296	0.002136	0.001341	6e-05	0.000175	0.001367	0.000945	-0.000253	4e-05	0.003384	0.004069	0.004453	0.000129	0.003717	0.001967	-0.000187	0.001422	0.00125	-0.000341	0.008974	0.00504	0.000593	0.000694	0.011221	-3.9e-05	-0.000539	0.002128	9.9e-05	0.000373	0.000475	0.000934	0.000461	0.000932	-0.000746	0.000798
94	0.000586	-4e-05	-0.000193	0.003276	0.000543	0.000481	0.016075	0.008071	0.009928	0.000266	0.00095	-0.000798	-2.9e-05	-0.000432	-0.000158	0.002202	0.001299	-3.7e-05	0.000199	0.001216	0.000401	1.9e-05	0.000203	0.003281	0.004255	0.004227	0.000347	0.003619	0.002158	0.000233	0.001345	0.001831	8.9e-05	0.008651	0.005142	0.00072	0.000678	0.011499	1e-06	-0.000441	0.001791	6.9e-05	0.000543	0.000374	0.000929	0.000588	0.00102	-0.000751	0.000836
95	0.000366	-0.0001	-0.000132	0.003211	0.000681	0.000714	0.016623	0.008455	0.010297	3.6e-05	0.000781	-0.000649	-5e-06	-0.000272	-0.000163	0.002028	0.00123	-0.000145	0.00019	0.001249	0.000263	-0.000133	-4.6e-05	0.003392	0.004752	0.004408	0.000699	0.003514	0.00234	0.000297	0.001542	0.001869	9.1e-05	0.008998	0.005606	0.001145	0.000495	0.011696	-0.000123	-0.000277	0.001691	-0.000237	0.000723	0.00064	0.000935	0.000865	0.000919	-0.000578	0.000697
96	8.8e-05	-0.000202	-0.000287	0.003599	0.000691	0.000734	0.017143	0.009078	0.01022	0.000141	0.00069	-0.000564	0.000297	-0.000206	-8e-06	0.00158	0.001202	-0.000196	0.000443	0.001043	-6.8e-05	0.000396	0.000479	0.003453	0.004812	0.004859	0.001285	0.003504	0.002311	0.000362	0.001452	0.002027	0.000479	0.008695	0.005723	0.001309	0.00055	0.012024	-0.000271	-0.000343	0.001489	-2.8e-05	0.000851	0.000641	0.001122	0.001155	0.001091	-0.000831	0.000546
97	0.000216	-0.000199	-2.9e-05	0.003754	0.000993	0.000931	0.016938	0.009113	0.010517	6.4e-05	0.000707	-0.000558	0.00032	-2.2e-05	-0.000174	0.001591	0.001102	-0.000294	0.00078	0.001438	0.000276	0.00028	0.000469	0.003627	0.005101	0.005438	0.001612	0.003065	0.002306	0.000204	0.001796	0.001644	-7.6e-05	0.009026	0.005491	0.001346	0.000325	0.011934	-0.000455	-0.000591	0.00167	-0.000147	0.000574	0.00098	0.001278	0.000917	0.001145	-0.000741	0.000431
98	0.000409	-0.000109	-2.5e-05	0.004495	0.00088	0.000617	0.016329	0.009145	0.010206	0.000834	0.001166	-0.001	0.000689	-0.000104	-0.000282	0.001804	0.000981	-0.00018	0.00107	0.001465	0.000773	0.000576	0.000864	0.00334	0.00388	0.005536	0.001376	0.003198	0.002099	0.000378	0.001511	0.001604	-0.000226	0.008256	0.004055	0.001225	0.000159	0.011811	-0.000656	-0.001141	0.001701	0.000139	0.000104	0.000728	0.001607	0.000439	0.001496	-0.000724	0.00032
99	0.001005	-1.2e-05	-0.000125	0.004196	0.001377	0.000923	0.016792	0.009246	0.010273	0.00027	0.001569	-0.001901	0.000162	0.00044	-0.000714	0.001895	0.000793	-0.000553	0.000682	0.001719	0.002004	9.5e-05	0.000177	0.002975	0.003777	0.004587	0.000118	0.003235	0.002708	-0.000561	0.001981	0.00153	-0.000961	0.009313	0.003513	0.001846	5.8e-05	0.012216	-0.00019	-0.001259	0.001483	-0.000232	0.000164	0.000251	0.002433	0.000151	0.001387	9.6e-05	0.000415
100	0.000781	0.000144	-0.000276	0.003938	0.00054	0.000226	0.017456	0.007969	0.009651	0.000146	0.001366	-0.001154	0.000199	0.000495	-0.000526	0.000998	0.001099	-0.000636	0.000411	0.001357	0.002304	-0.000181	-0.000474	0.002822	0.003406	0.003637	7.1e-05	0.004488	0.00254	7.2e-05	0.001236	0.001856	-0.000147	0.009169	0.002864	0.003055	0.000372	0.012488	-0.000216	-0.000737	0.001542	0.000323	0.001119	6e-06	0.001688	0.000641	0.000439	0.000124	0.000229
101	0.000945	-0.000132	0.000167	0.002906	0.000517	-7.4e-05	0.017823	0.0073	0.009734	-0.000189	0.001062	-0.000789	-0.000125	0.000114	-0.001042	0.001362	0.000819	-0.000319	0.000144	0.00172	0.001352	3.8e-05	1.8e-05	0.003649	0.004815	0.004072	-0.000171	0.00329	0.002513	-0.000839	0.001894	0.001287	-0.000199	0.00868	0.003256	0.00167	0.000246	0.011702	-3.9e-05	-0.001503	0.002007	4.1e-05	0.00139	0.000779	0.001784	0.000896	0.000113	-0.001022	0.000651
102	0.000374	0.000259	0.000362	0.003289	0.000154	-0.000186	0.016473	0.006547	0.009343	0.000332	0.00056	-0.000552	0.000167	-0.000255	-0.000349	0.001653	0.000646	0.00016	0.00017	0.001994	0.001113	0.000128	0.000101	0.004183	0.005271	0.003802	-0.000179	0.002896	0.002775	0.000172	0.001786	0.001121	-0.001165	0.007482	0.003588	0.000468	-1.2e-05	0.011761	-0.000992	-0.001537	0.001498	-0.000716	0.001315	0.000396	0.000992	0.00137	0.000145	-0.000797	0.000367
103	0.000581	0.000631	0.000743	0.003096	9.1e-05	-0.000229	0.015152	0.006529	0.009758	0.000172	0.000221	-0.000299	0.000333	-0.000431	-0.000719	0.001994	0.000877	0.000178	-0.000692	0.002106	0.00076	0.000542	-0.000187	0.004565	0.00357	0.003671	-0.001456	0.002658	0.00256	-0.000126	0.002079	0.001466	-0.000143	0.008353	0.004914	9.7e-05	-0.000568	0.010648	0.000423	-0.001296	0.001362	-0.001071	0.001168	0.000279	0.000745	0.001026	0.001174	-0.000461	0.000529
104	0.000217	0.001014	0.000189	0.003178	0.00046	0.000375	0.013433	0.006263	0.00849	0.000126	0.000487	-0.000791	0.000183	-0.000177	1.6e-05	0.001737	0.000554	-0.000322	0.000242	0.001418	0.001439	0.000113	-0.000167	0.003259	0.001399	0.002349	-0.000975	0.00271	0.001753	-0.001696	0.000734	-7.5e-05	-0.00094	0.00868	0.005502	0.001684	-0.000353	0.01044	1.3e-05	-0.00062	0.000805	-0.00033	0.00041	-9.9e-05	0.000905	0.001016	0.000771	0.000253	6.7e-05
105	0.00049	0.000323	-5.6e-05	0.002901	0.000484	0.000755	0.01275	0.006404	0.008332	0.000209	0.000749	-0.000608	-0.000326	-0.000376	-0.000288	0.001336	0.000611	-0.000422	0.000272	0.001339	0.000814	0.000371	-0.0004	0.002998	0.000788	0.001664	-0.000705	0.002313	0.001139	-0.002112	0.0012	-0.000438	-0.000669	0.008927	0.005145	0.001222	0.00013	0.010128	7.1e-05	-0.000348	0.001119	-0.000114	0.000691	0.000351	0.001147	0.000926	0.000665	-0.000262	0.000282
106	0.000452	2.5e-05	-0.000266	0.002804	0.000998	0.000795	0.012249	0.006333	0.008071	0.000215	0.000705	-0.001016	-0.000364	-9.1e-05	-9.1e-05	0.001309	0.000503	-0.000258	0.000478	0.001554	0.000818	0.000594	-0.000448	0.002463	0.000878	0.001306	-0.000648	0.002157	0.001243	-0.001966	0.000762	-0.000881	-0.001075	0.008738	0.004787	0.001477	8.1e-05	0.010345	-0.000183	-0.000258	0.000993	-0.000203	0.000403	0.000399	0.001699	0.000989	0.00063	-0.000615	0.000478
107	0.000546	-0.000586	-0.000374	0.002696	0.000919	0.000701	0.011588	0.006517	0.008209	0.0001	0.000674	-0.000938	-0.00055	-0.000134	-0.000367	0.001186	0.000591	-0.000164	0.000415	0.001506	0.000734	0.000999	-0.000648	0.002312	0.001008	0.000992	-0.000807	0.001974	0.00129	-0.001662	0.00119	-0.00031	-0.001018	0.008693	0.003996	0.000969	0.000249	0.010296	-9.9e-05	-0.000343	0.001202	-0.000449	0.000633	0.000521	0.001975	0.00076	0.000679	-0.001148	0.000765
108	0.00055	-0.000862	-0.000366	0.002683	0.001233	0.000319	0.01192	0.006438	0.008076	-0.000199	0.000353	-0.001004	5.3e-05	0.000176	2e-05	0.001675	0.000315	0.000159	0.000415	0.001525	0.001114	0.000616	-0.000906	0.00127	0.000881	0.000774	-0.001004	0.001986	0.001297	-0.000418	0.000633	-0.00068	-0.001537	0.008656	0.004701	0.001792	4.2e-05	0.010458	-6.9e-05	-0.000251	0.001318	-0.000263	0.000334	0.000491	0.002003	0.000299	0.001154	-0.001069	0.000664
109	0.000912	-0.000886	-0.000403	0.002761	0.000823	0.000604	0.011755	0.005929	0.008138	-0.000307	0.000258	-3.1e-05	-0.000106	2e-06	-7.4e-05	0.001698	5.6e-05	0.000129	0.000137	0.000928	0.001664	0.000747	-0.000609	0.000663	5.5e-05	-2e-06	-0.001316	0.001753	0.000858	7.4e-05	0.000727	-0.000463	-0.000876	0.008268	0.004548	0.001081	9e-06	0.010561	-0.00033	-0.000248	0.001372	-0.000144	0.000705	0.000917	0.001333	0.000237	0.000745	-0.001098	4.9e-05
110	0.000727	-0.000354	-0.000231	0.003335	0.000629	0.000599	0.011486	0.005319	0.007969	0.000167	0.000357	5.6e-05	-0.000155	0.000203	0.0001	0.00136	0.000118	7.1e-05	0.000257	0.001189	0.001573	0.000702	-0.000552	0.000304	-0.000155	0.000284	-0.000999	0.001651	0.000927	-0.000112	0.000518	-0.000749	-0.000446	0.008671	0.00491	0.001189	-6.4e-05	0.010427	-8.8e-05	-0.000121	0.001163	-8e-05	0.000783	0.000866	0.001354	0.000524	0.000972	-0.001194	0.000149
111	0.000593	0.000259	-7.8e-05	0.003667	0.000393	0.000575	0.011033	0.004885	0.007865	0.000297	0.000353	0.00052	-0.000405	0.000224	-9.5e-05	0.001097	0.00027	0.000388	0.000386	0.001138	0.002109	0.000676	-0.000202	2.4e-05	-0.000643	4.5e-05	-0.00105	0.001673	0.000852	-0.000519	0.000287	-0.000512	0.000654	0.008623	0.004372	0.001134	-0.00035	0.01011	-3.3e-05	-0.000342	0.000769	-2.4e-05	0.001018	0.000691	0.001439	0.001195	0.000973	-0.0008	-2.8e-05
112	0.000365	0.000562	0.00017	0.00412	-3e-05	0.000194	0.011294	0.00469	0.007688	0.000581	0.000425	0.000245	-0.000499	0.000233	-1.1e-05	0.00085	0.000552	0.000687	0.000945	0.000921	0.002171	-0.000117	-5e-05	0	-0.000675	0.000649	-0.000628	0.001621	0.001117	-0.000893	0.000543	-0.00096	0.000571	0.009088	0.004567	0.001591	-0.000379	0.009684	0.00025	-0.000779	0.000789	9.9e-05	0.001234	0.000118	0.001677	0.001737	0.001508	-0.000665	0.000182
113	0.000533	0.000618	0.000172	0.003387	0.001296	0.000748	0.012046	0.004529	0.008305	5.1e-05	-7.7e-05	0.000658	-0.000238	-0.000581	8.5e-05	0.001544	0.001005	0.001181	0.00029	0.00138	0.002525	-0.000251	-0.000256	0.00108	-0.000783	-6.2e-05	-0.001185	0.002102	0.000319	-0.000398	0.00115	-0.001738	0.000396	0.007935	0.004496	0.001745	1.9e-05	0.008192	-0.000475	-0.002285	0.000198	0.000481	0.001043	-0.000387	0.001397	0.002324	0.00149	0.000257	4.3e-05
114	0.000391	-0.000388	0.000363	0.003671	0.002228	0.000982	0.01233	0.004243	0.009434	9.5e-05	-0.000172	0.00026	-0.000961	-0.000881	0.000471	0.001388	0.001015	8e-05	0.000146	0.001173	0.002146	0.001047	5e-06	0.001357	-0.001474	-0.000265	-0.000731	0.00168	0.000696	-0.002047	0.000647	-0.00134	-0.003177	0.007231	0.005192	0.001682	0.000673	0.00738	-0.000817	-0.002423	-4.5e-05	-0.000423	-0.000153	0.000389	0.000595	0.001268	0.000242	-0.000399	0.000204
115	0.000391	-9.8e-05	-8.1e-05	0.003848	0.00174	0.000776	0.012432	0.004898	0.009547	1.6e-05	0.000415	-0.000605	-0.00057	-0.000392	0.000224	0.00162	0.00131	0.000412	0.000353	0.001563	0.000802	0.000598	-0.000563	0.000439	-3.4e-05	-0.001286	-0.000247	0.001589	-0.000141	-0.001078	0.000973	-0.001628	-0.001292	0.006248	0.004495	0.001845	0.000492	0.005664	-0.000505	-0.001106	0.000235	-0.000731	0.000142	0.000263	0.000706	0.000761	0.000845	-0.000667	2.1e-05
116	0.000478	-0.000133	-0.000307	0.003762	0.001372	0.000768	0.013963	0.005369	0.009884	0.000241	0.000704	-0.000543	-0.001106	-0.00033	0.000125	0.001738	0.001065	0.000473	0.00023	0.001415	0.000432	0.000519	-0.000118	9.5e-05	-0.000106	-0.001027	0.000124	0.001321	-0.000379	-0.001371	0.000422	-0.001361	-0.001114	0.005232	0.00366	0.001573	0.000496	0.004329	-0.000597	-0.000496	0.000513	-0.000975	0.000246	0.000401	0.000771	0.000582	0.000382	-0.000596	0.000138
117	0.000662	-0.000106	-0.000355	0.003622	0.001392	0.000876	0.014734	0.005758	0.010245	0.00017	0.000801	-0.000699	-0.00046	-0.000225	9.5e-05	0.001543	0.000995	0.000205	0.000202	0.001179	0.000136	6.3e-05	-0.000567	0.00034	0.000409	-0.000901	-0.000118	0.00157	-0.000101	-0.000975	0.000567	-0.001368	-0.000741	0.004435	0.003233	0.001295	0.000137	0.003602	-0.000308	-0.000575	0.000556	-0.000914	0.000521	-0.000227	0.000686	0.000303	0.000391	-0.000125	1.2e-05
118	0.000522	-0.000212	4.3e-05	0.003867	0.001238	0.00122	0.015628	0.006405	0.011098	6.6e-05	0.000282	0.00021	-0.00015	-0.000315	0.0001	0.001564	0.00039	-0.000405	9.8e-05	0.00076	0.000197	5e-05	-0.000571	0.000371	-0.000381	6.6e-05	-0.00025	0.001254	-0.000157	-0.000512	-6e-06	-0.000884	-0.001001	0.002678	0.002503	0.000465	0.000191	0.002273	-0.000238	-1.8e-05	0.000481	-0.000294	0.000396	-0.000237	0.000526	0.000216	0.000258	-0.000374	-0.000146
119	0.000657	-0.000142	-0.000203	0.003903	0.00155	0.000978	0.015275	0.006379	0.011224	-8.9e-05	0.000261	-0.000249	7.2e-05	-0.000152	5.1e-05	0.00096	0.000476	-0.000184	7.4e-05	0.000288	-9e-06	-7.3e-05	-0.000584	0.000238	-9.4e-05	-0.000461	-0.000333	0.00113	-0.000203	7e-05	7.8e-05	-0.000642	-0.000715	0.002528	0.002231	0.000367	-0.000186	0.00206	-0.000155	1.6e-05	0.000538	0	0.000306	3.3e-05	-7.6e-05	0.000428	0.0003	-0.000561	-7.8e-05
120	0.00064	-7.9e-05	-0.000278	0.003851	0.00128	0.0009	0.01577	0.006498	0.011085	0.000122	0.000175	-0.000217	-7.4e-05	-0.000192	-0.000157	0.000775	0.000402	-3.7e-05	0.000122	0.000259	-0.000126	0.000179	-0.000776	0.000239	-0.000569	-0.000807	-0.000371	0.000895	-0.000121	-5.9e-05	4.6e-05	-0.000651	-0.00058	0.002435	0.00218	0.000498	-5.1e-05	0.001783	-0.000225	-0.000247	0.000682	-2.3e-05	8.5e-05	0.000234	-2.2e-05	0.000343	0.000186	-0.000575	-2.6e-05
121	0.000691	6e-06	-0.000444	0.003767	0.00129	0.000837	0.015905	0.006537	0.011028	0.000193	0.000277	-0.000372	-0.000129	-0.000197	-0.000194	0.000578	0.000444	3.2e-05	5e-05	0.000202	-0.000202	0.000223	-0.000747	0.000263	-0.000522	-0.001031	-0.000408	0.000905	-8.6e-05	-0.000171	4e-05	-0.00066	-0.000479	0.002471	0.002129	0.00052	-0.000121	0.001745	-0.000214	-0.000393	0.000715	-4.9e-05	5.9e-05	0.000295	-7.6e-05	0.000305	8e-05	-0.00041	2.8e-05
122	0.000697	-3.6e-05	-0.000409	0.003715	0.001036	0.000786	0.016425	0.006746	0.010899	0.000303	0.000151	-0.000273	-0.000116	-0.000286	-0.00031	0.000505	0.000406	3.8e-05	0.000179	0.000182	-0.000269	0.000355	-0.000956	0.000412	-0.000981	-0.001236	-0.000458	0.000803	0.000112	-0.000477	6.9e-05	-0.000649	-0.000483	0.002387	0.002208	0.000531	-2.5e-05	0.00167	-0.000256	-0.000573	0.000755	-0.000111	-0.000101	0.000298	0.000101	8.5e-05	4e-05	-0.000186	-6e-05
123	0.001581	-7.6e-05	-0.001179	0.003292	0.001805	-0.000352	0.015222	0.007288	0.01071	-0.000128	0.000172	1.5e-05	0.001304	-0.000666	-0.000581	0.001088	0.001102	-7.8e-05	0.001028	0.000934	-0.000113	-9.5e-05	0.00126	0.000847	-0.000674	-0.000864	-0.000828	0.001221	0.000993	0.000321	-8.4e-05	0.000219	0.000964	0.001455	0.002913	0.002137	-0.000685	0.003955	-0.000875	-1.9e-05	0.000528	0.000678	-0.000223	0.001062	0.001076	0.000304	0.000322	0.001603	0.00023
124	0.000972	-0.001271	-0.000389	0.003062	0.002294	-2.5e-05	0.014702	0.006797	0.010212	0.0003	8.1e-05	-0.000676	0.000792	-5.4e-05	-0.001112	0.001431	0.00073	-0.000247	0.002039	0.000764	0.000531	-0.000609	0.000521	0.000461	0.00015	-0.000573	-0.00082	0.001527	0.001598	0.0014	0.000842	0.000954	-0.000294	0.001729	0.003374	0.002465	-0.000407	0.002694	-0.001762	-6.8e-05	0.000636	0.000475	0.000194	-0.000299	0.000305	7e-06	0.000963	-8.4e-05	0.000352
125	0.000655	5.3e-05	-0.00028	0.003193	0.001684	-0.000327	0.013975	0.007173	0.009821	0.00046	0.001003	0.000215	0.000282	0.0003	-0.001091	0.001038	0.0006	-0.000395	0.001353	0.000694	-0.000142	0.000177	0.000348	0.000114	0.000104	0.000436	-0.000479	0.001352	0.001155	0.000767	0.000665	0.000839	-0.000682	0.001942	0.002317	0.002707	0.0004	0.002112	-0.000801	-0.00023	0.000934	0.000585	0.00087	-0.000401	5.2e-05	-0.000274	0.000953	-0.000496	0.000382
126	0.000625	0.000148	-0.000104	0.003372	0.001568	0.000274	0.013627	0.007176	0.009271	0.000592	0.000869	-0.000235	-0.001199	0.000329	-0.000901	0.000342	0.000408	-0.000356	0.000536	0.000389	0.000314	-0.00021	0.000228	-0.000132	-0.000313	5e-06	0.000101	0.001134	0.001008	-0.000574	0.000769	0.000995	-0.000254	0.002581	0.001866	0.000729	0.000774	0.001778	-0.000823	0.000658	0.000962	0.000297	0.000757	-0.000624	-0.000138	-0.000936	0.000306	-0.001763	-0.000125
127	0.000687	0.000766	0.000161	0.003377	0.000779	1.2e-05	0.013542	0.007014	0.008721	0.000309	0.001267	-8.6e-05	-0.001055	-0.000121	-0.000763	0.000902	0.000497	0.000542	0.000247	0.000188	0.000848	-0.000374	0.000329	0.000129	0.000394	0.001193	0.000154	0.000652	2.9e-05	-0.000681	0.000122	0.00107	-0.000246	0.00285	0.001971	0.000945	0.000894	0.002699	0.00037	-0.000178	0.001818	-0.001051	0.000429	3.1e-05	0.000415	-0.000578	-0.000575	-0.000789	7.2e-05
128	0.000419	-0.000197	-0.000562	0.002882	0.001023	0.000608	0.012687	0.006317	0.0076	-3e-06	0.000454	-0.001174	-0.001301	-0.000678	-0.000852	0.000762	0.000629	0.000632	0.000164	0.000486	0.002225	-0.001459	-0.000642	0.000166	0.0006	0.001205	0.000265	0.000902	0.000288	-0.000447	0.000438	0.000388	0.000632	0.003528	0.002087	0.001144	0.000718	0.003897	-8.6e-05	-0.00021	0.00178	-0.002942	-0.000311	-0.000439	0.000439	-0.000664	-0.001092	-0.001066	-6.6e-05
129	0.000403	-0.000466	-0.000114	0.002531	0.000645	-0.000138	0.01102	0.005837	0.005409	-0.000681	0.000156	-0.00124	-9.8e-05	-0.00017	-0.001233	0.001487	0.000756	-0.000733	0.000853	0.000984	0.003394	0.000427	-0.001903	0.001577	0.001497	0.003054	-0.000336	0.001345	0.00034	-0.000756	0.001541	0.000907	0.000563	0.005207	0.002406	0.001215	0.000804	0.00516	0.000263	-3.4e-05	0.001409	-0.001705	-0.0003	-0.000143	-5.2e-05	0.000545	0.001043	0.000317	0.000616
130	0.000288	-0.000815	-0.00051	0.002332	0.001472	-0.000167	0.010544	0.005923	0.004721	-0.000925	-0.000123	-0.001313	-3.8e-05	0.00011	-0.001334	0.001136	0.000668	-0.001745	0.000722	0.001278	0.003267	0.000385	-0.002525	0.001915	0.000946	0.00297	8.8e-05	0.001325	0.000834	-0.001626	0.002196	0.001001	0.001268	0.005712	0.0021	0.000947	0.000506	0.005111	-0.000324	0.000588	0.000518	-0.001229	-0.000361	-0.000293	-0.000559	0.000771	0.001685	0.000377	0.00055
131	0.000635	-0.000771	0.000126	0.002691	0.001119	0.00013	0.010358	0.005668	0.005099	-0.000693	4e-05	-0.001517	-0.000169	3.8e-05	-0.001343	0.001558	0.000537	-0.001842	0.001116	0.001093	0.003139	0.000697	-0.002275	0.002136	0.00169	0.002675	-0.000312	0.001041	0.000427	-0.001389	0.002122	0.001042	0.001131	0.005669	0.002379	0.00094	0.000216	0.005159	-0.000153	0.000632	0.000909	-0.000939	-0.000301	0.000123	-0.000353	0.000923	0.001458	0.00044	0.000674
132	-0.000696	0.000473	-0.000926	0.004272	0.008924	0.002312	0.008796	0.008235	0.005388	-0.000276	0.00133	-0.003866	-0.000507	-0.000494	0.001459	0.002803	-0.00119	-0.003901	0.003994	-0.000385	-0.002486	-0.005009	-0.00104	0.000174	2.6e-05	-0.001735	-1.3e-05	-0.003969	-0.001772	0.004018	0.001925	0.002241	0.001019	0.006528	0.002546	0.008355	-0.006204	0.003972	-0.004498	-0.000454	-0.000917	-0.003518	0.000784	0.002935	0.000311	0.002692	0.001026	0.00437	0.000284
133	0.004752	0.003698	0.000117	0.007324	0.005099	0.003127	0.008396	0.001474	0.009568	0.000646	0.000277	-0.001905	0.00045	0.00373	0.004371	0.001682	-0.000849	-0.001315	0.007502	-0.000352	-0.004708	0.002565	-0.003797	0.000255	0.004761	-0.003455	-0.005134	0.005099	-0.001621	-1.7e-05	0.004441	-0.000892	0.00785	0.002822	0.008343	0.01088	-0.007053	0.010011	-0.000633	0.002007	-0.000521	-0.002873	-0.003222	0.006011	0.000735	-0.002385	6.1e-05	-0.002046	-0.002339
134	0.003912	-0.001334	-0.004641	0.001778	0.005434	0.003608	0.013266	0.002378	0.009982	0.001483	0.003773	-0.003992	-0.003908	0.001733	-0.001577	0.003072	0.005601	-0.000782	-0.002158	-0.00031	0.002569	-0.002598	0.001798	0.001197	-0.002302	-0.006154	-0.011072	0.000552	-0.000766	0.001958	0.001666	0.001429	-0.000984	0.005997	0.000192	0.005584	-0.002894	0.002388	0.001292	-0.003029	-0.007746	0.002905	0.002333	0.007362	-0.00423	-0.00052	0.002335	0.005435	-0.001519
135	0.004846	-0.001731	-0.004247	0.005819	0.000638	0.002801	0.013653	0.000429	0.006393	2.2e-05	0.003722	-0.005339	-0.002858	-0.001164	-0.004116	0.005299	0.005125	-0.001356	0.00385	-0.001642	-5.8e-05	-0.00229	0.004382	0.00475	-0.000134	-0.005971	-0.00378	0.002396	-0.00066	0.007406	-0.000784	0.000792	-7.1e-05	0.005869	-0.001535	0.00426	-0.003562	0.002617	0.001197	-0.002263	-0.008249	0.000535	0.002202	0.005946	-0.003297	0.003151	0.010106	0.007624	-0.000836
136	0.005908	-0.008033	-0.002886	0.002502	0.002086	0.002312	0.012162	0.013686	0.00659	-0.000512	0.008247	-0.00368	0.000669	-0.002315	-0.001066	0.004154	0.004085	-0.002924	-0.001422	0.001469	-0.000701	0.002591	0.001751	0.002098	0.001948	-0.004807	-0.00149	0.00022	-1.7e-05	0.006328	-0.001574	0.004675	-0.006134	0.006169	0.002461	0.003578	-0.001579	-0.0006	-0.002022	0.001491	-0.005596	-0.000141	0.003299	0.004234	-0.005324	0.002288	0.007431	0.016804	-0.002563
137	0.008126	-0.007407	-0.002238	0.006673	0.006024	-0.004018	0.008614	0.013622	0.008209	-0.000644	0.004909	0.000675	0.002735	-0.000735	-0.004732	0.001964	0.002845	0.002154	0.002145	0.001949	-0.004535	0.002091	0.001726	0.003776	-0.000947	-0.001923	0.002495	-0.003091	0.001544	-0.002962	0.001443	0.008758	0.002607	0.007053	0.000614	0.000165	-0.000126	-0.000786	-0.001795	0.002281	-0.002384	-0.002208	-0.002655	-0.000444	-0.00221	0.000569	0.004736	0.015564	-0.00145
138	0.005722	-0.001528	-0.002786	0.002133	0.003065	-0.001955	0.008432	0.011273	0.009061	0.000904	0.006067	0.004394	-0.000105	0.000408	-0.003135	0.000652	0.004539	0.000163	-0.002922	0.002274	-0.003154	0.002001	0.000589	0.003763	0.002489	0.001834	-0.000374	2.5e-05	0.002611	-0.006792	-0.000545	0.007032	-6.8e-05	0.008632	-0.004004	0.002059	0.000854	-0.000972	-0.000103	0.000538	-0.003036	0.000979	-0.003989	0.004756	-0.002901	0.000734	0.000636	0.01112	-0.001717
139	0.004395	0.001935	-0.002018	0.000761	-0.000993	-0.000971	0.009973	0.005397	0.007267	6.1e-05	0.00191	0.004727	-0.00101	0.001611	-0.002924	0.000348	0.003873	0.001566	-0.001626	0.001639	-0.001439	0.000392	0.001757	0.00428	0.001359	0.001584	-0.000793	8e-06	0.001942	-0.007067	-0.000156	0.003329	0.002869	0.007264	-0.007016	0.003366	0.000351	0.000974	0.00116	-0.00256	-0.002649	0.003529	-0.005678	-0.000312	-0.000306	0.001311	0.000173	0.003839	-0.00069
140	0.002039	0.001067	-0.000814	0.00089	-0.00197	0.001219	0.011961	0.004895	0.003681	-0.000858	0.002471	0.001319	0.000356	0.001943	5.1e-05	-0.001587	0.002461	-0.001445	-0.001578	0.000851	-0.002337	0.000486	0.001228	0.001641	0.001705	0.003145	-0.001868	0.002195	0.001316	-0.003338	-0.000136	0.00026	0.000132	0.002064	-0.004843	0.00523	0.001224	0.002404	-0.000346	-0.002105	-0.004029	0.003888	-0.001876	-0.001567	-0.000146	0.002126	-0.000323	-0.002321	-0.000559
141	-0.000535	-0.001758	-0.000372	0.001884	-0.000417	8.6e-05	0.013297	0.005318	0.003975	-0.000924	0.000961	-0.000261	0.001646	0.001307	0.000235	-0.000336	0.000605	0.000681	-0.000759	-0.001725	-0.000977	0.003731	-0.001258	0.001824	-0.000439	0.001204	-0.002903	0.001429	0.000574	-0.001477	0.001059	-0.002202	0.001498	-0.000646	0.006256	0.003849	0.001048	0.004053	-0.000238	-0.001457	-0.000909	0.002777	0.000121	-0.002828	0.001643	-0.001506	-0.003684	-0.001636	0.000109
142	-0.002764	-0.002772	0.000488	0.002203	0.000881	-4e-06	0.011512	0.003838	0.007496	-0.000479	0.002442	-0.000855	0.0003	-0.001415	0.000341	0.000925	0.000313	0.000574	-0.001221	-0.001545	-0.000526	0.000999	-0.000812	0.001917	-0.002139	0.001809	-0.002598	0.00288	0.002878	0.00054	0.001236	-0.001159	-0.001311	0.00193	0.010744	0.000755	-5.7e-05	0.004419	1.6e-05	-0.001075	-0.000709	0.000215	0.001071	-0.001044	-7.9e-05	0.000318	-0.002239	0.000638	0.001289
143	-0.002633	-0.001717	0.000281	0.002636	0.001131	-0.000417	0.010576	0.004214	0.008816	-4.7e-05	0.001725	-0.000541	-0.000927	-0.000807	0.000211	0.001811	0.000255	0.001611	-0.001443	-0.001458	-0.000381	0.001446	-0.000696	0.002095	-0.002228	0.00183	-0.002324	0.002764	0.003112	-9.5e-05	0.000657	-0.000548	-0.003426	0.003402	0.010982	0.001291	-9.4e-05	0.004526	-0.000207	-0.002534	0.000261	0.000352	0.000116	-0.000653	1.8e-05	-0.000248	-0.001719	0.001114	0.001294
144	-0.002901	-0.001883	0.001494	0.002318	0.000654	-0.000537	0.009895	0.003678	0.009236	-0.000571	0.002354	-0.001972	-0.001382	-0.001217	6.3e-05	0.002393	0.000169	0.000992	-0.001306	0.000268	-8.6e-05	-0.001454	0.001032	0.001728	-0.001284	0.00094	-0.003017	0.003444	0.003709	0.001026	0.000464	-7.1e-05	-0.00375	0.003871	0.007918	0.00066	-0.000146	0.004814	0.000282	-0.001987	-0.000593	0.000499	-8e-05	-0.002388	0.000374	0.001438	0.000752	-0.000551	0.001679
145	-0.004384	-0.001478	0.002812	0.003423	-0.002068	-0.001002	0.009543	0.004677	0.006107	0.000304	0.001748	-0.00383	-0.000373	0.001229	-0.000322	0.001681	7.5e-05	-0.000917	-0.000961	0.000486	0.001524	-0.000184	0.001676	-3e-06	0.003008	-0.001049	-0.003413	0.002342	0.000422	0.003222	-0.000163	-0.000412	-0.005212	0.009723	0.000449	0.003002	7.3e-05	0.008577	0.001346	-0.00111	0.002611	0.002337	-0.000152	-0.002979	0.003188	-0.000347	0.003047	-0.003085	0.001118
146	-0.001442	0.000162	0.001255	0.000871	-0.000924	-0.000712	0.010317	0.003259	0.003939	0.000381	0.00119	-0.001496	0.001118	0.000165	-0.002492	0.000796	0.000389	-0.002387	0.000296	0.001984	0.001213	-0.001042	-0.000145	0.001322	0.003659	-0.002564	-0.002852	0.000942	-0.002128	0.005422	0.00165	-0.001567	-0.003564	0.006915	-0.000322	0.000869	0.000257	0.005426	0.00225	0.000569	0.000578	-0.001684	-0.00059	-0.002198	0.004189	-0.001593	0.002478	0.002416	-8e-05
147	0.003937	-0.000199	-0.000224	0.00376	6e-06	-0.000208	0.007947	0.001966	0.005404	0.000376	-0.000245	-0.000435	-0.000286	6.5e-05	-0.00097	-0.000984	0.00029	-0.002287	0.000681	0.000235	0.000913	0.000376	-0.000743	0.000273	0.001748	-0.00035	-0.002706	0.000787	-0.001928	0.005787	0.002428	-0.001035	-0.003515	0.007754	0.001218	0.001402	-5.6e-05	0.006114	-0.000616	-0.000634	0.000216	-0.000728	0.000229	-0.000262	0.001261	-0.001571	0.000854	0.001363	-0.000755
148	0.001258	7e-06	0.000652	0.00451	0.002415	-4.5e-05	0.008873	0.002812	0.005821	0.000321	-0.001698	-0.000522	-0.00168	0.00022	9e-05	-0.001607	0.000939	-0.000358	0.000321	0.001321	0.001988	0.000924	-0.001657	0.00066	-0.000346	0.000724	-0.003331	0.001567	-0.001619	0.002933	0.002297	0.001079	-0.000825	0.00407	0.000123	0.000778	0.00048	0.004009	-0.001598	-0.00153	-0.001348	0.001327	0.000766	-0.000155	-0.000112	-0.000852	-0.000848	0.002906	-0.001304
149	0.001412	-0.000436	0.002234	0.005671	-6.8e-05	0.000108	0.0088	0.005339	0.007451	-0.000261	-0.001649	6.1e-05	-0.002283	-0.000398	0.001962	-0.003316	0.00131	-0.000137	-0.001069	-0.000652	0.002635	0.001815	-0.002159	0.00063	0.001387	0.001153	-0.002233	0.004039	0.000141	0.001701	0.001613	0.000517	0.000224	0.006339	-0.000797	-0.000464	2.3e-05	0.004597	-0.002045	-0.001805	-0.000309	0.003567	0.002396	-0.000778	-0.003136	0.000869	-0.001565	-0.002906	-0.001197
150	-0.002997	-0.000502	0.002997	0.00425	0.00091	0.00058	0.010222	0.007234	0.006124	0.001337	-0.000693	-0.000858	-0.001136	0.000245	0.000353	-0.003261	0.002307	-0.000337	-0.001197	0.001773	0.001637	0.002663	-0.002984	0.000229	0.002671	0.001104	-0.000652	0.003624	9.1e-05	-0.002984	-0.000268	0.000967	0.00027	0.005472	0.001458	-0.00021	-5.1e-05	0.001655	-0.002982	-0.001555	-0.000414	0.001337	0.002619	-0.001812	-0.003117	0.000265	-0.00024	-0.00234	-0.000564
151	-0.001229	0.000441	0.000448	0.003574	0.001737	0.001117	0.009392	0.008178	0.006647	0.0008	0.000265	0.000612	-0.000476	-0.000259	-0.00076	-0.003686	0.002415	-0.001678	-0.001399	0.001461	0.000136	0.002879	-0.002805	0.000214	0.002909	0.000849	0.000651	0.002632	0.000193	-0.002289	-0.000543	-0.000353	0.000566	0.005189	0.00742	0.000724	0.001002	0.000222	-0.00318	-0.001027	-0.00078	-9.4e-05	0.001743	-0.003445	-0.002243	-0.001474	0.000393	-0.003942	-0.000399
152	0.001427	-0.001136	-0.001024	0.003677	0.002687	0.001105	0.010346	0.007077	0.005902	0.001377	0.000437	0.000205	0.000145	-0.000506	-0.001066	-0.00135	0.00208	-0.000817	-0.000967	0.002096	-0.000743	0.00357	-0.002643	-0.000326	0.000518	-0.000273	-0.000393	0.001399	0.001319	-0.002748	-0.001337	-8e-05	0.001472	0.00499	0.007954	0.000563	0.000855	7.6e-05	-0.0031	-5.5e-05	-0.000574	-0.000421	0.001361	-0.002558	-0.001054	-0.001292	0.000728	-0.001582	-0.000731
153	0.008267	-9.3e-05	-0.002913	0.004011	0.001631	0.001032	0.01032	0.008239	0.004238	-0.001807	9.6e-05	0.003923	0.000881	-0.001121	-0.001892	0.001658	0.00257	-0.00123	-0.001969	0.000298	-1.3e-05	0.00339	-0.00207	7.7e-05	-0.001573	-0.000742	0.000621	0.001451	0.002976	0.000335	-0.000163	-0.001753	0.002345	0.005023	0.010121	-0.000206	0.002026	0.00019	-0.000692	-0.000154	0.000468	-0.000754	0.000655	-0.002578	0.001131	-0.001575	5.7e-05	0.001274	-0.002361
154	0.013014	-0.002921	-0.003209	0.003955	0.001908	-0.001375	0.00951	0.006718	0.001438	-0.002105	0.001942	0.002914	0.002338	-0.000457	-0.001664	0.005233	0.002172	0.000469	-0.002288	-0.000725	-0.00094	0.003059	-0.001936	0.000618	-0.00229	-0.0005	0.000211	0.002224	0.005323	6.6e-05	0.000622	-0.001698	0.001345	0.003904	-0.000365	-0.001382	-0.000722	0.000297	-0.00132	0.000275	0.000355	-0.003152	0.000984	0.00347	0.000303	0.001701	-0.000391	0.001099	-0.004625
155	0.008584	0.004162	-0.000535	0.001787	0.000576	-0.000412	0.004161	0.003168	0.009112	-0.000914	0.003117	6.3e-05	0.000992	0.002377	-0.00146	0.005104	0.001913	-0.000399	-0.000442	-0.001817	0.001482	0.000709	0.000455	0.001777	0.000228	0.004311	0.003985	0.002477	0.003413	-0.00129	0.001668	-0.000183	-0.000464	0.003112	0.000244	0.002188	0.000236	0.000751	-0.005273	-0.002747	-0.000238	0.000593	-0.003057	0.000843	0.000363	0.000594	0.000298	-0.000995	-0.002027
156	0.004544	0.004211	-0.002614	0.002624	-0.001782	0.002225	0.006418	0.005107	0.00991	0.001215	0.000178	-0.00084	4.8e-05	7.5e-05	0.000113	-0.000278	0.000654	0.000428	-0.000292	-0.001893	0.000982	-0.000721	-0.002419	0.00344	-0.000177	0.004058	0.004064	0.003698	0.000848	-0.001505	0.00212	0.002376	-0.000574	0.002938	-0.00017	0.002651	0.000614	0.002213	-0.00357	-0.000867	-0.000101	0.004021	-0.003606	0.000925	-0.002321	0.00132	-0.002328	-0.001261	-0.000407
157	0.001573	0.003299	-0.000669	0.001518	-0.003197	0.001635	0.00689	0.007124	0.008113	0.000555	0.000448	0.000214	0.000156	0.000803	-0.000496	0.001066	0.000354	-0.000181	-3.8e-05	-0.00061	0.000662	0.000169	-0.000314	0.000987	0.002072	0.002849	0.001605	0.004037	7.5e-05	-0.002091	-0.00085	5e-05	0.000456	0.004729	0.000215	0.000993	-0.000179	0.002642	-0.002095	-0.001909	-0.000785	0.001972	-0.00115	-0.000843	-0.00146	0.000558	-0.001355	-0.001352	-0.000505
158	0.000968	0.000963	-0.001086	0.004626	-0.000983	0.000944	0.008241	0.007116	0.004479	0.000251	0.000291	-0.000165	-0.000281	0.000754	-0.001938	0.000117	0.00089	-0.001166	-0.000661	0.000572	0.001587	-0.001192	-0.000776	0.001415	0.001127	0.002161	-0.001246	0.001133	-0.001064	0.001088	-0.000438	-0.000616	0.000687	0.003722	0.002722	0.002136	-0.000215	0.002796	0.000884	-0.000868	-0.000151	-0.001237	0.000166	-0.001718	-0.001084	0.001183	-0.000356	-0.002853	0.000602
159	-0.000114	0.001063	0.000397	0.003187	0.000252	0.000205	0.007399	0.005414	0.00414	-9.6e-05	-0.000104	-0.00032	0.000456	-0.000172	-2.1e-05	0.00101	0.000386	-0.000413	-0.000109	0.000126	0.000989	4.1e-05	-4.6e-05	0.000637	0.000612	0.000665	-0.000423	0.001212	0.000161	-0.000153	0.000421	0.000161	-0.001509	0.003483	0.003722	0.001243	-0.000358	0.002293	-0.000264	-0.000143	-2.1e-05	-0.000965	0.000113	-0.000465	0.000628	0.000311	0.000393	-0.000982	0.000132
160	0.000828	0.000195	0.000324	0.003225	0.000375	0.000213	0.007428	0.004851	0.004336	-0.000218	-8.7e-05	-0.000567	0.000235	-0.000126	6.8e-05	0.00052	0.000363	-0.000477	-6.2e-05	0.000171	0.00063	-0.000177	-1.7e-05	0.000648	0.000255	0.000626	0.000117	0.000636	-0.000303	0.000274	0.00031	0.000446	-0.000771	0.003504	0.003562	0.00047	-0.000284	0.002467	-5.2e-05	7.2e-05	0.000345	-0.000553	0.000179	-0.000166	0.000558	0.000451	6e-05	-0.001321	0.000148
161	0.001017	0.00021	0.000405	0.003168	0.000247	0.000249	0.00734	0.004978	0.004397	-0.000197	-0.000119	-0.000582	0.000241	-0.000204	0.000302	0.000698	0.000297	-0.000413	6.9e-05	6.1e-05	0.000382	8.2e-05	9.8e-05	0.000508	0.000223	0.000623	0.000237	0.000893	-8.1e-05	1.7e-05	0.00039	0.000397	-0.000611	0.00363	0.003468	0.000391	-0.000364	0.002639	-0.000215	0.000174	0.000463	-0.000371	0.000262	-3.9e-05	0.000693	0.000425	6.9e-05	-0.001109	2.7e-05
162	0.002457	-0.000666	0.000155	0.002809	0.000339	0.000352	0.007468	0.00509	0.004674	-0.000429	0.000186	-0.001076	-9.6e-05	7.1e-05	0.00024	0.000848	0.000333	-0.000221	6.9e-05	0.000147	-0.000159	-3.6e-05	0.000269	6.9e-05	0.000352	0.000636	-6.9e-05	0.000672	-0.000104	0.000763	0.000185	0.000349	0.000155	0.004293	0.003769	-8.9e-05	-0.000294	0.003466	-0.000751	-0.000301	0.000876	6.9e-05	0.000127	0.000281	0.000689	0.000868	-3.8e-05	-0.001384	3.1e-05
163	0.002631	-0.000948	-0.000172	0.002528	0.000567	0.000437	0.007297	0.005998	0.00491	-0.00042	0.000297	-0.001074	-0.00025	-2e-05	0.000558	0.002164	0.000428	0.000159	-0.00011	-9.7e-05	-0.000367	0.000739	0.000372	-0.000269	0.000697	0.00104	-0.001134	0.0015	0.000706	0.000428	0.000225	-0.000125	-0.000407	0.005308	0.004278	0.00049	-0.0003	0.004358	-0.002039	-0.000903	0.00119	0.000138	-0.000159	0.0006	0.000634	0.000773	0.000492	-0.000679	-2.7e-05
164	0.002201	-9.3e-05	-0.000531	0.001792	0.000967	0.000311	0.007491	0.005792	0.00448	1.2e-05	0.000387	-0.001064	-0.000112	8e-06	0.000102	0.001266	0.000334	0.000354	-0.000583	0.000274	0.000335	0.000108	-0.000171	0.000156	0.001312	0.00022	-0.001287	0.001428	0.00068	-0.000242	0.000487	-0.00045	-0.001438	0.004745	0.004456	0.000707	-0.00031	0.003963	-0.001346	-0.001046	0.000426	0.000499	-0.000397	0.000505	0.000305	0.000778	0.000422	-0.001303	-9.5e-05
165	0.001113	0.000636	-0.000929	0.001543	0.001024	0.00018	0.007735	0.005436	0.004319	0.000415	0.000417	-0.000212	0	-0.00016	-0.000188	0.000813	4.4e-05	-8.7e-05	-0.001044	0.000279	0.000465	0.000115	-0.000816	0.00102	0.00123	0.000246	-0.001007	0.00172	0.000919	-0.001388	0.000563	-0.000756	-0.002214	0.004742	0.002979	0.000775	-0.000142	0.003118	-0.000219	-0.000416	4e-05	0.000702	-0.00034	0.000536	-0.000288	0.000814	0.0008	-0.001164	-0.000335
166	0.001486	0.001153	-0.001026	0.001282	0.000958	0.000155	0.007975	0.005484	0.00386	0.000478	0.000649	-0.000753	0.000161	-3e-05	-0.000454	0.000413	-7.5e-05	-0.000124	-0.000742	0.00038	0.000491	-0.000166	-0.000562	0.000793	0.001628	-0.000353	-0.001185	0.00171	0.001272	-0.001229	0.000735	-0.000748	-0.002008	0.004374	0.003275	0.000721	-0.00014	0.003184	-4.8e-05	-0.00052	6e-05	0.000702	-0.000368	0.000167	-4.4e-05	0.001376	0.000796	-0.001558	-0.000388
167	-0.000492	0.000296	-0.00075	-0.000434	0.000165	-7e-06	0.008668	0.004588	0.003787	-0.000471	0.001404	7e-05	0.000725	0.000339	-0.001871	0.000252	-0.00063	-0.002091	-0.001361	-0.000182	0.000759	-0.000193	-0.000229	0.001097	0.000677	0.00116	-0.000497	0.001603	0.002608	-0.000116	-0.000332	0.000609	-0.002057	0.006356	-0.000557	-0.001581	0.000972	0.001197	0.001044	0.000811	-0.000336	-0.000428	-0.000466	-0.000819	-0.001091	0.003449	0.001596	0.000335	-0.00041
168	0.005757	-0.002257	0.002442	0.000355	-0.001815	0.000419	0.00501	0.005806	0.001551	0.000557	0.001493	-0.004153	0.002126	-0.000339	-0.001772	-0.000751	0.000815	-0.000408	-0.001858	0.000266	0.001876	0.001918	0.003226	0.002056	0.000273	0.000485	-0.001107	-0.000398	0.004496	0.003852	0.000189	0.000605	-0.000136	0.002202	0.003529	-0.003453	-0.001841	0.004288	-0.000749	0.002251	-0.001237	-0.002445	-0.000503	-0.00591	-0.001662	0.005541	-0.001841	0.00324	0.00139
169	0.011156	0.001046	0.004723	0.003737	-0.00108	0.000248	0.004651	0.004556	0.00471	-0.001278	-0.001005	-0.007197	0.000163	-0.000374	-0.002508	-0.000367	0.001891	-0.000327	0.000338	-0.001681	0.001158	0.003477	-0.000719	0.001417	0.001523	0.000112	-0.00018	0.000853	0.002524	0.000848	0.001786	-0.000488	-0.003493	0.003166	0.001753	0.002314	-0.00392	0.003371	-0.005606	0.004341	-0.003673	-0.001291	0.000681	-0.001668	-0.002868	0.005088	-0.004702	0.005493	0.002241
170	0.009105	-0.00122	0.0032	0.005766	-0.000274	0.001597	0.00482	0.004501	0.008462	-0.002167	-0.000585	-0.00747	0.000181	0.000489	8.5e-05	-0.001001	0.003933	0.001319	0.00326	-0.000145	-0.000452	0.003655	-0.001434	0.002676	0.001685	-0.002508	-0.002922	-0.000776	0.000213	0.000461	0.001399	0.001668	-0.002955	0.003725	0.000577	0.007994	-0.006024	0.001925	-0.005771	0.002469	-0.001811	-0.001092	-0.002237	7e-06	-0.002797	0.003372	-0.002226	0.003166	0.000623
171	0.001927	-0.003325	0.000639	0.00573	0.001783	0.001517	0.004053	0.004674	0.008212	-0.001175	-9.3e-05	-0.003937	-0.000917	-0.000713	-0.000351	0.002004	0.002636	0.001733	0.000671	0.001118	0.000951	0.000851	-0.001016	0.003091	0.000911	-0.002556	-0.000703	0.00048	-0.000428	-0.004887	-0.000839	0.001489	0.000815	0.007218	0.001732	0.005318	-0.006024	0.00124	-0.004547	0.00102	-0.000558	-0.000541	-0.001327	0.001057	9.7e-05	-0.001201	-0.004167	-0.001159	0.001181
172	0.001862	-0.004335	0.001256	0.001734	-0.000426	-7.8e-05	0.005552	0.005326	0.003593	-0.000429	-6.4e-05	0.000266	-0.00041	-0.000234	-0.000565	0.001349	0.000641	0.001678	-0.001531	0.001153	0.000794	-0.00092	0.00022	0.002434	0.000968	0.000577	0.002434	-0.001388	0.000536	-0.001861	0.000474	-0.000243	-0.000366	0.004907	0.001829	0.001004	0.000128	0.00095	-5.6e-05	-0.001032	-0.00177	-0.00169	0.000333	0.000741	0.000463	0.000775	-0.000125	-0.0005	0.000943
173	0.001654	-0.004354	0.001228	0.001444	-0.000543	-0.000274	0.005675	0.005062	0.002719	-0.000259	-6.5e-05	0.000713	-0.000533	-0.000368	-0.000822	0.001435	0.000189	0.001661	-0.001817	0.001207	0.000769	-0.001159	0.000249	0.002463	0.000952	0.000949	0.002818	-0.001107	0.000796	-0.001926	0.000457	-0.000649	-0.000688	0.004459	0.002228	0.000364	0.000851	0.001265	0.000147	-0.00138	-0.001688	-0.001348	0.000842	0.001057	0.000578	0.00092	-9.1e-05	-0.000211	0.001178
[truncated: 124 more columns]

## Sheet: b, SHAPE-Seq 0mM ZMP
Transcript Length	1	2	3	4	5	6	7	8	9	10	11	12	13	14	15	16	17	18	19	20	21	22	23	24	25	26	27	28	29	30	31	32	33	34	35	36	37	38	39	40	41	42	43	44	45	46	47	48	49
20	1.00074	3.65321	1.31118	0.469447	0.658649	1.29706	1.39676	2.02541	1.48481	0.410747	0.369954	2.98454	0.221591	0.507386	0	0	0	0	0	0
21	0.881187	3.53809	2.06649	0.34813	1.487	0.935352	2.43197	1.5025	1.40852	0.286493	0.0611344	1.56899	0.324024	0.125607	0	0	0	0	0	0	0
22	0.849151	4.27253	1.82786	0.346138	2.16699	1.83058	2.06497	1.79787	1.66686	0.272278	0.0625766	0.578813	0.100965	0.0836016	0	0	0	0	0	0	0	0
23	0.634878	4.18088	2.0077	0.430565	2.16983	1.72725	1.84162	0.372648	1.55502	0.106523	0	0.464943	0.122558	0.171235	0.115961	0.252085	0	0	0	0	0	0	0
24	0.88561	3.91511	1.87518	0.459361	1.50317	1.72231	1.5958	0.721815	1.13484	0.0850645	0.0197139	1.11649	0.125693	0.366525	0.231904	0.671237	0.0509335	0.418262	0.446753	0.122811	0	0	0	0
25	0.941326	4.45146	1.88424	0.399109	1.62903	1.82277	1.53037	1.14776	1.81285	0.0969889	0.033929	0.992267	0.142708	0.309323	0.0187691	0.382998	0.0125074	0.104001	0.698809	0.117475	0	0	0	0	0
26	0.959593	2.87364	1.37003	0.299132	1.42269	1.28733	1.0118	0.672375	1.32425	0.146527	0.0769778	0.808427	0.070964	0.302596	0.2213	0.173649	0.0172863	0.0801595	8.06383	1.10247	0.0164089	0.00158209	0.0270542	0	0	0
27	0.919367	4.6315	3.00968	0.53918	1.89856	1.99295	1.65123	1.0799	2.01484	0.202684	0.223657	1.48814	0.101078	0.185037	0.133072	0.320467	0.00696102	0.0208794	0.0853534	0.169856	0.031242	0.019109	0.00867903	0	0	0	0
28	0.875762	4.15986	2.50697	0.609282	2.23545	2.12701	1.56879	1.07746	2.55091	0.379806	0.269104	1.83933	0.436626	0.482616	0.245482	0.287297	0.0385194	0.0029442	0.0664926	0.0871127	0.012513	0.00523584	0.0986453	0	0	0	0	0
29	0.899641	4.36157	2.30134	0.474033	1.59743	2.03182	1.479	1.41484	2.6122	0.271007	0.466041	2.31867	0.574721	0.62345	0.296267	0.338563	0.0438988	0.0222083	0.105827	0.064068	0.025408	0.0199952	0.153683	0	0	0	0	0	0
30	0.822976	4.15146	2.63943	0.67561	1.83517	1.97593	1.57651	1.25354	2.51065	0.398886	0.501299	2.46259	0.748295	0.9424	0.542327	0.503754	0.00116203	0.0258061	0.0613703	0.104097	0.00346451	0.0105554	0.199697	0.0115719	0	0	0	0	0	0
31	0.795894	4.168	2.60037	0.611662	1.95666	1.79105	1.51581	1.31503	2.59221	0.374164	0.502319	3.03971	0.958551	1.34132	0.961257	0.587004	0.0184101	0.0322157	0.114526	0.0748869	0.00990495	0.0034092	0.141737	0.0454403	0.00485938	0	0	0	0	0	0
32	0.98582	4.16752	2.58172	0.532066	1.79429	1.81326	1.98594	1.5537	2.75465	0.447749	0.413549	2.66576	1.04291	1.49287	1.21616	0.964638	0.0181763	0.057375	0.0895965	0.0836954	0.022366	0	0.0849069	0.0116196	0.00891276	0.0348469	0.0327673	0	0.0116085	0	0	0
33	0.831666	4.24644	2.88009	0.623339	1.99889	2.17482	1.6152	1.65827	2.83626	0.429373	0.426996	2.29112	1.06876	1.29829	1.30275	1.01464	0.0599539	0.0439246	0.0883039	0.0755957	0.0211275	0.0241061	0.137416	0.0644952	0.0181779	0.0345502	0.117155	0	0.00219448	0	0	0	0
34	0.767931	4.04658	2.65773	0.683917	2.06701	1.92763	1.70342	1.48231	3.05307	0.517662	0.499738	2.72358	1.06335	1.57709	1.61791	1.21824	0.0683136	0.186951	0.259864	0.167344	0.0148206	0.00140656	0.146035	0.0688558	0.00449511	0.00849946	0.0350677	0.00822762	0.00955966	0	0	0	0	0
35	0.917048	4.21722	2.76304	0.716464	2.38891	2.08469	1.89359	1.57129	3.41023	0.474591	0.404946	2.42833	0.845061	1.25202	1.51562	1.15098	0.0580981	0.284349	0.395015	0.304647	0.0189408	0.0130263	0.18555	0.0702755	0.0230051	0.0029372	0.0552761	0	0	0	0	0	0	0	0
36	0.835019	4.11912	2.84619	0.797608	2.12557	2.07988	1.56882	1.75513	3.14231	0.561393	0.514246	2.82139	1.22977	1.33967	1.6831	1.33846	0.0558942	0.257016	0.459663	0.248895	0.0181889	0.00947351	0.137841	0.0304143	0.0409811	0.00576297	0.0331565	0.00472481	0.00106522	0	0	0	0	0	0	0
37	0.788108	4.22112	3.07828	0.85151	2.15269	2.14427	1.70414	1.72691	3.55278	0.610416	0.648227	2.43716	1.02134	1.08096	1.77657	1.50405	0.0626476	0.353074	0.57867	0.30912	0.038916	0	0.257254	0.0610287	0.04204	0.0208197	0.0286037	0.00363476	0.00215077	0	0	0	0	0	0	0	0
38	0.897348	4.39172	3.05359	0.824532	2.5429	2.33501	1.66016	1.7009	3.42586	0.731592	0.659156	2.61638	1.13044	0.954692	1.70638	1.31428	0.0374922	0.212304	0.434496	0.205689	0.011223	0.0117271	0.312444	0.090076	0.0269985	0	0.0330863	0.0231701	0.036256	0.0115509	0.00787156	0.0126285	0.15444	0.00263669	0	0	0	0
39	1.00464	4.28319	3.44553	0.936559	2.1907	2.34444	1.72509	1.82561	3.67146	0.730726	0.642306	2.20904	1.00635	0.983458	1.90033	1.30768	0.0573249	0.343301	0.511704	0.304186	0.0209909	0.0228206	0.435444	0.0800996	0.0157515	0.015626	0.030539	0.0224572	0.0273643	0.0270976	0.00678828	0.0266843	0.0607706	0.0294669	0.0218343	0.237477	0	0	0
40	0.996093	4.52857	3.48272	1.04126	2.2541	2.421	1.69169	1.73434	3.56732	0.786983	0.6899	2.21219	1.09941	0.893504	1.82934	1.52308	0.0920342	0.380896	0.451819	0.329094	0.029736	0.0189281	0.409186	0.127037	0.0447334	0.0233124	0.0650546	0.0196823	0.0309104	0.0311493	0.00754371	0.00770847	0.0781217	0.112591	0.0156926	0.00563002	0	0	0	0
41	0.825075	4.37727	3.7458	1.13011	2.34531	2.54374	1.74727	1.83363	3.77973	0.757518	0.637815	1.47687	0.908126	0.996908	1.73226	1.46537	0.0651502	0.483896	0.60415	0.394669	0.0429021	0.0274401	0.568103	0.101356	0.039404	0.0216255	0.0357878	0.0248748	0.0804883	0.0515996	0.00821911	0	0.0944422	0.0844473	0.253889	1.12501	0.143264	0	0	0	0
42	0.998435	5.01855	3.99743	1.269	2.45005	2.53384	1.62676	1.81916	3.75996	0.851176	0.699758	1.49148	0.872617	0.988205	1.77203	1.55649	0.078848	0.514972	0.617272	0.370928	0.0296351	0.0108878	0.632108	0.159938	0	0	0	0.0899162	0.117363	0.288662	0.00950536	0.0495726	0.0410936	0.0666455	0.118564	0.031312	0.0357161	0	0	0	0	0
43	1.03783	5.17523	4.04757	1.20029	2.3563	2.72099	1.52599	1.72156	3.16684	0.803849	0.569003	0.657824	0.361443	0.683447	1.48684	1.73188	0.0625982	0.618053	0.576927	0.344645	0.0341868	0.0318208	0.775364	0.275428	0.424594	0.0886104	1.00397	0.571055	1.02035	0.315175	0.0471987	0	0.0244368	0.0371265	0.106671	0.0135056	0.0258609	0	0	0	0	0	0
44	1.0582	5.12201	4.19228	1.19244	2.42239	2.70211	1.6152	1.73548	3.3694	0.702085	0.472595	0.72646	0.420495	0.69495	1.49996	1.59983	0.0683068	0.614491	0.591326	0.386642	0.0199658	0.0283862	0.643628	0.297005	0.33941	0.0965582	0.994631	0.723401	0.959059	0.515909	0.0473736	0	0.0397521	0.027455	0.0320604	0.0462466	0.270655	0.00761977	0.00368324	0.00350025	0	0	0	0
45	1.18036	5.27876	4.53613	1.30203	2.69326	2.86206	1.60584	1.92454	3.93193	0.834358	0.646086	0.69975	0.414103	0.647392	1.60951	1.75052	0.0887755	0.737012	0.646307	0.467058	0.0243525	0.032683	0.758167	0.231258	0.22179	0	0.24974	0.347308	0.588078	0.236376	0.0605929	0	0	0.0415998	0.0268532	0.025319	0.309473	0.0525047	0.0129438	0.031107	0.00334737	0	0	0	0
46	0.961757	5.26795	4.32924	1.36158	2.67696	2.85804	1.69241	1.88305	4.05179	0.874147	0.652968	0.702374	0.371877	0.616339	1.5658	1.81375	0.0737102	0.746074	0.706742	0.496272	0.0359341	0.0177269	0.787181	0.219823	0.181404	0.0884347	0.498317	0.368437	0.405833	0.403314	0.0545102	0	0	0.0604291	0.0615206	0.0280996	0.385343	0.0217422	0.0113479	0.120438	0.0332144	0	0	0	0	0
47	1.0698	5.27446	4.34786	1.41731	2.62927	2.82121	1.76551	2.0031	4.03193	0.951145	0.59808	0.791669	0.313927	0.604969	1.82983	2.05097	0.0799794	0.810466	0.791777	0.500585	0.034115	0.0249143	0.945608	0.255872	0.154237	0.00975238	0.185662	0.286604	0.538094	0.344905	0.0262009	0	0	0	0.0613373	0.0806766	0.299695	0.0255417	0.0323917	0.410664	0.0490412	0.0752641	0.0187212	0	0	0	0
48	0.965889	5.54405	4.52977	1.34515	2.68032	2.94333	1.64934	1.9063	3.78026	0.833519	0.698429	0.952359	0.410425	0.59488	1.82513	1.90492	0.0914839	0.759714	0.811364	0.557445	0.0360221	0.0364041	0.810054	0.261817	0.194396	0.0799119	0.308342	0.335615	0.748044	0.575735	0.0890404	0	0.146118	0.0805479	0.0519005	0.138261	0.369589	0.0335987	0.0270481	0.194039	0.0849704	0.195323	0.0387302	0	0	0	0	0
49	1.02983	5.14233	4.24494	1.31536	2.43615	2.68481	1.75612	1.63609	3.50517	0.850629	0.740357	1.15889	0.586612	0.968087	2.25981	2.32174	0.12503	1.07294	0.993388	0.645864	0.0493644	0.0426054	0.932657	0.387582	0.280405	0.122643	0.539595	0.458668	0.950859	0.802913	0.132605	0	0	0.0964833	0.0919305	0.0713653	0.442838	0.0635455	0.0103575	0.233811	0.0210573	0.314551	0.0205397	0	0	0	0	0	0
50	1.21853	6.00761	4.39412	1.38419	2.67	2.91924	1.60564	1.83208	3.31235	0.857964	0.457772	0.596284	0.404044	0.701288	1.70929	1.96794	0.141255	0.863949	0.845702	0.50901	0.0296973	0	0.811039	0.289252	0.207588	0.0584792	0.462652	0.314491	0.795397	0.726903	0.102976	0.00194892	0	0.333935	0.110402	0.0717569	0.62048	0.0928772	0.0674305	0.191895	0.0244812	0.262853	0.182409	0.00945183	1.32915	0.0437285	0.114002	0	0
51	1.16797	5.85268	4.52443	1.36253	2.75019	3.04359	1.83515	1.90148	3.6752	0.801492	0.618382	1.09341	0.460935	0.735618	1.73423	1.96094	0.119254	0.790346	0.744199	0.519571	0.0418265	0.0354745	0.71347	0.241352	0.223302	0.149635	0.578134	0.434525	0.726004	0.754931	0.114046	0.217374	0	0.31205	0.211526	0.0970249	0.816348	0.0493255	0.0717158	0.327816	0.00985783	0.277982	0.0834325	0.00490045	0.0458342	0.00207845	0.00500958	0	0
52	1.18623	5.93012	4.94468	1.39496	2.61136	2.98112	1.98467	1.74341	3.24647	0.698782	0.623452	0.757253	0.313174	0.640133	1.67433	1.95144	0.1158	0.865237	0.808548	0.486544	0.0280123	0.00336363	0.606566	0.26765	0.191194	0.0608467	0.358654	0.6486	1.09844	0.882118	0.166225	0.139484	0	0.351011	0.22773	0.680573	1.59995	0.150427	0.0319392	0.237433	0.0498657	0.35227	0.0488041	0.0421025	0.0722364	0.0939455	0.0154988	0	0
53	1.03553	6.06276	4.89231	1.21893	2.45156	3.01947	2.15716	1.5678	3.56183	0.745602	0.567325	0.678882	0.3316	0.773801	1.57347	2.22327	0.102451	0.7282	0.884241	0.687005	0.0384936	0.0233153	0.744623	0.323021	0.215607	0.174683	0.464019	0.622595	0.967362	0.933686	0.0798743	0.128347	0	0	0.240164	0.473809	1.73323	0.293209	0	0.384353	0.0878669	0.624531	0.0654187	0.0457759	0.0817372	0.116459	0.0402478	0	0
54	1.21414	7.20765	6.01137	1.81983	3.02262	3.9599	2.37903	2.36351	4.42163	0.999101	0.574033	0.722512	0.390146	0.229825	1.62079	1.50521	0.16957	1.02819	0.854756	0.6272	0.0468575	0.0344721	0.675209	0.291878	0.380543	0.0995075	0.0261916	0.781849	1.01414	0.74116	0.16229	0	0	0	0.0205408	0.455373	1.43336	0.401733	0.0188881	0.0682029	0.0291494	0.176961	0.13901	0	0.0438255	0.0205365	0.0046226	0	0
55	0.986972	5.5792	5.57588	1.70538	3.19795	3.61977	2.22109	2.17026	4.07005	0.970779	0.755541	0.715669	0.37671	0.663725	1.97129	2.04685	0.133874	1.15014	0.915865	0.664825	0.0280354	0.0438389	0.636331	0.297388	0.408509	0.103879	0.496154	1.06764	1.34045	0.595171	0.140533	0.140427	0.115192	0	0	0.31776	1.76206	0.352367	0.0514284	0.214481	0.0277902	0.433396	0.165379	0.0312659	0.0699225	0.0273792	0.00459308	0	0
56	1.32891	5.90324	5.258	1.57213	2.91992	4.18524	2.70419	2.46029	3.46571	0.743583	0.671246	0.732389	0.274828	0.551941	1.90287	1.58958	0.133204	1.18	0.862634	0.542853	0	0.0416637	0.589616	0.309986	0.353143	0.0418263	0.226263	0.779253	1.04675	0.555054	0.108428	0.023649	0	0	0	0.388679	1.68322	0.616836	0.0438829	0.225721	0.0206419	0.430712	0.094286	0.0887058	0.0941943	0.0156936	0.029022	0.0180366	0.333452
57	1.24611	5.95894	4.77925	1.41854	2.78132	3.3359	2.22548	2.04495	3.3386	0.851235	0.590596	0.58768	0.255913	0.47846	1.83184	2.00546	0.13077	1.07877	0.821646	0.549405	0.0348015	0.0217464	0.520058	0.277973	0.402265	0.122435	0.68161	1.18027	1.45987	0.457814	0.0704561	0.0534155	0	0	0.0684654	0.604184	2.66802	0.833175	0.0111768	0.278782	0.0638776	0.653673	0.264687	0.0361522	0.106955	0.035167	0.0310938	0.0563894	0.131998
58	1.23222	6.06282	4.98247	1.52609	3.19258	3.51633	2.34095	1.97742	3.44159	0.862542	0.573295	0.646602	0.313817	0.527445	1.83211	2.01278	0.105154	1.00558	0.801816	0.593092	0.0481186	0	0.507137	0.310729	0.476333	0.119765	0.773118	1.19063	1.40881	0.52378	0.0697398	0	0	0	0	0.440854	1.89541	1.03151	0.0260388	0.158483	0.0927606	0.891864	0.479119	0.0965394	0.177809	0.0284852	0.0485161	0.0370561	0.127921
59	1.24668	6.48564	5.37164	1.49033	2.29866	3.39493	1.6991	1.91738	3.5593	0.809543	0.659996	0.553844	0.591216	0.580613	1.79136	2.1897	0.156421	1.23926	0.786162	0.788718	0.0388141	0.0818535	0.826032	0.587868	0.523658	0.0275148	0.215786	1.30666	1.56006	0.744475	0.060623	0	0	0	0.176336	0.577113	2.66036	1.03752	0.129443	0.188722	0.126825	0.813405	0.365699	0.0112325	0.202051	0.0361418	0.0453175	0.265123	0.124615
60	1.27318	5.66549	5.16171	1.44389	2.79264	3.63564	1.28944	1.68516	3.7993	0.879724	0.630645	0.620856	0.460954	0.750919	1.41121	2.24811	0.047974	1.2199	0.631098	0.661019	0.092406	0.0461653	0.483049	0.510515	0.686061	0.243969	0.376768	1.00498	1.65012	0.202622	0.19458	0	0	0	0	0.888714	3.58659	1.53059	0	0.055904	0.199801	0.839988	0.357913	0.098451	0.326531	0.126735	0.0310645	0.22943	0.333274
61	1.26556	6.31575	5.36531	1.6621	2.90901	3.25823	1.79212	1.94214	3.70646	0.766414	0.706797	0.70979	0.299272	0.655515	1.79371	1.91887	0.124291	1.14902	0.809934	0.5724	0.0132784	0.033943	0.560948	0.371049	0.501632	0.106042	0.57794	1.39781	1.39003	0.391434	0.0581419	0	0	0	0	0.556993	2.63746	1.06297	0.00588287	0	0.063303	0.800604	0.550493	0.140069	0.507506	0.194681	0.16306	0.242245	0.308634
62	1.26786	6.90003	5.44136	1.5942	2.80335	3.39775	2.13246	2.11599	3.87857	0.903149	0.578458	0.694816	0.3222	0.712147	1.93486	2.13251	0.1169	1.05204	0.883181	0.639824	0.0496118	0.02311	0.577258	0.307903	0.431475	0.0857242	0.148008	0.791629	0.991155	0.0604783	0.0400414	0	0	0	0	0.511473	2.52468	0.72864	0.0105726	0	0.0572008	0.608186	0.430519	0.147344	0.741005	0.365863	0.520888	0.698944	0.970355
63	1.57178	7.07642	6.26341	1.90201	2.88225	3.40417	1.55085	2.0776	3.42428	0.8117	0.637807	0.709618	0.310709	0.40951	1.86189	1.7264	0.123608	1.21945	0.755339	0.655661	0.0132289	0.0362431	0.60261	0.352167	0.460348	0.0993057	0.53024	1.23809	1.30572	0.187184	0.0116676	0	0	0	0	0.517732	2.15925	0.845383	0.00529304	0.0602823	0.0402982	0.545792	0.624399	0.164116	0.673296	0.337669	0.341514	0.434473	0.624358
64	1.33899	6.35259	5.29234	1.64607	2.9784	3.29444	1.94	1.96877	3.3967	0.786562	0.692208	0.887001	0.346117	0.515737	2.0428	2.16606	0.175461	1.25114	0.860066	0.692604	0.0487654	0.025796	0.545575	0.349046	0.506224	0.156947	0.483266	1.34597	1.27339	0.195686	0.0397411	0	0	0	0	0.608506	3.12484	1.01334	0	0.0831019	0.0684453	0.481349	0.513771	0.151277	0.866125	0.463588	0.507814	0.838154	1.09723
65	1.33858	6.81832	5.25728	1.78062	3.20348	3.20084	1.86646	1.99507	3.5791	0.852193	0.605987	0.757924	0.374463	0.479783	1.89517	2.19083	0.118319	1.25395	0.947782	0.61895	0.0119062	0.0199472	0.574424	0.305874	0.485887	0.269952	0.79395	1.38955	1.45239	0.19208	0.0645869	0.0280803	0	0	0.0249852	0.635299	3.05489	0.91798	0.00117436	0.196272	0.0573431	0.63874	0.605441	0.105753	0.663469	0.293713	0.384062	0.344606	0.523591
66	1.34225	6.38795	5.26956	1.66684	3.0921	3.27697	1.81735	2.12679	3.69151	0.91968	0.696204	0.698714	0.293332	0.572931	2.14652	2.54971	0.164066	1.38441	0.92937	0.770372	0.0586108	0.044122	0.606522	0.400098	0.659539	0.202554	0.808275	1.87453	1.95654	0.21214	0.018529	0	0	0	0	0.656099	3.15056	1.00226	0	0.147917	0.0855855	0.567258	0.648268	0.126566	0.468775	0.219855	0.309481	0.410607	0.668439
67	1.23036	6.23606	5.6054	1.67718	2.93336	3.6226	2.16984	2.44112	4.54972	1.01612	0.696838	0.633557	0.308322	0.528518	1.814	2.20757	0.136929	1.20863	0.947963	0.823142	0.0599377	0.0437212	0.648857	0.392036	0.549468	0.190777	0.51765	1.48649	1.75002	0.439502	0.000409	0	0	0	0	0.5704	2.65522	0.977247	0.0356828	0.0669148	0.0625876	0.376947	0.688779	0.1649	0.604361	0.316908	0.56664	0.469319	0.608169
68	1.41184	6.31282	5.33985	1.67136	3.45707	3.46396	1.85901	2.42395	4.596	1.14461	0.711074	0.731717	0.292216	0.732585	1.69067	2.10218	0.149312	1.1485	0.802487	0.751191	0.0563668	0.059923	0.724465	0.532942	0.474761	0.152657	0.428174	1.22721	1.51568	0.151242	0.056002	0	0	0	0	0.625388	2.88333	1.25856	0	0.208655	0.079079	0.652449	0.766143	0.149984	0.807219	0.431794	0.504089	0.552008	0.980322
69	1.39719	6.4337	5.47814	1.82081	3.49917	4.19238	2.29292	2.65835	4.96982	1.07036	0.720898	0.636007	0.348958	0.594379	1.72279	1.73431	0.101496	1.13175	0.904256	0.850147	0.0356603	0.030151	0.85822	0.485509	0.649624	0.210474	0.250745	0.968497	1.05486	0.227855	0.120207	0	0	0	0	0.75801	3.38835	1.3272	0	0	0.0658371	0.288605	0.449031	0.115217	0.694959	0.394698	0.505132	0.429011	0.926174
70	1.26473	6.79053	5.26347	1.78239	3.46276	4.21337	1.85113	2.51036	4.97477	1.02585	0.578552	0.866621	0.496337	0.536279	1.39315	1.48958	0.175472	1.12326	0.787169	0.724313	0.0707987	0.0364546	0.96696	0.604406	0.554442	0	0.0742817	1.04709	1.18875	0.31939	0.0765273	0	0	0	0	0.643061	2.08037	1.45082	0.0965649	0.130842	0.0493679	0.152196	0.514821	0.0792288	0.507288	0.305766	0.434794	0.270694	0.540836
71	1.35881	6.65297	5.43917	1.98854	3.99411	4.3628	2.40061	2.80396	5.58229	0.869802	0.570245	0.582413	0.311796	0.5396	1.55869	1.54219	0.0882709	1.05516	0.840617	0.821695	0.0207956	0.043317	1.08796	0.638102	0.55635	0.12014	0.320993	1.04404	1.24411	0.329561	0.069982	0	0	0	0	0.700811	2.46379	1.21369	0.0226103	0	0.0247377	0.284368	0.550372	0.204849	0.623577	0.389081	0.528513	0.413187	0.873233
72	1.47897	6.70673	6.2862	2.1543	4.5548	5.05134	2.54542	3.49555	6.61812	0.708703	0.42073	0.57804	0.275501	0.562199	0.88484	1.07518	0.0448587	0.61691	0.77942	0.780604	0.0595984	0.0519965	1.10748	0.724524	0.864379	0.187665	0.311327	0.922099	1.12254	0.238121	0.124709	0	0	0	0	0.565389	2.4928	1.43772	0	0	0.115381	0.209546	0.458428	0.126425	0.302374	0.264558	0.362169	0.199346	0.293895
73	1.26738	7.62533	6.91244	2.36807	4.22936	4.7401	2.2835	3.3274	6.02959	0.764235	0.407826	0.612837	0.242366	0.47572	0.921533	1.06151	0.058277	0.665318	0.628926	0.686402	0.0191573	0.0801233	1.02655	0.706512	0.833625	0.233029	0.64799	1.03596	1.18155	0.314754	0.106502	0.0293	0	0	0	0.757298	2.70905	1.42334	0	0	0.0704807	0.459053	0.4842	0.11505	0.470169	0.341941	0.467024	0.377679	0.354581
74	1.54864	7.34239	6.57267	2.24382	4.1093	4.92175	2.5516	3.32962	6.48767	0.848525	0.435842	0.553712	0.237178	0.557334	1.27706	1.33867	0.125237	0.798958	0.726378	0.732632	0.0479734	0.0307931	1.28404	0.785331	0.961028	0.175451	0.397016	1.12984	1.27359	0.154475	0.0548538	0	0	0	0	0.56093	2.09622	1.47649	0	0	0.047512	0.238296	0.595474	0.0961301	0.584549	0.348637	0.596572	0.498056	0.549034
75	1.41164	7.2817	6.39162	2.23617	4.30857	5.21409	2.87929	3.6844	6.20318	0.916046	0.475336	0.513324	0.162239	0.616328	1.16408	1.22288	0.031876	0.795479	0.820697	0.950773	0.0324216	0.0904958	1.19838	0.798136	0.816908	0.0950549	0.34689	1.1712	1.27	0.340851	0.0768142	0.00600556	0	0	0	0.422679	2.34918	1.6132	0	0	0.102459	0.483864	0.575928	0.106663	0.500489	0.324943	0.373465	0.313831	0.381388
76	1.33454	7.02611	6.68199	2.30542	4.14097	5.00194	2.88273	3.45701	6.31771	0.93703	0.425202	0.561704	0.187376	0.562038	1.01397	1.19087	0.0671952	0.727653	0.759743	0.863468	0.0420691	0.0985358	1.32592	0.84226	1.01067	0.244099	0.421504	1.19087	1.15739	0.418823	0.13505	0	0	0	0	0.758875	3.35022	1.42292	0	0	0.0362759	0.676328	0.77421	0.153897	0.449925	0.249312	0.4488	0.3366	0.574467
77	1.51373	7.27178	6.54752	2.1456	4.54355	4.7857	2.93944	3.72093	6.2691	0.812207	0.414624	0.455405	0.134138	0.272913	0.648571	0.925074	0.0649294	0.57254	0.715546	0.800768	0	0.0926994	1.27523	0.878488	1.03025	0.165022	0.344433	1.16482	1.11374	0.377923	0.12312	0	0	0	0	0.667991	2.99198	2.39082	0	0	0.0744619	0.50677	0.856399	0.224291	0.4374	0.286962	0.445096	0.34041	0.36255
78	1.45018	7.55115	6.76121	2.36576	3.91692	5.21066	2.62995	3.30383	6.05993	0.835464	0.328381	0.456017	0.203694	0.351437	0.697657	0.859752	0.028439	0.574518	0.655212	0.858088	0.0282474	0.0991624	1.30054	1.04686	1.03777	0.16615	0.246446	1.05422	1.27104	0.171742	0.161807	0	0	0	0	0.647462	2.86745	2.58798	0	0	0.098404	0.369236	0.856168	0.221258	0.410941	0.28728	0.413346	0.255359	0.402987
79	1.19803	7.16884	6.07531	2.28106	3.7529	4.56632	2.4817	3.09157	5.20567	0.513751	0.217631	0.457468	0.100878	0.176373	0.46456	0.566616	0.044899	0.258978	0.574272	0.842934	0.00811239	0.0603008	1.43672	1.41871	1.32555	0.122231	0.168187	1.70957	1.89506	0.360785	0.193976	0	0	0	0	1.08588	3.67281	3.56065	0.00753453	0	0.0567613	0.367546	0.783056	0.24646	0.371813	0.213347	0.520768	0.252906	0.16184
80	1.62208	7.02405	6.31853	2.05846	4.23814	4.81857	2.55392	3.32145	6.24072	0.637264	0.259605	0.456272	0.172302	0.197579	0.5202	0.413021	0.0752102	0.419404	0.618437	0.828339	0.0459254	0.0272871	1.42633	1.15029	1.24005	0.286811	0.382663	1.182	1.51892	0.506385	0.126291	0	0	0	0	0.962573	3.48037	2.66671	0	0	0.0320077	0.499239	0.814617	0.221457	0.379748	0.273042	0.498627	0.288517	0.0139623
81	1.58442	7.79196	6.79859	2.29215	3.91472	4.79875	2.61933	3.23984	5.69029	0.518402	0.241678	0.426305	0.197227	0.283169	0.485217	0.538462	0.0255962	0.290032	0.641489	0.914029	0.036061	0.0549651	1.49169	1.17463	1.21802	0.278581	0.482139	1.36007	1.34327	0.358908	0.107696	0	0	0	0	0.721449	2.93538	2.49593	0	0	0.0944971	0.468096	0.633374	0.154626	0.298443	0.185526	0.333662	0.181761	0
82	1.59566	7.51129	6.42688	1.97302	3.65371	4.60772	2.51869	2.99307	5.31142	0.55347	0.221372	0.510267	0.236132	0.456088	0.5049	0.441638	0.0172207	0.336161	0.73195	0.958516	0.0647782	0.0641214	1.53605	1.04345	1.22931	0.289084	0.453181	1.36754	1.4265	0.215352	0.140817	0	0	0	0	0.801548	2.8869	2.45847	0	0	0.0417303	0.37171	0.616868	0.155067	0.323675	0.281709	0.438752	0.194083	0
83	1.57082	8.22501	6.38081	1.71651	2.91955	3.64477	2.3146	2.58518	4.56562	0.557826	0.254505	0.534079	0.248238	0.345853	0.536044	0.386352	0	0.386001	0.692339	0.980883	0.00630284	0.092174	1.65254	1.15881	1.2436	0.213383	0.374557	1.41716	1.59283	0.395726	0.166462	0	0	0	0	0.740682	2.76446	2.63938	0	0	0.0573606	0.420091	0.619137	0.141369	0.288514	0.197558	0.340918	0.176718	0
84	1.63114	8.45725	6.15365	1.63944	2.77723	3.36518	2.39789	2.23278	4.13023	0.465731	0.271195	0.563822	0.248099	0.557025	0.643695	0.605413	0.0370847	0.435206	0.795775	1.01258	0.0236335	0.0971	1.7724	1.10148	1.2543	0.230781	0.383492	1.41694	1.4687	0.334051	0.116625	0	0	0	0	0.68017	2.7433	2.74474	0	0	0.0395099	0.261652	0.72033	0.175072	0.300605	0.213887	0.355774	0.102436	0
85	1.54307	7.92646	6.04333	1.55387	2.8772	3.47082	2.29569	2.06589	3.97179	0.352601	0.254534	0.514441	0.264507	0.0820328	0.491235	0.665666	0.0672185	0.384081	0.775364	1.05133	0.03793	0.138464	1.75772	1.31697	1.16406	0.257164	0.692856	1.41229	1.50098	0.426983	0.208301	0.132496	0	0	0	0.921678	3.53265	2.86178	0	0	0.196274	0.114454	0.707501	0.221899	0.231547	0.256623	0.255569	0.104203	0
86	0	0	0	0	0	0	0	0	0	0	0	0	0	0	0	23.9964	0	0	0	0	0	0	0	0	0	0	0	5.4593	0	0	0	4.46057	0	5.22518	1.19368	0.335915	2.55747	0.923332	0	0	0	0.498295	0	0	0	0	0	0.776746	0.441968
87	1.51717	8.62897	5.85677	1.3282	2.27898	2.81787	2.73527	2.11876	4.09251	0.56494	0.25933	0.511257	0.291022	0.403833	0.686184	0.432361	0.0650001	0.447712	0.784196	1.5024	0.0547485	0.152829	2.16949	1.17243	1.35025	0.268736	0.996596	1.44268	1.68942	0.638332	0.182467	0.124527	0	0	0	1.32195	4.09885	3.20802	0	0	0.0847366	0.590087	0.722564	0.298749	0.2159	0.256068	0.377582	0.0289878	0
88	1.43393	8.03681	6.01679	1.50021	2.57513	3.03121	2.31882	2.4122	4.861	0.57611	0.27819	0.685419	0.314029	0.47293	0.694614	0.543491	0.0629049	0.483392	0.943731	1.32271	0.0518954	0.161615	1.92291	1.37333	1.35031	0.256737	0.856264	1.65403	1.70069	0.547171	0.137418	0	0	0	0	1.23644	4.78637	3.26762	0	0	0.0609665	0.517912	1.02849	0.205722	0.333505	0.282366	0.499582	0.142871	0
89	1.48926	7.72657	5.19858	1.37592	2.6316	3.28684	1.95235	2.62958	5.12315	0.672196	0.351468	0.521205	0.152047	0.370001	0.625132	0.473295	0.06991	0.429644	0.939912	1.20361	0	0.110832	2.26879	1.60434	1.61012	0.2391	0.534718	1.45256	1.92638	0.386056	0.291886	0	0	0	0	1.17462	4.63965	3.36806	0	0	0.0695023	0.858208	0.784792	0.291429	0.398211	0.211208	0.589953	0.197758	0
90	1.64338	7.34132	5.32443	1.4898	2.25429	3.33387	2.21139	2.51716	4.87955	0.691167	0.334291	0.592907	0.308142	0.350276	0.661219	0.779538	0	0.557529	0.931914	1.30443	0.0938464	0.0919097	2.17117	1.39844	1.28304	0.154081	0.715275	1.93311	1.92665	0.588901	0.143084	0	0	0	0	1.60293	5.88461	2.98609	0	0	0.0508549	0.586338	1.11429	0.233523	0.427193	0.222322	0.572469	0.11485	0.0491108
91	1.62504	6.75	4.90664	1.58665	3.06506	3.26596	2.94201	2.94088	6.23966	0.937998	0.350404	0.969144	0.506129	0	0.660667	0.969683	0.0751846	0.598845	0.928148	1.47731	0.114821	0.0962848	2.23852	1.21608	0.987967	0	0.578407	1.97054	2.03265	0	0.0121229	0	0	0	0	1.25205	5.04454	3.26903	0	0	0.166359	1.20615	1.13582	0.200254	0.70259	0.590057	0.832022	0.109325	0.30777
92	0.881146	6.04582	4.87108	1.30393	2.53324	2.94539	2.53686	2.70289	4.59351	0.609013	0.295458	0.541608	0.224939	0.417723	0.704722	0.518753	0.169329	0.448374	0.881104	0.990863	0.0695368	0.114026	1.73083	1.17953	1.06867	0.202254	0.690483	1.76929	1.95899	0.622144	0.447922	0.0159109	0	0	0.242215	1.70958	6.09107	2.58705	0.558484	1.39926	0.218872	0.833938	1.08482	0.355612	0.352287	0.487093	0.656974	0.334406	0.177157
93	1.87863	7.36348	5.53846	1.79754	3.05131	3.33917	2.55062	3.27653	4.77823	1.11483	0.399383	0.606176	0.320388	0.781811	0.501924	0.40437	0.0486585	0.892799	0.922892	1.40787	0.0803703	0.126967	1.79037	1.33721	0.755589	0.202721	0.76949	1.51145	2.04484	0.188706	0.0300254	0.0979355	0	0	0	1.14337	5.2719	2.90817	0	0	0	0.199427	1.23324	0.19008	0.459034	0.646287	0.499773	0	0
94	1.25675	6.13688	5.23714	1.70554	3.1038	3.74806	2.47173	2.99465	5.30287	0.81424	0.319255	0.659654	0.315001	0.471012	0.720658	0.840835	0.0579872	0.575101	0.869738	1.26142	0.0541995	0.111074	1.83742	1.08078	1.19528	0.198442	0.81143	1.68932	1.77401	0.472594	0.139651	0	0	0	0	1.2645	5.37377	2.49796	0	0	0.144999	0.741875	1.07666	0.337205	0.553117	0.545123	0.645506	0.234183	0.083757
95	1.24448	6.28581	5.63271	1.85195	3.41952	4.05506	2.84548	3.39903	5.53793	0.663857	0.25924	0.528065	0.259663	0.560642	0.572619	0.633495	0.107762	0.50804	0.915846	1.27066	0.0696678	0.0869396	1.9725	1.29982	1.2932	0.33817	0.548034	1.80301	1.93258	0.459164	0.108463	0	0	0	0	1.36339	6.07222	3.21556	0	0	0.153895	0.750361	1.07097	0.285767	0.595082	0.477934	0.729912	0.21181	0.00251778
96	1.16798	6.29189	5.63664	1.79636	3.42452	4.07149	2.73577	3.18447	5.60716	0.640901	0.291674	0.452411	0.22525	0.36304	0.581566	0.446465	0.0395098	0.445489	0.919618	1.28355	0.0215293	0.103136	2.04534	1.25723	1.27192	0.350927	0.594504	1.73544	2.12452	0.496605	0.200683	0.0923653	0	0	0	1.32017	6.04659	2.96102	0	0	0.174156	0.862298	1.14279	0.269042	0.726113	0.541543	0.679452	0.206601	0
97	1.04952	6.81475	5.712	1.77505	3.8249	4.05457	2.36904	3.23133	5.17934	0.610246	0.284313	0.538868	0.24599	0.253424	0.626197	0.41997	0.0394982	0.363487	0.767655	1.18322	0.0357757	0.0676113	2.11657	1.26944	1.40335	0.282285	1.01987	2.00684	1.83898	0.444753	0.12557	0	0	0	0	1.44923	6.27529	2.92045	0	0	0.174855	0.583993	1.25519	0.352018	0.544862	0.50125	0.895762	0.170273	0.00132485
98	1.40939	5.53127	5.59783	1.56117	3.44888	4.20635	2.20548	3.24349	5.81613	0.9552	0.507425	1.01546	0.54194	1.02809	0.863426	0.872593	0.263157	0.913214	0.914743	1.7282	0.199433	0.0687437	1.73451	1.09961	1.10679	0.352844	0.805854	1.20682	2.14137	0.891509	0.169718	0	0	0	0	1.73496	4.87904	2.7302	0.114496	0	0.117344	0.913632	1.37647	0.117675	0.661485	0.409269	0.617364	0.179573	0.284841
99	1.40651	6.6184	4.35641	2.1937	3.80625	3.91969	1.79867	3.1055	5.61953	0.739165	0.231905	0.430913	0.405738	0.449892	0.687183	0.960975	0	0.577218	1.27897	1.33961	0	0.115644	2.36407	1.41061	1.10517	0.350994	1.20121	1.3372	2.0669	0.390417	0.273387	0.0969935	0	0	0	1.41983	6.46527	2.71196	0	0	0.131789	0.472754	1.69582	0.360367	0.806561	0.502323	0.985683	0.554705	0.603102
100	1.13541	7.18384	5.54478	1.9087	3.84217	4.27919	2.63619	3.21045	5.67887	0.627525	0.174134	0.515568	0.172718	0.0471593	0.690192	0.574951	0.0829026	0.5987	1.16207	1.41466	0.0377769	0.0532899	2.67745	1.85042	1.46156	0.144688	0.425664	1.342	2.33064	0.397146	0.0458014	0.294592	0	0	0	1.62833	6.74898	3.21199	0	0	0.0778255	1.02914	1.38005	0.393957	0.680508	0.537928	0.718745	0.0559491	0
101	1.07082	6.08149	5.69895	2.09276	3.5504	4.41735	3.06859	3.38204	5.53724	0.670379	0.271127	0.481383	0.254728	0.247993	0.583171	0.480643	0.032397	0.491606	1.08527	1.78291	0.192999	0.164362	3.39322	2.62609	1.03606	0.152372	0.720305	1.52562	1.96916	0.303846	0.182182	0	0	0	0	1.71667	7.0731	2.99539	0	0	0.0838255	0.44626	1.32312	0.403451	0.692132	0.877587	0.905172	0.390734	0
102	1.04833	5.07999	5.01094	1.71272	3.07547	3.62317	2.45376	2.5904	4.81115	0.701481	0.0929267	0.571799	0.223032	0.263886	0.576888	0.561281	0.0784632	0.407574	1.17569	1.41332	0.014849	0.0423432	2.72049	2.30656	1.06975	0.182874	0.281144	1.34003	1.94439	0.347845	0.250923	0.0352771	0	0	0	1.4331	6.45264	2.95948	0	0	0.362342	0.643451	1.2995	0.254472	0.722026	0.575608	0.883838	0.122304	0.0527681
103	1.32824	5.49319	4.65344	1.63442	3.29617	4.09518	2.44387	2.96842	4.33957	0.477191	0.301649	0.541213	0.241139	0.612609	0.503521	0.480797	0.087309	0.586884	1.14475	1.78838	0.0696542	0.154245	2.65226	2.14075	0.969912	0.266684	0.412802	1.51588	1.96956	0.508835	0.0952096	0	0	0	0	1.69762	7.03048	3.08302	0.203728	0	0.179713	0.421527	1.2118	0.353539	0.833651	0.634767	0.975748	0.326345	0.223021
104	1.22649	5.54194	4.58444	1.80088	3.31584	3.86499	2.10946	2.83271	4.25198	0.582112	0.274035	0.470555	0.253309	0.278399	0.641842	0.762866	0.018766	0.524316	1.26091	2.09484	0	0.146148	2.68903	2.05881	1.08561	0.286953	0	1.35877	1.81588	1.05813	0.173025	0	0	0	0	1.6877	6.84556	3.21759	0	0	0.20475	0.720355	1.42546	0.398748	0.859151	0.804399	0.895243	0.210178	0.0117479
105	1.22856	6.18224	5.20179	1.90732	3.52799	4.06752	2.44898	2.74132	4.42738	0.585769	0.261568	0.51778	0.24358	0.432475	0.537561	0.43966	0.00601164	0.504627	1.33939	2.49771	0.0920853	0.18434	2.06928	1.50717	0.64049	0.10668	0	1.18448	1.65723	0.203075	0	0	0	0	0	1.87768	8.1384	3.55655	0	0	0.224448	0.676695	1.54073	0.495317	1.19844	1.08786	1.11734	0.276981	0
106	1.23031	6.53583	5.35293	1.72194	3.3533	4.4297	2.63062	2.6935	4.18678	0.514582	0.300162	0.416471	0.19661	0.405561	0.573391	0.478256	0.0796549	0.486574	1.39143	2.26062	0.102773	0.180314	1.78551	1.47234	0.735543	0	0	1.22659	1.71381	0.201482	0.0220666	0	0	0	0	2.15621	8.25352	3.72252	0.0692292	0	0.261306	0.559693	1.53579	0.486657	1.20906	1.10596	1.27154	0.299683	0
107	1.3049	6.03545	5.44288	1.99717	3.34733	4.46344	2.31136	2.36218	4.64888	0.600019	0.174465	0.557893	0.22317	0.107937	0.476711	0.156247	0.0456121	0.471911	1.33105	2.2208	0.157477	0.134203	1.31049	1.079	0.452384	0.0361971	0	0.932132	1.59584	0.126037	0.0544937	0	0	0	0	1.96728	8.51502	3.60118	0.0856068	0	0.258531	0.657548	1.53881	0.551457	1.18339	1.24767	1.13788	0.330973	0
108	0	0	0	0	0	0	0	0	0	0	0	0	0	0	0	43.7055	0	0	0	0	0	0	0	0	0	0	0	5.74803	0	0	0	0	9.06971	0	3.32168	0	3.00483	7.60308	0	0	0	0	0	0	0	0	0	0	0
109	1.09538	5.98771	5.59308	1.92876	3.76843	4.23979	2.76963	3.1676	4.5169	0.537624	0.228772	0.538692	0.190361	0.433061	0.36997	0.446487	0	0.520345	1.44466	2.06921	0	0.243793	1.3787	0.970564	0.481199	0.0435695	0	1.26933	1.49237	0.529115	0.117349	0	0	0	0	1.88157	8.23922	3.45405	0	0	0.3571	0.627082	1.50091	0.435633	0.988062	1.11987	1.23742	0.361522	0.130423
110	0.906321	5.25364	5.70984	2.08859	3.63859	4.32535	2.44242	2.83069	4.7016	0.632776	0.216499	0.468615	0.120081	0.253764	0.343672	0.259692	0.05118	0.528238	1.4354	2.50385	0	0.27472	1.00112	0.693664	0.208497	0	0	0.936184	1.55389	0	0	0	0	0	0	1.93384	8.99625	3.67836	0	0	0.309159	0.445872	1.5984	0.549174	1.45191	1.10823	1.48099	0.325513	0
111	0.879813	5.67111	5.15301	1.88771	2.73894	4.15648	1.81573	2.56577	4.28494	0.688369	0.29195	0.454806	0.287024	0.295401	0.43956	0.476679	0.00396902	0.65309	1.70854	2.25304	0.0753226	0.0858248	0.704368	0.441947	0.383458	0	0	1.11689	1.62259	0.19852	0.220355	0	0	0	0	2.0528	9.66719	3.54769	0	0	0.143779	0.179777	1.70833	0.521115	1.52255	1.21403	1.33567	0.456061	0
112	1.29521	4.90767	4.94499	1.7174	3.27385	4.20885	2.05157	3.28604	4.37427	0.638451	0.417608	0.664536	0.184936	0.0446207	0.675832	0	0.0280622	0.694963	1.51112	2.7606	0.228724	0.119432	0.993672	0.706094	0.36141	0	0	1.04989	2.04171	0.339734	0.237986	0	0	0	0	1.93923	7.86443	3.47669	0.116574	0	0.0975903	1.18264	1.835	0.567997	1.24558	0.995934	1.31603	0.28646	0
113	1.22802	5.408	4.52783	1.63287	3.33078	4.09261	2.74494	2.27556	4.40396	0.507004	0.0598883	0.505515	0.343418	0.536204	0.489253	0.33927	0.084742	0.563267	1.56665	2.36296	0.155613	0.291726	1.51353	0.754312	0.685229	0.316473	0	0.732298	1.39639	0.342633	0	0	0	0	0	1.64893	7.74614	4.21007	0	0	0.0548328	1.11228	1.55602	0.507444	1.33932	1.26148	1.35375	0.375234	0.0581026
114	1.29749	6.13335	5.17736	1.80287	3.99999	4.12277	2.7528	2.40144	4.38489	0.745915	0.496467	0.663208	0.479499	0.503755	0.587415	0.467532	0	0.580646	1.71109	2.29151	0	0.186497	1.1519	0.611425	0.425428	0.0677123	0	0.78885	1.47523	0.546693	0.120403	0	0	0	0	1.81262	7.92292	3.66957	0	0	0.133876	0.754907	1.59751	0.446352	1.19145	0.973716	1.23501	0.137494	0
115	1.58125	4.63583	4.71031	1.88661	3.50802	4.11378	1.57839	2.86169	4.82689	0.492178	0.30971	0.452535	0.264431	0.220038	0.843854	0.361186	0.270133	0.682211	1.55515	2.67152	0.0831229	0.0811308	0.572123	0.453603	0.243379	0	0	0.685264	1.6821	0.642807	0.0905932	0	0	0	0	1.90925	7.67865	3.27215	0.124899	0	0	0.312911	1.79036	0.351875	0.991615	0.90751	1.46531	0.247715	0
116	1.32143	5.4377	4.88503	1.619	3.22424	4.1427	2.55885	2.57915	4.42909	0.631347	0.224981	0.728619	0.274207	0.217859	0.694272	0.676854	0.00471447	0.536145	1.417	2.13032	0.0603885	0.0645238	0.969599	0.628969	0.49885	0.0514518	0	0.837691	1.62237	0.0845353	0.10754	0	0	0	0	1.95449	7.43197	3.07866	0	0	0.361391	0.656321	1.60653	0.436793	1.16867	1.12933	1.18903	0.341678	0.0398274
117	1.12159	6.04624	5.11349	1.62321	2.99211	4.01568	2.3933	2.59722	3.92982	0.679344	0.326743	0.571895	0.136472	0.146648	0.516598	0.165738	0.0425707	0.467081	1.62476	2.23642	0.0967682	0.0666444	0.873693	0.52681	0.4852	0	0	1.08516	1.23858	0	0.0857012	0	0	0	0	1.96661	8.07482	3.08435	0	0	0.218453	0.326068	1.79665	0.496573	1.14417	1.14941	1.31908	0.205866	0.0644027
118	1.52587	5.88311	4.43052	1.9225	2.53559	3.76032	2.08172	2.83212	4.34257	0.33709	0.350426	0.427135	0.293645	0.286063	0.385756	0.438877	0.0844159	0.284045	1.44926	2.54071	0.150846	0.0923675	0.812834	0.758676	0.293242	0	0	0.983653	1.19704	0.299816	0.00910537	0	0	0	0	1.6587	8.65093	3.30211	0	0	0.0964754	0.598439	1.82305	0.491212	1.09635	1.10654	1.57288	0.140328	0
119	1.04782	5.27578	4.83463	1.7715	3.29018	3.62419	1.61324	2.30452	3.96147	0.449848	0.204858	0.481465	0.25932	0.26918	0.528957	0.562239	0	0.454	1.14277	2.35126	0.0894622	0.114486	0.818373	0.669685	0.415971	0.0925208	0	1.09076	1.27083	0.366522	0.157832	0	0	0	0	2.04893	8.11117	3.29637	0	0	0.158181	0.638932	1.65482	0.304108	1.14402	0.983446	1.22323	0.350273	0.00820887
120	1.13234	5.4557	4.57229	1.5371	3.13031	3.60066	2.20477	2.49208	4.19392	0.472252	0.134317	0.466239	0.226393	0.476322	0.462562	0.457454	0.0471024	0.428088	1.42165	2.26665	0.0187358	0.131285	0.780828	0.502619	0.406237	0	0	1.00126	1.31145	0.236815	0.0459895	0	0	0	0	1.88867	7.4962	3.12737	0	0	0.188852	0.538663	1.53765	0.44098	1.17935	1.13161	1.24878	0.296204	0.067929
121	0.988786	5.26669	4.57599	1.58018	3.13832	3.49966	2.23128	2.8714	4.57418	0.444587	0.192805	0.531127	0.23814	0.218629	0.495615	0.410279	0.0018275	0.400843	1.61729	2.41086	0.0358745	0.12347	1.03023	0.53014	0.409446	0	0	1.27004	1.74661	0.222063	0.116967	0	0	0	0	2.02892	8.41362	3.49768	0	0	0.229951	0.463801	1.47974	0.443083	1.23631	1.02085	1.31365	0.184771	0
122	0.390554	5.40381	4.53787	1.46122	2.67151	2.82127	3.15296	2.39244	3.66801	0.662625	0.135827	0.151301	0.0524837	0.751137	1.22406	0.74606	0	0.274325	0.778746	1.79758	0.248004	0.107108	1.00751	1.1048	0.446608	0	0	2.23121	1.00778	2.17784	0.352242	0	0	0	0	1.68454	5.43911	2.51305	0.275445	0	0.407445	0.717737	2.19341	0.531392	0.814278	0.352306	1.28728	0.373156	0.551791
123	0.812704	5.12184	4.67968	1.47018	3.19036	3.02359	1.26456	2.32575	3.87075	0.835893	0.425601	0	0	0.0511444	0.314129	0.210885	0.0909349	0.441185	1.91964	0.922314	0.049827	0.212209	1.74549	0.846784	0.90677	0	0.287138	1.53588	2.1816	0.584243	0.293041	0	0	0	0.0934743	2.9694	7.27755	3.3592	0.281998	0.679795	0	1.48875	1.1751	0.305771	1.04256	0.828539	1.04844	0.141005	0.0167973
124	0.865684	4.80323	4.59268	1.34291	3.22326	3.46295	2.0221	2.29772	4.5024	0.390556	0.135888	0.219045	0.202888	0	0.503349	0.761429	0	0.56766	0.740123	1.70833	0	0.0132578	1.84349	1.1053	0.863371	0.277582	0.0262793	1.35184	1.69316	0.850834	0.183608	0	0	0	0	2.12617	6.30208	3.05803	0.2982	0.223968	0.30522	0.665299	1.95183	0.359881	0.968639	1.06914	1.24349	0.217598	0.176018
125	1.34569	6.00899	5.27922	1.65108	3.57304	3.96698	2.56186	2.95325	4.25813	0.57423	0.194122	0.411391	0.164226	0.257404	0.544819	0.21321	0.0225391	0.653594	1.5016	1.6774	0.0688542	0.14027	1.34765	0.862922	0.666534	0.162138	0.277066	1.56519	1.62621	0.406089	0.214347	0	0	0	0	2.04394	7.90782	3.28833	0	0	0.280877	1.23433	1.54573	0.388649	0.915863	1.00566	1.12651	0.138806	0.683052
126	1.25675	5.96225	5.15912	1.60296	3.34181	3.47482	2.54519	2.59543	4.46253	0.325279	0.169874	0.380759	0.389083	0.444732	0.509891	0.745103	0.0408083	0.480271	1.32471	1.7594	0.117376	0.162131	2.05318	1.06482	1.06584	0.17014	0.397156	1.41061	1.80923	0.644398	0.0915137	0	0	0	0	1.7142	7.87382	3.24141	0.0293138	0	0.189212	0.613761	1.63535	0.3511	1.09618	0.91977	1.11143	0.249962	0.0159726
127	1.29103	5.5761	4.69461	1.57679	2.89468	3.50794	1.63751	2.22248	4.41601	0.601189	0.247336	0.543419	0.213127	0	0.532226	0.727667	0.108567	0.737461	1.16213	1.67083	0.0890228	0.194386	2.03694	1.16656	1.05268	0.0725532	0.244285	1.8623	2.1673	0.168956	0.142524	0	0	0	0	2.09383	8.30189	3.23813	0	0	0.288995	1.49684	1.41465	0.4128	0.855016	1.00841	1.20107	0.272836	0.728866
128	0.778226	5.58998	4.11692	1.58077	2.80419	3.39587	2.74725	2.22932	3.49203	0.434952	0.203533	0.285597	0.116202	0.385562	0.644001	0.178594	0.0809097	0.248669	1.19545	1.16633	0	0.222941	1.94022	1.41124	1.04148	0.279819	0	0.68917	1.34653	0.268159	0.133848	0	0	0	0	2.16229	8.09824	3.40366	0.309908	0	0.38643	0.65789	1.35165	0.390286	0.910826	0.901792	0.9795	0.659822	0.576511
129	1.22603	4.83017	3.94738	1.20322	3.57842	3.45168	1.96867	2.66142	3.86967	0.987088	0.210099	0.209004	0.111085	0	0.383713	0.867189	0	0.470421	0.92082	1.55741	0.26973	0.174488	2.15271	1.42634	0.814109	0.181003	0.527131	1.49809	1.78801	0.764794	0.128874	0.109853	0	0	0.532499	2.06457	7.342	3.64717	0.416646	1.1387	0.667208	1.23975	1.28654	0.473806	0.893152	1.03158	1.14669	0.476312	0.112992
130	1.4136	5.3203	4.71021	1.62452	3.26043	3.82211	2.31218	3.03233	4.73947	0.646139	0.215258	0.437294	0.170428	0.409286	0.484198	0.601703	0.0444395	0.415075	1.0371	1.65737	0.0878344	0.215312	2.69784	1.86529	1.60433	0.529625	1.38298	2.23092	2.55557	1.05699	0.259999	0.192077	0.326523	0	0.614051	2.75436	8.84817	3.93462	0.513315	1.11973	0.619051	1.48838	1.70968	0.597852	0.953041	0.880033	1.21164	0.366873	0.903321
[truncated: 81 more columns]

## Sheet: b, SHAPE-Seq 1mM ZMP
Transcript Length	1	2	3	4	5	6	7	8	9	10	11	12	13	14	15	16	17	18	19	20	21	22	23	24	25	26	27	28	29	30	31	32	33	34	35	36	37	38	39	40	41	42	43	44	45	46	47	48	49
20	1.74828	3.47424	1.59742	0.211663	1.58453	1.38702	0.754232	1.44194	0.636981	0.276569	0.22873	2.54041	0.0619432	0.425159	0	0	0	0	0	0
21	1.79544	2.9362	1.52978	0.452757	2.09971	1.09702	0.925481	1.53464	1.90075	0.146827	0.154643	1.73486	0.461118	0.132829	0	0	0	0	0	0	0
22	1.12582	2.91533	1.41672	0.406954	2.83258	1.56285	0.990771	3.77861	1.63784	0.218641	0.114848	1.22668	0.119902	0.131979	0	0	0	0	0	0	0	0
23	1.28819	3.9213	1.83604	0.47481	2.36599	1.66919	0.677758	0.348385	0.777098	0.106218	0.111544	2.13424	0.127424	0.210744	0.118477	0.31359	0.0174616	0.251995	0	0	0	0	0
24	1.38326	4.07766	1.69453	0.32135	1.82313	1.38926	0.577437	0.686541	0.822178	0.0829445	0.0355693	1.53628	0.149684	0.403965	0.579223	0.333409	0.101355	1.3133	0.583355	0.104068	0	0	0	0
25	1.56594	3.36728	1.44917	0.321386	2.38757	1.446	0.941811	1.01211	0.913974	0.0159661	0.0693497	0.84268	0.0594694	0.435529	0.0505289	0.15054	0.083572	0.785381	2.60337	0.314644	0	0	0	0	0
26	0.492792	1.57898	0.946456	0.22461	0.386694	0.917957	0.517238	0.340645	0.654903	0.121721	0.0795127	0.436038	0	0.208666	0.0641645	0.19336	0.00334479	0.0684269	16.2151	1.4154	0	0.00525056	0.0358445	0	0	0
27	1.30313	4.51707	2.29824	0.742733	2.53427	2.1738	0.930815	0.818829	1.41404	0.34746	0.16276	1.70776	0.0800652	0.592235	0.0899432	0.189845	0	0.02904	0.202014	0.135717	0.0597991	0.0407734	0.0199069	0	0	0	0
28	0.955338	4.32723	2.46173	0.672861	2.6228	2.05083	1.36367	1.19326	2.1593	0.369747	0.196382	1.9316	0.260014	0.536619	0.353622	0.157662	0.0756339	0.0198265	0.0823692	0.102479	0.022682	0.0148545	0.189316	0.00753066	0	0	0	0
29	1.35615	4.67731	2.5434	0.543473	2.37393	1.87415	0.835	1.14178	2.417	0.330032	0.369114	2.23753	0.530531	0.880412	0.697001	0.289543	0.0593858	0.119888	0.0413484	0.0521792	0.0185543	0.0294247	0.136734	0.0190808	0	0	0	0	0
30	1.22409	4.58166	2.79679	0.704502	2.18818	1.83356	0.739603	1.3146	2.18322	0.276053	0.360061	2.66095	0.884812	1.25813	0.706566	0.473232	0.0315898	0.0353677	0.0905689	0.116997	0	0.00478429	0.197446	0.00377462	0	0	0	0	0	0
31	1.06691	4.46652	2.56657	0.56663	2.30017	1.94932	1.15091	1.17445	2.15491	0.296344	0.456324	2.99489	0.906979	1.33156	1.10407	0.461188	0.0120001	0.0329956	0.124687	0.0813807	0.0105776	0.00417259	0.153363	0.0357334	0.000575781	0	0	0	0	0	0
32	0.809438	4.9554	2.83875	0.686144	2.27616	1.8037	0.887542	1.22467	2.37451	0.21447	0.334256	2.83298	1.08239	1.69101	1.49917	0.992579	0.0153526	0.107041	0.0685314	0.0416309	0	0.00893877	0.124052	0.00420559	0	0.0446121	0.0298986	0.00891422	0.00419152	0	0	0
33	0.929792	4.22817	2.66253	0.733015	2.6985	2.37372	1.25965	1.51937	3.00829	0.346947	0.438921	2.28317	0.955895	1.34938	1.34171	1.02594	0.0449358	0.0565859	0.0989233	0.0989586	0.0101115	0.0139177	0.165269	0.033442	0.00816424	0.0252204	0.0747775	0.0136997	0.00118549	0	0	0	0
34	1.07255	4.54222	2.73757	0.778953	2.29784	1.84376	1.01214	1.64171	2.80483	0.413507	0.509072	2.67684	0.977273	1.68596	1.82432	1.26966	0.0596005	0.195552	0.326952	0.16167	0.012279	0.0200049	0.140392	0.00312181	0.0155028	0	0.00866818	0.00439621	0.0266743	0	0	0	0	0
35	1.14937	4.05646	2.84635	0.728544	2.97483	2.18019	1.90254	1.59245	3.15709	0.440004	0.607269	2.05903	0.65295	1.03579	1.71434	1.09589	0.0358167	0.263836	0.440037	0.261735	0.0202609	0.00898445	0.264272	0	0	0	0.0123887	0.00112551	0	0	0	0	0	0	0
36	1.0381	4.50243	3.02498	0.841468	2.51927	2.15483	1.25216	1.65851	3.25006	0.465272	0.485724	2.663	1.18876	1.35413	1.64359	1.14917	0.06989	0.25363	0.424304	0.235848	0.0253858	0.00814363	0.122805	0.0241627	0.0172709	0.00923089	0.0391309	0.00408512	0	0	0	0	0	0	0	0
37	0.993646	4.38774	3.14695	0.937603	2.56443	2.23902	1.37275	1.74412	3.29177	0.46756	0.519547	2.22784	0.966062	1.30825	1.82178	1.31517	0.0614301	0.350885	0.575519	0.26698	0.0243733	0.0141525	0.298028	0.0541082	0.0241248	0.00888666	0.0549748	0.0033839	0.000249142	0	0	0	0	0	0	0	0
38	1.09414	4.73584	2.92737	1.00831	2.74558	2.19921	1.3811	1.70056	2.9021	0.389622	0.576416	2.52621	1.11553	1.25825	1.8598	1.10921	0.0720624	0.262957	0.427644	0.155028	0.0367575	0.0140034	0.287785	0.0388594	0.0297077	0.0505152	0.0202546	0.0221561	0.0262795	0.0277486	0.00974132	0.00571624	0.297544	0	0	0	0	0
39	1.07012	4.72775	3.59408	0.957633	2.5354	2.34611	1.37708	1.82421	3.4471	0.553475	0.647611	2.09148	1.062	0.92316	1.84033	1.23037	0.0584447	0.330614	0.582618	0.228505	0.00059949	0.024613	0.447679	0.0418434	0.0109182	0.0268813	0.0175041	0.0167985	0.0238822	0.0158877	0.00743654	0	0.067887	0.0187146	0.0571942	0.621675	0	0	0
40	1.15215	5.0337	3.45857	0.996689	2.55291	2.71901	1.27924	1.88533	3.35112	0.655889	0.601835	1.95445	0.992036	0.772413	1.68095	1.43776	0.123797	0.386258	0.51382	0.24828	0.0217451	0.0199746	0.466998	0.105225	0.0400428	0.0170477	0.0568457	0.0507629	0.0401168	0.0281967	0	0.00201896	0.0210757	0.0818424	0.00594724	0.0133958	0	0	0	0
41	1.0383	4.17939	3.57658	1.05073	2.37965	2.64203	1.60045	1.73867	3.89984	0.559297	0.632878	1.61578	0.552859	1.21728	1.72282	1.35511	0.0678871	0.452915	0.647743	0.319137	0.0319658	0.02474	0.611804	0.0774873	0.0831198	0.0467401	0.0465225	0.0601428	0.0313233	0.140266	0.0119701	0.0267943	0.0236205	0.148804	0.406516	0.877363	0.187764	0	0	0	0
42	1.22435	5.44887	4.0491	1.29927	2.78835	2.79244	1.21119	1.81451	3.24782	0.617795	0.570456	1.40235	0.853697	0.958689	1.82898	1.48096	0.0951487	0.47238	0.554893	0.397735	0.0172032	0.020745	0.672157	0.155898	0.0924928	0.00275084	0.0821964	0.0841953	0.135343	0.271281	0.00553656	0.0300656	0.00426615	0.0651609	0.107956	0.0220593	0.0507461	0	0	0	0	0
43	1.1016	5.27513	3.99562	1.16829	2.59578	2.61418	1.60052	1.71107	3.31686	0.543488	0.530793	0.702252	0.381078	0.61632	1.4261	1.77811	0.077364	0.487215	0.633605	0.460134	0.0146299	0.0310386	0.846405	0.269684	0.375152	0.0951404	1.11746	0.45918	0.987224	0.326976	0.0526721	0	0.125854	0.0626414	0.100602	0.0166499	0.0340729	0	0	0	0	0	0
44	1.19462	5.49635	3.92038	1.18893	2.70573	2.95913	1.43172	1.85881	3.4269	0.551402	0.518549	0.865973	0.46126	0.671977	1.48811	1.47214	0.12349	0.49697	0.530739	0.369197	0.0335183	0	0.593653	0.258951	0.309792	0.099268	1.04251	0.622481	0.891613	0.513576	0.036589	0.0680873	0.0758291	0.0257604	0.0488547	0.0519906	0.206343	0.0133019	0.00193118	0.0184805	0	0	0	0
45	1.28708	5.61762	4.35937	1.31103	2.77866	3.07206	1.15815	1.97126	3.97199	0.828365	0.579801	0.761606	0.414335	0.712148	1.72495	1.51234	0.0706861	0.703726	0.837478	0.438331	0.024072	0.0244834	0.759707	0.232809	0.29343	0.0879294	0.250041	0.297342	0.466305	0.320779	0.032912	0.0165422	0.0760314	0.0377197	0.0182438	0.0208882	0.251113	0.0304136	0.0131821	0.0348095	0.0013944	0	0	0	0
46	1.22235	5.42976	4.23042	1.27229	2.87658	2.72005	1.23459	1.94933	4.20782	0.898085	0.61896	0.799003	0.456681	0.856689	1.70085	1.61629	0.131808	0.74447	0.797923	0.501648	0.0420306	0.0348515	0.829829	0.193029	0.26347	0.118758	0.652027	0.336895	0.362256	0.506942	0.0387172	0.0155733	0.00158382	0.138306	0.0840806	0.0469748	0.228618	0.0258974	0.00665477	0.121483	0.0518937	0	0	0	0	0
47	1.17965	5.30111	4.02686	1.22893	2.92186	2.84929	1.28056	2.01306	4.42963	0.753047	0.633678	0.852708	0.452857	0.839674	1.84941	1.59469	0.0996082	0.687338	0.81904	0.533679	0.0248923	0.0327823	0.75485	0.224183	0.270306	0.110977	0.570478	0.283026	0.474707	0.441574	0.00736039	0.0925777	0.132224	0.108475	0.094986	0.0775719	0.219392	0.0214087	0.0366367	0.355879	0.0516828	0.140666	0.0167801	0	0	0	0
48	1.55964	5.63075	4.39863	1.28271	2.92044	2.64219	1.32503	1.88717	3.74109	0.672675	0.50644	0.915985	0.59618	0.79565	1.76502	1.88203	0.0886135	0.755085	0.754565	0.367732	0.0362249	0.0100616	0.861455	0.201826	0.185539	0.142501	0.422024	0.340553	0.615005	0.846605	0.065166	0.055922	0.0173021	0.091743	0.070404	0.104802	0.322568	0.0344632	0.0453011	0.269768	0.0822975	0.233527	0.052853	0	0	0	0	0
49	1.25922	5.25331	4.17675	1.21424	2.56052	2.781	1.53702	1.71654	3.64882	0.664428	0.685155	1.1169	0.597185	1.24713	2.26688	2.21505	0.179503	0.957714	0.984566	0.685272	0.0469895	0.0379602	0.859662	0.29146	0.318987	0.171146	0.517921	0.332649	0.757014	0.818907	0.121253	0.269842	0.598842	0.192743	0.100929	0.0645196	0.287549	0.061299	0.0101674	0.188172	0.0281666	0.244915	0.0219029	0	0	0	0	0	0
50	1.11024	6.09201	4.69933	1.28009	2.04755	2.64632	1.12801	1.46434	2.82237	0.985047	0.603491	0.661737	0.475091	0.709078	1.62542	1.97839	0.124414	0.780198	0.681237	0.537597	0.0427382	0.0535496	0.663562	0.312985	0.20898	0.145183	0.658164	0.430022	0.632684	0.870189	0.0987772	0.340474	0.34388	0.336779	0.0932272	0.100278	0.750896	0.0876252	0.0866144	0.244656	0.0128961	0.222395	0.248811	0.011889	2.00737	0.137557	0.356149	0	0
51	1.47274	6.25072	4.58967	1.4631	2.95283	3.39746	1.07202	2.0852	3.30531	0.603151	0.601444	1.37508	0.502128	0.808102	1.71854	1.32663	0.0626243	0.668441	0.546038	0.507426	0.0124623	0.0374175	0.688656	0.195268	0.281784	0.10543	0.638947	0.413413	0.665664	0.516063	0.12081	0.358822	0.591061	0.541082	0.207553	0.103161	0.705541	0.0533747	0.0736965	0.329009	0.0148737	0.180647	0.0852834	0.00449429	0.0471772	0	0.00884475	0	0
52	1.39553	6.1432	4.60457	1.38963	2.67257	3.11704	1.4298	1.82411	2.91882	0.358478	0.623808	0.779274	0.317375	0.752614	1.53199	1.86535	0.203156	0.730139	1.00315	0.588379	0.0398729	0.00618046	0.597596	0.161616	0.277885	0.135677	0.501851	0.615508	0.912924	0.76126	0.154937	0.409962	0.345495	0.646591	0.248176	0.605394	1.23661	0.0857725	0.0165575	0.421913	0.0331796	0.376436	0.0655058	0.0240697	0.0805388	0.0365921	0.0138466	0	0
53	1.73765	6.08129	5.2055	1.28789	2.32422	3.1586	1.72645	1.82302	3.64063	0.548952	0.453224	0.814203	0.326592	1.12832	1.47211	2.15671	0.183745	0.602365	0.709642	0.251466	0.0546905	0.0608156	0.70439	0.195426	0.370481	0.0340572	0.699621	0.389202	0.862597	0.594555	0.0594021	0.326785	0.149534	0.243017	0.440875	0.463125	1.31049	0.304045	0.0796322	0.414089	0.0529905	0.70219	0.0743308	0.029236	0.0510041	0.0986748	0.018905	0	0
54	1.69917	7.69411	6.42012	1.97514	3.19544	4.34802	1.131	2.69403	3.87306	0.660727	0.853955	0.697894	0.476562	0.518779	1.72038	1.22897	0	0.794835	0.68003	0.580636	0.0169254	0.0360994	0.471087	0.295669	0.158305	0.161737	0.285089	0.675589	0.972501	0.189489	0.0619656	0	0.326584	0	0.208293	0.349393	1.0711	0.337841	0.0461922	0.196877	0.0337544	0.243265	0.110401	0.00389191	0.0418242	0.0344753	0.00873823	0	0
55	1.14788	5.77438	5.5427	1.65592	3.50567	3.89368	1.43146	2.24612	3.93518	0.626248	0.674971	0.818246	0.459425	0.834098	1.87235	1.70744	0.116222	1.01391	0.863288	0.552014	0.0417867	0.0314952	0.63111	0.223005	0.284797	0.141514	0.596579	1.01378	1.19135	0.539247	0.10009	0.106158	0.508099	0.467808	0.330058	0.416186	1.77641	0.335545	0.0416699	0.293809	0.030784	0.399304	0.147457	0.0329779	0.0808659	0.0286745	0.0100023	0	0
56	1.15234	4.97754	4.98269	1.68773	3.19704	3.55945	2.65802	2.5233	3.88145	0.479077	0.61719	0.6993	0.255027	0.513683	1.82593	1.58182	0.12774	1.08542	0.663178	0.754534	0	0.0349727	0.667302	0.188663	0.31577	0.219118	0.70231	0.734408	1.14285	0.558795	0.139313	0.0376752	0.571733	0.688541	0.424132	0.562773	1.56142	0.644096	0	0.386927	0.0368808	0.462702	0.102637	0.056511	0.0619904	0.000771325	0	0.0930778	0.437228
57	1.31705	5.95257	4.49684	1.43864	2.80369	3.4508	1.36898	2.16168	3.37746	0.716596	0.574719	0.549045	0.345863	0.715652	1.8205	1.93944	0.165128	0.992185	0.878728	0.626491	0.0547933	0.0363869	0.538637	0.254949	0.387952	0.222676	0.976285	1.11708	1.34843	0.557357	0.11761	0.128829	0.299459	0.432794	0.337453	0.619052	2.48474	0.865595	0.0205624	0.391563	0.0456662	0.705894	0.269937	0.0371883	0.107051	0.0259251	0.0259933	0.0452436	0.111657
58	1.52225	6.02424	4.79098	1.51091	2.95522	3.49566	1.45228	2.06786	3.57556	0.61602	0.560488	0.643344	0.367654	0.636474	1.7398	1.74195	0.17012	0.869694	0.774228	0.680118	0.0105947	0.0151754	0.563009	0.192032	0.473878	0.186056	1.00316	0.91593	1.38481	0.54268	0.0501244	0.164061	0.172579	0.558312	0.141939	0.533757	2.1548	0.99345	0.0133992	0.326596	0.0519802	1.03538	0.382086	0.0461032	0.148232	0.020542	0.0532414	0.068403	0.153472
59	1.16323	5.81845	4.66317	1.47009	3.24929	3.22547	2.52302	2.26328	4.36838	0.694644	0.885976	0.247708	0.556036	0.93366	1.43354	2.54389	0.246985	0.960402	0.858002	1.15252	0	0.0789486	0.941169	0.414975	0.457205	0.194744	1.1078	1.10853	0.940327	0.911432	0	0	0.344616	0	0.0908016	0.298097	1.23991	0.717409	0	0.313561	0.00111357	0.738277	0.430045	0.0454215	0.140078	0.052097	0.0674861	0.0814063	0.146706
60	1.6111	5.24836	4.93414	1.39508	3.01161	3.54868	1.09811	2.2155	3.08526	0.798411	0.425295	0.623794	0.56632	0.81618	1.89329	2.164	0.200714	0.730143	0.55108	0.801958	0.0920334	0.00406385	0.751725	0.567453	0.345886	0.278218	0.831618	0.813663	1.36405	0.414585	0.209768	0	0.644409	0.641502	0.187792	0.892564	2.95898	0.9757	0.064077	0.32514	0.139648	0.978472	0.343184	0.18239	0.416371	0.127814	0.117003	0.266635	0.110325
61	1.61935	6.2455	5.25217	1.47706	2.85067	3.34327	1.28907	1.99117	3.41547	0.571564	0.663264	0.830768	0.477331	0.983669	1.72117	2.04052	0.171078	1.07785	0.797952	0.76872	0.0372115	0.0405011	0.595487	0.328989	0.433799	0.15556	0.967138	1.09943	1.15512	0.103607	0	0.0145266	0.386302	1.17768	0.478903	0.609257	2.13085	0.869242	0.0234839	0.337898	0.110922	0.640842	0.517368	0.12855	0.464845	0.151468	0.155418	0.168134	0.207099
62	1.31999	6.50784	5.14878	1.46644	2.84399	3.52432	1.61576	2.14136	4.28972	0.618882	0.628664	0.76375	0.423876	1.03251	1.88191	2.08884	0.180799	1.13474	0.897503	0.847103	0.113862	0.0676947	0.68496	0.322075	0.408171	0.157262	0.256774	0.688486	0.908383	0.490103	0.0324105	0	0.0341931	0.239965	0.280176	0.556717	2.08504	0.650444	0.0175259	0.278344	0.113277	0.662457	0.311791	0.118022	0.628188	0.312555	0.384701	0.526683	0.83966
63	1.66156	7.39375	6.14143	1.82179	2.87301	3.38672	0.486847	2.26394	3.08145	0.587813	0.547395	0.816023	0.45035	0.595264	1.62454	1.45996	0.0946822	1.19179	0.895225	0.780091	0.0694648	0.0332386	0.720427	0.380924	0.474536	0.206152	0.714974	1.11386	1.17156	0.462641	0.0299709	0	0.0687518	0.552921	0.257438	0.514762	2.13834	0.75853	0.0261618	0.343986	0.129169	0.760116	0.531282	0.123977	0.694518	0.256973	0.331601	0.356163	0.550149
64	1.52038	6.16051	4.82435	1.54277	3.13707	3.32059	1.03497	1.99063	4.15774	0.474622	0.662343	0.998316	0.385596	0.876117	1.91115	2.14053	0.163696	1.0714	1.01946	0.896867	0.0968266	0.0322308	0.6626	0.343618	0.535063	0.32532	0.701032	1.15002	1.1038	0.526988	0.0521739	0.0322479	0.394285	0.586799	0.45422	0.607066	2.70183	0.943556	0.0152359	0.316126	0.0869108	0.499613	0.413478	0.138958	0.772378	0.403323	0.42384	0.738355	0.966689
65	1.70203	6.11093	4.7745	1.57564	2.75481	3.26042	1.63975	1.94565	3.82243	0.832401	0.582936	0.744464	0.364543	0.851657	1.90289	2.13429	0.193657	0.99284	1.00075	0.920439	0	0.0720552	0.75832	0.341236	0.544752	0.138502	0.871362	1.36322	1.38705	0.614147	0	0.246687	0.205313	0	0.31257	0.623775	2.94826	0.966817	0.0341402	0.344104	0.0463138	0.789079	0.490202	0.0894021	0.495249	0.288024	0.36745	0.146283	0.589461
66	1.38288	6.0001	4.78315	1.42502	3.18267	3.65532	1.73803	2.00714	4.40636	0.769196	0.691295	0.789276	0.383554	0.741751	2.08761	2.27605	0.222907	1.34264	1.03733	0.890066	0.0817972	0.0535962	0.71857	0.406575	0.663421	0.309758	1.02851	1.62547	1.88189	0.577234	0.0672053	0	0.101327	0.528572	0.480274	0.764007	2.7693	0.8915	0.0304902	0.337758	0.123247	0.807976	0.56128	0.113651	0.432806	0.199562	0.27866	0.374639	0.61004
67	1.42633	5.7807	4.59435	1.45282	2.9377	3.62245	1.79529	2.45971	5.44028	0.83274	0.583361	0.784882	0.389608	0.75417	1.59616	2.41503	0.236997	1.25899	0.923172	1.01698	0.140389	0.0425593	0.737279	0.566716	0.692222	0.249057	0.61745	1.3794	1.69334	1.69819	0.170114	0.0661433	0	0	0.18657	0.571068	2.20153	0.73574	0.0450117	0.298234	0.153383	0.7722	0.550381	0.129238	0.549698	0.308608	0.46218	0.662832	0.917479
68	1.36921	5.80054	5.11199	1.5713	3.43361	3.29259	1.82262	2.37704	5.49044	0.946624	0.644979	0.857171	0.397006	0.805609	1.51137	1.5643	0.141764	1.10403	0.904288	1.01049	0.130817	0.0725088	0.825279	0.482957	0.614587	0.390112	0.727559	1.04126	1.40227	1.26557	0.0936929	0	0.143711	0	0.32964	0.841288	2.74761	1.07069	0.0197666	0.244244	0.11323	0.622754	0.598758	0.16429	0.783853	0.413048	0.425939	0.538336	0.799274
69	1.42141	5.71725	5.14306	1.6613	3.71062	4.01716	2.17152	2.61369	5.91598	0.964194	0.597096	0.7503	0.40671	0.845177	1.58858	1.76165	0.195448	1.23754	0.856608	1.02961	0.0469416	0.0738357	0.84769	0.600022	0.610007	0.213368	0.244952	0.996606	1.01135	0.855436	0.156144	0.119942	0.230679	0	0.381217	0.755838	3.05115	1.17544	0.0430582	0.330232	0.135521	0.572129	0.435562	0.102627	0.617053	0.362298	0.462362	0.4582	0.834491
70	1.70261	6.09682	5.28736	1.65233	4.0316	4.27387	1.14977	2.87289	5.28771	0.701823	0.4417	0.974952	0.420735	0.67072	1.22678	1.22324	0.265611	0.931809	0.812592	1.12437	0	0.0259391	0.861998	0.539054	0.636743	0.164997	0.211467	1.0012	0.967111	0.155616	0.121386	0	0.167689	0	0.207863	0.870905	2.2379	1.10228	0	0.197924	0.140229	0.483923	0.42942	0.116753	0.363378	0.36537	0.343652	0.398377	0.61238
71	1.59278	6.23681	5.21854	1.79212	3.9767	4.36239	2.10642	3.01337	6.32648	0.783823	0.542469	0.831419	0.362871	0.693535	1.40153	1.21449	0.0902579	1.03668	0.953993	1.07571	0.0723096	0.103572	0.987814	0.652589	0.689368	0.387272	0.26361	0.701376	1.09631	0.557589	0	0.000722756	0.299333	0.128571	0.371188	0.871372	2.73045	1.17794	0.0336863	0.0681391	0.0987259	0.773734	0.582365	0.189574	0.595076	0.432594	0.493417	0.508644	0.795919
72	1.2664	6.53271	5.32105	1.87268	4.09569	5.5372	3.13365	3.47827	7.15641	0.604146	0.462	0.658524	0.345266	0.774691	0.737666	0.744684	0.0119554	0.647092	0.66511	0.741199	0.102972	0.0799141	1.15086	0.646826	0.801005	0.281396	0.518811	0.6607	1.09052	0.440044	0.0561065	0.142437	0.23605	0.24647	0.330926	0.852576	2.55273	1.30354	0.0866821	0	0.131652	0.690733	0.448361	0.120173	0.402836	0.322461	0.372331	0.300136	0.37649
73	1.66921	6.81731	5.7209	2.0161	4.13836	4.71126	1.98178	3.13718	7.05275	0.690874	0.408277	0.509965	0.366986	0.592363	0.934237	0.756697	0.142063	0.585948	0.615895	0.851467	0.040747	0.0846345	1.14252	0.68273	0.73562	0.332954	1.04942	0.865147	1.28538	0.650446	0.219115	0.270624	0.400902	0.897037	0.265073	0.809287	2.71053	1.20479	0.103685	0.245531	0.121782	0.693593	0.462475	0.123421	0.507892	0.31694	0.365369	0.354851	0.608568
74	1.49422	6.99784	5.76226	1.95009	3.83174	4.96151	3.13097	3.44725	7.0293	0.66991	0.559618	0.770283	0.346394	0.78568	1.26474	0.722064	0.124315	0.824334	0.675799	1.06931	0	0.141255	1.1834	0.813686	0.792482	0.350816	0.579619	0.764887	1.1769	0.336159	0.143896	0	0.152577	0	0.323355	0.672406	2.35449	1.35025	0.0528461	0.119336	0.118975	0.808374	0.649949	0.190413	0.569977	0.274831	0.438747	0.355822	0.521193
75	1.84313	7.35166	5.90063	1.95628	3.92185	5.0669	3.34231	3.407	7.10989	1.0248	0.541613	0.482685	0.195908	0.842211	1.04269	1.01136	0	0.729397	0.80003	0.832886	0.0914313	0.125823	1.13121	0.706162	0.88155	0.185104	0.332572	0.904973	1.16	0.456063	0.0422319	0.269226	0.488161	0	0.269105	0.65915	2.60729	1.49526	0	0.106965	0.0769015	0.582038	0.510719	0.111883	0.525709	0.289786	0.398671	0.287118	0.411205
76	1.44315	6.29144	5.79084	1.91181	3.83819	4.82777	2.67601	3.39934	7.048	0.692301	0.467911	0.596608	0.248558	0.715353	0.898771	1.0616	0.0723597	0.654816	0.800077	1.04814	0.0998119	0.108523	1.21171	0.728585	0.870223	0.28912	0.832167	1.04941	1.13164	0.578648	0.047594	0.0704677	0.450696	0.790655	0.510285	0.932108	3.43404	1.32847	0.0501454	0.369008	0.132517	1.01881	0.747009	0.204582	0.629458	0.318036	0.41158	0.295396	0.528543
77	1.42058	7.16545	6.18145	2.03698	4.26012	5.34163	2.33757	3.76176	6.44127	0.574707	0.456131	0.589327	0.237851	0.825921	0.857482	0.610899	0.204119	0.719775	0.778376	0.782493	0.0165634	0.0852283	1.27313	0.919236	1.08292	0.223846	0.684999	1.05753	1.12987	0.596061	0.107042	0.0862648	0.0730728	0.319948	0.275768	1.00545	3.18939	2.30201	0.00764268	0	0.146906	0.831996	0.886672	0.219382	0.431014	0.336265	0.428729	0.372091	0.507922
78	1.61402	7.75516	6.07942	2.13818	4.18486	5.09467	2.31138	3.57932	5.73349	0.321357	0.348711	0.507103	0.309245	0.404517	0.702752	0.737096	0.166998	0.563426	0.610686	0.959432	0.0755002	0.150698	1.37378	1.01935	0.955608	0.225113	0.448747	1.02002	1.29728	0.823408	0.13566	0	0.0312573	0	0.370689	0.972544	3.32878	2.38358	0.0151332	0	0.0978512	0.615874	0.942696	0.249455	0.500743	0.258747	0.426956	0.270799	0.386788
79	1.52178	7.11607	5.64513	2.1158	3.6258	4.87304	1.55855	3.18284	5.40708	0.385038	0.272595	0.490669	0.175602	0.557589	0.496734	0.144206	0.0288196	0.392559	0.470872	0.744836	0.019887	0.0937065	1.54259	1.3096	1.36515	0.434017	0.922039	1.47332	2.00595	0.604205	0.117491	0	0	0.0482033	0.358876	1.39621	3.80614	3.47044	0	0	0.231786	0.752186	0.859467	0.285613	0.439506	0.246029	0.537858	0.412972	0.104334
80	1.74743	6.69637	6.26741	2.06254	4.09938	4.83036	2.44891	3.74943	5.81952	0.2607	0.225138	0.778175	0.260516	0.523349	0.647799	0.418959	0	0.487397	0.55373	0.870782	0	0.107689	1.49624	1.00034	0.95926	0.394297	0.669651	1.20305	1.38208	0.240431	0.138665	0.119272	0.258175	0	0.401702	1.22209	3.50611	2.40984	0.0950019	0	0.222145	0.78317	0.717424	0.232949	0.378752	0.289016	0.532448	0.3297	0.0592236
81	1.63777	7.22529	6.16444	2.02202	3.29671	5.17377	2.28096	3.43511	6.14756	0.210984	0.187656	0.585362	0.244356	0.490317	0.571922	0.425157	0.0648744	0.470828	0.581808	0.968145	0.089772	0.107544	1.49726	1.07204	1.26675	0.433206	0.649285	1.0598	1.46971	0.812722	0.106733	0	0.272752	0.021737	0.297895	1.14073	3.40639	2.41733	0	0	0.117127	0.654323	0.635494	0.195587	0.365485	0.275046	0.381865	0.345092	0.0571899
82	1.86082	7.60779	5.82075	2.07597	3.08559	4.55379	2.04335	3.29262	5.60853	0.263227	0.252286	0.591625	0.299454	0.60877	0.62142	0.394399	0.0578957	0.442189	0.620565	1.13265	0.0391652	0.145889	1.62809	1.00409	1.11982	0.440434	0.701311	1.20861	1.48016	0.800767	0.124923	0.00898741	0.582989	0	0.27326	1.04554	3.05858	2.39517	0.011736	0	0.111276	0.578673	0.638536	0.199258	0.341535	0.258612	0.407235	0.304954	0.0724937
83	1.68694	7.56732	5.71782	1.64332	2.46334	3.92416	1.45013	2.8173	4.6744	0.193078	0.180504	0.73343	0.309329	0.688827	0.568622	0.5427	0.115643	0.405608	0.733305	1.23031	0.108516	0.0823402	1.74916	1.12237	1.20469	0.460205	0.719838	1.30127	1.59296	1.0356	0.248906	0	0.585788	0	0.269612	1.04285	3.2814	2.23223	0	0	0.130327	0.611234	0.655698	0.18105	0.358073	0.223905	0.343373	0.171638	0
84	1.6737	8.1288	5.83506	1.68964	2.45974	3.60215	1.97243	2.63698	4.99331	0.230011	0.212564	0.546475	0.361304	0.691305	0.694638	0.564291	0.122316	0.414864	0.636404	1.1584	0.0896705	0.0910447	1.71029	1.13855	1.23439	0.48033	0.656586	1.18441	1.59944	0.649427	0.17733	0	0.0307705	0	0	1.12576	2.95912	2.49302	0	0	0.200008	0.468967	0.693911	0.20477	0.310136	0.235051	0.332485	0.201443	0
85	1.60282	7.67027	5.49619	1.65801	2.11527	3.558	1.78338	2.25546	5.00283	0.367378	0.197026	0.439174	0.45978	0.763728	0.588686	0.313887	0.165301	0.318213	0.512353	1.17712	0.0791507	0.15301	1.88071	1.18772	1.39589	0.552157	0.978063	1.08249	1.90687	1.0781	0.145431	0.173083	0.106604	0.255235	0.280665	1.18297	3.41771	2.67917	0	0	0.0805846	0.68718	0.836405	0.222857	0.277517	0.260497	0.334694	0.151718	0
86	0	0	0	0	0	0	0	0	0	0	0	0	0	0	0	0	0	0	0	0	0	0	0	0	0	0	31.6423	3.79977	0	0	0	0	0	0	0	1.74425	0	1.574	0	0	0	3.11725	1.13208	0	0	0	0	0	2.15151
87	1.6878	7.83672	4.64026	1.14393	2.03901	2.80688	2.40447	2.28976	5.44617	0.458147	0.562226	0.62172	0.305932	1.2067	0.620734	0.744726	0.161124	0.631746	0.487983	1.40194	0	0.11898	2.00193	1.44435	1.0034	0.447041	0.875431	1.35856	1.49477	1.53701	0.265184	0	0.21506	0.904071	0.436043	1.31813	3.97346	2.83576	0.101361	0	0.273906	0.571931	0.822561	0.317887	0.383593	0.096411	0.316949	0.13726	0
88	1.57596	7.38512	5.17856	1.178	2.66999	3.45496	1.45304	2.30745	6.78054	0.664579	0.23984	0.668236	0.298533	0.861157	0.759866	1.21117	0.226409	0.605043	0.93096	1.32113	0.0015249	0.119918	2.01164	1.32195	1.34114	0.318454	1.19325	1.32892	1.84848	1.51079	0.303021	0.150609	0.0193327	0.116282	0.396254	1.49892	4.38061	2.89252	0	0	0.218462	1.0743	0.978273	0.268914	0.278546	0.228432	0.476103	0.227898	0
89	1.80622	6.58983	4.57222	1.26701	2.77243	3.052	3.01927	2.78224	5.95661	0.565611	0.42073	0.74848	0.307327	0.424832	0.585583	1.21583	0.145926	0.398159	1.15066	1.2257	0.17498	0.191767	2.40391	1.33088	1.1067	0.56062	0.902634	1.46978	1.6232	0.96339	0.435293	0.153654	0	0	0	1.62813	4.9865	3.15532	0	0	0.0364125	0.941086	0.749434	0.29436	0.505898	0.187668	0.600929	0.253083	0
90	1.65897	6.62285	4.53262	1.22762	2.85014	3.51068	2.27659	2.96659	6.53125	0.553576	0.4327	0.637361	0.349166	0.572219	0.912221	0.840073	0.0302212	0.63896	1.1016	1.40489	0.0982303	0.152967	2.08866	1.21212	1.06062	0.504564	0.774187	1.811	1.40132	1.32268	0.109194	0.282391	0.219493	0	0.417597	1.6999	4.84275	2.41306	0.0146301	0	0.239405	1.04226	0.95347	0.347544	0.448987	0.293654	0.477624	0.278826	0
91	1.31097	7.35461	5.43832	1.62064	3.94787	3.87854	4.24899	2.84111	6.14146	0	0.591662	1.1356	0.23095	0.256824	1.07658	1.05418	0	0.991668	0.893166	1.60248	0.333102	0.230916	1.62933	1.02014	1.3511	0.582645	0.957444	0.841481	1.54443	1.79092	0.0164727	0.588251	0.637126	0	0.427206	1.43792	4.25686	2.50774	0	0.0729161	0.380152	1.46553	1.04941	0.471654	0.489698	0.484908	0.478064	0.0885665	0
92	1.13822	5.39343	4.48197	1.66981	3.01034	3.03144	1.60097	2.8971	5.74177	0.959938	0.429762	0.815377	0.283759	0.484731	0.739922	0.152979	0.161064	0.533866	0.539286	1.35773	0.133427	0.170828	1.7892	0.987696	1.1236	0.566039	0.926902	1.44972	1.57552	1.34368	0.360732	0.423113	1.16847	0.901038	1.11736	1.77107	4.89139	2.3067	0.407274	1.00948	0.29559	1.30806	1.14752	0.386463	0.502895	0.423837	0.586631	0.20232	0.451592
93	1.55384	6.44012	4.44011	1.93273	3.3064	4.52575	0.932941	3.18462	5.66374	1.13693	0.432376	0.740907	0.291314	0.486226	1.22484	0	0.376492	0.364453	1.48243	1.5324	0.119474	0.261094	2.55647	1.21334	0.583061	0.597412	1.2601	1.89005	1.70311	0	0.285525	0.157627	0.152876	0	0	1.52379	4.67222	2.25682	0	0	0.242658	0.592937	1.30848	0.474047	0.683093	0.544765	0.688022	0.241463	0
94	1.34307	5.86533	4.66139	1.58989	3.07426	4.01336	2.98731	3.03258	6.14896	0.243793	0.279274	0.584363	0.32667	0.703721	0.80852	0.709873	0.0888193	0.552058	0.802149	1.22018	0.0158916	0.131517	1.78976	1.05873	1.1787	0.345644	0.863094	1.42693	1.70757	0.989002	0.234861	0.172565	0.593526	0.313926	0.703639	1.53541	5.29797	2.17274	0	0	0.230351	0.885809	0.956396	0.308386	0.615091	0.47048	0.569874	0.32168	0.0420776
95	1.36457	6.15324	5.32011	1.87659	3.41763	4.29778	2.80862	3.56112	6.62951	0.331814	0.252362	0.571572	0.28846	0.715803	0.734965	0.55203	0.0762922	0.459762	0.966602	1.48525	0.057718	0.0995569	1.95403	1.20888	1.24237	0.343483	0.800986	1.42341	1.85879	0.566991	0.116838	0.209077	0.35942	0	0.287074	1.80871	5.16431	2.72451	0	0	0.13791	1.04551	1.18915	0.369181	0.600866	0.532869	0.651629	0.263603	0
96	1.38096	6.26118	5.38854	1.92899	3.25038	4.10366	2.87736	3.26739	6.74044	0.463649	0.273366	0.848104	0.333638	0.678776	0.595826	0.508205	0.00872837	0.412704	0.895502	1.28031	0.0957037	0.138569	2.22351	1.16087	1.39315	0.304642	1.00973	1.52371	2.0327	0.524872	0.164603	0.0863983	0.660859	0	0.0364549	1.72716	5.3549	2.61963	0	0	0.221262	0.717184	1.11744	0.340115	0.646847	0.56126	0.595886	0.349824	0
97	1.33826	6.46596	5.61707	1.79134	3.17222	4.46249	2.79941	3.41885	6.43729	0.324285	0.175249	0.596662	0.222474	0.677585	0.592922	0.508506	0.0643494	0.385604	0.805405	1.26089	0.0700723	0.121067	1.87114	1.30631	1.08876	0.334272	1.24605	1.4322	1.84999	0.626662	0.142057	0	0.481541	0	0.245156	1.50714	5.47246	2.64946	0	0	0.0573367	0.769586	1.21931	0.431134	0.730724	0.446875	0.7221	0.334349	0
98	1.88516	6.52738	6.41587	1.92379	3.45344	3.9637	2.23565	3.32361	7.15108	0.308785	0.27308	1.01121	0.370598	0.43357	1.00751	0	0	0.972677	0.902805	1.26702	0.237154	0.0651813	1.93285	0.968069	1.31233	0.336684	0.614948	1.0917	2.05226	1.77891	0.668475	0.121624	0.9661	0	0.28285	1.59548	4.89534	2.13614	0	0	0.296073	0	1.19958	0.255846	0.364479	0.856278	0.368281	0.479797	0
99	1.99285	5.42247	5.2194	2.24279	3.91839	4.62684	2.32665	3.06176	5.26141	0.390059	0.389185	1.01457	0.403974	0.559473	0.513403	0.0131857	0.24623	0.413058	1.06092	1.05994	0	0.0875721	2.13338	0.965291	1.23148	0.111806	0.50779	1.49279	2.37649	0.7333	0.224467	0	0.808141	0.533638	0.51975	2.20244	5.40334	3.01836	0	0	0.276614	1.07274	1.77369	0.378154	0.823925	0.612964	1.10402	0.604736	0.243891
100	1.62191	5.72533	5.75836	1.78246	3.77632	4.70431	1.80828	3.48202	5.86682	0.53353	0.353699	0.476897	0.321955	0.252731	0.828615	0.124123	0.0880011	0.618929	1.08924	1.61607	0.0341231	0.15265	2.3109	2.02745	1.09402	0.277775	1.11559	1.40276	1.90201	0.842168	0.194563	0.109605	0.475248	0	0	1.95247	6.07573	2.53553	0	0	0.287587	1.18701	1.29791	0.405782	0.837113	0.654191	0.941543	0.38274	0
101	1.32868	6.07419	5.22752	1.97386	3.14729	4.43575	3.13455	3.74846	6.26293	0.320981	0.398645	0.611756	0.0552872	0.692491	0.608797	0.0977126	0	0.605154	1.05022	1.47301	0.0226432	0.200965	3.05559	2.61247	1.19195	0.457931	0.850028	1.28602	1.9379	0.616413	0.291756	0.021541	0	0	0.0823152	2.18479	6.75038	2.81254	0	0	0.129532	1.34781	1.27923	0.226658	0.853299	0.790284	0.872659	0.292231	0
102	1.30113	4.85233	4.32156	1.79188	3.22513	3.6685	2.62871	2.90922	5.92889	0.398749	0.192232	0.550143	0.386233	0.448212	0.597641	0.532376	0.0960906	0.423893	0.918729	1.51709	0.0869402	0.292334	2.4	1.76875	0.752789	0.43425	0.609325	1.25761	1.73424	0.635412	0.173981	0.0790431	0.898281	0	0.218342	1.90304	5.67587	2.40067	0.066776	0	0.430496	0.659897	1.01726	0.35388	0.902642	0.571328	0.88801	0.443694	0
103	1.09759	5.64134	5.09804	1.4399	3.22151	4.04887	2.29414	3.09955	5.45087	0.113157	0.263426	0.673055	0.313058	0.450804	0.896052	0.898592	0	0.460372	1.1607	1.69674	0.198049	0.203814	3.04906	1.87304	0.843503	0.371619	0.280422	1.30576	1.87239	0.745	0.062148	0.0495778	0.0320223	0	0	2.00268	6.358	2.82258	0	0	0.121054	0.988783	1.20153	0.334934	0.810342	0.886353	0.987584	0.442776	0.0177123
104	1.39882	5.23622	3.69323	1.7248	3.19307	4.11901	2.08699	2.60544	4.83378	0.0813558	0.139691	0.775258	0.170241	1.34468	0.572316	2.05621	0.143977	0.783669	1.50093	2.23186	0.284777	0.24474	2.50013	2.40478	0.91394	0.322929	0	1.16299	1.90531	2.69318	0.701191	0.12879	0.105844	0	0.311088	1.67582	4.87156	2.27171	0	0	0.194715	0.795968	1.41191	0.383792	0.876259	0.71646	0.805409	0.497082	0
105	1.44829	5.63515	5.03062	1.99652	3.68434	4.24074	2.3389	2.95415	5.05435	0.161742	0.266947	0.731844	0.243801	0.634991	0.715647	0.843936	0.182071	0.583104	1.28237	2.47103	0.186326	0.269728	2.09757	1.45456	0.679634	0.0649095	0	0.742852	1.311	0.907862	0.114611	0	0	0	0.346043	2.3969	7.07094	3.05929	0	0	0.236275	0.91354	1.48101	0.56945	1.11646	0.892335	1.04351	0.429631	0
106	1.32782	5.64643	5.35702	1.84909	3.49038	4.25947	2.43677	2.92443	5.97428	0.639083	0.404944	0.582363	0.283794	0.667064	0.461886	0.473308	0.0916906	0.573754	1.24547	2.76503	0.00700875	0.313163	1.78692	1.42548	0.555149	0	0	0.625622	1.57873	1.07377	0	0	0	0	0.460603	2.56222	7.48804	3.04546	0	0	0.268111	1.18134	1.39103	0.472113	1.27639	0.854431	1.2075	0.46123	0
107	1.61231	5.27573	5.41097	1.76549	3.10784	4.04551	3.16099	2.44851	7.02418	0.120496	0.17807	0.445899	0.166891	1.16827	0.427183	0.599655	0.0314262	0.511521	1.15927	2.00948	0.0614399	0.372479	1.36259	1.03482	0.603329	0	0	0.533088	1.28932	1.27022	0.177595	0	0	0.720507	0.32138	1.9905	7.01341	3.01322	0	0	0.0626487	0.806783	1.46254	0.485381	1.23858	0.803732	1.01758	0.287284	0
108	-1	-1	-1	-1	-1	-1	-1	-1	-1	-1	-1	-1	-1	-1	-1	-1	-1	-1	-1	-1	-1	-1	-1	-1	-1	-1	-1	-1	-1	-1	-1	-1	-1	-1	-1	-1	-1	-1	-1	-1	-1	-1	-1	-1	-1	-1	-1	-1	-1
109	1.14135	5.81893	4.53151	1.78185	3.58836	4.92866	1.58072	2.92538	6.54111	0.469619	0.0764791	0.626836	0.283364	0.849281	0.506323	0.608209	0.192478	0.419639	1.10757	2.20327	0.264673	0.20203	1.14898	0.95305	0.206668	0.0240959	0	1.1661	1.46397	0.93834	0.187602	0.0460888	0.0146225	1.0859	0.902755	2.31572	7.51828	2.69806	0	0	0.310424	0.463326	1.46442	0.453434	1.07685	1.00085	0.911922	0.434657	0
110	1.40111	4.91637	5.88949	2.12621	3.77756	5.0126	3.70115	2.94763	7.40924	0.44673	0.125328	0.477927	0.0549332	0.697973	0.401855	0.0772906	0.15495	0.519803	1.33883	2.21309	0.0927708	0.240359	0.83929	0.645003	0.00226079	0.00717258	0	0.149066	1.24564	0.0629139	0.0657592	0	0	0	0.419377	2.45217	7.80159	3.45608	0	0	0.151499	0.755854	1.62744	0.668103	1.3385	1.12902	1.17708	0.391872	0
111	1.67341	5.13984	4.98406	1.744	3.77835	4.27566	3.21476	2.98502	5.96665	0.159371	0.113446	0.667291	0.198546	1.23577	0.563546	0.0884919	0.135263	0.397061	1.46972	2.80142	0.174756	0.230548	0.798737	0.46011	0.317497	0	0	0	1.32261	0.424512	0.124722	0	0	0	0.450754	2.52218	7.13939	3.36801	0	0	0.292272	0.444802	1.56284	0.428483	1.17026	0.818954	0.863686	0.372498	0
112	1.72601	5.59861	4.40804	1.47916	3.6354	3.89628	3.94562	2.86907	6.58529	0	0.704977	0.862608	0.0577032	0.976366	0.887203	0.128337	0.15297	0.877823	1.59237	2.33809	0	0.255068	0.960529	0.822358	0.226357	0	0	0.566398	1.60077	0.282256	0.0587854	0	0	0	0.0477665	2.22376	7.48586	2.93588	0	0	0.402991	0.232438	1.38733	0.586375	1.14266	1.06487	1.49444	0.466004	0
113	1.6316	5.63714	4.06919	2.83046	3.44309	4.58098	2.55351	3.73551	5.21051	1.34947	0.149855	0.7128	0.422125	1.56613	1.00791	0.681694	0.141389	0	1.24162	2.47144	0.130252	0.303583	1.35055	0.703317	0.249496	0	0	0	1.10359	0.742557	0	0	0	0	0	2.49075	5.48065	2.40079	0.0273337	0	0.289572	0.581515	1.50555	0.462088	1.02586	0.854347	1.15332	0.537017	0
114	1.41191	6.85255	5.39761	2.22669	3.32418	5.11396	2.37032	3.362	7.23494	0.495014	0.288475	0.689123	0.700532	0.451958	0.968028	0.536406	0.0817534	0.814576	0.705512	1.75043	0	0.239617	0.873533	0.841792	0.0912445	0.356504	0	1.31513	1.38028	0.722534	0.256006	0	0	0	0.277152	2.52106	5.72177	2.90999	0	0	0.123799	0.0495843	1.45464	0.281414	0.960068	0.863169	1.03771	0.515533	0
115	1.24056	5.85013	6.28212	2.25575	4.05637	4.8711	3.34579	3.6975	6.23788	0	0	0.400717	0.696375	1.12566	0.806137	0	0	0.242612	1.15061	1.86151	0.223423	0	0.645846	0.679738	0.323065	0	0	0.313308	0.832745	0	0	0	0	0	0.0215571	2.75058	5.03052	2.4292	0	0	0.360021	0.111015	0.774897	0.398793	0.841154	0.751114	0.979153	0.320017	0
116	1.65535	6.80862	5.52529	1.92335	3.33217	4.62628	2.59207	3.17103	7.92145	0	0.367175	0.612565	0.265286	0.424459	0.877319	0.214205	0.223163	0.540934	0.983907	1.26418	0.0616507	0.294409	0.583056	0.566125	0.386202	0	0	1.22585	0.816641	0.342758	0	0	0	0	0.39648	3.09487	3.46503	1.89435	0	0	0.107371	0.810488	1.10053	0.313673	0.685228	0.471233	0.522446	0.587993	0
117	1.49721	6.54644	5.60688	2.26969	4.16552	4.991	3.0667	3.58962	7.36718	0.0383912	0.201824	0.691383	0.461844	0.730007	0.495341	0.427193	0.213077	0.297959	0.0952595	1.5772	0.0289147	0.216105	0.770731	0.769443	0.407078	0	0	1.8308	0.940283	0.577039	0.0922257	0	0	0	0.393963	3.55398	2.96496	1.63631	0	0	0.189268	0.402286	0.775862	0.393013	0.750854	0.441734	0.61233	0.212215	0
118	1.19019	6.22213	6.12626	2.32574	3.46906	5.03468	3.44839	3.21791	7.50274	0	0.35811	0.493171	0.57789	0.948325	0.716917	0.243083	0.210866	0	0.506945	0.921235	0.021463	0	0.972491	0.571164	0.199751	0	0	2.68744	0.434861	0.43913	0.21111	0	0	0	0.503416	3.99547	2.9508	1.26397	0	0	0.297899	0.583931	0.739427	0.149825	0.548789	0.39991	0.273169	0.387732	0
119	1.50034	6.34732	5.66688	2.25589	3.71448	5.11512	3.01526	3.6331	6.27124	0	0.112731	0.653507	0.55758	0.707476	0.596885	0	0.0479443	0.256429	0.652807	1.19034	0	0.110054	0.782011	0.604187	0.283639	0.10629	0	1.93128	0.998156	0.582609	0	0	0	0	0.247829	3.51729	3.40752	1.45941	0	0	0.190667	0	0.809145	0.199619	0.519368	0.189289	0.569914	0.323042	0
120	1.46717	6.39811	6.14316	2.26415	3.71348	5.04829	3.00992	3.71556	7.85942	0.0114734	0.197097	0.507434	0.173507	0.440284	0.494642	0	0.0248643	0.167689	0.318148	0.682595	0	0.111124	0.64857	0.467583	0.170185	0	0	2.16236	0.254131	0	0	0	0	0	0.627329	4.00139	2.24958	1.10393	0	0	0.223527	0.413016	0.716708	0.209907	0.406634	0.275894	0.413527	0.126692	0
121	1.53139	6.27433	5.84496	2.27897	4.64779	5.10227	3.58539	3.75082	8.25123	0.0777655	0.375041	0.780216	0.166832	0.738487	0.432282	0	0.0857022	0.383685	0.552702	0.765452	0.103424	0.0315121	0.512027	0.339692	0.188063	0	0	2.29122	0.386845	0	0.0499579	0	0	0	0.591228	4.05008	2.47442	1.16622	0	0	0.295546	0	0.596005	0.224605	0.242518	0.048436	0.605049	0.129535	0
122	1.95099	6.85566	4.54383	1.16612	3.34772	4.45511	4.97657	1.95552	6.31992	0.426073	0	0.705811	1.01299	0.90167	0.662077	0.0773743	0.540341	0.624148	1.1779	2.08764	0	0.106996	0.836799	0.304227	0.46424	0	0	1.08399	0	2.04393	0.174588	0	0	0	0	2.65873	2.81853	1.4829	0	0	0.861119	0	0.82104	0.171315	0	0	0.258771	0	0.15496
123	2.22926	5.78466	4.99719	1.95419	3.64785	3.52835	3.37079	3.46824	6.60835	1.26301	0	1.10593	0.188756	0	1.02071	0	0.11221	1.06025	0.898372	0.445344	0.0227359	0.234089	1.1925	0.618164	0.754187	0	0	2.16065	2.04959	2.09691	0.838255	0	0.483965	0.286834	0	2.96524	3.45014	1.31106	0.550944	0.132396	0.372461	0.164007	0.780491	0.754434	0.745625	0	0	0	0
124	1.55769	6.09695	4.58348	1.37104	4.52903	4.83422	2.66375	3.09656	5.44371	0	0.225546	0.669185	0.222508	0.700518	0.47803	0.374679	0.0461927	0.222148	0.686929	1.52212	0.242768	0	1.21589	0.786491	0.806425	0	0	2.547	0.494184	0.617567	0.221151	0	0.477535	1.48593	1.90758	3.03557	4.7446	1.4997	0	0	0.184085	0.764202	0.951516	0.101142	0.615725	0.704743	0.649484	0.210028	0
125	1.66393	7.72891	5.54378	1.99065	4.67596	4.91284	2.73835	3.67031	8.45167	0	0.152396	0.622631	0.191625	1.38962	0.280091	0.477384	0.115884	0	0.723656	0.981819	0.0243246	0.190489	0.980748	0.524384	0.386557	0	0	1.88082	0.984428	0.838747	0	0	0	0	0.556769	3.89776	3.83314	1.26781	0.0168862	0	0.173521	0.372064	0.91504	0.220773	0.576429	0.498529	0.288221	0.375964	0
126	1.61088	6.31489	6.11004	2.56371	4.43603	5.27154	1.85457	3.82962	7.67444	0	0	0.916658	0.295173	0.721115	0.662171	0	0.0426042	0.478854	0.670474	0.816886	0	0.0583209	0.87637	0.699517	0.206876	0.0364529	0	2.82753	0.525669	0.199243	0.302885	0	0.0390807	0	1.0101	3.44316	2.89615	1.30049	0.0562346	0	0.119491	0.986882	0.843138	0.0113375	0.27429	0.248666	0.502865	0.0909622	0
127	1.73675	6.72858	5.25245	2.229	3.92188	4.24996	2.35818	3.48473	7.20995	0.164007	0.278365	0.794425	0.112155	0.793532	0.320641	0.0214926	0.256674	0	0.855238	0.804699	0.0047292	0.219753	0.95198	0.415183	0.409162	0	0.0860246	2.23919	0.198138	0.423984	0	0	0	0	0.746142	4.18867	3.80051	1.41863	0	0	0.277929	1.32139	0.878019	0.115264	0.325969	0.459271	0.501334	0.396127	0
128	1.14341	6.49107	6.64918	1.75954	3.08398	4.74746	2.14899	3.54552	7.33572	0	0.0692197	0.608309	0.414561	0.948677	0.162754	0	0.0268757	0	0.529517	0.66557	0.314545	0	0.518967	0.346497	0.631423	0.0984561	0	2.16873	0.475457	0.0544847	0.106507	0.159806	0	0	1.00428	3.90459	3.59133	1.30376	0.292858	0	0.0512095	1.2162	0.710277	0.298137	0.527673	0.110507	0.329622	0.297015	0
129	1.63861	5.03331	3.66876	1.72837	3.64234	3.00417	3.68933	3.31042	2.49379	0	0.0454432	0.742796	0	0.964875	0.956141	0	0	0.0739339	0.686897	0.567174	0.312938	0.372442	0.837727	0.0107167	0.486041	0	0	1.62726	1.08562	0	0.256579	0.516357	0.218923	0	0.614275	3.3224	4.20751	1.70527	0	0	0.0518415	2.25139	1.22789	0.16795	0.313102	0.605963	0.141767	0	0
130	1.75997	5.54723	4.44785	1.69972	3.43473	4.26459	2.44172	2.96013	5.04097	0.274392	0.0970456	0.82693	0.128465	0.903684	0.713902	1.16639	0.27041	0.402919	1.14332	1.53508	0.17106	0.214988	2.03486	1.55641	1.17792	0.458019	0.2919	1.89116	1.84684	1.15263	0.205884	0	0.431508	0	0.744306	3.04067	5.50239	2.83928	0.0467432	0	0.642381	1.86755	1.49974	0.490228	1.0033	0.846772	1.00994	0.838022	0.809387
[truncated: 81 more columns]
