# Supplementary material for: Observation of coordinated RNA folding events by systematic cotranscriptional RNA structure probing
Source: Nat Commun. 2023 Nov 29;14:7839. doi: 10.1038/s41467-023-43395-9 (PMC10687018; doi:10.1038/s41467-023-43395-9)
Supplement: Supplementary file 6 — Source Data [file 41467_2023_43395_MOESM6_ESM.zip › Source_Data/FigS18_Source_Data.xlsx]

## Sheet: a
Transcript Length	1	2	3	4	5	6	7	8	9	10	11	12	13	14	15	16	17	18	19	20	21	22	23	24	25	26	27	28	29	30	31	32	33	34	35	36	37	38	39	40	41	42	43	44	45	46	47	48	49
20	-8e-06	0.000401	0.000423	0.00024	0.00035	0.0002	-0.00018	0.00027	-0.000187	0.000406	0.00023	0.000233	0.000347	0.000304	0.000254	-5.6e-05	4.4e-05	0.001627	0.000265	0
21	0.0001	0.000429	0.000411	0.000231	0.000385	0.000212	-0.000161	0.000333	-0.000148	0.000346	0.000295	0.0002	0.000425	0.000306	0.000391	4.9e-05	0.000162	0.001975	0.000575	-8.4e-05	0
22	0.0004	0.000985	0.000282	0.000414	0.000229	0.000188	0.000372	0.000669	1.9e-05	-0.000235	0.000857	8e-05	0.000606	0.000738	0.001069	0.000752	0.000593	0.00518	0.001528	-0.000121	0.000264	0
23	2.1e-05	0.00127	0.000448	0.000422	-3e-06	0.000167	0.000239	0.000429	-0.000237	1.3e-05	0.001249	-1.6e-05	0.000725	0.000283	0.000652	0.000491	0.000499	0.006545	0.002627	-8.4e-05	0.000501	5.5e-05	0
24	-0.000148	0.000996	0.000642	0.000462	5.7e-05	0.000307	-8e-05	0.000248	-0.000101	-3.2e-05	0.001441	-0.00011	0.000762	0.000593	0.000525	0.000386	2.4e-05	0.004846	0.00314	0.00067	0.000648	0.001066	0.000168	0
25	-0.000131	0.003255	0.002722	0.001493	0.000195	0.000854	-5.3e-05	0.000463	0.000113	0.000391	0.001245	-0.000351	0.000639	0.000512	0.000527	0.000283	-0.000102	0.003483	0.002958	0.000753	0.000702	0.001061	0.000845	9.5e-05	0
26	-6.9e-05	0.004478	0.003404	0.001822	0.0002	0.001889	-5e-06	0.000379	0.000197	0.000239	0.001443	-0.000263	0.00063	0.0007	0.000415	0.000393	-0.000189	0.002897	0.002922	0.000773	0.001408	0.002627	0.000726	-2.1e-05	4.4e-05	0
27	-0.00013	0.005013	0.004498	0.001474	0.000162	0.003042	0.000171	0.000117	8.7e-05	0.0004	0.002542	-0.000108	0.000422	0.000907	0.000391	-3.6e-05	-0.000307	0.001761	0.003106	0.000476	0.001868	0.005554	0.00041	-1.7e-05	0.00027	6e-06	0
28	-0.000206	0.005477	0.004953	0.003211	0.000112	0.003775	7.3e-05	0.000152	-5.5e-05	0.000852	0.002614	1.7e-05	0.000633	0.001452	0.000174	-0.000182	-0.00042	0.001807	0.003423	0.000592	0.001384	0.005626	0.000277	0.000578	0.000342	0.000256	5.9e-05	0
29	-0.000181	0.00551	0.005199	0.003624	7.9e-05	0.004835	4.5e-05	0.000407	-6.6e-05	0.000788	0.00359	0.000188	0.000546	0.001795	0.000203	-0.000246	-0.00017	0.001729	0.00289	0.000783	0.000833	0.005114	8.8e-05	0.000569	0.000138	0.00057	0.000421	8.5e-05	0
30	-0.000159	0.005662	0.005174	0.003636	-3.3e-05	0.007216	-0.000141	0.000316	0.000175	0.000717	0.00377	0.000298	0.000539	0.002135	7e-06	-0.000118	-0.000257	0.001863	0.002494	0.000758	0.001173	0.00507	0.00013	0.000461	2.3e-05	0.000855	0.000468	0.000349	-1.5e-05	0
31	-7.1e-05	0.005724	0.005188	0.003806	9.6e-05	0.008037	-0.000161	-6e-05	0.000441	0.000633	0.004769	0.000747	0.00041	0.002453	-6e-05	-3.9e-05	-6.6e-05	0.001851	0.002769	0.000764	0.001366	0.005355	0.000148	0.000825	-0.000142	0.001505	9.3e-05	0.000779	0.00022	4.2e-05	0
32	-0.000333	0.005755	0.00483	0.004112	-0.000119	0.008502	5.6e-05	0.000156	0.00026	0.000898	0.006025	0.000839	0.000287	0.002942	-4.8e-05	0.000188	-0.000122	0.002079	0.003673	0.000634	0.00227	0.006076	0.000275	0.000958	-0.00019	0.001102	0.000395	0.000841	0.000665	0.000334	5.2e-05	0
33	-0.000505	0.005858	0.005273	0.004488	3.1e-05	0.008652	-2.2e-05	0.000418	4e-05	0.000638	0.005418	0.001178	0.000295	0.004075	5e-06	0.000662	3e-05	0.001895	0.004343	0.001038	0.003003	0.005742	0.00028	0.000486	-0.000277	0.001601	0.000422	0.000707	0.000542	0.000439	0.0007	6e-06	0
34	-0.000509	0.005861	0.005497	0.004863	-5.2e-05	0.009032	-0.000222	7.5e-05	0.000298	0.000185	0.007897	0.001503	0.000502	0.005943	1.2e-05	0.001042	7.3e-05	0.002349	0.006617	0.001562	0.00463	0.004967	3e-05	0.000649	-0.000392	0.001025	0.000134	0.000527	0.000246	0.000658	0.000524	0.000247	2.6e-05	0
35	-0.000458	0.006143	0.005715	0.004897	9.8e-05	0.008939	-0.000266	0.000144	0.000318	0.000394	0.008609	0.001607	0.000574	0.006684	-5.6e-05	0.001016	0.000105	0.002313	0.00728	0.001772	0.004346	0.004927	3.4e-05	0.000269	-0.000315	0.001221	5.3e-05	0.000393	5.7e-05	0.000666	0.000506	0.000258	0.000172	2.9e-05	0
36	-0.00036	0.006085	0.005623	0.005023	0.000153	0.008788	-0.000176	0.000254	0.000383	0.000603	0.010844	0.001419	0.000619	0.007347	-3.9e-05	0.001097	0.000165	0.002322	0.007763	0.001739	0.003694	0.004865	-6.7e-05	-0.000159	-0.001022	0.001004	1.5e-05	0.000497	-4.9e-05	0.000551	0.000269	0.000205	0.000531	0.000868	3.7e-05	0
37	-0.000175	0.006323	0.00572	0.004987	0.000301	0.008269	-1e-05	0.000497	0.000292	0.000847	0.010893	0.001586	0.000458	0.006943	-6.8e-05	0.0008	6.5e-05	0.001849	0.00607	0.001582	0.002189	0.004751	0.000108	-0.000378	-0.000586	0.001379	0.000143	0.000615	0.000212	0.000595	0.000381	0.000334	0.001387	0.001507	0.001036	3.2e-05	0
38	-6.7e-05	0.006344	0.005763	0.005032	0.000484	0.008123	0.00017	0.000402	0.000325	0.000999	0.011311	0.001534	0.000489	0.00708	-8e-06	0.000745	0.000109	0.001921	0.005475	0.00139	0.001494	0.004698	0.00021	-0.000352	-0.000618	0.001504	0.000234	0.000782	0.000401	0.000613	0.000288	0.000437	0.00194	0.001678	0.001755	0.000274	8.9e-05	0
39	-0.00011	0.00671	0.005729	0.00509	0.000412	0.008068	1.4e-05	0.000469	0.000312	0.00111	0.011567	0.001594	0.000458	0.007178	1.4e-05	0.000653	0.000109	0.001832	0.005806	0.001755	0.001504	0.004262	0.000374	0.000201	0.000542	0.001271	0.000332	0.000541	0.000639	0.000625	0.000224	0.000474	0.00226	0.001763	0.001766	0.000438	0.001475	0	0
40	-0.000383	0.00652	0.005807	0.005232	0.000307	0.008249	-0.000137	0.000461	0.000555	0.001158	0.011529	0.001647	0.000398	0.007639	0.000264	0.00087	0.000255	0.002234	0.007552	0.002139	0.001491	0.004792	0.000418	0.000511	0.000866	0.001172	0.000574	0.000429	0.000512	0.00077	0.000291	0.000759	0.001837	0.00173	0.001714	0.000476	0.001675	-0.000669	1.6e-05	0
41	-0.00029	0.0065	0.005804	0.005474	0.000197	0.008421	-0.000165	0.000468	0.000641	0.001208	0.01131	0.001602	0.000254	0.007835	0.00025	0.00144	0.000385	0.002482	0.008152	0.002383	0.001896	0.005313	0.000434	0.000532	0.000741	0.000614	0.000322	0.000336	0.000237	0.0006	0.000405	0.000722	0.001913	0.001873	0.001381	0.000493	0.001598	-0.000307	7.3e-05	3.2e-05	0
42	-0.00045	0.006408	0.005788	0.005596	0.000104	0.008644	-0.000154	0.000274	0.000745	0.000974	0.011084	0.001633	0.000291	0.008257	0.000182	0.001826	0.000381	0.003041	0.009275	0.002683	0.002186	0.006386	0.000463	0.000377	0.000578	0.000401	0.000184	0.000313	9.1e-05	0.000641	0.000461	0.000555	0.001828	0.002148	0.000899	0.000536	0.001269	-0.000325	0.00017	0.00077	1.2e-05	0
43	-0.000395	0.006512	0.005867	0.005696	0.000119	0.008805	-0.0001	0.00023	0.000655	0.001026	0.011105	0.001589	0.000252	0.008244	9.1e-05	0.002081	0.000404	0.003397	0.010098	0.002907	0.00255	0.007367	0.000549	0.000336	0.000595	0.000166	7.5e-05	0.000274	6e-05	0.00053	0.000401	0.000312	0.002018	0.002295	0.000662	0.000504	0.001436	-0.000184	0.00032	0.000893	0.000273	3.2e-05	0
44	-0.000588	0.006468	0.005857	0.005622	0.000237	0.009535	-3.9e-05	0.000141	0.000761	0.000857	0.010993	0.001629	0.000255	0.008419	0.000118	0.002142	0.000233	0.003948	0.011325	0.003089	0.002611	0.007871	0.000617	0.000433	0.001003	0.000429	0.000346	9.7e-05	0.000168	0.000648	0.00085	0.000184	0.002022	0.001824	0.000334	0.000496	0.001511	-0.000472	0.000642	0.00076	4.2e-05	0.001242	6.6e-05	0
45	-0.00046	0.006383	0.005773	0.005634	0.000411	0.010665	4.2e-05	0.00017	0.000741	0.001047	0.011258	0.001595	0.000208	0.008166	0.000317	0.00222	0.000317	0.004285	0.012621	0.003687	0.003452	0.009251	0.000692	0.00118	0.001533	0.000594	0.000753	8.5e-05	0.00043	0.000669	0.001337	0.000476	0.001882	0.001231	0.000106	0.000318	0.001877	-0.000325	0.000916	0.000498	0.000911	0.001421	0.000401	0.000162	0
46	-0.000265	0.006573	0.005878	0.005648	0.000481	0.011164	5.4e-05	0.000251	0.000812	0.000961	0.011426	0.001622	0.000212	0.007913	0.000342	0.001952	0.000333	0.004329	0.013479	0.00382	0.003662	0.009751	0.000802	0.001286	0.001975	0.000948	0.000884	0.000135	0.000421	0.000845	0.001429	0.000511	0.001742	0.000934	0.000339	8.7e-05	0.002072	-0.000193	0.00106	0.000296	0.001312	0.000277	0.000433	0.000253	6.1e-05	0
47	3.4e-05	0.006321	0.005709	0.005602	0.000629	0.01158	0.000212	0.000272	0.000549	0.000909	0.012135	0.001857	0.000231	0.007428	0.000408	0.001637	0.000414	0.004028	0.01422	0.004077	0.003891	0.011105	0.000861	0.001549	0.002071	0.001682	0.00143	0.000557	0.000571	0.001035	0.001043	0.000755	0.001563	0.001065	0.000944	2.1e-05	0.00246	-0.000356	0.001447	0.000206	0.002511	0.000359	0.00018	0.000912	0.00041	-2.5e-05	0
48	0.000157	0.006139	0.005612	0.005398	0.000589	0.012009	0.000227	0.000258	0.000737	0.0012	0.012715	0.001873	0.00022	0.007192	3.4e-05	0.001681	0.000415	0.003862	0.013174	0.003742	0.00369	0.011658	0.000912	0.001408	0.002529	0.00173	0.001251	0.000556	0.00013	0.001211	0.000856	0.000837	0.001802	0.000923	0.001551	-0.000128	0.002669	-0.000296	0.001337	-0.000106	0.002226	0.000533	0.000432	0.001957	0.000668	-0.000643	5.7e-05	0
49	-6.3e-05	0.005933	0.005451	0.005281	0.00056	0.013092	0.000274	0.000249	0.000904	0.001169	0.013264	0.002226	0.000282	0.007229	9e-06	0.001652	0.000416	0.00371	0.012358	0.003732	0.003707	0.012184	0.000803	0.001508	0.00268	0.00172	0.001295	0.000701	0.000117	0.001396	0.000955	0.000906	0.002047	0.001224	0.001889	0.000168	0.002716	-0.000375	0.0011	6.3e-05	0.002316	0.000813	0.00052	0.002381	0.000555	-0.001153	0.00114	2e-05	0
50	-0.000267	0.006577	0.005573	0.0053	0.000403	0.014249	0.000124	-9.3e-05	0.000772	0.001658	0.013709	0.00227	0.0006	0.006979	-0.000135	0.001589	0.000474	0.003421	0.012009	0.003881	0.003958	0.012345	0.000939	0.001541	0.002811	0.001859	0.000721	0.00052	0.00016	0.001521	0.001031	0.000831	0.002336	0.001847	0.002247	0.000202	0.003324	0.000254	0.000343	-6.5e-05	0.002434	0.00035	0.001005	0.002222	0.000729	-0.000692	0.001587	-0.000178	2.9e-05
51	-0.00052	0.007542	0.006306	0.005705	0.000543	0.015679	0.000124	0.000335	0.000676	0.001655	0.014895	0.002944	0.00062	0.007112	8.3e-05	0.001382	0.000403	0.003538	0.013222	0.003832	0.004042	0.012112	0.001405	0.001762	0.002644	0.001745	0.000506	0.000581	0.000248	0.001639	0.001126	0.000762	0.003107	0.003041	0.003221	0.000497	0.00445	0.000671	0.000658	3.3e-05	0.00269	7.8e-05	0.000754	0.001341	0.000967	-0.000427	0.001481	0.00076	0.000729
52	-0.000326	0.007816	0.006435	0.005787	0.000604	0.015732	0.000122	7.4e-05	0.00063	0.001694	0.015258	0.003064	0.000637	0.007173	0.000159	0.001432	0.000279	0.003502	0.012922	0.003651	0.004114	0.011765	0.00144	0.001576	0.002504	0.001918	0.000675	0.000518	0.000315	0.00142	0.001231	0.000926	0.003411	0.003415	0.003554	0.000571	0.004754	0.000698	0.000844	0.000231	0.003438	-0.000206	0.000316	0.001275	0.001034	-0.000384	0.001702	0.00072	0.001028
53	-0.000163	0.006851	0.006	0.005475	0.000327	0.014962	0.000248	0.000241	0.00103	0.001526	0.015782	0.003242	0.000332	0.007684	-7e-05	0.001986	0.000434	0.003688	0.013394	0.00387	0.004367	0.012228	0.001428	0.001812	0.002929	0.002142	0.001312	0.000595	0.000507	0.001229	0.001033	0.000967	0.003708	0.004368	0.004103	0.000924	0.005169	0.000688	0.001085	0.000337	0.003309	0.001155	3.3e-05	0.001546	0.001225	-0.000634	0.001591	0.000539	0.000395
54	6.7e-05	0.005824	0.005344	0.004796	0.000125	0.013696	0.000378	0.000209	0.001051	0.001436	0.015362	0.003085	0.000525	0.00768	-7.4e-05	0.002636	0.000394	0.003265	0.012413	0.004284	0.004041	0.011666	0.001172	0.001515	0.002926	0.002689	0.0015	0.000519	0.000884	0.000893	0.000736	0.001246	0.004921	0.00489	0.004616	0.000901	0.005191	0.000857	0.001334	0.000357	0.003707	0.001816	1e-06	0.001811	0.002216	-0.000564	0.001359	3.6e-05	2.2e-05
55	-0.000196	0.005089	0.004786	0.004615	7e-05	0.013209	0.000347	0.000112	0.001291	0.001485	0.015936	0.003405	0.000595	0.008018	-2.2e-05	0.003102	0.00039	0.003538	0.012734	0.00464	0.004138	0.011261	0.0011	0.001379	0.002839	0.003054	0.001415	0.000396	0.001113	0.000911	0.000759	0.001338	0.005195	0.0052	0.005376	0.000927	0.006054	0.000769	0.001775	-3e-06	0.004097	0.002358	0.000379	0.001929	0.003707	-9.3e-05	0.000926	8.9e-05	7.5e-05
56	-0.00018	0.004357	0.004043	0.004372	0.000156	0.012061	5e-06	-0.000222	0.000669	0.001383	0.016036	0.004037	0.001086	0.009805	0.00026	0.004338	0.000406	0.004303	0.013744	0.005218	0.004517	0.010274	0.00078	0.001024	0.002382	0.002671	0.001162	0.000348	0.001304	0.001117	0.00095	0.00177	0.006528	0.007009	0.007274	0.001125	0.006358	0.000318	0.001767	-1.6e-05	0.004868	0.001553	4.7e-05	0.002486	0.008533	-0.000103	0.000522	0.000175	0.000167
57	-0.000121	0.004125	0.003879	0.004164	8.8e-05	0.011794	-0.000124	-0.000318	0.000861	0.001528	0.017018	0.004455	0.001127	0.011175	0.0001	0.004783	0.000547	0.004549	0.01428	0.005399	0.004254	0.010101	0.000814	0.001229	0.002478	0.00237	0.001331	0.000279	0.001365	0.001062	0.001023	0.001755	0.006693	0.007598	0.008099	0.00139	0.006399	-1.9e-05	0.001903	1e-06	0.005338	0.001774	-0.000139	0.002581	0.008474	-0.000105	0.000511	-0.000113	0.000217
58	-0.000122	0.004113	0.003897	0.004108	0.000231	0.011801	-0.000108	-0.000143	0.000667	0.001484	0.017317	0.004501	0.001113	0.012294	0.000137	0.005186	0.000571	0.004647	0.014351	0.005271	0.003935	0.009815	0.000788	0.001171	0.002282	0.002095	0.001274	0.000386	0.001115	0.001133	0.001093	0.002026	0.007154	0.007691	0.008343	0.001459	0.006069	-4.1e-05	0.001792	0.000192	0.004819	0.001759	-0.000136	0.002103	0.007029	-0.000183	0.000613	2.4e-05	0.000163
59	-0.000353	0.003839	0.003904	0.003856	0.000408	0.012442	2.7e-05	-0.000251	0.000946	0.001659	0.018772	0.004524	0.000735	0.014515	0.000217	0.005216	0.000415	0.004571	0.013166	0.004502	0.00281	0.00887	0.000677	0.001142	0.002068	0.001515	0.001234	0.000347	0.000968	0.001109	0.001186	0.002288	0.007709	0.006932	0.007936	0.001383	0.005476	-0.000201	0.001933	0.000369	0.004177	0.002256	-3e-05	0.001045	0.002853	1.9e-05	0.001188	-0.000153	0.000609
60	-0.000302	0.003786	0.003851	0.004111	0.000554	0.013115	3.5e-05	5e-06	0.000631	0.001373	0.019573	0.004503	0.000549	0.016314	0.000476	0.005007	0.000104	0.005018	0.012315	0.003916	0.002992	0.008785	0.000518	0.001018	0.001563	0.001466	0.001487	0.000359	0.00095	0.001138	0.001346	0.002671	0.008098	0.006918	0.007388	0.001356	0.005554	8.6e-05	0.002009	0.00053	0.00346	0.002222	0.000235	0.00072	0.002178	-0.000157	0.001486	0.000653	-0.000164
61	-0.000305	0.004296	0.003849	0.004061	0.000511	0.013408	-7.8e-05	0.000109	0.000549	0.001608	0.020609	0.004492	0.00085	0.017872	0.000534	0.005478	0.000352	0.004964	0.01147	0.003839	0.003111	0.007908	0.000546	0.001494	0.001238	0.001533	0.00125	0.000234	0.001157	0.001185	0.001328	0.002573	0.008511	0.006426	0.006836	0.001184	0.005215	0.000123	0.001738	0.000512	0.003161	0.002267	-4.4e-05	0.000762	0.002313	-0.000283	0.001573	0.00068	-0.000196
62	-4.2e-05	0.00448	0.003921	0.00426	0.00036	0.013079	5.1e-05	0.000399	0.000737	0.001433	0.021899	0.004734	0.00097	0.019794	0.000595	0.005996	0.000549	0.005019	0.009415	0.003419	0.002586	0.006354	0.000494	0.00164	0.000666	0.001568	0.000878	0.000258	0.001195	0.000991	0.001469	0.00272	0.00883	0.005746	0.005705	0.001276	0.005104	0.000291	0.001845	0.000456	0.003893	0.002266	0.000306	0.00098	0.002249	-0.000546	0.001556	0.000879	-0.000554
63	-3.8e-05	0.004479	0.0039	0.004244	0.000254	0.013169	6.1e-05	0.000333	0.000726	0.001645	0.022408	0.004875	0.000974	0.019668	0.000624	0.005984	0.000569	0.004805	0.009166	0.003553	0.002401	0.006036	0.00046	0.001663	0.000797	0.001569	0.000591	0.000295	0.001079	0.001003	0.001583	0.002696	0.0088	0.005363	0.005411	0.001329	0.005295	0.000276	0.001699	0.000491	0.004178	0.002522	0.000282	0.001139	0.002222	-0.000459	0.001616	0.000658	-0.000406
64	0.000142	0.003806	0.003727	0.004456	0.000108	0.012952	0.000234	0.000244	0.000875	0.001496	0.022164	0.004372	0.000675	0.019083	0.000624	0.005376	0.000539	0.004603	0.008121	0.003287	0.001838	0.005645	0.000518	0.001655	0.000629	0.001228	0.000734	0.000594	0.000985	0.000888	0.001679	0.002741	0.008728	0.005112	0.004501	0.00126	0.005046	0.000259	0.001964	0.000559	0.005468	0.002671	0.000692	0.001077	0.002279	-0.000931	0.001732	0.000594	-0.000484
65	-0.000227	0.003402	0.003222	0.004515	3e-06	0.014285	0.000104	0.000217	0.000372	0.001509	0.020643	0.003162	0.000485	0.016589	6.6e-05	0.004074	0.000279	0.0036	0.007278	0.002896	0.001224	0.005033	0.000747	0.00151	0.000627	0.001137	0.001312	0.000434	0.00078	0.000928	0.00189	0.002451	0.009173	0.004029	0.003745	0.000949	0.004783	0.000351	0.00108	0.000767	0.00543	0.002547	0.000436	0.001005	0.001747	-0.001713	0.001958	0.000877	0.000308
66	6e-05	0.004418	0.004415	0.005201	1.2e-05	0.015793	1.6e-05	0.000301	0.000791	0.001475	0.020292	0.003118	0.000624	0.016044	0.000216	0.004559	0.000466	0.003763	0.005185	0.00217	0.001114	0.003786	0.000795	0.00111	0.000647	0.001218	0.000809	0.000403	0.000815	0.000932	0.001763	0.002926	0.009913	0.004029	0.003223	0.000504	0.003571	0.000179	0.001311	0.000998	0.003127	0.001663	0.000682	0.000942	0.001126	-0.000678	0.001981	0.001106	0.000566
67	9.1e-05	0.00488	0.004553	0.005381	4.1e-05	0.016329	-1.9e-05	0.000444	0.000912	0.001606	0.020281	0.003607	0.000762	0.015579	0.000311	0.00468	0.00037	0.003652	0.004306	0.002175	0.001225	0.003325	0.000684	0.001155	0.000729	0.001396	0.000901	0.000342	0.000932	0.000985	0.001839	0.003049	0.010271	0.003833	0.003015	0.000574	0.003786	0.00026	0.001119	0.001042	0.002893	0.001692	0.000741	0.00094	0.00106	-0.000254	0.001891	0.0011	0.000609
68	0.00022	0.005377	0.004687	0.005744	9e-06	0.017129	0.000116	0.000302	0.000979	0.001681	0.018684	0.003108	0.000702	0.012736	0.000304	0.003774	0.000264	0.003217	0.003765	0.001973	0.001025	0.003033	0.000549	0.001163	0.000752	0.001242	0.000915	0.000516	0.000859	0.000977	0.001718	0.002962	0.010515	0.003338	0.002558	0.00047	0.003597	0.00029	0.001269	0.00087	0.002826	0.001895	0.000672	0.000765	0.00112	-8.2e-05	0.001847	0.000981	0.000425
69	9.9e-05	0.006162	0.004884	0.006198	2.4e-05	0.018027	0.00036	0.000398	0.001019	0.00171	0.015675	0.002512	0.000625	0.008706	0.000206	0.002379	6.5e-05	0.002284	0.002925	0.001717	0.000894	0.002465	0.000236	0.001282	0.000651	0.001309	0.001126	0.000518	0.000952	0.001056	0.001736	0.002622	0.010875	0.002548	0.001919	0.000465	0.003622	0.000416	0.001303	0.000724	0.003061	0.002145	0.000573	0.00042	0.001414	-0.000263	0.00172	0.000984	0.000599
70	0.000127	0.00637	0.005175	0.006277	-0.000201	0.018326	0.000429	0.000271	0.001027	0.001664	0.014779	0.002205	0.000506	0.007597	0.000146	0.002005	0.000137	0.0021	0.002883	0.001427	0.000861	0.002491	3.7e-05	0.001125	0.000631	0.001025	0.001073	0.00041	0.000913	0.001012	0.001727	0.00252	0.010833	0.002659	0.001851	0.000452	0.003567	0.000455	0.00124	0.000707	0.002909	0.002223	0.000399	0.000496	0.001268	-0.000308	0.001851	0.000974	0.000609
71	-4.2e-05	0.006603	0.005365	0.006693	-0.000326	0.018037	0.000395	0.000662	0.001143	0.001538	0.012387	0.001442	0.000152	0.005483	0.00046	0.001511	0.000134	0.001471	0.00192	0.001197	0.000919	0.002348	-7e-05	0.001116	0.00057	0.001234	0.00036	-0.000122	0.000957	0.00091	0.002029	0.002693	0.01095	0.002795	0.001939	0.000299	0.003532	0.000617	0.001137	0.000963	0.001794	0.001826	0.000609	0.000665	0.00124	-0.000506	0.001684	0.001372	0.000445
72	-0.000142	0.006838	0.005178	0.006572	-0.000194	0.018172	0.000266	0.000409	0.000971	0.002127	0.012072	0.001291	0.000374	0.004527	0.000346	0.001391	1.3e-05	0.001274	0.001374	0.001434	0.00124	0.002421	-0.000186	0.000957	0.000404	0.000955	0.00051	-0.000323	0.001035	0.000888	0.001936	0.003223	0.011034	0.002795	0.002099	0.000308	0.003687	0.00076	0.001181	0.000669	0.002189	0.00112	0.00051	0.000625	0.001084	-0.000634	0.001734	0.001193	0.000374
73	-0.000223	0.006727	0.005497	0.006644	9.2e-05	0.017807	3.3e-05	0.000199	0.000794	0.002141	0.011316	0.001358	0.000483	0.003691	0.000248	0.00136	0.000161	0.001085	0.001628	0.001584	0.001034	0.002422	0.00011	0.000976	0.000593	0.001144	0.000566	-0.000483	0.00097	0.000953	0.001978	0.00334	0.011219	0.002104	0.00182	0.000209	0.003735	0.000298	0.001381	0.000682	0.002205	0.001072	0.000289	0.000423	0.001132	-0.000643	0.001645	0.001242	0.000756
74	-0.000264	0.006677	0.005758	0.006549	0.000223	0.017916	0.000179	0.000356	0.000672	0.00195	0.011023	0.001742	0.000784	0.002785	0.00018	0.001036	9.4e-05	0.000993	0.001859	0.001401	0.000912	0.002173	0.000256	0.000617	0.000293	0.000995	0.000639	-0.000199	0.000868	0.001148	0.001791	0.002877	0.011275	0.001929	0.001538	0.000384	0.003507	0.000303	0.001259	0.000907	0.002474	0.001458	-9.3e-05	0.000268	0.000967	-0.000545	0.001402	0.0014	0.001009
75	-0.000274	0.00657	0.005938	0.006578	0.000335	0.017476	0.000216	0.000357	0.000645	0.001805	0.010508	0.001802	0.00078	0.002558	0.000193	0.000971	0.000144	0.00095	0.00196	0.001292	0.000866	0.002164	0.000338	0.000651	0.000324	0.001031	0.000572	-6.8e-05	0.000753	0.001145	0.001785	0.002726	0.011375	0.001753	0.001438	0.000384	0.003582	0.000238	0.00125	0.00095	0.002267	0.001678	-0.000116	0.000293	0.001021	-0.000539	0.001343	0.001521	0.001091
76	-7.5e-05	0.007128	0.006381	0.006957	0.000273	0.017926	0.000372	0.000378	0.000617	0.00164	0.009809	0.001947	0.00078	0.002241	0.000126	0.000667	9.9e-05	0.000957	0.00185	0.001165	0.00069	0.002229	0.000283	0.00056	0.000177	0.001101	0.000453	-3.6e-05	0.000626	0.00108	0.001733	0.002675	0.011321	0.001691	0.001351	0.000428	0.003396	0.000408	0.001185	0.000964	0.002079	0.001577	-7.5e-05	0.000276	0.000935	-0.000544	0.001199	0.001688	0.001164
77	0.000227	0.008307	0.007631	0.007912	0.000643	0.016897	9.5e-05	0.000114	0.000355	0.001363	0.006983	0.00161	0.000463	0.00144	-0.000191	0.000191	0.00012	0.000735	0.001578	0.000777	0.000186	0.002204	0.000226	0.000398	0.000236	0.000716	0.000391	2.1e-05	0.000216	0.000617	0.001751	0.002827	0.011389	0.001425	0.001101	0.000428	0.003257	0.000369	0.001168	0.000742	0.001683	0.001399	0.000399	9.2e-05	0.000641	-0.000541	0.001245	0.001884	0.001281
78	0.000291	0.008688	0.007734	0.008079	0.000504	0.017488	5.1e-05	-2.3e-05	0.000441	0.00144	0.007077	0.001611	0.00051	0.001303	-0.000251	0.000218	3.7e-05	0.000573	0.001269	0.00075	-1.7e-05	0.002075	0.000167	0.000396	3.5e-05	0.00046	0.00043	-0.000113	0.000243	0.000678	0.001762	0.003085	0.011612	0.001549	0.001131	0.000571	0.002935	0.000255	0.000946	0.000841	0.001578	0.001123	0.000478	-5.5e-05	0.000363	-0.000463	0.001192	0.001915	0.001164
79	1e-06	0.00833	0.007441	0.007926	0.000783	0.01624	-0.000175	-2.9e-05	0.000365	0.00196	0.00686	0.00145	0.000354	0.001097	-0.000147	0.000454	5.3e-05	0.000345	0.001128	0.000822	-5.9e-05	0.001653	0.0002	0.000249	0.000144	-3.5e-05	0.000378	-2.9e-05	0.000246	0.000578	0.001796	0.003175	0.011817	0.002011	0.001302	0.000553	0.002901	0.000223	0.001032	0.000825	0.001796	0.001193	0.000774	-0.000164	0.000212	-0.000409	0.001497	0.001636	0.000978
80	0.000457	0.007795	0.0072	0.007267	-1.3e-05	0.016938	9.1e-05	9.4e-05	0.000586	0.002681	0.006965	0.001478	0.000396	0.001311	5.5e-05	0.000863	7e-05	0.000313	0.000957	0.001021	0.000117	0.002229	-1e-06	0.00088	-9.4e-05	0.000299	0.000278	-0.000423	0.000153	0.001083	0.002204	0.003623	0.012182	0.002417	0.001371	0.000949	0.002713	0.000439	0.001045	0.001034	0.000656	0.000285	0.000398	-0.000142	0.000138	-0.000269	0.00211	0.001485	0.000853
81	0.000629	0.006945	0.006818	0.006802	-1.2e-05	0.016145	0.000337	0.000691	0.00063	0.00299	0.00646	0.001661	0.000726	0.000948	0.000298	0.001134	-9.8e-05	0.000767	0.001508	0.000684	0.000667	0.002097	-5.7e-05	0.000467	0.000928	0.000528	0.000588	-0.000865	0.000888	0.001131	0.002533	0.002851	0.011905	0.002942	0.000968	0.000806	0.003005	0.000542	0.001802	0.001049	0.001945	0.000441	0.000851	-0.000103	0.000377	0.000306	0.001933	0.00169	0.000947
82	0.000251	0.007554	0.006293	0.006897	-4.7e-05	0.014207	0.00022	0.000806	0.000899	0.001874	0.00621	0.000852	0.001024	0.000811	0.0001	0.000505	-0.000223	0.000695	0.001275	0.000464	0.000375	0.002456	0.000286	0.000613	0.000436	0.000499	0.000338	-0.000442	0.000691	0.0007	0.002534	0.002552	0.012245	0.001788	0.001141	0.000291	0.003811	0.000239	0.001099	0.000903	0.00141	0.000116	0.000519	0.000348	0.000331	0.000448	0.001462	0.001376	0.00126
83	-9.2e-05	0.00757	0.00642	0.006853	5.5e-05	0.012935	-2.5e-05	0.000212	0.00069	0.002259	0.00578	0.001166	0.000673	0.000729	0.000115	0.00057	-0.000216	0.000579	0.001559	0.000224	0.000623	0.002246	0.000217	0.000725	0.000369	-3.4e-05	6.3e-05	-3.6e-05	0.000478	0.000452	0.00224	0.00239	0.012522	0.00195	0.001229	5e-06	0.00348	0.000318	0.000672	0.000598	0.001507	0.000417	0.000744	0.000413	0.000518	0.000127	0.001445	0.001427	0.001445
84	-0.00011	0.007458	0.006669	0.006824	0.000247	0.012616	-3.5e-05	0.000251	0.000742	0.001719	0.00552	0.001093	0.000462	0.000851	5.1e-05	0.000314	-0.000178	0.000484	0.001359	4.4e-05	0.000644	0.002468	0.000229	0.000543	0.000332	-0.000187	0.000159	0.00013	0.00037	0.000334	0.002089	0.002424	0.012719	0.001599	0.00126	-2.1e-05	0.003431	0.000322	0.000398	0.000663	0.001573	0.000332	0.000554	0.000229	0.000512	-0.000122	0.001667	0.001303	0.001058
85	0.0001	0.006699	0.006507	0.006487	0.000392	0.012534	-4.6e-05	0.000114	0.000839	0.001699	0.005147	0.001556	0.000358	0.001041	-0.000362	0.000372	5.4e-05	0.000559	0.001537	0.000266	0.000913	0.002331	0.000211	0.000554	0.000299	-0.000157	0.000404	-6.3e-05	0.000352	0.000482	0.001832	0.002411	0.012729	0.001723	0.001246	-1e-05	0.003114	0.000408	0.000614	0.000534	0.001793	0.000618	0.000799	0.000286	0.000573	-0.000563	0.00171	0.001831	0.001266
86	0.000353	0.006222	0.006447	0.006494	0.000398	0.012445	7.2e-05	0.000437	0.00101	0.001401	0.005096	0.001469	0.000526	0.001012	-0.000391	0.000231	8.7e-05	0.00064	0.001122	0.000315	0.000546	0.002166	0.00036	0.000328	0.000284	0.000305	0.000846	1.8e-05	0.00062	0.00073	0.001684	0.002423	0.012652	0.001472	0.001368	6.9e-05	0.003014	0.000549	0.000766	0.000747	0.002119	0.000598	0.000646	0.000245	0.000343	-0.000676	0.001764	0.001716	0.001099
87	0.000157	0.005954	0.005908	0.006519	0.000355	0.012283	0.000235	-0.000137	0.000829	0.001456	0.005024	0.00124	0.000495	0.000971	-0.000217	0.000396	0.000233	0.00092	0.001418	0.000781	0.000439	0.00216	0.000441	0.000763	0.00014	9.2e-05	0.000358	7.4e-05	0.00032	0.001007	0.001618	0.002404	0.012639	0.001508	0.001331	0.000175	0.00296	0.000565	0.000914	0.000717	0.00168	0.000981	0.000677	0.000392	0.000125	-0.000599	0.001649	0.001579	0.00133
88	2e-06	0.005662	0.005474	0.006467	0.000384	0.01197	0.000347	-0.00021	0.000632	0.00177	0.004853	0.000826	0.000467	0.000655	0.000308	0.000119	-3.7e-05	0.000899	0.001353	0.001045	0.000123	0.002108	0.000565	0.000652	-2.9e-05	0.000182	0.000275	0.000208	0.00035	0.00122	0.001694	0.002479	0.012684	0.001661	0.001137	0.000434	0.002774	0.00051	0.000671	0.000843	0.001498	0.00092	0.000353	0.000258	8e-06	-0.000338	0.001733	0.001169	0.001048
89	-6.2e-05	0.005913	0.005448	0.006197	0.000356	0.011703	0.000392	-0.000314	0.000701	0.001659	0.004863	0.000556	0.000335	0.000676	0.000221	0.000195	9e-05	0.000821	0.001798	0.000997	0.000539	0.00245	0.000403	0.000551	7.5e-05	0.000304	-6.6e-05	0.000269	0.00028	0.001147	0.001801	0.002506	0.012809	0.001934	0.000972	0.00038	0.002909	0.000402	0.000692	0.000957	0.001031	0.001049	0.000521	0.000149	0.000553	-5.6e-05	0.001795	0.001309	0.000926
90	-6.3e-05	0.005836	0.00516	0.005667	0.000266	0.011136	0.00029	0.000105	0.000859	0.002114	0.004873	0.000643	0.000444	0.000535	0.000347	6.1e-05	0.000191	0.000686	0.001977	0.001201	0.000702	0.002849	0.000253	4.5e-05	-7.7e-05	0.001041	9e-05	0.000223	0.000318	0.00111	0.002137	0.002818	0.012787	0.002301	0.000981	0.000511	0.003021	0.00052	0.000601	0.001212	0.001237	0.000998	0.000185	0.000208	0.001116	0.000184	0.00184	0.001247	0.000823
91	-0.000135	0.005842	0.005664	0.005329	0.000294	0.010719	0.000195	0.000128	0.000905	0.001697	0.005213	0.00063	0.000528	0.000638	0.00018	0.000622	0.00037	0.00095	0.002422	0.00115	0.001015	0.002944	0.000293	0.000339	0.000477	0.001164	1.2e-05	0.00039	-9.2e-05	0.001032	0.002047	0.002897	0.012723	0.002492	0.001321	0.000645	0.003292	0.000705	0.000646	0.001425	0.00114	0.001411	0.00057	0.000353	0.001273	-6.7e-05	0.002075	0.00143	0.00058
92	2e-05	0.0051	0.005477	0.005109	6.4e-05	0.010182	5.4e-05	0.000231	0.000789	0.001974	0.005143	0.001066	0.000709	0.000901	0.000381	0.000965	0.000376	0.000961	0.002501	0.001888	0.001035	0.003229	0.000314	0.000773	0.000947	0.001529	0.000239	0.00063	-3.6e-05	0.001189	0.00215	0.003181	0.012258	0.002895	0.001512	0.000739	0.003146	0.000397	0.000748	0.001472	0.001792	0.001945	0.000629	0.000599	0.000944	-0.000256	0.001709	0.001172	0.000786
93	7e-06	0.00508	0.005446	0.005125	0.000192	0.010047	-0.000211	0.000316	0.000875	0.001493	0.004503	0.001506	0.000528	0.00094	0.000282	0.001209	2.6e-05	0.000981	0.002892	0.001863	0.001275	0.002952	0.00042	0.001365	0.001821	0.001846	0.000476	0.000876	0.000319	0.001132	0.001959	0.002952	0.012016	0.002854	0.001667	0.000755	0.00337	0.000345	0.001146	0.001289	0.002624	0.00173	0.000878	0.0006	0.000872	-6.3e-05	0.00203	0.001333	0.00069
94	0.000168	0.004891	0.004794	0.005107	0.00016	0.010019	-0.000165	0.000214	0.0008	0.001444	0.004195	0.001369	0.00042	0.00094	0.000423	0.000879	7.9e-05	0.000869	0.002739	0.001683	0.001061	0.003119	0.000443	0.001356	0.001551	0.002015	0.00082	0.000511	0.000691	0.001187	0.002111	0.002717	0.011786	0.002863	0.001597	0.000353	0.003413	0.000247	0.001398	0.001045	0.003022	0.00196	0.000852	0.000659	0.000492	-0.00018	0.002019	0.001303	0.001211
95	4.8e-05	0.005095	0.004503	0.004824	0.00027	0.009855	-8e-05	0.00026	0.000664	0.001255	0.003913	0.001301	0.000372	0.00074	0.000455	0.00065	4.7e-05	0.000907	0.002178	0.001211	0.00084	0.003055	0.000656	0.001442	0.001034	0.001717	0.000822	0.000131	0.000759	0.00127	0.001953	0.002554	0.011827	0.002649	0.00158	0.000347	0.00374	0.000289	0.001368	0.000983	0.002623	0.001645	0.000551	0.000653	0.000641	4.7e-05	0.002138	0.00138	0.001264
96	0.000106	0.005126	0.004269	0.004504	0.000303	0.009646	0.000131	0.00023	0.000596	0.001549	0.00401	0.001151	0.000348	0.000762	0.000501	0.000672	0.000277	0.00092	0.001838	0.001103	0.000533	0.003148	0.000694	0.001089	0.000544	0.001787	0.000656	-7e-06	0.000726	0.001352	0.001966	0.002572	0.011697	0.00272	0.001491	0.000232	0.003464	0.000309	0.001332	0.001108	0.002276	0.001838	0.000467	0.000521	0.00073	-0.000166	0.002005	0.001483	0.001384
97	-0.000133	0.005287	0.004326	0.004298	0.000182	0.009229	0.000209	0.000387	0.000593	0.001568	0.003758	0.001624	0.000441	0.000836	0.000567	0.000928	0.000247	0.000932	0.001666	0.000955	0.000605	0.003102	0.000553	0.001059	8.4e-05	0.001729	0.000331	0.000188	0.000664	0.00142	0.001811	0.002659	0.011898	0.00238	0.001475	0.000518	0.003503	0.000212	0.001383	0.001269	0.001886	0.001519	0.000339	0.000383	0.001168	0.000345	0.00178	0.001381	0.001097
98	-0.000425	0.005017	0.004137	0.004561	0.000529	0.008974	0.000117	0.000318	0.000455	0.001634	0.004164	0.001545	0.000342	0.000892	0.000462	0.000544	-3.3e-05	0.000903	0.002994	0.001135	0.000746	0.002861	0.000412	0.000912	0.000587	0.001565	0.000595	0.000138	0.000404	0.001156	0.001999	0.002579	0.012507	0.002616	0.001833	0.000167	0.003605	0.000275	0.001268	0.001066	0.002136	0.001599	0.000744	0.000374	0.001126	0.00051	0.001783	0.00143	0.001016
99	-0.000526	0.00485	0.004159	0.004797	0.000443	0.008969	1.7e-05	0.000302	0.000266	0.001388	0.004315	0.00133	0.000321	0.00081	0.000462	0.000193	-0.000374	0.000793	0.003008	0.000895	0.000798	0.00296	0.000386	0.001095	0.000467	0.001167	0.000911	-9.4e-05	0.000332	0.0011	0.002078	0.002451	0.013053	0.002567	0.001901	7.5e-05	0.00395	-3.5e-05	0.001195	0.000932	0.001801	0.00172	0.000743	0.000483	0.000814	0.000951	0.001865	0.001168	0.000816
100	-0.000444	0.004806	0.004258	0.004562	1.3e-05	0.009252	0.000201	0.000181	0.000426	0.001485	0.004347	0.001044	0.000145	0.000707	0.000453	0.000416	-0.000394	0.000577	0.002857	0.001264	0.000854	0.003074	0.000342	0.001025	0.000828	0.001094	0.00099	7e-05	0.000281	0.001005	0.001907	0.002647	0.012655	0.002853	0.001889	-6.6e-05	0.003583	0.000158	0.001326	0.001037	0.00195	0.001512	0.000765	0.000522	0.000935	0.000414	0.002046	0.001742	0.000618
101	-0.000205	0.004176	0.004268	0.00456	-8.6e-05	0.010301	0.000401	0.00015	0.00096	0.001286	0.003731	0.000868	0.000119	0.000615	0.00034	0.001352	-0.000196	0.000704	0.001978	0.001586	0.00118	0.003287	0.000218	0.000884	0.000355	0.001409	0.000919	0.000123	8.7e-05	0.000751	0.001703	0.002757	0.012457	0.002496	0.001863	0.000448	0.003628	0.000359	0.001571	0.001394	0.001818	0.001756	0.000488	0.00025	0.000909	0.000296	0.002305	0.002095	0.000383
102	3e-06	0.004201	0.00398	0.004346	4.3e-05	0.010508	0.0002	0.000317	0.000781	0.001491	0.003927	0.000786	0.000272	0.000634	0.000436	0.00093	-9.6e-05	0.000857	0.002372	0.001518	0.001361	0.002705	0.00071	0.000901	0.00071	0.001187	0.000955	0.00024	0.000424	0.000891	0.001688	0.002796	0.012572	0.002492	0.001574	0.000513	0.003517	0.000312	0.001487	0.001366	0.001486	0.001214	0.000676	0.000371	0.000866	0.000312	0.001907	0.001932	0.000991
103	-3.1e-05	0.003804	0.003823	0.004407	0.000231	0.010793	0.000128	0.000309	0.000614	0.001418	0.003868	0.000776	0.000421	0.000593	0.000317	0.000861	8.1e-05	0.001014	0.002156	0.001364	0.001234	0.002501	0.000928	0.001025	0.000732	0.001387	0.001098	7.8e-05	0.000595	0.000961	0.001653	0.002594	0.012517	0.002352	0.001517	0.000581	0.003844	0.000467	0.001559	0.001411	0.001603	0.001393	0.00045	0.000298	0.000821	0.000392	0.001788	0.001695	0.001201
104	-0.000177	0.004011	0.003762	0.004537	0.000106	0.011344	0.000109	0.000666	0.000684	0.001367	0.003939	0.000916	0.000472	0.000538	0.00072	0.000586	0.000122	0.000949	0.002652	0.001564	0.001084	0.002496	0.000793	0.001112	0.001088	0.001659	0.000964	0.000195	0.000417	0.001	0.001771	0.002634	0.012417	0.002425	0.001697	0.000533	0.003561	0.000682	0.001544	0.001447	0.001682	0.001343	0.000548	0.000641	0.000907	0.000249	0.001737	0.001811	0.001072
105	-0.000278	0.003842	0.003703	0.004798	0.0001	0.01195	0.000204	0.000862	0.000755	0.001187	0.003812	0.000896	0.000628	0.000445	0.00097	0.000702	0.000135	0.000862	0.002786	0.001653	0.00096	0.002735	0.000561	0.001264	0.001183	0.002344	0.000941	7e-05	0.000253	0.001118	0.001826	0.00257	0.012126	0.002583	0.002002	0.00044	0.004016	0.000961	0.001713	0.001573	0.002424	0.001459	0.000465	0.000778	0.001147	6.6e-05	0.001869	0.001658	0.000841
106	-0.000218	0.004009	0.003639	0.004915	0.000446	0.011768	0.000291	0.000928	0.000863	0.001354	0.003544	0.000782	0.000711	0.000591	0.000874	0.000592	0.00022	0.000875	0.00307	0.001783	0.001137	0.002967	0.000601	0.000889	0.001118	0.002268	0.000598	0.00018	0.000169	0.0012	0.001767	0.002554	0.0121	0.002622	0.002148	0.000379	0.003815	0.000738	0.001398	0.001583	0.002417	0.001572	0.00046	0.000851	0.00109	6.5e-05	0.001917	0.001696	0.000844
107	-0.000263	0.003543	0.003279	0.004737	0.000674	0.011232	0.0003	0.001028	0.000723	0.001399	0.00345	0.000381	0.00093	0.000558	0.000529	0.000774	0.000236	0.000822	0.003373	0.001616	0.00156	0.003212	0.000683	0.000534	0.001279	0.001994	0.000808	-0.000287	0.00042	0.001244	0.001611	0.002728	0.012075	0.002957	0.002182	0.000509	0.004426	0.000399	0.001487	0.001483	0.003094	0.001655	0.000258	0.000869	0.001103	-0.000153	0.001933	0.001529	0.00105
108	-0.000336	0.003461	0.00343	0.004765	0.000527	0.011295	0.000202	0.001041	0.000726	0.001733	0.003341	0.000829	0.000631	0.00064	0.000241	0.000751	0.00027	0.00079	0.003463	0.001977	0.001376	0.003323	0.000728	0.000483	0.00167	0.002329	0.000341	9e-06	0.000371	0.000921	0.00174	0.002716	0.012365	0.002811	0.002141	0.000358	0.004179	0.000403	0.001267	0.001403	0.002793	0.002223	0.000535	0.000602	0.001157	-3.5e-05	0.001735	0.001385	0.001098
109	-0.000326	0.003473	0.003356	0.004477	-6e-05	0.011503	0.000123	0.000864	0.000714	0.0013	0.003916	0.000807	0.000269	0.000502	0.000496	0.000544	1e-06	0.000705	0.003582	0.001702	0.001551	0.003014	0.000779	0.000877	0.001795	0.002543	0.000365	-1.8e-05	0.000386	0.0006	0.001943	0.002909	0.01262	0.00291	0.001876	0.000672	0.004168	0.000494	0.001361	0.001404	0.002867	0.00205	0.000864	0.000528	0.000916	6.9e-05	0.001544	0.001253	0.001215
110	-0.000228	0.003951	0.003677	0.004498	-6.4e-05	0.011541	0.000107	0.000692	0.000613	0.001635	0.003788	0.000899	0.000303	0.000628	0.000416	0.000561	-4.4e-05	0.000569	0.003381	0.001824	0.00135	0.003091	0.00095	0.001061	0.001506	0.003322	4.7e-05	0.000279	0.000289	0.000748	0.001922	0.002741	0.012756	0.00273	0.001868	0.000456	0.003749	0.0006	0.001235	0.001527	0.002756	0.00228	0.000801	0.000366	0.001	0.000363	0.001401	0.001113	0.001224
111	-0.000464	0.003936	0.004008	0.004258	1.4e-05	0.010914	0.00016	0.000614	0.000635	0.001089	0.003778	0.000754	0.000572	0.000403	0.00029	0.000577	-1.8e-05	0.000482	0.002738	0.001782	0.001378	0.002858	0.001096	0.001145	0.0012	0.0029	0.000286	0.00042	0.000366	0.000683	0.001839	0.003074	0.012892	0.002511	0.001567	0.000882	0.003756	0.000826	0.001352	0.001583	0.002502	0.002354	0.000487	0.000686	0.000726	6.2e-05	0.001456	0.001209	0.001145
112	-0.000526	0.004111	0.004116	0.004206	0.000194	0.010373	-4.3e-05	0.000728	0.000603	0.001706	0.003634	0.001313	0.00091	0.000519	0.000183	0.000987	0.000192	0.000406	0.00221	0.002094	0.001276	0.003057	0.000685	0.001035	0.001344	0.002365	0.000828	0.000494	0.000475	0.000834	0.002099	0.003133	0.012884	0.002285	0.001568	0.000909	0.003867	0.000804	0.001464	0.00165	0.002113	0.002357	0.00032	0.000806	0.001205	-0.000174	0.001573	0.000995	0.001004
113	-0.000349	0.003946	0.004358	0.004274	0.000287	0.01026	-0.000119	0.000527	0.000889	0.001806	0.003721	0.001173	0.000627	0.000697	0.000154	0.000699	0.000109	0.000477	0.002384	0.001612	0.001546	0.003134	0.000427	0.00116	0.000737	0.001353	0.000653	0.000787	0.00051	0.00096	0.00205	0.00283	0.012607	0.002535	0.001454	0.000785	0.004156	0.001016	0.001386	0.001523	0.002046	0.001428	0.000599	0.000741	0.00124	-0.000393	0.00192	0.001197	0.000991
114	-0.000109	0.003855	0.004188	0.004392	0.00014	0.01062	-0.000142	0.000564	0.000881	0.001863	0.004158	0.000994	0.000637	0.000964	0.000372	0.000555	0.000188	0.000692	0.002361	0.001768	0.001785	0.003556	0.000266	0.001079	0.000757	0.001688	0.000522	0.000389	0.000482	0.001178	0.001834	0.002438	0.012312	0.002696	0.00175	0.000697	0.003879	0.001039	0.001367	0.001436	0.002188	0.001098	0.000473	0.000614	0.00124	-0.000314	0.001863	0.001386	0.00138
115	0.000136	0.003778	0.004379	0.00465	0.000548	0.010704	-0.00012	0.00052	0.00074	0.002207	0.003991	0.001078	0.000592	0.000835	0.000363	0.00069	0.000194	0.000666	0.002082	0.001716	0.001855	0.003281	0.000359	0.001268	0.000245	0.002286	0.000379	0.000343	0.000343	0.001137	0.001385	0.002156	0.012379	0.002755	0.001664	0.00048	0.003893	0.000974	0.001356	0.001008	0.002407	0.000977	3.8e-05	0.000747	0.001304	-0.000241	0.001782	0.001338	0.001396
116	0.000159	0.003989	0.003886	0.004499	0.000515	0.010425	-5.8e-05	0.000716	0.000606	0.00165	0.004028	0.001788	0.000789	0.000713	0.000456	0.001106	0.000433	0.000871	0.001802	0.001867	0.001635	0.003207	0.000452	0.001046	0.001183	0.002797	0.000553	0.000339	0.000295	0.000996	0.001646	0.002607	0.012403	0.003049	0.001958	0.000494	0.004185	0.00074	0.001273	0.001005	0.003251	0.001397	-0.000121	0.001082	0.001679	-0.000757	0.001448	0.001093	0.001238
117	8.1e-05	0.004608	0.003639	0.004446	0.000524	0.009989	-0.000121	0.000298	0.00043	0.001456	0.003643	0.001713	0.000809	0.000395	0.000269	0.001134	0.000376	0.000811	0.002306	0.001627	0.001179	0.002606	0.000568	0.001247	0.001248	0.002302	0.000619	0.000467	0.000408	0.000798	0.001881	0.002892	0.012138	0.003115	0.001913	0.000447	0.004224	0.000296	0.001053	0.000796	0.003581	0.001558	-0.000142	0.001082	0.001795	-0.000426	0.001539	0.001482	0.000527
118	0.000136	0.004651	0.003715	0.004305	0.000542	0.009514	-0.000294	9.2e-05	0.000601	0.000543	0.003719	0.001297	0.000607	0.000363	0.00025	0.000943	0.000312	0.000979	0.00249	0.001441	0.000686	0.002911	0.000763	0.001171	0.001388	0.001792	0.000356	0.000312	0.000487	0.000855	0.001866	0.003216	0.012062	0.003073	0.002167	0.000181	0.003987	0.000252	0.00105	0.001161	0.003283	0.001545	0.0004	0.000609	0.001613	-0.000491	0.001496	0.001728	0.000476
119	7e-06	0.004903	0.004337	0.004544	0.000581	0.008828	-0.000244	5.4e-05	0.000599	0.000547	0.003161	0.000741	0.000521	0.000298	0.00032	0.000233	0.000274	0.000432	0.002303	0.001807	0.000578	0.002734	0.000439	0.000773	0.000559	0.001629	0.000149	0.000144	0.000545	0.000713	0.001866	0.003174	0.01199	0.002815	0.001789	0.000327	0.003451	0.000191	0.000971	0.000987	0.002469	0.00115	0.000348	0.000163	0.000975	-1.8e-05	0.001687	0.002299	-0.000214
120	0.000121	0.004949	0.004678	0.004988	0.000786	0.008116	0.000126	0.0003	0.00067	0.000928	0.003005	0.001132	0.000418	0.000623	0.000646	0.000268	0.000258	0.000276	0.002273	0.001426	0.000743	0.00257	0.000366	0.000767	0.000777	0.001544	0.000279	0.000273	0.000295	0.000643	0.001787	0.003163	0.012797	0.002041	0.001637	0.000214	0.003335	0.000204	0.001011	0.001244	0.002624	0.000551	0.000597	0.000356	0.000697	-0.000414	0.001536	0.001435	0.000311
121	-0.000112	0.005276	0.004779	0.005143	0.000574	0.007722	0.000152	0.000231	0.000569	0.00071	0.002829	0.001084	0.0006	0.0006	0.000637	0.000347	0.000114	0.000306	0.001897	0.001337	0.000619	0.002147	0.000176	0.000403	0.000799	0.000912	2.5e-05	0.000267	0.000252	0.00069	0.001946	0.002995	0.012768	0.002126	0.001425	0.000205	0.003486	0.000182	0.001055	0.001164	0.002336	0.000526	0.000584	0.000318	0.000695	-0.000305	0.001448	0.00152	6e-06
122	-0.00031	0.005541	0.004911	0.005406	0.000579	0.007164	2.5e-05	8.7e-05	0.00044	0.00061	0.002849	0.001006	0.000534	0.000613	0.000864	0.000641	0.000198	0.000436	0.001785	0.000987	0.000508	0.002039	0.00043	0.000261	0.000632	0.000698	3e-05	0.000275	8.7e-05	0.000672	0.001851	0.002741	0.013048	0.0019	0.001462	0.000134	0.003276	0.000494	0.000905	0.001001	0.002043	0.000759	0.000833	0.000414	0.000685	-0.000529	0.001473	0.001357	0.000555
123	-0.00059	0.005721	0.005124	0.005189	0.000573	0.006856	-0.000194	-6e-06	0.000402	0.000211	0.002721	0.000793	0.000445	0.000612	0.000648	0.000789	0.000195	0.000471	0.001218	0.000824	0.000168	0.001771	0.0005	-3e-06	0.000117	0.000193	-0.000291	0.000196	0.000139	0.000847	0.001996	0.002451	0.012817	0.002362	0.001292	0.000265	0.002887	0.00079	0.000919	0.000868	0.001566	0.001055	0.00106	0.000406	0.000757	-0.000574	0.001356	0.001376	0.000738
124	-0.000781	0.005612	0.004914	0.005169	0.000419	0.006897	-7.5e-05	9e-05	0.000318	0.000599	0.002536	0.000806	0.000239	0.000792	0.000715	0.000701	0.000384	0.000212	0.001098	0.000511	5.5e-05	0.002127	0.000654	-2.1e-05	-8.5e-05	0.000351	-0.000294	0.000224	0.000301	0.000714	0.002256	0.002468	0.01333	0.002238	0.001475	0.000349	0.002242	0.000966	0.000685	0.000668	0.001294	0.001231	0.001301	0.000416	0.000641	-0.000846	0.001466	0.001465	0.001234
125	-0.000611	0.004792	0.005043	0.004838	0.000268	0.007975	0.000368	-0.000256	0.000345	0.001694	0.001807	0.000286	5.2e-05	0.000621	-4.6e-05	0.000323	-0.000309	8.4e-05	0.000917	-0.000262	0.000182	0.001812	2.9e-05	0.000756	0.000195	-0.000964	-0.000997	-0.000241	0.000419	0.000794	0.00299	0.002189	0.013303	0.001715	0.000972	0.000118	0.001681	6.4e-05	0.000687	0.000674	0.001297	0.001035	0.001208	4.4e-05	-0.000202	-6.8e-05	0.0013	0.001702	0.000682
126	-0.000435	0.004235	0.004687	0.004608	0.000473	0.008029	0.000196	2.3e-05	0.000324	0.000938	0.001817	0.000244	0.000158	0.00055	-1.4e-05	0.000132	-0.000362	0.000458	0.000895	5.3e-05	0.001744	0.002166	-0.000242	0.000707	0.000123	-0.000981	-0.000547	-0.000504	0.000174	0.001191	0.002616	0.002194	0.012982	0.002082	0.001367	0.00011	0.002486	0.000222	0.000938	0.000327	0.000914	0.001359	-0.000193	-0.000484	0.000115	-0.000101	0.001154	0.001392	0.000285
127	-0.000243	0.004227	0.004072	0.004254	0.000682	0.008119	0.000273	0.000221	0.000242	0.000943	0.002638	5.8e-05	-0.000157	0.000562	8e-06	4.9e-05	-0.000338	0.000517	0.001015	0.000295	0.000757	0.001622	7.2e-05	0.000313	0.000118	-0.001022	-0.000531	-0.000142	0.00015	0.000879	0.001928	0.002643	0.012476	0.002021	0.001314	0.000484	0.00252	0.000178	0.000657	0.0005	0.001073	0.000706	-0.000175	0.000234	0.00044	-0.000313	0.001047	0.001002	0.000326
128	-0.000307	0.004317	0.003651	0.00395	0.000562	0.00814	0.000364	0.000486	0.000337	0.000537	0.002888	5.8e-05	-0.000243	0.000543	-0.000175	-6.2e-05	-0.000128	0.000489	0.000644	0.000494	0.000786	0.001531	0.00018	7e-05	5.1e-05	-0.000866	-0.000321	-0.000278	0.000237	0.001024	0.001622	0.002752	0.012126	0.002349	0.001224	0.000509	0.002657	9e-06	0.000813	0.000665	0.001026	0.000745	-0.00014	0.00022	0.000594	-0.000443	0.000839	0.000816	0.000443
129	-0.000205	0.004288	0.003445	0.003797	0.000523	0.008323	0.000203	0.000455	0.000569	0.001003	0.003163	-0.000187	-0.000112	0.000512	-5.3e-05	-0.000166	0.000103	0.000412	0.000593	0.000262	9.8e-05	0.001452	0.000269	9.2e-05	0.000187	-6.9e-05	-0.000292	-0.00014	0.000397	0.000641	0.001362	0.002615	0.012416	0.001978	0.001048	0.000519	0.002513	-0.000272	0.000564	0.000707	0.000905	0.000634	-0.000219	0.000427	0.000685	-0.000376	0.001023	0.00103	0.000283
130	-4.4e-05	0.004391	0.003348	0.002973	-3.2e-05	0.008859	-0.000304	0.000667	0.000311	0.000525	0.002497	-0.000212	0.000194	0.000345	-0.000427	-0.000233	0.000752	0.000238	9.2e-05	-2.4e-05	-0.000169	0.001877	0.000372	7.5e-05	0.000124	0.000394	0.000126	-0.000457	0.000393	0.000578	0.001218	0.002098	0.01266	0.001797	0.00068	0.000566	0.002582	-0.000242	0.000547	0.000701	0.00064	0.000478	-0.000369	0.00031	0.000626	-0.000346	0.000945	0.000828	0.000382
131	-5.6e-05	0.004052	0.002853	0.002805	0.000227	0.008128	-0.000219	0.000375	-4e-06	0.000294	0.00253	0.000346	0.000223	0.000359	0.000129	0.000105	0.00028	0.000403	0.000246	-1.6e-05	-2.2e-05	0.001824	0.000317	0.000505	-0.000259	0.000384	0.000348	-0.000225	3.2e-05	0.00044	0.001173	0.002332	0.012948	0.001633	0.000914	0.000577	0.002211	0.000341	0.000453	0.000824	0.000244	0.000315	-6.5e-05	0.000375	0.000455	-0.00053	0.001153	0.001327	0.000293
132	-0.00032	0.003538	0.00233	0.002153	6.3e-05	0.00611	-2.5e-05	0.000122	-5.4e-05	0.000405	0.002453	0.000183	0.000132	0.000274	9.7e-05	-0.000112	2.2e-05	0.00066	0.000568	0.000457	0.000181	0.002135	0.000224	0.000373	-0.000211	-0.000157	0.000148	0.000159	-4.7e-05	0.000526	0.001302	0.002135	0.012304	0.00149	0.000958	0.000323	0.002512	0.00021	0.000663	0.000899	0.000444	0.00013	0.000281	0.000177	7.6e-05	-0.000152	0.001457	0.001656	0.000489
133	-0.000197	0.00339	0.002059	0.001848	-1.9e-05	0.005027	2.6e-05	-2.2e-05	0.000227	0.000411	0.002777	8.2e-05	0.000102	0.000279	0.000106	0.000142	-9.3e-05	0.000634	0.000611	0.000449	0.000115	0.002216	0.000221	0.000342	-3.6e-05	-0.000284	0.000155	6.8e-05	-0.000111	0.000594	0.001193	0.002126	0.012307	0.001585	0.00094	0.000374	0.002422	4.2e-05	0.00059	0.000898	0.000502	8e-05	0.000152	0.000183	-2.1e-05	-0.000177	0.001736	0.001748	0.000504
134	-0.000201	0.003379	0.002031	0.001746	-4.6e-05	0.004738	3.4e-05	-5e-06	0.000249	0.00041	0.002769	-1.4e-05	6.6e-05	0.000309	4.1e-05	0.000141	-8.8e-05	0.000635	0.000682	0.000506	0.000108	0.002307	0.000193	0.000297	3.9e-05	-0.000352	0.000114	7.8e-05	-7.9e-05	0.000622	0.001173	0.002088	0.012221	0.001526	0.000933	0.000348	0.002457	1.9e-05	0.000616	0.000889	0.000512	0.000113	0.000131	0.000185	-3.7e-05	-0.000111	0.001758	0.001779	0.000527
135	-5.8e-05	0.003535	0.002005	0.001764	-7.3e-05	0.004559	2.4e-05	4.8e-05	0.000321	0.000288	0.002919	6.9e-05	-2.6e-05	0.000363	4.3e-05	0.000245	-8e-05	0.000543	0.000676	0.000516	7.8e-05	0.002447	0.00027	0.000327	0.000134	-0.000189	0.000178	-6.1e-05	-0.000172	0.000746	0.001159	0.002125	0.01233	0.001634	0.000907	0.00038	0.002404	7.2e-05	0.000565	0.000957	0.000452	7.2e-05	0.000122	0.000272	4.2e-05	-0.000279	0.001874	0.001842	0.000534
136	-8.1e-05	0.004265	0.002376	0.002315	8.1e-05	0.005198	2e-05	0.000614	2.2e-05	-2.7e-05	0.002822	0.000484	-0.00044	0.00064	-4.4e-05	-0.000264	0.000101	0.000472	0.000883	0.000988	0.0006	0.003153	0.00046	0.000463	0.000171	0.000707	0.000244	4.7e-05	-0.000281	0.001162	0.001194	0.002202	0.01212	0.001622	0.000939	1.3e-05	0.002514	0.000702	0.000736	0.001258	0.000108	0.00028	0.000615	0.000495	0.000475	-0.000483	0.001784	0.002426	0.000535
137	-8.7e-05	0.004193	0.002516	0.002685	2.6e-05	0.005257	-0.00019	0.000394	0.000173	7.9e-05	0.00289	0.00078	-0.000331	0.000501	0.000342	-0.000589	4.4e-05	0.000567	0.000871	0.001139	0.000416	0.003192	0.000891	0.000531	0.000154	0.00132	0.000251	0.000227	-0.00059	0.001293	0.001578	0.002123	0.012138	0.002024	0.00112	-3.8e-05	0.002636	0.000665	0.000763	0.00146	0.000308	-0.000423	0.000626	0.000388	0.000624	-0.000772	0.002124	0.002208	0.000464
138	-0.001778	0.003769	0.003576	0.002129	-0.000104	0.004312	-0.000391	-0.000919	0.000179	0.000907	0.001834	0.000415	0.000604	0.000584	0.001051	0.000738	-0.001626	0.001141	0.000404	2.2e-05	-0.000329	0.002567	0.001967	0.000319	0.000499	-0.000526	-0.000607	0.00247	-1.8e-05	0.00055	0.000604	0.002714	0.011129	0.002598	0.001856	-0.000221	0.000526	0.000908	0.000955	0.001633	-0.000102	-0.001813	0.000661	-0.000414	0.00021	0.000133	0.00165	0.000459	0.001654
139	-0.001904	0.003717	0.003285	0.003022	-9.3e-05	0.004646	-0.000961	-0.000942	0.000614	0.00154	2.7e-05	-0.001071	0.000746	-0.000276	0.003214	-1.8e-05	-0.001615	0.001233	0.001673	-0.000232	-0.000625	0.000742	0.00135	0.002602	-0.000295	-0.000623	0.000471	0.001964	-7.3e-05	0.001313	0.001741	0.00324	0.012805	-0.000397	0.002123	-0.000134	0.001074	0.002658	0.002517	0.001925	-0.001477	-0.00235	-0.000173	0.000328	0.000387	-3e-05	0.000942	-0.001088	0.001099
140	-0.000329	0.004073	0.002413	0.003185	-0.002212	0.008131	0.000445	-0.000149	0.001064	0.001091	0.001782	0.001293	0.001824	-0.000566	0.001167	-0.003749	-0.001801	0.000599	-0.002762	0.001954	-0.00294	0.00247	0.001846	-0.000272	-0.003515	-0.002909	-0.000475	0.000548	0.00343	0.003457	-0.001117	0.006383	0.017922	0.000169	0.001126	-0.001177	0.006459	0.001788	-0.000359	-0.001379	-0.002091	-0.002031	0.002434	0.002117	-0.000518	-0.0003	0.001727	0.000906	-0.000244
141	0.001493	0.002554	0.001225	0.004054	-0.002276	0.007127	0.000354	0.000704	0.002658	0.003385	0.002466	0.00304	-0.000196	-0.000314	-0.002614	-0.00382	-0.001157	0.001107	-0.000916	0.002652	0.000273	0.000916	0.00235	-0.002398	-0.002787	-0.000192	-0.001968	-0.00172	0.000415	0.001224	-0.00104	0.00354	0.018202	0.000453	0.000644	5.8e-05	0.002981	0.000836	-0.001558	-8.6e-05	-0.001442	0.00084	0.002382	0.001681	7.7e-05	-0.004886	0.00141	-2.6e-05	-0.001609
142	0.001118	0.004269	0.00077	0.003592	-0.0017	0.005069	0.001539	0.000909	0.002355	0.002867	0.000347	0.002372	0.000141	-0.000444	-0.005102	-0.004311	-0.002074	0.001616	-0.000964	0.00328	0.000732	0.003612	0.001239	-0.003402	-0.001224	0.00279	-0.004949	-0.001814	-0.001033	-0.000637	-0.000488	0.002998	0.017479	0.001228	0.001177	1e-06	0.002009	-0.00026	-0.001388	0.000542	-0.001639	0.002632	0.000244	-0.000176	-0.002179	-0.006841	0.001755	-0.000711	-0.002033
143	-0.003818	0.0047	0.000512	0.003685	-0.001104	0.003473	0.000432	0.001168	0.0015	0.005149	-0.000931	0.000995	-0.000844	0.000233	-0.003134	-0.001808	-0.000427	0.000113	-0.000547	0.001441	0.001031	0.002041	0.001281	-0.002842	-0.000434	0.00265	-0.003897	-0.001771	-0.001007	-0.001653	-0.000595	0.001309	0.012713	0.001808	0.001128	0.002083	0.000735	-0.001418	-0.002132	0.001927	0.00396	0.003873	-0.001145	-0.002123	-0.001004	-0.007518	0.001808	0.001637	0.002306
144	-0.004187	0.001685	2e-05	0.005602	0.001235	0.004399	0.00023	0.001643	0.000548	0.004677	-0.000527	0.001758	-0.001577	2.8e-05	0.000534	-0.001524	-0.000399	-0.002064	-0.001063	0.002593	-0.000213	0.003285	0.001332	-0.000828	0.003042	0.001346	-0.002301	0.002552	-0.000553	0.0001	-0.000578	0.002115	0.008482	0.00309	0.001942	0.002614	0.006776	-0.001991	-0.001564	0.002056	0.003599	0.000485	-0.001926	-0.003757	0.000988	-0.002413	0.001967	0.00368	0.00276
145	-0.005222	0.00375	0.000731	0.005275	0.00029	0.006756	0.000144	-0.001151	0.000489	-0.000134	0.000463	-0.00267	-0.001696	-0.000199	-0.002601	-0.001559	4.4e-05	-0.000476	0.001718	0.003332	-0.000545	0.000286	0.000891	-0.001276	0.001202	-0.000877	-0.002857	0.001682	0.000591	0.002557	0.001658	0.002252	0.007095	0.001642	0.001847	0.002478	0.004406	-0.003727	-0.002164	-7e-05	0.005799	0.0008	-0.000114	-0.002409	0.001702	-0.001001	0.003764	0.003705	0.002888
146	-0.001588	0.003769	0.00165	0.006401	0.002628	0.008464	0.000155	-0.003051	-0.000994	-0.000346	0.002621	-0.003092	0.000843	-0.001596	-0.004735	-0.00316	-2.2e-05	0.001147	0.003602	0.002889	-0.000431	0.000908	-0.000243	-0.001589	0.002194	-0.001657	-0.000929	0.001074	-0.003318	0.002924	0.002873	0.000822	0.007641	0.000758	0.002971	0.000771	0.001952	-0.003257	0.002449	-0.00031	0.000816	0.001967	-0.000528	-0.00315	0.001484	-0.000109	0.002012	0.00156	-0.000496
147	0.001643	0.004684	-0.000928	0.00544	0.001236	0.007169	0.000322	-0.001961	-0.000666	0.000708	0.00245	-0.000794	-5.7e-05	-0.000867	-0.003982	-0.001489	0.000908	0.00184	0.001277	0.000367	-0.000231	0.003012	-0.000119	8e-05	0.000977	-0.003046	-0.002434	1.7e-05	-0.001786	0.002139	0.002265	0.001994	0.010367	0.000804	0.000992	0.000517	0.000684	-0.001256	0.004974	0.001203	0.002065	0.003392	-0.00185	-0.000698	0.001078	-0.000664	0.002585	0.002757	0.000714
148	0.002905	0.005942	-0.000693	0.004291	0.001853	0.005273	-0.000954	0.000682	0.000584	0.002568	0.00195	0.001066	4.2e-05	0.000564	-0.00047	0.000144	0.001088	0.000583	-0.000557	-0.00067	-0.000279	0.004426	-0.000767	5.3e-05	0.00156	-0.000594	-0.001907	0.000224	-0.001341	0.000531	0.0018	0.002504	0.012389	0.001658	0.001647	-0.000335	-0.000284	-0.002198	0.004129	0.002068	0.003201	0.002591	-0.002905	-0.000533	0.000962	0.001808	0.002406	0.004685	0.002434
149	0.003961	0.006847	-0.001019	0.001673	0.001198	0.003912	-0.000554	0.002041	0.002002	0.003027	0.001705	0.000677	0.000128	2.6e-05	-0.000352	0.000714	0.0006	0.000916	-0.000834	-0.001652	-0.00089	0.003837	-0.00086	0.001225	-0.000555	-0.00016	-0.003576	0.000283	0.000785	0.001679	0.00274	0.004111	0.012969	0.002347	0.001533	0.000129	0.001714	-0.002448	0.001537	0.001023	0.003868	0.001887	0.000468	-0.00161	0.001322	0.001731	0.002964	0.004886	0.003006
150	0.005691	0.008586	0.001928	8.9e-05	-0.000524	0.003004	-0.001077	0.001906	0.003281	7e-05	0.000755	-0.003026	0.001267	6.9e-05	0.002719	0.001873	-7.8e-05	-0.000173	-0.001836	-0.003639	-0.001922	0.005338	-0.003531	0.002082	-0.001341	0.003399	-0.003835	0.002473	0.001029	0.003495	0.00372	0.00326	0.014116	0.001601	0.003861	0.000792	0.00167	-0.003562	-0.001687	-0.000451	0.006683	0.002503	0.001637	-0.002434	-0.001145	0.002619	0.003733	0.007607	0.004456
151	0.003298	0.005569	0.006091	4.3e-05	-0.000641	0.002496	-0.000515	0.00071	0.001358	-0.001039	0.001899	-0.002346	0.001392	-0.001488	-0.001763	0.003039	-0.000646	0.001047	-0.001194	-0.002739	-0.001844	0.005233	-0.001804	0.00199	-0.003671	0.001275	-0.00113	0.002279	0.002267	0.002991	0.004967	0.001786	0.019266	0.001338	0.003887	0.001479	-0.000327	-0.000984	0.002767	0.002474	0.005477	0.001926	-9.8e-05	-0.0017	0.001039	0.000624	0.003952	0.001231	0.000909
152	0.002527	0.004617	0.007226	0.000875	-0.002028	0.002205	-0.000804	-0.000304	0.000579	0.000579	0.000869	-0.000957	-0.000226	0.000404	-0.000568	0.002822	-0.00167	0.001245	1.4e-05	-0.000523	-0.000709	0.003901	-0.000239	-0.0004	-0.001391	0.001421	0.000726	0.00167	0.000919	0.001108	0.005777	0.001093	0.015747	0.001366	0.002489	0.000325	-0.001568	0.000269	0.003399	0.001616	0.003591	0.00116	-0.002989	-0.000179	0.001405	-0.000145	0.004888	-0.000445	0.001518
153	0.002584	0.003773	0.009326	0.001689	-0.000854	0.003441	-0.000212	-0.000437	0.000442	0.002623	0.001793	-0.000664	0.000523	-0.000509	-0.001534	0.001644	-0.002192	0.002066	-0.000253	0.000473	0.000486	0.002904	0.00075	-0.000561	-0.001415	-0.000283	0.002739	7.8e-05	0.003834	-0.000123	0.004933	0.00282	0.015624	0.003121	0.002128	-0.000343	2.6e-05	0.001419	0.002831	0.002446	0.003004	0.002298	-0.001918	0.00119	0.000615	-0.000701	0.004719	-0.000242	6.8e-05
154	0.003748	0.003703	0.007423	0.002218	-0.003334	0.00491	0.000471	-0.001498	0.001583	0.002885	0.003073	0.001449	0.000738	-0.00045	0.001379	-0.000257	-0.002449	0.001971	0.000385	0.001829	0.001311	0.003674	-0.000406	0.000547	-0.00032	-0.002528	0.001321	-0.001297	0.003477	-0.000976	0.003935	0.002787	0.013896	0.003088	0.000726	-0.001268	0.00181	0.001539	0.002748	0.00129	0.000799	0.005278	0.000674	0.000981	0.001311	-0.001345	0.003034	0.003114	-0.000207
155	0.003201	0.002866	0.004216	0.002633	-0.002454	0.005375	-0.000259	-0.001061	0.002865	0.001244	0.004566	0.001945	0.000761	-0.000967	0.001553	-0.000606	-0.001413	0.000886	0.003034	0.000917	0.000681	0.003636	-0.00021	0.002436	0.001364	-0.004572	-0.002145	-0.000459	0.003138	-0.001036	0.001471	0.002967	0.015723	0.001758	0.001115	-0.000906	0.003051	0.003265	0.000816	0.003295	0.001182	0.00378	0.001989	0.000664	0.001127	-0.000261	0.001137	0.00311	-0.004629
156	0.001512	0.005313	0.003149	0.002877	-0.002443	0.005631	-0.000117	0.002045	0.001152	0.001364	0.000963	0.001011	0.000334	3.6e-05	0.002914	0.00055	-0.000125	-0.00053	0.006	0.001163	-0.001266	0.005474	-0.000271	0.000646	0.002633	-0.001983	-0.003247	0.001005	-0.00033	0.000614	0.001431	0.002719	0.014482	-0.00084	0.000382	0.000519	0.003944	0.001448	0.002582	0.001769	-0.000938	0.001779	0.002439	0.000796	0.001531	0.000371	0.002636	0.000315	-0.003928
157	0.002964	0.005445	0.003428	0.003899	-0.000915	0.003859	-0.000454	0.001707	-0.000293	0.003271	0.00193	0.000821	-9.3e-05	3.8e-05	0.001177	0.001845	0.000739	-0.00055	0.004298	-4.7e-05	-0.000857	0.003932	0.000952	0.000914	0.002796	0.001933	-0.001564	0.00059	-0.000819	0.000723	0.002017	0.0027	0.012494	-0.000841	0.002149	-0.00027	0.002315	0.001663	0.001199	0.000757	0.00042	0.001696	9.1e-05	0.001259	-0.000398	-0.001079	0.003164	-0.000441	-0.001276
158	0.003294	0.005594	0.004379	0.003295	-0.000648	0.004268	0.000469	0.001434	-0.001764	0.002291	0.001883	-5.8e-05	0.000289	-0.000128	-0.000179	0.001986	0.001766	-0.000236	0.00136	0.001605	0.000104	0.003323	0.000162	0.000847	0.00186	0.003199	0.000468	0.000814	-0.000825	0.000136	0.001503	0.002604	0.012752	0.000547	0.001787	0.000155	0.002561	0.001442	0.001719	-0.000465	-0.000488	0.002267	0.000375	0.001649	-0.000704	-0.002402	0.003512	0.00177	0.001864
159	0.001302	0.005126	0.001972	0.003343	4.4e-05	0.002747	0.000398	0.001241	-0.001877	0.001958	0.002962	-0.000144	-0.000744	-0.000802	-0.002377	0.001779	0.001281	0.000609	-0.001089	0.002275	0.000647	0.002208	0.000244	0.001159	0.001368	0.004046	0.001301	0.001365	-0.001989	-0.000888	0.000822	0.002012	0.012679	0.00072	0.002772	-0.000671	0.001277	0.001889	-7e-06	-0.00118	0.00092	0.001751	-0.001289	0.000274	-0.000348	-0.002731	0.002365	0.002579	0.003494
160	0.001804	0.004772	0.002415	0.002484	7.5e-05	0.004737	0.000476	0.0012	-0.00133	0.000301	0.002484	-0.000588	-0.000424	0.000513	-0.002295	0.00092	0.000786	0.000334	-0.000354	0.002482	0.002069	0.00304	0.000288	0.000538	-0.000478	0.00135	0.000355	0.00218	-2.6e-05	0.000861	0.00135	0.00239	0.012433	0.001619	0.001557	0.000641	0.003842	0.002192	-0.000182	8.1e-05	0.001322	0.000924	-0.000686	0.000174	0.000145	-0.000453	0.001837	0.002604	0.00085
161	0.001829	0.004743	0.002259	0.004035	0.001026	0.005863	-0.000292	0.001242	-0.000711	0.001423	0.003721	0.000685	-0.000833	0.001172	-0.001615	0.002487	-0.000455	0.00059	0.001004	0.001826	0.001978	0.004464	0.000703	-0.000223	-0.000715	-0.000395	-0.000319	0.001672	0.000444	0.001407	0.001117	0.003	0.012214	0.001369	0.00238	-0.000409	0.003465	0.001332	-0.001355	0.00088	0.003449	0.001887	-0.001365	-0.000663	0.000677	0.001333	0.002132	0.000939	-0.000188
162	0.004582	0.004497	0.003201	0.003977	0.000637	0.006823	-0.00056	0.000163	-0.000444	0.001923	0.004276	0.00105	-5.1e-05	0.00193	-0.000638	0.002598	-0.000207	0.000141	0.000261	0.001534	0.003218	0.004987	0.000961	-0.000649	-0.000933	-0.00039	-0.000275	0.000751	0.001703	0.002086	0.001701	0.003178	0.009689	0.002184	0.001307	-0.000704	0.003222	0.00096	-0.001303	0.002236	0.004064	0.00249	0.000222	0.000729	-4.1e-05	0.000926	0.002547	0.001446	-0.00097
163	0.001047	0.005399	0.002144	0.004854	0.002548	0.006594	-3.8e-05	-0.000199	-0.00069	0.004801	0.004173	0.000507	-0.000167	0.000935	-0.001246	0.004967	-0.000646	0.000735	-0.002272	0.003085	0.001141	0.006027	0.000905	-0.002018	0.001057	-0.000518	-2e-06	-0.000945	7.6e-05	0.000269	-0.000517	0.002756	0.009587	0.001894	0.001602	-0.002602	0.001007	-0.00075	-0.001647	0.002737	0.005008	0.002264	0.002385	0.001577	-0.00064	0.001255	0.003939	0.001149	-0.001552
164	-0.001184	0.006592	0.000467	0.002266	0.002511	0.005201	-3.6e-05	-0.001006	-0.000177	0.004207	0.001334	-0.001189	0.001205	0.000197	-0.001651	0.001472	0.000116	0.00074	-0.006465	0.004106	0.000949	0.007379	0.000714	-0.001788	0.001285	0.001214	0.001282	-0.001522	0.001	0.000477	0.000952	0.001773	0.009028	0.002669	-0.000539	-0.000714	0.001182	-0.000511	-0.003181	0.002248	0.003779	0.000739	0.004404	0.003949	-0.003229	0.001266	0.002429	0.001803	-0.004572
165	-0.00265	0.004301	0.001425	0.003213	0.00124	0.003441	0.000148	-0.001861	0.000969	0.001863	0.001743	-0.003689	0.00171	-0.000364	-0.000373	0.000514	0.000254	0.002011	-0.006667	0.00317	-0.001574	0.006254	0.001187	-0.001565	-0.001981	0.007502	0.000426	0.000437	0.000404	0.001266	-0.001769	0.00119	0.015257	0.003624	0.001545	0.000774	0.002585	-0.001663	-0.001791	0.001078	-0.001072	3.5e-05	0.003032	0.001086	-0.001272	0.001864	0.002334	-0.000975	-0.002697
166	-0.003299	0.001234	0.000208	0.004104	0.001154	0.004942	-0.002487	-0.000251	0.000537	0.000185	0.001994	-0.002228	0.001489	3.9e-05	0.001632	-0.000685	-0.001735	0.00217	-0.004497	0.001021	-0.000944	0.004923	0.000681	-0.002356	-0.003117	0.008017	0.001807	0.001803	0.000234	0.00058	-5.3e-05	0.0018	0.01473	0.00137	-2.5e-05	-0.000243	0.00296	5.5e-05	-0.003142	0.002563	-0.001167	0.001482	0.00037	3.8e-05	-0.000829	-0.000947	0.002411	0.001006	0.000451
167	-0.000416	0.002539	0.003161	0.00528	0.000595	0.005331	-0.000655	-0.000703	-0.000674	0.000264	0.001849	-0.001023	0.000569	0.000421	0.000201	-0.000431	-0.001288	0.001167	0.000811	-0.000161	0.000985	0.002734	0.000158	0.000374	-0.002611	0.00477	0.001273	0.000579	-0.0005	5.2e-05	0.000868	0.003407	0.013046	0.001513	0.000492	4e-06	0.003023	0.00023	0.000448	0.002142	-0.001155	0.002167	0.000306	-0.000646	0.000927	0.00202	0.0041	0.003044	0.00205
168	0.000566	0.002751	0.0032	0.004445	0.00031	0.00606	-0.000474	3.7e-05	-0.00066	0.000558	0.003353	3e-06	0.000393	0.000893	0.000116	-0.000676	0.000509	0.000873	0.00203	-0.000104	0.00213	0.003493	-0.00046	0.002544	-5.7e-05	-0.000708	0.00139	-0.000395	-2.2e-05	0.00044	0.001695	0.001635	0.010775	0.000193	0.000681	-0.000434	0.00219	0.001582	0.00077	0.00145	0.00014	0.002215	0.000467	0.000393	0.000389	0.001211	0.003492	0.002222	0.002353
169	0.001082	0.00402	0.003921	0.0024	-0.000181	0.004144	0.000188	0.000147	-0.000355	0.001513	0.001646	0.000663	0.000174	0.000521	4.7e-05	0.000945	0.000559	0.000988	0.002578	0.000613	0.000984	0.002579	0.000154	0.001288	0.000558	0.000401	9.4e-05	-0.000376	4.3e-05	0.001075	0.001728	0.00196	0.010955	0.001877	0.001304	0.000552	0.002571	-0.000169	0.000962	0.001188	0.001494	0.000722	-0.000338	-5.8e-05	0.000717	0.000332	0.002093	0.00152	0.000883
170	0.000582	0.00445	0.003237	0.002345	-4.5e-05	0.003841	4.8e-05	0.000198	-6e-05	0.000708	0.001622	0.00069	7.9e-05	0.000474	-0.000195	0.000465	0.000477	0.000974	0.00216	0.000658	0.000741	0.002515	0.000192	0.001139	0.000618	0.000237	-0.000184	-8.2e-05	8.3e-05	0.000958	0.001474	0.001751	0.01043	0.001428	0.001296	0.000469	0.002346	-6e-05	0.000958	0.001324	0.001642	0.000566	-0.000197	-0.000223	0.000653	-0.000152	0.002073	0.001609	0.0009
171	0.000545	0.004561	0.003225	0.002353	1.9e-05	0.003707	5.7e-05	0.000166	-2.5e-05	0.000772	0.001394	0.000656	2.6e-05	0.000479	-0.000227	0.000529	0.000337	0.000923	0.002057	0.00064	0.000551	0.002465	0.000264	0.000969	0.00065	0.000483	-0.000268	-6.9e-05	7.4e-05	0.00092	0.001547	0.001841	0.010479	0.001493	0.001284	0.000553	0.002351	-1.1e-05	0.00095	0.001391	0.001656	0.000611	-0.000182	-0.000271	0.000804	-0.000141	0.002014	0.001599	0.0008
172	0.000287	0.005301	0.003014	0.0031	-9e-06	0.004036	-0.000195	-0.000102	0.000468	-0.000234	0.001804	0.000632	-9.3e-05	0.000451	-0.000488	-0.000398	0.000157	0.000857	0.001809	0.000554	5.9e-05	0.002585	0.000259	0.000627	0.00108	0.000426	-0.000168	0.000204	7.9e-05	0.000547	0.001324	0.001801	0.010706	0.000948	0.000915	0.000273	0.002292	0.000601	0.00061	0.001504	0.001035	0.000942	4.5e-05	-0.000225	0.000627	-0.000293	0.002273	0.001765	0.000177
173	0.000854	0.005547	0.003975	0.004109	-0.000273	0.0046	-0.000167	-0.000515	0.000595	0.00032	0.002071	0.000702	-1.8e-05	0.000454	-0.00031	-0.000319	1.7e-05	0.000873	0.001509	9.7e-05	-0.000195	0.003018	0.000464	0.000219	0.001669	0.001173	0.000613	9.3e-05	0.000279	0.000732	0.001555	0.002041	0.011855	0.000894	0.000517	0.000116	0.002549	0.001274	8.4e-05	0.001509	7e-06	0.001421	-8.5e-05	0.000134	0.000656	-8.2e-05	0.002213	0.00137	-0.000745
174	0.000969	0.005261	0.004319	0.003916	-0.000223	0.004357	-0.00018	-6e-05	0.000451	-0.00011	0.002071	0.001359	0.00024	0.000317	-0.000403	-0.000313	9.1e-05	0.000933	0.001631	9.6e-05	2.9e-05	0.002501	0.000773	0.000395	0.00123	0.000689	0.000632	6.3e-05	0.000416	0.000508	0.001491	0.002103	0.012214	0.000511	0.000687	-1.1e-05	0.002425	0.000723	0.000357	0.001137	0.00067	0.000684	-0.000288	-0.000308	0.000368	0.000184	0.002669	0.00205	-0.000188
175	0.001126	0.005495	0.003152	0.00341	-0.000328	0.003684	0.000182	0.000442	0.000128	-0.000247	0.00203	0.00179	0.000508	0.000444	-0.000225	-0.000326	-0.000113	0.000526	0.00039	0.000425	0.000108	0.001861	0.000958	0.000897	0.000752	0.00089	0.001251	7.8e-05	0.000696	0.000329	0.002001	0.002006	0.011043	2.4e-05	0.001254	-0.000426	0.002512	0.001073	0.000817	0.001253	0.001313	0.000315	0.000285	-8.6e-05	0.000318	-0.00015	0.002622	0.001759	0.001464
176	0.000901	0.005767	0.003098	0.00322	-0.000265	0.003767	4e-05	0.000691	0.000278	-3.3e-05	0.002117	0.001557	0.000447	0.000499	9.9e-05	-0.000735	3.2e-05	0.000452	0.001152	0.000616	-0.000145	0.00141	0.000822	0.000618	0.000703	0.000527	0.000831	5.1e-05	0.000552	8.7e-05	0.002127	0.001859	0.011148	7.6e-05	0.001354	-0.000502	0.002733	0.000822	0.000599	0.001187	0.001617	0.000515	0.000483	5.1e-05	0.0002	0.000186	0.002737	0.002159	0.001215
177	0.00043	0.007771	0.001362	0.002767	-0.000882	0.004029	0.000337	0.000513	0.000417	0.00037	0.002684	0.000457	0.000307	0.000941	0.000846	-0.001215	5.7e-05	-0.000327	0.00069	0.001495	-0.000623	0.000978	-0.000111	0.000578	0.000627	0.00067	0.001188	0.000267	0.000671	0.000251	0.003103	0.001892	0.00914	0.000823	0.001902	-0.001401	0.004169	0.001241	-7.3e-05	0.002233	0.000529	0.001301	0.001646	0.001984	0.000175	-0.001199	0.001371	0.001363	0.001809
178	-0.007133	0.007438	0.007233	0.003431	0.003504	0.001676	-1.5e-05	0.002268	0.002791	0.000379	0.001503	-0.002093	-0.00122	0.000318	0.000499	-0.000954	0.001467	0.000302	0.004823	-0.003495	0.002562	-0.003126	0.000191	-0.001666	-0.004522	-0.005349	-0.001639	-0.000985	0.002187	0.002263	0.003371	0.003606	0.007023	-0.001984	0.00351	-0.002133	0.005541	-0.001391	-0.002152	0.002551	-1.3e-05	-0.00097	0.005057	0.003812	0.001484	-0.003072	0.000261	0.006205	0.004223
179	-0.005582	0.004033	0.015895	-0.001315	0.002963	0.001043	0.001554	2.3e-05	-0.000688	-0.001372	0.001202	-0.002869	-0.001002	-0.000266	-0.001688	0.005544	0.001768	-0.001146	0.000832	-0.003361	0.001766	0.001454	-0.001549	0.002268	-0.005046	-0.004233	0.002118	-0.001261	0.001247	0.00217	0.003603	0.00336	0.009036	-0.002161	0.002477	-0.000654	0.003412	0.000966	0.00133	0.00339	-0.003128	-0.006151	0.007939	0.005149	0.004499	-0.005926	-2.1e-05	0.000937	0.005893
180	-0.001522	0.001896	0.011221	-0.000451	0.004319	0.001151	0.000458	0.001438	-0.001942	0.003913	0.004091	-0.001241	-0.000591	-0.001718	-0.001522	0.004319	0.002337	-2.7e-05	0.002103	-0.001396	0.002911	0.004205	-0.001329	-0.001432	-0.004232	0.002114	0.003104	-0.001539	-0.002558	0.0042	0.000696	0.004218	0.007013	-0.000678	0.001016	0.003214	0.004256	0.000234	-0.000422	0.001079	0.000869	-0.00584	0.009389	0.001786	-0.000732	-0.001883	0.001013	0.000344	0.004195
181	0.004332	0.003084	0.005329	0.00108	8.2e-05	0.002253	-0.000879	0.000374	-0.00075	0.000981	0.005722	0.000748	-0.000578	3.1e-05	-0.000516	0.002171	0.001744	-0.000324	0.002181	-0.000315	0.003202	0.005619	-0.001804	0.001118	-0.001173	0.000911	0.003192	-0.000195	-0.001809	0.000424	0.000888	0.002244	0.01049	0.000173	0.001139	0.002147	0.007527	-0.001034	-0.000666	0.003854	0.003469	-0.000909	0.003963	0.002654	-2.9e-05	-9.4e-05	0.003103	-0.002666	0.002964
182	-0.001174	0.004172	0.003867	0.001307	-0.000732	0.00357	-0.000482	-0.001162	0.000111	0.002584	0.004155	-0.001664	0.000347	0.001048	-5.6e-05	0.000393	0.000766	6.7e-05	-0.000482	0.001187	0.000673	0.005474	-0.000151	0.001255	-0.001749	0.000257	0.000488	-0.0003	-0.000515	0.00117	0.00014	0.002636	0.009737	0.002001	0.002296	0.000524	0.005333	-0.00126	-8.9e-05	0.0013	0.002249	0.003084	0.002479	0.001007	0.001494	0.001648	0.00361	0.001057	0.003602
183	-0.003018	0.004173	0.004132	0.000635	-0.001425	0.004021	-0.000238	-0.001837	0.000506	0.001711	0.003636	-0.001258	0.000464	0.00144	0.000305	0.000405	0.000374	0.000185	-0.000288	0.001449	0.000646	0.00521	0.000145	0.001905	-0.001524	-0.001027	0.000199	-0.000284	0.000227	0.000263	-9.3e-05	0.002162	0.010286	0.001933	0.002712	-0.000537	0.005496	-0.001618	0.000477	0.001454	0.002734	0.004438	0.001457	0.001023	0.002483	0.001755	0.00425	0.000879	0.003714
[truncated: 134 more columns]

## Sheet: b
Transcript Length	1	2	3	4	5	6	7	8	9	10	11	12	13	14	15	16	17	18	19	20	21	22	23	24	25	26	27	28	29	30	31	32	33	34	35	36	37	38	39	40	41	42	43	44	45	46	47	48	49
20	-3.6e-05	0.000617	4.6e-05	-6.6e-05	0.000112	-7.5e-05	6.6e-05	-0.000417	-0.000292	-0.000177	-2e-05	0.000326	-7e-06	0.000147	-0.000171	-0.000212	6.2e-05	0.001516	0.000234	0
21	-6.1e-05	0.000596	3.7e-05	-5.1e-05	8.9e-05	-3.2e-05	-7e-06	-0.000493	-0.000297	-0.000169	6e-05	0.000369	-2.2e-05	0.00015	-0.000258	-0.000179	6.4e-05	0.001794	0.00066	0.000117	0
22	-5.4e-05	0.001002	0.000122	0.000123	4e-06	0.000474	-0.00019	-0.000359	0.000154	0.000171	0.000718	0.000792	-0.000147	0.000209	-0.0004	0.000461	0.000127	0.004176	0.002103	0.000665	0.000196	0
23	-8e-05	0.001638	0.000653	0.000246	0.000213	0.000495	-0.000146	-1.9e-05	0.000155	0.000459	0.000967	0.000695	-0.000306	0.000405	-0.000201	0.00057	-4.7e-05	0.005915	0.00307	0.000634	0.001084	5.5e-05	0
24	0.000123	0.001187	0.000839	0.00036	0.000141	0.000398	1e-05	3.4e-05	0.000183	0.000565	0.001446	0.001421	-0.000526	0.000799	-0.000438	0.000541	-4.8e-05	0.004636	0.003534	0.000728	0.00149	-0.000387	0.000167	0
25	0.000131	0.002995	0.002047	0.001341	-5.3e-05	0.001028	4.3e-05	-0.00024	4.9e-05	0.001064	0.001393	0.0015	-0.000654	0.000822	-0.000963	0.000253	1.9e-05	0.003367	0.003684	0.000539	0.00123	-0.000408	0.000657	0.000111	0
26	0.000131	0.004023	0.002632	0.001799	3.6e-05	0.002224	2.3e-05	-0.000281	2.2e-05	0.001206	0.001666	0.001643	-0.000607	0.000996	-0.000973	0.000175	-2.2e-05	0.002945	0.003533	0.000652	0.001623	0.000883	0.000587	0.000317	-4.3e-05	0
27	0.000232	0.004337	0.003656	0.001503	0.000112	0.003123	-3.8e-05	-0.000163	-5.5e-05	0.001191	0.003019	0.001296	-0.000449	0.001088	-0.000944	0.000343	-4e-06	0.001746	0.003305	0.000344	0.001878	0.00347	0.000267	0.001003	9e-05	0.000137	0
28	-5e-05	0.004801	0.004214	0.003003	0.000206	0.003526	3.9e-05	-0.000155	-5.9e-05	0.00111	0.003447	0.001479	-0.000263	0.00174	-0.000305	0.000634	0.000154	0.001754	0.002882	0.000145	0.000534	0.002671	0.000388	0.001474	0.000224	-0.000734	4.4e-05	0
29	-4.9e-05	0.00506	0.004382	0.003373	0.000433	0.004397	8.5e-05	-9.6e-05	3.3e-05	0.000875	0.004441	0.001351	-0.000211	0.002082	-0.000459	0.000191	6.9e-05	0.001734	0.002664	-0.000137	-0.000145	0.002036	0.000446	0.001222	0.000288	-0.001443	-0.00023	-1.6e-05	0
30	-3e-06	0.005235	0.004463	0.003557	0.000588	0.006778	8e-05	3.4e-05	0.000143	0.001213	0.004416	0.001576	-0.000204	0.00261	-0.000231	-7.9e-05	0.000135	0.001948	0.002418	-0.00039	-0.000729	0.00134	0.000376	0.000629	0.000183	-0.001878	-0.000363	-0.00021	-5.3e-05	0
31	6.9e-05	0.005475	0.004506	0.003936	0.000565	0.007783	-3e-05	5.2e-05	0.000155	0.001137	0.005753	0.0011	-0.000336	0.0029	-0.000174	-0.000257	2.2e-05	0.001982	0.002849	-0.000579	-0.000787	0.001596	0.00016	0.000334	0.000218	-0.001947	-0.0005	-7.4e-05	-7.5e-05	1.4e-05	0
32	-1.7e-05	0.005355	0.004494	0.00413	0.000626	0.008487	-0.00013	0.000276	0.000326	0.000844	0.007453	0.001408	-0.000343	0.003232	-0.000233	0.000246	0.000153	0.001946	0.003654	-0.00069	-0.000571	0.001781	-6.9e-05	0.000143	0.000151	-0.001328	-0.000304	0.000176	-0.000297	-0.000208	8e-05	0
33	-4e-05	0.005685	0.004689	0.004328	0.000251	0.008635	-6.9e-05	0.000196	0.000118	0.00067	0.00614	0.001733	-0.000358	0.004085	-0.000346	0.000407	5.8e-05	0.001797	0.004137	-0.000395	0.000481	0.001213	-0.000239	-0.000219	0.000272	-0.000836	1.3e-05	4.2e-05	-0.000129	-0.000254	0.00089	-9e-06	0
34	5.6e-05	0.005679	0.004731	0.00457	0.000267	0.008878	3.8e-05	5e-05	0.000307	0.000834	0.008505	0.00232	-0.000277	0.005696	-0.00035	0.000876	-1.5e-05	0.002278	0.005656	0.000225	0.001331	0.000621	-4.7e-05	-0.000442	0.000227	-0.000898	-9e-06	-0.000465	-0.000314	0.000267	0.000789	-7.9e-05	2.7e-05	0
35	0.000109	0.005824	0.005053	0.004943	0.000266	0.008779	4e-06	-6e-06	0.00047	0.001363	0.009277	0.002283	-0.000323	0.006514	-0.00024	0.000949	4.7e-05	0.002445	0.005813	0.000194	0.001269	0.000558	-5e-05	-0.000542	0.000515	-0.000799	-0.000126	-0.000339	-0.000263	4.8e-05	0.000612	2.8e-05	6.5e-05	2.7e-05	0
36	0.000102	0.005823	0.004925	0.005244	0.000366	0.008616	-2.9e-05	-0.000114	0.000539	0.001255	0.011963	0.002438	-0.000155	0.007521	-0.000163	0.001032	0.000125	0.002569	0.006234	0.000196	0.000871	0.000605	3.8e-05	-0.000654	0.000727	-0.000479	-0.000194	-0.00039	-0.000281	-0.00014	0.000203	-6.7e-05	0.000357	0.00095	3.1e-05	0
37	0.00018	0.006003	0.004923	0.005128	0.000305	0.008081	-0.000113	-3.2e-05	0.000382	0.001364	0.011987	0.002657	-0.000148	0.007164	-0.000104	0.000895	0.000169	0.002157	0.005221	0.000147	0.000157	0.001463	0.000101	-0.000212	0.001051	-8.1e-05	-0.000103	3.4e-05	-0.00017	-0.000127	0.000298	9.7e-05	0.001119	0.001734	0.001009	1.1e-05	0
38	0.000152	0.006275	0.004661	0.004928	0.000353	0.007832	-6.4e-05	-9.7e-05	0.000323	0.001454	0.012217	0.002775	-9.3e-05	0.007379	-5.9e-05	0.000891	0.000363	0.002132	0.005022	0.000378	-1.5e-05	0.002156	0.000246	-3.7e-05	0.001414	0.000105	0.00015	0.000163	-0.000203	-0.00013	0.000304	-8.5e-05	0.001803	0.00183	0.001681	-0.000228	0.000106	0
39	0.000245	0.006136	0.00494	0.00501	0.000369	0.007827	-2.2e-05	3e-05	0.000531	0.0016	0.012499	0.003143	0.000207	0.007404	9e-06	0.000913	0.000295	0.002167	0.00549	0.000954	0.000594	0.00301	0.000546	0.000148	0.001342	4e-06	0.000306	0.000247	-0.000356	-0.000107	0.000234	-0.000276	0.002205	0.00251	0.001949	-0.000157	0.001298	1.3e-05	0
40	0.000153	0.006297	0.005203	0.00536	0.000372	0.007949	7.7e-05	-0.000127	0.000742	0.001709	0.012901	0.003635	0.000216	0.007892	9e-05	0.000959	0.000466	0.002294	0.007134	0.00171	0.001511	0.004099	0.000678	4e-06	0.001539	0.000261	0.000444	0.000419	-0.001084	-0.000801	0.000339	-0.000756	0.002163	0.002769	0.002	0.000361	0.002686	0.000237	3.2e-05	0
41	0.000119	0.006306	0.005148	0.005448	0.000224	0.008285	2e-05	-0.00022	0.000623	0.001709	0.012811	0.003538	0.000247	0.008197	0.000266	0.001311	0.000383	0.002671	0.007928	0.001829	0.001763	0.004859	0.000636	0.000211	0.001413	0.000656	0.000472	0.000389	-0.000698	-0.000703	0.000493	-0.000818	0.00207	0.003	0.001747	0.000514	0.002793	0.000668	0.0005	3.7e-05	0
42	0.000143	0.006295	0.005143	0.005278	9.7e-05	0.008603	-2.9e-05	-0.000508	0.0005	0.00172	0.012796	0.003265	0.000317	0.008621	0.000454	0.001693	0.000385	0.003323	0.008733	0.002302	0.00203	0.005774	0.000629	1.7e-05	0.001038	0.000942	0.000323	0.000525	-0.000729	-0.00063	0.000417	-0.000627	0.002018	0.003069	0.001018	0.000468	0.002855	0.000779	0.001032	0.001277	-6e-06	0
43	0.000208	0.006326	0.005231	0.005289	5.6e-05	0.008931	2.5e-05	-0.000372	0.00065	0.001799	0.012946	0.003117	0.000391	0.008708	0.000469	0.001825	0.000353	0.003832	0.009487	0.002617	0.002065	0.006577	0.000804	0.000243	0.000881	0.000858	0.000385	0.000387	-0.000426	-0.000295	0.000488	-0.000496	0.001995	0.003154	0.000752	0.000355	0.002931	0.000811	0.001114	0.00152	-0.000385	2.5e-05	0
44	0.000213	0.005892	0.005141	0.005072	7.5e-05	0.009235	4.4e-05	-0.000202	0.000619	0.001826	0.012946	0.002872	0.000262	0.00882	0.000287	0.001931	0.000234	0.004179	0.010022	0.002281	0.002089	0.006751	0.000798	9e-06	0.001144	0.000164	-3e-05	0.000199	-0.000587	0.000266	0.000781	8.3e-05	0.002077	0.002356	0.000304	0.000256	0.00233	0.000438	0.001046	0.001565	-0.000737	0.000188	0.000106	0
45	7.3e-05	0.005405	0.00507	0.004981	0.000193	0.010032	-7.9e-05	0.000183	0.000737	0.001791	0.01335	0.00266	-0.000262	0.008464	5.9e-05	0.001878	0.000166	0.004013	0.010585	0.002007	0.002075	0.008377	0.000536	0.000418	0.001865	-0.000557	-0.000333	-4.6e-05	-0.000551	0.000648	0.001466	0.000515	0.001774	0.000893	-0.000164	1.8e-05	0.001534	0.000106	0.000414	0.000932	-0.001808	-0.001057	0.000653	0.000186	0
46	-8e-06	0.00509	0.005105	0.004953	9.2e-05	0.010569	-0.000142	0.000161	0.000589	0.001775	0.01326	0.002644	-0.000249	0.008095	-2.9e-05	0.002064	0.000316	0.00378	0.010253	0.001751	0.002157	0.008921	0.000657	0.000203	0.001997	-0.000235	-0.00038	-2.5e-05	-0.000652	0.000845	0.001414	0.000628	0.00177	0.000556	-2.1e-05	-0.000137	0.001348	-3.8e-05	-0.000106	0.000841	-0.00249	-0.002036	0.000495	0.000195	2e-05	0
47	-0.000253	0.004707	0.004943	0.004655	0.000258	0.011101	-0.000204	-7.6e-05	0.000826	0.001483	0.013379	0.002616	-0.000278	0.007664	3e-05	0.001775	0.00045	0.003287	0.009195	0.002019	0.001999	0.010179	0.000764	0.00045	0.002154	0.000891	-0.000103	0.000109	-0.000613	0.000811	0.001284	0.000654	0.001697	0.000158	0.00013	-0.000273	0.001113	0.000287	-0.000367	0.000402	-0.003716	-0.002328	0.000288	-6.8e-05	-0.000661	2.8e-05	0
48	-0.000319	0.004789	0.005006	0.004564	0.000138	0.011368	-3e-06	-0.000268	0.000763	0.001748	0.013511	0.002611	-3.3e-05	0.007568	-0.000368	0.001612	0.000359	0.003226	0.008354	0.001779	0.002307	0.010624	0.000875	0.000736	0.002405	0.001115	-0.000214	0.000248	-0.000918	0.001182	0.001184	0.000759	0.001989	6.4e-05	0.000652	-0.000299	0.000916	0.000719	-0.000805	0.000195	-0.003475	-0.001698	0.000453	0.000349	-0.000985	0.000708	4e-05	0
49	-0.000565	0.004766	0.004706	0.004475	0.00028	0.011948	6.9e-05	-0.000497	0.000733	0.001995	0.014027	0.002592	-0.000208	0.007317	-0.000315	0.001133	-2e-06	0.003199	0.007593	0.001993	0.002033	0.010685	0.000802	0.000778	0.002564	0.000914	-0.000476	0.000253	-0.001013	0.001305	0.001143	0.00072	0.002225	-7.7e-05	0.000672	-0.000301	0.000603	0.000471	-0.001015	3.3e-05	-0.003416	-0.001679	0.00034	0.000202	-0.001768	0.000709	0.001134	0.00013	0
50	-0.000529	0.004824	0.004634	0.004697	1.3e-05	0.012497	7.5e-05	-0.000545	0.000673	0.002237	0.014264	0.002658	7.2e-05	0.006847	-0.000472	0.001023	-0.000265	0.003261	0.007748	0.001225	0.002021	0.010381	0.000767	0.000768	0.002298	0.000806	-0.000731	0.000156	-0.001398	0.001322	0.001292	0.000691	0.002502	3.8e-05	0.001288	-0.000354	0.000552	5.8e-05	-0.001924	1.5e-05	-0.003983	-0.001649	0.000347	-2e-05	-0.002405	0.000738	0.001301	-0.000375	7.8e-05
51	-0.001013	0.004623	0.004356	0.004795	0.000178	0.0131	-0.000392	-0.00079	0.000597	0.00195	0.014956	0.002868	-0.000168	0.006865	-0.000311	0.000675	-0.000602	0.002831	0.007219	0.001316	0.002121	0.009894	0.000564	0.000342	0.001329	0.000567	-0.000711	5e-06	-0.00105	0.001081	0.001409	0.00112	0.003326	0.001373	0.002668	0.000191	0.000738	2.5e-05	-0.004534	-0.000106	-0.005144	-0.002569	-3.2e-05	-0.000577	-0.003194	0.000282	0.000692	-0.001314	-0.000175
52	-0.000657	0.004654	0.004439	0.004927	0.000115	0.013189	-0.000478	-0.000573	0.000677	0.001835	0.014964	0.002941	-0.000247	0.006988	-0.00046	0.000844	-0.000541	0.002727	0.007228	0.000873	0.002246	0.009766	0.000558	-5.2e-05	0.001342	0.000679	-0.00104	-1.4e-05	-0.001132	0.000974	0.001489	0.001368	0.00349	0.001865	0.003131	0.00012	0.001004	0.000606	-0.00522	-6.7e-05	-0.0071	-0.003318	-8.8e-05	-0.000802	-0.002711	0.000254	0.000727	-0.001078	-0.000355
53	-0.00066	0.004336	0.004595	0.004764	-0.000173	0.013341	-0.000265	-0.000334	0.000706	0.002012	0.014977	0.002922	-0.000324	0.007546	-0.000165	0.000755	-0.00038	0.002921	0.008303	0.00124	0.002386	0.009979	0.000583	-8.8e-05	0.001385	0.000384	-0.001137	-7.7e-05	-0.001142	0.000741	0.001228	0.001707	0.004353	0.003466	0.003593	0.000408	0.001336	0.000185	-0.004143	-0.000223	-0.007381	-0.004166	-0.000108	-0.000884	-0.001928	0.000441	0.000984	-0.000527	4.3e-05
54	-0.000156	0.003885	0.00435	0.00449	-0.00031	0.013033	9.8e-05	-5.7e-05	0.000975	0.002318	0.014569	0.002908	-0.000277	0.007492	-0.000159	0.001248	0.000137	0.003261	0.008687	0.00113	0.002125	0.009723	0.000816	-0.000198	0.001467	8.2e-05	-0.00116	-7.9e-05	-0.001025	0.00068	0.001044	0.001894	0.005642	0.004477	0.004296	0.000612	0.002309	-0.000185	-0.001534	4.7e-05	-0.006383	-0.003961	-0.000321	-0.00128	-0.001959	0.000722	0.000881	0.000251	0.000414
55	-0.00037	0.003788	0.00437	0.004287	-0.000217	0.012839	0.000196	-7.9e-05	0.001039	0.002097	0.014477	0.002568	-0.000179	0.007889	0.000137	0.001141	0.000319	0.003636	0.00902	0.001188	0.002426	0.009257	0.000849	0.00011	0.001131	-0.00024	-0.000724	-3.4e-05	-0.000746	0.000617	0.000873	0.00204	0.006308	0.005046	0.004975	0.000925	0.002404	-0.000289	-0.000727	-1.4e-05	-0.005412	-0.003348	-5.2e-05	-0.002069	-0.003691	0.000831	0.000796	0.000459	0.000508
56	-0.000187	0.003405	0.003821	0.003634	-8e-05	0.011702	5e-05	0.000144	0.001003	0.00208	0.014425	0.001787	-0.000308	0.009085	5.4e-05	0.001953	0.000584	0.004261	0.009451	0.001574	0.002457	0.008322	0.000548	-2.2e-05	0.000698	-0.000532	-0.000305	-0.000306	-0.00045	0.000933	0.000985	0.002085	0.006986	0.00567	0.006512	0.000904	0.002786	0.000101	-0.000167	0.000236	-0.003725	-0.001791	0.000197	-0.002329	-0.008226	0.000301	0.000293	0.000226	2.8e-05
57	-0.000248	0.003532	0.00384	0.003613	-0.000189	0.011636	8.3e-05	5e-05	0.00076	0.002119	0.015024	0.002274	-0.000331	0.009667	0.000288	0.001937	0.000516	0.004372	0.009538	0.001286	0.002534	0.008038	0.00057	-0.000189	0.000641	-0.000265	-0.000346	-0.000313	-0.00031	0.000964	0.001118	0.002085	0.006907	0.006021	0.006731	0.00089	0.003097	0.00034	-0.000175	0.000183	-0.003761	-0.001687	0.000247	-0.002311	-0.008912	0.000185	0.000316	6e-05	-5.8e-05
58	-0.000265	0.003432	0.003638	0.003485	-0.000211	0.011712	5.3e-05	-1.6e-05	0.000658	0.002221	0.015687	0.002668	-0.000326	0.010324	0.000243	0.002231	0.00049	0.004445	0.009071	0.001071	0.002243	0.007775	0.000476	-0.000164	0.000459	-0.000458	-0.000249	-0.000447	-0.000243	0.000917	0.00134	0.002208	0.007074	0.005962	0.006572	0.000867	0.002892	0.000383	-4.8e-05	0.000219	-0.003616	-0.001486	0.0003	-0.002025	-0.0087	0.00042	0.000301	1.9e-05	0.000137
59	-0.000144	0.00332	0.00356	0.003941	-7.5e-05	0.012132	9.9e-05	-0.000166	0.000349	0.001986	0.016799	0.003251	-0.000656	0.011641	0.000304	0.002294	0.000331	0.004551	0.006996	-0.000217	0.001655	0.006164	0.000315	-0.000174	-5.4e-05	-0.000941	-0.000589	-0.000397	-0.000306	0.000768	0.001394	0.002399	0.007826	0.005026	0.005306	0.000505	0.002817	0.000488	7.5e-05	0.000284	-0.003845	-0.001467	5.7e-05	-0.001699	-0.004937	0.000618	0.000679	0.000239	0.000321
60	-0.000216	0.003144	0.003337	0.004003	-5.6e-05	0.01235	-2.3e-05	1e-06	0.000665	0.002268	0.01752	0.002868	-0.000606	0.012826	8.3e-05	0.002189	0.000179	0.004916	0.00648	-0.000536	0.001403	0.005499	0.000138	-8e-06	-0.000353	-0.00129	-0.000511	-0.000391	-0.000434	0.00077	0.001447	0.002679	0.008432	0.004603	0.004638	0.000344	0.002253	0.000402	0.000204	0.000409	-0.003604	-0.001376	-0.000155	-0.001189	-0.001661	0.001033	0.000867	0.000167	-8.9e-05
61	-0.000244	0.003273	0.003585	0.004045	-0.000105	0.012679	-7.6e-05	-0.000202	0.000875	0.002068	0.018241	0.002695	-0.000546	0.014148	0.00011	0.002197	0.000207	0.005122	0.006365	-0.000473	0.001494	0.004756	0.000481	3.9e-05	-0.000192	-0.001278	-0.00065	-0.000317	-0.00048	0.00073	0.001609	0.00246	0.008624	0.003951	0.004456	0.000242	0.0025	0.000245	-0.000153	0.000616	-0.003204	-0.001949	0.000212	-0.001132	-0.001454	0.000328	0.001151	0.000201	-0.000766
62	-0.000484	0.003386	0.003442	0.00397	-0.000284	0.012789	-9.1e-05	2.2e-05	0.001102	0.002274	0.019051	0.002944	-0.000316	0.015618	0.00014	0.001904	0.000532	0.004971	0.005686	-0.00048	0.000985	0.003929	0.000537	-0.000369	-0.000179	-0.000809	-0.0004	-0.000171	-0.000587	0.000861	0.001766	0.002481	0.008533	0.003314	0.003666	0.000397	0.002373	0.000187	-0.000396	0.00078	-0.003163	-0.002007	0.000386	-0.001089	-0.001708	0.000325	0.001451	0.000182	-0.001082
63	-0.000543	0.003402	0.003493	0.004052	-0.000204	0.012982	-5.3e-05	2e-06	0.000966	0.002212	0.019161	0.002821	-0.000494	0.015597	0.00011	0.001711	0.000561	0.004918	0.005288	-0.000336	0.001051	0.003628	0.000557	-0.000381	-0.000171	-0.0011	-0.000341	-0.000257	-0.000635	0.000749	0.001816	0.002438	0.008532	0.003015	0.00351	0.000421	0.002392	0.000113	-0.000596	0.000834	-0.003563	-0.002238	0.000531	-0.001041	-0.001659	0.000209	0.001408	0.000232	-0.001387
64	-0.000542	0.003418	0.003057	0.004139	-0.000173	0.012847	-5.2e-05	0.000209	0.00092	0.002504	0.018986	0.002962	-0.000616	0.015248	6.3e-05	0.0014	0.000706	0.004547	0.004308	-0.000486	0.000797	0.003267	0.000128	-0.000805	-0.000429	-0.000874	-0.000144	-0.000138	-0.000808	0.000902	0.001738	0.002539	0.008527	0.002542	0.002843	0.000375	0.002262	0.000144	-0.000386	0.001087	-0.003892	-0.002239	0.000202	-0.001077	-0.001992	0.000827	0.001481	0.0002	-0.001318
65	-0.000232	0.003974	0.003335	0.004379	-0.000178	0.013968	0.000217	-0.000258	0.000565	0.002441	0.017727	0.001308	-0.001223	0.01228	-0.000319	0.000401	9.1e-05	0.004027	0.00306	-0.000112	0.000759	0.003222	3.7e-05	-0.000832	-0.000458	-0.001046	-0.000646	-0.000213	-0.00072	0.000763	0.001707	0.002753	0.008848	0.002726	0.002816	0.000137	0.001967	-0.000111	-0.000515	0.001238	-0.005593	-0.002816	8e-06	-0.000765	-0.001419	0.001131	0.001121	0.000677	-0.000201
66	-1.5e-05	0.004393	0.003888	0.005217	3.5e-05	0.01561	-0.000146	-0.000142	0.000909	0.002771	0.016995	0.001258	-0.000891	0.010462	-0.000327	-0.000221	4.2e-05	0.002956	0.00205	-0.000276	0.000498	0.002407	-5e-05	-0.000723	-0.000249	-0.000598	-0.001123	-0.0003	-0.00037	0.000724	0.001677	0.002497	0.010219	0.00183	0.002062	1.2e-05	0.002349	3e-06	-0.000364	0.001375	-0.0036	-0.002471	-0.000187	-0.000348	-0.001136	0.000626	0.001688	0.000805	0.000396
67	0.000119	0.004396	0.004229	0.00537	0.000116	0.016022	-9.8e-05	-5.1e-05	0.000965	0.00283	0.016459	0.001248	-0.000786	0.009804	-0.000373	-0.000254	3.1e-05	0.002755	0.001931	-0.000157	0.000212	0.002239	-3.2e-05	-0.000543	-7.2e-05	-0.000687	-0.001087	-0.000272	-0.00039	0.000751	0.00177	0.002527	0.010505	0.001703	0.001677	7.5e-05	0.002573	0.000164	-0.000379	0.001265	-0.002969	-0.002231	-0.000124	-0.000226	-0.000917	0.000378	0.001813	0.000865	0.000509
68	-3.7e-05	0.004693	0.004528	0.005689	0.000317	0.016916	-0.00012	-4.1e-05	0.000994	0.002887	0.014896	0.001047	-0.000775	0.007715	-0.000477	-0.000341	8.9e-05	0.002105	0.001352	-0.000443	0.000152	0.001867	-0.000184	-0.000437	-0.000154	-0.000679	-0.00097	-0.000331	-0.0002	0.000762	0.001859	0.002519	0.010906	0.001016	0.001383	9.8e-05	0.002158	0.000391	-0.00026	0.00109	-0.002509	-0.001927	-0.000193	-0.000336	-0.001059	0.000173	0.001738	0.000948	0.000663
69	-0.000185	0.005148	0.005079	0.005844	0.000246	0.017616	9.3e-05	3e-05	0.001069	0.00276	0.012611	0.000343	-0.000601	0.005085	-0.000452	-0.000284	9e-05	0.001421	0.000624	-0.000751	-0.000156	0.00154	-0.000277	-0.00015	-0.000199	-0.000576	-0.000953	-0.000278	-0.000226	0.000777	0.00198	0.00254	0.01127	0.000553	0.001055	0.000108	0.001819	0.000719	-0.000132	0.000711	-0.002339	-0.001575	3.2e-05	-0.000638	-0.001051	2.5e-05	0.001556	0.001109	0.00098
70	-0.000204	0.005353	0.005007	0.005844	8.7e-05	0.017922	1e-06	0.000179	0.000967	0.002675	0.012479	0.000416	-0.000646	0.00461	-0.000264	-0.000335	1e-05	0.001371	0.000277	-0.000773	-0.000127	0.001585	-0.000224	-0.000177	-0.000134	-0.000108	-0.000896	-0.000429	-0.00016	0.000686	0.001851	0.00253	0.011409	0.000249	0.001112	5e-06	0.001653	0.000578	-0.000157	0.000566	-0.002225	-0.001297	0.000106	-0.000672	-0.001126	8e-06	0.001348	0.001234	0.000854
71	2.3e-05	0.005768	0.005021	0.006111	-0.000166	0.017591	-0.000109	0.000611	0.000955	0.002452	0.011252	-3.9e-05	-0.00072	0.0033	1e-06	-0.000368	-9.3e-05	0.00131	-0.000241	-0.000121	-0.000564	0.001688	9.2e-05	-0.000734	0.000557	0.000266	-0.00077	-0.000386	-0.000312	0.000546	0.001535	0.002311	0.011624	0.00073	0.001122	-7.8e-05	0.001812	0.000378	-0.00035	0.000413	-0.002118	-0.001219	1e-05	-0.000562	-0.000941	-0.000126	0.00123	0.001188	0.00058
72	0.000128	0.005845	0.005137	0.006214	-2e-05	0.017706	-8.3e-05	0.000589	0.000832	0.002518	0.010385	0.000315	-0.000685	0.002841	-3.5e-05	-0.000138	0.000252	0.001293	4.5e-05	0.000273	-0.000636	0.001789	0.00018	-0.000835	0.00044	8.1e-05	-0.000818	-0.000256	-0.000154	0.000853	0.001964	0.00234	0.011153	0.000742	0.001094	-4.3e-05	0.002237	0.000464	-0.000112	0.000541	-0.001229	-0.001297	0.000264	-0.000384	-0.000982	-5.7e-05	0.001443	0.000922	0.000916
73	-7.8e-05	0.006042	0.005548	0.006389	0.000146	0.016806	-5.1e-05	0.000329	0.000633	0.002499	0.009433	-0.000408	-0.000466	0.002157	0.000226	7.5e-05	0.000281	0.00124	0.000779	0.000598	-0.000281	0.001778	0.000392	-0.000748	0.000422	-7.6e-05	-0.00068	-0.000104	-0.000386	0.000906	0.001919	0.002573	0.011453	0.001233	0.001032	7.3e-05	0.002094	0.000392	0.00013	0.001022	-0.000447	-0.001511	0.000418	-0.000322	-0.000675	-2.1e-05	0.001524	0.000406	0.001426
74	-5.4e-05	0.006247	0.005788	0.006055	9.8e-05	0.016143	2e-06	0.000469	0.000565	0.002339	0.008298	-0.000948	-0.000366	0.001765	0.000158	0.000346	4e-05	0.000964	0.000819	-0.000243	0.0002	0.001588	0.000346	-0.000319	0.000114	9.1e-05	-0.000555	-2.7e-05	-0.000211	0.00057	0.001929	0.002568	0.01123	0.00127	0.000954	5.9e-05	0.002183	0.000464	0.000429	0.001069	-0.000518	-0.000989	0.00049	-0.000232	-0.000472	0.000248	0.001183	0.001124	0.001322
75	-7.1e-05	0.006307	0.005908	0.006007	0.0001	0.015638	4e-06	0.000495	0.000481	0.002202	0.007944	-0.001162	-0.000411	0.00156	8e-05	0.000506	-4e-06	0.000815	0.000773	-0.000253	0.000316	0.001534	0.000338	-0.00035	0.000125	9.4e-05	-0.000395	3.1e-05	-0.000219	0.000489	0.001834	0.002617	0.011427	0.001302	0.000939	0.000148	0.002103	0.000428	0.000457	0.001139	-0.000509	-0.000905	0.000387	-0.000221	-0.000435	0.000101	0.001151	0.001172	0.001376
76	6e-06	0.006719	0.006238	0.006302	0.000158	0.015715	0.000133	0.000453	0.000594	0.00221	0.007243	-0.001246	-0.000314	0.001311	7.8e-05	0.000529	6.1e-05	0.000769	0.000563	-0.00049	0.000164	0.001575	0.000256	-0.000156	1.5e-05	0.000316	-0.00042	8e-05	-0.000147	0.000461	0.001853	0.002475	0.011288	0.001179	0.000897	0.000105	0.002069	0.000422	0.000361	0.001096	-0.000763	-0.000796	0.000338	-0.000286	-0.000418	0.000212	0.001137	0.001529	0.001107
77	-0.000204	0.007307	0.007162	0.007096	0.00048	0.014758	0.000465	0.000164	0.000607	0.002077	0.005149	-0.001417	-0.000205	0.000267	1.2e-05	0.000484	0.000432	0.000489	0.000253	-0.000115	-0.000333	0.001496	0.000338	-8.6e-05	3.2e-05	0.000656	-0.000387	-1.2e-05	-0.000381	0.000622	0.001834	0.002619	0.011468	0.001234	0.00088	0.000229	0.002006	0.000106	4.3e-05	0.001193	-0.001176	-0.000833	0.000412	-0.000651	-0.000337	-0.00014	0.001413	0.001182	0.000979
78	-0.000133	0.007442	0.007128	0.007177	0.000545	0.015117	0.000508	4.1e-05	0.000735	0.00231	0.004936	-0.001412	-7.1e-05	0.00035	2.7e-05	0.000281	0.000298	0.000664	0.000503	-0.00023	-0.000352	0.001544	0.000216	7.8e-05	-4.5e-05	0.000822	-0.000566	-9.5e-05	-0.000416	0.000634	0.001778	0.002665	0.011404	0.00123	0.000764	-2.6e-05	0.001875	-3e-06	-8e-06	0.00121	-0.00124	-0.00087	0.000459	-0.000563	-0.00023	5.8e-05	0.001373	0.001392	0.000769
79	-0.000254	0.006904	0.006492	0.006808	0.00051	0.014326	0.00051	8.7e-05	0.000716	0.002006	0.004897	-0.001357	-0.000251	0.000264	-0.00039	9.4e-05	0.000169	0.000604	0.000474	-4.5e-05	-0.000138	0.001252	0.000373	-0.000237	5e-05	0.000433	-0.000411	-7.5e-05	-0.00042	0.000628	0.001862	0.003033	0.011241	0.001667	0.000884	-6.8e-05	0.002141	-0.000114	7.8e-05	0.001162	-0.001241	-0.000624	0.000539	-0.000508	-0.000151	-0.000184	0.001369	0.001302	0.001165
80	-0.000185	0.006652	0.005921	0.006286	0.000287	0.014895	0.000645	-0.000127	0.001167	0.002053	0.005384	-0.000568	0.000268	0.000661	-0.000177	-6.2e-05	4.9e-05	0.001116	0.000556	0.000302	-3e-06	0.001802	-0.000236	-8.1e-05	-0.000441	-0.000142	-0.000775	0.000194	0.000117	0.000798	0.001704	0.002957	0.011958	0.000478	0.000545	-0.000336	0.002237	-0.000697	0.000193	0.000986	-0.000558	-0.000787	0.000666	-0.000209	-0.00053	-0.000366	0.001335	0.002126	0.001087
81	-0.00063	0.006205	0.005651	0.006406	0.000348	0.014262	0.00067	1.2e-05	0.001064	0.001444	0.004884	-0.000251	0.000247	0.000334	0.000703	-0.000278	0.000432	0.000734	0.000346	-0.000185	-0.000478	0.001524	0.000201	-0.000844	0.00012	-0.001613	3.2e-05	2.5e-05	0	0.000886	0.001949	0.002597	0.012022	0.00017	0.000647	0.000104	0.002224	-6.8e-05	0.000483	0.000435	-0.00014	-0.000652	0.000691	-0.000526	-0.000679	-0.000693	0.001679	0.001813	0.001529
82	-5e-05	0.006578	0.006282	0.006124	0.000493	0.013286	0.000162	-9.7e-05	0.001063	0.00182	0.004302	-1.8e-05	-7.8e-05	0.000423	0.000905	-7.7e-05	0.000185	0.000523	0.0003	-0.000238	-0.000453	0.001871	-5.6e-05	-0.000472	2.3e-05	-0.000771	-0.000232	-0.000143	1.9e-05	0.001042	0.001992	0.002742	0.012753	0.000786	0.000631	-0.000362	0.001591	-4.1e-05	0.00034	0.000677	-0.000961	-0.001301	0.000348	-0.000487	-0.000601	-0.000205	0.001151	0.001186	0.001034
83	-0.000233	0.006693	0.005873	0.006054	0.00035	0.011745	0.000132	1.2e-05	0.000853	0.002158	0.004149	-0.000513	-0.000178	0.000608	0.000652	1.4e-05	-2.7e-05	0.000451	-0.000115	1.4e-05	-0.000152	0.001809	0.000343	-0.000312	0.000223	-0.000672	-0.000128	-0.000221	-7.9e-05	0.000692	0.001739	0.002932	0.012023	0.001003	0.000856	-0.000468	0.001551	0.000329	0.000329	0.001002	-0.001226	-0.001147	-0.000206	-0.000126	-0.000254	-0.000227	0.001257	0.000832	0.002016
84	4.5e-05	0.006417	0.005927	0.005971	0.00032	0.011438	9.5e-05	0.000109	0.000792	0.002137	0.004098	-0.000195	-0.000276	0.00051	0.000485	0.000114	-0.000227	0.000448	7.6e-05	-3.7e-05	-0.000284	0.00177	0.000421	-0.00028	6.7e-05	-0.000395	-0.000301	-0.000243	6.5e-05	0.00081	0.001709	0.003165	0.012021	0.000989	0.000833	-0.000394	0.001932	0.000501	0.00028	0.00106	-0.001026	-0.001079	-0.000285	5e-06	-1e-06	-3.6e-05	0.001182	0.000716	0.001841
85	-1.9e-05	0.006559	0.00567	0.006399	0.000444	0.011354	-8.4e-05	0.000136	0.000563	0.002399	0.004368	-0.000523	-0.000314	0.000418	9.1e-05	-0.000132	-2.1e-05	0.000499	0.000279	-0.000257	-0.00012	0.001696	0.00032	-0.000186	-2.6e-05	-0.000662	-0.000587	-0.000148	-0.000183	0.000614	0.001735	0.00311	0.012108	0.000618	0.000827	-0.000105	0.002117	0.000666	-0.000167	0.000904	-0.001046	-0.000938	-0.000154	-0.000195	-0.000139	7.9e-05	0.001288	0.000787	0.001807
86	0.000194	0.006477	0.005824	0.006482	0.000484	0.011681	-0.000311	0.000205	0.000494	0.002241	0.004299	-0.000567	-0.000275	0.000409	-0.00013	-0.000394	0.000154	0.000641	0.000728	-0.000673	-0.000259	0.001617	0.000306	-0.000384	-0.00016	-0.00058	-0.000728	-0.0001	-0.000419	0.000675	0.001889	0.003083	0.012667	0.000621	0.000773	6e-06	0.002125	0.000796	-0.000272	0.000774	-0.000902	-0.00101	0.000262	-0.000205	-0.00019	0.000543	0.001244	0.00126	0.001282
87	0.000336	0.006529	0.005463	0.00611	0.000568	0.011446	-0.000191	6.9e-05	0.000498	0.00194	0.004068	-0.000979	-0.000223	0.000529	-2.1e-05	-0.000381	0.000311	0.000645	0.000486	-0.000584	6e-05	0.001691	0.000129	-0.000328	6.8e-05	-0.000365	-0.000711	-0.000137	-0.000526	0.000318	0.001848	0.002792	0.012651	0.000791	0.000782	5.3e-05	0.002075	0.000377	-0.000217	0.00105	-0.001041	-0.000981	0.000122	-0.000572	-0.000403	0.000391	0.001109	0.001322	0.001039
88	0.000201	0.005996	0.005088	0.005398	0.00044	0.010925	-4.6e-05	0.000318	0.000678	0.001298	0.003623	-0.001359	-8.8e-05	0.00066	0.000304	-0.000373	0.000123	0.000708	0.000202	-0.000596	0.000161	0.00161	0.00018	-0.000445	1e-05	-0.000431	-0.000606	-0.000292	-0.000382	0.000266	0.001925	0.00243	0.012642	0.001029	0.000846	0.000152	0.001744	3.6e-05	-2e-06	0.00147	-0.000814	-0.001195	0.00012	-0.000449	-0.000309	0.000315	0.001143	0.001252	0.001108
89	0.00017	0.00578	0.004783	0.00524	0.000448	0.010556	7e-05	0.000517	0.001065	0.001363	0.003747	-0.001084	-0.000112	0.000545	8.3e-05	-0.000351	-1.6e-05	0.000621	-0.000116	-0.000743	0.00011	0.001647	4e-05	-0.000293	0.0002	-0.00062	-0.000623	-0.000154	-0.000321	0.000417	0.001792	0.002419	0.011994	0.00113	0.000883	0.000272	0.001459	-5e-06	-4.1e-05	0.001319	-0.001137	-0.001122	-1.2e-05	-0.000687	-0.000246	0.000152	0.001048	0.000914	0.00104
90	-0.000246	0.005401	0.00465	0.004812	0.000136	0.010239	-0.000173	0.000783	0.001336	0.001553	0.003949	-0.000924	-0.000208	0.000436	9e-06	-0.000413	-0.000228	0.000568	-0.000576	-0.000785	-0.000395	0.001661	0.000247	-0.000188	-0.000226	-0.001477	-0.000732	-4.2e-05	-8.6e-05	0.000738	0.001865	0.002436	0.011689	0.001082	0.00101	0.000336	0.000782	-0.000113	8.5e-05	0.000983	-0.001302	-0.001551	0.000662	-0.000486	-0.000156	0.0003	0.001028	0.000464	0.001477
91	-0.000118	0.005537	0.004745	0.004512	9.4e-05	0.010241	0.000189	0.000399	0.001206	0.001596	0.004086	-0.000662	-0.00023	0.00049	-0.000461	-0.000348	-0.000133	0.000553	-0.000435	-0.000627	-0.000723	0.001572	0.000178	-0.000299	-0.000257	-0.001561	-0.000906	-0.000211	-0.000442	0.000642	0.001737	0.002661	0.011822	0.001044	0.000984	0.000194	0.000917	0.000228	0.000101	0.000743	-0.001606	-0.001441	0.000745	-0.000811	-0.000639	0.00047	0.000967	0.00065	0.000992
92	-2.8e-05	0.005084	0.00458	0.003991	0.000302	0.009878	0.000418	0.000179	0.000881	0.001472	0.003905	-0.00048	-0.000587	0.000617	-0.000524	6.8e-05	-0.000156	0.00065	-0.000736	-0.000954	-0.001262	0.001417	0.000141	-0.000607	-0.000922	-0.002147	-0.000817	-0.000487	-0.000277	0.000383	0.001903	0.002687	0.012387	0.000595	0.000791	-8.9e-05	0.000738	0.000191	-0.000217	0.000473	-0.00155	-0.001931	0.000433	-0.001075	-0.001244	0.000582	0.000872	0.000737	0.00041
93	8.4e-05	0.004877	0.004198	0.004197	0.000556	0.010021	0.000616	0.000269	0.000989	0.001613	0.003884	-0.000671	-0.000392	0.000874	-0.000195	0.000167	-0.000207	0.0007	-0.000905	-0.00155	-0.000992	0.001229	-7.1e-05	-0.001088	-0.000978	-0.001983	-0.000839	-0.000419	-0.000297	0.00056	0.001729	0.002401	0.012172	0.000621	0.000658	-3.6e-05	0.000592	0.000485	-0.000414	0.000367	-0.001964	-0.00222	1.2e-05	-0.001269	-0.0016	0.000613	0.000842	0.001252	0.000272
94	3.6e-05	0.004486	0.004235	0.004245	0.000472	0.009669	0.000327	0.000352	0.001032	0.001842	0.003673	-0.000458	-0.000432	0.000815	-5.9e-05	0.000168	-0.00013	0.00056	-0.001194	-0.001636	-0.000916	0.001165	-3e-06	-0.001111	-0.000812	-0.001579	-0.0007	-4.3e-05	-1.6e-05	0.000783	0.001821	0.002183	0.011823	0.000388	0.000502	4.7e-05	0.001119	0.000281	-0.000693	0.000202	-0.001945	-0.002008	-0.000234	-0.00111	-0.00137	0.000646	0.000953	0.001316	0.000721
95	1.5e-05	0.004569	0.004214	0.004357	9.8e-05	0.009493	0.000329	0.000185	0.000937	0.001773	0.003896	-0.000526	-0.000234	0.000746	0.000246	4.8e-05	-4.8e-05	0.000585	-0.001062	-0.001343	-0.000787	0.001229	-4.1e-05	-0.001202	-0.000746	-0.001279	-0.000553	-0.000111	-3.4e-05	0.000838	0.001644	0.002122	0.011668	0.000603	0.000747	-3.1e-05	0.00119	0.000206	-0.000592	0.000255	-0.001828	-0.001806	-0.000202	-0.000678	-0.001177	0.000542	0.001233	0.001442	0.000726
96	-9.4e-05	0.004249	0.004049	0.004037	-0.000178	0.009073	0.000321	0.000182	0.000872	0.001393	0.003717	-0.000235	-0.000206	0.000595	6.8e-05	-0.000214	1.9e-05	0.000551	-0.00097	-0.000914	-0.00104	0.001356	-0.000108	-0.001025	-0.000888	-0.001265	-0.000631	-0.000268	-3.5e-05	0.000815	0.00175	0.002246	0.01154	0.00057	0.000625	-2.1e-05	0.001276	-1e-06	-0.000638	0.000211	-0.001823	-0.001758	-0.000193	-0.000467	-0.001046	0.00078	0.001348	0.001225	0.000523
97	-7.9e-05	0.003926	0.003814	0.003901	-0.000218	0.008948	0.000331	0.000119	0.000934	0.001234	0.003553	-0.000483	-0.000214	0.000596	0.000266	-0.000323	-9.2e-05	0.000637	-0.001117	-0.001114	-0.000978	0.001557	-0.000297	-0.001164	-0.001254	-0.001736	-0.000818	-0.000584	-3.3e-05	0.000657	0.001645	0.002425	0.011331	0.000787	0.000744	-6.6e-05	0.000829	-0.000267	-0.000613	0.000299	-0.001854	-0.002062	-0.000269	-0.000355	-0.001181	0.000714	0.001298	0.001305	0.000208
98	-0.000367	0.003564	0.003153	0.0035	5.8e-05	0.009006	0.000183	0.000154	0.001003	0.001031	0.002865	-8.1e-05	-0.000408	0.000512	3.4e-05	-0.00042	-0.000124	0.000413	-0.000861	-0.001288	-0.001318	0.001433	-5e-05	-0.001032	-0.000954	-0.001604	-0.001012	-0.000404	-0.000274	0.000678	0.001626	0.00246	0.011302	0.001013	0.000408	-2e-05	0.000448	-0.000278	-0.000624	0.000413	-0.001708	-0.002644	0.000211	-0.000493	-0.001326	0.000874	0.00142	0.001159	0.000497
99	-0.000195	0.003657	0.003238	0.003692	0.000281	0.009015	0.000237	9.4e-05	0.00095	0.00113	0.002888	-0.000228	-0.000564	0.000627	-0.000102	-0.000299	-8.7e-05	0.000466	-0.000739	-0.001525	-0.001009	0.001419	0.000138	-0.001151	-0.000723	-0.001501	-0.00082	-0.000371	-0.000642	0.00042	0.001615	0.00245	0.011345	0.001157	0.000632	-0.000177	0.000459	-0.000306	-0.000708	0.000666	-0.001424	-0.002429	4.5e-05	-0.000507	-0.001558	0.000569	0.001584	0.001375	0.000874
100	0.00011	0.003518	0.003343	0.003556	0.000264	0.008781	0.000221	-1.4e-05	0.00109	0.00111	0.003066	-0.000447	-0.000577	0.000534	-1.7e-05	-0.000254	-0.000109	0.000479	-0.000205	-0.001185	-0.001272	0.001344	0.000293	-0.001245	-0.000827	-0.001181	-0.00032	-0.000478	-0.000608	0.000255	0.001667	0.002459	0.011704	0.000903	0.000399	-0.000167	0.000562	-5.9e-05	-0.000763	0.000549	-0.001317	-0.002182	-0.000215	-0.000354	-0.00134	0.000665	0.001676	0.000901	0.000662
101	-0.000128	0.002785	0.003599	0.003643	0.000214	0.008527	-3e-05	-0.000577	0.000764	0.000936	0.003558	-0.001368	-0.000291	0.000398	-0.000308	-0.00064	-6.1e-05	0.000701	-0.000331	-0.00091	-0.000654	0.001306	-0.000102	-0.001435	-0.001187	-0.001738	-0.000297	-0.000659	-0.000345	0.000221	0.001869	0.002501	0.011826	0.000654	0.000545	-0.000106	0.001027	-0.000201	-0.00059	0.000678	-0.001685	-0.001848	-0.000454	-0.0005	-0.001491	0.000399	0.001253	0.000989	0.000507
102	-0.000116	0.003326	0.003744	0.00381	0.000101	0.008574	-0.000413	-0.000415	0.000472	0.001167	0.003335	-0.001544	-0.000395	0.000437	-0.000322	-0.00067	2.1e-05	0.000721	-0.00121	-0.001021	-0.001155	0.001119	-0.000161	-0.001555	-0.001501	-0.002536	-0.000666	-0.000693	-0.000296	0.000664	0.001852	0.002522	0.012302	0.000524	0.000609	0	0.000964	-5.1e-05	-0.001104	0.000552	-0.001977	-0.002485	-0.0003	-0.000883	-0.001918	5.7e-05	0.001208	0.001116	0.0006
103	-0.000308	0.003365	0.003733	0.003948	7.9e-05	0.008642	-0.000547	-0.000441	0.000325	0.001044	0.003114	-0.001624	-0.000298	0.000312	-0.000448	-0.000815	1.9e-05	0.000758	-0.001542	-0.001102	-0.001065	0.001051	-0.000227	-0.001551	-0.001352	-0.002722	-0.000867	-0.000617	-0.000364	0.000765	0.001848	0.002564	0.012215	0.000548	0.000687	-8e-06	0.000835	-0.000217	-0.001142	0.000693	-0.002186	-0.002688	-0.000129	-0.00106	-0.00206	5.4e-05	0.001157	0.001231	0.000527
104	-0.000132	0.003425	0.003673	0.003702	9.9e-05	0.008862	-0.000572	-0.000446	0.000384	0.001165	0.002828	-0.001244	-0.000409	0.000179	-0.000333	-0.000393	3.6e-05	0.000574	-0.001578	-0.00139	-0.0011	0.000976	-0.00022	-0.001412	-0.001566	-0.00317	-0.000928	-0.000703	-0.00072	0.000691	0.002084	0.002553	0.012496	0.000463	0.000632	-0.000146	0.000615	8.4e-05	-0.001452	0.000576	-0.002732	-0.002874	-6.5e-05	-0.001171	-0.001991	0.000111	0.001184	0.001274	0.000636
105	-0.000272	0.003322	0.003563	0.003625	-2.7e-05	0.009128	-0.000479	-0.000681	0.000504	0.001163	0.002722	-0.00093	-0.000372	-3.6e-05	-0.000323	-0.000252	2.5e-05	0.000508	-0.001448	-0.001648	-0.000946	0.001053	-0.000369	-0.001245	-0.001353	-0.003249	-0.000902	-0.000657	-0.000947	0.000667	0.002266	0.002573	0.012176	0.000409	0.000479	-0.000446	0.000463	0.00024	-0.001407	0.00059	-0.003231	-0.002802	5.2e-05	-0.001196	-0.001685	0.000278	0.001205	0.001258	0.000369
106	-0.000212	0.00324	0.003471	0.003559	2.1e-05	0.009125	-0.000463	-0.000895	0.000579	0.001288	0.002798	-0.000884	-0.000409	0.000104	-0.000227	-0.000207	0.00012	0.000462	-0.001738	-0.001641	-0.00089	0.001108	-0.000367	-0.001238	-0.001616	-0.003667	-0.00096	-0.00062	-0.000882	0.00069	0.002154	0.002495	0.012145	0.000498	0.000579	-0.00051	0.000489	0.000452	-0.001542	0.000548	-0.003362	-0.002993	9.2e-05	-0.001125	-0.001664	0.000139	0.001235	0.001183	0.000476
107	-0.000393	0.003354	0.003543	0.003607	-0.000169	0.00929	-0.000304	-0.001268	0.000809	0.001382	0.002841	-0.001067	-0.000203	0.000275	-5.5e-05	-0.000293	-9.2e-05	0.000429	-0.002188	-0.001679	-0.000913	0.001388	-0.000535	-0.001408	-0.001395	-0.003156	-0.001033	-0.000507	-0.000786	0.000844	0.001925	0.002266	0.011322	0.000523	0.000613	-0.000742	0.000146	0.000667	-0.001623	0.000746	-0.003572	-0.003002	8.5e-05	-0.001049	-0.001468	-5.6e-05	0.001514	0.001263	0.000481
108	-0.000148	0.003106	0.003665	0.003454	-1.3e-05	0.008711	-0.000205	-0.000904	0.000826	0.001176	0.002549	-0.001224	-0.000179	0.000403	9.1e-05	-0.000262	-0.000325	0.000429	-0.002184	-0.001618	-0.00123	0.00122	-0.000464	-0.001555	-0.001222	-0.002876	-0.000938	-0.000638	-0.000513	0.000544	0.001656	0.002124	0.011732	0.000747	0.00088	-0.000442	0	0.000105	-0.001775	0.000817	-0.003162	-0.002969	-2e-05	-0.000768	-0.001207	0.000205	0.00126	0.001924	0.000771
109	-0.000282	0.003241	0.003731	0.003485	-0.000365	0.008529	0.000115	-0.000628	0.000656	0.001258	0.002658	-0.001074	-0.000275	0.000278	-6.4e-05	-0.000126	-0.000455	0.00052	-0.001679	-0.001772	-0.001616	0.001127	-0.000327	-0.001549	-0.00081	-0.001687	-0.001013	-0.000667	-0.000555	0.000567	0.001993	0.002368	0.012049	0.000233	0.000796	-0.000312	-0.000109	-9.6e-05	-0.001503	0.000741	-0.002884	-0.002486	0.000371	-0.000758	-0.001116	0.000457	0.001221	0.002365	0.0005
110	-8.6e-05	0.003246	0.003511	0.003701	-0.000328	0.008895	5.8e-05	-0.000217	0.000716	0.001316	0.002565	-0.000901	-0.000506	0.000221	-0.000101	7.4e-05	-0.000136	0.000491	-0.001864	-0.001644	-0.001268	0.000991	-2e-06	-0.001523	-0.001028	-0.001945	-0.000897	-0.000693	-0.000328	0.000395	0.001884	0.002688	0.012336	0.000124	0.000595	-0.000278	0.000367	-0.000374	-0.001435	0.000521	-0.002808	-0.00227	0.000626	-0.000617	-0.001172	0.000604	0.001032	0.001749	0.00011
111	-0.000444	0.003041	0.00321	0.003738	3.8e-05	0.009762	0.000171	-0.000307	0.000559	0.001566	0.002599	-0.000535	-0.000488	4.6e-05	-0.00025	4.2e-05	9.3e-05	0.000264	-0.001672	-0.001315	-0.00128	0.000916	0.000151	-0.001124	-0.001181	-0.001511	-0.001147	-0.000433	-1.2e-05	0.000393	0.002152	0.002942	0.012464	0.000177	0.000811	-0.000261	0.000439	-0.00029	-0.001254	0.000788	-0.003239	-0.001921	0.000584	-0.000443	-0.001166	0.000202	0.001013	0.001044	0.000161
112	-0.000311	0.003432	0.003431	0.004039	0.000125	0.010027	-6.8e-05	6.5e-05	0.00048	0.001723	0.002719	-0.000253	-0.000248	0.000112	-0.000265	-0.000353	-8.4e-05	0.000177	-0.001728	-0.00096	-0.001351	0.000654	-0.000138	-0.001305	-0.000717	-0.002456	-0.001205	-0.000513	0.000163	0.000381	0.001763	0.002615	0.012508	0.000917	0.000931	-0.000263	0.000533	-0.000365	-0.000986	0.000892	-0.003618	-0.001901	-3.3e-05	-0.000379	-0.001213	-0.000222	0.000936	0.001297	0.000309
113	-0.00049	0.003336	0.003724	0.004062	0.000133	0.009732	0.000232	-0.000284	0.000851	0.001687	0.00291	-0.000137	-0.000241	0.000136	2.4e-05	-0.000877	-0.000503	0.000225	-0.001282	-0.001121	-0.002244	0.00117	-0.000458	-0.000934	-0.000445	-0.002981	-0.001026	-0.000255	0.000103	0.000471	0.001867	0.002485	0.012342	0.000991	0.000884	-3e-05	0.000225	-0.00025	-0.001112	0.000646	-0.0036	-0.002414	-0.000419	-0.000657	-0.001	-0.000288	0.001043	0.001622	0.000869
114	-0.000462	0.003951	0.003672	0.003966	-0.000291	0.009615	0.000327	-0.000399	0.001107	0.002168	0.003639	-0.000851	-0.000289	-0.000188	4.9e-05	-0.000596	-0.000752	0.000276	-0.001721	-0.001661	-0.001934	0.001247	-0.000503	-0.001557	-0.000911	-0.003568	-0.00088	-8.3e-05	-0.000473	0.000658	0.001697	0.002563	0.012635	0.000626	0.000831	2.1e-05	-3.8e-05	-0.000248	-0.001064	0.000115	-0.003448	-0.00252	0.000226	-0.000943	-0.001549	1.6e-05	0.001251	0.001349	0.001124
115	-0.000295	0.003977	0.003735	0.003599	-4.6e-05	0.009459	0.000258	-0.000515	0.001085	0.002094	0.003982	-0.001524	-0.00055	1e-06	5e-06	-0.000766	-0.000441	0.000189	-0.001354	-0.001957	-0.002039	0.001712	-0.000373	-0.001545	-0.001147	-0.002927	-0.000386	-0.000196	-0.000563	0.000595	0.001669	0.002556	0.012593	0.00034	0.000885	5.5e-05	-6.1e-05	-0.000209	-0.000763	-0.000104	-0.002567	-0.002146	0.000251	-0.001182	-0.001396	0.000639	0.001094	0.001476	0.001034
116	-0.000554	0.004629	0.003732	0.003457	6e-06	0.008444	-5.5e-05	-0.000526	0.000637	0.001967	0.0042	-0.001167	-0.000683	7.8e-05	-0.000377	-0.000604	-0.000175	0.000328	-0.001644	-0.001861	-0.001603	0.001214	-0.000179	-0.001402	-0.000899	-0.0023	-0.000493	-0.000448	-0.000758	0.000702	0.001691	0.002589	0.012499	0.00036	0.000932	5.4e-05	-0.000273	-0.000252	-0.0006	-8.9e-05	-0.001769	-0.002119	0.00033	-0.000792	-0.001351	0.000255	0.000891	0.001492	0.000863
117	-0.000418	0.004615	0.004115	0.003931	7.7e-05	0.007686	-0.000166	-0.000642	0.000308	0.001225	0.003215	-0.000705	-0.000861	0.000403	-0.000495	-0.00097	0.000206	0.000366	-0.001794	-0.00182	-0.001538	0.001312	-0.000226	-0.000809	-0.000542	-0.001998	-0.000478	-0.000797	-0.000465	0.000478	0.001677	0.002424	0.01209	0.000143	0.000838	0.000195	0.000161	-0.000114	-0.000637	6e-05	-0.001925	-0.002477	-0.000138	-0.000844	-0.001277	0.000263	0.000784	0.001777	0.000194
118	-0.000496	0.005116	0.00421	0.004239	-0.000176	0.007336	-1.3e-05	-0.000476	0.000107	0.001018	0.00273	0.000309	-0.000702	0.000175	-0.000177	-0.000533	0.00015	0.000506	-0.001091	-0.00152	-0.001204	0.001074	-0.000242	-0.000374	-0.000412	-0.002212	-0.000731	-0.000929	-0.000536	0.000744	0.001767	0.002715	0.012132	0.000235	0.000628	0.000249	0.00066	-5.3e-05	-0.000987	-0.000198	-0.002466	-0.002514	-6.2e-05	-0.000287	-0.000756	-0.00024	0.000958	0.001475	0.000156
119	-0.000384	0.006495	0.004529	0.00517	-8.7e-05	0.005652	0.000246	-0.000244	-8.7e-05	0.000627	0.001813	0.000355	-0.000358	-1.1e-05	0.000187	-0.000437	0.000182	0.000259	-1.3e-05	-0.001677	-0.000818	0.001256	-0.000342	-0.000665	-0.000484	-0.00232	-0.000697	-0.0009	-0.000618	0.000395	0.001455	0.00264	0.011775	0.00032	0.000823	0.000338	0.001275	0.000167	-0.000403	5.8e-05	-0.002486	-0.00169	-0.000134	-2e-05	-0.000351	-1.9e-05	0.000526	0.000737	-0.000424
120	-0.000239	0.007087	0.005586	0.00463	9.2e-05	0.005243	0.000113	0.000198	0.000259	0.001007	0.001582	-0.000554	-0.000226	0.000118	-2.1e-05	-6.8e-05	-2.8e-05	0.00029	0.000101	-0.001118	-0.000352	0.001142	6e-05	-0.001094	-0.000625	-0.001666	-0.001236	-0.000716	-0.000632	0.000122	0.001791	0.002501	0.011565	0.000416	0.000532	0.000491	0.000905	0.000139	-0.000381	0.000341	-0.001141	-0.000874	0.000111	3e-06	-0.000349	-6.1e-05	0.000429	0.000559	0.000127
121	-0.000471	0.007341	0.005911	0.005023	0.00027	0.004161	4.1e-05	-5.3e-05	0.000344	0.001171	0.001219	-0.001161	-0.000161	5.8e-05	8.2e-05	0.000113	-0.000103	0.000272	-0.000304	-0.000707	-0.000242	0.001177	8.1e-05	-0.001118	-0.00065	-0.001232	-0.001329	-0.000328	-0.000547	0.000149	0.00176	0.002499	0.01189	0.000644	0.00063	0.000431	0.000972	0.000181	-0.000431	0.000427	-0.001001	-0.000821	0.000145	-0.000235	-0.000732	0.000173	0.000267	0.001134	0.000667
122	-0.000149	0.007709	0.006453	0.004632	0.000137	0.003575	3.6e-05	-0.000133	0.000201	0.000972	0.001218	-0.001435	-8.2e-05	0.000105	0.000111	2.1e-05	-0.000137	0.000243	-0.000783	-0.000216	-0.000477	0.000941	0.000337	-0.000688	-0.000758	-0.000922	-0.000887	-0.000141	-0.000349	9.1e-05	0.001876	0.002385	0.012347	0.000611	0.00055	0.00027	0.001236	5.8e-05	-0.000488	0.000518	-0.000793	-0.0012	-8.3e-05	-0.000431	-0.000926	0.00048	0.000481	0.001357	0.000542
123	-0.000208	0.00789	0.006423	0.005034	-2.4e-05	0.002658	-2.8e-05	-0.000488	-0.000139	0.000474	0.000962	-0.001248	-5.4e-05	-3.9e-05	0.000394	-7.7e-05	-9.1e-05	5.4e-05	-0.00052	6.2e-05	-0.000536	0.000623	0.000263	-0.000356	-0.000683	-0.00065	-0.000298	7.8e-05	-0.000144	0.000354	0.001698	0.00252	0.012828	0.000316	0.000515	-6.3e-05	0.001517	4.9e-05	-0.000229	0.000449	-0.000821	-0.001336	-0.00023	-0.000511	-0.000824	0.000594	0.000403	0.001411	0.00065
124	-8e-06	0.007955	0.006489	0.004608	-0.00027	0.002922	0.000126	-0.000115	-0.000191	-0.000116	0.001247	-0.001014	-0.000196	-9e-06	0.00026	-7.3e-05	-6e-06	1.6e-05	-0.000239	-6.5e-05	-0.000536	0.000406	0.000426	-9.8e-05	-0.000671	-0.00043	0.000248	-2e-06	-8.7e-05	0.000272	0.001605	0.002395	0.012587	0.000238	0.000464	-7.5e-05	0.001478	0.000101	-0.000126	0.000677	-0.000813	-0.001248	-0.000754	-0.000344	-0.000601	0.000565	0.00061	0.000692	0.000517
125	-0.000242	0.005883	0.006044	0.005123	-0.000125	0.003993	-0.00052	0.001062	0.000308	5.6e-05	0.001319	-0.000495	-7.2e-05	-0.000428	0.000427	0.000456	0.000271	0.000152	0.002462	0.000269	0.000806	0.000886	-9.3e-05	0.00032	0.000272	0.000928	0.000544	1.9e-05	-0.000658	0.001043	0.001144	0.002811	0.012565	0.000559	0.000612	-6.3e-05	0.002627	0.000292	0.000487	0.000847	-0.000408	0.00033	-0.000163	-0.000236	7.8e-05	0.001269	0.000461	0.001282	0.002452
126	-0.000241	0.00626	0.005129	0.004395	-0.000272	0.004212	-0.0001	0.001795	0.000625	0.00089	0.001674	0.000463	0.000136	-0.000113	0.000403	0.000991	0.000438	0.000324	0.002689	0.000544	0.001436	0.001761	9.3e-05	0.001436	0.000719	0.001081	2.9e-05	8.3e-05	-0.000993	0.000803	0.001251	0.003173	0.012409	0.000977	0.001332	-5.2e-05	0.002923	0.001079	0.000283	0.000725	0.000146	0.002131	-0.000264	7e-06	0.00087	0.001268	0.000872	0.002842	0.003157
127	-0.000589	0.005965	0.004776	0.003623	0.0002	0.004519	-0.000126	0.001199	0.000688	0.0007	0.00155	0.000315	-9.7e-05	8.6e-05	0.000468	0.000379	0.000545	0.000544	0.002405	0.001419	0.001413	0.001454	0.000101	0.001371	0.00073	0.00088	-5.7e-05	0.000198	-0.000652	0.000717	0.001374	0.003023	0.012258	0.00067	0.001116	-6.4e-05	0.002586	0.000791	0.000597	0.000566	0.000431	0.000918	-5.4e-05	-9.4e-05	0.001157	0.001307	0.000974	0.002148	0.002537
128	-0.000653	0.006137	0.004633	0.00328	0.000163	0.004532	0.000109	0.00092	0.000708	0.000642	0.001596	8.6e-05	-0.000319	0.000174	0.000349	0.000237	0.00065	0.0006	0.001863	0.00135	0.001278	0.001517	7.1e-05	0.001523	0.000547	0.000586	-0.00017	0.000363	-0.000448	0.000656	0.001382	0.002934	0.011988	0.000482	0.001157	-0.0001	0.002262	0.000874	0.000521	0.00054	0.000779	0.000723	-0.00031	-6.9e-05	0.001274	0.000996	0.001126	0.001998	0.002217
129	-0.000606	0.005374	0.004491	0.003078	0.00043	0.004868	0.000183	0.000956	0.000902	0.000563	0.001757	-0.000123	-0.000207	0.000119	0.000286	0.000656	0.000844	0.000668	0.001893	0.001885	0.000999	0.001503	9.9e-05	0.001131	0.000332	0.000706	-0.000193	0.000192	-0.000532	0.00073	0.001373	0.002659	0.011882	0.001153	0.001198	-1.1e-05	0.001951	0.000771	0.000337	0.000895	0.000712	4.3e-05	0.000354	-3.9e-05	0.001119	0.001007	0.001185	0.001472	0.002142
130	-1e-05	0.004425	0.003709	0.002775	-0.000101	0.005289	0.000231	0.00042	0.001527	0.000309	0.002464	-0.000132	-2.6e-05	0.000217	-0.00027	0.001558	0.000715	0.000585	0.00065	0.001076	0.000425	0.001758	8.8e-05	0.000308	0.000535	0.000537	-0.000719	-0.000439	-0.000572	0.000461	0.00155	0.001826	0.011225	0.002185	0.001328	0.000372	0.001398	0.000464	-3e-06	0.001392	0.001874	-0.000452	0.001038	-9.8e-05	0.000636	0.000194	0.001207	0.001422	0.002112
131	-0.000372	0.00422	0.003073	0.002419	-0.000237	0.005577	0.000392	0.000666	0.000849	0.000208	0.001873	1.9e-05	2.5e-05	0.000632	6.2e-05	0.001264	0.000819	0.000639	0.000305	0.000419	0.000561	0.001433	0.000141	-1.4e-05	0.000264	0.00062	-0.000899	-0.000727	-0.000519	0.000477	0.001371	0.001829	0.012261	0.002039	0.000773	0.000245	0.001736	0.00018	0.000359	0.001096	0.000617	-0.000512	0.000898	9e-05	-0.000454	0.000275	0.001283	0.001357	0.002021
132	-0.000301	0.004076	0.002341	0.00185	-0.000355	0.004704	0.000222	0.000346	0.000609	-9e-06	0.002094	-1.4e-05	0.000124	0.00079	0.000317	0.000912	0.000229	0.000553	0.000147	-0.000245	0.000492	0.001768	0.000318	-0.000183	0.000458	-0.000384	-0.000617	-0.000589	-0.000502	0.00039	0.001132	0.001753	0.011538	0.00178	0.000706	0.000121	0.002256	6.1e-05	0.000452	0.001085	-0.000293	-0.000871	0.000325	5.1e-05	-0.000551	0.000674	0.001454	0.001674	0.001557
133	-0.000389	0.003681	0.002199	0.001676	-0.000133	0.004531	0.000168	0.000253	0.000369	0.000581	0.002145	0.000288	0.000149	0.000617	0.000328	0.000388	7.8e-05	0.000581	-0.000172	-0.000379	0.000262	0.001722	0.000203	-0.000713	1.2e-05	-0.000381	-0.000258	-0.000572	-0.000329	0.000269	0.000896	0.001695	0.011363	0.001242	0.000664	0.0002	0.002002	0.000273	0.000409	0.000798	-0.000752	-0.000879	0.000493	-7.7e-05	-0.001003	0.000582	0.001296	0.001527	0.001458
134	-0.00035	0.003639	0.002089	0.001636	-7.7e-05	0.004181	6e-05	0.000172	0.000395	0.000476	0.002275	0.00035	0.000232	0.00058	0.000322	0.000275	-5.5e-05	0.000543	0	-0.000263	0.00024	0.001749	0.000254	-0.000892	0.000105	-0.000543	-0.000116	-0.000536	-0.000294	0.000234	0.000842	0.001685	0.011111	0.001218	0.000766	0.00022	0.002095	0.000333	0.000377	0.000785	-0.000828	-0.0008	0.000429	-0.000251	-0.000857	0.00055	0.001288	0.001489	0.001547
135	-0.000481	0.003367	0.002203	0.002049	-2.6e-05	0.004483	-3.7e-05	5.2e-05	0.00039	0.000696	0.002378	0.000734	0.00014	0.000446	0.000275	-0.000303	-3.5e-05	0.000732	-0.000238	-0.000408	-0.000158	0.001496	3.1e-05	-0.001039	2.7e-05	-0.000206	-0.000149	-0.000426	-0.000178	0.000275	0.001036	0.001757	0.011353	0.000657	0.000716	0.000435	0.001868	0.000327	0.00029	0.00052	-0.000712	-0.000697	0.000203	-0.00036	-0.000852	0.00022	0.001083	0.001206	0.001372
136	-0.00054	0.003651	0.002316	0.002656	6e-06	0.004495	-0.00012	0.0001	0.000433	-0.000127	0.002337	0.000499	0.000169	0.000639	0.000542	-0.000329	0.000111	0.000759	0.000423	-0.00015	-0.000572	0.001384	5.3e-05	-0.000435	0.000516	-0.000388	-0.000372	-0.000101	-0.000331	0.000377	0.001678	0.001899	0.011762	0.000449	0.000848	0.000391	0.002319	9.6e-05	0.000199	0.000695	-0.000496	-0.00071	-0.000419	-0.000303	3e-05	3.7e-05	0.001216	0.000901	0.001045
137	-0.000474	0.003377	0.002287	0.002796	-3.6e-05	0.004878	-6e-05	-0.000137	0.000491	0.000324	0.002446	0.000751	2.5e-05	0.000447	0.00056	-0.000198	0.000149	0.000858	0.000231	-0.000236	-0.000645	0.001566	8.5e-05	-0.000169	0.000511	-0.000243	-0.000478	-7.8e-05	-0.000546	0.000212	0.001674	0.00196	0.011462	0.000208	0.000725	0.000519	0.002222	-8.9e-05	6.7e-05	0.000973	-0.000367	-0.000975	-0.000491	2e-05	0.000143	2.3e-05	0.001233	0.000998	0.000422
138	-0.000689	0.004699	0.0024	0.002123	0.000975	0.005104	-0.000581	-0.000717	0.000448	0.000976	0.002076	0.000205	-0.000637	6.9e-05	0.001018	-0.000389	0.000173	7e-05	0.001492	0.001102	-0.000196	0.002472	0.000698	-0.000168	0.001017	-0.000618	0.000986	-0.000224	-0.001302	-0.001082	0.001055	0.001796	0.010667	-0.000237	0.000687	0.000508	0.002566	-0.00016	0.00069	0.001527	-0.000598	-0.002205	0.000242	-0.000113	-6e-06	-0.000616	0.001404	0.000691	-0.000394
139	-0.000128	0.004923	0.002239	0.002721	0.000325	0.005332	-0.00062	-0.001099	0.00078	0.001114	0.001766	0.000722	-0.001296	-3.3e-05	-0.000405	0.000155	-8.4e-05	0.000203	0.001269	0.001013	0.0009	0.00354	9.4e-05	-3.7e-05	0.00078	0.000301	0.000596	-0.000131	-0.001451	-0.000878	1.5e-05	0.002578	0.009636	0.00123	0.000263	0.000909	0.002175	-0.001133	0.000343	0.002548	-0.00057	-0.001321	-0.000234	-8.1e-05	-0.000132	-0.001213	0.001672	0.000511	-0.001216
140	0.001116	0.005613	0.003089	0.002459	-7.5e-05	0.006066	0.000305	-0.000924	0.001016	0.001744	0.000225	0.000186	-0.002325	0.000772	-0.001524	-0.000805	-0.000335	-0.000393	0.001073	0.000316	0.000806	0.004869	-0.001216	1e-06	-0.000428	-0.000401	0.002068	-0.001965	0.001263	-2e-06	0.002074	0.002258	0.007752	0.001155	0.000509	0.001749	0.002518	0.001765	0.001452	0.001286	-0.000981	-0.000113	0.002088	-0.001012	-0.001698	0.000653	0.001245	0.000958	0.000308
141	0.000111	0.003195	0.002262	0.002846	-0.000988	0.006015	0.000517	-0.000642	0.000309	0.002582	0.001715	-0.00201	-0.001602	0.001104	-0.000953	-0.000739	-0.000196	-8.8e-05	0.001067	0.000243	-0.001084	0.004442	-0.001666	0.00083	-0.000693	0.000792	0.001807	-0.000905	0.004175	9e-05	0.002468	0.000688	0.01155	0.001391	0.00102	0.003136	0.003056	0.002879	-0.00035	-0.000273	0.000486	0.001044	0.001396	-0.000225	-0.000752	-0.002509	0.000488	0.000603	0.00078
142	-0.000643	0.003084	0.003314	0.003239	-0.000607	0.005567	0.000982	-0.00087	0.000224	0.002253	0.002731	-0.002363	-0.001579	-0.000485	5e-06	-0.001856	-6.8e-05	0.000623	0.001083	0.000103	-0.002024	0.003728	-0.000227	0.000647	-0.00069	4e-06	0.001815	-0.000847	0.004192	0.000677	0.001141	5.5e-05	0.012094	0.002382	0.001219	0.003295	0.003666	0.003231	0.000403	-0.000956	0.001206	0.002196	0.000286	-0.001211	-0.001924	-0.003298	-0.0008	0.001097	0.000689
143	-0.001936	0.004754	0.001515	0.002575	-0.000241	0.005672	0.000539	6.6e-05	0.000132	0.000686	0.002175	-0.002628	-0.002517	-0.000667	0.000403	1e-06	-6.1e-05	0.001221	0.001174	0.000169	-0.001993	0.001776	-0.000633	0.000559	-0.000473	-0.000332	-0.001104	0.000363	0.003796	0.001103	0.001161	0.00014	0.012854	0.001877	0.001441	0.002103	0.000831	0.002091	-0.000321	-0.000341	0.000562	0.00195	0.000322	0.00046	-4.9e-05	-0.005346	-0.00042	0.001304	0.000503
144	-0.003235	0.005858	0.000681	0.003223	0.001448	0.004365	0.00046	0.000118	0.000342	-0.001683	0.000502	-0.000525	-0.001741	-0.000949	0.00107	0.00094	5.2e-05	0.001066	-0.000593	0.00062	-0.001859	-0.001774	0.000543	-0.00059	0.0002	-0.000377	-0.002211	0.000398	0.00117	0.001679	0.000669	0.00082	0.010836	0.002619	0.001893	-9.6e-05	-0.000737	0.001604	-0.00075	0.00068	-0.001078	-0.000317	0.001272	0.000242	-0.000424	-0.002991	0.00062	0.001045	0.000534
145	-0.007042	0.008074	0.001998	0.001736	-6.1e-05	0.004413	0.000244	0.000653	0.000695	-0.001305	-7.3e-05	0.000126	0.001014	-0.000203	-0.002289	-0.000322	-0.000331	0.000343	0.00048	-0.000522	-0.000808	-0.000564	-0.000978	-0.000192	-0.000508	-0.001884	-0.001636	-0.001442	-0.000788	0.001351	0.0029	0.003227	0.012021	6.4e-05	0.001602	0.001533	0.001242	0.002162	-0.001525	0.0005	-0.00087	-0.002144	0.001211	0.000195	0.000507	-0.002226	0.000237	0.000747	0.000954
146	-0.006553	0.00875	0.00459	0.00208	-0.003113	0.00397	-0.000184	0.000991	0.000254	0.001506	-0.000404	0.001118	0.00198	0.000366	-0.001731	-0.001163	-0.001036	0.000238	2.5e-05	0.000396	-0.000721	0.000619	-0.000544	0.000656	5.1e-05	-0.001419	-0.000477	-0.00173	-0.00327	0.000841	0.002945	0.002856	0.012571	-0.00021	0.000837	0.001312	0.00243	0.00081	-0.002341	0.001443	-0.000911	-0.002189	0.000866	7.9e-05	-0.000263	-0.000904	0.000827	0.000903	0.001569
147	-0.002074	0.005906	0.003319	0.001187	-0.002704	0.003903	-0.000617	0.000366	0.000467	0.002322	-0.000415	0.000629	0.001333	0.000632	-0.001073	-0.001186	-0.001045	0.000101	0.00106	0.000241	-0.001086	0.000417	-0.000124	0.000583	0.000524	-0.000955	-0.001035	-0.001219	-0.002963	0.0004	0.002069	0.00253	0.013464	0.001791	0.000184	0.001518	0.002643	0.002421	-0.000106	0.000686	-0.000112	-0.000542	0.000619	0.000716	-0.000236	-0.000517	0.00037	0.002649	0.001019
148	-0.000204	0.003456	0.001489	0.001852	-0.003032	0.003568	-0.000956	0.00022	0.000961	0.003341	9e-06	-0.000133	-0.000414	0.001201	0.001433	-0.00032	-0.00085	0.000281	0.001344	0.001813	-0.000914	0.001005	8e-06	0.000184	0.000777	0.000355	4.7e-05	-0.001325	-0.001705	-4.9e-05	0.001387	0.0023	0.013283	0.002177	-0.00078	0.000195	0.00137	0.000877	0.00111	0.000479	-0.001056	0.001155	0.001064	0.001132	-0.000406	0.000367	0.000834	0.002662	0.000644
149	0.000195	0.002863	0.001656	0.001425	-0.001992	0.003351	-0.0004	-0.000448	0.001257	0.00164	0.000161	-0.000248	-0.000532	0.00095	0.000149	-0.000133	-0.000703	0.000289	0.001988	0.001666	-0.000523	0.001072	-1.8e-05	-0.000182	0.000305	-0.00183	-0.001089	-0.00135	-0.000633	-0.000595	0.002416	0.002956	0.015664	0.001375	-0.000558	-9.9e-05	0.000807	0.001602	0.001834	-0.001595	-0.001345	0.00122	0.000967	0.001394	-0.000437	0.000708	0.000744	0.002719	0.000529
150	-0.000471	0.006355	0.002894	0.000838	-0.001244	0.00303	0.000281	0.000192	0.001356	0.002282	0.001752	-0.000603	-0.00087	0.000366	0.001134	-0.000199	-0.000284	0.000232	0.001667	0.001726	0.001311	0.003397	0.000325	-1.8e-05	-0.000774	-0.003416	0.000482	-0.002778	-0.000439	-0.000343	0.00171	0.003687	0.01466	-0.001115	-0.000408	-0.000865	0.000729	-0.001804	0.00126	-0.000258	-0.002369	0.000367	-0.001495	0.001051	-0.000381	0.000321	0.001444	0.000687	-0.000371
151	-0.000589	0.005442	0.004419	0.000773	-0.00037	0.0035	0.000399	0.000787	0.000382	-0.000772	0.001623	0.000135	-0.000116	-0.000827	0.000519	3.4e-05	-2.3e-05	0.000477	-0.000118	-0.000583	0.001263	0.001683	0.000761	0.000685	-1e-06	-0.001371	-0.001658	-0.000438	0.000187	0.000877	0.000846	0.002489	0.013775	0.000428	0.001028	-0.001205	0.002529	0.000226	0.000569	0.000597	-0.001622	-0.001039	-0.000672	0.000777	0.000417	-0.00057	0.001093	0.000156	-0.000288
152	0.001244	0.004035	0.00316	0.001272	0.00064	0.003043	0.000124	0.00084	0.000209	-0.000373	0.002736	-0.000431	-0.000344	-0.000417	0.001852	-8.8e-05	-7.7e-05	0.000286	-0.000178	-0.000299	0.000478	0.001657	0.000734	0.00081	-0.000886	0.001645	-0.000627	-0.000222	-0.000696	0.000528	0.00062	0.002397	0.012372	0.001254	0.00061	-0.000462	0.001057	0.000139	0.000802	0.001351	-0.001593	-0.000941	-0.000145	6.1e-05	0.000433	-0.000546	0.001016	0.000219	-0.00109
153	0.002314	0.0027	0.002578	0.001257	0.000614	0.003341	0.000257	0.000588	-1.7e-05	4e-05	0.002324	-0.000121	-0.000304	-0.00028	0.001074	-0.000207	7.3e-05	0.000597	-0.000907	-0.000361	-0.000213	0.001502	0.001108	0.00065	-0.000563	0.002371	-0.000354	0.000921	-3.6e-05	0.000726	0.000609	0.002181	0.012355	0.001208	0.000606	-0.000623	0.002332	0.00026	0.000173	0.000839	-0.001575	-0.000618	0.000495	-0.000393	0.000249	-0.000783	0.000669	9e-06	-0.000638
154	0.002396	0.003913	0.001687	0.002254	0.000451	0.003335	-0.000419	0.0002	-0.000313	0.002127	0.003244	-0.000432	-0.000386	0.000205	0.000797	-0.000623	-0.000111	0.000404	-0.00047	0.000606	0.000295	0.002063	0.000811	0.000537	-0.000651	0.001196	0.000336	0.000356	-0.000352	0.000477	0.000701	0.002716	0.011894	0.002046	0.000486	0.000413	0.001954	0.000364	-0.0008	0.000986	-0.001306	-0.000152	0.000717	-0.001171	-0.00019	-0.000516	0.000761	0.000597	-0.000875
155	8.1e-05	0.004223	0.001451	0.002705	-0.000753	0.004301	-0.000586	4.4e-05	-0.000212	0.004031	0.00234	9.7e-05	5e-05	-0.000127	-0.000988	-0.000341	-6e-06	0.00048	0.000453	0.000308	0.000952	0.002525	0.000863	5e-05	0.000184	-0.001024	0.000208	0.001425	0.00083	0.001365	0.001068	0.002468	0.011255	0.001828	0.001193	0.000912	0.003991	-0.000959	-0.00068	0.001592	-0.000562	-0.00046	0.000825	-0.001017	-0.000308	-0.000255	0.000615	0.000915	0.000601
156	-0.001061	0.004977	0.001673	0.002823	-3.7e-05	0.003939	-0.000669	0.000353	-0.000351	0.001517	0.002946	-0.000729	-0.000516	-8.3e-05	-2.7e-05	-0.000191	-2.6e-05	0.000708	0.000814	0.000553	0.001125	0.001139	-0.000154	-6.6e-05	-0.000782	-0.001409	-0.001083	0.000247	0.000765	0.001023	0.00153	0.002545	0.009712	0.001565	0.00068	0.000607	0.003225	0.000447	-0.000217	0.001591	0.000299	-0.001238	0.001146	-0.000573	-0.000335	0.000588	0.001615	0.001765	0.000308
157	-0.000642	0.003473	0.001713	0.00236	0.000144	0.003714	4.6e-05	0.000192	-0.000178	0.001278	0.002267	-0.000729	-0.000642	0.000421	-0.000233	3.5e-05	0.000154	0.000755	0.000859	0.000574	-0.000362	0.001089	3.4e-05	-0.000141	-0.001126	-0.000159	-0.000693	0.000308	0.000185	0.001069	0.002013	0.001421	0.01045	0.001236	0.0004	0.000815	0.003224	-4.7e-05	-6.2e-05	0.001549	0.000957	-0.000627	-8.5e-05	-0.000237	-0.000407	0.00045	0.001616	0.001358	0.000525
158	-0.000266	0.004572	0.002641	0.001796	0.000238	0.003487	0.000175	0.000318	-0.000113	0.000399	0.002064	-0.000605	-0.000575	0.000549	-8.1e-05	-0.000379	0.000169	0.000681	0.000413	0.000315	-0.000168	0.000782	-0.000572	-5.8e-05	-0.000504	5.2e-05	-0.000658	-0.000145	0.0002	0.001011	0.002333	0.002055	0.011175	0.001539	0.000222	-0.0001	0.00322	0.000151	-0.000583	0.001672	0.000723	-0.000716	-0.000764	-0.000425	-0.000375	0.000793	0.001758	0.001507	0.000314
159	-0.000629	0.003636	0.003111	0.001565	-0.000435	0.003085	0.000337	-1.1e-05	0.000136	0.00087	0.001815	-2e-05	-0.000381	0.000577	-0.000732	-0.000306	1.3e-05	0.000437	0.000442	0.000298	-0.000269	0.001139	-0.000952	-6.3e-05	0.000164	-0.000163	-0.000846	-0.000595	-0.000125	0.001002	0.002427	0.001761	0.012238	0.002002	0.000456	0.00032	0.002207	-0.000255	-0.000344	0.001955	0.001102	-0.000495	-0.001481	-0.000245	-0.000159	0.000519	0.001398	0.000911	0.00076
160	0.000146	0.004048	0.002885	0.001687	-0.000219	0.003286	0.000219	6.5e-05	0.000217	0.000216	0.001884	-0.000378	-0.000218	0.000359	9.6e-05	-0.000556	-4.3e-05	0.000443	0.000269	0.000371	0.00021	0.00149	-0.001106	-0.000151	0.000399	-0.000193	-0.000442	-0.000775	-0.00031	0.000428	0.001818	0.001714	0.011785	0.001458	0.000738	0.000198	0.001651	0.000536	-0.00028	0.001476	0.001079	-0.000586	-0.000436	-0.000121	-0.000151	0.000627	0.001383	0.00079	0.000437
161	0.000266	0.003282	0.002392	0.001588	-2e-06	0.00334	0.000106	-7.3e-05	0.000414	0.000467	0.001949	-0.000443	-0.000219	0.000617	5e-05	-0.000469	0.000166	0.000622	0.000313	0.00063	-0.000311	0.001569	-0.000751	-0.000173	0.0002	-0.000469	0.000168	-0.00159	5.6e-05	0.000217	0.001381	0.001087	0.01183	0.000979	0.000879	0.000375	0.001555	0.001004	-0.000353	0.001242	0.001566	-0.000101	-1e-06	-7.6e-05	-0.000131	-0.000114	0.001442	0.000122	6.8e-05
162	0.000164	0.004467	0.002205	0.001502	5.1e-05	0.00347	0.000295	9.6e-05	0.000617	0.000611	0.001883	-0.000422	-0.000261	0.000826	0.000479	-0.000532	0.00022	0.00084	0.000766	0.000707	-0.000518	0.001822	-0.000267	6.4e-05	0.000341	4.5e-05	0.000743	-0.000918	-0.000149	8.6e-05	0.001378	0.001029	0.012151	0.000555	0.000663	0.000305	0.002199	0.000667	-0.000322	0.001049	0.001363	0.000169	0.00019	0.0001	-0.000274	0.000275	0.001452	0.000218	-2.6e-05
163	-0.000524	0.004469	0.002787	0.000559	-0.000474	0.003443	0.000416	-1e-06	0.000869	0.000869	0.00137	4.3e-05	-0.000393	0.001207	-0.000888	-0.000367	0.000271	0.001294	0.000984	-0.000278	-0.001758	0.001522	-9.9e-05	0.000732	0.000438	-0.00106	0.000838	-0.000202	0.000938	0.000391	0.001291	0.001951	0.012402	0.001168	0.000433	-0.000226	0.003655	9.2e-05	0.000355	0.001039	0.001151	0.000605	0.000453	-0.000242	-1.3e-05	-0.000272	0.002037	0.000298	0.000157
164	4.2e-05	0.003961	0.004006	0.001865	-0.00178	0.003363	0.000769	-0.000201	0.00064	-2.1e-05	0.001695	0.000878	-0.000506	0.00078	-0.0015	-0.000496	-0.00019	0.00145	0.000754	-0.000583	-0.00147	0.001637	-7.5e-05	0.000683	0.000727	-0.000876	-0.0009	0.001264	-0.000744	0.000189	0.001571	0.000971	0.010629	0.000315	0.000229	0.000486	0.003147	-0.000218	0	0.000741	0.000997	0.000859	0.002625	2.3e-05	-0.000277	0.000194	0.001515	-0.000107	0.001084
165	0.001732	0.003508	0.001278	0.003217	-0.001176	0.003192	-0.000183	0.000505	-0.000427	-0.000384	0.001092	-0.000891	-0.000443	0.000654	-0.000689	0.000296	-0.000183	0.000229	-0.000789	-0.000817	-0.001678	0.000742	-0.000427	0.000518	-9.7e-05	-0.001411	-0.000515	0.000611	0.000306	0.00052	0.00182	0.001323	0.010356	-0.000159	0.001024	0.000172	0.002683	-0.000654	-0.000811	0.000447	0.000498	-0.000116	0.002299	-0.000937	-0.000724	-0.000241	0.001782	0.000773	0.000725
166	3.3e-05	0.005361	0.00125	0.00143	-0.001393	0.00308	-0.000227	0.000387	-0.000107	0.00092	0.001839	-0.000469	-0.000373	0.0002	-0.00011	-0.000323	-8.4e-05	-4e-06	-0.000954	-7e-06	-0.001442	0.000439	0.000138	3.6e-05	-0.000389	-0.001107	-0.000938	0.00049	-0.001506	0.000883	0.001099	0.000693	0.010598	-0.000286	0.00054	0.001016	0.0012	-0.000907	-0.001361	0.000154	-0.000145	-0.000806	0.002217	-0.000482	-0.000479	-0.000729	0.001143	0.001577	0.000784
167	-0.000168	0.00433	0.002382	0.001473	-0.000749	0.002433	0.000257	0.000189	0.000395	0.000218	0.001615	-0.00042	-0.000533	0.000182	-0.000154	-0.00013	-0.000167	0.000372	0.00053	0.000172	-0.000739	0.000929	0.000166	1.9e-05	0.000404	-0.000124	-0.000467	-5.8e-05	-0.000492	0.00051	0.000912	0.001831	0.011172	0.000723	0.000177	0.000436	0.00228	0.000196	-0.000417	0.000202	-0.000945	-0.00056	-0.000782	-0.000355	4.8e-05	-0.001308	0.001061	0.00053	0.000371
168	-0.000163	0.003837	0.00305	0.000839	-0.00016	0.003009	0.000382	3e-06	0.000188	0.000541	0.001872	0.000108	-0.000229	0.000273	0.000213	-0.000446	-0.000253	0.000343	0.000798	0.000326	-0.000633	0.001353	-9.2e-05	-0.000124	2e-06	0.00016	-0.000459	-0.000162	-0.000506	0.000564	0.000784	0.002233	0.010043	0.00066	0.000353	-0.00028	0.00181	0.000776	0.000374	0.000298	1.1e-05	0.000367	-0.000531	0.000139	2e-05	-0.001369	0.001224	0.00058	0.000408
169	-7.8e-05	0.003401	0.002982	0.001877	8e-06	0.002771	8.1e-05	-3.5e-05	4.5e-05	0.000689	0.001421	0.000113	4.3e-05	0.000282	0.000131	-4e-05	-7.6e-05	0.000515	0.000305	-4.1e-05	-0.000151	0.00155	0.000105	-3.1e-05	-6.8e-05	-4e-05	-0.000155	2.4e-05	-0.00016	0.000537	0.001101	0.001804	0.010295	0.000625	0.000531	-0.000114	0.001934	0.000272	0.000413	0.000733	-2.5e-05	4.6e-05	-0.000199	-7.8e-05	-8e-05	0.000373	0.001243	0.000624	0.000325
170	5.8e-05	0.00359	0.002911	0.001873	1.7e-05	0.002891	5.8e-05	1.1e-05	5.6e-05	0.000708	0.001454	0.000166	3.1e-05	0.000267	-5.2e-05	-2.8e-05	-5.2e-05	0.000479	0.000533	-0.000119	-0.000131	0.001636	0.00015	7.1e-05	-0.000114	8.7e-05	-0.000139	-6.9e-05	-1.9e-05	0.000507	0.001134	0.001859	0.010165	0.000715	0.000538	1.2e-05	0.001971	0.000285	0.000505	0.000867	6.9e-05	-2.5e-05	0.000193	-1.1e-05	-9.5e-05	0.000268	0.001265	0.00087	0.000492
171	6e-05	0.003599	0.002936	0.001925	3.5e-05	0.002876	2.6e-05	2.1e-05	7.3e-05	0.0007	0.001427	0.000171	1.6e-05	0.000249	-9.9e-05	1.1e-05	-2e-05	0.000491	0.000511	-0.000169	-0.000107	0.001627	0.000177	6.9e-05	-8e-05	0.00015	-0.000111	-6.3e-05	-4.6e-05	0.000536	0.001143	0.001802	0.010242	0.000717	0.00054	0.000107	0.002041	0.000235	0.000471	0.000894	2.4e-05	-4.7e-05	0.000223	-5.7e-05	-9.4e-05	0.000358	0.001266	0.000914	0.000506
172	-4.7e-05	0.004181	0.002741	0.002223	-9.1e-05	0.003167	7.9e-05	0.000162	0.000175	0.001053	0.001631	0.00011	-0.000147	0.00013	-0.000196	3.9e-05	6.3e-05	0.000458	0.000948	-0.000247	-2.7e-05	0.001728	0.000189	0.000155	-5.4e-05	0.000347	-0.000319	-0.000148	9.6e-05	0.000686	0.001272	0.002079	0.010011	0.000772	0.000521	0.000238	0.002207	5.8e-05	0.000491	0.001041	-7.5e-05	9.6e-05	0.000484	-9.8e-05	-0.000122	0.000175	0.001502	0.001385	0.000935
173	-0.000541	0.004382	0.002592	0.00265	-0.000252	0.003325	0.000106	0.000231	0.000204	0.001515	0.001734	-0.000106	-0.000207	3.2e-05	0.000164	6.3e-05	0.000148	0.000527	0.000712	-0.000259	4.6e-05	0.001606	6.7e-05	-4.5e-05	-2.3e-05	0.000199	-0.000523	0.00013	-0.000266	0.00111	0.001229	0.002158	0.010048	0.000486	0.00057	0.000198	0.002306	-0.000325	0.000386	0.000852	-0.000437	0.000499	-2.6e-05	-0.000385	-0.000163	0.000559	0.001811	0.001653	0.001078
174	-0.000839	0.004175	0.002804	0.002687	-0.000349	0.003279	8.3e-05	7.3e-05	0.00017	0.001378	0.001752	-0.000123	-0.000124	-7e-06	0.000106	7.5e-05	0.000162	0.000552	0.000867	-7e-06	0.000306	0.00171	0.000102	-3.8e-05	-0.000209	-6.3e-05	-0.000608	-1e-05	-4.2e-05	0.000886	0.001138	0.002019	0.00991	0.000543	0.000573	0.000121	0.002209	-0.000328	0.000421	0.000932	-0.000106	0.000393	9.8e-05	-0.000289	-5.7e-05	0.000619	0.00187	0.001498	0.000956
175	-0.000662	0.003441	0.003788	0.002232	9.8e-05	0.003235	-0.000264	-5e-05	0.000134	0.000324	0.001985	0.000194	-3.5e-05	-7e-06	-0.000227	0.000574	0.000105	0.000469	0.001508	0.000504	0.000928	0.001786	2e-06	-0.000363	4.7e-05	0.000931	-0.00027	-0.000649	-0.000169	6.7e-05	0.000773	0.000937	0.010269	0.000119	0.000517	0.000201	0.002576	-0.000251	0.000256	0.000932	0.000227	0.000129	0.000567	-0.000331	-4.6e-05	0.00068	0.001935	0.001232	0.000851
176	-0.000606	0.003506	0.003972	0.002234	0.000313	0.003014	-0.000331	-4.4e-05	0.000176	0.000678	0.00187	0.000156	-0.000156	-9.8e-05	-0.00019	0.000682	0.000211	0.000469	0.001605	0.000671	0.000974	0.001911	-1.9e-05	-0.000288	0.000163	0.000876	-0.000265	-0.000664	-6e-05	-7.1e-05	0.000739	0.000815	0.010436	0.000438	0.000643	0.000123	0.002346	-0.000464	8.2e-05	0.001175	0.000327	7e-05	0.000684	-0.000402	-5.6e-05	0.00058	0.001832	0.001058	0.000786
177	0.001756	0.003731	0.004202	0.002811	0.0011	0.00291	-0.000597	0.000573	0.000353	0.000659	0.0022	0.000185	-0.000559	-0.000123	0.000157	0.001105	0.000162	0.000325	0.002147	0.000642	0.001044	0.00208	-0.00019	-0.000969	0.00163	0.001269	1.7e-05	-0.000715	-0.000637	-0.000733	0.001331	0.000621	0.01086	4.7e-05	0.000405	-0.000345	0.00225	-0.000643	-0.001048	0.00114	-0.001355	-0.00016	0.000469	-0.000405	-0.000665	0.00055	0.001344	0.000843	0.001432
178	0.00754	0.003625	0.004594	0.003956	0.001218	0.002721	-0.000716	0.000304	0.000427	0.000325	0.00147	-0.0012	-0.000728	0.000115	0.000516	-0.000542	0.001315	0.000737	0.002466	0.001124	0.000475	0.002218	0.001962	-0.001173	0.001262	-0.004	0.001307	-0.000174	-0.001567	0.000422	0.001326	0.001391	0.010082	0.001586	0.002326	-0.000523	0.000529	-0.000932	-0.001236	0.001168	-0.000962	0.000489	0.000343	0.000713	-0.000697	0.000679	0.0007	0.001242	0.00039
179	0.005861	-0.000552	0.001956	0.003617	0.000526	0.003127	-0.000422	-8.8e-05	0.000711	-0.001388	0.002748	0.000203	-0.000483	-0.000517	0.001329	-0.001813	0.000642	-0.000164	-0.0004	0.001724	-0.000895	-5.2e-05	0.002103	-0.000466	0.000714	0.001007	5e-05	-0.000824	-0.002315	0.001125	0.001613	0.001733	0.011305	0.001779	0.001545	2e-05	0.003539	9.4e-05	-0.001809	0.001293	0.000377	0.000482	0.00118	0.001881	-0.000237	0.002154	0.001617	0.000241	0.00037
180	0.002941	0.00037	0.000415	0.00098	0.001013	0.003498	-0.000183	-2.6e-05	0.000803	-0.000528	0.001259	0.00083	-7.9e-05	-0.000248	0.000461	-0.00067	0.000203	-0.000267	0.001392	0.000882	-0.001769	0.000236	-0.000159	0.000886	8.1e-05	0.001039	-0.001572	-0.00209	-0.000826	0.000641	0.001059	0.001549	0.011956	0.00084	0.001082	0.000312	0.002936	0.001125	-0.002282	0.000947	0.001848	-3.2e-05	0.001738	-0.000166	-0.000192	0.000672	0.002147	0.000424	0.00256
181	0.000302	0.000363	0.001421	0.001015	0.001623	0.003744	0.000145	-0.000179	0.000684	0.001223	0.001646	-0.000852	-0.000607	-0.000537	-0.000272	-0.000602	0.000363	0.00087	0.001908	9e-06	-0.001975	0.001311	-0.000594	0.000741	-0.000482	-0.00112	-0.001468	-0.001714	1.3e-05	0.001575	0.000656	0.003034	0.012132	0.0011	0.000525	0.00106	0.002027	0.000808	-0.000989	0.001017	0.002034	0.000741	-0.00062	-0.000575	0.000171	0.002035	0.002081	-0.000304	0.001913
182	-0.003374	0.003058	0.003569	0.000689	0.001462	0.003793	0.000176	0.000226	0.000257	0.001225	0.001135	-0.000445	-0.000466	0.000261	0.000902	-0.000791	0.000157	0.000922	7.7e-05	0.000125	-0.000432	0.00135	0.00013	0.000365	-0.00105	-0.001637	-0.000625	-0.000823	-0.000253	0.000266	0.001657	0.002388	0.011343	0.000351	0.000622	0.000648	0.001819	0.000647	-0.000125	0.000622	0.000759	0.000645	-0.000703	-0.0014	0.000208	0.001753	0.001743	0.001889	0.001264
183	-0.004469	0.003627	0.004239	0.000833	0.001284	0.003675	0.000215	0.00027	9e-05	0.001484	0.001723	-0.000675	-0.000712	0.000435	0.001282	-0.000916	0.000121	0.001227	-0.000412	5.7e-05	0.000128	0.001196	0.00075	0.000368	-0.001121	-0.001427	-3.1e-05	-0.000255	-0.000508	0.000179	0.001651	0.00228	0.011239	0.000631	0.000812	0.000818	0.001996	0.00039	0.000814	0.000746	0.000138	0.001013	-0.00097	-0.001562	0.000411	0.00204	0.001581	0.002042	0.000248
[truncated: 134 more columns]

## Sheet: c
transcript_length	G4P_000mM_BzCN_cat_SM_20to183_nt64	G4P_000mM_BzCN_cat_SM_20to183_nt72	G4P_000mM_BzCN_cat_SM_20to183_nt73		G4P_250mM_BzCN_cat_SM_20to183_nt64	G4P_250mM_BzCN_cat_SM_20to183_nt72	G4P_250mM_BzCN_cat_SM_20to183_nt73			transcript_length	G4P_000mM_DMS_cat_SM_20to183_nt58	G4P_000mM_DMS_cat_SM_20to183_nt66		G4P_250mM_DMS_cat_SM_20to183_nt58	G4P_250mM_DMS_cat_SM_20to183_nt66
20										20
21										21
22										22
23										23
24										24
25										25
26										26
27										27
28										28
29										29
30										30
31										31
32										32
33										33
34										34
35										35
36										36
37										37
38										38
39										39
40										40
41										41
42										42
43										43
44										44
45										45
46										46
47										47
48										48
49										49
50										50
51										51
52										52
53										53
54										54
55										55
56										56
57										57
58										58	0			0
59										59	0.00013			0.000127
60										60	0.015555			0.013829
61										61	0.022863			0.021445
62										62	0.021459			0.020705
63										63	0.019953			0.019629
64	0				0					64	0.015548			0.01574
65	5.3e-05				9e-05					65	0.009847			0.009733
66	0.0018				0.001453					66	0.009137	0		0.008991	0
67	0.001883				0.001428					67	0.008846	0.000196		0.008476	0.000205
68	0.001414				0.001251					68	0.010077	0.008283		0.009959	0.008178
69	0.000844				0.000721					69	0.011647	0.015712		0.011556	0.015977
70	0.000564				0.000671					70	0.013085	0.014291		0.012689	0.014917
71	0.000436				0.000168					71	0.018646	0.008165		0.018414	0.007931
72	0.000408	0			0.000476	0				72	0.021579	0.006924		0.021213	0.006671
73	0.000723	0.000438	0		0.000662	0.000291	0			73	0.024544	0.007721		0.024652	0.006791
74	0.000975	0.003402	7.5e-05		0.00059	0.002387	2.9e-05			74	0.026847	0.007215		0.025804	0.006676
75	0.001023	0.003802	0.000895		0.000407	0.002582	0.000782			75	0.027803	0.006875		0.026521	0.006209
76	0.001191	0.003319	0.001192		0.00047	0.002013	0.000947			76	0.029833	0.005595		0.028034	0.005188
77	0.001606	0.002716	0.000826		0.000824	0.001215	0.000477			77	0.034581	0.002823		0.032162	0.001366
78	0.001845	0.005142	0.00107		0.001276	0.002804	0.000459			78	0.035349	0.002415		0.032742	0.001131
79	0.00219	0.005638	0.001099		0.001464	0.003622	0.000324			79	0.035408	0.002955		0.032387	0.001465
80	0.003968	0.006468	0.001063		0.002893	0.0018	0.000337			80	0.035067	0.005505		0.03344	0.004906
81	0.005651	0.004717	0.001183		0.004674	0.00356	7.2e-05			81	0.035014	0.008209		0.033908	0.007096
82	0.008433	0.004121	0.000519		0.007601	0.004244	0.000352			82	0.034306	0.008582		0.03279	0.007838
83	0.011572	0.003618	0.000358		0.010193	0.003407	0.00032			83	0.033997	0.009411		0.032036	0.008663
84	0.012327	0.004022	2e-06		0.01096	0.002815	0.000527			84	0.033159	0.010304		0.031336	0.009715
85	0.012498	0.004423	0.002507		0.011692	0.002548	0.002208			85	0.031971	0.013337		0.030093	0.01242
86	0.011764	0.004595	0.004215		0.011491	0.003147	0.003476			86	0.030884	0.015324		0.029305	0.014469
87	0.013057	0.00484	0.006652		0.012627	0.003313	0.005635			87	0.030507	0.018355		0.028869	0.017053
88	0.015599	0.004718	0.008624		0.014462	0.00399	0.00773			88	0.029759	0.022052		0.028576	0.020528
89	0.016818	0.005172	0.009515		0.015841	0.004121	0.008897			89	0.029557	0.023859		0.028105	0.022643
90	0.018781	0.004835	0.011599		0.017605	0.005022	0.010009			90	0.02884	0.027392		0.027162	0.026384
91	0.019194	0.0053	0.011922		0.018667	0.0044	0.009152			91	0.028647	0.02852		0.026449	0.027559
92	0.020212	0.004938	0.012674		0.019519	0.003689	0.008514			92	0.02779	0.030749		0.026456	0.029158
93	0.020422	0.00518	0.012622		0.019346	0.003378	0.008413			93	0.027219	0.03227		0.025933	0.030906
94	0.019604	0.005386	0.01393		0.018346	0.004233	0.010116			94	0.026077	0.031809		0.025831	0.030121
95	0.018642	0.006562	0.015558		0.017265	0.005761	0.01239			95	0.025854	0.031367		0.025559	0.029739
96	0.017824	0.007184	0.016781		0.016733	0.006257	0.013561			96	0.026047	0.030422		0.0258	0.028485
97	0.017049	0.007762	0.017251		0.016254	0.006871	0.014031			97	0.026247	0.030265		0.02577	0.027898
98	0.016282	0.008745	0.01729		0.015197	0.007486	0.013622			98	0.026063	0.031052		0.02466	0.02718
99	0.016257	0.008529	0.017155		0.014957	0.007579	0.013521			99	0.025556	0.030992		0.024177	0.027113
100	0.016212	0.008528	0.01621		0.01505	0.007382	0.012195			100	0.025326	0.03096		0.024111	0.028774
101	0.016328	0.005879	0.012842		0.016058	0.004765	0.006917			101	0.025344	0.029717		0.024621	0.029082
102	0.017379	0.005046	0.010554		0.016855	0.003913	0.00581			102	0.02492	0.029722		0.024732	0.029162
103	0.017975	0.004207	0.0091		0.017154	0.00322	0.004922			103	0.025356	0.030214		0.024923	0.029323
104	0.019225	0.003204	0.006828		0.01865	0.002515	0.003408			104	0.026342	0.033038		0.025749	0.031767
105	0.020054	0.002005	0.004767		0.019901	0.001482	0.002149			105	0.028384	0.037073		0.026577	0.03434
106	0.020383	0.00189	0.004483		0.019673	0.001537	0.00202			106	0.029431	0.039295		0.02696	0.035691
107	0.02037	0.002126	0.003968		0.019175	0.001111	0.002098			107	0.031324	0.043268		0.026945	0.038024
108	0.020307	0.002416	0.003686		0.017999	0.002251	0.002281			108	0.030026	0.042209		0.026635	0.037663
109	0.019884	0.002238	0.003454		0.018151	0.002367	0.002407			109	0.027959	0.039282		0.026115	0.036242
110	0.020104	0.001903	0.003145		0.018358	0.002467	0.002208			110	0.027382	0.038037		0.02579	0.035597
111	0.0201	0.001456	0.003486		0.01855	0.002654	0.002256			111	0.02689	0.036783		0.025806	0.035716
112	0.020208	0.001675	0.003626		0.018494	0.003194	0.002213			112	0.026312	0.035269		0.024365	0.034856
113	0.020597	0.001344	0.004142		0.017664	0.002857	0.002075			113	0.025834	0.034194		0.024097	0.032657
114	0.021426	0.001376	0.00377		0.017596	0.002261	0.002125			114	0.026162	0.033669		0.02407	0.032196
115	0.021173	0.001422	0.003817		0.017872	0.000905	0.001886			115	0.025745	0.033082		0.024238	0.03114
116	0.020535	0.002022	0.003802		0.017301	0.000499	0.002101			116	0.025773	0.030694		0.02352	0.029318
117	0.019298	0.002244	0.004275		0.015703	0.001351	0.001732			117	0.025259	0.028952		0.022926	0.027214
118	0.018578	0.001723	0.003872		0.014185	0.001455	0.001806			118	0.025636	0.027082		0.021702	0.024879
119	0.017222	0.000528	0.003035		0.012081	0.002269	0.001237			119	0.023719	0.025205		0.018505	0.020891
120	0.016198	0.000528	0.002715		0.011746	0.001045	0.001154			120	0.022486	0.024156		0.017006	0.018279
121	0.015899	0.001004	0.002856		0.010917	0.00119	0.001036			121	0.022285	0.02425		0.016197	0.017476
122	0.015084	0.00112	0.003067		0.009871	0.000432	0.001005			122	0.021681	0.024627		0.014658	0.01623
123	0.014468	0.001654	0.003036		0.008566	0.000316	0.001035			123	0.02128	0.02458		0.011792	0.014002
124	0.013544	0.00147	0.002993		0.008143	0.000408	0.00112			124	0.019624	0.023115		0.012019	0.013247
125	0.01208	0.002234	0.002483		0.007679	0.001708	0.001705			125	0.019874	0.022007		0.013067	0.013206
126	0.010739	0.00161	0.003242		0.007696	0.002946	0.002897			126	0.020408	0.022039		0.013601	0.014141
127	0.010723	0.001564	0.00407		0.007534	0.002929	0.00291			127	0.020557	0.023471		0.012662	0.013593
128	0.009875	0.001577	0.004331		0.007592	0.002851	0.003088			128	0.020826	0.023788		0.012791	0.014093
129	0.009921	0.001559	0.004418		0.007531	0.002177	0.002943			129	0.021057	0.025153		0.013625	0.014991
130	0.009412	0.002034	0.004432		0.008541	-0.000128	0.003007			130	0.022359	0.026109		0.015737	0.016752
131	0.009566	0.001347	0.004984		0.007964	0.000663	0.003518			131	0.02287	0.026843		0.016297	0.016443
132	0.008406	0.001996	0.00555		0.007808	0.002558	0.004819			132	0.024945	0.027979		0.018494	0.018633
133	0.008007	0.002397	0.005668		0.007438	0.002472	0.005632			133	0.025646	0.029187		0.020172	0.02105
134	0.007845	0.002698	0.005828		0.007399	0.002635	0.006036			134	0.025948	0.029472		0.020873	0.022246
135	0.007953	0.00294	0.006115		0.007614	0.002517	0.006167			135	0.026124	0.030092		0.020801	0.023047
136	0.008455	0.003997	0.008071		0.008196	0.003385	0.005899			136	0.026404	0.030362		0.018768	0.021433
137	0.008889	0.00338	0.007966		0.008564	0.003575	0.005914			137	0.02667	0.030693		0.018127	0.020748
138	0.008349	0.005785	0.007281		0.00962	0.002876	0.007204			138	0.026159	0.029		0.019076	0.023209
139	0.008516	0.00609	0.007571		0.010304	0.001588	0.008038			139	0.024764	0.027727		0.018461	0.02473
140	0.00763	0.006409	0.016161		0.011807	0.001828	0.00606			140	0.026638	0.025523		0.020703	0.025655
141	0.009135	0.011347	0.021315		0.008717	0.00356	0.005257			141	0.024593	0.030373		0.019776	0.021132
142	0.010012	0.010339	0.023353		0.00815	0.006202	0.004478			142	0.023043	0.026801		0.022948	0.022099
143	0.0095	0.010636	0.016007		0.006539	0.003391	0.004948			143	0.028544	0.024849		0.024754	0.022132
144	0.010484	0.008425	0.008006		0.003513	0.007442	0.00661			144	0.030357	0.013171		0.028215	0.024116
145	0.009412	0.008976	0.011433		0.006235	0.00718	0.007325			145	0.029911	0.026733		0.024837	0.024289
146	0.009472	0.00948	0.014194		0.006661	0.008112	0.008905			146	0.023277	0.035223		0.023668	0.024329
147	0.007221	0.008682	0.017124		0.008466	0.003234	0.010043			147	0.028248	0.043759		0.026555	0.024931
148	0.007352	0.013134	0.017584		0.008136	0.004542	0.011013			148	0.026616	0.041521		0.026698	0.02688
149	0.007342	0.01003	0.017396		0.008196	0.006028	0.011302			149	0.031793	0.038489		0.026979	0.025645
150	0.008528	0.011479	0.01139		0.008297	0.010342	0.010466			150	0.035754	0.03266		0.028486	0.02668
151	0.008338	0.010206	0.012943		0.007899	0.01064	0.012864			151	0.03329	0.036228		0.030144	0.028315
152	0.010774	0.009241	0.013793		0.008499	0.007917	0.01352			152	0.026664	0.033781		0.027046	0.031825
153	0.014344	0.009311	0.018993		0.008017	0.007354	0.013204			153	0.019722	0.029966		0.023851	0.032974
154	0.014574	0.003464	0.02132		0.007204	0.006013	0.012388			154	0.025369	0.028981		0.021204	0.031968
155	0.011275	0.011025	0.023276		0.006163	0.007099	0.011354			155	0.02557	0.029797		0.021576	0.028214
156	0.009272	0.010068	0.020453		0.006671	0.005436	0.011959			156	0.027603	0.03135		0.023572	0.027761
157	0.009412	0.014026	0.018379		0.00739	0.005002	0.011265			157	0.02392	0.025893		0.025172	0.027233
158	0.009128	0.010511	0.017582		0.007478	0.005567	0.01093			158	0.023275	0.025664		0.023608	0.02817
159	0.007509	0.008419	0.015297		0.006973	0.005782	0.01044			159	0.02171	0.026346		0.024463	0.027312
160	0.007993	0.005411	0.013691		0.007569	0.005826	0.010518			160	0.021595	0.029872		0.023793	0.027175
161	0.008982	0.003953	0.012109		0.007914	0.005258	0.010417			161	0.024649	0.031284		0.026142	0.028682
162	0.009555	0.004839	0.011761		0.00865	0.005244	0.010831			162	0.026344	0.031833		0.025439	0.027615
163	0.009534	0.003879	0.01175		0.008051	0.003827	0.011273			163	0.02776	0.028929		0.025398	0.030089
164	0.006559	0.006792	0.009718		0.007735	0.002102	0.010462			164	0.026817	0.030563		0.026092	0.028112
165	0.007641	0.007275	0.00913		0.007183	0.000363	0.008484			165	0.025655	0.028039		0.026571	0.032335
166	0.007909	0.010148	0.006813		0.007776	0.001311	0.007803			166	0.024576	0.031837		0.028555	0.03356
167	0.009225	0.007924	0.009277		0.007907	0.00333	0.007895			167	0.02185	0.026331		0.026185	0.031846
168	0.008959	0.007628	0.010577		0.00775	0.003634	0.007655			168	0.024967	0.030487		0.025444	0.032945
169	0.009674	0.005702	0.009755		0.00718	0.003459	0.006988			169	0.026153	0.032252		0.024762	0.032107
170	0.009185	0.004994	0.010115		0.007121	0.003376	0.007383			170	0.026315	0.033104		0.024814	0.031795
171	0.009225	0.005007	0.010115		0.007067	0.003391	0.007329			171	0.026168	0.033019		0.024623	0.031717
172	0.00909	0.004432	0.010669		0.007603	0.003673	0.008388			172	0.025716	0.034187		0.024731	0.031648
173	0.00992	0.004761	0.010575		0.008238	0.004232	0.008327			173	0.025543	0.034998		0.024782	0.032645
174	0.010177	0.004776	0.010465		0.008594	0.004171	0.008353			174	0.025357	0.035407		0.025365	0.033432
175	0.011845	0.006685	0.010837		0.008617	0.004342	0.007253			175	0.02466	0.035333		0.025515	0.0343
176	0.011717	0.006961	0.01082		0.008617	0.004148	0.007561			176	0.0248	0.035538		0.025392	0.03448
177	0.013346	0.009363	0.010859		0.008686	0.00481	0.008153			177	0.024424	0.035942		0.025331	0.033289
178	0.008866	0.005462	0.011219		0.008593	0.003273	0.008437			178	0.029012	0.040232		0.025408	0.033728
179	0.009905	0.005711	0.011314		0.008788	0.001914	0.005364			179	0.023136	0.03699		0.024219	0.035983
180	0.006803	0.003515	0.011318		0.008217	0.004985	0.006531			180	0.023796	0.032528		0.027967	0.033666
181	0.007174	0.006168	0.008944		0.00801	0.005537	0.005918			181	0.029708	0.029438		0.025382	0.030065
182	0.008859	0.004553	0.008916		0.006911	0.006228	0.008327			182	0.033231	0.030002		0.026182	0.028873
183	0.010027	0.003897	0.00911		0.00687	0.006074	0.00809			183	0.034106	0.029592		0.025988	0.028962

## Sheet: d
transcript_length	G4P_000mM_BzCN_cat_SM_20to183_nt68	G4P_000mM_BzCN_cat_SM_20to183_nt69	G4P_000mM_BzCN_cat_SM_20to183_nt70	G4P_000mM_BzCN_cat_SM_20to183_nt6	G4P_000mM_BzCN_cat_SM_20to183_nt98	G4P_000mM_BzCN_cat_SM_20to183_nt100		G4P_250mM_BzCN_cat_SM_20to183_nt68	G4P_250mM_BzCN_cat_SM_20to183_nt69	G4P_250mM_BzCN_cat_SM_20to183_nt70	G4P_250mM_BzCN_cat_SM_20to183_nt6	G4P_250mM_BzCN_cat_SM_20to183_nt98	G4P_250mM_BzCN_cat_SM_20to183_nt100
20				0.0002							-7.5e-05
21				0.000212							-3.2e-05
22				0.000188							0.000474
23				0.000167							0.000495
24				0.000307							0.000398
25				0.000854							0.001028
26				0.001889							0.002224
27				0.003042							0.003123
28				0.003775							0.003526
29				0.004835							0.004397
30				0.007216							0.006778
31				0.008037							0.007783
32				0.008502							0.008487
33				0.008652							0.008635
34				0.009032							0.008878
35				0.008939							0.008779
36				0.008788							0.008616
37				0.008269							0.008081
38				0.008123							0.007832
39				0.008068							0.007827
40				0.008249							0.007949
41				0.008421							0.008285
42				0.008644							0.008603
43				0.008805							0.008931
44				0.009535							0.009235
45				0.010665							0.010032
46				0.011164							0.010569
47				0.01158							0.011101
48				0.012009							0.011368
49				0.013092							0.011948
50				0.014249							0.012497
51				0.015679							0.0131
52				0.015732							0.013189
53				0.014962							0.013341
54				0.013696							0.013033
55				0.013209							0.012839
56				0.012061							0.011702
57				0.011794							0.011636
58				0.011801							0.011712
59				0.012442							0.012132
60				0.013115							0.01235
61				0.013408							0.012679
62				0.013079							0.012789
63				0.013169							0.012982
64				0.012952							0.012847
65				0.014285							0.013968
66				0.015793							0.01561
67				0.016329							0.016022
68	0			0.017129				0			0.016916
69	8e-06	0		0.018027				3.8e-05	0		0.017616
70	7.6e-05	2.8e-05	0	0.018326				8.5e-05	4.7e-05	0	0.017922
71	0.000486	0.000399	5.3e-05	0.018037				0.000387	0.000162	-5e-05	0.017591
72	0.000868	0.000428	0.00081	0.018172				0.00052	0.000488	0.000377	0.017706
73	0.000948	0.000371	0.001694	0.017807				0.000508	0.000752	0.001354	0.016806
74	0.000915	0.00046	0.002051	0.017916				0.000532	0.001028	0.001924	0.016143
75	0.000842	0.000491	0.002131	0.017476				0.000451	0.000939	0.002038	0.015638
76	0.000839	0.000573	0.001888	0.017926				0.000466	0.000876	0.00165	0.015715
77	0.000597	0.000675	0.000702	0.016897				0.000108	0.000744	0.000544	0.014758
78	0.000651	0.000764	0.00057	0.017488				0.000206	0.000876	0.000448	0.015117
79	0.000505	0.000722	0.000253	0.01624				0.000195	0.001255	0.000466	0.014326
80	0.001119	0.000686	0.000701	0.016938				0.00081	0.001045	-0.000119	0.014895
81	0.002049	0.001714	0.001394	0.016145				0.001553	0.001748	0.000576	0.014262
82	0.003406	0.003286	0.001813	0.014207				0.003106	0.003071	0.001214	0.013286
83	0.006161	0.006594	0.002736	0.012935				0.00592	0.00596	0.002381	0.011745
84	0.00649	0.007186	0.003053	0.012616				0.006408	0.006748	0.002374	0.011438
85	0.007095	0.007973	0.003007	0.012534				0.006934	0.007338	0.002362	0.011354
86	0.006605	0.007502	0.002578	0.012445				0.006669	0.00708	0.002145	0.011681
87	0.008146	0.009403	0.002828	0.012283				0.008046	0.008878	0.002619	0.011446
88	0.010227	0.012134	0.003395	0.01197				0.009655	0.011061	0.003432	0.010925
89	0.010787	0.0137	0.004171	0.011703				0.010127	0.012105	0.00364	0.010556
90	0.011219	0.015059	0.00469	0.011136				0.010262	0.013103	0.004087	0.010239
91	0.010833	0.014815	0.004993	0.010719				0.009984	0.013247	0.003905	0.010241
92	0.010735	0.014226	0.004916	0.010182				0.009702	0.013957	0.004057	0.009878
93	0.011563	0.015115	0.005281	0.010047				0.009854	0.013832	0.004316	0.010021
94	0.011802	0.015742	0.005409	0.010019				0.010289	0.013938	0.004732	0.009669
95	0.011134	0.015419	0.005079	0.009855				0.009668	0.012728	0.004789	0.009493
96	0.01019	0.014836	0.00488	0.009646				0.009142	0.012193	0.004836	0.009073
97	0.009047	0.013409	0.00465	0.009229				0.00798	0.01129	0.004596	0.008948
98	0.008391	0.012488	0.004817	0.008974	0			0.0073	0.010378	0.004223	0.009006	0
99	0.008528	0.012176	0.00475	0.008969	1.1e-05			0.00725	0.010013	0.003925	0.009015	0
100	0.008343	0.012362	0.004382	0.009252	0.000142	0		0.007613	0.009465	0.003556	0.008781	2.6e-05	0
101	0.008682	0.011547	0.003961	0.010301	-8.8e-05	-8e-06		0.008459	0.009248	0.002904	0.008527	0.00024	1.6e-05
102	0.009557	0.011289	0.004089	0.010508	0.000287	0.000444		0.008726	0.009509	0.003336	0.008574	0.000314	0.000658
103	0.010018	0.011236	0.0043	0.010793	0.00019	0.000363		0.009048	0.009828	0.003584	0.008642	0.000336	0.00076
104	0.011449	0.01204	0.004702	0.011344	0.000215	0.000392		0.010184	0.011346	0.004235	0.008862	0.000253	0.000393
105	0.01257	0.013316	0.005212	0.01195	9e-05	0.000144		0.011112	0.012562	0.004779	0.009128	0.000107	-5e-05
106	0.012352	0.013207	0.00521	0.011768	0.000289	0.00018		0.010956	0.012375	0.004721	0.009125	0.000337	-2e-06
107	0.011777	0.013539	0.00522	0.011232	0.000341	0.000256		0.010199	0.011488	0.004843	0.00929	0.000381	0.000164
108	0.01179	0.012859	0.005191	0.011295	0.000147	0.000578		0.010017	0.011207	0.004503	0.008711	0.000794	6.9e-05
109	0.012205	0.013508	0.005199	0.011503	-0.000198	0.000736		0.010154	0.011607	0.005078	0.008529	0.000498	-0.000569
110	0.012513	0.013858	0.005144	0.011541	-0.00021	0.000607		0.010444	0.012098	0.005203	0.008895	0.000489	-0.001003
111	0.011782	0.014309	0.005026	0.010914	-5.9e-05	0.000445		0.010005	0.01157	0.005161	0.009762	0.000521	-0.000766
112	0.011578	0.014666	0.005133	0.010373	0.00098	0.000492		0.009938	0.011366	0.004728	0.010027	0.001096	7.2e-05
113	0.011429	0.015244	0.00599	0.01026	0.002175	0.001397		0.010176	0.011291	0.004676	0.009732	0.002042	0.000936
114	0.012702	0.015856	0.006295	0.01062	0.003124	0.002317		0.01081	0.012088	0.005303	0.009615	0.00211	0.000662
115	0.012945	0.015316	0.006243	0.010704	0.00311	0.00304		0.011129	0.011822	0.00534	0.009459	0.002318	0.000513
116	0.012119	0.013777	0.00547	0.010425	0.002906	0.003303		0.009844	0.011003	0.005076	0.008444	0.00169	0.000829
117	0.010689	0.01214	0.005074	0.009989	0.00264	0.003493		0.008519	0.0094	0.004544	0.007686	0.002038	0.001123
118	0.009933	0.011537	0.004827	0.009514	0.002912	0.003541		0.007481	0.008342	0.004147	0.007336	0.001889	0.001544
119	0.008694	0.009774	0.003992	0.008828	0.004037	0.00382		0.006274	0.00554	0.003229	0.005652	0.002112	0.001739
120	0.007766	0.008508	0.003563	0.008116	0.005032	0.004368		0.005127	0.004737	0.002284	0.005243	0.002329	0.002061
121	0.007376	0.00768	0.003113	0.007722	0.005275	0.004689		0.004103	0.004351	0.001628	0.004161	0.002355	0.002154
122	0.00682	0.007089	0.002745	0.007164	0.004731	0.004818		0.00328	0.003827	0.001061	0.003575	0.001985	0.001549
123	0.006372	0.006473	0.00235	0.006856	0.004332	0.004203		0.002579	0.002901	0.00072	0.002658	0.00171	0.001077
124	0.00561	0.005923	0.002149	0.006897	0.003931	0.003555		0.002704	0.002691	0.000871	0.002922	0.001397	0.000556
125	0.004876	0.004435	0.001983	0.007975	0.004118	0.002181		0.002916	0.002495	0.001244	0.003993	0.001627	0.001008
126	0.005179	0.004371	0.001433	0.008029	0.003796	0.002498		0.003863	0.003566	0.001543	0.004212	0.001698	0.000938
127	0.005238	0.005318	0.001108	0.008119	0.002829	0.001564		0.00338	0.003733	0.001986	0.004519	0.001292	0.000749
128	0.005387	0.005616	0.00104	0.00814	0.0026	0.001305		0.003415	0.00376	0.00197	0.004532	0.001049	0.000381
129	0.004983	0.005697	0.001289	0.008323	0.002268	0.000761		0.003154	0.00386	0.002183	0.004868	0.000796	0.000691
130	0.004113	0.005124	0.001811	0.008859	0.002282	7.1e-05		0.003008	0.003657	0.001627	0.005289	1e-05	0.001154
131	0.004092	0.005486	0.001645	0.008128	0.00182	0.000545		0.003247	0.004002	0.00121	0.005577	0.000279	0.001538
132	0.003357	0.004945	0.001356	0.00611	0.001041	0.000426		0.002886	0.004246	0.001421	0.004704	0.000397	0.000755
133	0.002943	0.004666	0.00121	0.005027	0.000608	0.000233		0.002832	0.00431	0.001316	0.004531	0.000557	0.000852
134	0.002795	0.004559	0.001219	0.004738	0.000531	0.000126		0.002823	0.004452	0.001506	0.004181	0.000541	0.000744
135	0.002738	0.004554	0.001265	0.004559	0.000417	-0.000126		0.003088	0.004343	0.001292	0.004483	0.000412	0.00092
136	0.0033	0.005016	0.001923	0.005198	0.000776	-0.000627		0.003428	0.004311	0.001239	0.004495	0.000151	0.000462
137	0.003531	0.005082	0.001766	0.005257	0.000783	-0.001086		0.003044	0.003843	0.001049	0.004878	0.000269	0.000469
138	0.003506	0.007298	0.001883	0.004312	0.001743	-0.001763		0.001232	0.003161	0.000918	0.005104	0.00024	0.000332
139	0.005039	0.008228	0.001649	0.004646	0.001762	-0.001251		0.001627	0.003191	0.001274	0.005332	-0.000507	1.8e-05
140	0.00535	0.009683	0.002652	0.008131	-0.001377	0.001824		0.002206	0.00342	0.001114	0.006066	-0.004286	-7.1e-05
141	0.005807	0.005585	0.004657	0.007127	6.9e-05	0.003059		0.0032	0.004032	0.000973	0.006015	-0.002721	0.000792
142	0.005037	0.004248	0.005058	0.005069	-8.7e-05	0.002747		0.002442	0.003531	0.001031	0.005567	-0.00165	0.002223
143	0.005853	0.000821	0.003785	0.003473	0.004115	0.001798		0.002142	0.003521	0.000377	0.005672	-0.000395	0.001231
144	0.004101	0.001669	0.001889	0.004399	0.001451	0.002994		0.002205	0.003776	0.000825	0.004365	-0.001668	0.002017
145	0.004891	0.005802	0.000525	0.006756	-0.001537	0.003615		0.004044	0.004349	0.000403	0.004413	0.000507	0.00231
146	0.006518	0.008812	-0.000744	0.008464	-0.003955	0.002412		0.004646	0.006486	0.000483	0.00397	0.002138	0.001581
147	0.006862	0.007514	-0.000132	0.007169	-0.002155	0.001067		0.004229	0.004855	0.000429	0.003903	0.001842	-0.000437
148	0.006409	0.007053	0.000928	0.005273	0.000985	-0.000746		0.003501	0.004443	0.000534	0.003568	0.00087	-0.001404
149	0.004324	0.007604	0.002336	0.003912	0.00098	0.000409		0.003654	0.002975	0.001277	0.003351	-0.000155	-0.00114
150	0.004173	0.007671	0.002013	0.003004	-0.001026	-0.000778		0.003883	0.004715	0.001899	0.00303	-0.000387	-0.000901
151	0.004279	0.006418	0.003882	0.002496	-0.001664	0.003627		0.004505	0.005966	0.002176	0.0035	-0.000316	9.2e-05
152	0.006251	0.004769	0.001892	0.002205	-0.000547	0.003761		0.004438	0.006419	0.00195	0.003043	-0.000954	6.4e-05
153	0.006386	0.006112	0.002665	0.003441	0.000734	0.0042		0.005272	0.006615	0.00219	0.003341	-0.000438	0.000748
154	0.006849	0.006771	0.000578	0.00491	0.00068	0.001553		0.005756	0.00801	0.002363	0.003335	-0.000782	0.000336
155	0.007321	0.007346	0.003278	0.005375	0.002714	-0.001085		0.005136	0.009033	0.001903	0.004301	3.8e-05	0.000844
156	0.008778	0.006803	0.002792	0.005631	0.000387	-0.000897		0.004371	0.009537	0.001767	0.003939	0.001059	-0.000456
157	0.008387	0.008296	0.002875	0.003859	-0.000206	0.000298		0.004701	0.008716	0.002486	0.003714	0.000993	0.000231
158	0.007616	0.007553	0.000777	0.004268	-0.002485	0.000412		0.004678	0.007268	0.002272	0.003487	0.000549	0.000187
159	0.005682	0.006755	0.001289	0.002747	-0.000756	0.002365		0.004232	0.006118	0.002306	0.003085	-0.000896	0.000969
160	0.004703	0.005778	0.002621	0.004737	0.000201	0.002211		0.003479	0.005584	0.001463	0.003286	-7.3e-05	0.000505
161	0.003764	0.00474	0.004183	0.005863	0.00236	0.002338		0.003203	0.006178	0.001813	0.00334	0.000302	0.00021
162	0.003867	0.007049	0.003662	0.006823	0.00128	0.000477		0.003213	0.006348	0.001593	0.00347	0.001158	0.000259
163	0.002665	0.006597	0.001542	0.006594	0.001252	-0.001641		0.003208	0.00643	0.001405	0.003443	0.000233	0.000561
164	0.002947	0.010271	0.00143	0.005201	0.000355	-0.002298		0.003373	0.006535	0.001197	0.003363	0.000546	0.001828
165	0.00332	0.006139	0.001102	0.003441	0.000599	0.00119		0.003464	0.0042	0.001448	0.003192	-0.000443	0.000233
166	0.003916	0.005583	0.001294	0.004942	5e-05	0.000748		0.002828	0.00361	0.001506	0.00308	-0.000979	-0.000158
167	0.003389	0.006509	0.002768	0.005331	-0.001457	0.00078		0.002751	0.004218	0.001333	0.002433	-0.000882	-0.000407
168	0.003492	0.007024	0.001725	0.00606	-0.000527	-0.000453		0.00273	0.004386	0.001301	0.003009	-0.000671	-0.00047
169	0.003357	0.006622	0.001789	0.004144	0.000385	0.000255		0.00279	0.00442	0.001093	0.002771	0.000146	-0.000305
170	0.003374	0.005825	0.001541	0.003841	0.00041	0.000355		0.002793	0.004667	0.001197	0.002891	0.000111	-0.000229
171	0.003382	0.005743	0.001616	0.003707	0.000378	0.000487		0.002788	0.004713	0.001229	0.002876	0.000149	-0.000233
172	0.003549	0.005457	0.001719	0.004036	-0.000168	0.00065		0.002728	0.00525	0.001433	0.003167	-2.1e-05	-0.000235
173	0.003648	0.006579	0.002395	0.0046	-0.000754	0.000752		0.002669	0.005164	0.001356	0.003325	8e-05	-0.000402
174	0.003643	0.006753	0.002493	0.004357	-0.001182	7.8e-05		0.002887	0.005228	0.001195	0.003279	2.3e-05	-0.000388
175	0.003071	0.006412	0.00224	0.003684	-0.001536	0.000582		0.003349	0.005152	0.00103	0.003235	-0.000195	-0.000429
176	0.003096	0.006342	0.00196	0.003767	-0.001603	0.00081		0.003509	0.005225	0.001014	0.003014	-0.000371	-0.000513
177	0.00218	0.005263	0.001199	0.004029	-0.001069	0.003151		0.003272	0.004711	0.000969	0.00291	-0.001106	-0.00031
178	0.002886	0.005391	0.004671	0.001676	-0.004261	0.002025		0.005353	0.002938	0.000826	0.002721	0.000729	3.5e-05
179	0.001841	0.004228	0.006853	0.001043	-0.007051	0.002673		0.003659	0.003371	0.00164	0.003127	-0.00051	0.001022
180	0.00234	0.002584	0.006217	0.001151	-0.009017	-0.000816		0.003585	0.003639	0.001916	0.003498	0.000178	0.000955
181	0.003377	0.0024	0.004497	0.002253	-0.002024	0.000609		0.002766	0.003989	0.001407	0.003744	0.001102	0.000167
182	0.005082	0.004261	0.001195	0.00357	9.5e-05	0.002477		0.003414	0.004066	0.001025	0.003793	0.001094	-0.00022
183	0.005246	0.004564	0.001007	0.004021	0.000804	0.003934		0.003406	0.004281	0.000769	0.003675	0.001272	-0.000424
