# Supplementary material for: Observation of coordinated RNA folding events by systematic cotranscriptional RNA structure probing
Source: Nat Commun. 2023 Nov 29;14:7839. doi: 10.1038/s41467-023-43395-9 (PMC10687018; doi:10.1038/s41467-023-43395-9)
Supplement: Supplementary file 6 — Source Data [file 41467_2023_43395_MOESM6_ESM.zip › Source_Data/FigS23_Source_Data.xlsx]

## Sheet: b
Sample	Value
SC1, -ZMP	0.301628
SC1, +ZMP	0.759402
SC2, -ZMP	0.441631
SC2, +ZMP	0.56373
SC3, -ZMP	0.525288
SC3, +ZMP	0.714504
