# Supplementary material for: Observation of coordinated RNA folding events by systematic cotranscriptional RNA structure probing
Source: Nat Commun. 2023 Nov 29;14:7839. doi: 10.1038/s41467-023-43395-9 (PMC10687018; doi:10.1038/s41467-023-43395-9)
Supplement: Supplementary file 6 — Source Data [file 41467_2023_43395_MOESM6_ESM.zip › Source_Data/FigS09_Source_Data.xlsx]

## Sheet: a
transcript_length	TECprobe_ZTP_0mM_BzCN_cat_SM_20to173_nt16	TECprobe_ZTP_0mM_BzCN_cat_SM_20to173_nt17		TECprobe_ZTP_1mM_BzCN_cat_SM_20to173_nt16	TECprobe_ZTP_1mM_BzCN_cat_SM_20to173_nt17			transcript_length	CoTxnSHAPEseq_ZTP_0mM_20to173_nt15	CoTxnSHAPEseq_ZTP_0mM_20to173_nt16		CoTxnSHAPEseq_ZTP_1mM_20to173_nt15	CoTxnSHAPEseq_ZTP_1mM_20to173_nt16
20	0.000759	0.001826		0.000614	0.001387			20	0	0		0	0
21	0.000346	0.002687		0.00034	0.001831			21	0	0		0	0
22	0.000294	0.002938		0.000236	0.00206			22	0	0		0	0
23	0.000209	0.002508		0.000244	0.001863			23	0.115961	0.252085		0.118477	0.31359
24	0.000262	0.002059		0.000287	0.001642			24	0.231904	0.671237		0.579223	0.333409
25	0.000187	0.00177		0.000383	0.001394			25	0.0187691	0.382998		0.0505289	0.15054
26	0.000359	0.001277		0.000513	0.000773			26	0.2213	0.173649		0.0641645	0.19336
27	0.000687	0.000954		0.000651	0.000696			27	0.133072	0.320467		0.0899432	0.189845
28	0.000808	0.000953		0.000713	0.000704			28	0.245482	0.287297		0.353622	0.157662
29	0.001716	0.000982		0.00139	0.000834			29	0.296267	0.338563		0.697001	0.289543
30	0.002078	0.001039		0.001667	0.00091			30	0.542327	0.503754		0.706566	0.473232
31	0.002124	0.001087		0.001678	0.000901			31	0.961257	0.587004		1.10407	0.461188
32	0.002628	0.001307		0.002131	0.001114			32	1.21616	0.964638		1.49917	0.992579
33	0.005951	0.002888		0.004825	0.002178			33	1.30275	1.01464		1.34171	1.02594
34	0.007542	0.003264		0.00616	0.002771			34	1.61791	1.21824		1.82432	1.26966
35	0.01226	0.005455		0.010186	0.004528			35	1.51562	1.15098		1.71434	1.09589
36	0.014237	0.006068		0.012028	0.005153			36	1.6831	1.33846		1.64359	1.14917
37	0.015205	0.006861		0.012877	0.005591			37	1.77657	1.50405		1.82178	1.31517
38	0.015819	0.007861		0.013514	0.006589			38	1.70638	1.31428		1.8598	1.10921
39	0.016861	0.008748		0.014777	0.007375			39	1.90033	1.30768		1.84033	1.23037
40	0.01732	0.008898		0.015236	0.007818			40	1.82934	1.52308		1.68095	1.43776
41	0.016736	0.008958		0.0149	0.007327			41	1.73226	1.46537		1.72282	1.35511
42	0.016006	0.009477		0.014384	0.007641			42	1.77203	1.55649		1.82898	1.48096
43	0.016753	0.009443		0.014158	0.007691			43	1.48684	1.73188		1.4261	1.77811
44	0.017549	0.009517		0.013729	0.008305			44	1.49996	1.59983		1.48811	1.47214
45	0.017921	0.009524		0.013815	0.008455			45	1.60951	1.75052		1.72495	1.51234
46	0.01755	0.00985		0.013693	0.009006			46	1.5658	1.81375		1.70085	1.61629
47	0.016772	0.010116		0.013982	0.009192			47	1.82983	2.05097		1.84941	1.59469
48	0.017063	0.010444		0.015242	0.009038			48	1.82513	1.90492		1.76502	1.88203
49	0.017088	0.010676		0.015382	0.008921			49	2.25981	2.32174		2.26688	2.21505
50	0.017411	0.010631		0.015378	0.00885			50	1.70929	1.96794		1.62542	1.97839
51	0.016782	0.010503		0.012651	0.008935			51	1.73423	1.96094		1.71854	1.32663
52	0.016619	0.010331		0.012699	0.008815			52	1.67433	1.95144		1.53199	1.86535
53	0.014716	0.010082		0.012069	0.008714			53	1.57347	2.22327		1.47211	2.15671
54	0.014327	0.00851		0.013138	0.008542			54	1.62079	1.50521		1.72038	1.22897
55	0.014354	0.008394		0.013046	0.008678			55	1.97129	2.04685		1.87235	1.70744
56	0.015499	0.008806		0.014826	0.009077			56	1.90287	1.58958		1.82593	1.58182
57	0.016295	0.009027		0.015864	0.009287			57	1.83184	2.00546		1.8205	1.93944
58	0.016568	0.009154		0.01638	0.009325			58	1.83211	2.01278		1.7398	1.74195
59	0.016443	0.008655		0.015694	0.008885			59	1.79136	2.1897		1.43354	2.54389
60	0.014441	0.008547		0.014043	0.008431			60	1.41121	2.24811		1.89329	2.164
61	0.013853	0.008438		0.013763	0.008281			61	1.79371	1.91887		1.72117	2.04052
62	0.013395	0.008818		0.013338	0.008004			62	1.93486	2.13251		1.88191	2.08884
63	0.013219	0.009274		0.013017	0.007804			63	1.86189	1.7264		1.62454	1.45996
64	0.013704	0.009229		0.012773	0.007906			64	2.0428	2.16606		1.91115	2.14053
65	0.013365	0.008489		0.012662	0.00766			65	1.89517	2.19083		1.90289	2.13429
66	0.012952	0.007656		0.0125	0.007173			66	2.14652	2.54971		2.08761	2.27605
67	0.012134	0.007507		0.012309	0.006768			67	1.814	2.20757		1.59616	2.41503
68	0.011773	0.006915		0.011572	0.00632			68	1.69067	2.10218		1.51137	1.5643
69	0.011375	0.006727		0.010911	0.006091			69	1.72279	1.73431		1.58858	1.76165
70	0.011309	0.006238		0.01045	0.0056			70	1.39315	1.48958		1.22678	1.22324
71	0.009571	0.005027		0.008417	0.004341			71	1.55869	1.54219		1.40153	1.21449
72	0.008982	0.004704		0.008014	0.00406			72	0.88484	1.07518		0.737666	0.744684
73	0.007788	0.004273		0.006073	0.004157			73	0.921533	1.06151		0.934237	0.756697
74	0.007935	0.004609		0.006854	0.00436			74	1.27706	1.33867		1.26474	0.722064
75	0.006851	0.003955		0.006763	0.004737			75	1.16408	1.22288		1.04269	1.01136
76	0.005607	0.003372		0.006913	0.004157			76	1.01397	1.19087		0.898771	1.0616
77	0.004323	0.002813		0.005694	0.003353			77	0.648571	0.925074		0.857482	0.610899
78	0.003606	0.00229		0.003783	0.001891			78	0.697657	0.859752		0.702752	0.737096
79	0.003974	0.00226		0.002984	0.001817			79	0.46456	0.566616		0.496734	0.144206
80	0.002226	0.000778		0.001736	0.001742			80	0.5202	0.413021		0.647799	0.418959
81	0.001892	0.000961		0.001662	0.001716			81	0.485217	0.538462		0.571922	0.425157
82	0.001219	0.000798		0.00163	0.001168			82	0.5049	0.441638		0.62142	0.394399
83	0.001222	0.001134		0.001724	0.000972			83	0.536044	0.386352		0.568622	0.5427
84	0.000736	0.000988		0.00189	0.00096			84	0.643695	0.605413		0.694638	0.564291
85	0.001158	0.001065		0.002034	0.001056			85	0.491235	0.665666		0.588686	0.313887
86	0.001322	0.000772		0.00201	0.000961			86	0	23.9964		0	0
87	0.001888	0.000579		0.0014	0.00097			87	0.686184	0.432361		0.620734	0.744726
88	0.001938	0.000802		0.001237	0.00108			88	0.694614	0.543491		0.759866	1.21117
89	0.002274	0.001655		0.001442	0.001214			89	0.625132	0.473295		0.585583	1.21583
90	0.00241	0.002231		0.002852	0.001305			90	0.661219	0.779538		0.912221	0.840073
91	0.002723	0.00197		0.002105	0.001232			91	0.660667	0.969683		1.07658	1.05418
92	0.002806	0.001573		0.001549	0.00172			92	0.704722	0.518753		0.739922	0.152979
93	0.00229	0.001448		0.002136	0.001341			93	0.501924	0.40437		1.22484	0
94	0.001888	0.001348		0.002202	0.001299			94	0.720658	0.840835		0.80852	0.709873
95	0.001928	0.001417		0.002028	0.00123			95	0.572619	0.633495		0.734965	0.55203
96	0.002006	0.001241		0.00158	0.001202			96	0.581566	0.446465		0.595826	0.508205
97	0.002052	0.00112		0.001591	0.001102			97	0.626197	0.41997		0.592922	0.508506
98	0.00227	0.000826		0.001804	0.000981			98	0.863426	0.872593		1.00751	0
99	0.000765	0.000935		0.001895	0.000793			99	0.687183	0.960975		0.513403	0.0131857
100	0.000627	0.001401		0.000998	0.001099			100	0.690192	0.574951		0.828615	0.124123
101	0.000801	0.002024		0.001362	0.000819			101	0.583171	0.480643		0.608797	0.0977126
102	0.00179	0.001866		0.001653	0.000646			102	0.576888	0.561281		0.597641	0.532376
103	0.001491	0.001947		0.001994	0.000877			103	0.503521	0.480797		0.896052	0.898592
104	0.001134	0.001026		0.001737	0.000554			104	0.641842	0.762866		0.572316	2.05621
105	0.001171	0.000999		0.001336	0.000611			105	0.537561	0.43966		0.715647	0.843936
106	0.00164	0.000828		0.001309	0.000503			106	0.573391	0.478256		0.461886	0.473308
107	0.002097	0.000674		0.001186	0.000591			107	0.476711	0.156247		0.427183	0.599655
108	0.002103	0.000581		0.001675	0.000315			108	0	43.7055		-1	-1
109	0.000988	0.000557		0.001698	5.6e-05			109	0.36997	0.446487		0.506323	0.608209
110	0.001207	0.000561		0.00136	0.000118			110	0.343672	0.259692		0.401855	0.0772906
111	0.001324	0.000511		0.001097	0.00027			111	0.43956	0.476679		0.563546	0.0884919
112	0.002403	0.000356		0.00085	0.000552			112	0.675832	0		0.887203	0.128337
113	0.001524	0.000715		0.001544	0.001005			113	0.489253	0.33927		1.00791	0.681694
114	0.001473	0.000786		0.001388	0.001015			114	0.587415	0.467532		0.968028	0.536406
115	0.001329	0.00061		0.00162	0.00131			115	0.843854	0.361186		0.806137	0
116	0.001548	0.000793		0.001738	0.001065			116	0.694272	0.676854		0.877319	0.214205
117	0.001467	0.001009		0.001543	0.000995			117	0.516598	0.165738		0.495341	0.427193
118	0.001378	0.001223		0.001564	0.00039			118	0.385756	0.438877		0.716917	0.243083
119	0.001399	0.000718		0.00096	0.000476			119	0.528957	0.562239		0.596885	0
120	0.001314	0.000507		0.000775	0.000402			120	0.462562	0.457454		0.494642	0
121	0.001275	0.000439		0.000578	0.000444			121	0.495615	0.410279		0.432282	0
122	0.001079	0.000381		0.000505	0.000406			122	1.22406	0.74606		0.662077	0.0773743
123	-0.000989	-0.000466		0.001088	0.001102			123	0.314129	0.210885		1.02071	0
124	0.0017	-4.3e-05		0.001431	0.00073			124	0.503349	0.761429		0.47803	0.374679
125	0.002518	0.000974		0.001038	0.0006			125	0.544819	0.21321		0.280091	0.477384
126	0.002754	0.001529		0.000342	0.000408			126	0.509891	0.745103		0.662171	0
127	0.001402	0.001481		0.000902	0.000497			127	0.532226	0.727667		0.320641	0.0214926
128	0.001432	0.000565		0.000762	0.000629			128	0.644001	0.178594		0.162754	0
129	0.00108	-0.000145		0.001487	0.000756			129	0.383713	0.867189		0.956141	0
130	0.001235	-0.000262		0.001136	0.000668			130	0.484198	0.601703		0.713902	1.16639
131	0.000878	-0.000209		0.001558	0.000537
132	0.000967	0.000906		0.002803	-0.00119
133	-0.000306	0.001891		0.001682	-0.000849
134	0.003715	2e-05		0.003072	0.005601
135	0.00218	7.9e-05		0.005299	0.005125
136	0.00828	-0.007741		0.004154	0.004085
137	0.001907	-0.006617		0.001964	0.002845
138	0.002338	-0.004184		0.000652	0.004539
139	0.002152	0.000357		0.000348	0.003873
140	0.004803	0.000465		-0.001587	0.002461
141	0.002928	-0.000724		-0.000336	0.000605
142	0.00196	0.000225		0.000925	0.000313
143	0.000822	0.000901		0.001811	0.000255
144	-0.000367	0.00144		0.002393	0.000169
145	3.8e-05	0.002477		0.001681	7.5e-05
146	0.001685	0.000881		0.000796	0.000389
147	0.002797	0.002265		-0.000984	0.00029
148	0.001112	0.001036		-0.001607	0.000939
149	-0.001484	0.001041		-0.003316	0.00131
150	-0.002737	0.000265		-0.003261	0.002307
151	-0.002311	0.000119		-0.003686	0.002415
152	-0.001037	0.000296		-0.00135	0.00208
153	0.000148	0.001035		0.001658	0.00257
154	-0.001728	0.00085		0.005233	0.002172
155	0.000952	0.000593		0.005104	0.001913
156	0.005143	-0.001534		-0.000278	0.000654
157	0.003288	0.001585		0.001066	0.000354
158	0.00268	0.002425		0.000117	0.00089
159	0.001582	0.001306		0.00101	0.000386
160	0.001047	0.001192		0.00052	0.000363
161	0.001297	0.00107		0.000698	0.000297
162	0.000703	0.000895		0.000848	0.000333
163	0.00143	0.000532		0.002164	0.000428
164	0.001177	0.001011		0.001266	0.000334
165	0.002138	0.001413		0.000813	4.4e-05
166	0.002165	0.00159		0.000413	-7.5e-05
167	0.003156	0.000632		0.000252	-0.00063
168	0.005473	0.000211		-0.000751	0.000815
169	0.002073	0.000952		-0.000367	0.001891
170	0.000917	0.000257		-0.001001	0.003933
171	-0.000133	0.009716		0.002004	0.002636
172	0.002625	0.002379		0.001349	0.000641
173	0.002508	0.002566		0.001435	0.000189

## Sheet: b
transcript_length	TECprobe_ZTP_0mM_BzCN_cat_SM_20to173_nt44	TECprobe_ZTP_0mM_BzCN_cat_SM_20to173_nt45	TECprobe_ZTP_0mM_BzCN_cat_SM_20to173_nt46	TECprobe_ZTP_0mM_BzCN_cat_SM_20to173_nt47	TECprobe_ZTP_0mM_BzCN_cat_SM_20to173_nt49	TECprobe_ZTP_0mM_BzCN_cat_SM_20to173_nt50		TECprobe_ZTP_1mM_BzCN_cat_SM_20to173_nt44	TECprobe_ZTP_1mM_BzCN_cat_SM_20to173_nt45	TECprobe_ZTP_1mM_BzCN_cat_SM_20to173_nt46	TECprobe_ZTP_1mM_BzCN_cat_SM_20to173_nt47	TECprobe_ZTP_1mM_BzCN_cat_SM_20to173_nt49	TECprobe_ZTP_1mM_BzCN_cat_SM_20to173_nt50			transcript_length	CoTxnSHAPEseq_ZTP_0mM_20to173_nt44	CoTxnSHAPEseq_ZTP_0mM_20to173_nt45	CoTxnSHAPEseq_ZTP_0mM_20to173_nt46	CoTxnSHAPEseq_ZTP_0mM_20to173_nt47	CoTxnSHAPEseq_ZTP_0mM_20to173_nt49	CoTxnSHAPEseq_ZTP_0mM_20to173_nt50		CoTxnSHAPEseq_ZTP_1mM_20to173_nt44	CoTxnSHAPEseq_ZTP_1mM_20to173_nt45	CoTxnSHAPEseq_ZTP_1mM_20to173_nt46	CoTxnSHAPEseq_ZTP_1mM_20to173_nt47	CoTxnSHAPEseq_ZTP_1mM_20to173_nt49	CoTxnSHAPEseq_ZTP_1mM_20to173_nt50
20																20
21																21
22																22
23																23
24																24
25																25
26																26
27																27
28																28
29																29
30																30
31																31
32																32
33																33
34																34
35																35
36																36
37																37
38																38
39																39
40																40
41																41
42																42
43																43
44	0							0								44	0							0
45	-4.5e-05	0						-3.7e-05	0							45	0	0						0	0
46	0.000371	9e-06	0					-0.000131	1.2e-05	0						46	0	0	0					0	0	0
47	0.000566	-0.000214	7e-05	0				-5.1e-05	-0.000162	5.2e-05	0					47	0	0	0	0				0	0	0	0
48	0.00092	-0.000334	0.00082	-4.2e-05				0.000605	-0.000229	0.000568	-6e-06					48	0	0	0	0				0	0	0	0
49	0.000787	-0.000196	0.00072	0.000115	0			0.000836	-0.000418	0.000563	8.9e-05	0				49	0	0	0	0	0			0	0	0	0	0
50	0.001324	7.4e-05	0.001245	0.000134	4e-06	0		0.001067	0.00037	0.000612	-0.000136	6.2e-05	0			50	0.00945183	1.32915	0.0437285	0.114002	0	0		0.011889	2.00737	0.137557	0.356149	0	0
51	0.001934	0.000878	0.001504	0.000189	0.001012	-1.1e-05		0.000876	0.000629	0.000287	6.9e-05	-0.000291	1.3e-05			51	0.00490045	0.0458342	0.00207845	0.00500958	0	0		0.00449429	0.0471772	0	0.00884475	0	0
52	0.00302	0.000903	0.001599	0.000465	0.000828	-0.000378		0.000294	0.000206	0.000157	-3.3e-05	-0.000348	-0.000171			52	0.0421025	0.0722364	0.0939455	0.0154988	0	0		0.0240697	0.0805388	0.0365921	0.0138466	0	0
53	0.002476	0.001574	0.001313	-0.000225	-0.000147	0.000596		-0.001582	-0.000391	0.000361	0.000485	-0.000443	0.000816			53	0.0457759	0.0817372	0.116459	0.0402478	0	0		0.029236	0.0510041	0.0986748	0.018905	0	0
54	0.001087	-0.000149	0.000971	-0.000598	-0.000521	0.002553		-0.00011	-0.000143	0.000276	0.000402	-0.00076	0.002896			54	0	0.0438255	0.0205365	0.0046226	0	0		0.00389191	0.0418242	0.0344753	0.00873823	0	0
55	0.001121	-0.00024	0.001252	-0.000945	-0.000394	0.002842		0.000249	0.000296	0.000147	0.000659	-0.00054	0.003079			55	0.0312659	0.0699225	0.0273792	0.00459308	0	0		0.0329779	0.0808659	0.0286745	0.0100023	0	0
56	0.001387	-0.001118	0.000785	-0.000818	-0.000622	0.002187		0.000373	0.000385	-0.00021	0.001018	-0.000692	0.002529			56	0.0887058	0.0941943	0.0156936	0.029022	0.333452	0.0304769		0.056511	0.0619904	0.000771325	0	0.437228	0.00439885
57	0.000966	-0.000668	5.8e-05	-0.001679	-0.000795	0.001097		0.00035	0.000814	0.000268	0.00123	-0.000421	0.001676			57	0.0361522	0.106955	0.035167	0.0310938	0.131998	0.0252229		0.0371883	0.107051	0.0259251	0.0259933	0.111657	0.0319273
58	0.00088	-0.000661	-7e-05	-0.001936	-0.000951	0.001066		0.000384	0.000715	0.000421	0.000979	-0.000559	0.00155			58	0.0965394	0.177809	0.0284852	0.0485161	0.127921	0.00662448		0.0461032	0.148232	0.020542	0.0532414	0.153472	0.0395152
59	0.000212	0.001295	-0.000391	-0.003145	-0.000793	0.000634		0.000954	0.001084	0.001455	0.000667	-0.000586	0.001025			59	0.0112325	0.202051	0.0361418	0.0453175	0.124615	0		0.0454215	0.140078	0.052097	0.0674861	0.146706	0.00769381
60	0.002373	0.002163	0.000895	-0.001501	-0.00036	0.000327		0.000873	0.002227	0.000911	0.000165	-0.001274	0			60	0.098451	0.326531	0.126735	0.0310645	0.333274	0.0109251		0.18239	0.416371	0.127814	0.117003	0.110325	0.021068
61	0.0023	0.002557	0.000775	-0.000771	-0.000221	0.000382		0.00094	0.002938	0.001169	0.00042	-0.000539	0.000248			61	0.140069	0.507506	0.194681	0.16306	0.308634	0.00648415		0.12855	0.464845	0.151468	0.155418	0.207099	0.000363169
62	0.003028	0.00294	0.001141	0.000209	0.000275	0.00074		0.001218	0.003554	0.001642	0.001311	0.000216	0.000226			62	0.147344	0.741005	0.365863	0.520888	0.970355	0.0569367		0.118022	0.628188	0.312555	0.384701	0.83966	0.0381033
63	0.002832	0.004053	0.002111	0.000852	0.001657	0.002021		0.001936	0.004698	0.00203	0.001375	0.00208	0.001701			63	0.164116	0.673296	0.337669	0.341514	0.624358	0.0210018		0.123977	0.694518	0.256973	0.331601	0.550149	0.017894
64	0.003167	0.004137	0.002414	0.00104	0.00192	0.002246		0.002199	0.004546	0.001917	0.00131	0.002186	0.001821			64	0.151277	0.866125	0.463588	0.507814	1.09723	0.0537036		0.138958	0.772378	0.403323	0.42384	0.966689	0.0375104
65	0.002253	0.004387	0.002219	0.001759	0.002533	0.002596		0.00206	0.004304	0.001869	0.001924	0.003086	0.002899			65	0.105753	0.663469	0.293713	0.384062	0.523591	0.0242457		0.0894021	0.495249	0.288024	0.36745	0.589461	0.0117694
66	0.003026	0.004899	0.001647	0.002511	0.003398	0.003379		0.002315	0.004548	0.002195	0.00316	0.003966	0.003794			66	0.126566	0.468775	0.219855	0.309481	0.668439	0.0329795		0.113651	0.432806	0.199562	0.27866	0.61004	0.0424638
67	0.003026	0.005055	0.00198	0.002614	0.004113	0.004145		0.002019	0.004487	0.002341	0.003648	0.004557	0.00428			67	0.1649	0.604361	0.316908	0.56664	0.608169	0.0747926		0.129238	0.549698	0.308608	0.46218	0.917479	0.0678986
68	0.003424	0.005196	0.002438	0.002881	0.005662	0.006351		0.002293	0.005106	0.00235	0.003419	0.00557	0.005388			68	0.149984	0.807219	0.431794	0.504089	0.980322	0.0952084		0.16429	0.783853	0.413048	0.425939	0.799274	0.106201
69	0.002755	0.005047	0.002816	0.003092	0.006169	0.006861		0.002044	0.004965	0.002341	0.003497	0.005985	0.005439			69	0.115217	0.694959	0.394698	0.505132	0.926174	0.069092		0.102627	0.617053	0.362298	0.462362	0.834491	0.0521183
70	0.002645	0.004803	0.002419	0.003375	0.006336	0.006786		0.002381	0.005172	0.002452	0.003239	0.006042	0.00584			70	0.0792288	0.507288	0.305766	0.434794	0.540836	0.0949205		0.116753	0.363378	0.36537	0.343652	0.61238	0.0917978
71	0.002677	0.004725	0.001964	0.00308	0.005465	0.004873		0.002285	0.00491	0.002439	0.00319	0.005165	0.004907			71	0.204849	0.623577	0.389081	0.528513	0.873233	0.0550557		0.189574	0.595076	0.432594	0.493417	0.795919	0.0698165
72	0.002979	0.003747	0.001601	0.002827	0.004854	0.004658		0.002898	0.004604	0.002022	0.002758	0.004955	0.004703			72	0.126425	0.302374	0.264558	0.362169	0.293895	0.0468808		0.120173	0.402836	0.322461	0.372331	0.37649	0.0630262
73	0.002403	0.002592	0.000765	0.002371	0.003677	0.003766		0.002852	0.004488	0.001918	0.0022	0.00374	0.003574			73	0.11505	0.470169	0.341941	0.467024	0.354581	0.0585692		0.123421	0.507892	0.31694	0.365369	0.608568	0.0623939
74	0.002823	0.002416	0.000844	0.002626	0.002901	0.003727		0.002731	0.004076	0.001872	0.001817	0.003936	0.003719			74	0.0961301	0.584549	0.348637	0.596572	0.549034	0.0545533		0.190413	0.569977	0.274831	0.438747	0.521193	0.0483247
75	0.002095	0.002493	0.001012	0.002844	0.002102	0.003454		0.001663	0.003613	0.002064	0.0015	0.003147	0.003556			75	0.106663	0.500489	0.324943	0.373465	0.381388	0.045725		0.111883	0.525709	0.289786	0.398671	0.411205	0.0600394
76	0.001563	0.002305	0.000892	0.002709	0.001816	0.003368		0.001577	0.00307	0.001303	0.001636	0.002656	0.003243			76	0.153897	0.449925	0.249312	0.4488	0.574467	0.0515104		0.204582	0.629458	0.318036	0.41158	0.528543	0.0490567
77	0.000998	0.001513	0.000774	0.002084	0.001802	0.002959		0.001243	0.001907	0.000984	0.001986	0.002055	0.003058			77	0.224291	0.4374	0.286962	0.445096	0.36255	0.0454489		0.219382	0.431014	0.336265	0.428729	0.507922	0.0434647
78	0.001177	0.000541	0.000338	0.001425	0.001542	0.002471		0.000948	0.00136	0.0002	0.002281	0.001391	0.00245			78	0.221258	0.410941	0.28728	0.413346	0.402987	0.0274359		0.249455	0.500743	0.258747	0.426956	0.386788	0.0235405
79	0.002271	0.000864	0.000552	0.0011	0.000888	0.002103		0.000673	0.000989	0.000527	0.001798	0.001789	0.002614			79	0.24646	0.371813	0.213347	0.520768	0.16184	0.0334602		0.285613	0.439506	0.246029	0.537858	0.104334	0.0758894
80	0.00189	0.000584	0.00093	0.000625	0.000529	0.001847		0.00047	0.001722	0.000391	0.001415	0.001695	0.001966			80	0.221457	0.379748	0.273042	0.498627	0.0139623	0.00714983		0.232949	0.378752	0.289016	0.532448	0.0592236	0.0358579
81	0.00182	0.000875	0.000747	0.000272	0.000931	0.001161		0.001301	0.000335	-0.00015	0.000895	0.001924	0.0017			81	0.154626	0.298443	0.185526	0.333662	0	0.0228927		0.195587	0.365485	0.275046	0.381865	0.0571899	0.0522375
82	0.001398	-0.000137	0.001083	0.001021	0.00079	0.001347		0.001208	0.000709	0.000326	0.001022	0.001161	0.001086			82	0.155067	0.323675	0.281709	0.438752	0	0.0301618		0.199258	0.341535	0.258612	0.407235	0.0724937	0.0587274
83	0.001113	0.000271	0.000298	0.001288	0.000293	0.001048		0.001233	0.000366	0.000351	0.00136	0.000657	0.000958			83	0.141369	0.288514	0.197558	0.340918	0	0.015076		0.18105	0.358073	0.223905	0.343373	0	0.029321
84	0.001237	0.000714	0.000652	0.001257	5.8e-05	0.001225		0.001104	0.000414	0.00075	0.00143	0.000635	0.000806			84	0.175072	0.300605	0.213887	0.355774	0	0.0278079		0.20477	0.310136	0.235051	0.332485	0	0
85	0.001048	0.001047	6.4e-05	0.000626	6.4e-05	0.000878		0.001034	0.000496	0.000965	0.001484	0.000294	0.001012			85	0.221899	0.231547	0.256623	0.255569	0	0		0.222857	0.277517	0.260497	0.334694	0	0.0773724
86	0.001293	0.001131	0.000248	0.000614	0.000262	0.000629		0.001173	0.000775	0.001174	0.001491	-3.6e-05	0.001071			86	0	0	0	0	0.441968	0		0	0	0	0	2.15151	0
87	0.000977	0.000573	-0.000231	0.000777	0.00027	0.000422		0.001137	0.001459	0.00097	0.00123	-0.000377	0.001115			87	0.298749	0.2159	0.256068	0.377582	0	0.092455		0.317887	0.383593	0.096411	0.316949	0	0.0634105
88	0.001217	0.00094	0.000615	0.001494	0.000452	0.000541		0.000965	0.001373	0.000655	0.001353	-3.9e-05	0.000613			88	0.205722	0.333505	0.282366	0.499582	0	0.0697487		0.268914	0.278546	0.228432	0.476103	0	0.104475
89	0.000917	0.000559	0.000273	0.00127	0.000168	0.000942		0.000482	0.00114	0.001088	0.000876	0.000187	0.000367			89	0.291429	0.398211	0.211208	0.589953	0	0.020292		0.29436	0.505898	0.187668	0.600929	0	0.0509433
90	0.000915	0.000925	0.000602	0.000956	0.000116	0.00093		0.000415	0.000637	0.001845	0.001395	0.000271	0.000125			90	0.233523	0.427193	0.222322	0.572469	0.0491108	0.0449711		0.347544	0.448987	0.293654	0.477624	0	0.121395
91	0.001064	0.001291	0.000353	0.00077	0.00048	0.000829		0.000142	0.001245	0.002046	0.001224	0.000294	0.000761			91	0.200254	0.70259	0.590057	0.832022	0.30777	0.0913377		0.471654	0.489698	0.484908	0.478064	0	0.266735
92	0.000619	0.001623	0.000736	0.000977	0.001409	0.000896		-0.000422	0.001588	0.001658	0.001506	0.000807	0.001454			92	0.355612	0.352287	0.487093	0.656974	0.177157	0.0932115		0.386463	0.502895	0.423837	0.586631	0.451592	0.201337
93	0.000653	0.00104	0.001031	0.00095	0.001316	0.001033		0.000475	0.000934	0.000461	0.000932	0.000798	0.001436			93	0.19008	0.459034	0.646287	0.499773	0	0.160838		0.474047	0.683093	0.544765	0.688022	0	0.16531
94	0.000417	0.000878	0.001019	0.000994	0.000954	0.000948		0.000374	0.000929	0.000588	0.00102	0.000836	0.00134			94	0.337205	0.553117	0.545123	0.645506	0.083757	0.0659242		0.308386	0.615091	0.47048	0.569874	0.0420776	0.193146
95	0.000764	0.000916	0.001123	0.001031	0.000854	0.000816		0.00064	0.000935	0.000865	0.000919	0.000697	0.001269			95	0.285767	0.595082	0.477934	0.729912	0.00251778	0.072913		0.369181	0.600866	0.532869	0.651629	0	0.132203
96	0.000931	0.000773	0.000789	0.001285	0.00054	0.000673		0.000641	0.001122	0.001155	0.001091	0.000546	0.001227			96	0.269042	0.726113	0.541543	0.679452	0	0.0852736		0.340115	0.646847	0.56126	0.595886	0	0.164483
97	0.001155	0.000622	0.000864	0.001164	0.000688	0.00071		0.00098	0.001278	0.000917	0.001145	0.000431	0.001192			97	0.352018	0.544862	0.50125	0.895762	0.00132485	0.09845		0.431134	0.730724	0.446875	0.7221	0	0.129203
98	0.001002	0.000606	0.000722	0.00102	0.000583	0.000831		0.000728	0.001607	0.000439	0.001496	0.00032	0.001048			98	0.117675	0.661485	0.409269	0.617364	0.284841	0.0509904		0.255846	0.364479	0.856278	0.368281	0	0.221483
99	0.000826	0.000963	0.001802	0.000336	0.000551	0.001172		0.000251	0.002433	0.000151	0.001387	0.000415	0.001302			99	0.360367	0.806561	0.502323	0.985683	0.603102	0.101897		0.378154	0.823925	0.612964	1.10402	0.243891	0
100	7.2e-05	0.000523	0.001948	0.001334	0.000237	0.001219		6e-06	0.001688	0.000641	0.000439	0.000229	0.001163			100	0.393957	0.680508	0.537928	0.718745	0	0.0900592		0.405782	0.837113	0.654191	0.941543	0	0.216683
101	0.000687	0.000269	0.002006	0.00138	0.000476	0.000741		0.000779	0.001784	0.000896	0.000113	0.000651	0.001364			101	0.403451	0.692132	0.877587	0.905172	0	0.109248		0.226658	0.853299	0.790284	0.872659	0	0.149003
102	0.000447	0.000112	0.002006	0.001422	0.000928	0.00039		0.000396	0.000992	0.00137	0.000145	0.000367	0.001026			102	0.254472	0.722026	0.575608	0.883838	0.0527681	0.0871945		0.35388	0.902642	0.571328	0.88801	0	0.185061
103	0.001599	-0.000328	0.002011	0.001494	0.000963	0.000134		0.000279	0.000745	0.001026	0.001174	0.000529	0.00081			103	0.353539	0.833651	0.634767	0.975748	0.223021	0.0680599		0.334934	0.810342	0.886353	0.987584	0.0177123	0.137191
104	0.002113	0.000303	0.00099	0.001914	-5.1e-05	0.000459		-9.9e-05	0.000905	0.001016	0.000771	6.7e-05	0.000448			104	0.398748	0.859151	0.804399	0.895243	0.0117479	0.0958178		0.383792	0.876259	0.71646	0.805409	0	0.271983
105	0.002035	-9.5e-05	0.000769	0.001704	1e-05	0.000413		0.000351	0.001147	0.000926	0.000665	0.000282	0.000203			105	0.495317	1.19844	1.08786	1.11734	0	0.096141		0.56945	1.11646	0.892335	1.04351	0	0.21586
106	0.00147	0.000308	0.000587	0.00137	4.4e-05	0.000382		0.000399	0.001699	0.000989	0.00063	0.000478	0.000131			106	0.486657	1.20906	1.10596	1.27154	0	0.0498948		0.472113	1.27639	0.854431	1.2075	0	0.12178
107	0.000511	1e-06	0.000719	0.000905	0.00042	0.000213		0.000521	0.001975	0.00076	0.000679	0.000765	8.1e-05			107	0.551457	1.18339	1.24767	1.13788	0	0.124343		0.485381	1.23858	0.803732	1.01758	0	0.0617657
108	0.000124	0.001016	0.000889	0.000821	0.000492	0.000167		0.000491	0.002003	0.000299	0.001154	0.000664	0.000389			108	0	0	0	0	0	0		-1	-1	-1	-1	-1	-1
109	0.001414	0.000903	0.001222	0.000771	0.000513	-0.000229		0.000917	0.001333	0.000237	0.000745	4.9e-05	0.000479			109	0.435633	0.988062	1.11987	1.23742	0.130423	0.141691		0.453434	1.07685	1.00085	0.911922	0	0.304603
110	0.001349	0.001355	0.000779	0.000716	0.000557	-4.3e-05		0.000866	0.001354	0.000524	0.000972	0.000149	0.000278			110	0.549174	1.45191	1.10823	1.48099	0	0.0507558		0.668103	1.3385	1.12902	1.17708	0	0.197793
111	0.001506	0.001382	0.00045	0.000514	0.000419	-4.4e-05		0.000691	0.001439	0.001195	0.000973	-2.8e-05	2.9e-05			111	0.521115	1.52255	1.21403	1.33567	0	0.108225		0.428483	1.17026	0.818954	0.863686	0	0.195235
112	0.000702	0.002117	-0.000143	0.000541	0.000314	0.00045		0.000118	0.001677	0.001737	0.001508	0.000182	-9.3e-05			112	0.567997	1.24558	0.995934	1.31603	0	0.182618		0.586375	1.14266	1.06487	1.49444	0	0.0738421
113	0.001368	0.001485	0.00072	0.000202	-0.000252	0.000271		-0.000387	0.001397	0.002324	0.00149	4.3e-05	-0.000442			113	0.507444	1.33932	1.26148	1.35375	0.0581026	0.074425		0.462088	1.02586	0.854347	1.15332	0	0.127534
114	0.001788	0.001546	0.001079	3.2e-05	0.000393	8.1e-05		0.000389	0.000595	0.001268	0.000242	0.000204	-0.000899			114	0.446352	1.19145	0.973716	1.23501	0	0.0945415		0.281414	0.960068	0.863169	1.03771	0	0.101906
115	0.001747	0.001221	0.001241	0.000784	0.000332	0.000377		0.000263	0.000706	0.000761	0.000845	2.1e-05	-2e-06			115	0.351875	0.991615	0.90751	1.46531	0	0.0465043		0.398793	0.841154	0.751114	0.979153	0	0.476657
116	0.001676	0.001236	0.001117	0.001041	0.000134	0.00062		0.000401	0.000771	0.000582	0.000382	0.000138	7.4e-05			116	0.436793	1.16867	1.12933	1.18903	0.0398274	0.0889077		0.313673	0.685228	0.471233	0.522446	0	0.273683
117	0.001611	0.0011	0.001158	0.001394	-0.000153	0.000397		-0.000227	0.000686	0.000303	0.000391	1.2e-05	0.000347			117	0.496573	1.14417	1.14941	1.31908	0.0644027	0.11413		0.393013	0.750854	0.441734	0.61233	0	0.112417
118	0.001763	0.000779	0.001223	0.001305	-0.0001	8.1e-05		-0.000237	0.000526	0.000216	0.000258	-0.000146	-2.1e-05			118	0.491212	1.09635	1.10654	1.57288	0	0.0697789		0.149825	0.548789	0.39991	0.273169	0	0.0840226
119	0.001172	0.001074	0.001016	0.000867	5.1e-05	-0.000145		3.3e-05	-7.6e-05	0.000428	0.0003	-7.8e-05	0.000146			119	0.304108	1.14402	0.983446	1.22323	0.00820887	0.0386485		0.199619	0.519368	0.189289	0.569914	0	0.131182
120	0.001083	0.001183	0.000859	0.000817	0.000219	-0.000166		0.000234	-2.2e-05	0.000343	0.000186	-2.6e-05	9.4e-05			120	0.44098	1.17935	1.13161	1.24878	0.067929	0.0879958		0.209907	0.406634	0.275894	0.413527	0	0.120798
121	0.000941	0.001281	0.000764	0.000788	0.000194	-0.000189		0.000295	-7.6e-05	0.000305	8e-05	2.8e-05	0.000132			121	0.443083	1.23631	1.02085	1.31365	0	0.0571935		0.224605	0.242518	0.048436	0.605049	0	0.0922143
122	0.001171	0.001212	0.000712	0.000911	0.000314	-0.000237		0.000298	0.000101	8.5e-05	4e-05	-6e-05	9e-05			122	0.531392	0.814278	0.352306	1.28728	0.551791	0		0.171315	0	0	0.258771	0.15496	0.25063
123	0.002774	0.000318	4.2e-05	0.00065	0.000499	-2.3e-05		0.001062	0.001076	0.000304	0.000322	0.00023	0.000262			123	0.305771	1.04256	0.828539	1.04844	0.0167973	0.113669		0.754434	0.745625	0	0	0	0.217162
124	0.002292	0.000933	-0.000561	-0.00024	5.4e-05	0.000234		-0.000299	0.000305	7e-06	0.000963	0.000352	0.000117			124	0.359881	0.968639	1.06914	1.24349	0.176018	0.12857		0.101142	0.615725	0.704743	0.649484	0	0.170662
125	0.002279	0.00099	-0.000277	0.000152	0.000325	0.000636		-0.000401	5.2e-05	-0.000274	0.000953	0.000382	0.000488			125	0.388649	0.915863	1.00566	1.12651	0.683052	0.216789		0.220773	0.576429	0.498529	0.288221	0	0.134027
126	0.00124	0.001752	-9.6e-05	0.000676	-0.000269	0.001044		-0.000624	-0.000138	-0.000936	0.000306	-0.000125	0.000458			126	0.3511	1.09618	0.91977	1.11143	0.0159726	0.0807945		0.0113375	0.27429	0.248666	0.502865	0	0.0885591
127	0.001442	0.001594	-0.000113	0.002487	1.2e-05	0.001279		3.1e-05	0.000415	-0.000578	-0.000575	7.2e-05	0.000323			127	0.4128	0.855016	1.00841	1.20107	0.728866	0.0409345		0.115264	0.325969	0.459271	0.501334	0	0.182064
128	-0.000116	0.001793	0.000463	0.002584	0.00041	0.00074		-0.000439	0.000439	-0.000664	-0.001092	-6.6e-05	-0.000222			128	0.390286	0.910826	0.901792	0.9795	0.576511	0.152452		0.298137	0.527673	0.110507	0.329622	0	0.164776
129	0.001389	0.001003	0.001607	0.00072	-4.8e-05	5e-05		-0.000143	-5.2e-05	0.000545	0.001043	0.000616	-0.000105			129	0.473806	0.893152	1.03158	1.14669	0.112992	0.290511		0.16795	0.313102	0.605963	0.141767	0	0.25333
130	0.001346	0.001129	0.001933	0.000184	-9.8e-05	-0.000146		-0.000293	-0.000559	0.000771	0.001685	0.00055	0.000261			130	0.597852	0.953041	0.880033	1.21164	0.903321	0.114911		0.490228	1.0033	0.846772	1.00994	0.809387	0.413179
131	0.001603	0.001052	0.001804	0.00037	-0.000131	-2.2e-05		0.000123	-0.000353	0.000923	0.001458	0.000674	0.000347
132	-0.00099	0.001563	0.001628	0.001737	0.003928	0.00109		0.002935	0.000311	0.002692	0.001026	0.000284	0.002113
133	0.013319	-0.011075	-2e-05	0.00703	0.007849	0.000325		0.006011	0.000735	-0.002385	6.1e-05	-0.002339	0.001903
134	0.015613	0.001743	-0.001641	0.000475	-0.000554	-0.000499		0.007362	-0.00423	-0.00052	0.002335	-0.001519	0.000527
135	0.021634	-0.000354	-0.001448	-0.001778	0	-0.001452		0.005946	-0.003297	0.003151	0.010106	-0.000836	0.000486
136	0.005591	0.000782	-0.00029	-0.004507	-0.003023	-0.001326		0.004234	-0.005324	0.002288	0.007431	-0.002563	0.001239
137	0.016391	0.002971	-0.003505	0.005602	-0.004018	-0.00029		-0.000444	-0.00221	0.000569	0.004736	-0.00145	0.000807
138	0.009254	0.002242	-0.005347	-0.000793	-0.002771	0.001355		0.004756	-0.002901	0.000734	0.000636	-0.001717	0.000683
139	0.012791	-0.000504	-0.002931	-0.003354	0.00643	-0.000354		-0.000312	-0.000306	0.001311	0.000173	-0.00069	-0.000133
140	-0.00011	-0.000549	-0.000761	-0.004118	0.007783	-0.00018		-0.001567	-0.000146	0.002126	-0.000323	-0.000559	0.001353
141	-0.003075	-0.00392	-0.000692	-0.002148	0.008521	0.001975		-0.002828	0.001643	-0.001506	-0.003684	0.000109	0.001784
142	-0.000507	-0.00344	0.000857	-0.001576	0.002448	0.001471		-0.001044	-7.9e-05	0.000318	-0.002239	0.001289	0.001885
143	0.001095	-0.001389	0.001461	-5.9e-05	0.001728	0.001758		-0.000653	1.8e-05	-0.000248	-0.001719	0.001294	0.001043
144	0.002531	0.001042	0.003755	0.002559	-0.00054	0.000625		-0.002388	0.000374	0.001438	0.000752	0.001679	0.001578
145	-0.001812	0.005095	0.003038	0.004036	-0.001446	0.00392		-0.002979	0.003188	-0.000347	0.003047	0.001118	0.000989
146	0.001689	0.002464	0.001472	-0.002364	-0.000107	0.001606		-0.002198	0.004189	-0.001593	0.002478	-8e-05	0.000293
147	0.001296	0.002286	0.002437	-0.003952	0.001478	0.001487		-0.000262	0.001261	-0.001571	0.000854	-0.000755	-0.000682
148	0.004985	0.004348	0.001667	0.00037	0.001017	0.001378		-0.000155	-0.000112	-0.000852	-0.000848	-0.001304	-3.1e-05
149	0.004084	0.001886	0.000913	0.003736	0.000353	0.003919		-0.000778	-0.003136	0.000869	-0.001565	-0.001197	0.001148
150	0.002419	-0.000769	-0.002441	0.002572	-0.000973	0.003459		-0.001812	-0.003117	0.000265	-0.00024	-0.000564	0.001349
151	-0.000497	-0.002839	-0.000695	5.1e-05	-0.000249	0.001908		-0.003445	-0.002243	-0.001474	0.000393	-0.000399	0.000347
152	-0.003388	-0.001364	-0.000133	-0.002861	-0.000704	0.00057		-0.002558	-0.001054	-0.001292	0.000728	-0.000731	-0.000175
153	-0.003727	-0.002108	0.001487	-0.004895	-0.001171	-0.000303		-0.002578	0.001131	-0.001575	5.7e-05	-0.002361	-0.001609
154	-0.003444	-0.002599	-0.001269	-0.008669	-0.00194	0.001404		0.00347	0.000303	0.001701	-0.000391	-0.004625	-0.000153
155	0.002983	-7e-06	-0.002232	-0.001789	-0.000643	0.004789		0.000843	0.000363	0.000594	0.000298	-0.002027	0.000918
156	0.00104	0.003641	-0.00139	0.001072	-0.001435	0.003686		0.000925	-0.002321	0.00132	-0.002328	-0.000407	0.000574
157	-0.002026	-2.1e-05	-0.000682	0.003536	-0.001846	0.002651		-0.000843	-0.00146	0.000558	-0.001355	-0.000505	3.2e-05
158	-0.002009	-0.000959	-0.002329	0.002098	-0.001671	0.0004		-0.001718	-0.001084	0.001183	-0.000356	0.000602	-0.000704
159	-0.000755	-0.000519	0.000149	0.002058	0.001078	0.000766		-0.000465	0.000628	0.000311	0.000393	0.000132	2.8e-05
160	0.000422	0.000393	-6.1e-05	0.001938	0.001113	0.000651		-0.000166	0.000558	0.000451	6e-05	0.000148	-0.00012
161	0.000645	0.000318	0.000462	0.001862	0.001152	0.00072		-3.9e-05	0.000693	0.000425	6.9e-05	2.7e-05	-6.3e-05
162	0.002073	0.000924	0.000171	0.000857	0.00038	0.000747		0.000281	0.000689	0.000868	-3.8e-05	3.1e-05	7.9e-05
163	0.001836	0.000291	0.000452	-0.000184	-4.4e-05	0.001207		0.0006	0.000634	0.000773	0.000492	-2.7e-05	0.000733
164	0.001624	0.000747	0.000545	0.000606	0.000154	0.00146		0.000505	0.000305	0.000778	0.000422	-9.5e-05	0.000546
165	0.001901	0.000376	0.001372	0.001559	0.000617	0.002133		0.000536	-0.000288	0.000814	0.0008	-0.000335	0.000257
166	0.002426	0.000472	0.002017	0.002135	0.000776	0.001907		0.000167	-4.4e-05	0.001376	0.000796	-0.000388	5.3e-05
167	0.005843	-0.001044	0.003152	0.001879	0.000507	0.0014		-0.000819	-0.001091	0.003449	0.001596	-0.00041	-0.000335
168	0.001546	0.000408	0.00774	0.001356	0.00738	-9.2e-05		-0.00591	-0.001662	0.005541	-0.001841	0.00139	0.000443
169	0.004654	-0.004144	0.004502	-0.000804	0.009646	-0.002296		-0.001668	-0.002868	0.005088	-0.004702	0.002241	0.001103
170	0.000231	-0.007414	0.00411	0.000223	0.011474	0.008168		7e-06	-0.002797	0.003372	-0.002226	0.000623	0.001851
171	0.002992	-0.004884	-0.001763	-6e-05	-0.000793	0.008511		0.001057	9.7e-05	-0.001201	-0.004167	0.001181	0.001673
172	0.003023	0.001585	0.001887	-0.0003	-0.001527	0.003383		0.000741	0.000463	0.000775	-0.000125	0.000943	5.4e-05
173	0.003141	0.001637	0.001563	-0.000275	-0.0021	0.002315		0.001057	0.000578	0.00092	-9.1e-05	0.001178	-0.000159

## Sheet: c
transcript_length	TECprobe_ZTP_0mM_BzCN_cat_SM_20to173_nt31	TECprobe_ZTP_0mM_BzCN_cat_SM_20to173_nt32		TECprobe_ZTP_1mM_BzCN_cat_SM_20to173_nt31	TECprobe_ZTP_1mM_BzCN_cat_SM_20to173_nt32			transcript_length	CoTxnSHAPEseq_ZTP_0mM_20to173_nt31	CoTxnSHAPEseq_ZTP_0mM_20to173_nt32		CoTxnSHAPEseq_ZTP_1mM_20to173_nt31	CoTxnSHAPEseq_ZTP_1mM_20to173_nt32
20								20
21								21
22								22
23								23
24								24
25								25
26								26
27								27
28								28
29								29
30								30
31	0			0				31	0			0
32	6.8e-05	0		5.7e-05	0			32	0	0		0	0
33	0.000457	7e-06		0.000349	2.6e-05			33	0	0		0	0
34	0.000816	0.000359		0.000724	0.000202			34	0	0		0	0
35	0.002169	0.000515		0.001712	0.000332			35	0	0		0	0
36	0.002538	0.001291		0.001988	0.001127			36	0	0		0	0
37	0.002456	0.001228		0.001805	0.001214			37	0	0		0	0
38	0.001766	0.001655		0.001362	0.001688			38	0.00787156	0.0126285		0.00974132	0.00571624
39	0.001457	0.001498		0.000828	0.001422			39	0.00678828	0.0266843		0.00743654	0
40	0.001373	0.001499		0.000752	0.001247			40	0.00754371	0.00770847		0	0.00201896
41	0.000996	0.000787		0.000255	0.000382			41	0.00821911	0		0.0119701	0.0267943
42	0.000729	0.00062		0.000524	0.000191			42	0.00950536	0.0495726		0.00553656	0.0300656
43	0.00095	0.00057		0.000499	-0.000258			43	0.0471987	0		0.0526721	0
44	0.001499	0.000729		0.00098	-0.000806			44	0.0473736	0		0.036589	0.0680873
45	0.001717	0.001277		0.000645	-0.000471			45	0.0605929	0		0.032912	0.0165422
46	0.001798	0.001187		0.000777	0.000262			46	0.0545102	0		0.0387172	0.0155733
47	0.002492	0.001237		0.001207	0.000625			47	0.0262009	0		0.00736039	0.0925777
48	0.003595	0.002173		0.002673	0.000353			48	0.0890404	0		0.065166	0.055922
49	0.003769	0.003135		0.003116	0.000767			49	0.132605	0		0.121253	0.269842
50	0.004412	0.004413		0.003726	0.001138			50	0.102976	0.00194892		0.0987772	0.340474
51	0.005822	0.008055		0.005628	0.002981			51	0.114046	0.217374		0.12081	0.358822
52	0.005753	0.006742		0.005907	0.002961			52	0.166225	0.139484		0.154937	0.409962
53	0.005709	0.00618		0.005593	0.004074			53	0.0798743	0.128347		0.0594021	0.326785
54	0.005615	0.002813		0.004924	0.004812			54	0.16229	0		0.0619656	0
55	0.005897	0.003519		0.00485	0.005413			55	0.140533	0.140427		0.10009	0.106158
56	0.004352	0.001177		0.004197	0.002842			56	0.108428	0.023649		0.139313	0.0376752
57	0.002848	0.000485		0.003398	0.001006			57	0.0704561	0.0534155		0.11761	0.128829
58	0.002948	0.000323		0.003287	0.000448			58	0.0697398	0		0.0501244	0.164061
59	0.002352	0.000334		0.002872	0.000363			59	0.060623	0		0	0
60	0.001608	9e-05		0.001881	-0.000267			60	0.19458	0		0.209768	0
61	0.001341	0.00041		0.001348	-0.000496			61	0.0581419	0		0	0.0145266
62	0.001062	0.000628		0.000541	-9.9e-05			62	0.0400414	0		0.0324105	0
63	0.001305	0.000589		0.000582	-0.000155			63	0.0116676	0		0.0299709	0
64	0.001197	0.000306		0.000801	-4e-06			64	0.0397411	0		0.0521739	0.0322479
65	0.001062	-0.000274		0.001156	-0.000405			65	0.0645869	0.0280803		0	0.246687
66	0.000778	-0.000835		0.000928	0.000106			66	0.018529	0		0.0672053	0
67	0.000932	-0.000779		0.000602	0.000107			67	0.000409	0		0.170114	0.0661433
68	0.000837	-0.000439		0.000671	-0.000218			68	0.056002	0		0.0936929	0
69	0.000555	-0.000562		0.000778	-0.000517			69	0.120207	0		0.156144	0.119942
70	0.00063	-0.000462		0.001398	-0.000178			70	0.0765273	0		0.121386	0
71	0.000994	0.000529		0.001801	0.001946			71	0.069982	0		0	0.000722756
72	0.001173	0.001564		0.001421	0.001542			72	0.124709	0		0.0561065	0.142437
73	0.001207	0.001965		0.001644	0.001175			73	0.106502	0.0293		0.219115	0.270624
74	0.002094	0.001747		0.001799	0.001478			74	0.0548538	0		0.143896	0
75	0.002771	0.002041		0.002441	0.002193			75	0.0768142	0.00600556		0.0422319	0.269226
76	0.002571	0.001928		0.00248	0.002627			76	0.13505	0		0.047594	0.0704677
77	0.002195	0.001622		0.002891	0.003042			77	0.12312	0		0.107042	0.0862648
78	0.001911	0.000496		0.002977	0.002997			78	0.161807	0		0.13566	0
79	0.001945	0.001174		0.002805	0.002637			79	0.193976	0		0.117491	0
80	0.001736	-0.000462		0.002216	0.001219			80	0.126291	0		0.138665	0.119272
81	0.000762	-0.000392		0.002457	0.001556			81	0.107696	0		0.106733	0
82	0.00132	0.000188		0.001859	0.002143			82	0.140817	0		0.124923	0.00898741
83	0.001463	0.000995		0.001451	0.001995			83	0.166462	0		0.248906	0
84	0.001844	0.001145		0.000999	0.001705			84	0.116625	0		0.17733	0
85	0.001722	0.001297		0.000751	0.001605			85	0.208301	0.132496		0.145431	0.173083
86	0.001966	0.001676		0.000767	0.00156			86	0	4.46057		0	0
87	0.001583	0.001065		0.000938	0.001874			87	0.182467	0.124527		0.265184	0
88	0.001891	0.000803		0.001602	0.002021			88	0.137418	0		0.303021	0.150609
89	0.001278	0.000486		0.001687	0.00082			89	0.291886	0		0.435293	0.153654
90	0.002043	0.001711		0.001966	0.00022			90	0.143084	0		0.109194	0.282391
91	0.001741	0.001954		0.001717	-0.000193			91	0.0121229	0		0.0164727	0.588251
92	0.001972	0.00288		0.001362	0.000568			92	0.447922	0.0159109		0.360732	0.423113
93	0.001517	0.00204		0.001422	0.00125			93	0.0300254	0.0979355		0.285525	0.157627
94	0.001772	0.002075		0.001345	0.001831			94	0.139651	0		0.234861	0.172565
95	0.001688	0.001748		0.001542	0.001869			95	0.108463	0		0.116838	0.209077
96	0.001611	0.00178		0.001452	0.002027			96	0.200683	0.0923653		0.164603	0.0863983
97	0.00153	0.001957		0.001796	0.001644			97	0.12557	0		0.142057	0
98	0.001532	0.00302		0.001511	0.001604			98	0.169718	0		0.668475	0.121624
99	0.002155	0.003067		0.001981	0.00153			99	0.273387	0.0969935		0.224467	0
100	0.001672	0.001022		0.001236	0.001856			100	0.0458014	0.294592		0.194563	0.109605
101	0.001457	0.000111		0.001894	0.001287			101	0.182182	0		0.291756	0.021541
102	0.001288	-0.000459		0.001786	0.001121			102	0.250923	0.0352771		0.173981	0.0790431
103	0.000481	-0.001301		0.002079	0.001466			103	0.0952096	0		0.062148	0.0495778
104	0.000897	-0.000746		0.000734	-7.5e-05			104	0.173025	0		0.701191	0.12879
105	0.000546	-0.000287		0.0012	-0.000438			105	0	0		0.114611	0
106	0.000583	0.000117		0.000762	-0.000881			106	0.0220666	0		0	0
107	0.000168	0.000151		0.00119	-0.00031			107	0.0544937	0		0.177595	0
108	0.000634	-0.000281		0.000633	-0.00068			108	0	0		-1	-1
109	0.000812	-0.000764		0.000727	-0.000463			109	0.117349	0		0.187602	0.0460888
110	0.000803	-0.00037		0.000518	-0.000749			110	0	0		0.0657592	0
111	0.000511	-0.000444		0.000287	-0.000512			111	0.220355	0		0.124722	0
112	0.000521	-0.000599		0.000543	-0.00096			112	0.237986	0		0.0587854	0
113	5e-06	-0.001883		0.00115	-0.001738			113	0	0		0	0
114	0.000334	-0.00178		0.000647	-0.00134			114	0.120403	0		0.256006	0
115	2.4e-05	-0.000144		0.000973	-0.001628			115	0.0905932	0		0	0
116	0.000109	0.000362		0.000422	-0.001361			116	0.10754	0		0	0
117	6.2e-05	0.000428		0.000567	-0.001368			117	0.0857012	0		0.0922257	0
118	0.000566	-0.000564		-6e-06	-0.000884			118	0.00910537	0		0.21111	0
119	-1e-05	-0.000668		7.8e-05	-0.000642			119	0.157832	0		0	0
120	-2.3e-05	-0.001003		4.6e-05	-0.000651			120	0.0459895	0		0	0
121	-0.000229	-0.000897		4e-05	-0.00066			121	0.116967	0		0.0499579	0
122	-5.4e-05	-0.001221		6.9e-05	-0.000649			122	0.352242	0		0.174588	0
123	-0.000843	0.0013		-8.4e-05	0.000219			123	0.293041	0		0.838255	0
124	0.000857	0.000195		0.000842	0.000954			124	0.183608	0		0.221151	0
125	0.0005	0.000231		0.000665	0.000839			125	0.214347	0		0	0
126	0.000512	0.000581		0.000769	0.000995			126	0.0915137	0		0.302885	0
127	-0.000203	0.000812		0.000122	0.00107			127	0.142524	0		0	0
128	0.000517	0.000898		0.000438	0.000388			128	0.133848	0		0.106507	0.159806
129	0.00102	0.000784		0.001541	0.000907			129	0.128874	0.109853		0.256579	0.516357
130	0.000911	0.000901		0.002196	0.001001			130	0.259999	0.192077		0.205884	0
131	0.000838	0.000741		0.002122	0.001042
132	-0.003443	-0.007511		0.001925	0.002241
133	0.002293	-0.003602		0.004441	-0.000892
134	-0.000525	0.014744		0.001666	0.001429
135	-0.003507	0.013957		-0.000784	0.000792
136	0.000695	0.00356		-0.001574	0.004675
137	-0.000325	0.00979		0.001443	0.008758
138	0.007782	0.005666		-0.000545	0.007032
139	0.003074	0.0054		-0.000156	0.003329
140	0.002504	0.002953		-0.000136	0.00026
141	-0.003246	0.004539		0.001059	-0.002202
142	0.000772	0.001106		0.001236	-0.001159
143	0.000573	9e-05		0.000657	-0.000548
144	0.001691	-0.001856		0.000464	-7.1e-05
145	0.002691	0.004603		-0.000163	-0.000412
146	0.001598	0.005716		0.00165	-0.001567
147	0.003815	0.003991		0.002428	-0.001035
148	0.003455	5.1e-05		0.002297	0.001079
149	0.005849	-0.000148		0.001613	0.000517
150	0.003337	0.001527		-0.000268	0.000967
151	0.002341	0.00341		-0.000543	-0.000353
152	0.00042	3.9e-05		-0.001337	-8e-05
153	0.001478	-0.004362		-0.000163	-0.001753
154	-0.000284	-0.011224		0.000622	-0.001698
155	0.004972	-0.000772		0.001668	-0.000183
156	0.002443	0.009299		0.00212	0.002376
157	-0.002367	0.005033		-0.00085	5e-05
158	-0.003068	0.005076		-0.000438	-0.000616
159	0.000693	-0.000516		0.000421	0.000161
160	0.001068	0.000255		0.00031	0.000446
161	0.001394	-0.000124		0.00039	0.000397
162	0.001773	0.00067		0.000185	0.000349
163	0.00253	0.000631		0.000225	-0.000125
164	0.000907	0.000695		0.000487	-0.00045
165	-0.000644	0.000748		0.000563	-0.000756
166	-0.001278	0.00059		0.000735	-0.000748
167	-0.000859	0.000111		-0.000332	0.000609
168	-0.002566	0.000148		0.000189	0.000605
169	-0.002341	-0.004367		0.001786	-0.000488
170	-0.005979	-0.000545		0.001399	0.001668
171	0.003879	-0.005279		-0.000839	0.001489
172	0.009189	-0.001369		0.000474	-0.000243
173	0.01058	-0.002163		0.000457	-0.000649

## Sheet: d
transcript_length	TECprobe_ZTP_0mM_BzCN_cat_SM_20to173_nt56	TECprobe_ZTP_0mM_BzCN_cat_SM_20to173_nt77	TECprobe_ZTP_0mM_BzCN_cat_SM_20to173_nt78		TECprobe_ZTP_1mM_BzCN_cat_SM_20to173_nt56	TECprobe_ZTP_1mM_BzCN_cat_SM_20to173_nt77	TECprobe_ZTP_1mM_BzCN_cat_SM_20to173_nt78			transcript_length	CoTxnSHAPEseq_ZTP_0mM_20to173_nt56	CoTxnSHAPEseq_ZTP_0mM_20to173_nt77	CoTxnSHAPEseq_ZTP_0mM_20to173_nt78		CoTxnSHAPEseq_ZTP_1mM_20to173_nt56	CoTxnSHAPEseq_ZTP_1mM_20to173_nt77	CoTxnSHAPEseq_ZTP_1mM_20to173_nt78
20										20
21										21
22										22
23										23
24										24
25										25
26										26
27										27
28										28
29										29
30										30
31										31
32										32
33										33
34										34
35										35
36										36
37										37
38										38
39										39
40										40
41										41
42										42
43										43
44										44
45										45
46										46
47										47
48										48
49										49
50										50
51										51
52										52
53										53
54										54
55										55
56	0				0					56	0				0
57	-1.5e-05				1.5e-05					57	0				0
58	0.000347				0.000133					58	0				0
59	0.001084				0.000362					59	0				0
60	0.001869				0.001429					60	0				0
61	0.001772				0.001347					61	0.0344735				0.0399534
62	0.001365				0.001407					62	0.018207				0.0243237
63	0.001281				0.001268					63	0.00193907				0.0010876
64	0.001183				0.001206					64	0.0054225				0.000107276
65	0.000953				0.001012					65	0.00853399				0.00657835
66	0.00056				0.00093					66	0.00856487				0.00756174
67	0.0006				0.001186					67	0.0113227				0.00705767
68	0.000837				0.000725					68	0.00664318				0.013179
69	0.001045				0.000639					69	0.00673632				0.00792992
70	0.000874				0.000527					70	0.0214379				0.0155457
71	0.000912				0.001924					71	0.0120592				0.0241213
72	0.001426				0.002061					72	0.0663081				0.0553883
73	0.002504				0.002296					73	0.0376304				0.0174677
74	0.003397				0.002836					74	0.0269016				0.0433596
75	0.004688				0.004425					75	0.0122876				0.0264623
76	0.005316				0.005188					76	0.0220938				0.0157041
77	0.004734	0			0.004915	0				77	0.0253411	0			0.0264783	0
78	0.003437	2.5e-05	0		0.003971	-4.7e-05	0			78	0.0432482	0	0		0.0594251	0	0
79	0.002965	-2.5e-05	0.000124		0.003437	-0.000192	2.6e-05			79	0.0322627	0	0		0.0486224	0	0
80	0.002752	0.001126	-1.3e-05		0.003264	0.000248	-0.000577			80	0.0460968	0	0		0.0603075	0	0
81	0.002801	0.001702	0.000162		0.002723	0.0012	-0.000494			81	0.0538987	0	0		0.0482511	0	0
82	0.002443	0.001044	0.000267		0.002291	0.000697	0.000261			82	0.0308114	0	0		0.0389363	0	0
83	0.002589	0.000575	0.000583		0.002226	0.000301	0.000457			83	0.043528	0	0		0.0435538	0	0
84	0.002494	0.000336	0.00043		0.002033	0.000282	0.000476			84	0.038661	0.00998959	0		0.0355336	0.000125284	0
85	0.00263	0.000398	-7.2e-05		0.002249	0.000274	0.000291			85	0.0358055	0.0051305	0		0.0573904	0.0116719	0
86	0.0028	0.00011	0.000572		0.002063	0.000248	0.001016			86	0.609544	0	0		2.39078	0	0
87	0.003276	0.000402	0.001477		0.002372	0.000291	0.001103			87	0.0432072	0.0398092	0.0814435		0.0390556	0.0676992	0.0715782
88	0.003406	0.000465	0.002323		0.002569	0.000704	0.001295			88	0.0746716	0.2874	0.139986		0.0971082	0.10815	0.104309
89	0.004059	0.001624	0.002277		0.003686	0.001445	0.002691			89	0.146785	0.429688	0.249387		0.123876	0.230164	0.246823
90	0.005154	0.002298	0.00212		0.00491	0.002067	0.003818			90	0.1743	0.4797	0.297324		0.170988	0.287707	0.365869
91	0.006553	0.003796	0.002921		0.006128	0.002525	0.002086			91	0.159236	0.673605	0.228349		0.0869034	0.603265	0.253836
92	0.010534	0.006207	0.005513		0.008402	0.004597	0.0014			92	0.237385	1.56971	0.716059		0.206246	1.41801	0.681278
93	0.011738	0.009111	0.006662		0.00955	0.006919	0.004402			93	0.313556	1.36259	0.882581		0.336444	1.01147	0.631691
94	0.011806	0.009695	0.00719		0.009819	0.007905	0.005739			94	0.297357	2.99994	2.04072		0.290849	2.22906	1.87482
95	0.01199	0.010304	0.008485		0.009797	0.008363	0.007129			95	0.260074	2.90106	2.64148		0.309405	2.11491	2.33843
96	0.011568	0.010927	0.009938		0.00958	0.009239	0.00803			96	0.29477	3.18243	2.23169		0.3292	2.24617	2.0317
97	0.011862	0.011433	0.010879		0.009737	0.009472	0.008533			97	0.332864	3.018	2.65381		0.42988	2.23205	2.32967
98	0.011705	0.011945	0.010765		0.010091	0.010071	0.00746			98	0.215151	2.76573	1.9398		0.293026	1.78105	1.36469
99	0.012687	0.010976	0.010496		0.010703	0.009479	0.00799			99	0.332684	2.04236	1.37156		0.353514	1.2181	0.973708
100	0.012209	0.010467	0.00883		0.008778	0.008736	0.008124			100	0.361945	2.45743	1.15039		0.467253	1.31275	1.23441
101	0.010243	0.009647	0.007508		0.007917	0.007833	0.006938			101	0.357172	1.87804	1.2771		0.305116	1.20036	0.877813
102	0.010083	0.009267	0.006739		0.007405	0.007026	0.006428			102	0.259097	2.43273	1.6582		0.275722	1.58684	1.34433
103	0.0091	0.007994	0.007234		0.007496	0.006019	0.005966			103	0.290598	1.91643	1.1496		0.269755	1.07898	1.02632
104	0.00753	0.006236	0.007418		0.006232	0.00483	0.005537			104	0.282279	1.82825	1.05272		0.267563	0.940283	0.797987
105	0.0067	0.006098	0.007999		0.005528	0.004775	0.005287			105	0.222977	1.78188	1.01409		0.215715	0.929544	0.824466
106	0.00619	0.005635	0.007382		0.004948	0.004814	0.004813			106	0.194013	1.91766	0.929127		0.258051	1.04369	0.767952
107	0.006271	0.005539	0.006744		0.004789	0.005155	0.004655			107	0.242159	2.29008	1.48908		0.266787	1.32516	1.28633
108	0.006118	0.004541	0.005113		0.004905	0.004511	0.003346			108	6.25247	1.23665	0.211198		-1	-1	-1
109	0.005483	0.004393	0.004581		0.004477	0.003776	0.002684			109	0.287205	1.94466	1.28381		0.23977	1.36674	1.03535
110	0.004848	0.004127	0.004715		0.004004	0.00335	0.002754			110	0.257401	2.9563	2.21001		0.296455	1.94647	2.06008
111	0.004496	0.004118	0.004529		0.003405	0.00313	0.003425			111	0.297539	3.30375	1.70726		0.256167	1.95576	1.89864
112	0.004352	0.003358	0.004514		0.003427	0.002716	0.00377			112	0.30762	3.59863	2.01209		0.320299	1.69407	2.10012
113	0.005075	0.002442	0.004498		0.003903	0.003156	0.004166			113	0.192561	3.02643	2.14378		0.468568	1.6111	1.70536
114	0.004214	0.002361	0.004613		0.004261	0.00312	0.003311			114	0.303073	2.94436	1.69645		0.278458	1.5973	1.64822
115	0.004372	0.003434	0.004494		0.004289	0.003066	0.003419			115	0.282678	3.77765	1.90721		0.377264	1.77599	2.60032
116	0.004261	0.00368	0.004439		0.004791	0.002916	0.003817			116	0.212609	3.74303	2.45323		0.327835	2.37031	2.38037
117	0.004102	0.003984	0.00441		0.004778	0.002704	0.004314			117	0.389616	3.8458	2.80271		0.423898	2.64698	2.39975
118	0.003869	0.004009	0.004655		0.00544	0.003041	0.004762			118	0.259914	3.51522	2.00543		0.71449	1.95136	2.41212
119	0.003705	0.004149	0.004539		0.005624	0.003091	0.00366			119	0.229306	5.03662	3.21556		0.382655	3.26929	3.37325
120	0.003695	0.003818	0.004454		0.005753	0.003264	0.003744			120	0.339883	7.02277	3.45024		0.437066	3.90931	3.63621
121	0.003672	0.003747	0.004464		0.005731	0.003236	0.003643			121	0.299033	4.96342	2.62329		0.411298	3.30507	2.73167
122	0.003665	0.003517	0.004641		0.005733	0.003278	0.00408			122	0.378748	5.60754	2.88469		0.596974	1.80471	1.75693
123	0.005584	0.002672	0.006909		0.004062	0.00407	0.000583			123	0.239046	5.08268	1.86855		0.138267	1.90936	2.12595
124	0.004389	0.003142	0.006229		0.004272	0.003233	0.001478			124	0.313766	4.83654	1.7406		0.37738	1.65393	1.63229
125	0.004218	0.00349	0.004515		0.004492	0.002994	0.002427			125	0.201728	4.23437	1.84683		0.240938	2.83478	1.25663
126	0.003564	0.003944	0.003869		0.004874	0.002841	0.00423			126	0.270025	4.94483	1.94225		0.516067	3.2372	2.27624
127	0.003643	0.003663	0.002984		0.005199	0.003143	0.004391			127	0.312668	4.25203	2.16226		0.373824	4.22763	2.27084
128	0.00272	0.002575	0.003542		0.0041	0.003973	0.004451			128	0.24375	3.34078	2.63121		0.281626	4.10746	2.93002
129	0.003793	0.00255	0.001692		0.00356	0.003094	0.002133			129	0.257572	2.65616	2.82119		0.418376	4.16813	4.87615
130	0.003986	0.002516	0.001097		0.002796	0.002952	0.001138			130	0.408158	2.33196	2.29232		0.530228	3.32691	3.58598
131	0.0041	0.002623	0.000729		0.003	0.002669	0.001056
132	0.007381	-0.003392	-0.006032		-0.001264	0.002198	-0.003554
133	0.012199	-0.003207	-0.000766		-0.000524	0.000294	-0.006318
134	-0.000554	0.001721	-0.002214		-0.002859	-0.000135	0.002874
135	-0.000436	0.002357	-0.008589		0.003056	-0.000838	0.004322
136	0.011872	0.00114	-0.003		0.002591	0.001051	0.001572
137	0.019044	-0.004583	-0.006737		0.000443	0.000897	0.003836
138	0.012227	-0.001111	-0.010608		0.001828	0.000701	0.003603
139	0.009083	0.003417	-0.010896		0.003666	0.001703	0.001838
140	0.004497	0.00497	-0.00331		0.004752	0.000175	0.001242
141	0.003738	0.00921	-0.000282		0.005978	0.001565	0.004205
142	0.006288	0.006065	0.008584		0.004789	0.001383	0.003879
143	0.006781	0.005744	0.009874		0.004986	0.00288	0.004371
144	0.007644	0.002814	0.01354		0.004702	0.002814	0.002954
145	0.006843	0.002664	0.008336		0.004225	0.003594	0.007177
146	0.006575	0.001281	0.004879		0.002875	0.000979	0.006066
147	0.007556	0.001683	0.003311		0.001192	9.8e-05	0.006364
148	0.008277	0.001267	0.002004		0.001808	0.002346	0.004092
149	0.008755	0.001972	-0.000717		0.002885	0.003802	0.002762
150	0.006418	0.002777	-0.002048		0.004863	0.002959	0.002108
151	0.003383	0.002478	-0.001605		0.004833	-2.4e-05	0.002829
152	0.003875	0.002859	-6e-06		0.005178	0.000119	0.003655
153	0.003675	0.002651	0.003842		0.004576	0.001861	0.004252
154	0.006238	0.000777	0.001905		0.003961	0.00517	0.000726
155	0.004955	0.001805	0.004302		0.004372	0.004899	-0.001609
156	0.008738	0.002488	-0.001233		0.004147	0.002194	-0.003515
157	0.010055	0.00436	0.002256		0.00396	0.002882	0.001764
158	0.008527	0.005644	0.000568		0.003682	0.002239	0.001118
159	0.003662	0.003838	0.002677		0.003826	0.001716	0.000325
160	0.004077	0.002821	0.002862		0.004158	0.001544	0.00059
161	0.003842	0.002735	0.002866		0.004169	0.001557	0.00047
162	0.00479	0.001727	0.002342		0.004349	0.001771	0.001459
163	0.003704	0.002357	0.002151		0.004113	0.002489	0.001289
164	0.003568	0.002166	0.00195		0.003763	0.002563	0.001349
165	0.002103	0.002114	0.001889		0.003934	0.002961	-2.5e-05
166	0.002584	0.001857	0.000915		0.004003	0.002869	0.000421
167	0.001907	-0.000603	-0.000881		0.005681	0.004326	-0.001335
168	0.002698	0.000505	-0.001394		0.004011	0.006936	0.000164
169	0.002947	-0.00211	0.001141		0.003457	0.006641	-0.001249
170	0.001989	-0.000195	0.005584		0.007093	0.005023	0.002336
171	0.001023	0.000682	0.003104		0.00515	0.003711	0.000987
172	0.004533	0.002416	-0.00028		0.004912	0.002539	0.002279
173	0.004823	0.00257	-0.001591		0.004589	0.002415	0.002607

## Sheet: e
transcript_length	TECprobe_ZTP_0mM_BzCN_cat_SM_20to173_nt61	TECprobe_ZTP_0mM_BzCN_cat_SM_20to173_nt62	TECprobe_ZTP_0mM_BzCN_cat_SM_20to173_nt70		TECprobe_ZTP_1mM_BzCN_cat_SM_20to173_nt61	TECprobe_ZTP_1mM_BzCN_cat_SM_20to173_nt62	TECprobe_ZTP_1mM_BzCN_cat_SM_20to173_nt70			transcript_length	CoTxnSHAPEseq_ZTP_0mM_20to173_nt60	CoTxnSHAPEseq_ZTP_0mM_20to173_nt62		CoTxnSHAPEseq_ZTP_1mM_20to173_nt60	CoTxnSHAPEseq_ZTP_1mM_20to173_nt62
20										20
21										21
22										22
23										23
24										24
25										25
26										26
27										27
28										28
29										29
30										30
31										31
32										32
33										33
34										34
35										35
36										36
37										37
38										38
39										39
40										40
41										41
42										42
43										43
44										44
45										45
46										46
47										47
48										48
49										49
50										50
51										51
52										52
53										53
54										54
55										55
56										56
57										57
58										58
59										59
60										60	0			0
61	0				0					61	0			0
62	0	0			5e-05	0				62	0	0		0	0
63	0.00025	4.9e-05			9.8e-05	-5e-06				63	0	0		0	0
64	0.000224	0.000463			-7.4e-05	0.000446				64	0.0168761	0		0.0159315	0
65	0.001208	0.000621			6.9e-05	0.000596				65	0.437124	0		0.50493	0
66	0.001298	0.00056			1.3e-05	0.000243				66	0.0574654	0		0.0580293	0
67	0.001257	0.000701			0.000427	0.000427				67	0.287569	0.0366069		0.227678	0.0604403
68	0.000406	0.000866			0.000518	0.00048				68	0.408564	0.377766		0.342252	0.393161
69	0.000301	0.000871			0.000645	0.000761				69	0.13411	0.202688		0.106373	0.222457
70	-1.7e-05	0.000874	0		0.000548	0.000606	0			70	0.12834	0.397215		0.111449	0.384077
71	-0.000412	0.000417	2e-05		0.000605	0.00047	3.9e-05			71	0.106478	0.131831		0.103261	0.103196
72	-0.0003	0.000844	0.000468		0.000406	0.000424	3.4e-05			72	0.187577	0.0987789		0.139463	0.0868923
73	0.000889	0.000771	0.00073		0.000885	0.000508	-9.7e-05			73	0.166298	0.12328		0.157689	0.115864
74	0.00216	0.001422	0.001282		0.001898	0.000746	0.000285			74	0.172115	0.165897		0.173369	0.143224
75	0.0038	0.001119	0.001153		0.003506	0.001001	0.000531			75	0.24034	0.0941825		0.213498	0.129894
76	0.004434	0.001405	0.001149		0.004195	0.001082	0.000907			76	0.282007	0.0995803		0.22707	0.111137
77	0.006425	0.001407	0.000589		0.006308	0.0018	0.000626			77	0.360208	0.200455		0.375401	0.226364
78	0.009231	0.002516	0.000272		0.008704	0.002678	0.000548			78	0.55075	0.422322		0.431818	0.388366
79	0.011369	0.003077	0.000129		0.010479	0.00334	0.000276			79	0.978083	0.561437		0.778085	0.618813
80	0.014757	0.00452	0.000374		0.011228	0.003955	0.000586			80	0.906034	0.670703		0.882566	0.586393
81	0.017968	0.005626	0.000766		0.013423	0.00443	0.00057			81	0.793935	0.636557		0.769657	0.576798
82	0.020667	0.006417	0.004242		0.016047	0.005011	0.003136			82	0.721498	0.673914		0.647388	0.768054
83	0.022855	0.007464	0.008593		0.018919	0.006424	0.006612			83	0.765033	0.529637		0.811155	0.582356
84	0.022825	0.007443	0.010096		0.019278	0.006526	0.00796			84	0.829877	0.641095		0.920939	0.727559
85	0.021907	0.007228	0.009745		0.019155	0.007008	0.008248			85	0.932318	0.653911		0.836125	0.848247
86	0.021796	0.007517	0.009173		0.018243	0.006634	0.007736			86	2.96077	2.02971		4.44314	3.12557
87	0.023115	0.007726	0.009093		0.01887	0.007	0.00765			87	1.01353	0.591151		0.880705	0.746854
88	0.02466	0.008484	0.009686		0.019355	0.006552	0.008025			88	1.04162	0.842844		0.882289	0.710546
89	0.023792	0.007222	0.011238		0.020517	0.005867	0.009478			89	1.25663	0.925024		1.17907	0.802926
90	0.021393	0.006715	0.011602		0.019251	0.004737	0.010022			90	1.1204	0.690416		1.05663	0.648162
91	0.019511	0.005715	0.011642		0.016613	0.004472	0.009282			91	0.916227	0.526865		0.732705	0.705125
92	0.012765	0.004264	0.008464		0.010117	0.00418	0.006406			92	0.962579	0.577986		0.932239	0.599804
93	0.008804	0.002095	0.00534		0.007639	0.002874	0.005003			93	0.632516	0.373592		0.553235	0.373663
94	0.006341	0.001406	0.004037		0.00539	0.002113	0.004076			94	0.486127	0.397448		0.534907	0.371556
95	0.005389	0.001341	0.003422		0.004618	0.001578	0.003667			95	0.157525	0.214608		0.266962	0.269915
96	0.003654	0.001171	0.00284		0.002692	0.001039	0.00291			96	0.12323	0.202423		0.379939	0.318662
97	0.003839	0.001222	0.002904		0.00271	0.000906	0.002932			97	0.142228	0.170449		0.233492	0.140733
98	0.003479	0.000704	0.00301		0.001999	0.000736	0.002848			98	0.330356	0.00440727		0.360965	0.441294
99	0.003342	0.000471	0.002681		0.001698	0.000248	0.003085			99	0.341037	0.320605		0.184789	0.299362
100	0.002561	0.000784	0.003214		0.002144	0.000672	0.002503			100	0.105257	0.0374738		0.269141	0.133767
101	0.002047	0.001045	0.002917		0.002153	0.000606	0.002245			101	0	0.11824		0.0547763	0.267836
102	0.001766	0.001272	0.002263		0.002559	0.000976	0.002252			102	0.0398236	0.263232		0.34533	0.387851
103	0.001395	0.001124	0.002222		0.00262	0.000349	0.002371			103	0.111189	0.186687		0.290661	0.329191
104	0.001894	0.000639	0.002282		0.00207	0.000359	0.001852			104	0.0907903	0.236003		0.285115	0.308862
105	0.002286	0.000565	0.002652		0.001822	0.000278	0.001787			105	0.00556017	0.226105		0.267331	0.303939
106	0.0023	0.000709	0.002282		0.001661	0.000376	0.002001			106	0.132017	0.122354		0.31969	0.311737
107	0.002198	0.000813	0.002278		0.001837	0.000352	0.002272			107	0	0.0507523		0.372436	0.242924
108	0.002066	0.000736	0.001892		0.001697	0.00058	0.002323			108	0	1.43969		-1	-1
109	0.002093	0.000503	0.002071		0.001886	0.000529	0.002038			109	0.037687	0.197742		0.438272	0.27125
110	0.002574	0.000348	0.002016		0.00187	0.000394	0.001958			110	0	0.0898295		0.12328	0.223162
111	0.002547	0.000315	0.002048		0.002403	0.00016	0.002111			111	0	0.101614		0.247933	0.375941
112	0.002786	0.000147	0.002262		0.002419	9.1e-05	0.002088			112	0.266016	0.101977		0.12145	0.244374
113	0.00254	7.9e-05	0.002627		0.002715	0.000278	0.002533			113	0	0.328928		0.219964	0
114	0.0024	4.5e-05	0.002565		0.002468	-6.5e-05	0.001804			114	0.197642	0.112147		0.466772	0.389091
115	0.002194	0.000202	0.002067		0.002113	0.000184	0.002011			115	0.109956	0.305102		0.379895	0.472629
116	0.001908	0.000179	0.002066		0.001752	0.000365	0.002054			116	0.157228	0.319105		0.595996	0.575233
117	0.00188	0.000141	0.002171		0.001722	0.000459	0.001954			117	0.243612	0.256645		0.283641	0.492723
118	0.002256	0.000419	0.002315		0.001341	0.000677	0.00186			118	0	0.231002		0	0.484366
119	0.002177	0.000659	0.002477		0.001533	0.00054	0.001787			119	0.0398061	0.255767		0.259374	0.408814
120	0.002103	0.000547	0.002338		0.0014	0.00035	0.001566			120	0	0.13901		0.195954	0.387204
121	0.001977	0.000478	0.00237		0.001417	0.000266	0.001509			121	0.156627	0.288084		0.231172	0.338732
122	0.001927	0.000305	0.002199		0.001273	0.000119	0.001274			122	0	0.357419		1.12235	0.250238
123	0.000934	0.00042	0.002159		2.5e-05	0.000771	0.00139			123	0.0702838	0.700599		0.855147	0.873226
124	0.0013	0.000835	0.001986		0.000904	0.00012	0.001921			124	0.171408	0.433178		0.125656	0.826002
125	0.001481	0.001438	0.001788		0.001414	7.6e-05	0.001791			125	0.0956751	0.350604		0.383606	0.532966
126	0.001029	0.001071	0.002034		0.001534	-0.000244	0.001382			126	0.0268425	0.479987		0.144662	0.602676
127	0.001143	0.001192	0.001891		0.001306	-1e-05	0.000971			127	0	0.131141		0.391804	0.622513
128	0.001048	0.000331	0.002103		0.00083	-0.000273	0.00091			128	0.204582	0.193129		0.507882	0.65718
129	0.002378	0.001059	0.001666		0.001659	-0.000363	0.00109			129	0.281776	0.0455579		0.947419	0.521373
130	0.002257	0.001096	0.001622		0.002137	-0.000477	0.001122			130	0.0310592	0.279143		0.546566	0.544689
131	0.002337	0.001168	0.001635		0.00216	-0.00036	0.000948
132	-0.001237	0.003155	0.000935		0.003422	-0.001862	0.001142
133	-0.002502	0.002042	0.00938		0.003785	-0.005809	-0.000298
134	0.011378	0.006649	0.026331		-0.001136	-0.00561	0.003444
135	0.006707	0.000443	0.026347		-0.001989	-0.004722	0.003064
136	0.013351	0.001219	0.012675		0.002426	-0.000927	-0.005124
137	0.00516	0.004294	-0.00017		0.007853	0.002073	-0.003947
138	0.009698	0.004048	0.000769		0.007472	0.001127	-0.002485
139	0.006864	0.001932	0.003242		0.007056	0.000636	-0.00051
140	0.004887	0.001104	0.005625		0.006147	-0.000318	-0.001182
141	0.001493	-0.001194	0.003435		0.002587	0.000681	-0.000195
142	0.002289	-0.000702	0.004183		0.003294	0.000684	0.000556
143	0.003397	-0.001245	0.004391		0.002478	0.00065	0.001044
144	0.003326	0.00012	0.005143		0.003749	5e-06	0.001246
145	0.005319	-0.000869	0.003481		0.002268	-0.001207	0.00094
146	0.006508	0.00094	0.00203		0.005927	-0.000322	0.001345
147	0.005574	0.00025	0.005623		0.004979	-6e-06	0.001436
148	0.003113	0.001016	0.003716		0.004896	0.001162	0.002247
149	0.000392	0.000387	0.002904		0.002021	0.002115	0.00077
150	0.003108	0.000482	0.001912		0.002619	0.001132	0.000961
151	0.003101	0.000573	0.003775		0.002519	6.6e-05	0.001136
152	0.005253	0.001701	0.004707		0.002568	-0.001219	0.002389
153	0.003602	0.000671	0.002708		0.000387	-0.000932	0.003424
154	0.005531	0.000936	0.001989		-0.000255	0.001249	0.002922
155	-0.002482	-0.003985	0.003143		-0.002561	0.003434	0.001485
156	0.000112	-0.000869	0.005406		-0.002302	0.002872	0.001939
157	0.002544	0.000489	0.004112		-0.001415	0.001742	0.001993
158	0.004961	0.000872	0.0022		0.001424	0.000932	0.001497
159	0.002354	0.000556	0.001384		0.00198	0.000867	0.001559
160	0.002234	0.000218	0.001416		0.002156	0.000646	0.001281
161	0.001919	0.000256	0.001368		0.00201	0.000669	0.00134
162	0.001935	0.000151	0.001283		0.002001	0.000563	0.001043
163	0.001779	0.000524	0.00098		0.001504	0.000801	0.00112
164	0.002308	0.000894	0.001708		0.001613	0.000166	0.001155
165	0.002514	0.000955	0.002215		0.001333	-0.000305	0.001479
166	0.002706	0.001017	0.002558		0.001543	-0.000364	0.001676
167	0.003003	-0.001765	0.001736		0.001465	-2.9e-05	0.002548
168	0.010276	-0.001147	0.001634		0.005595	0.000882	0.004494
169	0.008245	-0.002312	0.00069		0.004743	0.001248	0.003852
170	0.007795	0.001861	0.004003		0.003303	0.002703	0.005309
171	0.00457	-0.000173	0.003368		0.002266	0.000809	0.003214
172	0.00485	0.002122	0.00244		0.002799	0.002536	0.002439
173	0.004818	0.002201	0.002		0.003357	0.002462	0.002297
