# Supplementary material for: Observation of coordinated RNA folding events by systematic cotranscriptional RNA structure probing
Source: Nat Commun. 2023 Nov 29;14:7839. doi: 10.1038/s41467-023-43395-9 (PMC10687018; doi:10.1038/s41467-023-43395-9)
Supplement: Supplementary file 6 — Source Data [file 41467_2023_43395_MOESM6_ESM.zip › Source_Data/FigS16_Source_Data.xlsx]

## Sheet: a
transcript_length	F_00mM_BzCN_cat_SM_20to127_nt14	F_00mM_BzCN_cat_SM_20to127_nt15		F_10mM_BzCN_cat_SM_20to127_nt14	F_10mM_BzCN_cat_SM_20to127_nt15			transcript_length	CoTxnSHAPEseq_F_00mM_20to127_nt13		CoTxnSHAPEseq_F_10mM_20to127_nt13
20	0.001967	-0.000408		-4e-05	0.001408			20	0		0
21	0.000935	-0.000582		0.000132	0.001182			21	1.55986		0.532613
22	0.000584	-0.000502		0.000263	0.000478			22	3.31085		0
23	-0.000728	-0.000803		0.000954	-0.00016			23	3.69129		1.4057
24	0.000298	-0.000442		0.000962	-0.000312			24	1.11321		0.90001
25	0.000482	0.001189		0.001085	-0.001697			25	2.69183		3.09578
26	0.001896	0.001815		0.001448	-0.000779			26	0.212193		1.57424
27	0.001291	0.000615		-0.000407	-0.000174			27	4.02214		2.10028
28	0.001646	0.001986		-0.00012	0.000801			28	0		0
29	0.001984	0.00192		0.000779	0.001191			29	0		0
30	0.001831	0.002407		0.001771	0.001777			30	0		0
31	0.002426	0.00167		0.003312	0.002629			31	0		0.2191
32	0.004599	0.002462		0.005632	0.004779			32	5.4574		1.93163
33	0.004468	0.004729		0.006583	0.006231			33	0.921859		2.45403
34	0.005534	0.005959		0.007439	0.006662			34	2.38293		2.48069
35	0.006217	0.005947		0.008516	0.008237			35	1.64143		1.50513
36	0.007215	0.007838		0.009171	0.010377			36	4.62035		3.15039
37	0.006965	0.008325		0.00917	0.01049			37	3.04963		2.38238
38	0.007193	0.009946		0.008961	0.01044			38	4.97994		3.23848
39	0.007403	0.008605		0.009112	0.010044			39	2.75615		2.28785
40	0.007222	0.009875		0.009969	0.011709			40	5.30608		2.47207
41	0.007484	0.010278		0.010353	0.012269			41	6.60649		5.17548
42	0.007693	0.011197		0.011022	0.012777			42	8.44705		5.29532
43	0.010157	0.012055		0.012389	0.014091			43	4.97639		4.09741
44	0.010805	0.013249		0.012472	0.015815			44	5.18531		5.45548
45	0.011691	0.013852		0.012891	0.017011			45	6.11725		5.43672
46	0.010995	0.015412		0.012798	0.017674			46	5.13126		5.36116
47	0.011784	0.015723		0.013202	0.018459			47	8.35063		8.14477
48	0.012472	0.016522		0.013528	0.018641			48	9.81911		8.73451
49	0.014384	0.018582		0.014462	0.021155			49	9.47145		8.76272
50	0.017319	0.024437		0.017735	0.026113			50	12.2104		9.88431
51	0.017868	0.025139		0.018815	0.027688			51	12.0911		9.84417
52	0.016486	0.02237		0.01712	0.022741			52	10.1684		9.21591
53	0.016119	0.018438		0.01515	0.01811			53	13.5769		10.8178
54	0.015865	0.018248		0.014835	0.017689			54	9.9771		7.77643
55	0.016345	0.016913		0.014742	0.016926			55	8.48541		7.77111
56	0.016689	0.016983		0.015126	0.017029			56	10.8174		8.50422
57	0.01667	0.016952		0.015645	0.016693			57	8.8721		7.52229
58	0.01604	0.016137		0.014916	0.014558			58	9.56264		7.14728
59	0.015123	0.015327		0.013349	0.011684			59	7.80941		6.65632
60	0.015362	0.015219		0.012511	0.011278			60	8.29626		5.68652
61	0.014732	0.014245		0.01031	0.009319			61	5.81054		3.6074
62	0.014367	0.012263		0.005802	0.005219			62	6.61999		3.8724
63	0.013704	0.011639		0.005576	0.004961			63	5.81392		1.43344
64	0.012651	0.011845		0.004769	0.004842			64	7.43705		3.55318
65	0.009141	0.010525		0.002824	0.004704			65	6.20307		1.29273
66	0.008798	0.010239		0.002552	0.004404			66	4.46504		1.23905
67	0.007844	0.0087		0.002144	0.003768			67	8.08262		5.34493
68	0.007556	0.004174		0.001333	0.002805			68	8.35883		3.17947
69	0.006607	0.004718		0.001062	0.002573			69	2.59367		1.06194
70	0.004653	0.002703		0.000351	0.001695			70	4.24163		2.11712
71	0.002899	0.002549		0.000591	0.000757			71	3.57934		2.15721
72	0.002676	0.002282		0.00059	0.00054			72	2.42584		1.19514
73	0.002332	0.002041		0.000762	0.000697			73	6.56008		2.31415
74	0.002142	0.002103		0.000747	0.000927			74	2.88738		1.26994
75	0.002404	0.002394		0.000723	0.001083			75	2.39908		1.25941
76	0.003484	0.003569		0.000428	0.001729			76	3.14072		0.927375
77	0.00574	0.003525		0.000865	0.002513			77	3.2858		0.328172
78	0.007855	0.004769		0.001324	0.002892			78	4.46553		0.786286
79	0.008513	0.007619		0.002192	0.005456			79	11.3811		1.25078
80	0.008546	0.00855		0.003062	0.006335			80	12.5721		3.26257
81	0.008733	0.008635		0.00282	0.005716			81	11.8411		3.05219
82	0.009373	0.008677		0.002167	0.002917			82	10.7023		3.55112
83	0.009959	0.00847		0.001959	0.002856
84	0.005496	0.01117		0.001333	0.002166
85	0.010635	0.014954		0.003783	0.003133
86	0.011842	0.010427		0.004913	0.003313
87	0.015316	0.009793		0.005143	0.002297
88	0.014708	0.004679		0.005238	0.00168
89	0.009484	0.009406		0.006681	0.006309
90	0.006409	0.012066		0.006511	0.004898
91	0.004467	0.013882		0.006576	0.005417
92	0.004297	0.011604		0.00593	0.005908
93	0.006015	0.010039		0.005549	0.007413
94	0.007146	0.00978		0.005264	0.007671
95	0.008974	0.009075		0.005537	0.007902
96	0.009628	0.007308		0.006815	0.007567
97	0.009762	0.00705		0.007275	0.007732
98	0.010997	0.008568		0.008315	0.007988
99	0.012402	0.009192		0.008604	0.008448
100	0.012955	0.008304		0.009607	0.008254
101	0.015257	0.006735		0.0091	0.007682
102	0.015325	0.008247		0.009389	0.007098
103	0.014618	0.008552		0.009833	0.006862
104	0.013046	0.010471		0.01006	0.00709
105	0.011545	0.008921		0.010057	0.007001
106	0.013334	0.010864		0.009001	0.006787
107	0.012687	0.008687		0.008321	0.006122
108	0.01354	0.008267		0.008157	0.00583
109	0.012272	0.006745		0.005436	0.005157
110	0.014115	0.009683		0.005323	0.004555
111	0.013725	0.008746		0.004866	0.003435
112	0.013026	0.009941		0.004694	0.003524
113	0.013138	0.009639		0.004528	0.003711
114	0.013266	0.009432		0.00426	0.003456
115	0.01343	0.009213		0.004368	0.003449
116	0.013928	0.009277		0.005069	0.003956
117	0.014555	0.00976		0.00617	0.004923
118	0.014805	0.009788		0.00656	0.004936
119	0.015391	0.008898		0.006988	0.004581
120	0.015403	0.00854		0.007335	0.004674
121	0.015632	0.006803		0.009041	0.005458
122	0.014	0.005259		0.010134	0.006243
123	0.014749	0.0073		0.010381	0.006195
124	0.016729	0.007437		0.012332	0.006054
125	0.01548	0.009888		0.012077	0.006723
126	0.013783	0.009873		0.010632	0.007382
127	0.013368	0.010437		0.010273	0.007523

## Sheet: b
transcript_length	F_00mM_BzCN_cat_SM_20to127_nt45		F_10mM_BzCN_cat_SM_20to127_nt45			transcript_length	CoTxnSHAPEseq_F_00mM_20to127_nt45		CoTxnSHAPEseq_F_10mM_20to127_nt45
20						20
21						21
22						22
23						23
24						24
25						25
26						26
27						27
28						28
29						29
30						30
31						31
32						32
33						33
34						34
35						35
36						36
37						37
38						38
39						39
40						40
41						41
42						42
43						43
44						44
45	0		0			45	0		0
46	3.6e-05		1.2e-05			46	0		0
47	0.001549		0.000734			47	0		0
48	0.002081		0.000935			48	0.0608736		0.0755164
49	0.001274		0.001192			49	1.65501		0.0132413
50	0.000495		0.001177			50	0.128234		0.0743565
51	0.00023		0.001343			51	0.138675		0.168384
52	0.000829		0.001589			52	0.333687		0.185195
53	0.001029		0.000948			53	0.0558222		0.0894863
54	0.001173		0.000772			54	0.0503013		0.0394157
55	0.000665		0.000116			55	0		0.089062
56	0.000235		-0.000438			56	0.128099		0.0691768
57	-2.6e-05		-0.000107			57	0.106388		0.146422
58	0.001028		0.00106			58	0.0635396		0.0697833
59	0.002371		0.00163			59	0.123591		0.157256
60	0.002803		0.001587			60	0.196327		0.112246
61	0.004516		0.001668			61	0.263745		0.173017
62	0.005843		0.002075			62	0.364486		0.345219
63	0.006633		0.00245			63	0.531494		0.260798
64	0.008762		0.003185			64	0.450192		0.393528
65	0.010294		0.0024			65	0.292972		0.115716
66	0.01028		0.002198			66	0.298944		0.113513
67	0.008356		0.001244			67	0		0
68	0.004731		0.000281			68	0.491252		0.0121874
69	0.004181		0.000128			69	0.0444165		0.0484152
70	0.002448		-6.8e-05			70	0.112314		0.0281129
71	0.00299		0.000387			71	0		0
72	0.002651		0.000558			72	0.0932205		0
73	0.003426		0.000508			73	0		0
74	0.003767		0.000211			74	0.0447942		0.0699578
75	0.004735		0.000117			75	0		0.0151473
76	0.007764		-0.000904			76	0.0768458		0.0102231
77	0.007676		-0.000996			77	0.110635		0.0725485
78	0.005582		-0.001348			78	0.0868756		0.00489178
79	0.002565		-0.001382			79	0		0.0421342
80	0.00132		-0.000695			80	0.0252321		0.0293044
81	0.001255		-0.000148			81	0.0242422		0.0787878
82	0.001787		1.6e-05			82	0.0609673		0
83	0.003339		0.000274
84	0.006373		-0.000845
85	0.004923		-3.4e-05
86	0.004024		0.000174
87	0.002431		0.001213
88	-8.2e-05		-0.000801
89	-0.000661		-0.001096
90	0.00047		-0.000212
91	0.002237		0.000126
92	-0.000829		0.001284
93	0.002603		0.001301
94	0.000883		0.001393
95	0.003342		0.000579
96	0.000747		0.001306
97	0.001165		0.000681
98	0.001372		0.00187
99	0.001107		0.001401
100	0.001739		0.002002
101	0.001351		0.001523
102	0.001103		0.002004
103	-0.000536		0.00156
104	-0.002561		0.001015
105	-0.002652		0.000368
106	-0.000178		0.000615
107	0.002624		0.000795
108	0.004399		0.001365
109	0.004016		0.00124
110	0.003558		0.000118
111	0.001568		-0.000539
112	-0.000157		-0.000179
113	0.001232		0.000109
114	0.001297		0.000385
115	0.001374		0.000396
116	0.001324		0.000742
117	0.001383		0.000872
118	0.001658		0.00086
119	0.001865		0.000741
120	0.001742		0.000787
121	0.001456		0.000872
122	-0.001991		0.000902
123	0.000919		0.001089
124	0.003409		0.000992
125	0.001736		0.001615
126	0.000421		0.000681
127	-0.000133		0.000671

## Sheet: c
transcript_length	F_00mM_BzCN_cat_SM_20to127_nt11		F_10mM_BzCN_cat_SM_20to127_nt11			transcript_length	CoTxnSHAPEseq_F_00mM_20to127_nt10		CoTxnSHAPEseq_F_10mM_20to127_nt10
20	-0.000287		-0.00074			20	0		0
21	-0.00019		-0.000494			21	0.4261		0
22	0.000113		-0.000234			22	0.476995		0.476027
23	-0.000104		2e-05			23	0.475893		0
24	3.6e-05		4.9e-05			24	0.190346		0.114559
25	0.001438		0.001337			25	0.290818		2.03646
26	0.00182		0.000803			26	1.55974		0.957598
27	-0.000566		0.00042			27	0.800415		0.102616
28	-0.000422		0.000782			28	0.192787		2.76936
29	0.000861		0.001495			29	1.54994		1.00324
30	0.00149		0.002081			30	2.00619		1.08349
31	0.002262		0.002468			31	0.339949		1.31686
32	0.00091		0.001538			32	0		0.651258
33	0.00154		0.001989			33	1.44318		1.08676
34	0.002319		0.002669			34	0.959945		0.986346
35	0.001257		0.001716			35	0.145319		0.796467
36	0.001875		0.001709			36	0.429106		0
37	0.001045		0.001429			37	0.698582		0.42025
38	0.000994		0.001523			38	0.715479		0.202928
39	0.001005		0.001535			39	0.944591		0
40	0.002053		0.002106			40	0.283046		0.145246
41	0.001748		0.001956			41	0.429618		0.374712
42	0.001927		0.002033			42	0		0.415082
43	0.001403		0.001946			43	0		0.400077
44	0.001376		0.001995			44	1.17549		0.434612
45	0.001155		0.002064			45	0.504819		0.356501
46	0.00121		0.001904			46	0.997566		0.332459
47	0.001197		0.001745			47	0		0.511308
48	0.000936		0.001696			48	0.726422		0.326272
49	0.001124		0.001754			49	0.281316		0.191954
50	0.001436		0.002555			50	0.419554		0.37323
51	0.001762		0.002321			51	0.385865		0.392257
52	0.001933		0.002099			52	0.250956		0.724266
53	0.001778		0.001784			53	0.427486		0.490583
54	0.001908		0.002035			54	0.44666		0.453225
55	0.00182		0.00202			55	0.538987		0.544796
56	0.001778		0.002477			56	0.390302		0.503593
57	0.002079		0.002549			57	0.555807		0.282863
58	0.002666		0.002771			58	0.240666		0.281239
59	0.003513		0.002635			59	0.694247		0.35454
60	0.003972		0.002555			60	0.88383		0.58605
61	0.005094		0.002201			61	1.99171		0.37988
62	0.007972		0.001157			62	1.39436		0.655762
63	0.007422		0.001497			63	2.02158		0.277873
64	0.007294		0.001752			64	1.66068		0.799622
65	0.008007		0.001321			65	2.25968		0.521066
66	0.008783		0.000998			66	2.06336		0.365025
67	0.010121		0.00074			67	2.51286		0.793092
68	0.008616		0.000496			68	1.63557		0.293612
69	0.008453		0.00042			69	1.01884		0.526905
70	0.006919		-0.00026			70	3.42117		0.32357
71	0.005456		0.000108			71	1.26883		0.786481
72	0.005236		0.000147			72	0.925747		0.0423928
73	0.005138		0.000445			73	0.828002		0.428521
74	0.005154		0.000505			74	1.15121		0.287113
75	0.004995		0.000603			75	1.15963		0.417958
76	0.004626		0.000633			76	0.799907		0
77	0.004717		0.000704			77	0.969453		0.164417
78	0.004019		0.000842			78	0.805881		0.103178
79	0.00343		0.001517			79	0.722268		0.145002
80	0.003271		0.001714			80	0.60851		0.292755
81	0.003551		0.001396			81	0.487534		0.175589
82	0.003766		0.000905			82	0.549012		0.252585
83	0.004156		0.000904
84	0.004166		0.00054
85	0.005886		0.000351
86	0.006165		0.001179
87	0.006288		0.000539
88	0.005384		0.000984
89	0.001832		0.002032
90	0.003216		0.001996
91	0.00239		0.002512
92	0.003251		0.001413
93	0.002753		0.001946
94	0.00415		0.00162
95	0.002375		0.001641
96	0.001307		0.001591
97	0.00159		0.001806
98	0.002374		0.002051
99	0.002909		0.001917
100	0.002594		0.001809
101	0.003294		0.001582
102	0.0035		0.001644
103	0.004075		0.001925
104	0.00367		0.002046
105	0.003078		0.002381
106	0.001383		0.001936
107	0.000637		0.001951
108	0.002411		0.00147
109	0.00339		0.001687
110	0.002844		0.001933
111	0.002695		0.001277
112	0.003301		0.00097
113	0.00218		0.001057
114	0.002427		0.001156
115	0.002362		0.00115
116	0.002713		0.001281
117	0.002602		0.001315
118	0.002751		0.001509
119	0.002948		0.001625
120	0.002863		0.001759
121	0.002954		0.002263
122	0.000954		0.003195
123	0.002		0.001963
124	0.000811		0.001607
125	0.001219		0.001872
126	0.00248		0.002333
127	0.00279		0.002424

## Sheet: d
transcript_length	F_00mM_BzCN_cat_SM_20to127_nt38		F_10mM_BzCN_cat_SM_20to127_nt38			transcript_length	CoTxnSHAPEseq_F_00mM_20to127_nt38		CoTxnSHAPEseq_F_10mM_20to127_nt38
20						20
21						21
22						22
23						23
24						24
25						25
26						26
27						27
28						28
29						29
30						30
31						31
32						32
33						33
34						34
35						35
36						36
37						37
38	0		0			38	0		0
39	5e-05		5.4e-05			39	0		0
40	0.000808		0.000606			40	0		0
41	0.000799		0.000672			41	0		0
42	0.000639		0.001004			42	0.248371		0.019438
43	-4e-05		0.001317			43	0.150894		0.0939103
44	0.000446		0.001652			44	0.632042		0.19479
45	0.000759		0.001483			45	0.270545		0.302722
46	0.001042		0.001272			46	0.0575672		0.0714407
47	0.000797		0.001097			47	0.175488		0.125193
48	0.001011		0.001262			48	0.108724		0.174331
49	0.000385		0.001341			49	0.339172		0.20923
50	9.8e-05		0.00217			50	0.534525		0.068207
51	-0.000278		0.002042			51	0.179924		0.272257
52	0.001234		0.00186			52	0.132602		0.361491
53	0.001162		0.001397			53	0.678855		0.663046
54	0.001211		0.001432			54	1.57473		1.28123
55	0.001478		0.001832			55	1.20404		0.953183
56	0.002667		0.002994			56	0.77943		0.818026
57	0.002901		0.003019			57	1.50076		1.3938
58	0.002798		0.002913			58	1.49305		1.55392
59	0.003373		0.002473			59	2.42979		2.24417
60	0.003287		0.002436			60	2.69015		2.22256
61	0.003984		0.001873			61	2.65529		1.35507
62	0.004068		0.000828			62	3.05088		1.66128
63	0.003932		0.000962			63	3.03531		0.840502
64	0.003197		0.001169			64	3.05908		0.907891
65	0.00222		0.001006			65	2.44561		0.812227
66	0.002136		0.000869			66	2.04079		0.130523
67	0.00168		0.000612			67	0.696063		0
68	0.00214		-6.7e-05			68	1.53378		0.570309
69	0.002027		-0.000269			69	0.644627		0
70	0.001954		-0.000309			70	0.830907		0
71	0.001373		-1.7e-05			71	0.42426		0.494056
72	0.001324		-1.8e-05			72	0.229365		0.0559878
73	0.00145		-7.9e-05			73	0.670274		0
74	0.001548		-0.000226			74	0.34136		0.128978
75	0.001645		-0.000118			75	0.351565		0.0926986
76	0.002408		2.4e-05			76	0.417963		0.00323231
77	0.002606		0.00036			77	0.278971		0
78	0.003163		0.000577			78	0.477491		0.135217
79	0.003434		0.001232			79	0.628002		0.201831
80	0.003563		0.001646			80	0.806544		0.491216
81	0.003316		0.001074			81	0.844554		0.391732
82	0.002854		0.000475			82	0.932906		0.453152
83	0.002739		0.000392
84	0.003247		-1.7e-05
85	0.00399		0.000951
86	0.005384		0.001268
87	0.003545		0.00184
88	0.007636		0.002447
89	0.002451		0.001455
90	0.005894		0.000175
91	0.005882		0.000199
92	0.002493		0.000601
93	0.0021		0.001652
94	0.003964		0.001639
95	0.003748		0.001546
96	0.002309		0.001432
97	0.000809		0.001549
98	0.001836		0.001612
99	0.002217		0.001471
100	0.00199		0.001197
101	0.001942		0.001142
102	0.002133		0.001416
103	0.001752		0.001569
104	0.00197		0.00157
105	0.002374		0.001402
106	0.003109		0.00152
107	0.003948		0.001762
108	0.002372		0.001304
109	0.002792		0.000599
110	0.001216		-0.00021
111	0.002445		-9.8e-05
112	0.002217		0.000132
113	0.001166		0.000321
114	0.001107		0.000342
115	0.001014		0.000332
116	0.000975		0.000342
117	0.000652		0.000328
118	0.000365		0.000366
119	0.000389		0.00035
120	0.000431		0.000437
121	0.001326		0.000352
122	0.00016		0.000722
123	-0.001033		0.000125
124	-0.001281		6.4e-05
125	0.000149		0.000486
126	0.00137		0.000699
127	0.001502		0.000701

## Sheet: e
transcript_length	F_00mM_BzCN_cat_SM_20to127_nt40		F_10mM_BzCN_cat_SM_20to127_nt40			transcript_length	CoTxnSHAPEseq_F_00mM_20to127_nt40		CoTxnSHAPEseq_F_10mM_20to127_nt40
20						20
21						21
22						22
23						23
24						24
25						25
26						26
27						27
28						28
29						29
30						30
31						31
32						32
33						33
34						34
35						35
36						36
37						37
38						38
39						39
40	0		0			40	0		0
41	6.2e-05		0.000104			41	0		0
42	9e-05		0.000123			42	0		0
43	0.000666		0.000241			43	0		0
44	0.000693		0.000357			44	0.3774		0.32361
45	0.000602		0.000311			45	0.135415		0.0342948
46	0.000287		0.000328			46	0.407289		0.0448781
47	0.00057		0.000293			47	0.160753		0.180596
48	0.000757		0.000242			48	0.0412226		0.0137024
49	0.000691		0.000228			49	0.0596433		0.000659099
50	-5.6e-05		-0.000213			50	0.053812		0
51	-0.000255		-0.000133			51	0.0480423		0.0647833
52	0.001065		0.001126			52	0.306949		0.181082
53	0.004106		0.004726			53	0.0402424		0.0152168
54	0.004293		0.005122			54	0.0873358		0.0723233
55	0.005475		0.006546			55	0.0394069		0.248939
56	0.0048		0.006511			56	0.247866		0.211684
57	0.005021		0.006488			57	0.286203		0.23201
58	0.006403		0.008365			58	0.12482		0.147905
59	0.008576		0.009734			59	0.141493		0.166031
60	0.009185		0.009953			60	0.299652		0.252742
61	0.010737		0.009997			61	0.358737		0.225836
62	0.011943		0.007656			62	0.44963		0.477634
63	0.012707		0.007606			63	0.447524		0.1459
64	0.011988		0.006151			64	0.470316		0.410696
65	0.009513		0.003251			65	0.460602		0.197211
66	0.00868		0.0029			66	0.371378		0.0339618
67	0.008043		0.002053			67	0		0
68	0.007424		0.000797			68	0.355548		0
69	0.00673		0.000563			69	0.164698		0.0779072
70	0.005222		0.000145			70	0.300506		0
71	0.004058		0.000506			71	0.259552		0.126911
72	0.00393		0.000665			72	0.0116835		0
73	0.003995		0.00047			73	0.132386		0.0251622
74	0.003978		0.000372			74	0.00670157		0
75	0.00401		0.000341			75	0.0334918		0
76	0.004209		0.000708			76	0		0
77	0.004172		0.000626			77	0.00981588		0
78	0.005594		0.000972			78	0.0442897		0.0208777
79	0.00719		0.002236			79	0.034078		0.0242705
80	0.007844		0.003585			80	0.0656728		0.0397513
81	0.007254		0.002884			81	0.0388749		0.0701762
82	0.005902		0.001655			82	0.071568		0.061891
83	0.005688		0.001277
84	0.007457		0.000587
85	0.005798		0.001753
86	0.009421		0.002365
87	0.009047		0.001728
88	0.015709		0.004227
89	0.009648		0.004761
90	0.010913		0.005228
91	0.009205		0.006038
92	0.010199		0.007622
93	0.011027		0.008953
94	0.011999		0.009367
95	0.009847		0.009693
96	0.014021		0.008749
97	0.014057		0.007662
98	0.014664		0.006726
99	0.0112		0.006357
100	0.010063		0.007049
101	0.008884		0.007189
102	0.00756		0.00666
103	0.006892		0.005836
104	0.007152		0.005259
105	0.007084		0.00509
106	0.007235		0.004337
107	0.006555		0.003778
108	0.005694		0.002298
109	0.005225		0.00289
110	0.005008		0.002309
111	0.006		0.001973
112	0.004578		0.001795
113	0.003308		0.001281
114	0.003226		0.001265
115	0.003288		0.001271
116	0.003794		0.001562
117	0.004385		0.001977
118	0.004045		0.001849
119	0.003868		0.001958
120	0.003779		0.001976
121	0.003883		0.003232
122	0.00257		0.0033
123	0.002869		0.00382
124	0.004089		0.003558
125	0.003687		0.003247
126	0.003187		0.003298
127	0.003128		0.00333

## Sheet: f
transcript_length	F_00mM_BzCN_cat_SM_20to127_nt49		F_10mM_BzCN_cat_SM_20to127_nt49			transcript_length	CoTxnSHAPEseq_F_00mM_20to127_nt49		CoTxnSHAPEseq_F_10mM_20to127_nt49
20						20
21						21
22						22
23						23
24						24
25						25
26						26
27						27
28						28
29						29
30						30
31						31
32						32
33						33
34						34
35						35
36						36
37						37
38						38
39						39
40						40
41						41
42						42
43						43
44						44
45						45
46						46
47						47
48						48
49	0		0			49	0		0
50	4.1e-05		0.000108			50	0		0
51	4.9e-05		0.001465			51	0		0
52	0.002019		0.00301			52	0		0
53	0.002682		0.002825			53	0.138086		0.126581
54	0.002855		0.002985			54	0.0166305		0.0283178
55	0.002622		0.002905			55	0.0339387		0.0635822
56	0.002071		0.002977			56	0.072198		0.0548036
57	0.002287		0.002733			57	0.0462366		0.00685721
58	0.001383		0.002144			58	0.0261208		0.00476004
59	0.001086		0.001855			59	0.0142927		0.00691386
60	0.000883		0.001809			60	0.0285248		0.0613644
61	0.001386		0.00236			61	0.134159		0.0633582
62	0.004076		0.008209			62	0.0853703		0.0375436
63	0.005102		0.008754			63	0.136232		0.181818
64	0.008487		0.01031			64	0.130747		0.115473
65	0.011118		0.009678			65	0.33067		0.283111
66	0.011514		0.009832			66	0.603564		0.45929
67	0.011732		0.008878			67	0		0.547775
68	0.012748		0.006304			68	0.485432		0.0685174
69	0.012781		0.006103			69	0.590226		0.182016
70	0.013177		0.004885			70	0.897204		0.497531
71	0.014132		0.004521			71	1.70593		0.30321
72	0.01392		0.004355			72	1.96738		0.603078
73	0.014486		0.003981			73	0.978565		0.396872
74	0.014323		0.003662			74	1.0976		0.341063
75	0.014715		0.00368			75	0.490123		0.145592
76	0.014064		0.003483			76	0.689614		0.343032
77	0.011934		0.003654			77	0.505001		0.261897
78	0.007768		0.003364			78	0.671742		0.173064
79	0.002256		0.002945			79	0.146742		0.248315
80	0.001496		0.002646			80	0		0.233307
81	0.00134		0.00277			81	0		0.219328
82	0.002129		0.002982			82	0		0.247145
83	0.001611		0.002896
84	0.000577		0.003304
85	0.001237		0.005919
86	0.002102		0.006107
87	0.002103		0.005471
88	0.004448		0.007869
89	0.002167		0.004788
90	0.001135		0.00515
91	0.001347		0.003337
92	0.001573		0.004111
93	0.001844		0.003133
94	0.002211		0.002579
95	0.001291		0.001264
96	0.000643		0.001682
97	0.000849		0.001641
98	0.001183		0.001707
99	0.002128		0.001369
100	0.001177		0.001224
101	0.000494		0.00161
102	0.000409		0.001812
103	0.000105		0.002128
104	0.000978		0.00134
105	0.000127		0.001392
106	0.000973		0.001483
107	-7.8e-05		0.002355
108	-0.000407		0.001868
109	-0.002232		0.001462
110	-0.000767		0.001449
111	0.001553		0.001724
112	0.001735		0.001918
113	0.000756		0.001802
114	0.000529		0.001745
115	0.000447		0.001755
116	0.000326		0.001513
117	-0.000115		0.001362
118	0.00017		0.001342
119	8.1e-05		0.001715
120	0.000453		0.001706
121	0.000343		0.001653
122	-0.00013		0.000814
123	-0.001553		0.001796
124	-0.000345		0.003589
125	-0.000777		0.002779
126	0.000251		0.002303
127	0.000187		0.002018
