# Supplementary material for: Observation of coordinated RNA folding events by systematic cotranscriptional RNA structure probing
Source: Nat Commun. 2023 Nov 29;14:7839. doi: 10.1038/s41467-023-43395-9 (PMC10687018; doi:10.1038/s41467-023-43395-9)
Supplement: Supplementary file 6 — Source Data [file 41467_2023_43395_MOESM6_ESM.zip › Source_Data/Fig6_Source_Data.xlsx]

## Sheet: a-e
Nucleotide	a, 45 nt, BzCN	b/c, 54 nt, BzCN	d, 67 nt, BzCN	e, 80 nt, BzCN		Nucleotide	a, 45 nt, DMS	b/c, 54 nt, DMS	d, 67 nt, DMS	e, 80 nt, DMS
1	-0.00046	6.7e-05	9.1e-05	0.000457		1	0.005923	0.005291	0.004966	0.004763
2	0.006383	0.005824	0.00488	0.007795		2	0.034389	0.033027	0.033579	0.034418
3	0.005773	0.005344	0.004553	0.0072		3	0.008184	0.008851	0.009434	0.011347
4	0.005634	0.004796	0.005381	0.007267		4	0.018476	0.020827	0.02137	0.025271
5	0.000411	0.000125	4.1e-05	-1.3e-05		5	0.029429	0.033848	0.038392	0.043954
6	0.010665	0.013696	0.016329	0.016938		6	0.014319	0.018384	0.021254	0.022446
7	4.2e-05	0.000378	-1.9e-05	9.1e-05		7	0.016612	0.022031	0.024098	0.025546
8	0.00017	0.000209	0.000444	9.4e-05		8	0.000496	0.000981	0.001033	0.001803
9	0.000741	0.001051	0.000912	0.000586		9	0.008102	0.011112	0.013777	0.01965
10	0.001047	0.001436	0.001606	0.002681		10	4.9e-05	0.000233	0.00025	0.000797
11	0.011258	0.015362	0.020281	0.006965		11	0.008817	0.010295	0.011705	0.003947
12	0.001595	0.003085	0.003607	0.001478		12	0.000157	0.000559	-6e-06	-0.000523
13	0.000208	0.000525	0.000762	0.000396		13	0.005219	0.005821	0.007453	0.00047
14	0.008166	0.00768	0.015579	0.001311		14	0.029982	0.02761	0.030992	0.004225
15	0.000317	-7.4e-05	0.000311	5.5e-05		15	0.003062	0.002396	0.004623	-0.000987
16	0.00222	0.002636	0.00468	0.000863		16	0.023414	0.020208	0.025928	0.002672
17	0.000317	0.000394	0.00037	7e-05		17	0.005173	0.00415	0.003654	0.000691
18	0.004285	0.003265	0.003652	0.000313		18	0.0507	0.048191	0.05753	0.089168
19	0.012621	0.012413	0.004306	0.000957		19	0.003225	0.003468	0.002455	0.000698
20	0.003687	0.004284	0.002175	0.001021		20	0.00095	0.001387	0.000219	-0.000266
21	0.003452	0.004041	0.001225	0.000117		21	0.001555	0.001871	0.000914	-0.000275
22	0.009251	0.011666	0.003325	0.002229		22	0.004355	0.004406	0.002183	0.000761
23	0.000692	0.001172	0.000684	-1e-06		23	0.001612	0.00376	0.001752	0.001364
24	0.00118	0.001515	0.001155	0.00088		24	0.032584	0.021591	0.00626	0.003322
25	0.001533	0.002926	0.000729	-9.4e-05		25	0.03068	0.020319	0.004216	0.000958
26	0.000594	0.002689	0.001396	0.000299		26	-0.001179	-4.7e-05	-0.001664	-0.000491
27	0.000753	0.0015	0.000901	0.000278		27	-0.000215	-0.000141	-0.000719	-0.000271
28	8.5e-05	0.000519	0.000342	-0.000423		28	0.001839	0.004416	0.000534	0.000434
29	0.00043	0.000884	0.000932	0.000153		29	0.015442	0.020577	0.005188	0.002169
30	0.000669	0.000893	0.000985	0.001083		30	0.020962	0.010661	0.014304	0.017559
31	0.001337	0.000736	0.001839	0.002204		31	0.023465	0.034152	0.041502	0.045051
32	0.000476	0.001246	0.003049	0.003623		32	0.003144	0.006765	0.008804	0.009359
33	0.001882	0.004921	0.010271	0.012182		33	0.016185	0.030256	0.037367	0.038227
34	0.001231	0.00489	0.003833	0.002417		34	-0.000898	0.003866	0.002107	0.002063
35	0.000106	0.004616	0.003015	0.001371		35	0.012773	0.02677	0.018538	0.012564
36	0.000318	0.000901	0.000574	0.000949		36	0.001058	0.004325	0.00187	0.000795
37	0.001877	0.005191	0.003786	0.002713		37	4.6e-05	0.002349	0.0006	-1.6e-05
38	-0.000325	0.000857	0.00026	0.000439		38	0.001987	0.002152	0.00492	0.008406
39	0.000916	0.001334	0.001119	0.001045		39	0.017692	0.012867	0.004002	0.001395
40	0.000498	0.000357	0.001042	0.001034		40	0.005101	0.004135	0.011447	0.015066
41	0.000911	0.003707	0.002893	0.000656		41	0.001266	-0.001002	0.000238	0.000728
42	0.001421	0.001816	0.001692	0.000285		42	0.000253	-0.001359	-0.000502	-0.000484
43	0.000401	1e-06	0.000741	0.000398		43	0.002605	-0.000306	3.2e-05	0.000146
44	0.000162	0.001811	0.00094	-0.000142		44	0.000278	0.016629	0.009031	0.001118
45	0	0.002216	0.00106	0.000138		45	0	0.009865	0.005127	-0.000156
46		-0.000564	-0.000254	-0.000269		46		0.000205	0.000157	-0.001124
47		0.001359	0.001891	0.00211		47		0.020633	0.045469	0.059498
48		3.6e-05	0.0011	0.001485		48		0.000283	0.001987	0.00131
49		2.2e-05	0.000609	0.000853		49		0.026492	0.046094	0.048169
50		0.000736	0.000569	-0.000533		50		0.001446	-0.000589	-0.000479
51		0.000752	0.00033	0.00024		51		0.017909	0.011475	0.003504
52		0.000342	0.000806	0.001218		52		0.003915	7.6e-05	0.000442
53		1.7e-05	0.00118	0.000658		53		0.000146	0.008914	0.004788
54		0	0.003251	0.000345		54		0	-0.00272	0.002664
55			0.00116	-0.000162		55			0.013836	0.017656
56			7e-05	0.000963		56			0.00033	0.002435
57			-0.000103	-0.00037		57			0.000925	0.002888
58			0.000762	0.00421		58			0.008846	0.035067
59			0.001399	0.000377		59			0.001347	0.005094
60			0.000862	0.00631		60			0.002101	0.005311
61			3.1e-05	-0.000204		61			0.003637	0.005566
62			0.000162	-6.6e-05		62			0.00689	0.033946
63			0.000551	0.001315		63			0.028613	0.038874
64			0.001883	0.003968		64			0.023278	0.024047
65			-8.2e-05	0.00058		65			0.00405	0.001773
66			5.6e-05	0.000291		66			0.000196	0.005505
67			0	-0.000296		67			0	0.00025
68				0.001119		68				0.008398
69				0.000686		69				0.008642
70				0.000701		70				0.012198
71				0.001255		71				0.011791
72				0.006468		72				0.00324
73				0.001063		73				0.002416
74				0.000839		74				0.002945
75				0.000239		75				0.004548
76				0.004309		76				0.030959
77				-0.001121		77				0.000542
78				0.000933		78				0.002764
79				-3e-06		79				9e-05
80				0		80				0

## Sheet: f
transcript_length	G4P_000mM_BzCN_cat_SM_20to183_nt33		G4P_250mM_BzCN_cat_SM_20to183_nt33		G4P_000mM_DMS_cat_SM_20to183_nt29	G4P_000mM_DMS_cat_SM_20to183_nt35		G4P_250mM_DMS_cat_SM_20to183_nt29	G4P_250mM_DMS_cat_SM_20to183_nt35
20
21
22
23
24
25
26
27
28
29					0			0
30					0.000192			0.000211
31					0.023614			0.02294
32					0.039127			0.037809
33	0		0		0.032573			0.031344
34	2.6e-05		2.7e-05		0.025831			0.024311
35	0.000172		6.5e-05		0.023704	0		0.021759	0
36	0.000531		0.000357		0.019899	0.000128		0.018555	8.8e-05
37	0.001387		0.001119		0.020984	0.020548		0.019703	0.02061
38	0.00194		0.001803		0.020978	0.030802		0.020061	0.031456
39	0.00226		0.002205		0.02111	0.028434		0.019874	0.029237
40	0.001837		0.002163		0.016058	0.025436		0.014694	0.025966
41	0.001913		0.00207		0.012398	0.024979		0.011393	0.025405
42	0.001828		0.002018		0.009891	0.022848		0.00845	0.023368
43	0.002018		0.001995		0.010045	0.020946		0.008766	0.021228
44	0.002022		0.002077		0.012687	0.016832		0.011473	0.017325
45	0.001882		0.001774		0.015442	0.012773		0.014559	0.012745
46	0.001742		0.00177		0.015911	0.012721		0.014913	0.012429
47	0.001563		0.001697		0.01787	0.013339		0.016312	0.012321
48	0.001802		0.001989		0.019966	0.016695		0.017811	0.015107
49	0.002047		0.002225		0.023976	0.019015		0.020908	0.017159
50	0.002336		0.002502		0.025413	0.022382		0.022076	0.019691
51	0.003107		0.003326		0.023961	0.025433		0.020609	0.022621
52	0.003411		0.00349		0.024304	0.025634		0.021146	0.023242
53	0.003708		0.004353		0.022292	0.027147		0.018243	0.026003
54	0.004921		0.005642		0.020577	0.02677		0.015858	0.026775
55	0.005195		0.006308		0.02113	0.028154		0.015711	0.027458
56	0.006528		0.006986		0.020066	0.032135		0.014689	0.030825
57	0.006693		0.006907		0.020063	0.035314		0.014614	0.033255
58	0.007154		0.007074		0.0181	0.034767		0.012868	0.032564
59	0.007709		0.007826		0.015319	0.031416		0.010048	0.028677
60	0.008098		0.008432		0.013887	0.03067		0.00875	0.028029
61	0.008511		0.008624		0.01212	0.031253		0.007617	0.028677
62	0.00883		0.008533		0.00938	0.029142		0.005729	0.026514
63	0.0088		0.008532		0.008724	0.027506		0.005261	0.025153
64	0.008728		0.008527		0.007959	0.024589		0.004735	0.022264
65	0.009173		0.008848		0.006935	0.020818		0.00463	0.019757
66	0.009913		0.010219		0.005664	0.019181		0.00378	0.01744
67	0.010271		0.010505		0.005188	0.018538		0.00347	0.016605
68	0.010515		0.010906		0.004514	0.016906		0.003164	0.014555
69	0.010875		0.01127		0.003817	0.014882		0.003023	0.012666
70	0.010833		0.011409		0.003394	0.014013		0.002837	0.012311
71	0.01095		0.011624		0.002739	0.012275		0.002165	0.011402
72	0.011034		0.011153		0.00243	0.012392		0.001723	0.010969
73	0.011219		0.011453		0.002273	0.012069		0.001684	0.010807
74	0.011275		0.01123		0.002236	0.011575		0.001526	0.010493
75	0.011375		0.011427		0.00223	0.011358		0.001674	0.010561
76	0.011321		0.011288		0.002261	0.011444		0.001658	0.010404
77	0.011389		0.011468		0.001902	0.011577		0.001912	0.010079
78	0.011612		0.011404		0.001886	0.011785		0.001807	0.010099
79	0.011817		0.011241		0.001926	0.011978		0.001658	0.009907
80	0.012182		0.011958		0.002169	0.012564		0.001087	0.010011
81	0.011905		0.012022		0.002307	0.012058		0.000897	0.010517
82	0.012245		0.012753		0.001932	0.011505		0.000752	0.011414
83	0.012522		0.012023		0.001727	0.011042		0.000776	0.011173
84	0.012719		0.012021		0.001529	0.011453		0.000686	0.010825
85	0.012729		0.012108		0.001938	0.011586		0.001067	0.010262
86	0.012652		0.012667		0.00218	0.012141		0.001222	0.010374
87	0.012639		0.012651		0.002049	0.011876		0.001349	0.0103
88	0.012684		0.012642		0.001816	0.011894		0.001294	0.010681
89	0.012809		0.011994		0.001771	0.011662		0.00135	0.010736
90	0.012787		0.011689		0.00199	0.012044		0.001627	0.011037
91	0.012723		0.011822		0.001584	0.011869		0.001739	0.011401
92	0.012258		0.012387		0.001592	0.01238		0.001801	0.011575
93	0.012016		0.012172		0.001602	0.012307		0.001491	0.01193
94	0.011786		0.011823		0.001935	0.012747		0.001334	0.011425
95	0.011827		0.011668		0.001844	0.012634		0.001525	0.011997
96	0.011697		0.01154		0.00179	0.012643		0.001594	0.012088
97	0.011898		0.011331		0.001682	0.012502		0.00166	0.012549
98	0.012507		0.011302		0.001598	0.012357		0.001318	0.012063
99	0.013053		0.011345		0.001689	0.012543		0.001559	0.011986
100	0.012655		0.011704		0.001755	0.012387		0.001647	0.011432
101	0.012457		0.011826		0.00196	0.012358		0.001423	0.01047
102	0.012572		0.012302		0.001897	0.011901		0.001665	0.010546
103	0.012517		0.012215		0.001903	0.011931		0.001567	0.010731
104	0.012417		0.012496		0.001727	0.011868		0.001585	0.011135
105	0.012126		0.012176		0.001521	0.012121		0.001332	0.011586
106	0.0121		0.012145		0.001367	0.012071		0.001457	0.011471
107	0.012075		0.011322		0.0015	0.011787		0.001106	0.011181
108	0.012365		0.011732		0.001648	0.011814		0.000923	0.01139
109	0.01262		0.012049		0.001847	0.01159		0.000508	0.011376
110	0.012756		0.012336		0.001335	0.011598		0.000635	0.01134
111	0.012892		0.012464		0.001199	0.011351		0.000759	0.010637
112	0.012884		0.012508		0.000856	0.010768		0.001285	0.0104
113	0.012607		0.012342		0.001097	0.010883		0.001361	0.010591
114	0.012312		0.012635		0.001289	0.010928		0.001087	0.010543
115	0.012379		0.012593		0.001512	0.011114		0.001008	0.010746
116	0.012403		0.012499		0.001758	0.011343		0.001419	0.011124
117	0.012138		0.01209		0.001899	0.011445		0.001507	0.011384
118	0.012062		0.012132		0.001808	0.011615		0.001607	0.011084
119	0.01199		0.011775		0.001327	0.010951		0.00084	0.009985
120	0.012797		0.011565		0.001326	0.010624		0.000988	0.009252
121	0.012768		0.01189		0.001398	0.010181		0.000852	0.008558
122	0.013048		0.012347		0.001533	0.009717		0.001227	0.007973
123	0.012817		0.012828		0.001273	0.008836		0.001173	0.007291
124	0.01333		0.012587		0.001292	0.009303		0.001273	0.00777
125	0.013303		0.012565		0.001693	0.009062		0.001409	0.007847
126	0.012982		0.012409		0.001804	0.009576		0.001936	0.008054
127	0.012476		0.012258		0.001607	0.009639		0.001054	0.008551
128	0.012126		0.011988		0.001422	0.00985		0.00077	0.008638
129	0.012416		0.011882		0.001015	0.009547		0.000493	0.008584
130	0.01266		0.011225		0.000583	0.009032		0.001046	0.008596
131	0.012948		0.012261		0.0009	0.009374		0.00136	0.008699
132	0.012304		0.011538		0.001428	0.010134		0.001891	0.00994
133	0.012307		0.011363		0.001444	0.010664		0.001934	0.010273
134	0.012221		0.011111		0.00146	0.010769		0.001987	0.010476
135	0.01233		0.011353		0.00136	0.010868		0.001659	0.009596
136	0.01212		0.011762		0.001135	0.010302		0.001241	0.007931
137	0.012138		0.011462		0.001129	0.010381		0.000998	0.007485
138	0.011129		0.010667		0.000599	0.010616		0.000248	0.006487
139	0.012805		0.009636		0.001157	0.009312		0.000373	0.005485
140	0.017922		0.007752		0.001299	0.007525		0.00229	0.004199
141	0.018202		0.01155		0.004151	0.009575		0.000829	0.008415
142	0.017479		0.012094		0.004065	0.011737		-0.000146	0.009758
143	0.012713		0.012854		0.00417	0.013088		-0.000882	0.011319
144	0.008482		0.010836		0.000339	0.012912		-0.000193	0.009081
145	0.007095		0.012021		-0.001377	0.013062		-1.5e-05	0.007909
146	0.007641		0.012571		-0.001233	0.010142		0.000599	0.007688
147	0.010367		0.013464		-0.001066	0.012022		0.003208	0.007732
148	0.012389		0.013283		0.000366	0.008223		0.003943	0.009033
149	0.012969		0.015664		-0.001109	0.00761		0.002449	0.008225
150	0.014116		0.01466		0.001283	0.004792		-0.000336	0.008524
151	0.019266		0.013775		0.003024	0.006152		-0.001325	0.008092
152	0.015747		0.012372		0.003734	0.008128		0.000267	0.009002
153	0.015624		0.012355		0.003036	0.008931		0.001755	0.009154
154	0.013896		0.011894		0.001961	0.009217		0.003334	0.009899
155	0.015723		0.011255		0.002499	0.0107		0.003492	0.010055
156	0.014482		0.009712		0.001797	0.011908		0.001925	0.008866
157	0.012494		0.01045		0.001754	0.011439		0.001041	0.009014
158	0.012752		0.011175		0.000494	0.009925		0.000491	0.008339
159	0.012679		0.012238		0.001136	0.008798		-6.4e-05	0.008572
160	0.012433		0.011785		0.000508	0.009682		-0.000243	0.008018
161	0.012214		0.01183		0.001247	0.010068		-0.00046	0.008396
162	0.009689		0.012151		0.000451	0.00997		0.000846	0.009263
163	0.009587		0.012402		0.001596	0.008763		0.001592	0.009587
164	0.009028		0.010629		0.001093	0.015091		0.002658	0.00912
165	0.015257		0.010356		0.002596	0.013714		0.001376	0.00783
166	0.01473		0.010598		0.003584	0.013512		0.001726	0.008419
167	0.013046		0.011172		0.003401	0.009667		0.000763	0.008205
168	0.010775		0.010043		0.002891	0.009533		0.000491	0.008555
169	0.010955		0.010295		0.001686	0.009301		0.000592	0.008785
170	0.01043		0.010165		0.002063	0.009346		0.000622	0.009078
171	0.010479		0.010242		0.001925	0.009268		0.000673	0.008991
172	0.010706		0.010011		0.00226	0.009419		0.000417	0.008964
173	0.011855		0.010048		0.000747	0.009326		0.000196	0.008078
174	0.012214		0.00991		0.000594	0.008199		1.9e-05	0.008589
175	0.011043		0.010269		0.000243	0.007226		0.000346	0.009067
176	0.011148		0.010436		0.000323	0.007171		0.000318	0.009095
177	0.00914		0.01086		0.000321	0.009133		0.000494	0.009497
178	0.007023		0.010082		-1.4e-05	0.007425		-0.000166	0.00881
179	0.009036		0.011305		-0.000286	0.012481		0.000795	0.010002
180	0.007013		0.011956		0.000879	0.013191		0.00058	0.007094
181	0.01049		0.012132		0.003476	0.014649		0.000803	0.008092
182	0.009737		0.011343		0.001638	0.009384		0.000601	0.008044
183	0.010286		0.011239		0.001686	0.008541		0.000759	0.008598

## Sheet: g
transcript_length	G4P_000mM_BzCN_cat_SM_20to183_nt19	G4P_000mM_BzCN_cat_SM_20to183_nt22		G4P_250mM_BzCN_cat_SM_20to183_nt19	G4P_250mM_BzCN_cat_SM_20to183_nt22		G4P_000mM_DMS_cat_SM_20to183_nt24	G4P_000mM_DMS_cat_SM_20to183_nt25		G4P_250mM_DMS_cat_SM_20to183_nt24	G4P_250mM_DMS_cat_SM_20to183_nt25
20	0.000265			0.000234
21	0.000575			0.00066
22	0.001528	0		0.002103	0
23	0.002627	5.5e-05		0.00307	5.5e-05
24	0.00314	0.001066		0.003534	-0.000387		0			0
25	0.002958	0.001061		0.003684	-0.000408		0.000149	0		0.000114	0
26	0.002922	0.002627		0.003533	0.000883		0.011691	0.000273		0.013071	0.000164
27	0.003106	0.005554		0.003305	0.00347		0.028264	0.023366		0.032103	0.024437
28	0.003423	0.005626		0.002882	0.002671		0.026141	0.028568		0.028938	0.031618
29	0.00289	0.005114		0.002664	0.002036		0.024517	0.024519		0.026311	0.02705
30	0.002494	0.00507		0.002418	0.00134		0.02163	0.020555		0.021803	0.022613
31	0.002769	0.005355		0.002849	0.001596		0.022164	0.018896		0.021737	0.020007
32	0.003673	0.006076		0.003654	0.001781		0.022425	0.017759		0.021494	0.018341
33	0.004343	0.005742		0.004137	0.001213		0.020738	0.016883		0.019999	0.017195
34	0.006617	0.004967		0.005656	0.000621		0.018592	0.014655		0.017257	0.015429
35	0.00728	0.004927		0.005813	0.000558		0.017043	0.013566		0.01564	0.014558
36	0.007763	0.004865		0.006234	0.000605		0.014745	0.01067		0.013432	0.012409
37	0.00607	0.004751		0.005221	0.001463		0.016828	0.01135		0.015905	0.01237
38	0.005475	0.004698		0.005022	0.002156		0.018196	0.01159		0.017711	0.012783
39	0.005806	0.004262		0.00549	0.00301		0.023256	0.017641		0.022501	0.018082
40	0.007552	0.004792		0.007134	0.004099		0.028068	0.022803		0.026954	0.024563
41	0.008152	0.005313		0.007928	0.004859		0.025535	0.022461		0.024934	0.023763
42	0.009275	0.006386		0.008733	0.005774		0.023862	0.021222		0.023112	0.022887
43	0.010098	0.007367		0.009487	0.006577		0.021862	0.020988		0.021338	0.021965
44	0.011325	0.007871		0.010022	0.006751		0.025285	0.023051		0.023515	0.023907
45	0.012621	0.009251		0.010585	0.008377		0.032584	0.03068		0.029334	0.030192
46	0.013479	0.009751		0.010253	0.008921		0.033107	0.031936		0.029846	0.031802
47	0.01422	0.011105		0.009195	0.010179		0.032519	0.03159		0.029483	0.030901
48	0.013174	0.011658		0.008354	0.010624		0.028002	0.026961		0.026773	0.026803
49	0.012358	0.012184		0.007593	0.010685		0.028756	0.026766		0.028324	0.027091
50	0.012009	0.012345		0.007748	0.010381		0.028204	0.026843		0.028379	0.027225
51	0.013222	0.012112		0.007219	0.009894		0.028949	0.027279		0.027959	0.027056
52	0.012922	0.011765		0.007228	0.009766		0.02798	0.026531		0.026848	0.025533
53	0.013394	0.012228		0.008303	0.009979		0.025512	0.024043		0.0237	0.022792
54	0.012413	0.011666		0.008687	0.009723		0.021591	0.020319		0.019563	0.017887
55	0.012734	0.011261		0.00902	0.009257		0.02161	0.019959		0.018878	0.017283
56	0.013744	0.010274		0.009451	0.008322		0.020885	0.018553		0.016874	0.015278
57	0.01428	0.010101		0.009538	0.008038		0.021098	0.018457		0.017217	0.015581
58	0.014351	0.009815		0.009071	0.007775		0.019183	0.016624		0.015828	0.013825
59	0.013166	0.00887		0.006996	0.006164		0.015832	0.013279		0.013096	0.010377
60	0.012315	0.008785		0.00648	0.005499		0.014337	0.011487		0.011458	0.008639
61	0.01147	0.007908		0.006365	0.004756		0.012361	0.010023		0.009461	0.007083
62	0.009415	0.006354		0.005686	0.003929		0.009545	0.007473		0.006831	0.00497
63	0.009166	0.006036		0.005288	0.003628		0.008665	0.006947		0.006458	0.004671
64	0.008121	0.005645		0.004308	0.003267		0.007959	0.005813		0.005568	0.004044
65	0.007278	0.005033		0.00306	0.003222		0.007348	0.005035		0.005146	0.004165
66	0.005185	0.003786		0.00205	0.002407		0.006529	0.004328		0.004702	0.003425
67	0.004306	0.003325		0.001931	0.002239		0.00626	0.004216		0.004601	0.003143
68	0.003765	0.003033		0.001352	0.001867		0.00563	0.003776		0.004504	0.002766
69	0.002925	0.002465		0.000624	0.00154		0.005185	0.003231		0.004641	0.002341
70	0.002883	0.002491		0.000277	0.001585		0.004784	0.002955		0.00447	0.002586
71	0.00192	0.002348		-0.000241	0.001688		0.004063	0.002265		0.00429	0.00225
72	0.001374	0.002421		4.5e-05	0.001789		0.004125	0.002021		0.00366	0.002656
73	0.001628	0.002422		0.000779	0.001778		0.003932	0.001717		0.003334	0.002375
74	0.001859	0.002173		0.000819	0.001588		0.003735	0.001726		0.003383	0.00182
75	0.00196	0.002164		0.000773	0.001534		0.003632	0.00174		0.003369	0.001579
76	0.00185	0.002229		0.000563	0.001575		0.003652	0.001772		0.003319	0.001328
77	0.001578	0.002204		0.000253	0.001496		0.003576	0.00131		0.002302	0.001171
78	0.001269	0.002075		0.000503	0.001544		0.003466	0.001265		0.002368	0.001128
79	0.001128	0.001653		0.000474	0.001252		0.003355	0.000964		0.002497	0.001208
80	0.000957	0.002229		0.000556	0.001802		0.003322	0.000958		0.002902	0.000817
81	0.001508	0.002097		0.000346	0.001524		0.00344	0.001083		0.00288	0.001198
82	0.001275	0.002456		0.0003	0.001871		0.003504	0.0014		0.002593	0.000985
83	0.001559	0.002246		-0.000115	0.001809		0.003308	0.0013		0.002662	0.001419
84	0.001359	0.002468		7.6e-05	0.00177		0.003146	0.001121		0.003178	0.001414
85	0.001537	0.002331		0.000279	0.001696		0.003176	0.001155		0.003557	0.001146
86	0.001122	0.002166		0.000728	0.001617		0.00313	0.000988		0.003655	0.001024
87	0.001418	0.00216		0.000486	0.001691		0.003425	0.001043		0.003224	0.001269
88	0.001353	0.002108		0.000202	0.00161		0.003259	0.000853		0.002938	0.00162
89	0.001798	0.00245		-0.000116	0.001647		0.003269	0.000752		0.002771	0.00159
90	0.001977	0.002849		-0.000576	0.001661		0.002899	0.000581		0.002631	0.001501
91	0.002422	0.002944		-0.000435	0.001572		0.003073	0.000594		0.002753	0.001545
92	0.002501	0.003229		-0.000736	0.001417		0.003046	0.001022		0.003192	0.001522
93	0.002892	0.002952		-0.000905	0.001229		0.003336	0.001132		0.00283	0.001318
94	0.002739	0.003119		-0.001194	0.001165		0.003394	0.001044		0.00321	0.001471
95	0.002178	0.003055		-0.001062	0.001229		0.003542	0.000983		0.003095	0.001352
96	0.001838	0.003148		-0.00097	0.001356		0.003334	0.000871		0.003558	0.001366
97	0.001666	0.003102		-0.001117	0.001557		0.003282	0.000899		0.003478	0.001129
98	0.002994	0.002861		-0.000861	0.001433		0.002528	0.00089		0.00307	0.001583
99	0.003008	0.00296		-0.000739	0.001419		0.002666	0.001048		0.00281	0.001655
100	0.002857	0.003074		-0.000205	0.001344		0.002919	0.000816		0.002776	0.001476
101	0.001978	0.003287		-0.000331	0.001306		0.003474	0.000895		0.00304	0.000882
102	0.002372	0.002705		-0.00121	0.001119		0.003537	0.000951		0.003083	0.000786
103	0.002156	0.002501		-0.001542	0.001051		0.003477	0.001152		0.003002	0.000715
104	0.002652	0.002496		-0.001578	0.000976		0.00334	0.001289		0.002592	0.00053
105	0.002786	0.002735		-0.001448	0.001053		0.003049	0.001209		0.002485	0.000648
106	0.00307	0.002967		-0.001738	0.001108		0.003077	0.001141		0.002456	0.000531
107	0.003373	0.003212		-0.002188	0.001388		0.003387	0.00108		0.00261	0.00051
108	0.003463	0.003323		-0.002184	0.00122		0.003429	0.001283		0.002372	0.000787
109	0.003582	0.003014		-0.001679	0.001127		0.002912	0.001405		0.001993	0.00097
110	0.003381	0.003091		-0.001864	0.000991		0.002373	0.000589		0.001971	0.000755
111	0.002738	0.002858		-0.001672	0.000916		0.002173	0.000407		0.002178	0.000287
112	0.00221	0.003057		-0.001728	0.000654		0.002837	9.7e-05		0.002621	0.000535
113	0.002384	0.003134		-0.001282	0.00117		0.003166	0.000434		0.002652	0.001085
114	0.002361	0.003556		-0.001721	0.001247		0.003316	0.000697		0.002543	0.000942
115	0.002082	0.003281		-0.001354	0.001712		0.003183	0.000508		0.002488	0.000816
116	0.001802	0.003207		-0.001644	0.001214		0.003331	0.000414		0.002566	0.000748
117	0.002306	0.002606		-0.001794	0.001312		0.003122	0.000124		0.002737	0.00055
118	0.00249	0.002911		-0.001091	0.001074		0.002924	0.000371		0.002575	0.000359
119	0.002303	0.002734		-1.3e-05	0.001256		0.002567	0.000737		0.002642	-0.000258
120	0.002273	0.00257		0.000101	0.001142		0.002919	0.000872		0.002589	0.000296
121	0.001897	0.002147		-0.000304	0.001177		0.003065	0.000809		0.002606	0.000277
122	0.001785	0.002039		-0.000783	0.000941		0.002737	0.000685		0.002133	0.0006
123	0.001218	0.001771		-0.00052	0.000623		0.002436	0.000364		0.001368	0.000653
124	0.001098	0.002127		-0.000239	0.000406		0.002512	0.000341		0.001703	0.001361
125	0.000917	0.001812		0.002462	0.000886		0.002926	0.000355		0.002765	0.001608
126	0.000895	0.002166		0.002689	0.001761		0.002058	0.000946		0.00283	0.001684
127	0.001015	0.001622		0.002405	0.001454		0.001908	0.000916		0.002539	0.001328
128	0.000644	0.001531		0.001863	0.001517		0.001993	0.000906		0.002559	0.001387
129	0.000593	0.001452		0.001893	0.001503		0.002311	0.000667		0.002452	0.001499
130	9.2e-05	0.001877		0.00065	0.001758		0.002803	0.000297		0.002641	0.002085
131	0.000246	0.001824		0.000305	0.001433		0.002583	0.000806		0.002757	0.001037
132	0.000568	0.002135		0.000147	0.001768		0.002808	0.00058		0.002385	0.00012
133	0.000611	0.002216		-0.000172	0.001722		0.00302	0.000602		0.002839	0.000408
134	0.000682	0.002307		0	0.001749		0.003069	0.000586		0.002847	0.000552
135	0.000676	0.002447		-0.000238	0.001496		0.003217	0.000614		0.003188	0.001077
136	0.000883	0.003153		0.000423	0.001384		0.00325	0.000918		0.002629	0.000844
137	0.000871	0.003192		0.000231	0.001566		0.003636	0.000575		0.002632	0.001039
138	0.000404	0.002567		0.001492	0.002472		0.004631	0.001432		0.002072	0.000948
139	0.001673	0.000742		0.001269	0.00354		0.00421	0.001381		0.001893	0.00156
140	-0.002762	0.00247		0.001073	0.004869		0.007811	0.002799		0.00164	0.001403
141	-0.000916	0.000916		0.001067	0.004442		0.005768	0.003357		0.003526	0.000724
142	-0.000964	0.003612		0.001083	0.003728		0.006857	0.004567		0.003033	-0.000619
143	-0.000547	0.002041		0.001174	0.001776		0.004591	0.008833		0.003852	0.001453
144	-0.001063	0.003285		-0.000593	-0.001774		0.005797	0.009771		0.003055	0.003455
145	0.001718	0.000286		0.00048	-0.000564		0.00383	0.009841		0.001363	0.003943
146	0.003602	0.000908		2.5e-05	0.000619		0.003231	0.006117		8.7e-05	0.001891
147	0.001277	0.003012		0.00106	0.000417		0.004467	0.004857		0.001362	0.000201
148	-0.000557	0.004426		0.001344	0.001005		0.00512	0.005059		0.003196	0.001237
149	-0.000834	0.003837		0.001988	0.001072		0.005518	0.004034		0.002881	0.001201
150	-0.001836	0.005338		0.001667	0.003397		0.005947	-0.000282		0.003325	0.001192
151	-0.001194	0.005233		-0.000118	0.001683		0.004907	-0.000663		0.001442	0.000208
152	1.4e-05	0.003901		-0.000178	0.001657		0.001324	-0.000641		0.001347	0.000346
153	-0.000253	0.002904		-0.000907	0.001502		0.002724	0.002224		0.001618	0.000951
154	0.000385	0.003674		-0.00047	0.002063		0.003674	0.002242		0.001992	0.001977
155	0.003034	0.003636		0.000453	0.002525		0.005494	0.001858		0.002266	0.001485
156	0.006	0.005474		0.000814	0.001139		0.001127	0.001449		0.002002	0.001033
157	0.004298	0.003932		0.000859	0.001089		0.001734	0.000997		0.001865	1.5e-05
158	0.00136	0.003323		0.000413	0.000782		0.003605	0.001302		0.002498	0.000301
159	-0.001089	0.002208		0.000442	0.001139		0.004521	0.001703		0.002801	0.00031
160	-0.000354	0.00304		0.000269	0.00149		0.003351	0.001003		0.002764	0.001437
161	0.001004	0.004464		0.000313	0.001569		0.00106	0.000515		0.002579	0.001288
162	0.000261	0.004987		0.000766	0.001822		0.002532	0.000234		0.002747	0.001175
163	-0.002272	0.006027		0.000984	0.001522		0.003472	0.000323		0.002774	-0.000306
164	-0.006465	0.007379		0.000754	0.001637		0.006083	0.000851		0.002292	0.000278
165	-0.006667	0.006254		-0.000789	0.000742		0.002958	-0.000699		0.00098	0.000992
166	-0.004497	0.004923		-0.000954	0.000439		0.002957	0.001293		0.001666	0.000835
167	0.000811	0.002734		0.00053	0.000929		0.00403	0.000721		0.001565	0.000477
168	0.00203	0.003493		0.000798	0.001353		0.0041	-0.000388		0.0013	0.00024
169	0.002578	0.002579		0.000305	0.00155		0.003203	0.000409		0.001831	0.000651
170	0.00216	0.002515		0.000533	0.001636		0.002941	0.000772		0.00194	0.000715
171	0.002057	0.002465		0.000511	0.001627		0.002729	0.000888		0.001975	0.00074
172	0.001809	0.002585		0.000948	0.001728		0.002457	0.001191		0.001952	0.000758
173	0.001509	0.003018		0.000712	0.001606		0.002166	0.000662		0.001684	0.000631
174	0.001631	0.002501		0.000867	0.00171		0.002699	0.000719		0.001734	0.000737
175	0.00039	0.001861		0.001508	0.001786		0.002747	0.000822		0.001836	0.000529
176	0.001152	0.00141		0.001605	0.001911		0.002688	0.000727		0.001913	0.000631
177	0.00069	0.000978		0.002147	0.00208		0.003117	0.000801		0.002099	-6e-06
178	0.004823	-0.003126		0.002466	0.002218		0.002035	4.4e-05		0.003482	0.000893
179	0.000832	0.001454		-0.0004	-5.2e-05		0.003629	0.001069		0.002477	0.000186
180	0.002103	0.004205		0.001392	0.000236		0.002488	0.001545		0.001858	0.000113
181	0.002181	0.005619		0.001908	0.001311		0.001353	-0.000313		0.001028	0.000202
182	-0.000482	0.005474		7.7e-05	0.00135		0.000782	0.000499		0.001522	0.000408
183	-0.000288	0.00521		-0.000412	0.001196		0.000545	0.000532		0.001711	0.000444

## Sheet: h
transcript_length	G4P_000mM_BzCN_cat_SM_20to183_nt11	G4P_000mM_BzCN_cat_SM_20to183_nt14		G4P_250mM_BzCN_cat_SM_20to183_nt11	G4P_250mM_BzCN_cat_SM_20to183_nt14		G4P_000mM_DMS_cat_SM_20to183_nt14	G4P_000mM_DMS_cat_SM_20to183_nt16	G4P_000mM_DMS_cat_SM_20to183_nt18		G4P_250mM_DMS_cat_SM_20to183_nt14	G4P_250mM_DMS_cat_SM_20to183_nt16	G4P_250mM_DMS_cat_SM_20to183_nt18
20	0.00023	0.000304		-2e-05	0.000147		0.008853	0.017978	0.022486		0.010312	0.01867	0.024721
21	0.000295	0.000306		6e-05	0.00015		0.008839	0.018273	0.02409		0.01009	0.018846	0.025696
22	0.000857	0.000738		0.000718	0.000209		0.010627	0.021835	0.034491		0.011739	0.022548	0.035946
23	0.001249	0.000283		0.000967	0.000405		0.009416	0.020131	0.034646		0.010011	0.020228	0.03471
24	0.001441	0.000593		0.001446	0.000799		0.011084	0.017569	0.031726		0.012705	0.018243	0.032436
25	0.001245	0.000512		0.001393	0.000822		0.010617	0.014439	0.027788		0.01166	0.015063	0.028003
26	0.001443	0.0007		0.001666	0.000996		0.010888	0.012962	0.025795		0.011817	0.013679	0.025957
27	0.002542	0.000907		0.003019	0.001088		0.013697	0.009959	0.023682		0.014045	0.00982	0.023112
28	0.002614	0.001452		0.003447	0.00174		0.015872	0.008733	0.021246		0.017392	0.007562	0.020406
29	0.00359	0.001795		0.004441	0.002082		0.017764	0.009183	0.019581		0.019157	0.007603	0.01869
30	0.00377	0.002135		0.004416	0.00261		0.018548	0.010119	0.018704		0.019964	0.008132	0.017691
31	0.004769	0.002453		0.005753	0.0029		0.019052	0.011958	0.02054		0.020847	0.010712	0.019358
32	0.006025	0.002942		0.007453	0.003232		0.018581	0.012969	0.02341		0.021107	0.012187	0.022561
33	0.005418	0.004075		0.00614	0.004085		0.020495	0.013026	0.026218		0.02338	0.012535	0.02553
34	0.007897	0.005943		0.008505	0.005696		0.024542	0.012261	0.026622		0.026966	0.011949	0.026291
35	0.008609	0.006684		0.009277	0.006514		0.025358	0.011718	0.026651		0.027742	0.011143	0.026075
36	0.010844	0.007347		0.011963	0.007521		0.026459	0.012836	0.026793		0.028029	0.012143	0.026211
37	0.010893	0.006943		0.011987	0.007164		0.026036	0.013845	0.027761		0.027421	0.012853	0.026917
38	0.011311	0.00708		0.012217	0.007379		0.027274	0.014733	0.032402		0.028309	0.014238	0.031343
39	0.011567	0.007178		0.012499	0.007404		0.027912	0.014175	0.033735		0.029268	0.013682	0.032561
40	0.011529	0.007639		0.012901	0.007892		0.028422	0.014851	0.03536		0.029038	0.014113	0.034152
41	0.01131	0.007835		0.012811	0.008197		0.028124	0.017601	0.036386		0.02871	0.01663	0.034925
42	0.011084	0.008257		0.012796	0.008621		0.028118	0.019847	0.038415		0.028241	0.018261	0.036514
43	0.011105	0.008244		0.012946	0.008708		0.027602	0.020513	0.043156		0.028082	0.018953	0.040759
44	0.010993	0.008419		0.012946	0.00882		0.028736	0.022277	0.047672		0.029442	0.020829	0.045027
45	0.011258	0.008166		0.01335	0.008464		0.029982	0.023414	0.0507		0.030858	0.022924	0.048019
46	0.011426	0.007913		0.01326	0.008095		0.030266	0.023909	0.051102		0.030861	0.022945	0.047832
47	0.012135	0.007428		0.013379	0.007664		0.0303	0.0239	0.04939		0.03067	0.022606	0.045913
48	0.012715	0.007192		0.013511	0.007568		0.029672	0.022641	0.047952		0.02986	0.02107	0.044829
49	0.013264	0.007229		0.014027	0.007317		0.029586	0.022105	0.047148		0.029579	0.0208	0.044324
50	0.013709	0.006979		0.014264	0.006847		0.029462	0.020551	0.045016		0.029002	0.019636	0.042131
51	0.014895	0.007112		0.014956	0.006865		0.029485	0.020473	0.044335		0.029119	0.018672	0.040245
52	0.015258	0.007173		0.014964	0.006988		0.029531	0.019957	0.043749		0.028961	0.018529	0.039501
53	0.015782	0.007684		0.014977	0.007546		0.029044	0.020824	0.044215		0.027592	0.018893	0.039878
54	0.015362	0.00768		0.014569	0.007492		0.02761	0.020208	0.048191		0.025169	0.018456	0.043909
55	0.015936	0.008018		0.014477	0.007889		0.027807	0.021043	0.047142		0.025373	0.019069	0.043401
56	0.016036	0.009805		0.014425	0.009085		0.030755	0.024302	0.046285		0.02742	0.022953	0.043358
57	0.017018	0.011175		0.015024	0.009667		0.033244	0.027191	0.04387		0.029993	0.025884	0.04142
58	0.017317	0.012294		0.015687	0.010324		0.034048	0.028109	0.04463		0.030742	0.026713	0.042463
59	0.018772	0.014515		0.016799	0.011641		0.033903	0.029007	0.045419		0.031398	0.026705	0.042627
60	0.019573	0.016314		0.01752	0.012826		0.03425	0.02989	0.046626		0.031883	0.027331	0.043679
61	0.020609	0.017872		0.018241	0.014148		0.035633	0.032124	0.04811		0.033248	0.029185	0.045414
62	0.021899	0.019794		0.019051	0.015618		0.038095	0.034775	0.049948		0.034778	0.031233	0.047292
63	0.022408	0.019668		0.019161	0.015597		0.038772	0.034639	0.050427		0.035021	0.030877	0.047623
64	0.022164	0.019083		0.018986	0.015248		0.038405	0.034273	0.051308		0.03468	0.030347	0.048047
65	0.020643	0.016589		0.017727	0.01228		0.034382	0.029194	0.05401		0.031323	0.025097	0.050686
66	0.020292	0.016044		0.016995	0.010462		0.031977	0.027398	0.055683		0.02821	0.022596	0.053812
67	0.020281	0.015579		0.016459	0.009804		0.030992	0.025928	0.05753		0.026876	0.020963	0.055726
68	0.018684	0.012736		0.014896	0.007715		0.026334	0.021232	0.062377		0.022449	0.016543	0.060445
69	0.015675	0.008706		0.012611	0.005085		0.020566	0.015523	0.069907		0.017529	0.01186	0.066672
70	0.014779	0.007597		0.012479	0.00461		0.018119	0.013326	0.072092		0.015747	0.010175	0.068129
71	0.012387	0.005483		0.011252	0.0033		0.013941	0.009478	0.076797		0.01205	0.007263	0.071828
72	0.012072	0.004527		0.010385	0.002841		0.011704	0.007407	0.07796		0.010154	0.006124	0.073498
73	0.011316	0.003691		0.009433	0.002157		0.010026	0.006429	0.081046		0.008387	0.00555	0.075866
74	0.011023	0.002785		0.008298	0.001765		0.008401	0.005242	0.082146		0.007531	0.004054	0.077971
75	0.010508	0.002558		0.007944	0.00156		0.007895	0.004977	0.08316		0.0071	0.003716	0.078798
76	0.009809	0.002241		0.007243	0.001311		0.007145	0.004064	0.083262		0.006636	0.002949	0.079559
77	0.006983	0.00144		0.005149	0.000267		0.005013	0.002319	0.086986		0.004401	0.001989	0.083109
78	0.007077	0.001303		0.004936	0.00035		0.004584	0.002151	0.087815		0.00422	0.001872	0.084093
79	0.00686	0.001097		0.004897	0.000264		0.004476	0.002476	0.088675		0.004077	0.002025	0.08524
80	0.006965	0.001311		0.005384	0.000661		0.004225	0.002672	0.089168		0.004242	0.001643	0.08565
81	0.00646	0.000948		0.004884	0.000334		0.004839	0.002705	0.08811		0.004945	0.002048	0.085884
82	0.00621	0.000811		0.004302	0.000423		0.004407	0.00228	0.088867		0.004286	0.001804	0.084863
83	0.00578	0.000729		0.004149	0.000608		0.004312	0.002386	0.090284		0.004077	0.00197	0.086104
84	0.00552	0.000851		0.004098	0.00051		0.003821	0.002373	0.09112		0.003813	0.0017	0.085512
85	0.005147	0.001041		0.004368	0.000418		0.004276	0.002364	0.091555		0.004022	0.002049	0.086372
86	0.005096	0.001012		0.004299	0.000409		0.004159	0.002342	0.091668		0.004253	0.001958	0.086294
87	0.005024	0.000971		0.004068	0.000529		0.004407	0.00205	0.091845		0.004348	0.001923	0.086439
88	0.004853	0.000655		0.003623	0.00066		0.004161	0.002183	0.092276		0.004256	0.002008	0.086924
89	0.004863	0.000676		0.003747	0.000545		0.004236	0.002003	0.092789		0.004044	0.002203	0.087338
90	0.004873	0.000535		0.003949	0.000436		0.004076	0.002272	0.093633		0.003662	0.002879	0.088654
91	0.005213	0.000638		0.004086	0.00049		0.004029	0.001905	0.094491		0.003947	0.002483	0.089678
92	0.005143	0.000901		0.003905	0.000617		0.004407	0.002356	0.095044		0.004368	0.003021	0.092514
93	0.004503	0.00094		0.003884	0.000874		0.004632	0.0027	0.096153		0.004863	0.002893	0.093614
94	0.004195	0.00094		0.003673	0.000815		0.005086	0.003599	0.096867		0.005384	0.003585	0.092706
95	0.003913	0.00074		0.003896	0.000746		0.004846	0.003654	0.095518		0.005433	0.003285	0.092055
96	0.00401	0.000762		0.003717	0.000595		0.004882	0.003789	0.094961		0.005598	0.003302	0.091961
97	0.003758	0.000836		0.003553	0.000596		0.004616	0.003331	0.094029		0.005428	0.002946	0.092273
98	0.004164	0.000892		0.002865	0.000512		0.004383	0.003943	0.095653		0.004947	0.002878	0.092381
99	0.004315	0.00081		0.002888	0.000627		0.004219	0.003991	0.094891		0.004532	0.003108	0.091515
100	0.004347	0.000707		0.003066	0.000534		0.004234	0.003794	0.095053		0.004193	0.003175	0.090635
101	0.003731	0.000615		0.003558	0.000398		0.004769	0.00309	0.092415		0.004753	0.003369	0.084266
102	0.003927	0.000634		0.003335	0.000437		0.004902	0.002909	0.091429		0.004923	0.00294	0.083101
103	0.003868	0.000593		0.003114	0.000312		0.005084	0.002967	0.090227		0.005081	0.002769	0.08206
104	0.003939	0.000538		0.002828	0.000179		0.00487	0.00293	0.091079		0.004734	0.002312	0.085096
105	0.003812	0.000445		0.002722	-3.6e-05		0.004721	0.00301	0.092988		0.004617	0.002082	0.087435
106	0.003544	0.000591		0.002798	0.000104		0.004734	0.002756	0.093659		0.004745	0.002121	0.08807
107	0.00345	0.000558		0.002841	0.000275		0.004776	0.00203	0.094968		0.004774	0.001985	0.08838
108	0.003341	0.00064		0.002549	0.000403		0.004424	0.002105	0.094205		0.004472	0.001989	0.089018
109	0.003916	0.000502		0.002658	0.000278		0.003826	0.001827	0.09374		0.004193	0.001572	0.088718
110	0.003788	0.000628		0.002565	0.000221		0.003474	0.001879	0.093862		0.003934	0.001513	0.088715
111	0.003778	0.000403		0.002599	4.6e-05		0.003523	0.001535	0.090974		0.003938	0.001886	0.086877
112	0.003634	0.000519		0.002719	0.000112		0.004014	0.001836	0.088362		0.003587	0.002895	0.084015
113	0.003721	0.000697		0.00291	0.000136		0.004214	0.002245	0.085199		0.003798	0.002634	0.08186
114	0.004158	0.000964		0.003639	-0.000188		0.004144	0.002373	0.085592		0.004122	0.002091	0.081716
115	0.003991	0.000835		0.003982	1e-06		0.003991	0.002129	0.084414		0.004297	0.001273	0.079344
116	0.004028	0.000713		0.0042	7.8e-05		0.004349	0.002177	0.082344		0.004254	0.001568	0.07617
117	0.003643	0.000395		0.003215	0.000403		0.004626	0.002034	0.080427		0.003928	0.00138	0.073028
118	0.003719	0.000363		0.00273	0.000175		0.004695	0.002262	0.078382		0.004037	0.001713	0.070198
119	0.003161	0.000298		0.001813	-1.1e-05		0.004354	0.001493	0.073709		0.003648	0.00103	0.060074
120	0.003005	0.000623		0.001582	0.000118		0.004235	0.001797	0.068944		0.003708	0.001455	0.054487
121	0.002829	0.0006		0.001219	5.8e-05		0.004186	0.001836	0.067484		0.003611	0.001337	0.051915
122	0.002849	0.000613		0.001218	0.000105		0.003947	0.002143	0.065518		0.003712	0.001731	0.047198
123	0.002721	0.000612		0.000962	-3.9e-05		0.003509	0.002037	0.06269		0.003318	0.001664	0.039024
124	0.002536	0.000792		0.001247	-9e-06		0.003181	0.00214	0.060278		0.003373	0.001916	0.037335
125	0.001807	0.000621		0.001319	-0.000428		0.003254	0.001534	0.059506		0.00345	0.001663	0.038114
126	0.001817	0.00055		0.001674	-0.000113		0.003546	0.001526	0.059577		0.003477	0.001666	0.039862
127	0.002638	0.000562		0.00155	8.6e-05		0.003584	0.001261	0.058189		0.003472	0.001398	0.038715
128	0.002888	0.000543		0.001596	0.000174		0.00348	0.001435	0.057839		0.003655	0.001554	0.039015
129	0.003163	0.000512		0.001757	0.000119		0.00346	0.001648	0.059813		0.003893	0.00178	0.040927
130	0.002497	0.000345		0.002464	0.000217		0.00312	0.002046	0.063753		0.004225	0.002248	0.045624
131	0.00253	0.000359		0.001873	0.000632		0.003013	0.00187	0.066248		0.003258	0.002215	0.045826
132	0.002453	0.000274		0.002094	0.00079		0.002952	0.002209	0.080828		0.003017	0.002187	0.059571
133	0.002777	0.000279		0.002145	0.000617		0.003049	0.002487	0.089397		0.002911	0.002708	0.068564
134	0.002769	0.000309		0.002275	0.00058		0.003051	0.00256	0.092146		0.003027	0.002862	0.073156
135	0.002919	0.000363		0.002378	0.000446		0.003123	0.002587	0.094314		0.002956	0.002856	0.07379
136	0.002822	0.00064		0.002337	0.000639		0.003236	0.002289	0.090035		0.002968	0.001984	0.064701
137	0.00289	0.000501		0.002446	0.000447		0.003337	0.002496	0.089237		0.002913	0.001885	0.062996
138	0.001834	0.000584		0.002076	6.9e-05		0.002423	0.002728	0.077737		0.003291	0.001576	0.062004
139	2.7e-05	-0.000276		0.001766	-3.3e-05		0.001127	0.000856	0.08027		0.002533	0.001714	0.067422
140	0.001782	-0.000566		0.000225	0.000772		0.001131	0.003662	0.080029		0.002389	0.000891	0.068004
141	0.002466	-0.000314		0.001715	0.001104		0.003336	0.003288	0.07604		0.001478	0.000939	0.06271
142	0.000347	-0.000444		0.002731	-0.000485		0.004223	0.003858	0.071139		0.002824	0.000656	0.063858
143	-0.000931	0.000233		0.002175	-0.000667		0.003841	0.000469	0.077029		0.002823	0.000121	0.065871
144	-0.000527	2.8e-05		0.000502	-0.000949		0.002219	-0.002345	0.076717		0.003831	-0.000461	0.074868
145	0.000463	-0.000199		-7.3e-05	-0.000203		0.003399	0.000504	0.079114		0.002953	-0.0002	0.073662
146	0.002621	-0.001596		-0.000404	0.000366		0.003053	0.005108	0.080972		0.001597	0.001173	0.078858
147	0.00245	-0.000867		-0.000415	0.000632		0.003547	0.003602	0.082088		0.001813	0.001325	0.070917
148	0.00195	0.000564		9e-06	0.001201		0.002213	0.001835	0.085193		0.001746	0.00217	0.073691
149	0.001705	2.6e-05		0.000161	0.00095		0.00159	0.002491	0.080878		0.002008	0.001099	0.073969
150	0.000755	6.9e-05		0.001752	0.000366		0.00171	0.002138	0.082747		0.002245	0.002158	0.07857
151	0.001899	-0.001488		0.001623	-0.000827		0.001238	0.001542	0.084403		0.00155	0.001285	0.07837
152	0.000869	0.000404		0.002736	-0.000417		0.001823	0.001742	0.078203		0.002408	0.002393	0.080429
153	0.001793	-0.000509		0.002324	-0.00028		0.00263	0.002957	0.068551		0.003003	0.002982	0.081181
154	0.003073	-0.00045		0.003244	0.000205		0.002546	0.002709	0.062929		0.002955	0.003935	0.082027
155	0.004566	-0.000967		0.00234	-0.000127		0.003652	0.003788	0.06824		0.003301	0.002735	0.083647
156	0.000963	3.6e-05		0.002946	-8.3e-05		0.00391	0.00317	0.076975		0.002064	0.001404	0.080182
157	0.00193	3.8e-05		0.002267	0.000421		0.005226	0.00381	0.077426		0.00212	0.001233	0.078218
158	0.001883	-0.000128		0.002064	0.000549		0.003375	0.00294	0.076445		0.00124	0.001977	0.077309
159	0.002962	-0.000802		0.001815	0.000577		0.004734	0.003481	0.078309		0.00127	0.002218	0.080095
160	0.002484	0.000513		0.001884	0.000359		0.00308	0.003769	0.083517		0.001581	0.002104	0.082312
161	0.003721	0.001172		0.001949	0.000617		0.004496	0.003119	0.0896		0.001969	0.002167	0.086457
162	0.004276	0.00193		0.001883	0.000826		0.002361	0.002076	0.088714		0.002801	0.002307	0.085808
163	0.004173	0.000935		0.00137	0.001207		0.003504	0.001568	0.082638		0.003937	0.003057	0.086978
164	0.001334	0.000197		0.001695	0.00078		0.001821	0.003563	0.08154		0.004799	0.002248	0.078798
165	0.001743	-0.000364		0.001092	0.000654		0.001243	0.004855	0.078865		0.003182	0.003006	0.074889
166	0.001994	3.9e-05		0.001839	0.0002		0.002749	0.004765	0.078879		0.003405	0.002548	0.077468
167	0.001849	0.000421		0.001615	0.000182		0.003793	0.003712	0.078624		0.002946	0.002182	0.079504
168	0.003353	0.000893		0.001872	0.000273		0.00295	0.003575	0.079925		0.00258	0.002189	0.079147
169	0.001646	0.000521		0.001421	0.000282		0.002543	0.003116	0.084743		0.002166	0.002202	0.081308
170	0.001622	0.000474		0.001454	0.000267		0.002603	0.003149	0.08551		0.002113	0.002095	0.083447
171	0.001394	0.000479		0.001427	0.000249		0.002657	0.003158	0.085704		0.002117	0.002059	0.083913
172	0.001804	0.000451		0.001631	0.00013		0.00282	0.003317	0.086252		0.001875	0.001646	0.087105
173	0.002071	0.000454		0.001734	3.2e-05		0.002532	0.003078	0.086012		0.001599	0.00146	0.085141
174	0.002071	0.000317		0.001752	-7e-06		0.002452	0.003805	0.089507		0.001667	0.001563	0.083757
175	0.00203	0.000444		0.001985	-7e-06		0.002473	0.00334	0.090979		0.002286	0.001695	0.082066
176	0.002117	0.000499		0.00187	-9.8e-05		0.002408	0.003432	0.091503		0.00239	0.001735	0.08306
177	0.002684	0.000941		0.0022	-0.000123		0.002628	0.001109	0.087704		0.002853	0.001226	0.08496
178	0.001503	0.000318		0.00147	0.000115		0.001623	0.003776	0.080286		0.001925	0.000874	0.083626
179	0.001202	-0.000266		0.002748	-0.000517		0.004797	0.003417	0.077122		0.001554	0.001219	0.076922
180	0.004091	-0.001718		0.001259	-0.000248		0.003308	0.005363	0.093685		0.002966	0.001996	0.078753
181	0.005722	3.1e-05		0.001646	-0.000537		0.004322	0.001537	0.096152		0.002735	0.001939	0.081749
182	0.004155	0.001048		0.001135	0.000261		0.004103	0.000783	0.096564		0.002677	0.002281	0.082797
183	0.003636	0.00144		0.001723	0.000435		0.00476	-0.000148	0.095609		0.002353	0.002316	0.08365
