# Supplementary material for: Observation of coordinated RNA folding events by systematic cotranscriptional RNA structure probing
Source: Nat Commun. 2023 Nov 29;14:7839. doi: 10.1038/s41467-023-43395-9 (PMC10687018; doi:10.1038/s41467-023-43395-9)
Supplement: Supplementary file 6 — Source Data [file 41467_2023_43395_MOESM6_ESM.zip › Source_Data/FigS12_Source_Data.xlsx]

## Sheet: a
transcript_length	TECprobe_ZTP_0mM_BzCN_cat_SM_20to173_nt34	TECprobe_ZTP_0mM_BzCN_cat_SM_20to173_nt38		TECprobe_ZTP_1mM_BzCN_cat_SM_20to173_nt34	TECprobe_ZTP_1mM_BzCN_cat_SM_20to173_nt38			transcript_length	CoTxnSHAPEseq_ZTP_0mM_20to173_nt34	CoTxnSHAPEseq_ZTP_0mM_20to173_nt38		CoTxnSHAPEseq_ZTP_1mM_20to173_nt34	CoTxnSHAPEseq_ZTP_1mM_20to173_nt38
20								20
21								21
22								22
23								23
24								24
25								25
26								26
27								27
28								28
29								29
30								30
31								31
32								32
33								33
34	0			0				34	0			0
35	6.1e-05			7.6e-05				35	0			0
36	0.002088			0.001985				36	0			0
37	0.002178			0.002157				37	0			0
38	0.00279	0		0.002253	0			38	0.00263669	0		0	0
39	0.002309	0.000162		0.002087	0.000117			39	0.0294669	0		0.0187146	0
40	0.002192	0.002027		0.002023	0.001747			40	0.112591	0		0.0818424	0
41	0.0013	0.003809		0.001277	0.003243			41	0.0844473	0		0.148804	0
42	0.001257	0.002982		0.001252	0.002654			42	0.0666455	0		0.0651609	0
43	0.001469	0.003042		0.00138	0.002572			43	0.0371265	0		0.0626414	0
44	0.001811	0.002994		0.001191	0.002106			44	0.027455	0.00761977		0.0257604	0.0133019
45	0.002079	0.0033		0.000635	0.002496			45	0.0415998	0.0525047		0.0377197	0.0304136
46	0.002363	0.002662		0.000211	0.00238			46	0.0604291	0.0217422		0.138306	0.0258974
47	0.002042	0.002288		0.000647	0.002827			47	0	0.0255417		0.108475	0.0214087
48	0.00201	0.002702		0.001555	0.002547			48	0.0805479	0.0335987		0.091743	0.0344632
49	0.002085	0.002939		0.001733	0.002652			49	0.0964833	0.0635455		0.192743	0.061299
50	0.003023	0.003679		0.002455	0.002559			50	0.333935	0.0928772		0.336779	0.0876252
51	0.00641	0.005262		0.006793	0.003544			51	0.31205	0.0493255		0.541082	0.0533747
52	0.006339	0.005221		0.006747	0.003595			52	0.351011	0.150427		0.646591	0.0857725
53	0.007817	0.005509		0.007726	0.004071			53	0	0.293209		0.243017	0.304045
54	0.008591	0.006244		0.006003	0.003963			54	0	0.401733		0	0.337841
55	0.00969	0.006416		0.006432	0.004431			55	0	0.352367		0.467808	0.335545
56	0.009388	0.007812		0.006934	0.005992			56	0	0.616836		0.688541	0.644096
57	0.009825	0.009284		0.00738	0.008219			57	0	0.833175		0.432794	0.865595
58	0.009726	0.009715		0.007745	0.008467			58	0	1.03151		0.558312	0.99345
59	0.00986	0.011113		0.008258	0.010167			59	0	1.03752		0	0.717409
60	0.009078	0.01587		0.009325	0.012864			60	0	1.53059		0.641502	0.9757
61	0.00875	0.016754		0.008298	0.013538			61	0	1.06297		1.17768	0.869242
62	0.008452	0.017652		0.008286	0.014509			62	0	0.72864		0.239965	0.650444
63	0.008721	0.017659		0.00784	0.015026			63	0	0.845383		0.552921	0.75853
64	0.008786	0.017851		0.008145	0.015282			64	0	1.01334		0.586799	0.943556
65	0.009239	0.017814		0.007775	0.015535			65	0	0.91798		0	0.966817
66	0.009496	0.01896		0.007788	0.016294			66	0	1.00226		0.528572	0.8915
67	0.010014	0.019099		0.007837	0.016447			67	0	0.977247		0	0.73574
68	0.009703	0.018186		0.008069	0.015304			68	0	1.25856		0	1.07069
69	0.009336	0.017726		0.007856	0.014838			69	0	1.3272		0	1.17544
70	0.008548	0.017292		0.007764	0.013776			70	0	1.45082		0	1.10228
71	0.007906	0.016247		0.006806	0.013011			71	0	1.21369		0.128571	1.17794
72	0.008589	0.015155		0.006984	0.012393			72	0	1.43772		0.24647	1.30354
73	0.008166	0.01426		0.006565	0.012249			73	0	1.42334		0.897037	1.20479
74	0.008174	0.013998		0.007515	0.013031			74	0	1.47649		0	1.35025
75	0.008562	0.012954		0.008006	0.012242			75	0	1.6132		0	1.49526
76	0.009451	0.01212		0.007618	0.011458			76	0	1.42292		0.790655	1.32847
77	0.009937	0.012185		0.007374	0.009811			77	0	2.39082		0.319948	2.30201
78	0.009401	0.012984		0.007211	0.009693			78	0	2.58798		0	2.38358
79	0.008441	0.013175		0.00794	0.009723			79	0	3.56065		0.0482033	3.47044
80	0.008562	0.013384		0.008314	0.010383			80	0	2.66671		0	2.40984
81	0.009475	0.013459		0.008416	0.010823			81	0	2.49593		0.021737	2.41733
82	0.010119	0.01394		0.008168	0.011315			82	0	2.45847		0	2.39517
83	0.010548	0.014109		0.008631	0.011903			83	0	2.63938		0	2.23223
84	0.010517	0.013607		0.008188	0.011928			84	0	2.74474		0	2.49302
85	0.010531	0.013615		0.008543	0.011436			85	0	2.86178		0.255235	2.67917
86	0.010622	0.013459		0.008255	0.011354			86	5.22518	0.923332		0	1.574
87	0.010608	0.014321		0.009001	0.011777			87	0	3.20802		0.904071	2.83576
88	0.010836	0.014023		0.009171	0.012597			88	0	3.26762		0.116282	2.89252
89	0.011313	0.014627		0.010152	0.012736			89	0	3.36806		0	3.15532
90	0.012124	0.013718		0.010463	0.012231			90	0	2.98609		0	2.41306
91	0.010942	0.013895		0.01019	0.012294			91	0	3.26903		0	2.50774
92	0.010234	0.012642		0.008731	0.011855			92	0	2.58705		0.901038	2.3067
93	0.010484	0.014161		0.008974	0.011221			93	0	2.90817		0	2.25682
94	0.011357	0.014376		0.008651	0.011499			94	0	2.49796		0.313926	2.17274
95	0.01117	0.01455		0.008998	0.011696			95	0	3.21556		0	2.72451
96	0.011409	0.01473		0.008695	0.012024			96	0	2.96102		0	2.61963
97	0.010997	0.01436		0.009026	0.011934			97	0	2.92045		0	2.64946
98	0.011255	0.01413		0.008256	0.011811			98	0	2.7302		0	2.13614
99	0.010714	0.013605		0.009313	0.012216			99	0	2.71196		0.533638	3.01836
100	0.011168	0.014166		0.009169	0.012488			100	0	3.21199		0	2.53553
101	0.011168	0.014444		0.00868	0.011702			101	0	2.99539		0	2.81254
102	0.011887	0.015003		0.007482	0.011761			102	0	2.95948		0	2.40067
103	0.010686	0.015347		0.008353	0.010648			103	0	3.08302		0	2.82258
104	0.010891	0.013916		0.00868	0.01044			104	0	3.21759		0	2.27171
105	0.010881	0.014204		0.008927	0.010128			105	0	3.55655		0	3.05929
106	0.011081	0.013512		0.008738	0.010345			106	0	3.72252		0	3.04546
107	0.0108	0.013704		0.008693	0.010296			107	0	3.60118		0.720507	3.01322
108	0.010566	0.012641		0.008656	0.010458			108	0	7.60308		-1	-1
109	0.010385	0.011931		0.008268	0.010561			109	0	3.45405		1.0859	2.69806
110	0.010409	0.011802		0.008671	0.010427			110	0	3.67836		0	3.45608
111	0.010283	0.011158		0.008623	0.01011			111	0	3.54769		0	3.36801
112	0.010267	0.011849		0.009088	0.009684			112	0	3.47669		0	2.93588
113	0.009981	0.011419		0.007935	0.008192			113	0	4.21007		0	2.40079
114	0.010188	0.010839		0.007231	0.00738			114	0	3.66957		0	2.90999
115	0.009804	0.011596		0.006248	0.005664			115	0	3.27215		0	2.4292
116	0.009964	0.011723		0.005232	0.004329			116	0	3.07866		0	1.89435
117	0.009895	0.01169		0.004435	0.003602			117	0	3.08435		0	1.63631
118	0.009618	0.011421		0.002678	0.002273			118	0	3.30211		0	1.26397
119	0.009592	0.011859		0.002528	0.00206			119	0	3.29637		0	1.45941
120	0.00947	0.0115		0.002435	0.001783			120	0	3.12737		0	1.10393
121	0.009516	0.011494		0.002471	0.001745			121	0	3.49768		0	1.16622
122	0.009359	0.010992		0.002387	0.00167			122	0	2.51305		0	1.4829
123	0.009618	0.012489		0.001455	0.003955			123	0	3.3592		0.286834	1.31106
124	0.00952	0.011109		0.001729	0.002694			124	0	3.05803		1.48593	1.4997
125	0.009847	0.009751		0.001942	0.002112			125	0	3.28833		0	1.26781
126	0.009676	0.008942		0.002581	0.001778			126	0	3.24141		0	1.30049
127	0.010118	0.007786		0.00285	0.002699			127	0	3.23813		0	1.41863
128	0.010216	0.008535		0.003528	0.003897			128	0	3.40366		0	1.30376
129	0.009952	0.01033		0.005207	0.00516			129	0	3.64717		0	1.70527
130	0.009854	0.011123		0.005712	0.005111			130	0	3.93462		0	2.83928
131	0.009816	0.010953		0.005669	0.005159
132	0.011439	0.011799		0.006528	0.003972
133	0.017237	0.010132		0.002822	0.010011
134	0.021824	0.01119		0.005997	0.002388
135	0.010059	0.005589		0.005869	0.002617
136	0.006438	0.009208		0.006169	-0.0006
137	0.00555	0.003385		0.007053	-0.000786
138	0.015382	0.007881		0.008632	-0.000972
139	0.01532	0.012127		0.007264	0.000974
140	0.017922	0.015454		0.002064	0.002404
141	0.009832	0.014188		-0.000646	0.004053
142	0.009803	0.013446		0.00193	0.004419
143	0.01032	0.011421		0.003402	0.004526
144	0.012094	0.011903		0.003871	0.004814
145	0.010804	0.008216		0.009723	0.008577
146	0.008336	0.011352		0.006915	0.005426
147	0.005417	0.012326		0.007754	0.006114
148	0.011058	0.011528		0.00407	0.004009
149	0.012361	0.008959		0.006339	0.004597
150	0.016379	0.012805		0.005472	0.001655
151	0.013454	0.013963		0.005189	0.000222
152	0.012967	0.017496		0.00499	7.6e-05
153	0.008798	0.013155		0.005023	0.00019
154	0.007593	0.012598		0.003904	0.000297
155	0.007147	0.006165		0.003112	0.000751
156	0.007305	0.007081		0.002938	0.002213
157	0.012411	0.006898		0.004729	0.002642
158	0.014274	0.010093		0.003722	0.002796
159	0.010153	0.010695		0.003483	0.002293
160	0.009092	0.010918		0.003504	0.002467
161	0.008477	0.010727		0.00363	0.002639
162	0.008201	0.01154		0.004293	0.003466
163	0.008182	0.011517		0.005308	0.004358
164	0.008217	0.010982		0.004745	0.003963
165	0.008892	0.009082		0.004742	0.003118
166	0.009433	0.009765		0.004374	0.003184
167	0.016714	0.010395		0.006356	0.001197
168	0.012511	0.010946		0.002202	0.004288
169	0.006423	0.008825		0.003166	0.003371
170	0.002443	0.009668		0.003725	0.001925
171	0.004607	0.005683		0.007218	0.00124
172	0.011075	0.007476		0.004907	0.00095
173	0.011922	0.007446		0.004459	0.001265

## Sheet: b
transcript_length	TECprobe_ZTP_0mM_BzCN_cat_SM_20to173_nt20	TECprobe_ZTP_0mM_BzCN_cat_SM_20to173_nt21		TECprobe_ZTP_1mM_BzCN_cat_SM_20to173_nt20	TECprobe_ZTP_1mM_BzCN_cat_SM_20to173_nt21			transcript_length	CoTxnSHAPEseq_ZTP_0mM_20to173_nt19	CoTxnSHAPEseq_ZTP_0mM_20to173_nt20		CoTxnSHAPEseq_ZTP_1mM_20to173_nt19	CoTxnSHAPEseq_ZTP_1mM_20to173_nt20
20	0			0				20	0	0		0	0
21	6.7e-05	0		4.3e-05	0			21	0	0		0	0
22	6.7e-05	7.3e-05		8.3e-05	6.1e-05			22	0	0		0	0
23	5.1e-05	-0.000446		4.2e-05	-0.000223			23	0	0		0	0
24	1.7e-05	-0.000492		-1e-06	-0.000324			24	0.446753	0.122811		0.583355	0.104068
25	1.8e-05	-0.000377		-5.7e-05	-0.000335			25	0.698809	0.117475		2.60337	0.314644
26	-4.2e-05	0.00061		-8.3e-05	0.000236			26	8.06383	1.10247		16.2151	1.4154
27	-0.000142	0.000446		-0.000233	0.000191			27	0.0853534	0.169856		0.202014	0.135717
28	-0.000118	0.000367		-0.000119	0.000209			28	0.0664926	0.0871127		0.0823692	0.102479
29	-0.000127	0.000427		5.9e-05	0.000113			29	0.105827	0.064068		0.0413484	0.0521792
30	0.000128	0.000684		0.000198	0.000263			30	0.0613703	0.104097		0.0905689	0.116997
31	9.2e-05	0.000488		0.000127	0.00014			31	0.114526	0.0748869		0.124687	0.0813807
32	0.00024	0.000225		0.000232	4.5e-05			32	0.0895965	0.0836954		0.0685314	0.0416309
33	0.000291	-0.000593		0.000455	-0.000255			33	0.0883039	0.0755957		0.0989233	0.0989586
34	1.1e-05	-0.000691		0.000475	-0.000379			34	0.259864	0.167344		0.326952	0.16167
35	0.000316	0.000131		0.000568	-5.5e-05			35	0.395015	0.304647		0.440037	0.261735
36	0.000408	0.000222		0.00059	0.000152			36	0.459663	0.248895		0.424304	0.235848
37	0.000602	0.000231		0.000679	0.000149			37	0.57867	0.30912		0.575519	0.26698
38	0.00076	2.6e-05		0.000738	0.000403			38	0.434496	0.205689		0.427644	0.155028
39	0.001011	0.000269		0.0009	0.000511			39	0.511704	0.304186		0.582618	0.228505
40	0.001016	0.000263		0.000905	0.000522			40	0.451819	0.329094		0.51382	0.24828
41	0.000984	0.000626		0.000885	0.000587			41	0.60415	0.394669		0.647743	0.319137
42	0.001086	0.000845		0.000707	0.000916			42	0.617272	0.370928		0.554893	0.397735
43	0.000995	0.000824		0.000794	0.000813			43	0.576927	0.344645		0.633605	0.460134
44	0.000924	0.001201		0.000965	0.00029			44	0.591326	0.386642		0.530739	0.369197
45	0.000967	0.000932		0.001088	0.000187			45	0.646307	0.467058		0.837478	0.438331
46	0.001352	0.001292		0.00094	0.000205			46	0.706742	0.496272		0.797923	0.501648
47	0.001806	0.001579		0.001003	0.000588			47	0.791777	0.500585		0.81904	0.533679
48	0.001762	0.001638		0.001333	0.001665			48	0.811364	0.557445		0.754565	0.367732
49	0.001953	0.001328		0.001406	0.002126			49	0.993388	0.645864		0.984566	0.685272
50	0.001329	0.00062		0.001348	0.001803			50	0.845702	0.50901		0.681237	0.537597
51	0.001184	0.001625		0.000816	0.000737			51	0.744199	0.519571		0.546038	0.507426
52	0.000707	0.002427		0.000948	0.000311			52	0.808548	0.486544		1.00315	0.588379
53	0.001464	0.004583		0.000945	0.000817			53	0.884241	0.687005		0.709642	0.251466
54	0.000935	0.003297		0.000684	0.000886			54	0.854756	0.6272		0.68003	0.580636
55	0.001294	0.00291		0.000975	0.001316			55	0.915865	0.664825		0.863288	0.552014
56	0.000796	0.002107		0.000722	0.000694			56	0.862634	0.542853		0.663178	0.754534
57	0.000906	0.001202		0.000621	0.000404			57	0.821646	0.549405		0.878728	0.626491
58	0.00063	0.001157		0.000624	0.000159			58	0.801816	0.593092		0.774228	0.680118
59	0.001131	0.001034		0.00079	0.000581			59	0.786162	0.788718		0.858002	1.15252
60	0.000768	0.000909		0.001499	5.1e-05			60	0.631098	0.661019		0.55108	0.801958
61	0.001279	0.001232		0.001437	0.000144			61	0.809934	0.5724		0.797952	0.76872
62	0.000873	0.001044		0.001143	0.000528			62	0.883181	0.639824		0.897503	0.847103
63	0.000767	0.001218		0.0007	0.000773			63	0.755339	0.655661		0.895225	0.780091
64	0.000672	0.001183		0.000723	0.000969			64	0.860066	0.692604		1.01946	0.896867
65	0.000655	0.001277		0.000581	0.000927			65	0.947782	0.61895		1.00075	0.920439
66	0.000598	0.001378		0.000396	0.001277			66	0.92937	0.770372		1.03733	0.890066
67	0.000429	0.001333		0.000421	0.001051			67	0.947963	0.823142		0.923172	1.01698
68	0.000645	0.000992		0.000544	0.000954			68	0.802487	0.751191		0.904288	1.01049
69	0.000577	0.00098		0.000705	0.000906			69	0.904256	0.850147		0.856608	1.02961
70	0.000756	0.000956		0.00063	0.00128			70	0.787169	0.724313		0.812592	1.12437
71	0.000505	0.001504		0.00044	0.001312			71	0.840617	0.821695		0.953993	1.07571
72	0.001124	0.000948		0.00049	0.001071			72	0.77942	0.780604		0.66511	0.741199
73	0.001522	0.000418		0.000356	0.000744			73	0.628926	0.686402		0.615895	0.851467
74	0.001383	0.000206		0.000612	0.000101			74	0.726378	0.732632		0.675799	1.06931
75	0.000744	0.000409		0.000561	5.5e-05			75	0.820697	0.950773		0.80003	0.832886
76	0.000896	0.000742		0.000702	-0.000335			76	0.759743	0.863468		0.800077	1.04814
77	0.00104	0.000684		0.000636	9.5e-05			77	0.715546	0.800768		0.778376	0.782493
78	0.001675	0.000612		0.000666	-0.000251			78	0.655212	0.858088		0.610686	0.959432
79	0.001404	0.000145		0.000463	0.000145			79	0.574272	0.842934		0.470872	0.744836
80	0.001024	-0.000204		0.000605	0.000386			80	0.618437	0.828339		0.55373	0.870782
81	0.000875	0.000723		0.000557	0.00095			81	0.641489	0.914029		0.581808	0.968145
82	0.000883	0.000897		0.000899	0.000601			82	0.73195	0.958516		0.620565	1.13265
83	0.001205	0.001518		0.000852	0.000658			83	0.692339	0.980883		0.733305	1.23031
84	0.001413	0.001358		0.000872	8.7e-05			84	0.795775	1.01258		0.636404	1.1584
85	0.001365	0.001186		0.000861	-0.000245			85	0.775364	1.05133		0.512353	1.17712
86	0.001165	0.001331		0.001034	-0.000517			86	0	0		0	0
87	0.001182	0.001215		0.001481	0.00019			87	0.784196	1.5024		0.487983	1.40194
88	0.001573	0.001689		0.001741	0.000465			88	0.943731	1.32271		0.93096	1.32113
89	0.002011	0.000459		0.001901	0.00066			89	0.939912	1.20361		1.15066	1.2257
90	0.001747	0.000277		0.001861	-0.000177			90	0.931914	1.30443		1.1016	1.40489
91	0.00131	0.000312		0.001544	0.000782			91	0.928148	1.47731		0.893166	1.60248
92	0.000419	0.001379		0.001311	0.000632			92	0.881104	0.990863		0.539286	1.35773
93	0.000586	0.001623		0.001367	0.000945			93	0.922892	1.40787		1.48243	1.5324
94	0.000946	0.001018		0.001216	0.000401			94	0.869738	1.26142		0.802149	1.22018
95	0.000984	0.001095		0.001249	0.000263			95	0.915846	1.27066		0.966602	1.48525
96	0.00131	0.000859		0.001043	-6.8e-05			96	0.919618	1.28355		0.895502	1.28031
97	0.001115	0.001438		0.001438	0.000276			97	0.767655	1.18322		0.805405	1.26089
98	0.001352	0.001539		0.001465	0.000773			98	0.914743	1.7282		0.902805	1.26702
99	0.001221	0.001472		0.001719	0.002004			99	1.27897	1.33961		1.06092	1.05994
100	0.00129	0.00047		0.001357	0.002304			100	1.16207	1.41466		1.08924	1.61607
101	0.00096	0.000493		0.00172	0.001352			101	1.08527	1.78291		1.05022	1.47301
102	0.001094	0.000517		0.001994	0.001113			102	1.17569	1.41332		0.918729	1.51709
103	0.000841	0.001929		0.002106	0.00076			103	1.14475	1.78838		1.1607	1.69674
104	0.001474	0.001553		0.001418	0.001439			104	1.26091	2.09484		1.50093	2.23186
105	0.001032	0.001804		0.001339	0.000814			105	1.33939	2.49771		1.28237	2.47103
106	0.001284	0.001764		0.001554	0.000818			106	1.39143	2.26062		1.24547	2.76503
107	0.000976	0.002115		0.001506	0.000734			107	1.33105	2.2208		1.15927	2.00948
108	0.001608	0.002104		0.001525	0.001114			108	0	0		-1	-1
109	0.00155	0.002091		0.000928	0.001664			109	1.44466	2.06921		1.10757	2.20327
110	0.001793	0.002241		0.001189	0.001573			110	1.4354	2.50385		1.33883	2.21309
111	0.001884	0.001935		0.001138	0.002109			111	1.70854	2.25304		1.46972	2.80142
112	0.00207	0.001993		0.000921	0.002171			112	1.51112	2.7606		1.59237	2.33809
113	0.00167	0.0017		0.00138	0.002525			113	1.56665	2.36296		1.24162	2.47144
114	0.0015	0.002224		0.001173	0.002146			114	1.71109	2.29151		0.705512	1.75043
115	0.001809	0.001663		0.001563	0.000802			115	1.55515	2.67152		1.15061	1.86151
116	0.001846	0.001371		0.001415	0.000432			116	1.417	2.13032		0.983907	1.26418
117	0.00208	0.0017		0.001179	0.000136			117	1.62476	2.23642		0.0952595	1.5772
118	0.002565	0.001747		0.00076	0.000197			118	1.44926	2.54071		0.506945	0.921235
119	0.002858	0.001883		0.000288	-9e-06			119	1.14277	2.35126		0.652807	1.19034
120	0.002591	0.002017		0.000259	-0.000126			120	1.42165	2.26665		0.318148	0.682595
121	0.002489	0.002101		0.000202	-0.000202			121	1.61729	2.41086		0.552702	0.765452
122	0.002266	0.002324		0.000182	-0.000269			122	0.778746	1.79758		1.1779	2.08764
123	0.00192	0.00222		0.000934	-0.000113			123	1.91964	0.922314		0.898372	0.445344
124	0.002365	0.00163		0.000764	0.000531			124	0.740123	1.70833		0.686929	1.52212
125	0.00265	0.001545		0.000694	-0.000142			125	1.5016	1.6774		0.723656	0.981819
126	0.003019	0.001395		0.000389	0.000314			126	1.32471	1.7594		0.670474	0.816886
127	0.00401	0.00095		0.000188	0.000848			127	1.16213	1.67083		0.855238	0.804699
128	0.004014	-0.000357		0.000486	0.002225			128	1.19545	1.16633		0.529517	0.66557
129	0.001099	-1.2e-05		0.000984	0.003394			129	0.92082	1.55741		0.686897	0.567174
130	0.000554	-3.9e-05		0.001278	0.003267			130	1.0371	1.65737		1.14332	1.53508
131	0.000373	0.000228		0.001093	0.003139
132	0.002221	-0.002923		-0.000385	-0.002486
133	0.002904	0.001129		-0.000352	-0.004708
134	0.012508	0.005452		-0.00031	0.002569
135	0.008793	0.00947		-0.001642	-5.8e-05
136	0.009243	0.001072		0.001469	-0.000701
137	0.008495	-0.006156		0.001949	-0.004535
138	0.007018	-0.008126		0.002274	-0.003154
139	0.008345	-0.010396		0.001639	-0.001439
140	0.008516	-0.002015		0.000851	-0.002337
141	0.002088	-0.003632		-0.001725	-0.000977
142	0.000985	0.00216		-0.001545	-0.000526
143	-0.000366	0.001525		-0.001458	-0.000381
144	0.001995	0.004146		0.000268	-8.6e-05
145	0.001305	0.004952		0.000486	0.001524
146	0.002075	0.007328		0.001984	0.001213
147	0.001622	0.006021		0.000235	0.000913
148	-0.0004	0.003287		0.001321	0.001988
149	-0.001436	-0.002684		-0.000652	0.002635
150	0.000887	0.000624		0.001773	0.001637
151	0.002067	-0.000602		0.001461	0.000136
152	0.00248	0.001196		0.002096	-0.000743
153	-0.001863	-0.004634		0.000298	-1.3e-05
154	0.001809	-0.003771		-0.000725	-0.00094
155	0.001395	-0.000556		-0.001817	0.001482
156	0.002206	0.009924		-0.001893	0.000982
157	0.002051	0.003004		-0.00061	0.000662
158	0.001248	-0.001308		0.000572	0.001587
159	0.001002	-9e-06		0.000126	0.000989
160	0.000881	0.000964		0.000171	0.00063
161	0.001304	0.001528		6.1e-05	0.000382
162	0.001719	0.002155		0.000147	-0.000159
163	0.001928	0.002027		-9.7e-05	-0.000367
164	0.0009	0.001128		0.000274	0.000335
165	8.3e-05	0.00062		0.000279	0.000465
166	0.000222	0.000791		0.00038	0.000491
167	-0.000728	0.000701		-0.000182	0.000759
168	-0.003444	-0.002343		0.000266	0.001876
169	-0.002669	-0.006674		-0.001681	0.001158
170	0.001129	-0.004865		-0.000145	-0.000452
171	0.002044	-0.004698		0.001118	0.000951
172	0.002436	-0.000963		0.001153	0.000794
173	0.002056	-0.000864		0.001207	0.000769

## Sheet: c
transcript_length	TECprobe_ZTP_0mM_BzCN_cat_SM_20to173_nt43	TECprobe_ZTP_0mM_BzCN_cat_SM_20to173_nt45	TECprobe_ZTP_0mM_BzCN_cat_SM_20to173_nt46	TECprobe_ZTP_0mM_BzCN_cat_SM_20to173_nt47		TECprobe_ZTP_1mM_BzCN_cat_SM_20to173_nt43	TECprobe_ZTP_1mM_BzCN_cat_SM_20to173_nt45	TECprobe_ZTP_1mM_BzCN_cat_SM_20to173_nt46	TECprobe_ZTP_1mM_BzCN_cat_SM_20to173_nt47			transcript_length	CoTxnSHAPEseq_ZTP_0mM_20to173_nt43	CoTxnSHAPEseq_ZTP_0mM_20to173_nt45	CoTxnSHAPEseq_ZTP_0mM_20to173_nt46	CoTxnSHAPEseq_ZTP_0mM_20to173_nt47		CoTxnSHAPEseq_ZTP_1mM_20to173_nt43	CoTxnSHAPEseq_ZTP_1mM_20to173_nt45	CoTxnSHAPEseq_ZTP_1mM_20to173_nt46	CoTxnSHAPEseq_ZTP_1mM_20to173_nt47
20												20
21												21
22												22
23												23
24												24
25												25
26												26
27												27
28												28
29												29
30												30
31												31
32												32
33												33
34												34
35												35
36												36
37												37
38												38
39												39
40												40
41												41
42												42
43	0					0						43	0					0
44	8.2e-05					0.000104						44	0					0
45	0.001672	0				0.001193	0					45	0	0				0	0
46	0.002342	9e-06	0			0.001679	1.2e-05	0				46	0	0	0			0	0	0
47	0.002263	-0.000214	7e-05	0		0.001503	-0.000162	5.2e-05	0			47	0.0187212	0	0	0		0.0167801	0	0	0
48	0.001633	-0.000334	0.00082	-4.2e-05		0.001222	-0.000229	0.000568	-6e-06			48	0.0387302	0	0	0		0.052853	0	0	0
49	0.001807	-0.000196	0.00072	0.000115		0.001487	-0.000418	0.000563	8.9e-05			49	0.0205397	0	0	0		0.0219029	0	0	0
50	0.001589	7.4e-05	0.001245	0.000134		0.001645	0.00037	0.000612	-0.000136			50	0.182409	1.32915	0.0437285	0.114002		0.248811	2.00737	0.137557	0.356149
51	0.001405	0.000878	0.001504	0.000189		0.001639	0.000629	0.000287	6.9e-05			51	0.0834325	0.0458342	0.00207845	0.00500958		0.0852834	0.0471772	0	0.00884475
52	0.001492	0.000903	0.001599	0.000465		0.00158	0.000206	0.000157	-3.3e-05			52	0.0488041	0.0722364	0.0939455	0.0154988		0.0655058	0.0805388	0.0365921	0.0138466
53	0.001608	0.001574	0.001313	-0.000225		0.001296	-0.000391	0.000361	0.000485			53	0.0654187	0.0817372	0.116459	0.0402478		0.0743308	0.0510041	0.0986748	0.018905
54	0.001513	-0.000149	0.000971	-0.000598		0.001965	-0.000143	0.000276	0.000402			54	0.13901	0.0438255	0.0205365	0.0046226		0.110401	0.0418242	0.0344753	0.00873823
55	0.001845	-0.00024	0.001252	-0.000945		0.002313	0.000296	0.000147	0.000659			55	0.165379	0.0699225	0.0273792	0.00459308		0.147457	0.0808659	0.0286745	0.0100023
56	0.0022	-0.001118	0.000785	-0.000818		0.002179	0.000385	-0.00021	0.001018			56	0.094286	0.0941943	0.0156936	0.029022		0.102637	0.0619904	0.000771325	0
57	0.002233	-0.000668	5.8e-05	-0.001679		0.002055	0.000814	0.000268	0.00123			57	0.264687	0.106955	0.035167	0.0310938		0.269937	0.107051	0.0259251	0.0259933
58	0.001955	-0.000661	-7e-05	-0.001936		0.001882	0.000715	0.000421	0.000979			58	0.479119	0.177809	0.0284852	0.0485161		0.382086	0.148232	0.020542	0.0532414
59	0.001557	0.001295	-0.000391	-0.003145		0.00174	0.001084	0.001455	0.000667			59	0.365699	0.202051	0.0361418	0.0453175		0.430045	0.140078	0.052097	0.0674861
60	0.004008	0.002163	0.000895	-0.001501		0.002671	0.002227	0.000911	0.000165			60	0.357913	0.326531	0.126735	0.0310645		0.343184	0.416371	0.127814	0.117003
61	0.004345	0.002557	0.000775	-0.000771		0.002493	0.002938	0.001169	0.00042			61	0.550493	0.507506	0.194681	0.16306		0.517368	0.464845	0.151468	0.155418
62	0.004015	0.00294	0.001141	0.000209		0.002888	0.003554	0.001642	0.001311			62	0.430519	0.741005	0.365863	0.520888		0.311791	0.628188	0.312555	0.384701
63	0.002807	0.004053	0.002111	0.000852		0.002429	0.004698	0.00203	0.001375			63	0.624399	0.673296	0.337669	0.341514		0.531282	0.694518	0.256973	0.331601
64	0.002561	0.004137	0.002414	0.00104		0.002342	0.004546	0.001917	0.00131			64	0.513771	0.866125	0.463588	0.507814		0.413478	0.772378	0.403323	0.42384
65	0.002586	0.004387	0.002219	0.001759		0.001859	0.004304	0.001869	0.001924			65	0.605441	0.663469	0.293713	0.384062		0.490202	0.495249	0.288024	0.36745
66	0.002798	0.004899	0.001647	0.002511		0.002296	0.004548	0.002195	0.00316			66	0.648268	0.468775	0.219855	0.309481		0.56128	0.432806	0.199562	0.27866
67	0.002717	0.005055	0.00198	0.002614		0.002384	0.004487	0.002341	0.003648			67	0.688779	0.604361	0.316908	0.56664		0.550381	0.549698	0.308608	0.46218
68	0.002584	0.005196	0.002438	0.002881		0.002171	0.005106	0.00235	0.003419			68	0.766143	0.807219	0.431794	0.504089		0.598758	0.783853	0.413048	0.425939
69	0.002701	0.005047	0.002816	0.003092		0.001827	0.004965	0.002341	0.003497			69	0.449031	0.694959	0.394698	0.505132		0.435562	0.617053	0.362298	0.462362
70	0.002764	0.004803	0.002419	0.003375		0.001755	0.005172	0.002452	0.003239			70	0.514821	0.507288	0.305766	0.434794		0.42942	0.363378	0.36537	0.343652
71	0.002739	0.004725	0.001964	0.00308		0.001811	0.00491	0.002439	0.00319			71	0.550372	0.623577	0.389081	0.528513		0.582365	0.595076	0.432594	0.493417
72	0.002717	0.003747	0.001601	0.002827		0.001973	0.004604	0.002022	0.002758			72	0.458428	0.302374	0.264558	0.362169		0.448361	0.402836	0.322461	0.372331
73	0.003092	0.002592	0.000765	0.002371		0.001858	0.004488	0.001918	0.0022			73	0.4842	0.470169	0.341941	0.467024		0.462475	0.507892	0.31694	0.365369
74	0.00268	0.002416	0.000844	0.002626		0.002126	0.004076	0.001872	0.001817			74	0.595474	0.584549	0.348637	0.596572		0.649949	0.569977	0.274831	0.438747
75	0.001941	0.002493	0.001012	0.002844		0.001633	0.003613	0.002064	0.0015			75	0.575928	0.500489	0.324943	0.373465		0.510719	0.525709	0.289786	0.398671
76	0.001641	0.002305	0.000892	0.002709		0.001066	0.00307	0.001303	0.001636			76	0.77421	0.449925	0.249312	0.4488		0.747009	0.629458	0.318036	0.41158
77	0.001656	0.001513	0.000774	0.002084		0.000723	0.001907	0.000984	0.001986			77	0.856399	0.4374	0.286962	0.445096		0.886672	0.431014	0.336265	0.428729
78	0.00195	0.000541	0.000338	0.001425		0.000502	0.00136	0.0002	0.002281			78	0.856168	0.410941	0.28728	0.413346		0.942696	0.500743	0.258747	0.426956
79	0.001875	0.000864	0.000552	0.0011		0.00111	0.000989	0.000527	0.001798			79	0.783056	0.371813	0.213347	0.520768		0.859467	0.439506	0.246029	0.537858
80	0.00084	0.000584	0.00093	0.000625		0.001237	0.001722	0.000391	0.001415			80	0.814617	0.379748	0.273042	0.498627		0.717424	0.378752	0.289016	0.532448
81	0.000651	0.000875	0.000747	0.000272		0.001243	0.000335	-0.00015	0.000895			81	0.633374	0.298443	0.185526	0.333662		0.635494	0.365485	0.275046	0.381865
82	0.000646	-0.000137	0.001083	0.001021		0.00115	0.000709	0.000326	0.001022			82	0.616868	0.323675	0.281709	0.438752		0.638536	0.341535	0.258612	0.407235
83	0.001287	0.000271	0.000298	0.001288		0.001241	0.000366	0.000351	0.00136			83	0.619137	0.288514	0.197558	0.340918		0.655698	0.358073	0.223905	0.343373
84	0.001422	0.000714	0.000652	0.001257		0.001339	0.000414	0.00075	0.00143			84	0.72033	0.300605	0.213887	0.355774		0.693911	0.310136	0.235051	0.332485
85	0.001326	0.001047	6.4e-05	0.000626		0.001373	0.000496	0.000965	0.001484			85	0.707501	0.231547	0.256623	0.255569		0.836405	0.277517	0.260497	0.334694
86	0.001148	0.001131	0.000248	0.000614		0.001499	0.000775	0.001174	0.001491			86	0	0	0	0		1.13208	0	0	0
87	0.001147	0.000573	-0.000231	0.000777		0.001158	0.001459	0.00097	0.00123			87	0.722564	0.2159	0.256068	0.377582		0.822561	0.383593	0.096411	0.316949
88	0.001112	0.00094	0.000615	0.001494		0.001186	0.001373	0.000655	0.001353			88	1.02849	0.333505	0.282366	0.499582		0.978273	0.278546	0.228432	0.476103
89	0.001147	0.000559	0.000273	0.00127		0.000528	0.00114	0.001088	0.000876			89	0.784792	0.398211	0.211208	0.589953		0.749434	0.505898	0.187668	0.600929
90	0.001443	0.000925	0.000602	0.000956		0.000669	0.000637	0.001845	0.001395			90	1.11429	0.427193	0.222322	0.572469		0.95347	0.448987	0.293654	0.477624
91	0.001629	0.001291	0.000353	0.00077		0.000622	0.001245	0.002046	0.001224			91	1.13582	0.70259	0.590057	0.832022		1.04941	0.489698	0.484908	0.478064
92	0.001741	0.001623	0.000736	0.000977		0.000744	0.001588	0.001658	0.001506			92	1.08482	0.352287	0.487093	0.656974		1.14752	0.502895	0.423837	0.586631
93	0.00155	0.00104	0.001031	0.00095		0.000373	0.000934	0.000461	0.000932			93	1.23324	0.459034	0.646287	0.499773		1.30848	0.683093	0.544765	0.688022
94	0.001844	0.000878	0.001019	0.000994		0.000543	0.000929	0.000588	0.00102			94	1.07666	0.553117	0.545123	0.645506		0.956396	0.615091	0.47048	0.569874
95	0.001437	0.000916	0.001123	0.001031		0.000723	0.000935	0.000865	0.000919			95	1.07097	0.595082	0.477934	0.729912		1.18915	0.600866	0.532869	0.651629
96	0.001466	0.000773	0.000789	0.001285		0.000851	0.001122	0.001155	0.001091			96	1.14279	0.726113	0.541543	0.679452		1.11744	0.646847	0.56126	0.595886
97	0.001016	0.000622	0.000864	0.001164		0.000574	0.001278	0.000917	0.001145			97	1.25519	0.544862	0.50125	0.895762		1.21931	0.730724	0.446875	0.7221
98	0.001572	0.000606	0.000722	0.00102		0.000104	0.001607	0.000439	0.001496			98	1.37647	0.661485	0.409269	0.617364		1.19958	0.364479	0.856278	0.368281
99	0.001586	0.000963	0.001802	0.000336		0.000164	0.002433	0.000151	0.001387			99	1.69582	0.806561	0.502323	0.985683		1.77369	0.823925	0.612964	1.10402
100	0.001591	0.000523	0.001948	0.001334		0.001119	0.001688	0.000641	0.000439			100	1.38005	0.680508	0.537928	0.718745		1.29791	0.837113	0.654191	0.941543
101	0.001538	0.000269	0.002006	0.00138		0.00139	0.001784	0.000896	0.000113			101	1.32312	0.692132	0.877587	0.905172		1.27923	0.853299	0.790284	0.872659
102	0.001297	0.000112	0.002006	0.001422		0.001315	0.000992	0.00137	0.000145			102	1.2995	0.722026	0.575608	0.883838		1.01726	0.902642	0.571328	0.88801
103	0.001114	-0.000328	0.002011	0.001494		0.001168	0.000745	0.001026	0.001174			103	1.2118	0.833651	0.634767	0.975748		1.20153	0.810342	0.886353	0.987584
104	0.000915	0.000303	0.00099	0.001914		0.00041	0.000905	0.001016	0.000771			104	1.42546	0.859151	0.804399	0.895243		1.41191	0.876259	0.71646	0.805409
105	0.000873	-9.5e-05	0.000769	0.001704		0.000691	0.001147	0.000926	0.000665			105	1.54073	1.19844	1.08786	1.11734		1.48101	1.11646	0.892335	1.04351
106	0.000908	0.000308	0.000587	0.00137		0.000403	0.001699	0.000989	0.00063			106	1.53579	1.20906	1.10596	1.27154		1.39103	1.27639	0.854431	1.2075
107	0.000867	1e-06	0.000719	0.000905		0.000633	0.001975	0.00076	0.000679			107	1.53881	1.18339	1.24767	1.13788		1.46254	1.23858	0.803732	1.01758
108	0.00097	0.001016	0.000889	0.000821		0.000334	0.002003	0.000299	0.001154			108	0	0	0	0		-1	-1	-1	-1
109	0.001254	0.000903	0.001222	0.000771		0.000705	0.001333	0.000237	0.000745			109	1.50091	0.988062	1.11987	1.23742		1.46442	1.07685	1.00085	0.911922
110	0.000925	0.001355	0.000779	0.000716		0.000783	0.001354	0.000524	0.000972			110	1.5984	1.45191	1.10823	1.48099		1.62744	1.3385	1.12902	1.17708
111	0.000883	0.001382	0.00045	0.000514		0.001018	0.001439	0.001195	0.000973			111	1.70833	1.52255	1.21403	1.33567		1.56284	1.17026	0.818954	0.863686
112	0.000735	0.002117	-0.000143	0.000541		0.001234	0.001677	0.001737	0.001508			112	1.835	1.24558	0.995934	1.31603		1.38733	1.14266	1.06487	1.49444
113	0.002059	0.001485	0.00072	0.000202		0.001043	0.001397	0.002324	0.00149			113	1.55602	1.33932	1.26148	1.35375		1.50555	1.02586	0.854347	1.15332
114	0.00196	0.001546	0.001079	3.2e-05		-0.000153	0.000595	0.001268	0.000242			114	1.59751	1.19145	0.973716	1.23501		1.45464	0.960068	0.863169	1.03771
115	0.00075	0.001221	0.001241	0.000784		0.000142	0.000706	0.000761	0.000845			115	1.79036	0.991615	0.90751	1.46531		0.774897	0.841154	0.751114	0.979153
116	0.000443	0.001236	0.001117	0.001041		0.000246	0.000771	0.000582	0.000382			116	1.60653	1.16867	1.12933	1.18903		1.10053	0.685228	0.471233	0.522446
117	0.000534	0.0011	0.001158	0.001394		0.000521	0.000686	0.000303	0.000391			117	1.79665	1.14417	1.14941	1.31908		0.775862	0.750854	0.441734	0.61233
118	0.000754	0.000779	0.001223	0.001305		0.000396	0.000526	0.000216	0.000258			118	1.82305	1.09635	1.10654	1.57288		0.739427	0.548789	0.39991	0.273169
119	0.001017	0.001074	0.001016	0.000867		0.000306	-7.6e-05	0.000428	0.0003			119	1.65482	1.14402	0.983446	1.22323		0.809145	0.519368	0.189289	0.569914
120	0.000976	0.001183	0.000859	0.000817		8.5e-05	-2.2e-05	0.000343	0.000186			120	1.53765	1.17935	1.13161	1.24878		0.716708	0.406634	0.275894	0.413527
121	0.001052	0.001281	0.000764	0.000788		5.9e-05	-7.6e-05	0.000305	8e-05			121	1.47974	1.23631	1.02085	1.31365		0.596005	0.242518	0.048436	0.605049
122	0.001012	0.001212	0.000712	0.000911		-0.000101	0.000101	8.5e-05	4e-05			122	2.19341	0.814278	0.352306	1.28728		0.82104	0	0	0.258771
123	0.000331	0.000318	4.2e-05	0.00065		-0.000223	0.001076	0.000304	0.000322			123	1.1751	1.04256	0.828539	1.04844		0.780491	0.745625	0	0
124	0.001163	0.000933	-0.000561	-0.00024		0.000194	0.000305	7e-06	0.000963			124	1.95183	0.968639	1.06914	1.24349		0.951516	0.615725	0.704743	0.649484
125	0.001154	0.00099	-0.000277	0.000152		0.00087	5.2e-05	-0.000274	0.000953			125	1.54573	0.915863	1.00566	1.12651		0.91504	0.576429	0.498529	0.288221
126	0.001047	0.001752	-9.6e-05	0.000676		0.000757	-0.000138	-0.000936	0.000306			126	1.63535	1.09618	0.91977	1.11143		0.843138	0.27429	0.248666	0.502865
127	-0.000104	0.001594	-0.000113	0.002487		0.000429	0.000415	-0.000578	-0.000575			127	1.41465	0.855016	1.00841	1.20107		0.878019	0.325969	0.459271	0.501334
128	-0.001144	0.001793	0.000463	0.002584		-0.000311	0.000439	-0.000664	-0.001092			128	1.35165	0.910826	0.901792	0.9795		0.710277	0.527673	0.110507	0.329622
129	0.000333	0.001003	0.001607	0.00072		-0.0003	-5.2e-05	0.000545	0.001043			129	1.28654	0.893152	1.03158	1.14669		1.22789	0.313102	0.605963	0.141767
130	0.000485	0.001129	0.001933	0.000184		-0.000361	-0.000559	0.000771	0.001685			130	1.70968	0.953041	0.880033	1.21164		1.49974	1.0033	0.846772	1.00994
131	0.000585	0.001052	0.001804	0.00037		-0.000301	-0.000353	0.000923	0.001458
132	-0.00226	0.001563	0.001628	0.001737		0.000784	0.000311	0.002692	0.001026
133	-0.004185	-0.011075	-2e-05	0.00703		-0.003222	0.000735	-0.002385	6.1e-05
134	-0.008681	0.001743	-0.001641	0.000475		0.002333	-0.00423	-0.00052	0.002335
135	-0.002983	-0.000354	-0.001448	-0.001778		0.002202	-0.003297	0.003151	0.010106
136	-0.007868	0.000782	-0.00029	-0.004507		0.003299	-0.005324	0.002288	0.007431
137	-0.001735	0.002971	-0.003505	0.005602		-0.002655	-0.00221	0.000569	0.004736
138	0.000444	0.002242	-0.005347	-0.000793		-0.003989	-0.002901	0.000734	0.000636
139	6e-06	-0.000504	-0.002931	-0.003354		-0.005678	-0.000306	0.001311	0.000173
140	0.003398	-0.000549	-0.000761	-0.004118		-0.001876	-0.000146	0.002126	-0.000323
141	0.004404	-0.00392	-0.000692	-0.002148		0.000121	0.001643	-0.001506	-0.003684
142	0.003314	-0.00344	0.000857	-0.001576		0.001071	-7.9e-05	0.000318	-0.002239
143	0.002185	-0.001389	0.001461	-5.9e-05		0.000116	1.8e-05	-0.000248	-0.001719
144	0.000176	0.001042	0.003755	0.002559		-8e-05	0.000374	0.001438	0.000752
145	-0.000765	0.005095	0.003038	0.004036		-0.000152	0.003188	-0.000347	0.003047
146	-0.001803	0.002464	0.001472	-0.002364		-0.00059	0.004189	-0.001593	0.002478
147	-0.001097	0.002286	0.002437	-0.003952		0.000229	0.001261	-0.001571	0.000854
148	0.000953	0.004348	0.001667	0.00037		0.000766	-0.000112	-0.000852	-0.000848
149	0.004256	0.001886	0.000913	0.003736		0.002396	-0.003136	0.000869	-0.001565
150	0.005177	-0.000769	-0.002441	0.002572		0.002619	-0.003117	0.000265	-0.00024
151	0.004353	-0.002839	-0.000695	5.1e-05		0.001743	-0.002243	-0.001474	0.000393
152	0.002775	-0.001364	-0.000133	-0.002861		0.001361	-0.001054	-0.001292	0.000728
153	0.002438	-0.002108	0.001487	-0.004895		0.000655	0.001131	-0.001575	5.7e-05
154	0.002884	-0.002599	-0.001269	-0.008669		0.000984	0.000303	0.001701	-0.000391
155	0.001797	-7e-06	-0.002232	-0.001789		-0.003057	0.000363	0.000594	0.000298
156	-0.001885	0.003641	-0.00139	0.001072		-0.003606	-0.002321	0.00132	-0.002328
157	-0.001319	-2.1e-05	-0.000682	0.003536		-0.00115	-0.00146	0.000558	-0.001355
158	-0.001489	-0.000959	-0.002329	0.002098		0.000166	-0.001084	0.001183	-0.000356
159	-0.000448	-0.000519	0.000149	0.002058		0.000113	0.000628	0.000311	0.000393
160	-0.0004	0.000393	-6.1e-05	0.001938		0.000179	0.000558	0.000451	6e-05
161	-0.000104	0.000318	0.000462	0.001862		0.000262	0.000693	0.000425	6.9e-05
162	-0.000424	0.000924	0.000171	0.000857		0.000127	0.000689	0.000868	-3.8e-05
163	-0.000892	0.000291	0.000452	-0.000184		-0.000159	0.000634	0.000773	0.000492
164	-0.000766	0.000747	0.000545	0.000606		-0.000397	0.000305	0.000778	0.000422
165	-0.000169	0.000376	0.001372	0.001559		-0.00034	-0.000288	0.000814	0.0008
166	0.000717	0.000472	0.002017	0.002135		-0.000368	-4.4e-05	0.001376	0.000796
167	0.001049	-0.001044	0.003152	0.001879		-0.000466	-0.001091	0.003449	0.001596
168	0.007075	0.000408	0.00774	0.001356		-0.000503	-0.001662	0.005541	-0.001841
169	0.002461	-0.004144	0.004502	-0.000804		0.000681	-0.002868	0.005088	-0.004702
170	-0.00182	-0.007414	0.00411	0.000223		-0.002237	-0.002797	0.003372	-0.002226
171	-0.001965	-0.004884	-0.001763	-6e-05		-0.001327	9.7e-05	-0.001201	-0.004167
172	-0.001047	0.001585	0.001887	-0.0003		0.000333	0.000463	0.000775	-0.000125
173	-0.000573	0.001637	0.001563	-0.000275		0.000842	0.000578	0.00092	-9.1e-05
