# Supplementary material for: Observation of coordinated RNA folding events by systematic cotranscriptional RNA structure probing
Source: Nat Commun. 2023 Nov 29;14:7839. doi: 10.1038/s41467-023-43395-9 (PMC10687018; doi:10.1038/s41467-023-43395-9)
Supplement: Supplementary file 6 — Source Data [file 41467_2023_43395_MOESM6_ESM.zip › Source_Data/Fig2_Source_Data.xlsx]

## Sheet: a
Sample	tot_reads	fastp_kept	preproc_kept_UNT	preproc_kept_MOD	preproc_kept_tot	aligned_UNT	aligned_MOD	aligned_TOT	pct_fastp_kept	pct_preproc_kept	pct_aligned	pct_UNT_aligned	pct_MOD_aligned
F_00mM_BzCN_cat	165456438	163532534	70680030	74450450	145130480	70376367	74041344	144417711	98.8372	87.7152	87.2844	99.5704	99.4505
F_00mM_DMS_cat	122215730	121031546	52226860	52311334	104538194	52078975	51551955	103630930	99.0311	85.5358	84.7934	99.7168	98.5483
F_10mM_BzCN_cat	184360992	182591598	75553860	87412414	162966274	75278294	86895234	162173528	99.0403	88.3952	87.9652	99.6353	99.4083
F_10mM_DMS_cat	153054578	151619412	72952450	60555386	133507836	72831283	59723255	132554538	99.0623	87.2289	86.6061	99.8339	98.6258
G4p_000uM_BzCN_cat	225074666	220473044	99079058	109208692	208287750	98852516	108783106	207635622	97.9555	92.5416	92.2519	99.7714	99.6103
G4p_000uM_DMS_cat	206677068	204746582	95247170	94226152	189473322	94828768	92434793	187263561	99.0659	91.676	90.6068	99.5607	98.0989
G4p_250uM_BzCN_cat	231058346	226020318	102846478	106278496	209124974	102626912	105732601	208359513	97.8196	90.5074	90.1761	99.7865	99.4864
G4p_250uM_DMS_cat	245458684	243197462	107531592	115845956	223377548	107103573	112814960	219918533	99.0788	91.0041	89.5949	99.602	97.3836
ZTP_0mM_BzCN_cat	231221374	225662782	107438674	103687738	211126412	106954262	102540329	209494591	97.596	91.3092	90.6035	99.5491	98.8934
ZTP_0mM_DMS_cat	286990140	284090470	124388850	134862060	259250910	123836141	132059385	255895526	98.9896	90.3344	89.1653	99.5557	97.9218
ZTP_1mM_BzCN_cat	206235746	201388094	95657182	93654070	189311252	95260781	92790583	188051364	97.6495	91.7936	91.1827	99.5856	99.078
ZTP_1mM_DMS_cat	312110680	309105798	137157242	146572888	283730130	136550748	143696294	280247042	99.0372	90.9069	89.7909	99.5578	98.0374
G4p_000uM_BzCN_EQ	93098626	91256956	42625400	42579390	85204790	42461345	42309307	84770652	98.0218	91.521	91.0547	99.6151	99.3657
G4p_250uM_BzCN_EQ	85907588	83993190	39886144	39067068	78953212	39796333	38874815	78671148	97.7716	91.9048	91.5765	99.7748	99.5079
G4pC69A_000uM_DMS_cat	186102530	181855270	80742636	83531448	164274084	80381423	81419931	161801354	97.7178	88.2707	86.942	99.5526	97.4722
G4pC69A_250uM_DMS_cat	193373286	188843952	82818120	87723668	170541788	82460162	85492535	167952697	97.6577	88.193	86.8541	99.5678	97.4566

## Sheet: b
len	ZTP_0mM_BzCN_cat_analysis_UNTalgnd	ZTP_0mM_BzCN_cat_analysis_UNTtot	ZTP_0mM_BzCN_cat_analysis_UNTrate	ZTP_0mM_BzCN_cat_analysis_MODalgnd	ZTP_0mM_BzCN_cat_analysis_MODtot	ZTP_0mM_BzCN_cat_analysis_MODrate	ZTP_0mM_BzCN_cat_analysis_frac_algnd			len	ZTP_1mM_BzCN_cat_analysis_UNTalgnd	ZTP_1mM_BzCN_cat_analysis_UNTtot	ZTP_1mM_BzCN_cat_analysis_UNTrate	ZTP_1mM_BzCN_cat_analysis_MODalgnd	ZTP_1mM_BzCN_cat_analysis_MODtot	ZTP_1mM_BzCN_cat_analysis_MODrate	ZTP_1mM_BzCN_cat_analysis_frac_algnd
20	385769	391876	98.44	435259	445590	97.68	0.003919			20	301440	306042	98.5	305481	311986	97.91	0.003227
21	873235	883692	98.82	886630	903582	98.12	0.008401			21	651535	659748	98.76	624964	636680	98.16	0.006788
22	3424378	3464212	98.85	3518722	3606992	97.55	0.033142			22	2702974	2735086	98.83	2686709	2746630	97.82	0.028661
23	1656055	1676650	98.77	1571207	1616134	97.22	0.015405			23	1340696	1356960	98.8	1247525	1279428	97.51	0.013763
24	7889049	7968676	99	7072208	7255396	97.48	0.071416			24	6610937	6676420	99.02	5991131	6127018	97.78	0.067014
25	1782152	1796446	99.2	1705352	1756350	97.1	0.016647			25	1428398	1440224	99.18	1355185	1390890	97.43	0.014802
26	818217	824988	99.18	794943	827670	96.05	0.0077			26	672323	677940	99.17	651376	673056	96.78	0.007039
27	4158384	4191114	99.22	3907427	4013754	97.35	0.038501			27	3443536	3469282	99.26	3277641	3357026	97.64	0.035741
28	2642499	2659158	99.37	2455298	2509882	97.83	0.024334			28	2238823	2252710	99.38	2094481	2136048	98.05	0.023043
29	1834330	1846236	99.36	1695148	1719594	98.58	0.016848			29	1526638	1536608	99.35	1449234	1466666	98.81	0.015825
30	4161939	4186536	99.41	3877898	3928050	98.72	0.038377			30	3438019	3457538	99.44	3324771	3363530	98.85	0.035962
31	13050679	13120984	99.46	12880165	13040010	98.77	0.123778			31	10882884	10939596	99.48	11003492	11123018	98.93	0.116385
32	2100331	2111706	99.46	1909982	1934584	98.73	0.019143			32	1706671	1716000	99.46	1626564	1645632	98.84	0.017725
33	2866032	2879884	99.52	2530683	2564156	98.69	0.025761			33	2301733	2312956	99.51	2211045	2237018	98.84	0.023998
34	1745790	1755816	99.43	1527413	1547778	98.68	0.015624			34	1460103	1468080	99.46	1374371	1390708	98.83	0.015073
35	794245	798562	99.46	702636	713324	98.5	0.007145			35	634383	637912	99.45	620293	628994	98.62	0.006672
36	4022834	4046484	99.42	3831813	3891814	98.46	0.037493			36	3201746	3219968	99.43	3307957	3353074	98.65	0.034617
37	2694457	2714026	99.28	2416430	2456700	98.36	0.024396			37	2113498	2129224	99.26	2096209	2127642	98.52	0.022386
38	1079917	1083762	99.65	893531	903522	98.89	0.00942			38	864910	867636	99.69	811239	819968	98.94	0.008913
39	3228799	3237854	99.72	2872548	2897320	99.15	0.029124			39	2576298	2583768	99.71	2625098	2644808	99.25	0.027659
40	1853731	1860150	99.65	1627638	1644660	98.97	0.016618			40	1475555	1481488	99.6	1540410	1554138	99.12	0.016038
41	821806	824300	99.7	661723	667584	99.12	0.007081			41	619352	620968	99.74	622443	627370	99.21	0.006603
42	2401592	2411588	99.59	1965189	1987826	98.86	0.020844			42	1921057	1929684	99.55	1969330	1990824	98.92	0.020688
43	578437	581510	99.47	465549	472416	98.55	0.004983			43	471298	473634	99.51	462246	467138	98.95	0.004964
44	811879	813226	99.83	644591	650360	99.11	0.006952			44	682124	683704	99.77	682294	687058	99.31	0.007256
45	667746	669232	99.78	491601	494630	99.39	0.005534			45	575847	577048	99.79	528748	531670	99.45	0.005874
46	761913	763348	99.81	574957	578016	99.47	0.006381			46	687818	688808	99.86	619007	621482	99.6	0.006949
47	329005	329668	99.8	262277	263840	99.41	0.002822			47	302014	302778	99.75	284560	285892	99.53	0.003119
48	366965	368168	99.67	302245	304650	99.21	0.003194			48	341818	342598	99.77	328712	331052	99.29	0.003566
49	974023	977720	99.62	839030	847340	99.02	0.008654			49	918315	921988	99.6	940053	946552	99.31	0.009882
50	67111	67190	99.88	55386	55796	99.27	0.000585			50	62199	62352	99.75	58879	59176	99.5	0.000644
51	294590	295040	99.85	245858	246816	99.61	0.00258			51	272893	273222	99.88	269901	270814	99.66	0.002886
52	156903	157120	99.86	126585	127086	99.61	0.001353			52	142447	142660	99.85	135028	135438	99.7	0.001476
53	70878	71008	99.82	68301	68486	99.73	0.000664			53	66585	66700	99.83	67392	67700	99.55	0.000712
54	105159	105254	99.91	107898	108376	99.56	0.001017			54	102515	102638	99.88	108996	109424	99.61	0.001125
55	479614	480324	99.85	575172	576820	99.71	0.005035			55	504617	505352	99.85	567984	569414	99.75	0.005704
56	119276	119460	99.85	134071	134698	99.53	0.001209			56	125377	125542	99.87	127870	128202	99.74	0.001347
57	613686	614092	99.93	697090	698628	99.78	0.006257			57	656989	657362	99.94	686224	687608	99.8	0.007143
58	473488	473966	99.9	535556	536504	99.82	0.004817			58	517954	518298	99.93	527108	528078	99.82	0.005557
59	80638	80700	99.92	87920	88010	99.9	0.000805			59	87006	87028	99.97	95296	95430	99.86	0.000969
60	85182	85222	99.95	86416	86508	99.89	0.000819			60	88726	88776	99.94	87996	88136	99.84	0.00094
61	684293	684720	99.94	690486	691348	99.88	0.006562			61	680877	681220	99.95	684117	684948	99.88	0.007259
62	270890	271062	99.94	256997	257486	99.81	0.00252			62	260587	260762	99.93	252743	252996	99.9	0.00273
63	572808	573292	99.92	577539	578332	99.86	0.005491			63	582061	582556	99.92	605258	606062	99.87	0.006314
64	1080654	1081022	99.97	1027819	1028856	99.9	0.010065			64	1075767	1076102	99.97	1053384	1054218	99.92	0.011322
65	191118	191184	99.97	166228	166294	99.96	0.001706			65	192680	192704	99.99	172324	172458	99.92	0.001941
66	990866	991144	99.97	895216	895734	99.94	0.009003			66	1009812	1010070	99.97	935274	935900	99.93	0.010343
67	630043	630294	99.96	615382	615724	99.94	0.005945			67	634710	634882	99.97	643266	643626	99.94	0.006796
68	542344	542578	99.96	527294	527640	99.93	0.005106			68	551201	551350	99.97	546933	547324	99.93	0.00584
69	978333	978644	99.97	922230	922868	99.93	0.009072			69	973101	973428	99.97	932490	932970	99.95	0.010133
70	114611	114662	99.96	100212	100262	99.95	0.001025			70	112861	112906	99.96	99918	100008	99.91	0.001131
71	433882	433930	99.99	419017	419252	99.94	0.004071			71	431652	431704	99.99	407576	407690	99.97	0.004463
72	215462	215476	99.99	211977	212078	99.95	0.00204			72	214512	214532	99.99	205442	205512	99.97	0.002233
73	372506	372606	99.97	376920	377056	99.96	0.003577			73	373698	373770	99.98	362350	362458	99.97	0.003914
74	330022	330054	99.99	307758	307864	99.97	0.003044			74	331831	331870	99.99	310934	310994	99.98	0.003418
75	380296	380354	99.98	405298	405440	99.96	0.00375			75	423522	423590	99.98	420600	420722	99.97	0.004489
76	455378	455502	99.97	526016	526226	99.96	0.004685			76	501907	502098	99.96	499140	499416	99.94	0.005323
77	253181	253300	99.95	289039	289106	99.98	0.002588			77	252230	252258	99.99	252997	253094	99.96	0.002687
78	314229	314266	99.99	357306	357436	99.96	0.003206			78	356908	356964	99.98	351489	351584	99.97	0.003767
79	211639	211676	99.98	213063	213120	99.97	0.002027			79	225539	225554	99.99	215629	215664	99.98	0.002346
80	82488	82490	100	78015	78058	99.94	0.000766			80	87937	87954	99.98	83049	83090	99.95	0.000909
81	277230	277246	99.99	276910	277018	99.96	0.002645			81	299152	299184	99.99	277412	277432	99.99	0.003066
82	252198	252218	99.99	250552	250600	99.98	0.0024			82	275374	275386	100	252465	252502	99.99	0.002807
83	418699	418758	99.99	416291	416328	99.99	0.003986			83	456183	456218	99.99	431196	431288	99.98	0.004719
84	652279	652378	99.98	637643	637736	99.99	0.006157			84	707530	707606	99.99	661762	661862	99.98	0.007281
85	416657	416688	99.99	479292	479368	99.98	0.004277			85	470793	470826	99.99	468405	468466	99.99	0.004994
86	494286	494314	99.99	507467	507582	99.98	0.004782			86	531173	531200	99.99	529732	529850	99.98	0.005642
87	270302	270368	99.98	275449	275546	99.96	0.002605			87	293849	293870	99.99	297157	297216	99.98	0.003143
88	345606	345630	99.99	322785	322874	99.97	0.00319			88	368546	368566	99.99	355997	356030	99.99	0.003853
89	139922	139932	99.99	139302	139330	99.98	0.001333			89	146356	146368	99.99	151694	151700	100	0.001585
90	451801	451824	99.99	439196	439222	99.99	0.004253			90	448512	448546	99.99	459611	459654	99.99	0.004829
91	100924	100930	99.99	98703	98718	99.98	0.000953			91	102300	102308	99.99	101843	101854	99.99	0.001086
92	197874	197888	99.99	200300	200330	99.99	0.001901			92	201350	201360	100	213649	213674	99.99	0.002207
93	192831	192842	99.99	192379	192392	99.99	0.001839			93	191959	191968	100	192243	192254	99.99	0.002043
94	1347171	1347272	99.99	1322966	1323094	99.99	0.012746			94	1288852	1288974	99.99	1333837	1333970	99.99	0.013947
95	951072	951150	99.99	877578	877692	99.99	0.008729			95	877336	877400	99.99	855151	855272	99.99	0.009213
96	1033505	1033586	99.99	937855	937988	99.99	0.00941			96	959537	959618	99.99	963245	963346	99.99	0.010225
97	686009	686046	99.99	600365	600442	99.99	0.00614			97	646505	646536	100	611880	611968	99.99	0.006692
98	320357	320374	99.99	313932	313950	99.99	0.003028			98	325163	325184	99.99	328155	328180	99.99	0.003474
99	134025	134032	99.99	128920	128930	99.99	0.001255			99	131234	131242	99.99	129274	129284	99.99	0.001385
100	193077	193112	99.98	183584	183600	99.99	0.001798			100	196633	196642	100	187433	187448	99.99	0.002042
101	261291	261302	100	245322	245334	100	0.002418			101	264395	264418	99.99	243286	243302	99.99	0.0027
102	202803	202814	99.99	190969	190994	99.99	0.00188			102	209240	209254	99.99	197182	197196	99.99	0.002161
103	180117	180140	99.99	178662	178670	100	0.001713			103	180304	180314	99.99	173537	173568	99.98	0.001882
104	273616	273638	99.99	261533	261588	99.98	0.002554			104	275773	275818	99.98	269178	269196	99.99	0.002898
105	736140	736200	99.99	775176	775230	99.99	0.007214			105	741276	741326	99.99	756579	756630	99.99	0.007965
106	652461	652526	99.99	665621	665716	99.99	0.006292			106	662019	662074	99.99	665903	665962	99.99	0.007061
107	516758	516790	99.99	547635	547672	99.99	0.005081			107	543398	543420	100	566076	566120	99.99	0.0059
108	128024	128030	100	137693	137706	99.99	0.001268			108	133457	133462	100	138987	138996	99.99	0.001449
109	511402	511426	100	568672	568718	99.99	0.005156			109	548852	548888	99.99	565355	565422	99.99	0.005925
110	522384	522422	99.99	609416	609472	99.99	0.005403			110	550583	550618	99.99	571775	571816	99.99	0.005968
111	447029	447058	99.99	528422	528470	99.99	0.004656			111	475125	475168	99.99	505045	505076	99.99	0.005212
112	196275	196294	99.99	209067	209088	99.99	0.001935			112	191957	191974	99.99	191955	191970	99.99	0.002042
113	95355	95360	99.99	108161	108190	99.97	0.000971			113	80357	80364	99.99	82363	82368	99.99	0.000865
114	317819	317838	99.99	366415	366460	99.99	0.003266			114	211231	211250	99.99	223982	223998	99.99	0.002314
115	253532	253554	99.99	252052	252080	99.99	0.002413			115	165838	165846	100	148942	148952	99.99	0.001674
116	985642	985742	99.99	1133004	1133170	99.99	0.010113			116	735618	735686	99.99	732871	732978	99.99	0.007809
117	466698	466738	99.99	560368	560466	99.98	0.004903			117	383484	383546	99.98	398623	398678	99.99	0.004159
118	396795	396814	100	500755	500792	99.99	0.004284			118	380461	380480	100	415682	415702	100	0.004234
119	846169	846212	99.99	982800	982868	99.99	0.00873			119	771353	771394	99.99	758726	758770	99.99	0.008136
120	1961358	1961484	99.99	2351192	2351356	99.99	0.020585			120	1822628	1822756	99.99	1886591	1886720	99.99	0.019724
121	2654779	2654930	99.99	2951534	2951758	99.99	0.026761			121	2563607	2563764	99.99	2506068	2506254	99.99	0.026959
122	61308	61318	99.98	64002	64006	99.99	0.000598			122	67410	67418	99.99	60792	60794	100	0.000682
123	44572	44582	99.98	49434	49436	100	0.000449			123	51494	51498	99.99	46661	46662	100	0.000522
124	115625	115636	99.99	129713	129730	99.99	0.001171			124	149572	149582	99.99	129782	129790	99.99	0.001486
125	101950	101958	99.99	102025	102034	99.99	0.000974			125	143079	143090	99.99	117524	117532	99.99	0.001386
126	134560	134570	99.99	130575	130588	99.99	0.001266			126	179955	179978	99.99	151655	151664	99.99	0.001763
127	86016	86020	100	75919	75926	99.99	0.000773			127	101390	101402	99.99	86860	86892	99.96	0.001001
128	122446	122452	100	108742	108750	99.99	0.001104			128	124643	124656	99.99	101938	101952	99.99	0.001205
129	41982	41984	100	40812	40814	100	0.000395			129	24484	24486	99.99	20138	20138	100	0.000237
130	623310	623376	99.99	588283	588362	99.99	0.005783			130	289725	289750	99.99	246367	246380	99.99	0.002851
131	14091	14092	99.99	12072	12072	100	0.000125			131	10746	10748	99.98	9152	9154	99.98	0.000106
132	5352	5352	100	4842	4842	100	4.9e-05			132	6146	6148	99.97	5612	5612	100	6.3e-05
133	628	628	100	732	732	100	6e-06			133	1056	1056	100	1100	1100	100	1.1e-05
134	784	784	100	600	600	100	7e-06			134	2016	2016	100	1406	1408	99.86	1.8e-05
135	1936	1936	100	1900	1900	100	1.8e-05			135	4328	4330	99.95	3316	3316	100	4.1e-05
136	900	900	100	654	654	100	7e-06			136	1958	1958	100	1736	1736	100	2e-05
137	2648	2648	100	2572	2574	99.92	2.5e-05			137	5906	5906	100	4302	4304	99.95	5.4e-05
138	2864	2864	100	2852	2854	99.93	2.7e-05			138	7740	7740	100	5860	5862	99.97	7.2e-05
139	4702	4702	100	4306	4308	99.95	4.3e-05			139	12218	12220	99.98	9978	9978	100	0.000118
140	5952	5952	100	5596	5596	100	5.5e-05			140	11929	11930	99.99	10049	10052	99.97	0.000117
141	6916	6916	100	6094	6094	100	6.2e-05			141	11694	11694	100	10998	10998	100	0.000121
142	18134	18140	99.97	15510	15512	99.99	0.000161			142	31446	31450	99.99	25520	25520	100	0.000303
143	32443	32448	99.98	27614	27614	100	0.000287			143	52948	52948	100	42926	42932	99.99	0.00051
144	9175	9178	99.97	7776	7776	100	8.1e-05			144	15993	15994	99.99	12284	12284	100	0.00015
145	8574	8574	100	7162	7162	100	7.5e-05			145	14762	14762	100	11440	11440	100	0.000139
146	11177	11180	99.97	9645	9650	99.95	9.9e-05			146	19312	19316	99.98	16011	16012	99.99	0.000188
147	17451	17454	99.98	14928	14928	100	0.000155			147	30420	30420	100	24078	24080	99.99	0.00029
148	15030	15030	100	13530	13530	100	0.000136			148	26874	26878	99.99	22132	22136	99.98	0.000261
149	15478	15640	98.96	15366	15470	99.33	0.000147			149	26291	26492	99.24	23758	23878	99.5	0.000266
150	14085	14200	99.19	12266	12346	99.35	0.000126			150	23369	23510	99.4	19703	19788	99.57	0.000229
151	27306	27588	98.98	23448	23608	99.32	0.000242			151	48836	49148	99.37	39112	39288	99.55	0.000468
152	13580	13710	99.05	11294	11360	99.42	0.000119			152	22176	22334	99.29	17518	17574	99.68	0.000211
153	8712	8798	99.02	8644	8690	99.47	8.3e-05			153	17357	17448	99.48	15048	15074	99.83	0.000172
154	5450	5492	99.24	4901	4938	99.25	4.9e-05			154	10811	10864	99.51	8615	8646	99.64	0.000103
155	2764	2820	98.01	2614	2630	99.39	2.6e-05			155	5024	5086	98.78	4348	4370	99.5	5e-05
156	10914	11054	98.73	10525	10568	99.59	0.000102			156	20452	20600	99.28	16948	17010	99.64	0.000199
157	10878	10976	99.11	9860	9926	99.34	9.9e-05			157	19211	19306	99.51	15146	15196	99.67	0.000183
158	23828	24140	98.71	22343	22498	99.31	0.00022			158	47045	47404	99.24	36186	36362	99.52	0.000443
159	38370	38958	98.49	32688	32984	99.1	0.000339			159	71182	71852	99.07	57249	57556	99.47	0.000683
160	407419	413994	98.41	358968	361870	99.2	0.003658			160	786993	793498	99.18	611202	614514	99.46	0.007435
161	291781	295162	98.85	236081	237732	99.31	0.00252			161	738009	741416	99.54	542723	544510	99.67	0.006811
162	84850	85168	99.63	81836	82014	99.78	0.000796			162	100317	100612	99.71	83953	84144	99.77	0.00098
163	238163	240140	99.18	233095	234142	99.55	0.002249			163	376489	378554	99.45	311702	312922	99.61	0.00366
164	35219	35322	99.71	30067	30126	99.8	0.000312			164	65894	65990	99.85	48362	48426	99.87	0.000608
165	190100	190818	99.62	159987	160354	99.77	0.001671			165	403562	404350	99.81	307294	307784	99.84	0.00378
166	45884	45950	99.86	38783	38848	99.83	0.000404			166	89570	89652	99.91	68133	68194	99.91	0.000839
167	7232	7238	99.92	6690	6698	99.88	6.6e-05			167	14496	14504	99.94	10991	10994	99.97	0.000136
168	5127	5130	99.94	4464	4468	99.91	4.6e-05			168	9080	9082	99.98	6995	6998	99.96	8.5e-05
169	4757	4760	99.94	4782	4784	99.96	4.6e-05			169	10223	10232	99.91	8013	8014	99.99	9.7e-05
170	3383	3386	99.91	3525	3530	99.86	3.3e-05			170	7010	7012	99.97	6334	6338	99.94	7.1e-05
171	5632	5640	99.86	5478	5482	99.93	5.3e-05			171	12012	12018	99.95	9939	9944	99.95	0.000117
172	10709	10710	99.99	11653	11656	99.97	0.000107			172	22287	22294	99.97	19722	19732	99.95	0.000223
173	52087	52102	99.97	52985	53002	99.97	0.000502			173	111104	111128	99.98	90969	91012	99.95	0.001075

## Sheet: c
len	F_00mM_BzCN_cat_analysis_UNTalgnd	F_00mM_BzCN_cat_analysis_UNTtot	F_00mM_BzCN_cat_analysis_UNTrate	F_00mM_BzCN_cat_analysis_MODalgnd	F_00mM_BzCN_cat_analysis_MODtot	F_00mM_BzCN_cat_analysis_MODrate	F_00mM_BzCN_cat_analysis_frac_algnd			len	F_10mM_BzCN_cat_analysis_UNTalgnd	F_10mM_BzCN_cat_analysis_UNTtot	F_10mM_BzCN_cat_analysis_UNTrate	F_10mM_BzCN_cat_analysis_MODalgnd	F_10mM_BzCN_cat_analysis_MODtot	F_10mM_BzCN_cat_analysis_MODrate	F_10mM_BzCN_cat_analysis_frac_algnd
20	244478	246958	99	270940	275668	98.28	0.003569			20	144211	145612	99.04	390334	396092	98.55	0.003296
21	501710	505322	99.29	492208	499462	98.55	0.006882			21	299685	301874	99.27	737074	747660	98.58	0.006393
22	299011	301334	99.23	264851	269280	98.36	0.003904			22	173506	174828	99.24	347058	353238	98.25	0.00321
23	1015595	1023894	99.19	889443	902920	98.51	0.013191			23	589920	594780	99.18	1185528	1204878	98.39	0.010948
24	224157	226484	98.97	195149	200064	97.54	0.002903			24	133118	134510	98.97	245902	254162	96.75	0.002337
25	38679	40062	96.55	49917	51694	96.56	0.000613			25	21344	22184	96.21	39041	41674	93.68	0.000372
26	50938	52744	96.58	53589	56176	95.39	0.000724			26	29370	30540	96.17	50323	53376	94.28	0.000491
27	184849	188008	98.32	163586	169032	96.78	0.002413			27	106837	108418	98.54	194718	202160	96.32	0.001859
28	490781	494978	99.15	380364	387424	98.18	0.006032			28	291947	294896	99	530780	542002	97.93	0.005073
29	575655	582724	98.79	495725	507410	97.7	0.007419			29	340949	344574	98.95	652086	667182	97.74	0.006123
30	635819	647052	98.26	534510	550148	97.16	0.008104			30	383243	390576	98.12	719801	745482	96.56	0.006802
31	66065	68360	96.64	60324	62288	96.85	0.000875			31	37200	38676	96.18	64630	68774	93.97	0.000628
32	88591	89922	98.52	95943	98456	97.45	0.001278			32	52905	53862	98.22	118680	121212	97.91	0.001058
33	283626	286262	99.08	291671	295792	98.61	0.003984			33	166877	168508	99.03	379825	386556	98.26	0.003371
34	763580	769290	99.26	778377	789624	98.58	0.010677			34	469706	473562	99.19	1061156	1075082	98.7	0.00944
35	451197	454368	99.3	402943	407238	98.95	0.005914			35	277812	280014	99.21	521273	527762	98.77	0.004927
36	1162973	1170552	99.35	1026739	1035472	99.16	0.015162			36	734406	738570	99.44	1329317	1344652	98.86	0.012725
37	631594	636198	99.28	660514	667792	98.91	0.008947			37	400122	403104	99.26	821428	830462	98.91	0.007532
38	1104096	1108214	99.63	1014066	1023316	99.1	0.014667			38	727811	730678	99.61	1297545	1307996	99.2	0.012489
39	472452	474008	99.67	422981	425788	99.34	0.0062			39	301759	302912	99.62	507063	510680	99.29	0.004987
40	962942	966090	99.67	883791	889116	99.4	0.012787			40	600772	602704	99.68	985580	992586	99.29	0.009782
41	2288004	2296092	99.65	2163439	2177980	99.33	0.030823			41	1416121	1421434	99.63	2429117	2447980	99.23	0.023711
42	533835	536266	99.55	497747	502390	99.08	0.007143			42	340658	342246	99.54	575672	580618	99.15	0.00565
43	852040	855484	99.6	751445	756094	99.39	0.011103			43	548677	550882	99.6	882166	887368	99.41	0.008823
44	567172	568112	99.83	592210	594420	99.63	0.008028			44	379874	380512	99.83	707321	710444	99.56	0.006704
45	1109872	1111374	99.86	1218123	1222236	99.66	0.01612			45	718227	719354	99.84	1414059	1419390	99.62	0.013148
46	927094	928882	99.81	983887	988780	99.51	0.013232			46	615092	616258	99.81	1145637	1150830	99.55	0.010857
47	668326	669644	99.8	705484	707824	99.67	0.009513			47	441281	441942	99.85	844651	848154	99.59	0.007929
48	1507260	1509886	99.83	1537369	1543284	99.62	0.021082			48	959508	961174	99.83	1832161	1839418	99.61	0.017214
49	437935	439054	99.75	412538	414152	99.61	0.005889			49	278561	279206	99.77	457956	460294	99.49	0.004542
50	673232	674116	99.87	796376	798856	99.69	0.010176			50	444042	444770	99.84	805400	809226	99.53	0.007704
51	817310	818370	99.87	1007735	1011152	99.66	0.012637			51	528842	529546	99.87	1006559	1009954	99.66	0.009468
52	333620	334024	99.88	353800	354372	99.84	0.00476			52	221969	222260	99.87	380362	381390	99.73	0.003714
53	1894963	1896542	99.92	1825017	1828656	99.8	0.025758			53	1276488	1277362	99.93	2040469	2044282	99.81	0.020453
54	3089286	3091820	99.92	3235416	3242244	99.79	0.043795			54	2196712	2198596	99.91	3844936	3854272	99.76	0.037254
55	204469	204564	99.95	192361	193072	99.63	0.002748			55	140874	141032	99.89	204089	204528	99.79	0.002127
56	1291292	1292042	99.94	1174647	1176744	99.82	0.017075			56	881884	882416	99.94	1283186	1285936	99.79	0.01335
57	768544	768874	99.96	769755	771082	99.83	0.010652			57	510664	510856	99.96	836047	837216	99.86	0.008304
58	330485	330594	99.97	315188	315704	99.84	0.004471			58	211822	211852	99.99	329132	329706	99.83	0.003336
59	1145310	1145880	99.95	1205955	1207512	99.87	0.016281			59	710328	710616	99.96	1188289	1189946	99.86	0.011707
60	1407207	1407766	99.96	1525913	1527876	99.87	0.02031			60	750695	751130	99.94	1293327	1295098	99.86	0.012604
61	236697	236848	99.94	234928	235380	99.81	0.003266			61	94325	94442	99.88	140481	140800	99.77	0.001448
62	753410	753588	99.98	838669	839344	99.92	0.011024			62	221984	222114	99.94	378422	379100	99.82	0.003702
63	1032248	1032558	99.97	1182612	1184172	99.87	0.015336			63	429186	429376	99.96	755789	756696	99.88	0.007307
64	378588	378608	99.99	412248	412508	99.94	0.005476			64	97133	97168	99.96	148847	149040	99.87	0.001517
65	814299	814442	99.98	903621	904436	99.91	0.011895			65	287440	287508	99.98	439358	439736	99.91	0.004482
66	1307946	1308396	99.97	1467355	1468434	99.93	0.019217			66	753915	754040	99.98	1205981	1206570	99.95	0.012085
67	70135	70142	99.99	70446	70590	99.8	0.000973			67	45100	45122	99.95	60835	60906	99.88	0.000653
68	681149	681334	99.97	717388	717816	99.94	0.009684			68	444605	444670	99.99	605300	605696	99.93	0.006474
69	600988	601168	99.97	638544	638896	99.94	0.008583			69	435831	435932	99.98	628085	628434	99.94	0.00656
70	367260	367338	99.98	378970	379076	99.97	0.005167			70	250221	250256	99.99	330792	331024	99.93	0.003583
71	601289	601416	99.98	612676	612812	99.98	0.008406			71	439792	439862	99.98	568967	569188	99.96	0.00622
72	2379190	2379426	99.99	2356210	2356642	99.98	0.03279			72	1768006	1768170	99.99	2184969	2185462	99.98	0.024375
73	364513	364560	99.99	370193	370302	99.97	0.005087			73	275864	275878	99.99	343317	343398	99.98	0.003818
74	3317179	3317548	99.99	3358387	3359330	99.97	0.046224			74	2616889	2617150	99.99	3309832	3310514	99.98	0.036546
75	321522	321614	99.97	342489	342552	99.98	0.004598			75	334874	335018	99.96	484826	484988	99.97	0.005054
76	357950	358080	99.96	411290	411402	99.97	0.005326			76	322995	323104	99.97	443348	443534	99.96	0.004725
77	560430	560692	99.95	624663	625054	99.94	0.008206			77	492412	492670	99.95	703522	704106	99.92	0.007374
78	647677	647982	99.95	689128	689770	99.91	0.009257			78	411243	411516	99.93	580950	581490	99.91	0.006118
79	865435	868598	99.64	893235	896198	99.67	0.012178			79	203000	203394	99.81	286405	287156	99.74	0.003018
80	3016423	3032344	99.47	2725132	2737476	99.55	0.039757			80	404782	406174	99.66	524293	526634	99.56	0.005729
81	608085	611146	99.5	564840	566986	99.62	0.008122			81	280070	280886	99.71	335171	336408	99.63	0.003794
82	1442577	1448452	99.59	1264424	1268404	99.69	0.018744			82	842265	844600	99.72	937778	941166	99.64	0.010976
83	127224	127920	99.46	118439	118996	99.53	0.001701			83	363782	365002	99.67	378612	380668	99.46	0.004578
84	36968	37056	99.76	36559	36608	99.87	0.000509			84	46551	46770	99.53	51913	52246	99.36	0.000607
85	14584	14702	99.2	12347	12370	99.81	0.000186			85	20061	20164	99.49	22777	22840	99.72	0.000264
86	36172	36390	99.4	45409	45588	99.61	0.000565			86	55941	56174	99.59	67142	67620	99.29	0.000759
87	15087	15216	99.15	13965	14074	99.23	0.000201			87	17966	18020	99.7	15896	15992	99.4	0.000209
88	8052	8118	99.19	7917	7948	99.61	0.000111			88	12259	12308	99.6	9202	9290	99.05	0.000132
89	15452	15488	99.77	14533	14686	98.96	0.000208			89	32089	32148	99.82	27961	28068	99.62	0.00037
90	19399	19432	99.83	25727	25774	99.82	0.000312			90	38380	38506	99.67	32782	32876	99.71	0.000439
91	39269	39344	99.81	44835	44992	99.65	0.000582			91	72932	73104	99.76	68203	68474	99.6	0.00087
92	15961	15998	99.77	13816	13898	99.41	0.000206			92	31536	31634	99.69	24682	24832	99.4	0.000347
93	91248	91392	99.84	94744	94954	99.78	0.001288			93	179661	179824	99.91	154970	155618	99.58	0.002063
94	98554	98750	99.8	99813	100032	99.78	0.001374			94	159808	160016	99.87	141104	141484	99.73	0.001855
95	69358	69480	99.82	62225	62312	99.86	0.000911			95	119887	120066	99.85	90889	91262	99.59	0.0013
96	120404	120512	99.91	100359	100394	99.97	0.001529			96	220786	220884	99.96	161427	161650	99.86	0.002357
97	198599	198694	99.95	162691	162800	99.93	0.002502			97	426916	427148	99.95	308476	308682	99.93	0.004535
98	122664	122746	99.93	116789	116806	99.99	0.001658			98	245847	246016	99.93	201764	201914	99.93	0.00276
99	203784	203894	99.95	194786	194918	99.93	0.00276			99	432408	432614	99.95	329655	329982	99.9	0.004699
100	208311	208440	99.94	190664	190730	99.97	0.002763			100	385667	385906	99.94	294219	294502	99.9	0.004192
101	164589	164666	99.95	157715	157908	99.88	0.002232			101	373048	373142	99.97	291838	292034	99.93	0.0041
102	171023	171062	99.98	176499	176588	99.95	0.002406			102	432825	432954	99.97	348985	349210	99.94	0.004821
103	197555	199562	98.99	223620	225932	98.98	0.002916			103	425180	427674	99.42	361923	365018	99.15	0.004853
104	124266	125984	98.64	132660	134560	98.59	0.001779			104	286538	288620	99.28	229468	232060	98.88	0.003182
105	237264	240212	98.77	239444	243248	98.44	0.003301			105	520751	524412	99.3	402518	407474	98.78	0.005693
106	121759	123216	98.82	134441	136404	98.56	0.001774			106	267957	269660	99.37	212964	215290	98.92	0.002965
107	115976	116968	99.15	128954	130220	99.03	0.001696			107	223164	224392	99.45	180614	182062	99.2	0.00249
108	57796	58616	98.6	69666	70620	98.65	0.000883			108	121196	122226	99.16	99643	100992	98.66	0.001362
109	43231	43954	98.36	55592	56486	98.42	0.000684			109	86413	87272	99.02	76243	77376	98.54	0.001003
110	104752	106198	98.64	129938	131344	98.93	0.001625			110	205112	206538	99.31	186733	188716	98.95	0.002416
111	112442	113622	98.96	134081	135632	98.86	0.001707			111	218204	219736	99.3	178722	180658	98.93	0.002448
112	262611	265536	98.9	326007	329562	98.92	0.004076			112	540065	543682	99.33	477570	482202	99.04	0.006275
113	415667	419334	99.13	474619	479326	99.02	0.006165			113	840668	845348	99.45	681973	687526	99.19	0.009389
114	4261788	4291350	99.31	4802847	4836920	99.3	0.062767			114	8828861	8865502	99.59	7023750	7066978	99.39	0.097751
115	4006729	4040346	99.17	4543067	4576730	99.26	0.059202			115	11258398	11300558	99.63	8217555	8260688	99.48	0.120093
116	472240	476078	99.19	688625	693026	99.36	0.008038			116	1616853	1621636	99.71	1494101	1499918	99.61	0.019183
117	1941832	1954474	99.35	2895518	2910884	99.47	0.033496			117	5437091	5452876	99.71	5269984	5289530	99.63	0.066022
118	365812	370372	98.77	460868	465886	98.92	0.005724			118	941326	946454	99.46	723995	730056	99.17	0.010269
119	2119106	2153862	98.39	2647150	2684114	98.62	0.033003			119	4722431	4766636	99.07	3693418	3740010	98.75	0.051894
120	839896	853598	98.39	1023265	1037714	98.61	0.012901			120	1169885	1187080	98.55	907397	925570	98.04	0.012809
121	112134	112372	99.79	152536	152768	99.85	0.001833			121	234975	235292	99.87	204037	204442	99.8	0.002707
122	52556	52658	99.81	81697	81794	99.88	0.00093			122	135689	135778	99.93	128289	128432	99.89	0.001628
123	53171	53210	99.93	77588	77676	99.89	0.000905			123	153956	154010	99.96	134381	134466	99.94	0.001778
124	42914	42956	99.9	72018	72088	99.9	0.000796			124	123909	123952	99.97	120321	120380	99.95	0.001506
125	71598	71648	99.93	110172	110268	99.91	0.001259			125	239019	239088	99.97	218476	218642	99.92	0.002821
126	129104	129198	99.93	205725	205934	99.9	0.002318			126	417113	417240	99.97	386109	386312	99.95	0.004953
127	516432	516916	99.91	791930	792768	99.89	0.00906			127	1287439	1287922	99.96	1185607	1186608	99.92	0.015249

## Sheet: d
len	G4p_000uM_DMS_cat_analysis_UNTalgnd	G4p_000uM_DMS_cat_analysis_UNTtot	G4p_000uM_DMS_cat_analysis_UNTrate	G4p_000uM_DMS_cat_analysis_MODalgnd	G4p_000uM_DMS_cat_analysis_MODtot	G4p_000uM_DMS_cat_analysis_MODrate	G4p_000uM_DMS_cat_analysis_frac_algnd			len	G4p_250uM_DMS_cat_analysis_UNTalgnd	G4p_250uM_DMS_cat_analysis_UNTtot	G4p_250uM_DMS_cat_analysis_UNTrate	G4p_250uM_DMS_cat_analysis_MODalgnd	G4p_250uM_DMS_cat_analysis_MODtot	G4p_250uM_DMS_cat_analysis_MODrate	G4p_250uM_DMS_cat_analysis_frac_algnd
20	2496434	2517140	99.18	1375599	1448782	94.95	0.020677			20	1891847	1908206	99.14	3465948	3672964	94.36	0.024363
21	421008	425848	98.86	294141	316242	93.01	0.003819			21	344083	348088	98.85	716794	775978	92.37	0.004824
22	421572	426490	98.85	322542	342976	94.04	0.003974			22	326941	330544	98.91	733625	786602	93.27	0.004823
23	556022	560906	99.13	343160	367470	93.38	0.004802			23	383995	387232	99.16	701684	754052	93.06	0.004937
24	807185	814098	99.15	504246	540970	93.21	0.007003			24	613217	618558	99.14	1075477	1158822	92.81	0.007679
25	2391516	2415326	99.01	1607714	1710304	94	0.021356			25	2007540	2028192	98.98	3435484	3682922	93.28	0.02475
26	982132	994940	98.71	605468	652550	92.78	0.008478			26	808966	819778	98.68	1308955	1419798	92.19	0.00963
27	539753	546060	98.84	400917	426516	94	0.005023			27	437120	442242	98.84	768144	820872	93.58	0.005481
28	1328052	1338298	99.23	899495	950778	94.61	0.011895			28	1063991	1072302	99.22	1692680	1799284	94.08	0.012535
29	1303722	1313950	99.22	1095359	1157338	94.64	0.012811			29	1103549	1112064	99.23	2009074	2128430	94.39	0.014154
30	1438629	1450726	99.17	1122397	1187264	94.54	0.013676			30	1128145	1137992	99.13	2011391	2133558	94.27	0.014276
31	732807	739640	99.08	565734	603320	93.77	0.006934			31	527189	532356	99.03	951751	1015960	93.68	0.006725
32	924485	932300	99.16	690625	732178	94.32	0.008625			32	765427	771776	99.18	1322251	1405610	94.07	0.009493
33	570535	574302	99.34	400944	425180	94.3	0.005188			33	478595	481818	99.33	749129	792540	94.52	0.005583
34	1625549	1637610	99.26	1218473	1282970	94.97	0.015187			34	1398425	1408574	99.28	2206242	2326602	94.83	0.016391
35	1099237	1107716	99.23	911482	962368	94.71	0.010737			35	1052104	1059984	99.26	1685648	1776830	94.87	0.012449
36	1846102	1857860	99.37	1479953	1555204	95.16	0.017761			36	1596398	1606640	99.36	2538009	2673816	94.92	0.0188
37	1025088	1033150	99.22	838953	886240	94.66	0.009954			37	815940	822304	99.23	1286702	1361668	94.49	0.009561
38	2086561	2094984	99.6	1621060	1686764	96.1	0.019799			38	1917381	1925192	99.59	2731572	2843476	96.06	0.021139
39	392354	393982	99.59	400476	416042	96.26	0.004234			39	359639	361026	99.62	623033	646938	96.3	0.004468
40	1524315	1530104	99.62	1348896	1396098	96.62	0.015343			40	1374492	1379006	99.67	1971511	2041544	96.57	0.015215
41	1308640	1313224	99.65	1117437	1162472	96.13	0.012955			41	1169672	1174306	99.61	1505423	1569408	95.92	0.012164
42	1567796	1572728	99.69	1510117	1562160	96.67	0.016436			42	1570743	1575774	99.68	2196672	2273778	96.61	0.017131
43	2104002	2110498	99.69	1907924	1982184	96.25	0.021424			43	2037452	2044090	99.68	2642312	2749914	96.09	0.02128
44	538151	539030	99.84	518374	534120	97.05	0.005642			44	516590	517444	99.83	701971	723444	97.03	0.005541
45	1454049	1456452	99.84	1488554	1525548	97.58	0.015714			45	1349081	1351454	99.82	1998947	2047666	97.62	0.015224
46	908970	910486	99.83	901726	920802	97.93	0.009669			46	813334	814600	99.84	1262801	1290018	97.89	0.00944
47	905832	907302	99.84	885972	908150	97.56	0.009568			47	719345	720572	99.83	1086264	1113140	97.59	0.00821
48	707509	708876	99.81	673149	691942	97.28	0.007373			48	593771	594868	99.82	861316	885798	97.24	0.006616
49	939282	940968	99.82	1064065	1093744	97.29	0.010698			49	907384	908964	99.83	1453796	1492554	97.4	0.010737
50	367144	367430	99.92	430789	439710	97.97	0.004261			50	335208	335416	99.94	582801	594930	97.96	0.004174
51	498283	498738	99.91	589230	600058	98.2	0.005807			51	421954	422308	99.92	748689	761282	98.35	0.005323
52	946081	947056	99.9	1069346	1086982	98.38	0.010763			52	882222	883216	99.89	1443325	1466946	98.39	0.010575
53	268926	269222	99.89	314443	320076	98.24	0.003115			53	248875	249132	99.9	386438	392724	98.4	0.002889
54	977030	977920	99.91	1196684	1216346	98.38	0.011608			54	1192168	1193104	99.92	1657224	1681786	98.54	0.012957
55	525090	525466	99.93	568473	576662	98.58	0.00584			55	505430	505928	99.9	721398	730398	98.77	0.005579
56	542614	543206	99.89	602722	615122	97.98	0.006116			56	512397	513052	99.87	719842	733670	98.12	0.005603
57	1487652	1488722	99.93	1667693	1691454	98.6	0.01685			57	1602971	1604302	99.92	2105344	2132836	98.71	0.016862
58	848242	848726	99.94	942138	955904	98.56	0.009561			58	845924	846498	99.93	1121511	1135982	98.73	0.008946
59	481018	481424	99.92	710671	717042	99.11	0.006364			59	472714	473056	99.93	906596	914372	99.15	0.006272
60	951201	951790	99.94	1229272	1241658	99	0.011644			60	946656	947208	99.94	1508947	1521976	99.14	0.011166
61	417820	418036	99.95	460719	466152	98.83	0.004691			61	409919	410168	99.94	540886	545914	99.08	0.004323
62	1034415	1034924	99.95	1209758	1222050	98.99	0.011984			62	1246994	1247746	99.94	1604800	1620384	99.04	0.012968
63	1391567	1392556	99.93	1399197	1417900	98.68	0.014903			63	1791340	1792548	99.93	1809075	1831110	98.8	0.016372
64	243531	243664	99.95	327708	330802	99.06	0.00305			64	238715	238856	99.94	389601	392964	99.14	0.002857
65	457432	457636	99.96	506875	511960	99.01	0.005149			65	464331	464546	99.95	592990	598224	99.13	0.004808
66	466171	466348	99.96	543770	547298	99.36	0.005393			66	534994	535194	99.96	660424	664564	99.38	0.005436
67	1673875	1674340	99.97	1844168	1854382	99.45	0.018787			67	1960932	1961616	99.97	2084428	2094184	99.53	0.018395
68	316592	316688	99.97	329316	331330	99.39	0.003449			68	321529	321604	99.98	331903	333366	99.56	0.002971
69	1152188	1152538	99.97	1418078	1424380	99.56	0.013725			69	1527958	1528324	99.98	1615301	1621680	99.61	0.014293
70	298249	298300	99.98	309676	311408	99.44	0.003246			70	311119	311176	99.98	308575	309942	99.56	0.002818
71	352926	352968	99.99	450526	452098	99.65	0.00429			71	390780	390860	99.98	470694	471822	99.76	0.003917
72	404606	404662	99.99	557057	558702	99.71	0.005135			72	440542	440596	99.99	598254	599792	99.74	0.004724
73	609363	609452	99.99	717909	719844	99.73	0.007088			73	661785	661904	99.98	767080	769000	99.75	0.006497
74	792882	792996	99.99	869822	872132	99.74	0.008879			74	856007	856092	99.99	922457	924540	99.77	0.008087
75	2551070	2551412	99.99	2572297	2579522	99.72	0.027359			75	3197097	3197630	99.98	2921074	2928630	99.74	0.02782
76	381637	381696	99.98	341698	342724	99.7	0.003863			76	382474	382568	99.98	349794	351076	99.63	0.00333
77	752729	752874	99.98	751165	753206	99.73	0.008031			77	832041	832142	99.99	819065	821402	99.72	0.007508
78	1139846	1139978	99.99	1098605	1101022	99.78	0.011953			78	1393841	1393984	99.99	1172220	1174768	99.78	0.011668
79	353453	353488	99.99	339712	340630	99.73	0.003702			79	358717	358752	99.99	306461	307234	99.75	0.003025
80	189009	189024	99.99	192417	192942	99.73	0.002037			80	197907	197940	99.98	179749	180072	99.82	0.001717
81	245965	245996	99.99	246609	247280	99.73	0.00263			81	272246	272266	99.99	231821	232266	99.81	0.002292
82	206891	206908	99.99	219815	220372	99.75	0.002279			82	240854	240878	99.99	208745	209098	99.83	0.002044
83	503773	503830	99.99	486095	486902	99.83	0.005286			83	598576	598636	99.99	461035	461702	99.86	0.004818
84	478455	478500	99.99	456985	457796	99.82	0.004995			84	595488	595554	99.99	437846	438518	99.85	0.004699
85	426344	426380	99.99	402386	403060	99.83	0.004425			85	526992	527026	99.99	386311	386938	99.84	0.004153
86	902474	902568	99.99	959039	960788	99.82	0.009941			86	1142099	1142196	99.99	920348	921832	99.84	0.009378
87	313317	313376	99.98	365703	366328	99.83	0.003626			87	382903	382948	99.99	340026	340620	99.83	0.003287
88	988759	988856	99.99	1049948	1052052	99.8	0.010887			88	1200112	1200230	99.99	965791	967518	99.82	0.009849
89	482468	482526	99.99	471413	472420	99.79	0.005094			89	534839	534902	99.99	401402	402214	99.8	0.004257
90	623483	623530	99.99	620766	622024	99.8	0.006644			90	703714	703780	99.99	537864	538706	99.84	0.005646
91	377053	377086	99.99	374239	374754	99.86	0.004012			91	413349	413390	99.99	319068	319388	99.9	0.00333
92	420453	420482	99.99	413030	413714	99.83	0.004451			92	502642	502698	99.99	385121	385522	99.9	0.004037
93	543532	543576	99.99	556063	556970	99.84	0.005872			93	657211	657280	99.99	522965	523698	99.86	0.005366
94	620849	620932	99.99	604683	605720	99.83	0.006544			94	683233	683310	99.99	527464	528056	99.89	0.005505
95	751044	751148	99.99	867222	868646	99.84	0.008642			95	845655	845732	99.99	742410	743608	99.84	0.007221
96	816821	816922	99.99	953235	954758	99.84	0.009452			96	980101	980212	99.99	834120	835608	99.82	0.00825
97	367103	367150	99.99	387557	388120	99.85	0.00403			97	409192	409236	99.99	326099	326626	99.84	0.003343
98	207709	207730	99.99	261899	262192	99.89	0.002508			98	239841	239858	99.99	239279	239608	99.86	0.002179
99	955548	955632	99.99	1081892	1083278	99.87	0.01088			99	1052422	1052486	99.99	917545	918508	99.9	0.008958
100	90460	90464	100	178072	178236	99.91	0.001434			100	110584	110600	99.99	155660	155756	99.94	0.001211
101	537032	537090	99.99	666097	666740	99.9	0.006425			101	638999	639062	99.99	559443	560008	99.9	0.005449
102	534148	534200	99.99	829226	829904	99.92	0.007281			102	916948	917016	99.99	758853	759406	99.93	0.00762
103	1074088	1074186	99.99	1561960	1563604	99.89	0.014077			103	1760200	1760350	99.99	1456812	1458392	99.89	0.014628
104	231346	231372	99.99	249668	249994	99.87	0.002569			104	316318	316348	99.99	229885	230160	99.88	0.002484
105	1263157	1263272	99.99	1413332	1415084	99.88	0.014293			105	2423806	2424012	99.99	1464635	1466078	99.9	0.017681
106	332711	332742	99.99	357458	357906	99.87	0.003686			106	532534	532596	99.99	351840	352162	99.91	0.004021
107	379842	379872	99.99	432656	433162	99.88	0.004339			107	480197	480258	99.99	407583	407964	99.91	0.004037
108	340919	340952	99.99	395505	395944	99.89	0.003933			108	396888	396934	99.99	348401	348818	99.88	0.003389
109	620291	620358	99.99	614680	615080	99.93	0.006595			109	789160	789240	99.99	551542	551918	99.93	0.006096
110	464769	464810	99.99	472320	472616	99.94	0.005004			110	533170	533220	99.99	388345	388574	99.94	0.00419
111	432653	432686	99.99	445921	446126	99.95	0.004692			111	511408	511440	99.99	370433	370626	99.95	0.00401
112	407768	407802	99.99	464677	465014	99.93	0.004659			112	495774	495828	99.99	407536	407760	99.95	0.004107
113	493300	493344	99.99	654913	655334	99.94	0.006132			113	560424	560468	99.99	541393	541742	99.94	0.00501
114	674321	674372	99.99	842366	842932	99.93	0.008099			114	648243	648292	99.99	617069	617478	99.93	0.005754
115	700072	700132	99.99	863372	863832	99.95	0.008349			115	645079	645132	99.99	560170	560528	99.94	0.00548
116	494534	494570	99.99	568069	568354	99.95	0.005674			116	425855	425884	99.99	381563	381812	99.93	0.003671
117	848884	848944	99.99	927345	927776	99.95	0.009485			117	809744	809798	99.99	692051	692392	99.95	0.006829
118	331746	331772	99.99	343747	343872	99.96	0.003607			118	306187	306206	99.99	248784	248886	99.96	0.002524
119	319060	319092	99.99	371694	371808	99.97	0.003689			119	353104	353128	99.99	308443	308516	99.98	0.003008
120	589892	589934	99.99	633850	634102	99.96	0.006535			120	618560	618594	99.99	524000	524138	99.97	0.005195
121	825730	825808	99.99	886565	886836	99.97	0.009144			121	827963	828012	99.99	675645	675928	99.96	0.006837
122	421708	421744	99.99	395653	395842	99.95	0.004365			122	405618	405634	100	288060	288142	99.97	0.003154
123	455215	455254	99.99	470982	471194	99.96	0.004946			123	617010	617066	99.99	418843	419018	99.96	0.00471
124	119022	119030	99.99	128315	128334	99.99	0.001321			124	223630	223640	100	157296	157362	99.96	0.001732
125	94213	94220	99.99	197404	197442	99.98	0.001557			125	118147	118158	99.99	173865	173896	99.98	0.001328
126	246859	246880	99.99	376113	376194	99.98	0.003327			126	334911	334944	99.99	339888	339966	99.98	0.003068
127	236316	236336	99.99	322634	322732	99.97	0.002985			127	351925	351958	99.99	306323	306402	99.97	0.002993
128	658599	658642	99.99	772236	772468	99.97	0.007641			128	1131617	1131696	99.99	744720	744928	99.97	0.008532
129	133990	134000	99.99	156737	156798	99.96	0.001553			129	169227	169242	99.99	132608	132656	99.96	0.001372
130	323294	323316	99.99	376779	376880	99.97	0.003738			130	368297	368326	99.99	294978	295102	99.96	0.003016
131	395170	395210	99.99	475601	475692	99.98	0.00465			131	443865	443900	99.99	352643	352846	99.94	0.003622
132	778079	778140	99.99	926626	926930	99.97	0.009103			132	873254	873316	99.99	664836	665076	99.96	0.006994
133	3024268	3024494	99.99	2829942	2830430	99.98	0.031262			133	2642960	2643160	99.99	1615995	1616412	99.97	0.019366
134	4903216	4903530	99.99	4161470	4162198	99.98	0.048406			134	2684221	2684412	99.99	1558013	1558276	99.98	0.01929
135	477452	477496	99.99	371977	372030	99.99	0.004536			135	441038	441068	99.99	256485	256544	99.98	0.003172
136	750223	750288	99.99	598507	598750	99.96	0.007202			136	1257419	1257518	99.99	678575	678748	99.97	0.008803
137	40981	40986	99.99	34940	34944	99.99	0.000405			137	136223	136238	99.99	80685	80714	99.96	0.000986
138	40572	40578	99.99	26923	26928	99.98	0.00036			138	124965	124984	99.98	62699	62706	99.99	0.000853
139	8670	8672	99.98	8528	8530	99.98	9.2e-05			139	30596	30598	99.99	20932	20932	100	0.000234
140	5174	5174	100	6404	6408	99.94	6.2e-05			140	19266	19270	99.98	15305	15308	99.98	0.000157
141	4684	4684	100	4890	4892	99.96	5.1e-05			141	17785	17786	99.99	12122	12132	99.92	0.000136
142	9195	9196	99.99	7026	7026	100	8.7e-05			142	41605	41606	100	20689	20696	99.97	0.000283
143	1512	1512	100	2206	2206	100	2e-05			143	5908	5914	99.9	5298	5300	99.96	5.1e-05
144	4542	4548	99.87	5558	5560	99.96	5.4e-05			144	20722	20722	100	14916	14916	100	0.000162
145	2424	2426	99.92	2764	2764	100	2.8e-05			145	10718	10718	100	7360	7362	99.97	8.2e-05
146	4713	4714	99.98	3780	3780	100	4.5e-05			146	22122	22122	100	10929	10934	99.95	0.00015
147	2836	2836	100	2328	2330	99.91	2.8e-05			147	12559	12560	99.99	6720	6722	99.97	8.8e-05
148	8006	8008	99.98	5629	5632	99.95	7.3e-05			148	36911	36912	100	17659	17660	99.99	0.000248
149	7286	7286	100	5136	5136	100	6.6e-05			149	27659	27660	100	12486	12488	99.98	0.000183
150	2412	2412	100	3222	3222	100	3e-05			150	12085	12086	99.99	8200	8200	100	9.2e-05
151	3912	3912	100	3438	3438	100	3.9e-05			151	22395	22396	100	11432	11436	99.97	0.000154
152	7744	7744	100	5062	5062	100	6.8e-05			152	49126	49130	99.99	20895	20900	99.98	0.000318
153	6340	6340	100	6949	6952	99.96	7.1e-05			153	36775	36780	99.99	20155	20158	99.99	0.000259
154	5459	5460	99.98	6517	6522	99.92	6.4e-05			154	36364	36366	99.99	21484	21486	99.99	0.000263
155	5680	5680	100	4891	4892	99.98	5.6e-05			155	36685	36694	99.98	17592	17592	100	0.000247
156	7268	7268	100	5914	5916	99.97	7e-05			156	48194	48196	100	23230	23234	99.98	0.000325
157	13139	13142	99.98	11456	11456	100	0.000131			157	87338	87344	99.99	44883	44900	99.96	0.000601
158	16370	16420	99.7	12480	12520	99.68	0.000154			158	97297	97344	99.95	42578	42648	99.84	0.000636
159	19998	22310	89.64	15930	18840	84.55	0.000192			159	107385	110154	97.49	48449	52260	92.71	0.000709
160	15572	17930	86.85	10234	13134	77.92	0.000138			160	74681	77538	96.32	31316	34814	89.95	0.000482
161	24896	28888	86.18	17165	22404	76.62	0.000225			161	146499	151378	96.78	60727	67286	90.25	0.000942
162	12127	13940	86.99	7689	10098	76.14	0.000106			162	74563	76720	97.19	31187	34344	90.81	0.000481
163	8238	9508	86.64	6255	8052	77.68	7.7e-05			163	57486	59166	97.16	24121	26202	92.06	0.000371
164	4590	5598	81.99	3656	5008	73	4.4e-05			164	31002	32214	96.24	14012	15692	89.29	0.000205
165	4102	5004	81.97	4556	5728	79.54	4.6e-05			165	27577	28750	95.92	16351	17892	91.39	0.0002
166	11186	12602	88.76	9982	12012	83.1	0.000113			166	74070	75874	97.62	36506	39028	93.54	0.000503
167	12670	14324	88.45	12173	14080	86.46	0.000133			167	75873	77750	97.59	42058	44606	94.29	0.000536
168	32006	35640	89.8	28054	32922	85.21	0.000321			168	227336	231950	98.01	106026	112268	94.44	0.001516
169	51234	56208	91.15	39697	45834	86.61	0.000486			169	395751	401766	98.5	170532	178148	95.72	0.002575
170	527632	564572	93.46	376628	421666	89.32	0.004829			170	4453842	4499512	98.99	1718554	1775816	96.78	0.028067
171	273341	318372	85.86	172308	218592	78.83	0.00238			171	2136850	2192350	97.47	858829	918736	93.48	0.013622
172	35109	40664	86.34	26787	33372	80.27	0.000331			172	290297	297018	97.74	127068	135196	93.99	0.001898
173	143165	160120	89.41	94027	115300	81.55	0.001267			173	1312580	1333464	98.43	514389	541988	94.91	0.008307
174	17022	22898	74.34	11026	17694	62.31	0.00015			174	83814	90976	92.13	38708	47124	82.14	0.000557
175	159243	206976	76.94	94788	146310	64.79	0.001357			175	795001	852696	93.23	321615	386716	83.17	0.005077
176	92473	95148	97.19	65624	69708	94.14	0.000844			176	343161	346446	99.05	156045	161286	96.75	0.00227
177	7020	7116	98.65	5529	5694	97.1	6.7e-05			177	38486	38614	99.67	17739	17938	98.89	0.000256
178	6649	6712	99.06	4800	4876	98.44	6.1e-05			178	60973	61056	99.86	19364	19484	99.38	0.000365
179	5425	5468	99.21	3471	3548	97.83	4.8e-05			179	39113	39174	99.84	13965	14104	99.01	0.000241
180	4279	4328	98.87	4950	5008	98.84	4.9e-05			180	33294	33336	99.87	21819	21900	99.63	0.000251
181	10274	10326	99.5	8152	8266	98.62	9.8e-05			181	88711	88794	99.91	37345	37476	99.65	0.000573
182	17169	17248	99.54	10962	11154	98.28	0.00015			182	127844	128020	99.86	48663	48890	99.54	0.000803
183	68110	68516	99.41	34375	35218	97.61	0.000547			183	370436	370964	99.86	111297	112332	99.08	0.002191

## Sheet: e
211115_CES_09_Ctxn_ZTP_BzCN_000mM_Rep1_analysis	211115_CES_10_Ctxn_ZTP_BzCN_000mM_Rep2_analysis		211115_CES_09_Ctxn_ZTP_BzCN_000mM_Rep1_analysis_SM	211115_CES_10_Ctxn_ZTP_BzCN_000mM_Rep2_analysis_SM		211115_CES_11_Ctxn_ZTP_BzCN_001mM_Rep1_analysis	211115_CES_12_Ctxn_ZTP_BzCN_001mM_Rep2_analysis		211115_CES_11_Ctxn_ZTP_BzCN_001mM_Rep1_analysis_SM	211115_CES_12_Ctxn_ZTP_BzCN_001mM_Rep2_analysis_SM
-0.000213	-0.000985		-1.4e-05	-0.000232		0.000476	0.000317		0.000283	0.000332
0.000122	0.000287		0.000124	0.000161		0.00017	0.00024		5e-05	0.000188
-0.000581	0.000357		-0.000111	0.000151		0.000409	-0.000925		0.000162	-0.000207
0.001227	-0.000168		0.000567	8e-05		0.001329	0.000627		0.0005	0.000265
0.000297	0.000582		0.000118	0.000298		0.000788	-0.000387		0.000261	-5e-06
-0.000441	0.000663		-4.6e-05	0.000361		-3.7e-05	0.000976		-6.4e-05	0.000536
1e-06	0.001284		0.000124	0.000545		3.8e-05	-0.000249		1.2e-05	2.1e-05
0.000699	-0.000315		0.000321	-4.4e-05		0.000456	-0.000514		0.000152	-6.7e-05
-0.000366	0.001508		0.000723	0.001029		0.000857	0.000873		0.000749	0.000696
-0.013302	0.013012		-0.003288	0.006445		0.001588	-0.004984		-0.000781	0.002102
0.00037	0.00113		0.000292	0.001118		0.000657	0.000975		0.000412	0.000322
0.000574	0.000743		0.000596	0.000821		-5.2e-05	0.00177		0.000225	0.000854
-0.000335	0.000337		-0.000204	0.00021		0.000189	1.2e-05		0.000151	0.000508
0.00062	0.000423		0.00046	8.4e-05		6.8e-05	0.000625		0.00032	7.3e-05
0.000226	0.001449		0.000594	0.000434		0.000328	0.000511		0.00043	0.00028
0.000968	0.001033		0.00078	0.000743		0.000564	0.000627		0.000551	0.000646
-0.000159	-0.000886		0.002219	0.001459		0.000945	-0.001819		0.002234	0.000495
0.001177	0.001776		0.000727	0.00124		0.001259	-0.0003		9.2e-05	3.2e-05
0.000451	-0.000133		0.000394	3.9e-05		-5.9e-05	0.000151		-5.4e-05	0.00032
0	0		0	0		0	0		0	0
0.001169	0.001288		0.000321	0.000314		0.000777	0.002445		0.000276	0.000546
-0.000221	-0.000115		1.4e-05	2.6e-05		7.1e-05	0.000172		3.6e-05	2.2e-05
-0.000247	0.000143		-5.6e-05	7.5e-05		-0.000119	-8.1e-05		2.3e-05	-0.000111
0.00195	0.001583		0.000578	0.00034		0.001377	0.001337		0.000477	0.000339
-0.000392	0.00039		-1e-06	0.000136		0.001159	-0.00049		0.000295	-0.00015
-0.000108	0.000331		1.9e-05	0.000192		0.000965	-0.000367		0.000203	7.1e-05
0.001352	0.001619		0.00036	0.000503		0.000989	0.001869		0.000262	0.000271
0.000345	0.001373		0.000221	0.000268		0.001008	0.000807		0.000238	0.000102
0.000716	0.000533		0.001484	0.001414		0.000119	-0.000342		0.001391	0.000885
-0.001859	0.000135		-0.000479	0.001918		-0.001572	0.000853		-0.000319	0.000252
0.000305	0.001016		2e-05	0.000864		0.000241	-1.2e-05		0.000955	7e-06
0.000536	0.000798		0.000515	5e-05		0.000329	0.000332		0.000301	-7e-05
-0.000117	0.000133		0.000317	0.000454		0.000119	0.000678		0.000181	0.000204
0.000331	-6.9e-05		0.000404	8.7e-05		0.000422	-0.00024		-2e-05	-6.7e-05
0.000755	-4e-05		0.000824	0.000554		0.000468	9.6e-05		0.000535	0.00047
0.000607	0.000546		0.00052	0.000201		0.000484	0.000642		0.000542	9.8e-05
0.003252	0.002648		0.00307	0.002342		0.002746	0.00152		0.00232	0.001281
0.000421	0.000865		0.000842	0.000622		-0.000484	6.3e-05		0.000231	0.000103
0.001039	0.00012		0.00048	-6.9e-05		-0.000159	0.001085		9.4e-05	0.000259
0.000229	8.5e-05		0.000129	1.8e-05		-8.7e-05	-6e-05		-1e-06	8.3e-05
0	0		0	0		0	0		0	0
0.001595	0.001197		0.001317	0.001052		0.000896	0.000337		0.000784	0.000623
-0.000168	-0.000162		-7e-05	-6.1e-05		0.0004	-0.000596		0.000366	-0.000347
-7e-05	-0.000321		-2.7e-05	-0.000148		0.000265	-0.000305		0.000225	-0.000213
0.002364	0.002357		0.001932	0.001855		0.00271	0.001872		0.002064	0.001463
-2.9e-05	-9.2e-05		-3.2e-05	5.2e-05		3.2e-05	-0.000111		0.00028	-0.000144
0.000116	0.000427		0.000128	0.000398		0.000793	0.000272		0.000741	0.000153
0.002969	0.00271		0.002249	0.002129		0.002896	0.002303		0.002169	0.001856
0.000754	0.000946		0.000651	0.000931		-9e-06	0.000585		0.000278	0.000559
0.001337	0.001341		0.00134	0.001163		0.002214	0.001147		0.001647	0.001035
-0.0008	2.4e-05		-0.000654	0.00017		-0.000288	-0.000818		-0.000134	-0.000322
-8.6e-05	0.000714		-1.9e-05	0.00068		0.000997	-0.000129		0.001023	-0.000104
0.000449	-0.000266		0.000311	-2.2e-05		0.000271	-0.000399		0.000307	-0.000435
0.00046	0.000488		0.000452	0.00026		0.000143	8e-05		0.000287	7e-05
0.000356	7.8e-05		0.000319	-1.3e-05		-0.00014	-0.000106		3e-05	-0.000102
0.000836	0.000554		0.000803	0.000392		0.000512	0.000503		0.000519	0.00036
0.000355	-6e-06		0.000343	0.000256		0.000489	-9.4e-05		0.000412	2.7e-05
0.003165	0.002438		0.003296	0.002617		0.002181	0.001463		0.002457	0.001586
0.000804	0.000365		0.000709	0.00046		0.000248	0.000118		0.000122	0.00017
0.000314	-0.0001		0.000503	-6.3e-05		0.00014	6.6e-05		0.000106	0.000229
0.000148	-1.6e-05		0.000181	-1.9e-05		-7.3e-05	0.000259		-4.2e-05	0.000185
0.000264	-7.8e-05		0.000215	-4.6e-05		6.7e-05	-1.1e-05		8.7e-05	-2e-06
0	0		0	0		0	0		0	0
0.001429	0.000852		0.000959	0.00075		0.001858	0.000268		0.000727	0.000211
0.000615	0.000804		0.000202	0.000205		-0.000782	7.9e-05		0.000218	-0.000148
0.000224	-0.000441		0.000132	-5.9e-05		0.000772	-0.000676		0.000303	-0.000156
0.00392	0.002217		0.00154	0.001324		0.002633	0.001805		0.001456	0.000954
0.000301	-0.000174		0.000183	7.8e-05		0.000285	-0.001429		0.000202	-0.000178
0.000264	-0.000218		0.000255	0.000307		0.000331	0.000233		0.000516	0.000177
0.002344	0.001		0.001848	0.001548		0.002794	0.001203		0.001817	0.001207
0.001242	0.000317		0.000678	0.000634		0.000852	2e-05		0.000314	0.00032
0.001904	0.000984		0.002411	0.001989		0.000836	0.001501		0.002296	0.00163
0.000675	0.000524		7.4e-05	0.000558		0.00109	0.000528		0.000313	2e-06
0.000108	0.000259		0.000169	0.000458		0.001921	-0.000241		0.001077	-0.000291
-0.000253	0.000193		-0.000391	-0.000784		0.000526	-0.001224		0.000249	-0.000938
0.001265	-0.000272		0.000419	0.000174		0.001295	-0.000523		0.000148	-0.000345
0.000158	-0.000195		0.000322	-2.5e-05		0.000334	3.1e-05		5.2e-05	4.8e-05
0.000635	0.000157		0.000727	0.000191		0.000506	4.4e-05		0.000496	0.000145
-2.1e-05	0.000951		0.000222	0.000206		9e-06	-2.1e-05		0.000395	6.9e-05
0.003614	0.003119		0.002818	0.002238		0.003035	0.002018		0.002215	0.00145
0.000511	0.000365		0.000663	0.000366		0.000114	0.000424		0.000266	5.6e-05
0.000593	-0.000129		0.000523	4.1e-05		0.000118	5.7e-05		0.00015	9.8e-05
0.000242	-0.000129		0.00013	-4e-06		0.000162	3.8e-05		-1.8e-05	8.9e-05
-0.000492	-0.000306		-0.000294	-0.000566		0.000395	-0.000698		-0.000106	-0.000373
6.3e-05	-8.9e-05		7e-06	4e-06		-4.5e-05	1.6e-05		-1e-05	9e-06
0	0		0	0		0	0		0	0
0.000879	0.000788		0.000789	0.000632		0.001072	0.000822		0.001014	0.000592
0.000821	0.000613		0.000633	0.000496		0.000206	0.000599		5e-06	0.000405
0.000308	0.000386		0.000226	0.000171		0.000525	0.000697		0.000468	0.000378
0.004911	0.004128		0.003973	0.003142		0.004489	0.003551		0.00352	0.002747
0.000174	0.000539		0.000145	0.000294		0.000705	-0.000365		0.000515	-0.00048
0.000901	0.000405		0.000638	0.000215		0.000461	0.000889		0.000365	0.000657
0.003884	0.003067		0.003057	0.002268		0.003341	0.002583		0.002768	0.00199
0.000752	0.000921		0.000705	0.000683		0.000689	0.000561		0.000602	0.000389
0.002938	0.002286		0.00299	0.002338		0.002399	0.001655		0.00239	0.001823
0.000256	0.000578		0.000271	0.000475		0.000122	0.000322		0.000251	0.000302
0.000251	0.000119		0.000294	0.000242		0.000796	-0.000487		0.001048	-0.000251
-0.000776	-0.001101		-0.000612	-0.000974		0.000363	-0.001209		0.000402	-0.001071
0.000368	0.000147		0.00044	0.0001		5.3e-05	-0.000621		0.00022	-0.0005
0.000339	-3.7e-05		0.000255	-6.2e-05		0.000155	0.000157		0.00019	0.000159
0.000581	-0.000146		0.000643	-0.000146		0.000418	-0.000135		0.000426	-9.9e-05
8.9e-05	0.000158		0.000111	0.000405		0.000325	0.000175		0.000338	0.000226
0.002104	0.001681		0.002288	0.001866		0.001877	0.001214		0.001935	0.001297
0.000452	0.000276		0.000531	0.000219		0.000221	-0.000103		0.000196	3e-05
0.000608	0.000145		0.000629	0.000161		0.000121	0.0001		7.3e-05	0.000101
3.9e-05	-5e-06		0.000115	-6.1e-05		-5.4e-05	-6e-05		4e-06	-2.4e-05
-0.000607	-0.000904		-0.000393	-0.000567		-0.000264	-0.000566		-0.000115	-0.000558
-8.1e-05	0.00038		-5.6e-05	0.000264		6.1e-05	-0.000185		2.8e-05	-0.000171
5.7e-05	7e-06		4.5e-05	-3e-06		-4e-05	3.9e-05		-3.3e-05	3.5e-05
0	0		0	0		0	0		0	0
0.000439	0.000832		0.000789	0.000786		0.001179	0.00053		0.001045	0.00081
0.000888	-0.000201		0.00073	0.000361		0.000506	-0.000355		0.000209	0.000348
-0.000236	-0.000766		0.00016	0.00011		0.000352	-0.000162		0.000434	0.000468
0.006582	0.005436		0.004797	0.003985		0.004928	0.00339		0.004191	0.003215
0.001684	0.001954		0.000402	0.000707		0.002346	0.001197		0.000904	-0.000104
0.000119	0.000776		0.000668	0.000406		0.000284	0.000207		0.000376	0.000675
0.005575	0.004797		0.003863	0.003087		0.00464	0.003778		0.003288	0.002549
0.000781	0.000558		0.000685	0.000763		0.000254	0.000368		0.000552	0.000465
0.004295	0.003819		0.002991	0.002414		0.003807	0.0037		0.002482	0.001876
0.000315	0.000148		0.000205	0.000406		0.00045	0.000279		0.000144	0.000247
0.000591	0.000737		0.000274	0.00019		0.00134	0.000962		0.000821	-0.000246
-5.5e-05	-0.001223		-0.000657	-0.001063		0.000489	-0.000251		0.000337	-0.000972
-7.3e-05	0.000317		0.00027	0.000127		-0.000102	2.4e-05		-2.3e-05	-0.000516
-0.000106	-0.000113		0.000294	-4.8e-05		0.000137	0.000237		0.000106	0.000196
0.000789	-0.000531		0.000686	-0.000198		0.000272	-0.000127		0.000388	-0.000144
0.000166	0.000798		0.000151	0.000218		0.000583	0.0006		0.000484	0.000261
0.001659	0.001324		0.001977	0.001599		0.001047	0.000896		0.001649	0.001095
0.000803	-0.000232		0.000523	9.4e-05		9.2e-05	0.000217		0.00016	-6e-06
0.000714	0.000489		0.000656	0.000237		-0.000218	0.000103		2.4e-05	6.8e-05
0.00027	-0.000284		9.2e-05	-4.1e-05		6.8e-05	4.8e-05		-1.3e-05	-0.000112
0.000624	0.000646		-0.000198	-0.000526		4.3e-05	-0.000371		-0.000222	-0.00046
-1.5e-05	0.000103		1.6e-05	0.000383		-8.8e-05	-0.000324		5e-06	-0.000127
0.000383	0.000203		0.000302	0.000161		0.000176	-0.000771		7e-06	-0.000118
-1.3e-05	-1.8e-05		2.3e-05	2e-06		-3.9e-05	-1e-05		-2.9e-05	-2.5e-05
0	0		0	0		0	0		0	0
0.000971	0.001186		0.000828	0.001049		0.000609	0.001567		0.001186	0.001176
-5.9e-05	-0.001244		0.00051	7.3e-05		2.6e-05	-0.000523		0.000329	9.2e-05
-0.000137	-0.001127		-1.1e-05	-0.000321		5.3e-05	0.000157		0.000152	-8e-06
0.005845	0.005314		0.002744	0.002196		0.006065	0.003493		0.002147	0.001322
0.001334	0.001401		0.000751	0.000736		0.001618	0.001577		0.000925	0.000526
0.000876	0.00124		0.000219	0.000403		0.000357	0.000261		0.000171	9.8e-05
0.005176	0.0047		0.002642	0.002192		0.005462	0.004492		0.002362	0.00179
0.00127	0.000359		0.000527	0.000348		0.001446	0.000313		0.000364	0.000234
0.00147	0.002348		0.001875	0.001642		0.000493	0.000995		0.001465	0.00129
0.000154	-0.000231		0.000149	3.3e-05		0.000673	-0.000571		0.000212	1.5e-05
0.000951	0.00098		0.000461	0.000449		0.002162	0.001377		0.000768	0.000488
-0.000611	-5.7e-05		6.3e-05	-0.000187		-0.000203	-0.000178		0.000279	-7.8e-05
0.000556	0.000234		0.000333	0.00041		-0.000237	-0.000244		0.000243	0.000245
0.00036	-0.000486		-0.000147	0.000138		-0.000787	9.4e-05		6.7e-05	0.00027
0.001041	-0.000369		0.000998	0.000104		2e-06	-0.000567		6.4e-05	-0.000614
0.000319	-0.000966		0.00048	0.000249		0.001426	2e-05		0.000612	0.000371
0.001252	0.00123		0.001487	0.001135		0.000611	0.000218		0.000893	0.000621
0.00038	-0.001072		0.000546	8e-05		-0.000446	0.000281		0.000108	3.3e-05
0.000943	0.000515		0.000746	0.000446		-0.000439	-0.00037		8.5e-05	6.3e-05
0.000131	3.4e-05		9e-05	-0.000152		0.000147	-0.001044		-2.3e-05	-0.000149
0.001829	0.000494		0.000974	0.000327		-0.000421	0.00038		0.000301	0.000141
0.000709	0.000508		-0.000182	-0.000389		-0.000562	0.000478		2e-06	-0.000188
0.001392	0.000306		0.000219	3.7e-05		-0.000665	-0.00108		-2.5e-05	-0.000718
0.000402	0.000494		8.3e-05	6.3e-05		-0.000195	9.7e-05		0.000109	0.000361
0.000215	0.000103		8.9e-05	8.1e-05		0.000167	3.1e-05		0.000107	1.2e-05
0	0		0	0		0	0		0	0
0.000791	0.000925		0.001053	0.001057		0.001118	0.001187		0.001108	0.001201
0.000276	0.000305		0.000257	9.3e-05		0.000155	0.000312		0.000166	0.00025
0.0003	0.000102		0.000237	-0.00014		0.000329	0.000192		0.000136	0.000327
0.00719	0.005735		0.004777	0.003794		0.005752	0.005162		0.003916	0.003238
0.002424	0.002349		0.001572	0.001493		0.002598	0.001444		0.001668	0.00101
0.002164	0.001494		0.001356	0.000978		0.001289	0.000989		0.000789	0.000607
0.024305	0.019492		0.014372	0.011427		0.021514	0.016435		0.012729	0.00969
0.001355	0.001156		0.001013	0.000762		0.001081	0.000982		0.000871	0.000622
0.000515	0.000677		0.000876	0.000983		0.001167	0.000488		0.001255	0.000537
6e-05	6.1e-05		0.000183	0.000158		0.000127	0.000209		0.000104	3.9e-05
0.001331	0.001684		0.00152	0.00148		0.001393	0.001027		0.001696	0.001206
-0.0012	0.00025		-0.00078	-3.1e-05		0.000239	-0.001492		0.000297	-0.000832
0.000281	0.000309		0.000261	0.000483		0.000293	0.000271		0.000478	0.000243
-0.000431	0.000172		5.1e-05	0.000106		3.7e-05	0.000153		-9e-06	8.4e-05
0.000864	0.000283		0.000998	0.000463		-0.0002	-0.000923		0.000115	-0.000332
0.00044	6.7e-05		0.000964	0.000436		0.000233	0.000193		0.000837	0.000417
0.001283	0.00089		0.001238	0.000771		0.000733	0.000473		0.000815	0.000548
0.000302	0.00031		0.000442	2.3e-05		8.6e-05	-0.000203		-7.7e-05	-8.6e-05
0.000602	0.000337		0.000756	0.00035		0.00025	9.1e-05		0.000149	2.1e-05
-8.3e-05	-0.000206		1e-06	-0.000247		-0.000174	-0.000116		-0.000228	-0.000248
0.000758	2.8e-05		0.000943	8.1e-05		0.000409	0.000206		0.000339	1.3e-05
-0.000652	-0.000964		-0.000277	-0.000271		-6.6e-05	-0.000448		0.000152	1e-06
-0.000366	-0.000277		-8.3e-05	1.9e-05		-0.000184	-0.000728		-0.000217	-0.000724
2.5e-05	-6.3e-05		8.2e-05	3.7e-05		0.000179	0.000468		0.000219	0.000372
0.000252	0.000619		0.000436	0.000412		-7e-06	9.9e-05		-0.000138	0.000118
-2.5e-05	7e-06		1e-05	1.6e-05		-1.7e-05	7e-05		-9e-06	3.7e-05
0	0		0	0		0	0		0	0
0.001312	0.001069		0.001144	0.000906		0.001072	0.000932		0.001183	0.001207
0.000138	1.8e-05		0.000143	0.000109		0.000102	0.000259		3.9e-05	0.000212
0.000121	-0.000294		0.00023	3.8e-05		-0.000235	0.000513		0.000124	0.000259
0.006247	0.005992		0.00686	0.005706		0.006001	0.005008		0.005672	0.004856
0.001721	0.00176		0.001772	0.001727		0.00111	0.001993		0.001645	0.001331
0.001328	0.002131		0.001494	0.001395		0.001432	0.000539		0.001084	0.000636
0.023519	0.018586		0.019324	0.015291		0.020765	0.015155		0.016959	0.012723
0.008739	0.007305		0.003392	0.00287		0.007494	0.006112		0.00288	0.002398
0.001138	0.0009		0.002169	0.001895		0.001492	0.000367		0.002358	0.001308
0.000319	0.000349		0.000319	0.000268		-0.000174	-9.9e-05		7.7e-05	0.00019
0.001809	0.001131		0.001743	0.001699		0.001833	0.001292		0.001809	0.001129
-0.000512	-0.000795		-0.001121	3.3e-05		0.000219	-0.000257		0.000178	-0.000889
-0.000108	0.00063		5.7e-05	0.000399		0.000767	0.000187		0.000582	0.000389
0.000439	-3.5e-05		-0.000191	1.5e-05		-6.9e-05	-0.000175		1.5e-05	0.000211
0.000911	0.000792		0.000995	0.00056		0.000436	0.00051		0.00044	-6.7e-05
0.001759	0.001195		0.00103	0.00062		0.001339	0.000731		0.000938	0.000457
0.000951	0.000309		0.001288	0.000721		0.000847	0.000644		0.000772	0.00061
0.000503	-0.00024		0.000499	0.000133		-0.000361	-0.000128		7e-05	-0.000246
0.000838	0.000241		0.000756	0.000298		0.0001	-3.5e-05		0.000104	-1.3e-05
-8e-06	-0.000482		2.4e-05	-0.000227		-0.000528	-0.000272		-0.00018	-6e-05
0.00072	-9.2e-05		0.000825	4.3e-05		0.000309	-0.000499		0.00037	1.5e-05
-0.000304	0.000315		-0.000582	-0.000431		0.000462	0.000376		0.000177	-0.0002
-0.00039	0.000172		-0.000224	-0.000263		-0.000378	-0.00074		-0.000179	-0.000625
-5.3e-05	-3.3e-05		0.000101	-4.8e-05		0.000292	0.00022		0.000191	0.000342
0.000696	3.6e-05		0.000905	0.000747		-0.000534	8.5e-05		0.000176	0.000336
0.000139	-0.000463		0.000217	1e-06		0.000131	0.000264		0.000135	-0.000175
-1.7e-05	1e-05		6e-06	5.7e-05		-1.8e-05	5.5e-05		2e-06	4.9e-05
0	0		0	0		0	0		0	0
0.001683	0.00052		0.001587	0.001265		0.001401	0.001602		0.001168	0.001009
-0.000313	-0.000307		4.9e-05	0.000332		-0.000415	-0.000194		-0.000333	0.000238
0.000151	0.000287		0.000234	-1e-05		6.3e-05	-4e-05		-4.7e-05	-1e-06
0.006787	0.005036		0.007039	0.005679		0.004921	0.003836		0.006286	0.004671
0.001663	0.002228		0.001988	0.001945		0.001683	0.001432		0.001524	0.001954
0.001717	0.001262		0.000816	0.000946		0.000666	0.000481		0.000601	0.00026
0.020976	0.017284		0.012285	0.009604		0.018433	0.014564		0.01072	0.007866
0.007956	0.006115		0.004552	0.003602		0.006999	0.004945		0.003896	0.002935
0.01001	0.008037		0.00585	0.004988		0.00828	0.005776		0.005228	0.003539
0.00085	0.000595		0.000394	0.000266		0.000259	0.000532		8.9e-05	7.5e-05
0.002485	0.002439		0.002316	0.001944		0.002654	0.001042		0.002333	0.001558
-0.002077	0.000476		-0.000527	0.000321		-0.000269	-0.00064		0.000464	-0.000431
-0.000404	9.8e-05		-0.000177	0.000436		0.000791	0.000813		0.000503	8.4e-05
-0.000771	-0.000466		0.000165	5.3e-05		-9.6e-05	0.000772		1e-05	0.000115
0.001185	0.000697		0.000829	0.000485		0.001698	0.000877		0.000678	0.000466
0.001131	0.000862		0.001779	0.001692		0.001747	0.000522		0.001588	0.001169
0.0016	0.000812		0.001323	0.000739		0.000618	0.000756		0.001022	0.000621
0.000825	0.000139		0.000601	0.000335		0.00053	-0.000672		0.000163	-5.9e-05
0.000929	0.000244		0.001145	0.000357		-0.000264	-0.000279		0.00024	-9.7e-05
0.000263	3.2e-05		5.6e-05	-0.000257		0.000269	0.000268		0.000215	-0.000103
0.000949	0.000176		0.000919	9.5e-05		0.000241	0.000262		0.000339	-0.000137
-0.001071	-0.000505		-0.000227	1.3e-05		7.4e-05	-0.000692		0.000413	-3.2e-05
0.00015	-0.001025		8e-05	-0.000129		-5.9e-05	-0.0003		-0.000344	-0.000434
0.000361	-0.000108		0.000442	0.000363		-3.2e-05	0.000173		0.000197	0.000139
0.00258	0.001915		0.002578	0.001167		0.001494	0.001173		0.001215	0.001219
0.001055	0.000535		0.000504	0.000164		0.000548	-0.00144		0.000455	-9.1e-05
0.000963	0.000359		0.00054	0.000162		2.9e-05	-0.000549		5.2e-05	-0.000176
1e-06	8e-06		1.4e-05	2e-05		2.1e-05	-2.8e-05		4.3e-05	-1.5e-05
0	0		0	0		0	0		0	0
0.001576	0.001592		0.001755	0.001523		0.000976	0.000788		0.001383	0.001268
7.3e-05	0.000646		0.00017	0.000356		-0.000655	0.000335		-0.000238	2.4e-05
0.000202	-7.3e-05		0.000197	7.9e-05		-9.3e-05	-0.000424		0.000171	-3e-06
0.007414	0.005542		0.007589	0.005796		0.006885	0.004681		0.006494	0.004953
0.002113	0.001769		0.002508	0.002231		0.00165	0.002078		0.001924	0.001838
0.001854	0.001222		0.001863	0.001288		0.001698	0.001388		0.001466	0.000977
0.022279	0.019205		0.006867	0.005794		0.020372	0.015207		0.006177	0.004652
0.007763	0.006481		0.002474	0.001995		0.006177	0.004692		0.002014	0.001494
0.008923	0.007831		0.003928	0.003284		0.007822	0.006307		0.003356	0.00251
0.000453	0.000226		0.00018	0.000125		0.000685	1.4e-05		0.000191	4.9e-05
0.002408	0.00215		0.001044	0.000945		0.002396	0.001888		0.001013	0.000643
-0.000147	0.000746		-0.000167	0.000689		0.000729	-0.000622		0.000747	-0.000476
-0.000292	0.000301		-5.6e-05	0.000225		3e-05	-0.0004		0.000333	-7.2e-05
0.000251	0.00021		5.8e-05	0.000176		-4e-06	-3.9e-05		-5.1e-05	9.2e-05
0.000417	6.6e-05		0.000564	0.000259		0.000226	0.000193		0.000339	0.000247
0.001824	0.002145		0.002136	0.002062		0.00146	0.001572		0.001877	0.001449
0.00129	0.000867		0.001258	0.000884		0.001186	0.00048		0.00109	0.000713
0.000336	0.000609		0.000449	0.000329		0.000162	0.000159		0.000324	-0.000155
0.001292	0.000368		0.001142	0.000536		0.000444	-0.000175		0.000295	9.7e-05
-0.000202	-0.00043		0.000353	-2.2e-05		0.000443	-0.000427		0.00038	-5e-06
0.000859	7.3e-05		0.001306	0.000311		0.000264	-0.000163		0.0005	-3e-06
-3.2e-05	-0.000148		-0.000431	-0.000188		0.000327	-0.000147		-4.3e-05	-0.00015
0.000164	-7.5e-05		0.000153	-0.000163		-0.000583	-0.000345		-0.000214	-0.000101
0.000704	0.000727		0.00029	0.00025		0.000146	1.1e-05		0.000241	0.000121
0.00347	0.001347		0.003186	0.002096		0.001925	0.001698		0.001944	0.001779
0.000539	0.000401		0.001685	0.001062		0.00047	0.00057		0.001107	0.000666
0.000507	4.6e-05		0.000388	0.000146		-4.3e-05	-0.000317		6.9e-05	-0.000172
0.00134	0.001176		0.00126	0.000837		0.001308	0.000906		0.000987	0.000703
2.2e-05	3.6e-05		2.4e-05	2.5e-05		1.6e-05	-5e-06		2.4e-05	-5e-06
0	0		0	0		0	0		0	0
0.001664	0.001548		0.001615	0.001551		0.001368	0.001248		0.001298	0.001174
0.000152	0.00022		0.000178	0.000298		-0.000195	-0.000117		-0.000265	4.6e-05
7.5e-05	-2.1e-05		7.5e-05	-7.5e-05		0.000163	4.4e-05		0.000125	-3.5e-05
0.00727	0.005607		0.007283	0.005558		0.00623	0.004931		0.006386	0.004925
0.002474	0.002165		0.002385	0.002076		0.001829	0.001661		0.001818	0.00178
0.001874	0.00131		0.001844	0.001285		0.00147	0.000888		0.00155	0.001047
0.022186	0.018546		0.022263	0.018763		0.01899	0.015329		0.019355	0.015345
0.006788	0.005931		0.006374	0.005446		0.005794	0.004794		0.005323	0.004298
0.00815	0.00703		0.007603	0.006504		0.007278	0.005295		0.006723	0.00499
0.000558	0.000293		0.00051	0.000262		0.000514	0.000277		0.0005	0.000197
0.002088	0.001896		0.002012	0.001797		0.001871	0.001278		0.001832	0.001298
-0.000208	0.000442		-8.1e-05	0.000532		0.00065	-0.00056		0.000677	-0.00047
-0.000125	7.8e-05		-8.3e-05	0.000234		0.000229	-0.000195		0.000211	-0.00033
1.5e-05	0.000161		5.5e-05	0.000138		-0.000138	-6e-06		-0.000113	-7.5e-05
0.000382	0.000158		0.000367	9.6e-05		7.5e-05	0.000106		0.000149	0.000126
0.002079	0.001947		0.002179	0.002105		0.001778	0.001351		0.001843	0.001505
0.001083	0.000809		0.001225	0.000991		0.001022	0.000726		0.001087	0.000701
0.000297	0.000163		0.000293	0.000282		0.00023	-0.000237		0.000226	-0.000173
0.000913	0.000499		0.000945	0.000482		0.000188	0.000148		0.000235	5.1e-05
0.000374	-2.5e-05		0.000269	-1.6e-05		0.000231	5e-06		0.000303	-6.8e-05
0.001152	0.000185		0.001106	0.000115		0.000362	-0.000159		0.000403	-0.00015
-0.00077	-0.000429		-0.000615	-0.000419		-0.000436	-0.000271		-0.000261	-0.00016
-3.8e-05	-0.00021		1.4e-05	-0.000107		-0.000271	-0.000117		-0.000355	-0.000131
6.7e-05	7.9e-05		0.000163	0.000195		0.000239	0.000101		0.000153	9e-06
0.002848	0.002119		0.003006	0.001915		0.001761	0.001709		0.001801	0.001744
0.001736	0.001061		0.0015	0.000949		0.001066	0.000767		0.000935	0.000679
0.000124	5e-05		0.000216	0.000112		1.1e-05	-0.000154		2e-05	-0.0002
0.001219	0.000687		0.001238	0.000806		0.000868	0.000615		0.00101	0.000696
0.000478	0.000646		0.000394	0.000474		0.000425	0.00032		0.00038	0.000277
1.3e-05	1.2e-05		1.9e-05	2.2e-05		0	1.2e-05		-7e-06	1.1e-05
0	0		0	0		0	0		0	0
0.001308	0.001509		0.001541	0.001517		0.00142	0.001511		0.001328	0.001119
0.000612	-4e-05		0.00023	0.000118		4.8e-05	0.000457		-0.000142	-0.000168
-0.000204	-0.000391		5.5e-05	-4.7e-05		0.000343	0.000255		0.000151	7.9e-05
0.006795	0.005083		0.007137	0.00566		0.006196	0.005189		0.006149	0.004903
0.002236	0.001983		0.00235	0.002193		0.002017	0.001922		0.001884	0.001597
0.001522	0.001169		0.001826	0.001346		0.001656	0.001343		0.001431	0.000919
0.022942	0.019472		0.02262	0.019		0.020046	0.016024		0.019585	0.015626
0.006807	0.005832		0.006786	0.005896		0.005137	0.004504		0.005845	0.00482
0.006878	0.006847		0.007109	0.006108		0.00738	0.005138		0.006398	0.004587
0.000782	0.000251		0.000515	0.00025		0.000242	0.000323		0.00047	0.000328
0.002698	0.002458		0.002481	0.002305		0.002345	0.001616		0.002226	0.001569
0.000388	0.000325		-0.000163	0.000404		0.001148	0.000532		0.000712	-0.000374
0.000582	0.00102		-7.9e-05	0.000181		0.000406	-0.001086		0.000315	-0.000322
-9.2e-05	-0.000183		-1.9e-05	9.2e-05		-0.000183	-0.000596		-0.000158	-0.000164
0.000102	-0.000291		0.000403	5.9e-05		0.000448	8e-05		0.000159	8.5e-05
0.003535	0.002926		0.002796	0.002521		0.003015	0.002288		0.002528	0.001731
0.002	0.002345		0.001528	0.001152		0.001262	0.000942		0.0013	0.000915
0.000184	0.000379		0.000333	0.000106		0.000313	-0.000417		0.000229	-0.00023
0.000186	0.000472		0.000774	0.000462		-1.7e-05	-0.000152		0.000186	9e-06
0.000637	0.000918		0.000424	0.000129		0.000563	0.000344		0.000287	0.000155
0.000799	-0.000506		0.000843	-0.000123		0.000627	-0.000284		0.000266	-0.000208
-0.001038	-0.001093		-0.000973	-0.000603		-0.000538	0.000359		-0.000469	-0.000214
-0.000131	0.00037		-8.4e-05	-0.000156		-0.000586	0.000106		-0.000293	-0.000105
-0.000199	-4.2e-05		-2.4e-05	5e-05		-0.000314	-0.000552		0.000119	2e-06
0.003142	0.001747		0.002741	0.001945		0.001794	0.002153		0.001584	0.001712
0.001509	0.001049		0.001627	0.00099		0.0007	0.000141		0.00098	0.000568
0.000267	0.000639		3.9e-05	3.6e-05		0.000218	-0.000336		-1e-05	-0.000117
0.005345	0.004554		0.002071	0.001622		0.004451	0.003362		0.001677	0.001261
0.000602	0.00012		0.000453	0.000411		0.000776	0.000445		0.000429	0.000229
0.001721	0.000898		5.5e-05	-1e-06		-0.000431	-0.000753		-0.000126	-6.6e-05
9.4e-05	9.6e-05		7.2e-05	6.7e-05		0.000154	8.5e-05		8.6e-05	2.7e-05
0	0		0	0		0	0		0	0
0.001249	0.001623		0.001278	0.001655		0.0012	0.000418		0.00129	0.000757
0.000529	-0.00027		0.000377	-0.000236		2.2e-05	-0.000834		0.000139	-0.000272
9.5e-05	4.6e-05		-0.000124	-0.000175		-0.000109	8.8e-05		2e-05	6.9e-05
0.00664	0.006203		0.006618	0.00553		0.00565	0.004509		0.005816	0.004549
0.001708	0.002409		0.001968	0.002165		0.001987	0.000992		0.001883	0.001535
0.001865	0.001689		0.001728	0.001343		0.001008	0.000736		0.001278	0.00111
0.024853	0.021008		0.024195	0.020933		0.022414	0.016894		0.021803	0.01693
0.008247	0.007377		0.007927	0.006946		0.008108	0.006307		0.00728	0.005824
0.014003	0.011708		0.011792	0.010271		0.012265	0.009183		0.010834	0.008346
0.000529	0.000404		0.000497	0.000281		0.000924	0.00093		0.000487	0.000514
0.006158	0.005937		0.005083	0.005104		0.005157	0.003943		0.004692	0.003577
0.000606	0.001126		0.00048	0.000504		0.001415	0.000137		0.001277	0.000487
-6e-05	0.000291		0.000214	0.000428		0.000797	-0.000358		0.000484	-0.000669
-0.000125	-5e-06		-0.000111	-0.000284		-0.000245	-0.00059		-0.000123	-0.000389
0.000713	-0.000172		0.000522	-0.000172		0.000332	-3.8e-05		0.000479	-0.000129
0.006125	0.004905		0.006819	0.005441		0.005931	0.003084		0.006036	0.003653
0.003491	0.001842		0.003348	0.002603		0.002667	0.001753		0.002657	0.001703
0.000601	-0.000402		0.000329	-0.000127		0.000103	-9.4e-05		0.00034	-6.6e-05
0.000323	0.000194		0.000319	0.000126		0.000207	-0.00056		0.000125	-0.000289
0.000283	9.6e-05		0.000419	0.000213		0.000177	0.000632		0.000392	0.000506
-0.000494	-0.001137		-8e-06	-0.000872		-0.000482	-0.000401		0.000155	-0.00068
-0.00191	-0.001094		-0.001418	-0.001052		-0.00066	-0.000426		-0.00053	-0.000146
-0.000507	-0.000417		-0.000299	-0.000149		-0.000348	-0.0003		-0.000318	-0.000215
-0.000207	0.000101		-0.000129	2.9e-05		-0.000102	-4.8e-05		-0.000216	-6.3e-05
0.001833	0.001209		0.002394	0.001006		0.000434	0.001349		0.000813	0.001093
0.000759	0.000374		0.001251	0.000906		0.000502	-0.000224		0.000424	0.00014
-0.000577	-0.000475		-3.8e-05	-4.4e-05		-0.000317	0.000178		-0.000281	1.6e-05
0.00413	0.003808		0.004188	0.003648		0.003659	0.002735		0.003501	0.00281
0.000573	-0.000331		0.000347	6.1e-05		0.000323	-0.000301		0.000367	1.3e-05
0.001033	0.000386		0.0012	0.000441		0.000561	0.000556		-8.4e-05	0.000282
0.000707	0.000613		0.000517	0.000429		0.000382	0.000323		0.000396	0.0003
9e-06	6.3e-05		3e-06	1.5e-05		2.6e-05	2.3e-05		2.1e-05	3e-05
0	0		0	0		0	0		0	0
0.0013	0.002001		0.001312	0.00174		0.001559	0.000347		0.001351	0.00034
0.000123	-0.00043		0.000442	-0.000304		0.000372	-0.00016		-1e-06	-0.000376
-0.000276	-0.000325		-4e-05	-1.6e-05		-5.8e-05	-0.000183		-0.000172	-0.000166
0.006511	0.004999		0.006352	0.005605		0.005688	0.004022		0.005683	0.004575
0.002144	0.001968		0.00197	0.002105		0.001658	0.001835		0.001811	0.001258
0.001735	0.001006		0.001861	0.001451		0.001183	0.001441		0.001045	0.000925
0.024536	0.022459		0.024951	0.021683		0.0228	0.017943		0.022675	0.017341
0.009183	0.007868		0.008879	0.007627		0.008734	0.006756		0.008444	0.006424
0.016175	0.013474		0.015135	0.012784		0.014229	0.011885		0.013365	0.010529
0.000849	0.000404		0.000574	0.000349		0.001057	0.000621		0.000856	0.000685
0.007657	0.007873		0.005963	0.005965		0.008032	0.006232		0.0055	0.004233
0.001214	0.000235		0.000742	0.000904		0.001843	0.001256		0.001351	0.000292
0.000529	1.8e-05		0.000222	5.6e-05		0.000163	-0.000649		0.000633	-0.000331
4.6e-05	-0.000852		-5.9e-05	-0.000241		0.000385	0.000301		3.4e-05	-0.00032
0.000746	-1.3e-05		0.000969	-6.8e-05		0.000714	-0.000517		0.000631	-0.000273
0.012141	0.009299		0.008654	0.006918		0.009721	0.00608		0.007721	0.004659
0.004828	0.004149		0.004008	0.002799		0.00427	0.002486		0.003432	0.002126
6.8e-05	-0.000279		0.000472	-0.000308		0.000735	0.000383		0.000143	0.000141
0.000548	-0.000344		0.000441	1e-06		0.000132	-1.7e-05		0.000365	-0.000332
0.000408	-0.000393		0.000217	-0.000105		0.0005	0.000493		0.000435	0.0005
-6.9e-05	-0.000779		-0.000248	-0.000829		0.000518	-0.001576		-4.6e-05	-0.000732
-0.001043	-0.000935		-0.001294	-0.00096		-0.00031	-0.000297		-0.000517	-0.000427
-0.000114	-0.000291		-0.000192	-0.000208		5.4e-05	-0.000439		-0.000128	-0.000421
0.000119	2.1e-05		-8.2e-05	-1.8e-05		-0.000257	0.000483		-0.000208	0.000304
0.002418	-0.00015		0.00157	0.000665		0.000224	-0.00051		-7e-06	0.000677
0.001751	0.001608		0.001054	0.000647		-7.2e-05	0.000696		0.000307	0.00015
0.000406	-0.000142		-0.000166	-0.000353		-0.000861	0.000135		-0.000491	0.000129
0.002728	0.002254		0.003511	0.00305		0.002026	0.002243		0.003101	0.00249
-0.000481	0.000564		0.000185	8.8e-05		-7.1e-05	-1.3e-05		0.000142	-8e-05
0.000568	-0.000149		0.000909	0.000474		-0.000792	0.000966		0.0001	0.000627
0.00079	0.000548		0.000997	0.000719		0.000638	0.00046		0.000876	0.00057
-7.5e-05	0.000661		0.000148	0.000552		-0.000354	0.001105		7e-06	0.000378
-8e-06	6.3e-05		1.9e-05	7.6e-05		3e-05	-7.1e-05		3.2e-05	-3.9e-05
0	0		0	0		0	0		0	0
0.001718	0.001761		0.001056	0.001424		0.001578	0.000169		0.001077	0.000679
0.000892	-0.000171		-8.3e-05	-0.000262		-0.000921	0.000581		-0.00035	0.0001
-0.00014	0.000467		-0.000487	-0.000125		-0.000621	-0.001081		1.7e-05	-0.000369
0.005183	0.00484		0.006305	0.005247		0.0058	0.006188		0.005691	0.004665
0.002629	0.001341		0.002029	0.001419		0.001312	0.000747		0.001808	0.001709
0.002019	0.001455		0.001775	0.001225		0.000824	0.000378		0.001173	0.000952
0.026101	0.022105		0.025155	0.022012		0.02312	0.017486		0.023633	0.018174
0.010438	0.007868		0.009469	0.007938		0.008872	0.006013		0.008748	0.006737
0.017371	0.015507		0.017667	0.01573		0.015784	0.012443		0.016604	0.012588
0.001516	0.000411		0.001285	0.000457		0.000669	0.000643		0.00121	0.000618
0.007727	0.007264		0.003119	0.003073		0.005012	0.005532		0.002923	0.002458
0.000958	0.002173		0.000523	0.00035		0.000805	-0.000882		0.000755	0.000288
0.000768	-0.000297		-2e-06	7.4e-05		0.001151	0.000463		0.00056	-0.000439
0.0003	0.0002		-0.000139	-0.00044		0.000351	-0.000661		7.6e-05	-4.9e-05
0.002676	0.000238		0.001759	0.000764		0.00193	-0.000443		0.001492	0.000122
0.010106	0.008733		0.013655	0.011483		0.009593	0.006945		0.012065	0.008371
0.004027	0.003209		0.006077	0.005095		0.004278	0.002592		0.00563	0.003464
0.000844	-5.9e-05		0.00062	0.000224		-0.001048	0.000403		0.000406	0.000162
0.000599	4.1e-05		0.000781	5.9e-05		0.001421	-0.000219		0.00051	0.000174
-0.000485	-0.000214		0.000555	0.000181		0.001219	3.5e-05		0.000636	0.000496
0.000152	6.8e-05		0.000601	-7.1e-05		0.000258	4.7e-05		0.000399	-0.000502
0.000351	-0.000569		-0.000625	-0.000304		-0.000395	-0.000625		-0.00019	-0.000388
0.000774	0.000653		-7.5e-05	0.000346		0.00027	-0.000831		-0.000288	-0.000518
-8.4e-05	-0.000526		-0.000101	-0.000298		-0.000384	0.001165		-1.1e-05	8.8e-05
-0.001341	0.00047		0.000712	0.000388		-0.002148	0.000763		-0.000946	-0.000179
0.000506	-0.000527		0.001038	0.000569		0.000484	0.000289		0.00044	0.000503
5.8e-05	-0.000428		0.000175	-0.000102		-0.000292	-5.3e-05		-0.000271	0.00022
0.002871	0.002001		0.0022	0.001835		0.003404	0.002107		0.002053	0.001827
0.000164	0.000485		-0.000163	0.000208		-0.000106	0.000519		0.000119	0.000124
0.001058	0.002007		0.00071	0.000601		0.000305	-1.3e-05		0.000105	0.000246
0.00237	0.001384		0.00236	0.002091		0.00311	0.001621		0.00202	0.001409
0.001122	0.002029		0.000347	0.000727		0.000951	-3.5e-05		0.000292	0.000356
0.002358	0.003095		0.000502	0.000871		0.000809	0.000265		0.000323	0.000489
-3.6e-05	0.000118		4.9e-05	6.5e-05		7e-05	1.5e-05		7e-05	8.2e-05
0	0		0	0		0	0		0	0
0.000984	0.001262		0.001003	0.001047		0.000841	0.001074		0.000888	0.000889
-0.000322	-0.000136		-0.000164	-0.000266		-0.00046	0.000153		-0.00047	0.000172
-0.000596	-7.6e-05		-0.000409	0.000106		0.000248	-0.000312		-0.000129	-0.000332
0.00677	0.005627		0.006374	0.005504		0.005969	0.004772		0.005834	0.004889
0.001873	0.001198		0.001999	0.001312		0.002002	0.001798		0.001583	0.001601
0.001764	0.001359		0.001504	0.001659		0.001258	0.000887		0.001329	0.00068
0.025415	0.022099		0.025607	0.021737		0.024331	0.018609		0.023429	0.018514
0.009669	0.008023		0.009407	0.0082		0.008895	0.006929		0.00861	0.006643
0.018097	0.016511		0.018131	0.01649		0.017542	0.012751		0.016844	0.012756
0.001376	0.000476		0.001191	0.000667		0.001327	0.000583		0.001119	0.00074
0.007521	0.006129		0.007837	0.006394		0.006436	0.005027		0.006574	0.005342
0.000796	0.000664		0.000693	0.000759		0.001635	0.000718		0.001145	0.00046
-0.000292	0.000364		4e-05	0.000295		0.000686	-0.000433		0.000609	-8.3e-05
-0.000152	-0.000187		-4e-06	5.7e-05		8e-05	4.7e-05		-0.00014	-0.000136
0.002354	0.001392		0.001899	0.000972		0.001838	0.000575		0.001585	0.000395
0.016586	0.014268		0.015867	0.013346		0.015196	0.010478		0.014223	0.009895
0.006789	0.005691		0.006563	0.005761		0.006286	0.003953		0.006333	0.004007
0.000744	0.000407		0.000819	0.000501		0.000489	-1.4e-05		0.000718	0.00012
0.000862	0.0002		0.000739	0.000162		0.000452	0.000327		0.000598	0.000352
0.000756	0.000466		0.000639	0.000298		0.00055	0.00057		0.000742	0.000439
0.00095	0.000228		0.000488	0.000112		0.000462	-6.1e-05		0.000382	-7.9e-05
-0.000657	3.2e-05		-0.000321	-0.000288		-6.3e-05	-0.000323		-0.000226	-0.000226
-0.000324	0.000454		4.3e-05	0.000387		-0.000635	-0.000532		-0.000682	-0.000496
-0.000225	-0.000396		0.000233	0.000181		0.00016	-0.000303		0.000364	0.000158
-8e-05	0.000143		3e-06	0.00029		-0.001752	-0.000603		-0.001706	-0.000467
0.000804	0.000338		0.00063	-0.000112		0.000658	0.000466		0.000378	0.000176
7.6e-05	-2.6e-05		7.6e-05	-0.000109		-8e-06	0.000312		-0.000139	0.000337
0.001749	0.001539		0.001771	0.001707		0.001704	0.001514		0.001754	0.001519
-0.000167	-8.3e-05		-0.000214	-3.7e-05		0.000179	4.6e-05		-8e-05	8.3e-05
0.000564	0.000502		0.000861	0.000583		0.000301	-0.000117		-6.5e-05	0.000209
0.002878	0.002761		0.002803	0.002402		0.002281	0.001705		0.002262	0.001717
0.001256	0.0012		0.001334	0.001362		0.001213	0.000743		0.001448	0.000801
-3.2e-05	0.000383		0.000307	0.000592		-0.000114	0.000422		-0.000199	0.000118
0.002124	0.001779		0.002333	0.001896		0.002563	0.002097		0.002248	0.001736
-3.1e-05	3.6e-05		-3.7e-05	5.2e-05		7.4e-05	-3e-06		5.7e-05	1.4e-05
0	0		0	0		0	0		0	0
0.001014	0.00058		0.00096	0.001028		0.000705	0.000835		0.00066	0.000947
-0.000106	-0.00032		-0.000276	-0.000162		-0.000363	0.000236		-0.000339	0.000259
-0.00023	0.000298		-0.000404	8.4e-05		-0.000589	-0.000149		-2.4e-05	-0.000225
0.006353	0.005962		0.006559	0.005784		0.006014	0.004743		0.006097	0.004587
0.002142	0.001516		0.001759	0.001268		0.001123	0.001766		0.001688	0.001824
0.001008	0.002259		0.001419	0.001644		0.001609	0.000523		0.00133	0.000746
0.026479	0.021652		0.025492	0.021792		0.022539	0.018925		0.023108	0.018292
0.009032	0.008707		0.009333	0.008246		0.008354	0.006555		0.008614	0.006575
0.018379	0.016659		0.018058	0.016446		0.016083	0.012801		0.016783	0.012778
0.00085	0.001089		0.001213	0.00074		0.000926	0.001001		0.001158	0.000791
0.008277	0.006525		0.00772	0.006456		0.007235	0.005726		0.00672	0.005344
-0.000283	0.000302		0.000509	0.000562		0.000277	1.8e-05		0.001163	0.000282
-5.8e-05	-7.6e-05		-0.000238	4.8e-05		0.000152	-5.3e-05		0.000455	-0.000417
0.000309	0.00051		-0.000124	5.1e-05		-0.000402	-0.000201		-3.7e-05	-0.000139
0.001157	0.000541		0.001877	0.000994		0.00125	0.000439		0.001452	0.000365
0.018453	0.014614		0.017004	0.014217		0.015489	0.010859		0.015151	0.010663
0.007878	0.007703		0.007231	0.006638		0.007846	0.005128		0.006771	0.004442
0.000903	0.000774		0.000804	0.000425		0.00157	0.000228		0.000941	6.7e-05
0.000571	0.000117		0.000717	0.000112		0.000547	0.000554		0.00048	0.000358
0.000749	0.000159		0.000853	0.000476		0.000872	0.000342		0.000821	0.000536
-0.000131	-4e-05		0.00053	8.1e-05		0.0003	-0.000129		0.000366	-7.3e-05
-4.2e-05	-0.000742		-0.000418	-9.2e-05		-0.000469	2.5e-05		-0.000123	-0.000209
0.000335	0.000159		6.5e-05	0.000439		-0.001057	-0.000356		-0.000829	-0.000365
0.000971	0.001257		0.000481	0.000381		0.000867	0.000538		0.000627	0.000149
0.000365	0.000327		0.000222	0.00027		-0.001622	-0.000694		-0.001403	-0.000314
0.00043	-0.000634		0.000755	-0.000124		-6.4e-05	-0.000281		0.000323	-0.000108
7.7e-05	-0.000142		0.000215	-0.000221		-0.000298	0.000486		-0.000379	0.000326
0.001456	0.001861		0.001545	0.001655		0.001338	0.001319		0.001462	0.001287
-0.000399	-0.000142		-0.000247	-3.5e-05		-0.000473	1.7e-05		-0.000269	1.3e-05
0.001218	0.000275		0.000782	0.000411		-0.000753	0.000784		2.4e-05	0.000185
0.00273	0.002074		0.002725	0.002319		0.001931	0.00173		0.002096	0.00152
0.00154	0.001459		0.001273	0.001281		0.001983	0.001151		0.001427	0.000994
0.000171	0.000165		0.000235	0.000276		-0.000608	-0.000399		-0.000405	-9e-06
0.003255	0.002559		0.002503	0.001932		0.002331	0.001686		0.002464	0.001867
-0.000376	0.001921		-0.000382	0.000622		0.00057	0.001015		1.7e-05	0.000275
4.9e-05	8.1e-05		1.8e-05	4.2e-05		7.6e-05	-1e-06		8.5e-05	3e-05
0	0		0	0		0	0		0	0
0.000749	0.001524		0.000703	0.000895		-0.000179	0.000683		0.000376	0.000818
-0.000459	0.000347		-0.000233	-0.000294		0.000404	0.000766		-0.000214	1.2e-05
-6.4e-05	0.000236		-0.000259	-0.000133		0.000486	-8.1e-05		-0.000182	-7.2e-05
0.006333	0.005963		0.006312	0.005486		0.007095	0.003718		0.005793	0.004858
0.000623	0.001152		0.001667	0.001281		0.002098	0.002217		0.00195	0.001502
0.001304	0.001291		0.00105	0.00165		0.000998	0.000831		0.00154	0.000637
0.02392	0.021535		0.025126	0.021664		0.020569	0.015783		0.022052	0.017993
0.009185	0.008342		0.008992	0.007834		0.008374	0.005434		0.008451	0.006083
0.017454	0.015715		0.018763	0.01743		0.015863	0.01324		0.017092	0.013274
0.001687	0.001038		0.001331	0.000941		0.001123	0.001095		0.000984	0.000851
0.007163	0.007734		0.007457	0.006705		0.006596	0.005636		0.006858	0.005403
0.001504	0.000925		0.000611	0.000373		0.001459	-0.000742		0.001026	-0.000267
-0.000491	-0.000847		6.9e-05	0		0.000502	-0.000977		9.5e-05	-5.7e-05
-0.001048	-0.000116		-7.8e-05	0.000153		0.000496	-0.000667		-0.0004	-0.000428
0.001902	0.000798		0.001217	0.000435		0.000694	-0.000885		0.000849	0.000153
0.016655	0.014465		0.017661	0.014772		0.015916	0.012087		0.015819	0.011266
0.008541	0.00883		0.00809	0.007729		0.006625	0.005301		0.007633	0.005569
0.001297	-0.00042		0.001142	0.000738		0.001623	0.000268		0.001129	0.000361
0.000626	-0.000193		0.000884	5.4e-05		0.000457	5.5e-05		0.000623	0.000358
0.001506	0.001324		0.000965	0.000674		0.001772	0.000908		0.00108	0.000402
0.000824	0.000165		0.000103	3.8e-05		0.000405	0.00018		0.000488	0.000302
-0.000652	0.00095		0.000489	0.000142		0.000424	-0.000412		0.000237	-0.000123
0.000568	0.000871		0.000422	0.000518		-0.001167	0.000111		-0.000684	-0.000354
0.001862	0.001094		0.001575	0.001355		0.001771	0.000814		0.001224	0.000819
9.3e-05	-4.8e-05		0.001012	0.000678		-0.000258	0.001236		-0.000357	0.000216
0.002218	9.3e-05		0.000969	0.000401		0.000588	-0.001495		-5.4e-05	-0.000622
0.001422	-0.000941		9.9e-05	9.6e-05		-0.001732	0.000152		-0.000581	0.000142
0.001159	0.001749		0.001636	0.001328		0.000985	0.000393		0.001183	0.000461
7.2e-05	0.000655		9e-05	-0.000228		-0.001304	4e-06		1.4e-05	7.1e-05
0.000423	0.000444		0.001232	0.000117		0.000793	-0.000163		2.8e-05	0.000171
0.002034	0.00106		0.00229	0.00147		0.00177	0.000248		0.001564	0.001167
0.000725	0.001322		0.001903	0.001571		0.000941	0.001682		0.001725	0.001639
0.001105	-0.000105		0.000622	0.000367		-0.00119	-0.000798		-0.000528	-0.000401
0.002133	0.001008		0.003248	0.002452		0.002439	0.001489		0.002679	0.00185
-0.000248	0.001266		-1.4e-05	0.001255		-0.000216	0.000516		0.000182	0.000256
0.000457	-0.000318		-4.5e-05	8e-05		0.000762	-0.000625		0.000233	-0.000244
1.7e-05	2e-06		0	1e-06		3.3e-05	-3.7e-05		3e-06	-4e-06
0	0		0	0		0	0		0	0
0.000546	0.000957		0.000588	0.000946		0.000405	0.000963		0.00028	0.000825
-9e-05	-0.000364		-0.000106	-0.000112		-6.3e-05	-0.000322		-1.6e-05	-3e-05
-0.000268	-0.000528		-0.000238	-0.000431		2.9e-05	5.3e-05		-0.000107	-0.000165
0.006549	0.005432		0.006172	0.005238		0.005545	0.005556		0.005734	0.005018
0.001646	0.001247		0.001405	0.001233		0.002727	0.001138		0.002187	0.001531
0.001149	0.001269		0.001293	0.00128		0.001688	0.00068		0.001407	0.000848
0.02577	0.023034		0.024593	0.022248		0.023142	0.018804		0.022306	0.017787
0.009512	0.007675		0.00922	0.008004		0.0092	0.006269		0.008635	0.005991
0.019773	0.018953		0.01895	0.018239		0.018482	0.013877		0.017809	0.013704
0.001636	0.000801		0.001467	0.000837		0.000995	0.000655		0.001114	0.000595
0.006834	0.006495		0.006817	0.006358		0.006628	0.005041		0.006254	0.004847
0.001014	0.00021		0.000921	0.00043		0.00146	-0.000385		0.00126	-0.00035
0.000347	0.000334		0.000137	0.000218		-0.000108	0.000247		0.000311	-0.000284
0.000143	0.000131		-0.00013	0.000285		-0.000577	-0.000445		-0.0003	-0.000276
0.001229	0.000606		0.001251	0.000517		0.000658	0.000393		0.000702	0.000126
0.019322	0.016943		0.018578	0.015808		0.017964	0.012715		0.017274	0.012317
0.009243	0.008341		0.009271	0.008441		0.008858	0.006832		0.008548	0.006216
0.001761	0.001505		0.00164	0.000838		0.000981	0.000699		0.001246	0.000666
0.001517	0.000408		0.001192	0.000519		0.001092	0.000534		0.001023	0.000377
0.000943	0.000879		0.001322	0.000837		0.001006	0.000277		0.001164	0.000637
4.3e-05	6.7e-05		0.000622	8.7e-05		0.000643	0.000676		0.000578	0.000426
0.001272	0.000583		0.000672	0.00051		0.000738	-0.00014		0.000693	-0.000106
0.000388	0.000661		9.8e-05	0.000718		-0.000258	-0.00052		-0.000442	-0.00034
0.001966	0.001486		0.001821	0.001436		0.001322	0.001048		0.001404	0.001133
0.001752	0.001015		0.001247	0.000789		0.000577	0.000698		0.000232	0.00062
0.001037	0.001397		0.001662	0.001302		-0.000252	-0.00065		-0.000331	-0.000603
-0.000314	0.000664		8.7e-05	0.000476		-0.000451	-0.000183		-0.000698	-0.000149
0.001913	0.00072		0.001576	0.000804		0.001087	-0.000268		0.001216	-0.000411
0.000474	-0.000571		0.000316	1.8e-05		0.000786	9.1e-05		0.00052	0.000103
0.001424	-0.000195		0.001547	0.000597		0.000345	-0.000261		9e-06	-0.000264
0.001977	0.001071		0.002109	0.001065		0.001189	0.000987		0.001149	0.000513
0.002517	0.001673		0.001806	0.001341		0.001721	0.002019		0.001228	0.001604
0.000788	0.000641		0.000801	0.000547		-0.000292	-0.000283		5.8e-05	-0.00039
0.003519	0.002722		0.002787	0.001991		0.002982	0.002081		0.002574	0.001618
0.000285	0.000603		0.000524	0.001527		-2.8e-05	-0.000451		-5.1e-05	0.000229
-0.000318	0.000278		0.000237	8.2e-05		0.000123	-0.000444		0.000177	-0.000238
0.00016	-0.000104		0.000171	6.2e-05		0.000366	1.7e-05		0.000393	6.7e-05
0.000142	0.000181		0.000167	0.00016		0.000122	0.000113		0.000136	9.8e-05
0	0		0	0		0	0		0	0
0.00057	0.0007		0.000555	0.000657		0.000542	0.000712		0.000453	0.001015
0.000209	0.000189		-4e-06	-0.000178		-0.000161	9.1e-05		-0.000295	-0.000192
-2e-05	-0.000516		-0.000147	-0.000509		-0.000588	-0.000493		-4e-06	-9.4e-05
0.005807	0.004693		0.006137	0.005133		0.005693	0.00505		0.005564	0.005107
0.001488	0.001243		0.001557	0.001332		0.001514	0.001912		0.002054	0.001429
0.001557	0.001469		0.001216	0.001329		0.001201	0.00129		0.001454	0.000804
0.024265	0.022591		0.025045	0.022579		0.022925	0.0181		0.023093	0.018363
0.009291	0.008864		0.009313	0.008033		0.008442	0.006409		0.008643	0.006356
0.018667	0.018601		0.018866	0.018627		0.017902	0.01375		0.017996	0.013647
0.001093	0.00089		0.001357	0.00073		0.001304	0.000186		0.001052	0.000509
0.006599	0.00533		0.006508	0.00592		0.005447	0.004081		0.006023	0.004532
0.000359	0.000544		0.00076	0.000432		0.000779	-2.2e-05		0.001009	-0.000321
8e-05	0.000615		0.000223	0.000409		0.000882	-0.000821		0.000379	-0.000102
-8.8e-05	0.000789		-5e-06	0.000251		-0.000233	0.000241		-0.000422	-0.000182
0.000913	0.000285		0.001052	0.000472		0.001022	0.000496		0.000867	0.000332
0.020594	0.016289		0.019252	0.016123		0.018389	0.012602		0.017989	0.0125
0.010653	0.0091		0.009731	0.008387		0.0099	0.006423		0.009082	0.006557
0.001964	0.000801		0.001859	0.00132		0.001841	0.000971		0.001439	0.000782
0.001242	0.001209		0.001405	0.00065		0.001438	0.000629		0.001127	0.000664
0.002011	0.000961		0.001242	0.000893		0.001407	0.001479		0.001093	0.000715
0.001473	0.000107		0.000588	0.000126		0.000531	0.000103		0.000644	0.000387
0.000318	0.000139		0.00079	0.000615		0.000753	0.000126		0.000704	-0.000102
-0.000786	0.000719		4e-05	0.000626		-0.00041	-0.000339		-0.000249	-0.000483
0.00151	0.001543		0.001885	0.001529		0.00133	0.001439		0.001481	0.001214
0.000844	0.000971		0.001226	0.001124		-0.000218	6.2e-05		0.000416	0.000455
0.002367	0.001855		0.001569	0.001908		-0.00107	-9.4e-05		-0.000273	-0.000338
-3e-06	0.000906		-6.6e-05	0.00087		-0.000586	-0.000304		-0.000456	-5.6e-05
0.00097	0.000492		0.001666	0.00063		0.001351	-0.001353		0.001115	-0.000395
-0.000282	0.000856		0.000195	-0.000157		0.000688	-0.000182		0.000479	-2.8e-05
0.00206	0.002154		0.001706	0.000537		-0.001229	-0.000566		0.00014	-0.000317
0.002195	0.001128		0.001729	0.001188		0.00063	-0.000282		0.000815	0.000688
0.001144	0.000743		0.001885	0.001277		0.000494	0.000838		0.001074	0.001409
0.000579	0.000701		0.000896	0.000836		0.001292	-0.000354		0.000274	-0.000422
0.001742	0.001224		0.002545	0.001948		0.001865	0.000806		0.002474	0.001582
0.001289	0.003455		0.000568	0.001794		-0.000122	0.001077		8e-05	8.6e-05
0.001431	0.000165		0.000508	0.000355		0.000251	0.000355		0.000107	-8.9e-05
8.4e-05	0.000268		0.000119	-4.1e-05		0.000472	6.6e-05		0.000401	-0.000146
0.005006	0.004498		0.002203	0.001931		0.004915	0.003163		0.002094	0.001403
0.000132	0.000176		0.000102	9.9e-05		0.000276	0.000193		0.000182	0.000108
0	0		0	0		0	0		0	0
0.000909	-0.000628		0.00077	0.000215		0.000533	0.002152		0.000686	0.000576
3.8e-05	-0.000344		-7.3e-05	-0.000113		-0.001441	-0.000283		-0.000294	-8.7e-05
0.000102	-0.000419		-0.000417	-0.000163		0.001301	0.000389		-0.000162	-0.000355
0.005488	0.005242		0.00598	0.004961		0.00564	0.003718		0.005293	0.00474
0.001543	0.001888		0.001437	0.001663		0.000734	0.001468		0.001368	0.001632
0.000691	0.001317		0.001437	0.001513		0.001073	4.8e-05		0.001095	0.000748
0.025408	0.021344		0.025033	0.022202		0.024305	0.01763		0.02219	0.017204
0.008946	0.007965		0.008694	0.007877		0.007382	0.006727		0.007872	0.006402
0.015825	0.017858		0.01694	0.016994		0.016685	0.012504		0.016261	0.012667
0.000858	5.8e-05		0.001102	0.000757		0.000863	0.000779		0.000967	0.000655
0.004873	0.00484		0.004966	0.004536		0.005016	0.003564		0.004432	0.003568
0.000579	0.000981		0.00035	0.00027		-0.000366	-0.000816		0.000401	-8.7e-05
2.9e-05	0.000114		-0.000243	0.000424		0.001078	0.000139		0.000471	-0.000358
-0.000437	-0.000514		-8.2e-05	1.5e-05		-0.000253	-0.000108		-0.000168	-9.8e-05
0.000621	0.00035		0.000856	0.000535		0.001357	-0.000337		0.000835	0.000382
0.017098	0.012965		0.018881	0.015319		0.018683	0.012046		0.017669	0.012081
0.010722	0.008092		0.009645	0.008511		0.008755	0.006363		0.008761	0.005866
0.002205	0.002236		0.001633	0.001314		0.002745	0.000656		0.001735	0.000573
0.00191	0.000303		0.001176	0.000969		0.000503	0.001422		0.000844	0.000377
0.000663	0.000957		0.001225	0.00083		0.000925	0.000578		0.001087	0.000679
0.001286	0.000864		0.001047	0.000342		0.00145	4.3e-05		0.001167	-6e-06
-0.000201	0.001929		5.6e-05	0.00052		0.000388	-0.000543		0.000334	0.000143
0.000438	0.000308		-0.000261	0.000688		0.000117	-0.000728		-0.000263	-0.000409
0.00238	0.001693		0.002576	0.001861		0.002441	0.001349		0.002459	0.001927
-0.00053	0.001924		0.00176	0.001869		0.000893	0.0002		0.000745	0.000715
0.001594	0.004194		0.002745	0.002886		0.001271	0.000288		0.00054	0.000921
0.000746	0.001597		0.000142	0.000916		-0.00023	0.001059		-6.1e-05	-0.000497
0.001801	0.000547		0.001789	0.001362		0.000279	0.00122		0.001435	0.000476
-0.000548	-0.00055		0.000807	0.000912		-0.001798	-0.000557		0.00042	0.000485
0.001836	0.000557		0.000449	0.001893		0.002437	-9.6e-05		-0.000148	-0.001203
-0.000579	0.002191		0.000838	0.001155		-0.000396	0.001693		0.000379	0.000129
0.000929	0.000814		0.000599	0.000902		-0.000247	0.000151		0.000297	0.000469
0.001928	0.001617		0.00046	0.00087		6.8e-05	-0.00122		0.000384	-0.000228
0.000267	0.000475		0.001405	0.001211		0.001747	0.001284		0.001598	0.000952
-0.00027	0.00313		0.000637	0.002263		0.000743	-0.000217		0.000128	0.000257
0.001559	0.001219		0.00094	0.000914		-0.000478	0.000171		0.000653	7.7e-05
6.1e-05	-0.000502		0.000276	5.2e-05		0.000399	-0.001363		0.000154	-6.2e-05
0.003882	0.003771		0.004102	0.003624		0.003066	0.002423		0.003923	0.002549
-0.001071	-0.000977		-0.000133	8.6e-05		0.000861	-0.002756		0.000212	-0.000123
-5.3e-05	5e-05		1.4e-05	5e-05		0.000103	-7.2e-05		3.5e-05	-2.8e-05
0	0		0	0		0	0		0	0
0.000951	0.000146		0.000885	0.000153		0.001054	3.7e-05		0.000757	0.000455
-0.000204	-0.000272		-0.000427	-0.000216		5.8e-05	-0.000173		-0.000379	-0.000306
-0.000887	0.000229		-0.000646	-6e-05		-0.000277	-0.0005		4e-05	-0.000295
0.006535	0.005259		0.006257	0.004983		0.005117	0.004903		0.005275	0.004649
0.001417	0.001923		0.001422	0.001846		0.00143	0.001665		0.001249	0.001367
0.001671	0.001781		0.001284	0.001502		0.001058	0.000766		0.000989	0.000685
0.02632	0.023061		0.025589	0.022174		0.021615	0.016835		0.021849	0.017082
0.008683	0.007343		0.008318	0.007412		0.007815	0.006633		0.007769	0.006409
0.016744	0.01596		0.01591	0.015895		0.0155	0.012251		0.015275	0.012115
0.001247	0.000986		0.001185	0.000757		0.000856	0.000987		0.00078	0.000999
0.00401	0.003684		0.004073	0.003592		0.003612	0.00317		0.003888	0.003022
0.000317	-0.000277		0.000107	7.9e-05		0.000305	5.9e-05		0.000123	-0.000135
-0.000627	0.000334		-0.000549	0.000373		-6.1e-05	-0.000157		0.00013	-0.0002
3.6e-05	-0.000484		-0.000174	-0.000632		-0.000102	-0.000367		-0.000227	-0.000269
0.00086	0.000775		0.000844	0.000683		0.00051	0.000514		0.000745	0.000323
0.01813	0.015295		0.018091	0.014595		0.016779	0.0117		0.017191	0.011492
0.009713	0.009275		0.01018	0.008999		0.00883	0.005973		0.008985	0.006256
0.00172	0.001824		0.001696	0.00182		0.00165	0.000416		0.001895	0.000465
0.001335	0.001052		0.001405	0.000776		0.000792	8.6e-05		0.000573	0.000603
0.001251	0.000958		0.001144	0.001063		0.001136	0.000338		0.001046	0.000358
0.001203	0.000699		0.001201	0.000608		0.00206	0.000205		0.00172	8.6e-05
0.000317	0.000554		0.000105	0.000555		0.000359	0.000631		0.000322	0.000143
-0.000124	0.000785		-2.6e-05	0.000432		-0.000299	-0.000383		-0.000132	-0.000524
0.003433	0.002154		0.003331	0.002354		0.0033	0.002482		0.003175	0.002373
0.003072	0.002268		0.002296	0.002377		0.001225	0.001393		0.001378	0.001359
0.00329	0.003113		0.00369	0.004139		0.001408	0.001894		0.002263	0.002001
3.2e-05	0.000689		0.00049	0.001127		0.000365	-0.001162		0.000269	-0.000439
0.002265	0.00208		0.002571	0.001886		0.001697	0.001664		0.001776	0.001874
0.001894	0.00116		0.001243	0.000624		0.000733	0.00129		0.000408	0.00068
-0.001325	0.002254		-0.000623	0.001303		-0.000165	-0.002116		0.000181	-0.00147
0.000186	0.00083		0.00011	0.001235		0.000421	-8.4e-05		0.000529	0.000519
1.8e-05	0.001095		0.000135	0.000942		0.000294	0.000241		0.000157	0.000225
-0.000192	0.00065		0.000517	0.000808		-0.000264	0.000161		-0.000355	-0.000226
0.001477	0.001429		0.001286	0.001223		0.001314	0.000936		0.00153	0.000963
0.000344	0.000835		-1.9e-05	0.001385		2.5e-05	-0.000269		0.000334	-0.000355
0.000286	0.00134		9.3e-05	0.001521		0.001247	-0.000196		0.000945	0.000119
0.00046	0.000129		0.000452	-0.000151		-0.000163	0.000239		-2.7e-05	-6.6e-05
0.003465	0.002895		0.003221	0.002811		0.003442	0.002099		0.003042	0.002253
5.7e-05	0.000763		-0.000365	0.00014		8.3e-05	0.000426		0.000234	-0.000828
0.000212	0.000744		8.8e-05	0.000654		-0.000193	-0.000938		0.000222	-0.000993
0.000176	0.000138		0.000161	0.000148		0.000209	0.000117		0.000223	0.000104
0	0		0	0		0	0		0	0
0.000622	0.001382		0.00083	0.000406		-8.2e-05	-0.000211		0.000829	0.000184
-0.002085	0.000243		-0.000362	-0.000185		-0.000792	-0.000844		-0.00021	-0.000268
-0.000662	-0.000819		-0.000695	4.8e-05		-0.000326	-0.000343		-0.000214	-0.000366
0.006462	0.003622		0.006448	0.004829		0.005465	0.004749		0.005384	0.004574
0.001277	0.001907		0.001254	0.001926		0.00117	-0.000126		0.001155	0.001441
0.00048	0.000671		0.00131	0.001359		0.000699	0.001211		0.001181	0.000929
0.023261	0.019991		0.024998	0.021624		0.020251	0.017786		0.021644	0.016384
0.006242	0.006924		0.008185	0.007487		0.008473	0.005255		0.007978	0.006176
0.012936	0.012758		0.015808	0.014486		0.01281	0.011088		0.014927	0.011406
0.001522	0.000865		0.001346	0.000926		0.000424	0.001343		0.000752	0.00073
0.003383	0.001532		0.004191	0.003557		0.003702	0.001433		0.003879	0.002888
-0.001438	0.000332		-9.2e-05	-0.00038		-0.000169	0.000132		5.8e-05	0.000147
-0.001084	0.000913		-0.00062	0.000285		-0.000378	-0.000949		-0.000129	-0.000211
-0.00069	-0.001448		-8.5e-05	-0.000449		-0.000697	-6.2e-05		-0.000194	-0.000314
0.00102	0.000784		0.00109	0.000673		0.000857	0.000397		0.000422	0.000326
0.019252	0.014024		0.018578	0.015453		0.01687	0.009827		0.016744	0.011507
0.011391	0.009153		0.010206	0.008916		0.009915	0.00734		0.008999	0.006348
0.001117	0.001615		0.001784	0.001726		0.001951	0.000643		0.001755	0.000468
0.001369	0.000645		0.001327	0.000721		-1.8e-05	0.001465		0.000842	0.000205
0.00139	0.002075		0.001069	0.000963		0.001672	2.7e-05		0.001154	0.000425
0.001492	0.000199		0.001453	0.000368		0.001289	-0.000525		0.001611	-9e-06
-0.000184	-0.001614		0.000208	0.000149		0.000165	-0.000717		0.000351	0.000473
-0.000186	-0.000645		-9.7e-05	0.000637		0.000124	-0.000685		-0.000255	-0.000665
0.004135	0.004191		0.003448	0.002883		0.003622	0.003273		0.003325	0.0025
0.002897	0.003514		0.002769	0.002692		0.002707	0.002859		0.001512	0.001396
0.008007	0.008455		0.004781	0.004961		0.007113	0.004771		0.002828	0.002587
0.002009	0.002282		0.000274	0.001191		0.000525	0.000595		0.000525	-0.000777
0.004654	0.003053		0.002605	0.002437		0.00402	0.003556		0.002294	0.00199
0.0007	0.000104		0.001358	0.000987		0.001792	-0.000411		0.001057	0.000636
-0.001157	-0.001602		-0.001549	0.002468		-0.001128	-0.000584		-0.00027	-0.001533
0.000551	0.001577		0.000719	0.001158		0.002174	0.001398		0.000827	0.000154
-0.000543	0.000538		-0.000119	0.00106		0.000347	0.000227		-0.000164	-0.000361
0.001451	0.000309		-0.00014	0.000697		-0.001219	-0.000516		-0.000676	2.9e-05
0.001831	0.001467		0.001212	0.001651		0.002311	0.000625		0.001674	0.001071
-0.001189	0.001114		0.000398	0.001102		0.001026	-0.000925		0.000135	-2.1e-05
-0.002633	0.002794		0.000157	0.001259		0.001778	0.001328		0.001104	0.000192
0.000892	-0.000827		0.000668	2.8e-05		-6.1e-05	0.000376		-0.000373	0.000117
0.001367	0.001042		0.003114	0.002984		0.001228	0.002616		0.00296	0.002172
-0.001081	-0.000921		-5.8e-05	0.000805		7.7e-05	-0.003522		0.000126	-0.000204
-0.001041	0.000997		-0.000294	0.000655		0.002062	-0.002788		0.00013	-0.001093
0.003501	0.002874		0.001582	0.001425		0.001206	0.002409		0.001374	0.001496
-0.000137	6e-06		-7.7e-05	-1.3e-05		-7e-06	4.2e-05		-5e-06	3e-05
0	0		0	0		0	0		0	0
0.000745	0.000624		0.000719	0.000896		0.000871	0.000706		0.000632	0.000463
0.000428	-0.00038		-0.000188	-7.3e-05		-0.000682	-0.000262		-0.000397	-0.000369
-0.000122	0.000222		-0.000318	-0.000136		0	-9.3e-05		-0.000155	2.8e-05
0.006196	0.004457		0.006269	0.004428		0.006331	0.003614		0.00561	0.004269
0.000959	0.002053		0.00118	0.001589		0.00019	0.001771		0.00038	0.001391
0.000832	0.00058		0.000668	0.000592		0.002059	0.001146		0.001101	0.000837
0.023335	0.019029		0.023443	0.019534		0.023362	0.01466		0.021671	0.015857
0.008259	0.008305		0.007478	0.007181		0.008336	0.00557		0.008236	0.005189
0.015735	0.011709		0.01557	0.01217		0.015125	0.009567		0.014321	0.010037
0.00157	0.000935		0.001363	0.001066		0.000709	-0.000423		0.000894	0.000445
0.005319	0.004773		0.00482	0.003556		0.004726	0.003075		0.004195	0.002145
-0.000108	-0.001102		-0.000325	-0.000229		-0.000541	0.000378		-0.000351	-0.000418
-0.000273	-0.000339		-0.000629	-7.5e-05		-0.000203	0.000108		-0.000148	-0.000215
3e-06	0.000363		-0.000456	-7.3e-05		-0.000125	-0.000331		-0.000261	-0.000227
0.001802	0.000259		0.001593	0.000534		-0.000176	-0.000263		0.000338	-0.000147
0.019355	0.016946		0.019248	0.016291		0.016505	0.012051		0.01661	0.010797
0.010832	0.007598		0.011362	0.008134		0.008821	0.006755		0.009185	0.007399
0.002433	0.001528		0.001768	0.001667		0.001921	0.00051		0.001893	0.000928
0.001603	4.1e-05		0.001095	-0.000135		0.001632	-0.000226		0.001161	0.00035
0.000474	9.1e-05		0.001034	0.000864		0.001222	0.000903		0.00153	0.000385
0.002535	-1.3e-05		0.002063	0.000565		0.000846	-0.000426		0.000856	-0.000289
0.000622	0.000545		0.000375	0.000101		0.000706	0.001149		0.000523	0.000581
0.000494	0.001705		7.5e-05	0.001582		-4.8e-05	-0.001268		-6.2e-05	-0.000719
0.003838	0.004846		0.004049	0.004117		0.003637	0.002262		0.003115	0.002436
0.001793	0.003457		0.002702	0.002861		0.001574	0.000431		0.002251	0.001443
0.006817	0.008171		0.006353	0.007481		0.003898	0.003108		0.00509	0.002834
-0.000274	0.001944		0.000796	0.002007		0.000983	-0.000596		0.000713	0.000223
0.002075	0.003011		0.002556	0.002614		0.002688	0.001868		0.002639	0.001833
0.000156	0.00091		0.000329	0.000878		0.001166	-0.000559		0.000908	-0.000411
-0.002475	0.006026		-0.001705	0.003277		0.00015	-0.000442		-0.000852	-0.000225
0.002365	0.001741		0.001562	0.001479		0.000881	1.2e-05		0.001531	0.000384
-0.00015	0.001485		-0.000287	0.001502		-0.001552	-0.002485		-0.000485	-0.00118
-0.001098	0.001354		-0.00105	0.00235		-0.001271	-1.1e-05		-0.000771	-0.000265
2.2e-05	0.002555		0.000746	0.002634		0.002428	0.001768		0.002328	-2.1e-05
0.001663	0.001875		0.000193	0.002502		-0.000215	0.00127		2.4e-05	-7.6e-05
0.001801	1.3e-05		5.9e-05	0.002094		0.000471	0.000541		0.001057	0.0008
0.001102	0.000334		0.000626	5.6e-05		-0.001165	-0.000417		-0.000837	0.000242
0.003288	0.004612		0.002618	0.003275		0.002735	0.002067		0.002162	0.002052
0.000307	0.002178		-0.000645	0.001635		0.000378	0.000235		0.000475	-0.001029
-0.001246	0.000186		-0.000335	0.000421		-6.8e-05	-0.000351		0.000884	-0.000111
0.004277	0.004482		0.004423	0.003939		0.005184	0.004718		0.00415	0.003545
-0.000513	0.000438		-0.000471	-0.000313		0.001879	-0.000592		0.000787	-0.000548
0.000121	0.000107		0.000104	6.4e-05		0.000166	5.4e-05		0.000143	6.3e-05
0	0		0	0		0	0		0	0
0.00081	0.000975		0.000697	0.000303		0.001032	0.000807		0.001044	0.000445
0.000814	-6.5e-05		0.00042	-0.00024		9e-05	-0.000119		-0.000345	-0.000273
-0.00031	-3.6e-05		-0.000371	0.000106		-0.000266	0.000507		-1.5e-05	8.6e-05
0.006606	0.005063		0.006109	0.004558		0.004835	0.004905		0.005767	0.004131
0.001508	0.000563		0.001033	0.001567		-0.000112	0.002405		0.00055	0.002013
0.000668	0.000567		0.000801	0.000578		0.000159	-5.3e-05		0.001101	0.00052
0.025043	0.020056		0.02361	0.019387		0.021459	0.016551		0.021931	0.016407
0.007743	0.00638		0.007619	0.007492		0.008112	0.004734		0.008123	0.005585
0.017873	0.012203		0.015874	0.011787		0.014863	0.009689		0.014891	0.010326
0.000967	0.001466		0.001251	0.000883		0.001566	0.000784		0.000768	0.00065
0.005571	0.00391		0.004959	0.003953		0.003941	0.001603		0.004198	0.002383
0.000463	0.000398		0.000129	0.000161		-0.000252	-0.001796		-0.000203	-0.000382
-0.000642	-0.000593		-0.000215	-0.000872		0.000172	-4.2e-05		-0.000281	-1.1e-05
-0.000847	0.000662		-0.000147	0.000342		-3.8e-05	-0.000256		-0.000139	-8.4e-05
0.001891	0.000681		0.001713	0.000315		0.000499	-0.000499		7.7e-05	-0.000184
0.019104	0.017522		0.019312	0.016897		0.016518	0.010014		0.016796	0.010817
0.011942	0.007858		0.011011	0.008406		0.008972	0.008242		0.0096	0.007308
0.001564	0.001934		0.002113	0.001562		0.001837	0.001709		0.001831	0.001161
0.00017	-0.001002		0.000978	-0.000203		0.001601	0.000143		0.001104	0.000266
0.001775	0.000919		0.001269	0.000751		0.001898	0.000199		0.001748	0.000412
0.002147	0.00162		0.00172	0.000369		0.000553	3.3e-05		0.000403	-1.4e-05
0.001011	0.0012		0.000646	0.000567		0.000759	0.001117		0.000441	0.000742
-3.1e-05	0.003674		0.000251	0.001243		-7e-05	0.00033		7.3e-05	-0.000258
0.005015	0.003466		0.003535	0.003816		0.002438	0.002201		0.003097	0.001799
0.004405	0.001419		0.002604	0.002194		0.003069	0.00225		0.002419	0.001238
0.004255	0.00568		0.006004	0.006499		0.00489	0.000949		0.004478	0.002694
0.001043	0.001898		0.000374	0.001584		0.000538	0.000942		0.001262	0.000162
0.001261	0.001609		0.001984	0.00204		0.001364	0.000325		0.001724	0.001585
0.00021	0.001514		0.000837	0.001213		-0.000144	-0.000189		0.001112	-0.000263
-0.001185	0.004317		-0.001391	0.004		-0.001743	0.000474		-0.000438	0.000502
0.001468	0.000992		0.001721	0.001718		0.001833	9e-06		0.001169	7.2e-05
-9.1e-05	0.0027		-0.000146	0.002369		0.000227	-0.000561		-0.000104	-0.000916
-0.002933	0.006286		-0.001369	0.002705		0.000662	-2e-06		-0.000365	-0.001097
0.000934	0.004368		0.000434	0.003342		0.002539	-0.002496		0.001718	-0.000539
-0.000348	0.005036		6.9e-05	0.002811		-0.000308	-0.000948		-0.000226	0.000113
0.000434	0.004472		0.000209	0.002728		0.001344	0.000784		0.000501	7.4e-05
-0.000226	0.00052		0.000758	0.00097		-0.001143	0.000915		-0.000495	0.000324
0.00282	0.003533		0.002622	0.003824		0.002144	0.001506		0.002691	0.002299
-0.001533	0.003314		-0.000599	0.002172		0.000822	-0.000595		0.000533	0.000229
0.001331	6.9e-05		-0.00024	0.000573		0.001014	0.002443		0.000517	0.0018
0.005585	0.004554		0.004775	0.004481		0.005575	0.003255		0.005537	0.00437
-0.000635	-0.001117		-0.000356	0.000331		0.000234	-0.000824		0.00088	-0.000815
0.001727	0.002979		0.001337	0.001923		0.001746	0.001467		0.001347	0.00104
-8.1e-05	6.5e-05		-0.000143	3.6e-05		-8e-05	7e-06		-4.7e-05	-2.3e-05
0	0		0	0		0	0		0	0
0.000566	-0.000648		0.000909	-7.1e-05		0.001274	8e-06		0.000935	0.000526
0.00011	-0.000224		4.7e-05	8.8e-05		-0.000329	-0.000319		-0.0002	-0.000532
-0.0005	0.000307		-0.000345	-0.000101		0.000324	0.000111		-0.000257	0.000392
0.005868	0.004528		0.006043	0.004675		0.006541	0.004141		0.005566	0.004166
0.001044	0.002076		0.001215	0.001268		0.00147	0.001772		0.000644	0.00188
0.000882	0.000636		0.000598	0.000474		0.000822	0.000446		0.000537	0.00037
0.024123	0.020166		0.023486	0.019621		0.02196	0.018585		0.021108	0.017081
0.007327	0.007884		0.0074	0.006659		0.008194	0.006593		0.007676	0.005813
0.014675	0.011616		0.01561	0.012067		0.014794	0.011857		0.01416	0.010871
0.001379	0.000266		0.001197	0.001061		0.000161	0.001867		0.000666	0.001264
0.00418	0.003152		0.004558	0.003724		0.003855	0.002303		0.003991	0.001848
7e-05	0.00138		0.000245	0.000379		0.000235	4.3e-05		-8.7e-05	-0.000939
0.000202	-0.001729		4.6e-05	-0.00075		-0.000752	-0.00012		-0.000261	0.000189
0.000307	4.6e-05		-0.000113	0.000325		-0.000245	0.000226		-2.3e-05	-0.000112
0.001456	6e-05		0.001795	-2.8e-05		5e-05	0.000128		0.000409	8.9e-05
0.01942	0.016312		0.019562	0.016045		0.017356	0.010315		0.017162	0.010207
0.010379	0.009792		0.011002	0.008957		0.01096	0.007069		0.010576	0.00744
0.00225	0.001299		0.00232	0.001546		0.001689	0.001424		0.001514	0.001685
0.001008	0.00024		0.000593	-0.00049		0.000169	0.000889		0.001237	0.000851
0.001688	0.001363		0.001871	0.000971		0.002179	9.3e-05		0.00155	0.000335
0.000895	-0.000176		0.001548	0.001139		-3.5e-05	0.000624		-0.000244	0.000715
0.000773	0.0003		0.00073	0.000963		0.000557	0.00046		0.000999	0.000525
0.001032	-0.001181		0.000189	0.001155		0.000582	0.000464		0.000479	0.000565
0.002305	0.003607		0.003456	0.003437		0.003524	0.001476		0.002959	0.001977
0.002718	0.00193		0.003742	0.001636		0.003488	0.001797		0.003298	0.002299
0.007629	0.005983		0.005279	0.006148		0.005559	0.003916		0.005053	0.002612
0.000462	0.000915		0.000638	0.001549		0.002226	0.00028		0.001363	0.000533
0.002505	0.00129		0.002295	0.001218		0.000996	0.002328		0.001309	0.001285
0.002095	0.001312		0.001181	0.001276		0.002189	3.2e-05		0.001508	0.000296
-0.000387	0.001527		-0.001047	0.003005		0.000121	0.001631		-0.000382	0.001341
0.00127	0.002377		0.00166	0.001919		0.000964	0.000212		0.001456	5.3e-05
-0.000125	0.00313		-0.000557	0.002577		0.001189	0.000567		0.000819	-0.000412
-0.000163	0.001374		-0.000858	0.003356		-7.1e-05	-0.002846		0.000255	-0.001385
0.000621	0.003611		0.000798	0.003582		0.000533	-0.001035		0.0014	-0.001079
-0.001241	0.002132		-0.00071	0.003688		0.000146	-8e-05		-5.4e-05	0.000199
-0.001481	0.00442		-0.000383	0.004435		0.000213	-0.00067		0.000641	0.000381
0.001212	0.002088		0.000165	0.001438		0.000805	0.000624		-0.000322	0.000809
0.00165	0.003083		0.002449	0.002824		0.002984	0.003135		0.002442	0.002311
-0.000874	0.001039		-0.000932	0.002267		0.00041	0.000851		0.000633	3.3e-05
-0.000536	0.001404		-8.6e-05	0.001132		0.000825	0.003591		0.000902	0.00231
0.004461	0.004251		0.005179	0.004096		0.005661	0.004808		0.005577	0.004152
6.4e-05	0.00157		-0.000208	0.000337		0.000399	-0.001063		0.000251	-0.0006
0.002468	0.00324		0.002307	0.002353		0.002668	0.002005		0.002134	0.001212
-0.000535	0.001689		-0.000442	0.00102		0.000596	-0.000844		5.5e-05	-0.000321
-2.5e-05	2.5e-05		-4.2e-05	5.1e-05		-6.2e-05	1.8e-05		-6e-06	2.9e-05
0	0		0	0		0	0		0	0
0.001943	-0.000671		0.000921	-0.000464		9.1e-05	0.000944		0.000779	0.000338
-0.001598	0.001048		-0.000172	-1.5e-05		-5.7e-05	-0.001746		0.000105	-0.000671
-4e-06	-0.001374		-0.000439	-0.000105		-0.001501	0.000817		-0.000172	0.000424
0.005786	0.004334		0.005814	0.00507		0.005065	0.003019		0.006164	0.003974
0.001439	0.00111		0.001322	0.001443		0.000552	0.001475		0.00106	0.000797
3e-05	-0.000173		0.000702	0.00061		0.00049	0.000749		0.00078	0.000436
0.020312	0.018451		0.022298	0.019077		0.019369	0.015679		0.020719	0.017372
0.00732	0.005652		0.007437	0.006923		0.006236	0.00591		0.00706	0.006157
0.014092	0.013307		0.014128	0.011849		0.011821	0.01147		0.013287	0.011383
0.001318	0.002288		0.001451	0.001254		9.9e-05	0.000779		0.0003	0.001162
0.004048	0.004815		0.004353	0.003995		0.004677	0.001447		0.004043	0.002548
0.000187	-0.001938		-7.7e-05	0.000564		-0.000402	-0.001478		0.000224	-0.000379
0.000998	0.001104		-0.000433	-0.001325		-5.8e-05	0.001265		-0.000281	0.000462
0.000434	0.000401		2.9e-05	-7.8e-05		0.000522	-0.000612		-0.000118	-0.000129
0.002313	-0.001589		0.001469	-0.000563		0.001024	0.001054		0.000479	0.000567
0.02059	0.012499		0.018985	0.015082		0.017843	0.010189		0.01712	0.010887
0.010534	0.0092		0.010865	0.009541		0.012759	0.006733		0.011152	0.007267
0.003887	0.001382		0.002827	0.000422		0.000514	0.002225		0.001736	0.00175
0.000446	-0.001115		0.000886	0.000243		0.002904	0.002076		0.000987	0.001188
0.00239	0.00016		0.002279	0.001459		-0.000521	0.001132		0.001132	0.000911
0.00189	0.003177		0.001416	0.001795		-0.002236	0.002229		-0.000115	0.001385
0.000133	0.002055		0.000266	0.001286		0.002849	-0.000257		0.00077	-7.8e-05
-0.000497	0.001532		-0.000229	-0.000112		0.001882	0.000906		0.000204	0.000207
0.003399	0.003032		0.002792	0.002936		0.003046	0.002751		0.003179	0.00181
0.005515	0.002453		0.002924	0.002394		0.004191	0.003585		0.003575	0.002453
0.003118	0.008296		0.006623	0.006954		0.005084	0.003838		0.005197	0.004018
0.001064	0.003236		0.000629	0.001361		0.001258	0.000433		0.001801	0.001254
0.003756	0.000245		0.002968	0.001277		0.001859	0.00076		0.001737	0.00202
0.001021	0.00086		0.001467	0.001239		0.003113	0.001793		0.002496	0.000854
-0.002334	0.003839		-0.00137	0.00212		0.000924	0.002324		0.000486	0.000563
0.002889	0.002761		0.002179	0.002764		0.001738	-0.000226		0.001449	0.000925
-0.002448	0.001253		-0.000596	0.002717		0.001059	-0.002282		0.00175	-0.000632
0.001641	0.002326		-0.000177	0.001338		2.1e-05	-0.000697		0.000707	-0.002502
0.001255	0.002546		0.001139	0.002753		0.001225	0.00169		0.001309	-5.5e-05
-0.00046	0.004412		-0.001016	0.003222		-9.9e-05	0.002901		0.000528	0.001205
0.000625	0.004354		-0.000829	0.004146		0.000397	0.002116		0.001071	0.000131
-0.001689	0.001321		0.000264	0.002041		-0.001335	0.000911		0.000326	0.000555
0.003392	0.000673		0.002543	0.002086		0.001747	0.001911		0.002816	0.002836
0.000129	0.00293		-0.000176	0.002154		0.000823	-0.00059		0.000891	-3.9e-05
-0.001744	0.002581		-0.001123	0.001582		0.000986	-0.000713		0.000392	0.001692
0.005724	0.002645		0.004124	0.003223		0.005253	0.004281		0.004837	0.003939
-0.00023	0.000193		0.001013	0.000634		-0.000291	0.00072		0.000554	-0.000728
0.003033	-0.000834		0.002699	0.001931		0.001702	-0.000922		0.002113	0.000879
-0.000892	0.001026		-0.000355	0.001307		-0.00078	0.000157		0.000282	-0.000406
-0.0011	0.000213		7.8e-05	-0.000458		0.00196	0.000436		0.000163	-0.000508
0.000169	-4.2e-05		0.00016	-4e-06		0.000165	-7.9e-05		0.000153	-5.7e-05
0	0		0	0		0	0		0	0
0.000755	0.000548		0.001306	0.000365		0.000396	0.000371		0.000104	0.000307
0.000336	-0.000546		-0.00017	-0.00034		0.00118	-0.000404		-0.000558	-0.000583
-0.000706	0.000166		-0.000393	-0.000587		-5e-06	0.000682		-0.000603	0.000182
0.006515	0.006853		0.006248	0.005146		0.006488	0.004418		0.005855	0.004276
0.002166	0.000154		0.001103	0.000544		0.001143	-0.00162		0.000934	0.000447
0.001038	0.00115		0.000815	0.001519		0.001223	2.4e-05		0.000801	0.000173
0.022774	0.017561		0.021186	0.01656		0.02121	0.018116		0.019836	0.015087
0.00807	0.00639		0.007539	0.006621		0.006038	0.00592		0.006742	0.005516
0.014022	0.011148		0.014076	0.011692		0.011895	0.010429		0.012595	0.010469
0.001965	0.002132		0.001394	0.001274		0.001072	0.000194		0.000907	0.000276
0.004932	0.005033		0.004313	0.004628		0.004017	0.004171		0.003653	0.002612
-0.00045	0.00123		-0.00103	-0.001358		0.000939	-9.6e-05		-2.2e-05	0.000235
-0.002953	-0.002657		-0.000799	-0.000522		0.000381	0.00093		-6.5e-05	0.000109
-0.000872	-0.000749		-0.00022	-0.000368		-0.000502	-0.000405		0.000129	-0.000435
0.000819	-0.000905		0.001221	-0.000614		0.000822	0.000918		0.00032	0.00033
0.017243	0.014892		0.019117	0.015362		0.015945	0.012583		0.01716	0.013359
0.012068	0.009662		0.011697	0.009406		0.010068	0.008058		0.010758	0.00734
0.003068	-0.002219		0.003308	0.000104		0.002836	0.001971		0.001567	0.001797
0.001107	0.00145		0.000819	0.001047		0.000899	0.000947		0.00141	0.001269
0.003127	0.002775		0.002369	0.001262		0.000504	0.002314		0.000859	0.001857
0.001858	0.004419		0.001891	0.001433		0.001476	0.002075		0.001094	0.002321
-0.000611	0.002528		-0.001033	0.001373		-0.00061	-0.000979		0.000965	-0.000771
-0.002187	0.000599		-0.000508	0.000659		-0.001282	-0.000701		0.000182	-0.000617
0.003724	0.001573		0.003355	0.002365		0.002704	0.002327		0.002135	0.001976
0.002375	0.003202		0.003125	0.001212		0.004189	0.00296		0.001722	0.001624
0.008722	0.008091		0.006234	0.006251		0.005539	0.004582		0.005933	0.00364
0.001201	0.000592		0.00097	0.001596		0.002365	0.004113		0.00057	0.000882
0.003445	0.002643		0.003064	0.002993		0.003517	0.002644		0.002748	0.000891
0.000587	0.001448		0.001116	0.003086		0.00252	0.001582		0.002683	0.001347
-0.002653	0.001764		-0.002086	0.002431		0.000724	-0.003217		-0.000133	0.000578
0.003229	0.003577		0.003398	0.003763		0.002071	0.003264		0.003557	0.001734
7e-06	0.003238		-0.00011	0.004068		0.003382	-0.00156		0.001368	-0.000724
-0.001762	0.000427		-0.000735	0.002446		0.002752	-0.003413		0.001495	-0.00071
0.002342	0.001464		0.002392	0.001695		0.003048	0.000633		0.002336	0.000751
-0.002174	0.004223		-0.000419	0.00552		0.001498	0.001743		9.4e-05	2e-06
-0.000505	0.003674		-0.000932	0.005185		0.003368	7.7e-05		0.000665	-0.001319
-0.000292	0.002414		-0.000486	0.001045		0.000676	-6e-05		0.00011	-0.000299
0.003059	0.001256		0.002546	0.00283		0.003245	0.002856		0.002975	0.002068
0.001001	0.003735		-0.000581	0.001687		0.001926	-0.001146		0.000648	-0.000268
-0.001226	0.001197		-0.000746	0.001771		-0.000809	0.000313		0.000729	-0.000416
0.002198	0.001604		0.003537	0.004261		0.002798	0.002025		0.003772	0.00221
0.003633	-0.001076		-0.00019	0.000195		0.001363	-0.001494		0.000607	-0.000105
0.002877	0.001832		0.002099	0.001252		0.001435	0.000328		0.001538	0.00094
0.00032	0.000835		0.000422	0.001331		0.000597	-0.000107		0.000458	0.000777
0.000348	-0.002421		-0.00092	0.000153		-0.00137	-0.002792		-5.8e-05	-0.0004
0.000198	-0.000158		0.000799	0.000836		0.001293	-0.000728		0.000639	0.000494
-0.000219	6e-05		-9.9e-05	6e-06		-0.00011	0.000278		-5.3e-05	4.1e-05
0	0		0	0		0	0		0	0
0.001256	0.000621		0.001194	0.000472		1.9e-05	0.000183		0.000174	0.000409
7e-05	-0.000525		0.000281	-0.000559		-0.001396	-0.000231		-0.00071	-0.000197
-0.000366	-0.000509		-0.000387	-0.000302		-0.000529	-0.00025		-0.000401	-0.000175
0.00645	0.00485		0.006314	0.005159		0.005939	0.004598		0.006157	0.00432
0.00063	0.000447		0.001062	0.000358		0.001165	0.000824		0.001161	7.7e-05
0.001117	0.002491		0.000986	0.002042		0.000772	0.000144		0.000948	0.000226
0.022701	0.016543		0.022515	0.016762		0.020711	0.014684		0.020878	0.015719
0.008027	0.007479		0.007883	0.00707		0.007607	0.005554		0.007084	0.005544
0.014628	0.012342		0.014269	0.012002		0.014058	0.01088		0.013234	0.010543
0.001289	0.000621		0.001348	0.000955		0.001079	0.000236		0.00106	0.000158
0.004264	0.004635		0.00454	0.004606		0.003447	0.002411		0.003454	0.002805
-0.001609	-0.00221		-0.00119	-0.001205		-0.000132	0.000711		9.9e-05	0.000525
-0.000637	-0.00044		-0.001401	-0.001026		-0.000175	-0.000447		-0.000215	0.00021
-0.000212	-0.000487		-0.000287	-0.000713		0.000217	-0.000402		2.1e-05	-0.000412
0.000985	-0.000168		0.001057	-0.000249		-7.5e-05	-8.7e-05		0.0003	8.8e-05
0.019332	0.016405		0.018552	0.015854		0.01742	0.014517		0.016952	0.013858
0.011892	0.009397		0.011858	0.009684		0.010432	0.007326		0.010194	0.007678
0.003246	0.000554		0.003103	-2.2e-05		0.001429	0.001574		0.001799	0.001604
0.000837	0.001612		0.000993	0.001574		0.001097	0.001106		0.001049	0.001133
0.002075	0.001037		0.002341	0.001622		0.001418	0.001843		0.001129	0.001709
0.001814	-0.000268		0.001876	0.000855		0.001944	0.0024		0.001818	0.002504
-0.001535	0.000697		-0.001304	0.001146		0.000918	-0.000874		0.00058	-0.000805
4e-05	0.000385		-0.000439	0.000617		0.000142	-0.001083		-0.000191	-0.000883
0.003746	0.002835		0.003694	0.002529		0.00238	0.001876		0.002616	0.001969
0.003158	0.000583		0.003105	0.001216		0.000793	0.000652		0.001461	0.001237
0.00742	0.005983		0.007543	0.006948		0.007354	0.00373		0.007044	0.004034
0.001654	0.001999		0.001524	0.001172		0.000101	0.000153		0.000715	0.001224
0.003058	0.004429		0.003021	0.003725		0.003087	0.00076		0.003141	0.001351
0.00148	0.004862		0.001138	0.003843		0.002795	0.001212		0.002749	0.001154
-0.00201	0.002116		-0.002465	0.001912		-0.000964	0.001274		-0.00017	-0.000318
0.003504	0.004114		0.003777	0.003752		0.004592	0.001758		0.004026	0.002138
0.000442	0.005217		0.00065	0.005212		0.000606	2.3e-05		0.001591	-0.000107
-0.001258	0.003153		-0.001899	0.002113		0.00136	0.0002		0.001234	-0.001132
0.00261	0.00146		0.002916	0.001387		0.002344	0.000411		0.002862	0.000563
-0.000176	0.006242		-0.000771	0.006072		-0.000607	-0.001738		0.000262	-0.000786
-0.002121	0.005892		-0.001534	0.005056		-0.000525	-0.003159		0.000511	-0.002602
-0.000243	0.000403		-0.000318	0.001012		0.000291	-0.000801		0.00039	-0.000679
0.001858	0.004062		0.002124	0.00362		0.00312	0.001721		0.003186	0.002064
-0.001766	0.000446		-0.000834	0.001126		-0.000146	-2e-05		0.000762	-0.000348
-0.000417	0.001658		-0.000433	0.001768		0.00112	-0.000629		0.00065	-0.000472
0.003355	0.005705		0.003012	0.004484		0.003568	0.001615		0.003547	0.001852
-0.001489	0.000632		1.1e-05	0.000297		0.000604	0.000165		0.000786	0.000161
0.001433	0.001674		0.00186	0.001755		0.001447	0.001731		0.001524	0.001505
0.000717	0.001597		0.000401	0.001112		0.000695	0.001241		0.000795	0.000901
-0.00129	0.001062		-0.000891	0.000379		-0.000203	0.000217		-0.000577	-0.000232
0.000958	0.001443		0.000588	0.000831		0.000391	0.00099		0.000579	0.000544
-0.000391	0.000469		-5.3e-05	0.00025		0.000869	-0.000899		0.000402	-0.000254
-0.000119	1e-05		-8.8e-05	1.8e-05		0.000103	9.6e-05		9.9e-05	9.6e-05
0	0		0	0		0	0		0	0
0.003301	-0.002655		0.00131	0.000658		0.00144	0.004222		0.000653	0.000235
0.003306	-0.001175		5.6e-05	-0.000653		-0.001045	0.001441		-0.001629	6e-06
0.001048	0.000218		-0.000107	-0.000932		-0.000612	-0.003746		-0.000539	-0.000398
0.002906	0.001436		0.006175	0.004894		0.00793	-0.000614		0.005721	0.004065
0.001121	0.000512		0.000799	0.00067		0.001293	-0.001453		0.001132	0.000952
-0.000709	-0.000212		0.001254	0.002065		0.001851	0.002545		0.000779	0.000187
0.020237	0.01633		0.022091	0.016605		0.022084	0.020259		0.020018	0.014204
0.005854	0.004806		0.00736	0.006966		0.005389	0.004044		0.007271	0.005583
0.011827	0.011782		0.014357	0.01268		0.007893	0.007182		0.013632	0.010872
-0.001204	-0.000547		0.000914	0.00114		0.000742	-0.001288		0.000552	0.000289
0.006442	0.001739		0.004437	0.004314		0.001085	0.001228		0.003515	0.002174
0.001063	0.000356		-0.00121	-0.001527		-0.000689	0.001154		-0.000607	0.000764
-0.003717	-0.000877		-0.000705	-0.000492		-0.003787	0.006507		-0.000253	-0.000671
0.001753	-0.003932		-0.000226	-0.000783		-0.000112	-0.000708		0.000114	-0.000349
0.003095	0.002046		0.000965	0.000535		0.003503	-0.001735		7.8e-05	-0.000148
0.014177	0.012621		0.018547	0.016442		0.015755	0.010236		0.01749	0.013286
0.010012	0.014026		0.012067	0.009423		0.007287	0.011467		0.010177	0.007545
0.00122	0.003385		0.002729	0.000791		0.001693	-2.4e-05		0.001499	0.001589
0.002346	0.001658		0.000818	0.001262		0.001072	0.00261		0.000881	0.000927
0.002205	0.004044		0.001569	0.001119		-0.000189	-0.003902		0.001428	0.001268
0.002898	-0.002091		0.001416	-6.7e-05		0.001534	0.006356		0.001568	0.002098
-0.001928	0.000162		-0.001614	0.00093		0.001999	0.001254		0.000593	-0.000713
0.001995	0.004299		-0.000404	0.000417		0.000793	0.001078		-0.00024	-0.000594
0.00278	0.003147		0.00335	0.00341		0.005641	0.001337		0.002632	0.001863
0.008751	-0.000475		0.002744	0.001062		-0.00352	0.000572		0.000895	0.000395
0.004945	0.014419		0.007016	0.006548		0.010617	0.006823		0.007229	0.004019
0.001364	-0.007941		0.000573	0.001784		0.000973	0.001952		0.000912	0.00093
0.000152	-0.000944		0.003072	0.004382		0.002229	0.003101		0.003023	0.001121
-0.001435	0.001576		0.001053	0.004138		0.003064	-0.002341		0.003396	0.000492
-0.007438	0.002092		-0.001687	0.003423		0.007011	-0.006865		-0.000907	0.000109
0.010579	-0.00085		0.004829	0.004049		0.005914	0.002029		0.004945	0.002441
0.006587	0.015967		0.00156	0.006787		0.006239	0.006049		0.001965	0.000274
-0.012545	-0.004452		-0.002541	0.002751		-0.010028	-0.008996		0.000497	-0.000341
0.010405	-8.7e-05		0.003812	0.002358		0.009854	0.002141		0.003483	0.001385
-0.002462	0.013502		-0.00071	0.005976		0.005818	-0.000586		-0.000494	-0.001362
-0.000477	-0.000372		-0.001651	0.005151		-0.001506	-0.009674		-0.0004	-0.002641
-0.002007	0.002359		-0.000362	0.000514		-0.000361	-0.002592		0.000106	-0.000592
0.000534	0.009942		0.002653	0.004534		0.003358	0.002611		0.003127	0.00194
0.001389	-0.003408		-0.001277	0.00051		0.006506	-0.001349		-0.000187	-0.000287
0.003027	0.006696		-0.00111	0.002833		0.001779	-0.001669		0.001226	-0.001403
0.001327	0.001988		0.002973	0.005386		0.006441	0.004097		0.003864	0.001955
0.002846	0.003014		-0.001396	0.000993		0.000225	0.009184		0.000655	0.000165
0.002373	0.00237		0.001562	0.001601		0.002492	0.004321		0.001357	0.002004
-0.003622	-0.004596		0.00071	0.00184		0.003245	0.001324		0.000775	0.001404
-0.001476	0.005733		-0.001317	0.001218		-0.001655	0.006908		-0.00026	0.00104
-0.003354	-0.000446		0.000814	0.001604		-0.000872	0.000483		0.000244	0.001002
0.00379	-0.002396		-0.000172	0.000375		-0.005385	0.006512		0.000211	-0.000508
-0.001086	0.003845		-0.001596	-0.001396		0.002678	-0.007098		0.000463	-0.001211
1e-06	-2.9e-05		-5.1e-05	4.9e-05		0.00029	0.000209		5.1e-05	7.7e-05
0	0		0	0		0	0		0	0
0.001051	0.001462		0.001641	0.001066		0.002687	-0.000482		0.002153	9.4e-05
-0.001056	-0.000947		9.8e-05	0.000629		-0.00284	0.000397		-0.001885	0.001079
0.000733	-0.002865		0.001158	-0.00139		-0.000491	-0.000419		-0.000271	-0.000169
0.006362	0.006155		0.005158	0.004378		0.004719	0.003328		0.005843	0.003512
0.00155	0.001813		0.000491	0.001672		0.00101	0.002027		0.001023	0.001759
0.002336	0.001721		0.001296	0.001642		0.000767	-0.000199		0.000294	-0.000419
0.021419	0.01772		0.019803	0.017409		0.017873	0.011865		0.017205	0.013743
0.006176	0.005668		0.006121	0.007282		0.006864	0.006529		0.006265	0.005199
0.014212	0.014284		0.012288	0.014604		0.013618	0.012044		0.01249	0.010753
0.000191	0.00322		0.000745	0.002034		-0.001239	0.000899		-0.000464	0.000397
0.004635	0.003796		0.004932	0.004273		0.004264	0.001948		0.003579	0.001557
-0.000202	0.000368		-0.000765	5.3e-05		-0.001913	0.000889		-0.001991	0.001275
-0.000168	-0.000556		-0.000676	-0.001052		0.000136	-0.002914		-0.000568	-0.001498
-0.000715	-0.000905		0.000252	-0.00112		-0.000151	-0.000121		0.000251	-0.000173
0.000434	0.002456		0.000737	0.001008		-8.4e-05	-3.2e-05		-0.000149	-0.00054
0.016867	0.017293		0.016912	0.016642		0.018147	0.009711		0.016027	0.009363
0.013252	0.008459		0.012119	0.009168		0.010218	0.007533		0.009816	0.008096
0.001323	0.000829		0.001047	0.002118		0.001681	0.001748		0.001397	0.001574
0.000425	8e-06		0.001151	0.001416		0.000207	-5e-05		0.000968	0.000448
-0.000341	0.000766		0.000451	0.001767		0.001764	0.000545		0.001362	0.000255
-0.000288	0.001026		0.001404	0.001785		0.000325	0.0001		7e-05	0.001485
-0.001877	0.00188		-0.001269	0.002474		-0.000727	-0.000616		-0.00032	0.000158
-0.002474	-0.000318		-0.00079	0.000601		-0.001758	0.000655		-0.001475	-0.001004
0.002095	0.005389		0.002556	0.005576		0.002845	0.001928		0.003158	0.001703
0.000212	0.002917		0.001777	0.005295		0.00231	-0.000519		0.002124	0.001875
0.007035	0.007457		0.006059	0.008124		0.007021	0.004695		0.007191	0.005033
-0.002708	0.00371		-0.001578	0.001551		0.003899	0.003902		0.002808	0.001751
0.00403	0.005422		0.002476	0.004732		0.003155	0.002234		0.002903	0.002236
0.000554	0.003092		0.001509	0.001705		0.005618	-0.001457		0.00468	-0.000812
0.001366	0.008223		-0.001097	0.003794		-0.002367	-0.001921		0.000688	-0.00304
0.008439	0.005172		0.00805	0.00398		0.00642	0.005319		0.006563	0.004627
0.004272	0.009951		0.003533	0.011737		0.005757	-6.6e-05		0.004666	0.001215
-0.004563	0.002921		-0.004155	0.002263		-5.7e-05	-0.000211		-0.001777	-0.000342
0.006379	0.005883		0.007944	0.00515		0.005992	0.004482		0.007134	0.006468
-0.002366	0.003187		-0.003115	0.004056		-0.001748	-0.000413		0.001785	0.000809
-0.000768	0.003522		0.000412	0.0039		-0.000253	0.000355		0.000383	-0.001185
-0.000542	0.000341		-0.000727	0.001195		-0.000621	0.000427		-0.000384	-0.000811
0.005748	0.004739		0.004927	0.005532		0.002951	0.002451		0.003739	0.003343
-9.8e-05	0.001773		-0.002525	0.000962		-0.001497	-0.000718		0.000282	-0.002653
-0.003979	0.006353		-0.002439	0.004193		0.002418	-0.003427		0.00046	-0.003373
0.002101	0.005142		0.003091	0.003121		0.00445	0.002684		0.003678	0.002394
-0.002024	0.001782		-0.000852	0.001983		0.000896	-0.001778		0.000392	0.000188
0.001793	0.001169		0.001912	0.00099		0.000777	0.002405		0.000627	0.002697
0.001718	0.004032		0.000841	0.002822		0.000532	0.001984		0.000653	0.00113
-0.001325	0.00074		-0.000406	0.00191		-0.000111	0.00251		-0.000708	0.002008
0.00132	0.002565		0.000992	0.001908		-7.6e-05	0.001114		0.000424	0.000144
-0.000425	0.000584		0.000671	-0.000217		-0.000604	-0.00063		-0.000618	0.000786
-0.005749	-0.006311		-0.003838	-0.003145		0.002633	-0.003344		0.00337	-0.003696
-0.000542	0.003627		-0.0001	0.001922		0.000325	-0.000135		0.000164	-0.000696
-3.9e-05	4.3e-05		7e-06	-2.5e-05		6.4e-05	-3.2e-05		6.1e-05	-3.2e-05
0	0		0	0		0	0		0	0
0.001985	0.002024		0.001321	0.00131		0.001369	-0.000617		0.002272	-0.000485
0.000818	0.004442		-0.000926	0.000814		-0.000425	0.002192		-0.001964	0.000645
0.001991	0.000628		0.000785	-0.001328		0.000406	0.002012		0.000322	0.000334
0.003976	0.002103		0.004963	0.004062		0.007276	0.005714		0.005311	0.00355
-0.001664	0.00204		0.001004	0.00085		0.000684	0.002075		0.000471	0.002003
0.000129	0.002388		0.001684	0.00146		-0.001443	-0.002065		1e-05	-0.000307
0.017928	0.019328		0.020016	0.017059		0.014597	0.015541		0.018105	0.013434
0.005921	0.011459		0.005985	0.007519		0.005935	0.003324		0.006412	0.005345
0.009313	0.017172		0.012212	0.014646		0.012074	0.009484		0.013098	0.010848
0.002673	0.001447		0.001402	0.002295		0.000334	0.000698		-0.000561	0.00074
0.004824	0.006282		0.004456	0.003668		0.003473	0.000981		0.003692	0.001559
-0.002786	-0.00068		-0.000798	-0.000203		-0.002796	0.002368		-0.002079	0.001755
-0.000299	-0.002349		1e-05	-0.000666		-0.000551	-0.002125		-0.000362	-0.002306
0.001397	-0.000348		1.5e-05	-0.000341		0.001193	-0.000382		0.000279	-0.00041
0.000238	-0.002253		0.000331	0.001194		-0.001871	-0.000893		-0.000527	0.000491
0.018099	0.017042		0.016871	0.016379		0.01217	0.008235		0.015762	0.00968
0.010923	0.008422		0.012573	0.008486		0.010305	0.007786		0.010309	0.007349
0.000435	0.004035		0.000995	0.001548		0.000683	0.001909		0.001515	0.002217
0.002013	0.00409		0.001848	0.000423		0.002431	0.000371		0.001538	0.000471
0.001154	0.002661		1e-06	0.001264		0.001453	0.001404		0.001367	0.000503
0.004033	0.004886		0.001554	0.00312		-0.001151	0.001691		0.000254	0.00045
0.00035	0.004572		-0.001149	0.003301		-0.000432	0.001165		-0.000893	0.000159
0.001156	0.001176		-0.000283	-0.000238		-0.001803	-0.005121		-0.001427	-0.000402
0.003306	0.006928		0.002758	0.005115		0.002634	0.00136		0.00279	0.001662
0.001598	0.012675		0.001672	0.006454		0.004221	0.007314		0.002903	0.002086
0.004592	0.006707		0.005251	0.007192		0.00605	0.00536		0.006791	0.006001
-0.000439	0.002184		-0.001328	0.003608		0.00129	-0.002424		0.002475	0.001352
0.000784	0.007193		0.002357	0.005424		0.002665	0.001484		0.003074	0.001233
0.005203	-0.00127		0.002554	0.001253		0.003697	0.000253		0.004112	6.9e-05
-0.002372	-0.003609		-0.000349	0.005473		0.004364	-0.003119		-0.000803	-0.0035
0.006707	0.004867		0.006303	0.005274		0.007504	0.004388		0.006893	0.00491
0.001243	0.013652		0.00269	0.010033		0.002582	0.00236		0.004328	0.001516
0.000288	0.003838		-0.003238	0.00279		-0.001425	0.003236		-0.000716	0.000983
0.009792	0.005882		0.007346	0.005506		0.008186	0.012231		0.006751	0.006759
-0.004758	0.001641		-0.003479	0.003673		0.007009	0.003704		0.002975	-0.000321
0.003073	0.006413		0.001689	0.004444		0.002548	-0.000341		0.000663	0.000578
-0.000495	0.002274		-0.000249	0.000769		4.8e-05	-0.002461		6.8e-05	-0.001197
0.005312	0.005107		0.005641	0.004872		0.005498	0.005521		0.003843	0.003346
-0.008752	0.001213		-0.0036	0.00151		0.001101	-0.006908		-0.000209	-0.003412
-0.001766	-0.000889		-0.003109	0.005271		-0.003787	-0.003895		0.000472	-0.003945
0.005794	-0.000259		0.00344	0.00293		0.00095	0.001092		0.003756	0.002792
-0.000126	0.002062		-0.000175	0.000529		-0.000303	0.000337		0.000613	-0.002525
0.001855	3.7e-05		0.002135	0.000964		-0.00053	0.00255		0.000211	0.00302
0.001102	0.00358		0.001636	0.004146		-0.000268	-0.000643		0.00045	0.000155
0.001727	0.002466		-0.000488	0.002024		-0.001502	-0.001173		-0.000503	0.000934
0.002281	0.001621		0.001681	0.001519		0.001972	-0.001921		0.000188	0.000125
0.00129	-0.000888		0.000353	0.000543		0.001457	0.001076		-0.000132	6.5e-05
-0.001751	-0.000194		-0.004945	-0.003157		0.004856	-0.003186		0.003217	-0.002979
0.000614	-0.000631		9.7e-05	0.001421		-0.000259	-0.002246		8.2e-05	-0.00073
0.000608	-0.00092		-0.000616	-0.000187		0.000469	-0.001448		0.000109	-0.000424
-2.4e-05	2.3e-05		-1.6e-05	4.6e-05		-6.3e-05	5.5e-05		-1.9e-05	5e-05
0	0		0	0		0	0		0	0
0.000858	-7.2e-05		0.001428	0.001386		0.002642	-0.000281		0.00183	0.000107
-0.003997	0.000441		-0.000304	0.001971		-0.001723	-0.001644		-0.000132	0.000693
-0.001526	0.000719		0.000843	0.000102		0.00327	-0.000128		0.001199	0.001144
0.002101	-0.000321		0.004108	0.004172		0.003829	-0.00013		0.00553	0.002673
0.004294	-0.00543		0.000482	-0.001054		-0.002091	0.0018		0.000798	0.001871
0.002242	-0.001431		0.001804	0.000902		9.4e-05	0.002807		-0.000353	-0.000384
0.020102	0.010458		0.017738	0.014296		0.025922	0.015956		0.018228	0.014624
0.006196	0.007653		0.006826	0.008625		0.005809	0.004578		0.00653	0.003861
0.011604	0.012404		0.010303	0.013772		0.013356	0.009119		0.012381	0.008114
0.003731	0.000196		0.002605	0.000355		0.000873	0.000904		0.000573	0.001505
0.003918	-0.002469		0.003719	0.002292		0.001883	0.000966		0.002526	0.001989
0.000564	-0.00165		-0.001903	-0.000935		-0.001392	0.004053		-0.001404	0.001195
0.001192	0.001845		2.9e-05	-0.000454		-0.001891	-0.000102		-0.000527	-0.000604
7.2e-05	0.00157		0.000755	-0.000216		0.000139	-0.001692		0.000785	-0.001244
9.1e-05	0.003158		-0.000835	-0.000226		0.000522	0.005582		-0.00088	0.001268
0.015096	0.01175		0.015683	0.013844		0.013532	0.012547		0.01341	0.010628
0.013381	0.008742		0.011159	0.009161		0.010922	0.005612		0.009225	0.00819
0.000989	-0.000668		0.000654	0.001272		0.002577	0.004894		0.001649	0.002618
0.007284	-0.00535		0.00261	0.000952		0.005034	0.002942		0.002433	0.000732
-0.00081	0.000321		0.001003	0.001835		-0.000104	-0.001674		0.001316	0.000554
0.003442	0.007354		0.003271	0.005698		0.002389	-0.000808		0.000449	0.001305
-0.001459	0.006616		-0.000958	0.003662		-0.0027	0.001334		1.2e-05	0.002179
0.00492	-0.00258		0.001307	-0.001088		0.000788	0.005311		-0.001109	-0.001445
0.004224	0.000737		0.004426	0.004756		0.002878	0.00117		0.002848	0.001426
0.006922	0.007422		0.002625	0.009872		0.0029	0.001999		0.004485	0.005274
0.000267	0.007148		0.002537	0.005476		0.007328	0.012767		0.006975	0.006728
0.002518	0.005981		0.000618	0.003069		0.000315	-0.0016		0.001482	-0.00149
0.000189	0.002417		0.002167	0.005199		0.003536	-0.003348		0.003457	0.001304
0.005547	-0.000536		0.005408	0.001679		-0.001081	0.006095		0.001566	0.001025
-0.002294	0.01237		-0.004143	0.001643		-0.004408	-0.010049		0.00057	-0.003784
-0.002582	0.006788		0.005002	0.006273		0.007701	0.005007		0.007077	0.004099
-0.000299	0.001993		0.001854	0.009955		0.00264	0.006303		0.003967	0.00422
-0.006571	-0.001137		-0.004795	-0.00091		-0.002935	0.001253		-0.001883	-0.000764
0.006161	0.003392		0.010262	0.005617		0.006957	0.004686		0.006601	0.008941
-0.004934	0.010119		-0.002722	0.002626		0.013593	-0.008624		0.005762	-0.001058
0.008271	0.004363		0.002222	0.004029		0.000515	0.003552		0.002101	0.000642
0.001557	-0.00062		-0.001106	0.001565		0.002828	-0.005278		0.000348	-0.001427
0.005701	0.004729		0.005635	0.005384		0.00412	0.002529		0.003802	0.004355
-0.005361	0.001967		-0.006047	-0.000571		0.002576	-0.006929		0.001727	-0.003463
-0.000829	0.014831		-0.00505	0.003339		0.002072	-0.005479		-0.001725	-0.003737
0.004045	5.2e-05		0.004259	0.000498		0.00673	0.007126		0.005986	0.002065
0.005418	-0.009211		-0.000275	-0.002076		0.000997	-0.011393		0.00038	-0.002258
0.00335	0.001823		0.002944	0.000425		-0.000783	0.006533		-0.000409	0.003213
0.001569	0.004797		0.002331	0.002567		0.001311	-0.00587		-0.000253	-0.003037
-0.001801	0.005863		2.9e-05	0.002907		-3.3e-05	-0.001143		0.000137	-0.000955
0.001562	-0.002694		0.002074	0.000641		-0.002375	0.00037		-4.3e-05	0.000713
0.001071	0.003008		-6.2e-05	-0.000356		-0.001529	0.000671		0.001498	-0.000603
-0.008639	0.002972		-0.004522	0.00087		0.00153	-0.001441		0.003587	-0.002854
0.001175	-0.002808		0.000467	-0.000642		-0.000196	-1.7e-05		0.00011	-0.000987
-0.005482	0.000324		0.000107	0.001005		-0.000461	0.00026		0.001976	-0.000342
0.001104	0.000134		0.000136	0.000363		-0.00234	-0.001717		-0.000219	0.00028
-0.000239	-9.3e-05		-9e-06	9.4e-05		0.000117	0.000164		-9.3e-05	0.000168
0	0		0	0		0	0		0	0
0.000794	0.002099		0.000204	0.000791		0.002091	0.001357		0.002133	0.001215
0.001089	-0.000343		-0.000723	0.000244		0.001372	-3.7e-05		-0.000121	0.000238
0.000874	-0.000885		-0.000984	-1.6e-05		0.00109	0.00055		-0.000163	-0.000422
0.005731	0.010052		0.004806	0.004451		0.004414	0.000328		0.004455	0.002026
0.000904	-0.002366		0.001958	-0.000848		0.002748	0.001475		0.000243	0.002122
0.003365	0.000386		0.001117	-0.00082		0.000559	-0.000129		0.000908	-0.00071
0.018627	0.011642		0.018385	0.015303		0.018666	0.013034		0.017598	0.011955
0.008729	0.006125		0.007084	0.005819		0.008669	0.005154		0.005284	0.004354
0.010203	0.01021		0.011038	0.012299		0.012706	0.004488		0.010594	0.00777
0.002259	-0.000164		0.000888	0.000989		0.000819	0.003058		0.000318	0.001668
0.002597	0.00111		0.003485	0.002837		0.001758	0.00385		0.002439	0.002743
-0.002229	-0.001498		-0.001608	-0.003525		0.00012	-0.002162		-0.00064	-0.003148
0	0.000394		-6.8e-05	0.000568		0.000341	0.001304		0.000187	0.000911
0.000398	-0.001471		-0.00074	-0.000301		0.000679	-0.002073		0.000581	-0.00039
-0.002808	9.7e-05		-0.000639	0.000357		-0.000511	0.001447		0.000389	0.000358
0.013664	0.010995		0.014541	0.01423		0.015011	0.012545		0.013979	0.012125
0.010013	0.010517		0.009046	0.007941		0.007304	0.010333		0.009399	0.007549
0.000932	-0.001214		0.000878	-0.000392		0.002368	0.001826		0.002616	0.001859
0.000409	0.000775		0.001145	-0.000413		0.000949	-0.000187		0.00134	0.00094
0.002483	0.001516		0.000502	0.001358		0.001987	0.000933		0.000996	0.00038
0.002363	0.0055		0.002161	0.004433		0.001303	0.002032		0.001781	-0.000116
-0.002642	0.000544		-0.0006	0.001865		0.002219	0.004448		-0.00025	-0.000543
-0.000543	-0.003012		1.6e-05	-0.001148		-0.001403	-0.000522		-0.001199	0.000387
0.006093	0.004743		0.004758	0.002767		0.003099	0.001832		0.003393	0.002149
0.001144	0.007759		0.00267	0.002805		0.006036	0.004968		0.003951	0.003286
0.001583	0.002492		0.003818	0.007737		0.008076	0.004782		0.006248	0.004666
0.000957	0.002169		-4.1e-05	0.001761		0.0025	0.000162		0.001362	0.000564
0.005449	0.004681		0.004166	0.005517		0.004625	0.004306		0.004065	0.003983
0.005928	0.008029		0.002755	0.001688		0.001115	-0.001304		0.00232	0.001735
-0.004451	0.002481		-0.00367	-1.3e-05		-0.000367	-0.000369		-0.001106	-0.004539
0.008521	0.008679		0.004603	0.006691		0.006885	0.002812		0.005921	0.003758
0.005409	0.010139		0.001907	0.003857		0.006021	0.006553		0.005159	0.004332
-0.009224	-0.007296		-0.004979	-0.003124		-0.000845	-0.00758		-0.0012	-0.000997
0.013103	0.007148		0.009402	0.007665		0.004985	0.006711		0.006492	0.005378
0.002461	-0.000548		0.000223	0.002586		-0.000313	-0.002448		0.003001	-1.4e-05
-0.002104	0.000663		0.001759	0.001374		0.0026	0.000455		0.002101	-0.000304
-0.003172	0.002018		-6.5e-05	0.001052		-0.000751	0.002664		0.000691	0.000271
0.005942	0.006099		0.005894	0.006611		0.001658	0.00408		0.004082	0.003877
-0.000476	-0.003471		-0.001555	-0.000956		0.002579	0.005278		0.001993	-0.002285
-0.007071	0.004239		-0.004306	0.000905		-0.000439	0.00033		-0.000102	-0.002285
0.003993	0.002381		0.005433	0.00498		0.011753	0.000959		0.007519	0.002766
-0.003578	-0.003009		-0.003343	-0.003413		0.000701	0.000801		0.000156	-0.003145
0.003312	-6.5e-05		0.003057	-0.00015		-0.000266	0.001876		0.001739	0.002247
0.003273	-0.001023		0.001624	0.000557		-0.001442	-0.004985		0.00092	-0.001345
-0.000804	0.001385		-0.001205	0.000897		0.002326	-0.000213		-0.000581	0.000384
0.002262	0.00149		0.000137	0.001765		-0.001097	0.004328		0.000538	-0.000155
-0.002345	-0.002029		-0.00154	0.000386		0.003301	-0.003835		0.000845	-0.000136
-0.0056	0.000641		-0.004996	-0.001309		0.003083	-0.003639		0.000281	0.000964
-0.000281	0.000847		-0.000876	-0.000138		0.000739	-7.6e-05		-0.000341	-0.001333
0.00256	0.004047		0.002203	0.002881		0.005216	0.000811		0.003103	0.002704
-0.000858	0.00031		-0.000812	0.001713		0.000619	0.001645		0.00075	-6e-05
-0.001627	-0.001853		-0.000656	-0.001264		0.000628	-0.002139		7e-05	1e-06
6.1e-05	0.000219		-7.2e-05	0.000121		0.000205	-3.1e-05		9.3e-05	-6.8e-05
0	0		0	0		0	0		0	0
0.000144	0.000569		0.00023	0.000579		0.002071	0.001446		0.001644	0.001498
-0.000613	0.000258		-0.000362	5.2e-05		-0.000143	0.000621		0.000177	0.000298
-0.001384	0.000229		-0.000945	-0.000179		-0.000672	-0.000622		-0.000286	-0.000766
0.005177	0.004295		0.005339	0.005169		0.004558	0.00257		0.004372	0.002479
0.00184	4.1e-05		0.00198	-0.000757		4e-05	0.002353		0.000428	0.002221
0.000798	-0.00102		0.001188	-0.000117		0.001174	-0.001296		0.000783	-0.000941
0.018768	0.016984		0.018716	0.015997		0.016594	0.011338		0.017042	0.012551
0.007483	0.005761		0.007515	0.005768		0.005124	0.004632		0.00556	0.004553
0.012443	0.014276		0.01156	0.013256		0.010578	0.008885		0.010316	0.007499
0.000384	0.00113		0.000556	0.000553		0.000283	0.001022		0.00021	0.001029
0.003963	0.004914		0.003526	0.004488		0.002794	0.002921		0.00289	0.002531
-0.002075	-0.003903		-0.001678	-0.00351		-0.000628	-0.004503		-0.000555	-0.004076
-0.000183	0.000678		-0.000161	0.000205		0.000489	0.000689		0.000549	0.000929
-0.001027	-0.000279		-0.000635	-0.000479		0.000603	0.000102		0.000471	-0.000476
-0.000194	-4.6e-05		-0.000386	0.000207		0.000638	-0.000588		0.000447	-0.000156
0.014881	0.015117		0.014657	0.014227		0.013894	0.012086		0.013622	0.012359
0.008372	0.007435		0.008697	0.008072		0.009663	0.007311		0.00942	0.0078
0.00081	-0.000306		0.000559	0.00011		0.002733	0.001333		0.002497	0.001394
0.000491	-0.000147		9.2e-05	0.000126		0.001	0.000853		0.001177	0.000253
0.0004	0.001479		0.000697	0.001892		0.000917	0.000665		0.000997	0.00104
0.00199	0.004292		0.001868	0.003998		0.001871	-0.000384		0.001932	0.000623
-9.7e-05	0.00146		-0.000669	0.001554		-0.000378	-0.001884		4.5e-05	-0.000724
-0.000318	-0.000656		-0.000271	-0.000386		-0.001323	-0.000167		-0.001296	0.000243
0.004519	0.002755		0.00462	0.002552		0.003529	0.002377		0.003263	0.002255
0.002643	0.001087		0.002734	0.002422		0.00364	0.002956		0.00453	0.002789
0.004881	0.008831		0.004711	0.00667		0.005793	0.003792		0.005915	0.004534
-0.000435	0.001105		-0.0003	0.001305		0.001259	0.000928		0.001611	0.000702
0.004503	0.006064		0.004742	0.005735		0.004017	0.00494		0.004587	0.004411
0.001985	0.001047		0.00256	0.0016		0.003209	0.001772		0.003286	0.001774
-0.002611	-0.001632		-0.00326	-0.001025		-0.000455	-0.003947		2.2e-05	-0.003528
0.005322	0.007133		0.005227	0.006692		0.005852	0.004006		0.005755	0.003755
0.002493	0.003675		0.002221	0.00502		0.005972	0.003888		0.006302	0.004231
-0.002737	-0.001574		-0.003407	-0.001521		-0.000819	0.00037		-0.000659	-0.000859
0.009631	0.009215		0.010183	0.009091		0.007111	0.005291		0.00701	0.005696
0.000921	0.00205		0.001098	0.00184		0.002597	0.001714		0.002213	0.001299
0.001756	0.001021		0.000793	0.000864		0.00217	-0.000998		0.001753	-0.000842
0.000363	0.001075		-1.1e-05	0.001926		0.000715	0.000598		0.000545	0.00094
0.005915	0.006936		0.006368	0.00647		0.00451	0.004023		0.004535	0.004373
-0.001066	-0.000881		-0.001986	-0.001325		0.001821	-0.003087		0.001337	-0.00106
-0.003812	-0.001694		-0.004506	-0.002332		-0.000233	-0.002079		-0.000373	-0.002198
0.005926	0.006299		0.005292	0.004833		0.006782	0.002602		0.007068	0.002476
-0.00396	-0.002592		-0.003433	-0.00233		-2.1e-05	-0.002479		0.000618	-0.003221
0.003049	-0.000485		0.003339	0.000174		0.002421	0.001757		0.002413	0.002232
0.00151	0.000282		0.001638	0.000541		0.001351	0.000177		0.000846	-0.000441
-0.001138	0.00011		-0.001224	0.000759		-0.001206	0.000724		-0.000407	0.001162
-0.000435	0.002441		0.00023	0.002282		0.001172	-0.001108		0.000493	-0.00044
-0.001636	0.000477		-0.001678	-0.000123		0.000637	0.000588		0.001546	-0.000441
-0.00429	-0.002425		-0.003409	-0.002684		-0.000445	0.002418		0.000242	0.002064
-0.001195	6.5e-05		-0.000866	0.000148		-0.000572	-0.001766		-0.000426	-0.000742
0.003031	0.002964		0.002939	0.002754		0.003075	0.003357		0.003118	0.003087
-0.001076	0.00213		-0.000741	0.001811		0.001098	-0.000247		0.000649	0.000195
-0.000614	-0.001392		-0.00089	-0.001233		-6.9e-05	0.000326		-0.000165	-0.000245
-0.001125	0.000183		-0.001163	0.000286		0.001616	-0.000608		0.001593	-0.000937
1e-06	8.5e-05		-4e-06	5.9e-05		6.6e-05	1.4e-05		7.1e-05	6e-05
0	0		0	0		0	0		0	0
3.5e-05	-0.001088		0.000986	-9.2e-05		-0.000401	0.001761		0.001054	0.001058
-0.000545	-0.000671		-0.000815	-0.000676		0.000537	-0.000783		0.000158	0.000873
-0.000565	-0.001268		-0.001046	-0.000165		0.000149	-0.002136		-0.000394	-0.000833
0.005912	0.004521		0.004653	0.003918		0.003591	0.003958		0.004194	0.002997
0.003293	-0.002366		0.00164	0.000302		2.6e-05	0.002253		0.000218	0.002088
0.001139	0.003389		0.001045	0.001188		-0.000468	-0.00015		0.000912	-9e-05
0.018504	0.015491		0.017663	0.015006		0.018006	0.017801		0.015541	0.011494
0.006878	0.005882		0.006516	0.00474		0.005118	0.003679		0.005445	0.004697
0.009484	0.012288		0.011727	0.011855		0.007774	0.00475		0.009836	0.008981
-0.00038	-0.001327		9.4e-05	-1.6e-05		-0.000585	-0.001158		0.000535	0.000318
0.002669	0.005728		0.003828	0.003421		0.004731	-0.00029		0.003188	0.002397
0.000566	-0.005745		-0.002152	-0.003577		-0.000939	-0.003924		-0.000406	-0.003844
-0.000519	-0.002529		-0.000949	-0.000412		0.000784	0.002042		-0.000102	-0.000375
-0.000204	-0.000777		-0.001333	-0.001024		-0.000216	-0.001518		0.000412	-0.000774
0.00088	0.001629		-0.000162	-0.000222		0.000347	0.000301		0.000517	0.000146
0.014456	0.013311		0.016007	0.015017		0.01133	0.013776		0.015785	0.013766
0.008909	0.0093		0.009036	0.008585		0.010119	0.007827		0.009924	0.008119
-0.00108	0.003089		0.00082	0.000701		0.001818	0.001265		0.002031	0.001381
-0.001638	0.00105		0.00041	0.000221		0.002244	-0.002031		0.000433	-0.000223
0.000531	0.004047		0.000291	0.001326		0.000727	0.002712		0.00073	0.00075
0.001504	0.001471		0.001756	0.002517		0.002494	0.003539		0.001604	-0.000403
-0.001303	0.002967		0.000333	0.000145		-5.6e-05	-0.000374		-0.000475	-0.000231
0.000608	0.003283		5.6e-05	0.000725		-0.001038	0.002691		-0.000477	0.000201
0.003702	-0.000351		0.004131	0.002327		0.00237	0.002095		0.003271	0.001999
0.00429	0.003504		0.003326	0.00244		0.006977	1.9e-05		0.003245	0.002536
0.0068	0.001058		0.00572	0.007156		0.004435	0.007559		0.007096	0.005122
-0.000518	0.001794		0.000547	0.002375		0.002354	0.000134		0.001118	0.000558
0.005015	0.005227		0.00495	0.005296		0.006735	0.002151		0.004797	0.004078
0.002168	-0.001722		0.002817	0.000724		0.005501	0.004717		0.003738	0.002295
-0.005024	-0.001643		-0.003512	-0.000865		0.001924	-0.003429		-0.000637	-0.003392
0.002438	0.002704		0.003613	0.00521		0.004631	0.00358		0.004914	0.003219
-0.000644	0.0062		0.000908	0.001637		0.007927	0.004246		0.004127	0.000944
-0.000763	0.003733		-0.002985	-0.001536		0.00073	0.000342		7.6e-05	-0.001546
0.010538	0.010888		0.009493	0.009196		0.009089	0.006257		0.007318	0.006484
0.000362	0.00331		0.000217	0.003032		0.003001	0.002734		0.002873	0.001026
-0.000792	0.00039		0.000639	0.001006		-0.000672	-0.001387		0.001997	-1.2e-05
0.001024	0.005507		0.000346	0.000464		0.000897	0.000952		0.000576	0.000568
0.008655	0.004765		0.008417	0.007081		0.006985	0.00623		0.00683	0.005084
-0.00647	-0.001393		-0.001949	-0.001413		-0.001765	0.002238		0.000518	-0.001924
-0.004964	-0.01077		-0.003706	-0.003709		-0.000541	-0.004658		0.000112	-0.002681
0.003611	0.0006		0.004894	0.004775		0.004351	0.003168		0.004994	0.002786
-0.000763	-0.000657		-0.003737	-0.003488		0.003592	-0.009567		0.000136	-0.003549
0.004782	0.003207		0.003191	0.001093		0.004849	0.004605		0.00188	0.002509
0.001381	0.003022		0.001099	0.001664		0.00064	0.001148		0.000528	0.000242
-0.001709	0.003123		-0.001284	-0.000935		0.000977	0.004417		-9.3e-05	0.00105
0.001265	0.002411		0.000414	0.001101		-0.001085	-0.001484		0.000317	-0.00092
-0.001248	-0.000963		-0.001791	0.000376		0.004069	-0.001738		0.000732	0.001243
0.00173	-0.006968		-0.002994	-0.003018		0.000334	0.005424		-0.000356	0.000873
4.9e-05	7.8e-05		-0.001062	-8.3e-05		-0.000643	0.003182		-0.000515	-0.001099
0.002821	0.000645		0.002789	0.001575		0.001519	0.003786		0.002471	0.00263
0.000265	0.001645		-0.000404	0.000115		-0.001251	0.000794		0.000642	-0.000123
-0.001268	-3.2e-05		-0.001097	-0.001088		-0.001249	-0.001053		-0.000717	-0.000288
-0.002413	0.000593		-0.000895	-0.000124		0.002862	-0.003129		0.001259	-0.000821
-0.000689	-0.006441		-0.000709	-0.001177		0.000801	6e-05		0.000359	-0.000437
-4.5e-05	9.1e-05		5.2e-05	4.4e-05		7.1e-05	4.1e-05		1e-05	-4e-05
0	0		0	0		0	0		0	0
0.001925	-0.000143		0.00125	-2.4e-05		0.00058	0.000588		0.000614	0.000452
-0.001031	-0.00145		-0.000825	-0.000872		0.000289	0.001382		-0.000124	0.000729
-0.000802	-0.000245		-0.000917	-0.000508		-0.000275	-0.000741		-0.000372	-0.000635
0.004137	0.003698		0.004021	0.003724		0.004015	0.003198		0.003851	0.003537
0.001206	0.001115		0.001614	0.00086		0.000378	0.001832		0.000654	0.001648
0.001311	0.002604		0.001445	0.001665		0.000964	0.000927		0.0012	0.001177
0.016682	0.013633		0.016276	0.015559		0.014475	0.010572		0.015366	0.012493
0.005974	0.003776		0.005903	0.004693		0.005846	0.005127		0.005829	0.004618
0.01196	0.010545		0.011515	0.010296		0.009903	0.009955		0.009797	0.008217
3.9e-05	-0.000698		-0.000241	-0.000354		0.001012	6.8e-05		0.000619	-0.000256
0.004121	0.001884		0.003671	0.003815		0.003262	0.002527		0.003483	0.002254
-0.002709	-0.002769		-0.002589	-0.003179		7e-05	-0.002974		-0.000526	-0.002133
-0.001521	-0.000622		-0.001702	-0.000971		-0.000608	-0.001699		-0.000397	-0.000364
-0.001763	-0.00169		-0.001491	-0.000827		0.00041	-0.001312		0.000215	-0.001041
-0.000232	-0.000673		0.000285	-0.000649		0.000459	0.000742		-5e-06	0.000402
0.017457	0.015401		0.016573	0.015987		0.018386	0.015292		0.017292	0.014241
0.009785	0.009665		0.008901	0.009239		0.010297	0.009006		0.010162	0.008293
0.001253	0.001267		0.001298	0.001586		0.001498	0.001526		0.001358	0.00111
0.000735	0.000345		0.000313	0.000708		-0.000357	-0.000766		0.000423	-0.000433
0.000167	0.000716		0.000767	0.001063		0.000588	0.000449		0.000608	0.000648
0.00163	0.001354		0.000987	0.001457		0.001177	-0.00118		0.000672	0.000141
0.000953	-0.001406		0.000102	-0.000232		-0.000637	0.001103		-0.000591	0.000718
0.000325	0.001352		8.5e-05	0.000317		0.000224	-2.9e-05		-0.000554	-3.9e-05
0.003871	0.002468		0.003643	0.002672		0.003238	0.001721		0.002738	0.001444
0.00371	0.00327		0.003031	0.003716		0.002131	0.002754		0.002869	0.002863
0.006233	0.007056		0.007115	0.007425		0.008584	0.005813		0.007584	0.005608
0.001536	0.003517		0.001224	0.002002		0.000758	0.000284		0.000812	0.000389
0.005255	0.004657		0.004851	0.00442		0.004974	0.003728		0.004824	0.00319
0.003547	0.000863		0.003623	0.002507		0.003814	0.002259		0.004741	0.002958
-0.00393	-1.1e-05		-0.003419	0.000423		-0.001204	-0.002895		-0.000525	-0.00291
0.002718	0.004182		0.002451	0.00335		0.004407	0.002658		0.004054	0.002533
0.000257	-0.000512		0.000184	0.000949		0.002284	-0.001787		0.002579	-0.001294
-0.003507	-0.002325		-0.004248	-0.000392		0.000755	-0.003166		0.000111	-0.002048
0.009637	0.009476		0.00989	0.009667		0.007372	0.007561		0.008545	0.00608
1.1e-05	0.004141		0.001704	0.00516		0.002955	0.000408		0.004014	0.001856
0.000167	0.001371		-0.000337	0.001411		0.002463	0.000939		0.001798	0.000424
0.000244	-0.000936		0.000289	-0.00022		0.00044	0.000465		0.000164	0.000185
0.010388	0.007614		0.010497	0.007844		0.008723	0.005743		0.009749	0.006547
-0.001674	-0.001869		-0.002309	-0.001051		2e-05	-0.001702		-0.000328	-0.000918
-0.003222	-0.003865		-0.00369	-0.003651		0.000814	-0.002667		-0.000317	-0.002697
0.004313	0.004307		0.004137	0.005004		0.003682	0.002861		0.004273	0.00225
-0.003883	-0.004629		-0.003466	-0.003222		-4e-05	-0.003155		0.000126	-0.004065
0.003028	0.00203		0.002814	0.001547		0.001003	0.002753		0.001674	0.002514
0.000774	0.002543		0.000466	0.001391		-8.6e-05	0.000153		0.000337	0.000358
-0.001248	-0.002536		-0.000802	-0.000552		0.000726	0.000724		0.000711	0.001115
0.001001	-0.000221		0.000129	-4.1e-05		-1e-06	-0.000634		0.000595	-9.2e-05
-0.001934	0.000628		-0.002106	-0.001022		0.000337	0.002395		0.000844	0.001464
-0.003147	-0.002901		-0.002761	-0.002437		-0.000686	-0.001343		-2.7e-05	0.000511
-0.00116	-0.000215		-0.001089	-0.000392		-0.000465	-0.001336		0	-0.001115
0.002532	0.000565		0.001611	0.000559		0.002091	0.001809		0.001739	0.001561
-5.7e-05	-0.001887		-0.001092	-0.000742		0.000634	-0.000189		0.000333	-0.000589
-0.001442	-0.001026		-0.001553	-0.000325		-0.001096	-0.000643		-0.000764	-0.00057
-0.000357	-0.000463		-0.001503	-0.000715		0.000784	-0.000515		0.000811	-0.000811
-0.001088	-0.001075		-0.00092	-0.000808		0.000749	-0.000777		0.000519	-0.000811
-0.000168	0.001205		-0.000206	0.000481		-0.000199	-0.000748		-2.2e-05	-0.000208
-6e-05	-5.5e-05		-2.2e-05	-6e-06		4e-06	9.8e-05		-1e-06	3.6e-05
0	0		0	0		0	0		0	0
0.000685	0.000572		0.001397	0.000282		0.001056	1.9e-05		0.000949	0.000172
-0.000625	-0.000177		-0.000839	-0.000774		-0.000871	0.000327		-0.00014	0.000964
-0.001114	-0.000633		-0.000815	-0.000481		-0.000516	-0.000123		-0.000431	-0.000494
0.003462	0.003539		0.004083	0.003638		0.003775	0.003952		0.004166	0.003288
0.001682	0.001325		0.001402	0.001051		0.001122	0.001308		0.000675	0.001525
0.001622	0.000118		0.001355	0.001464		0.002073	0.001695		0.001346	0.001251
0.015777	0.018359		0.016264	0.01625		0.016058	0.013788		0.015201	0.011813
0.005875	0.005686		0.006023	0.004624		0.006115	0.004352		0.005804	0.004575
0.011625	0.009447		0.011872	0.01012		0.010231	0.006812		0.010125	0.008303
-0.000591	0.00032		0	-0.000461		0.000423	-0.00047		0.000812	-0.000182
0.00345	0.006009		0.003794	0.003898		0.003465	0.002591		0.003377	0.002671
-0.003216	-0.003173		-0.002746	-0.002512		-0.001159	-0.00062		-0.00049	-0.001451
-0.002208	-0.001059		-0.001881	-0.00094		-0.000372	0.000752		-0.000565	-0.000597
-0.001428	0.000347		-0.001561	-0.00071		0.000155	-0.000655		0.000254	-0.001007
0.000827	-0.001202		0.000343	-0.001062		-0.000649	4e-05		0.000114	0.000575
0.016061	0.01753		0.016813	0.016269		0.017587	0.013008		0.018208	0.014309
0.007805	0.008629		0.008909	0.009484		0.010008	0.007524		0.01003	0.008542
0.002055	0.001446		0.001458	0.001334		0.001072	0.000697		0.001235	0.00103
0.000318	0.001107		0.000474	0.000507		0.001022	0.000259		0.000318	-0.00027
0.001588	0.000775		0.000805	0.000452		0.000677	0.0004		0.000686	0.000583
-5.4e-05	0.00164		0.00104	0.001307		-0.000481	0.001063		0.000341	4.6e-05
-0.000569	0.0005		8e-05	-0.000382		-0.000645	0.00058		-0.000706	0.000853
-0.000263	-0.001485		0.000143	-0.000411		-0.001429	-0.000657		-0.000565	-0.000575
0.003379	0.003846		0.003716	0.00286		0.002241	0.001018		0.002864	0.001432
0.001918	0.004543		0.002956	0.003653		0.002866	0.003658		0.002561	0.003049
0.008341	0.009426		0.007145	0.008442		0.007067	0.004858		0.007889	0.005452
0.00136	8.7e-05		0.00141	0.002084		0.000493	0.00056		0.000725	0.00029
0.004275	0.003902		0.004807	0.004531		0.004159	0.00278		0.00481	0.003365
0.004168	0.005663		0.003829	0.002933		0.005757	0.003399		0.004805	0.002707
-0.002385	0.001458		-0.00354	0.000437		-0.000271	-0.002923		-0.00038	-0.002836
0.002106	0.002398		0.002458	0.003553		0.003486	0.002085		0.004007	0.002349
0.000478	0.001945		0.000286	0.000471		0.001787	-0.001996		0.002002	-0.001788
-0.006106	0.001312		-0.004955	-0.000988		-0.000789	-0.001119		0.000207	-0.002163
0.010398	0.009637		0.009854	0.009487		0.010144	0.004147		0.009169	0.006136
0.004373	0.006994		0.0018	0.005456		0.005907	0.003572		0.004291	0.001927
-0.000644	0.001571		-0.000102	0.00135		0.001697	0.000407		0.001716	0.000482
0.000227	-0.000536		-7.6e-05	-0.000429		-0.000368	-0.000364		-1e-06	0.000238
0.011369	0.009071		0.010945	0.008254		0.011823	0.007719		0.010011	0.006806
-0.002103	7.5e-05		-0.002002	-0.000553		-0.000462	-0.000728		-0.000605	-0.001418
-0.004023	-0.001629		-0.00361	-0.002439		-0.0018	-0.002427		-0.000369	-0.002563
0.004008	0.006969		0.004	0.005498		0.004983	0.001196		0.004311	0.002344
-0.003697	-0.002063		-0.003436	-0.003331		-0.000603	-0.004035		-5.4e-05	-0.003165
0.002022	0.000502		0.002424	0.001397		0.001758	0.001677		0.001504	0.002292
-0.000177	-0.000511		0.000435	0.001258		0.000809	0.000442		0.000342	0.000442
8e-06	0.001087		-0.000542	-0.000814		0.00068	0.000903		0.000771	0.000831
-0.001309	-0.000418		-6.5e-05	-0.000103		0.001893	0.001077		0.000742	0.00012
-0.002527	-0.003201		-0.002516	-0.001116		0.000862	0.001225		0.000291	0.001618
-0.0034	-0.000738		-0.003225	-0.002151		0.000749	0.00173		-8.8e-05	-0.000216
-0.001288	-0.000742		-0.00124	-0.000536		0.000774	-0.001858		-0.000136	-0.001298
0.0001	0.000528		0.001587	0.000519		0.001321	0.000726		0.001761	0.001235
-0.002794	0.000146		-0.001403	-0.001011		0.000326	-0.001397		0.000604	-0.000728
-0.001772	0.000509		-0.001438	-0.000796		-0.000207	-0.000363		-0.000617	-0.000429
-0.002768	-0.001367		-0.001391	-0.001078		0.000324	-0.000644		0.000698	-0.000736
-0.000769	0.000908		-0.001038	-0.000139		0.000194	-0.001084		0.000696	-0.000698
-0.000324	-0.000364		-0.000409	0.000354		0.000151	0.000368		0.000234	-0.000137
0.000246	0.001105		0.000126	0.000629		0.000854	-0.000618		0.000505	-0.00034
0.000129	0.000126		0.0001	0.000115		0.000149	6e-06		0.000115	7.6e-05
0	0		0	0		0	0		0	0
0.001567	0.001931		0.000778	0.001005		0.003115	-0.001945		0.001527	0.000647
-0.000477	0.000768		-0.000504	0.00052		0.000972	0.001632		-0.000721	0.000669
0.000933	-0.001657		-0.0007	-0.000864		-0.001157	-0.000913		-0.000466	-0.000396
0.0076	0.003741		0.003974	0.003432		0.007352	0.000185		0.004202	0.003549
0.001254	-0.000988		0.001335	0.000408		0.000181	0.000775		0.001119	0.001523
0.000513	0.001043		0.001263	0.000364		9.3e-05	0.001006		0.001706	0.001869
0.015792	0.023914		0.014917	0.018029		0.016326	0.009747		0.015589	0.012699
0.00719	0.004905		0.00584	0.005768		0.0039	0.001937		0.00553	0.003804
0.012933	0.010966		0.011432	0.009905		0.011075	0.004982		0.010157	0.006417
0.00339	-0.00312		-0.00011	-9e-05		0.001628	-0.00036		0.00082	-7.8e-05
0.003285	0.006818		0.003391	0.00553		0.003744	0.004168		0.00373	0.002587
-0.000131	0.003294		-0.002953	-0.001111		-0.000864	0.00477		-0.001108	0.000146
-0.002631	-0.002572		-0.00198	-0.001121		-0.001409	-0.000311		-0.000531	0.000413
-0.000766	0.000624		-0.001406	0.000334		-0.000315	-0.000834		-4e-06	-0.000617
0.001984	-0.003019		0.000809	-0.001131		0.002035	0.002256		-0.000205	0.000157
0.016516	0.015357		0.016201	0.016699		0.020527	0.014701		0.017983	0.013088
0.008647	0.012981		0.007779	0.009637		0.008437	0.010878		0.009423	0.00825
-0.000586	0.00097		0.001776	0.000725		-6e-05	-0.000558		0.000998	0.000684
-0.000661	-0.001924		1.8e-05	0.00025		0.001142	0.000286		0.000976	0.000608
0.001076	-0.003362		0.001512	0.000747		0.001519	0.002598		0.000777	0.000882
0.00328	-0.000854		0.000587	0.001466		-0.001274	0.002963		0.000107	0.001349
-0.002926	0.002217		-0.000398	0.00092		-0.001552	0.000598		-0.000267	0.000183
0.001189	-0.007416		-2.1e-05	-0.001467		-0.001475	-0.003888		-0.00132	-0.000765
0.005178	8e-05		0.003438	0.002831		0.004175	0.0017		0.002603	0.00119
0.0033	0.001489		0.001953	0.003726		0.003879	0.001818		0.002978	0.002901
0.006842	0.013125		0.008385	0.008731		0.007496	0.006143		0.007395	0.005272
0.000748	0.002892		0.000824	0.000554		0.001915	-0.001175		0.000927	0.000679
0.00453	0.007279		0.004959	0.003947		0.007371	0.004124		0.004662	0.003191
0.004056	0.002623		0.00405	0.006057		0.006668	0.001756		0.005718	0.002942
-0.007616	-0.002417		-0.003239	0.001151		0.005339	-0.002339		0.000624	-0.003405
0.00245	0.00548		0.002022	0.002809		0.004032	0.001485		0.003492	0.002205
-0.000619	-0.000984		-0.000124	0.000849		0.000982	-0.000837		0.001573	-0.001295
-0.009462	-0.004477		-0.005975	0.000627		0.002026	-0.001195		-0.00025	-0.000853
0.008986	0.008608		0.010398	0.009182		0.017769	0.007308		0.011163	0.005009
0.000128	0.006395		0.00339	0.006517		0.005608	0.003432		0.005847	0.003271
0.00101	-0.000146		-0.000164	0.000728		-0.004076	-0.002346		0.000549	-0.000158
-0.004107	0.004288		-0.000361	0.000202		-0.001172	0.002036		-0.000383	-0.000188
0.012815	0.008416		0.012224	0.00985		0.009335	0.009206		0.011683	0.008619
-0.003939	0.005513		-0.002324	-1.5e-05		-0.006281	-0.003407		-0.001279	-0.000888
-0.004335	0.002733		-0.003927	-0.00075		-0.000672	-0.002925		-0.001399	-0.002308
0.001405	0.005642		0.003999	0.006195		0.005245	0.004919		0.004976	0.001697
0.001428	-0.00183		-0.002705	-0.001128		0.003456	0.00145		5.3e-05	-0.003335
4.3e-05	0.001545		0.002039	0.000927		0.004139	0.002561		0.001945	0.001539
0.001453	0.001645		0.000159	7.7e-05		0.001145	0.002774		0.001095	0.000805
0.001841	0.000987		0.001095	0.001425		0.00213	0.001702		0.001353	0.000977
-0.000839	0.002043		-0.001103	0.000362		0.00077	0.001401		0.001631	0.001437
-0.006814	-0.002807		-0.003032	-0.003121		-0.002092	8.5e-05		0.000449	0.000868
-0.002693	-0.004577		-0.004298	-0.001166		-0.000319	-0.002813		0.001227	0.001581
-0.001555	-0.001539		-0.000766	-0.000737		-0.003008	0.00188		-4e-06	-0.001325
0.003171	0.000196		0.00046	0.000783		0.001771	4.6e-05		0.001441	0.000461
-0.003596	-0.001009		-0.002646	-0.000604		0.002099	-0.000666		0.000872	-0.001373
0.000652	-0.006648		-0.001218	-0.001022		0.000636	0.00074		-2e-05	-0.000279
-0.001264	-0.003908		-0.002847	-0.00129		0.002027	-0.002907		0.000718	-0.000662
-0.002292	0.000685		-0.001046	0.000979		0.003098	0.001992		0.000404	-9.1e-05
-0.0029	-0.001856		-0.000923	-0.000236		0.003856	0.001155		0.000889	8.5e-05
0.000861	0.003159		0.000744	0.001527		0.002062	-0.001831		0.001075	-0.000537
0.002237	-0.000959		-2.6e-05	-1e-05		-0.004337	-0.001423		-0.000415	-3.6e-05
-0.000118	-0.000223		0.00012	-2.4e-05		4.8e-05	-4.5e-05		2e-06	-0.000124
0	0		0	0		0	0		0	0
0.000207	0.002652		0.000773	0.001691		0.002695	0.007898		0.000807	0.001162
0.000374	0.004183		-2.8e-05	0.000535		-0.001484	0.001646		0.000464	-0.000561
0.000232	-0.001331		-0.000441	0.001079		0.000549	-0.001428		-0.000156	-0.001056
0.003368	0.002605		0.004205	0.003325		0.003697	0.004762		0.004633	0.002451
-0.00069	-0.003482		0.00128	-8.1e-05		0.001923	0.003325		0.000937	0.001717
-0.000311	0.0011		0.000872	0.000131		0.001463	0.003672		-0.000248	0.001758
0.008471	0.01106		0.013569	0.012303		0.012118	0.010153		0.012753	0.0088
0.00414	0.007113		0.00571	0.005172		0.003689	0.002649		0.004203	0.00366
0.008655	0.01157		0.008773	0.007074		0.008688	0.005794		0.008854	0.006724
-0.000687	0.000433		0.000558	0.000636		0.002488	0.002419		0.001169	0.001179
0.003124	0.001856		0.003651	0.003335		0.00532	0.000424		0.002837	0.002357
-0.004209	0.006126		-0.002819	-0.000141		-0.001086	-0.000346		0.000902	0.000565
-1.5e-05	-0.000274		-5.3e-05	-0.000248		-0.000671	-0.000691		-0.00049	-0.000987
-0.00186	4.6e-05		-0.000753	-2e-05		-0.000622	-8.8e-05		4.8e-05	-0.000459
-0.000525	0.001096		3.7e-05	-0.001004		0.000561	-0.00135		0.001033	0.000454
0.016798	0.013694		0.015363	0.013563		0.017579	0.01174		0.015666	0.012401
0.006837	0.012187		0.00802	0.00908		0.006833	0.009685		0.008368	0.008466
0.002374	-0.003197		0.00107	-0.000244		0.001588	0.001772		0.001912	0.000315
-0.001241	-0.003081		0.000285	0.000814		0.000462	0.002813		0.000826	0.001005
0.001606	0.004585		0.000874	0.000679		0.000588	0.00196		0.001532	0.0015
0.001916	0.002665		0.001075	0.000702		0.005128	0.001373		-0.000173	0.000404
0.00314	0.001865		-0.000971	-0.000775		0.003576	-0.002764		-0.000253	-0.000553
0.000394	0.004155		0.00075	0.000712		-0.000454	0.001774		-0.000257	-0.001548
0.001676	-0.000115		0.002856	0.001498		0.003167	0.001795		0.003068	0.001468
0.000599	0.001321		0.00418	0.004225		0.002557	0.00108		0.003586	0.002614
0.010141	0.00064		0.007914	0.01002		0.009701	0.006525		0.007854	0.005315
-0.002532	0.001145		0.000261	0.001634		0.002616	0.003306		0.001302	0.000168
0.009742	0.001019		0.007178	0.005011		0.004872	0.004571		0.005635	0.005665
0.003672	0.011631		0.00509	0.0045		0.004424	0.001274		0.006177	0.002442
-0.004486	0.002379		-0.002726	-0.000983		0.001364	-0.006891		0.001472	-0.002704
0.000924	0.002398		0.00091	0.002265		0.002953	0.003595		0.001785	0.001965
-0.003554	-0.003963		-0.000717	0.00091		0.000803	0.002039		-0.000107	-0.000576
-0.001913	0.0013		-0.003782	-0.000978		0.00074	0.000554		0.000566	-0.001673
0.011951	0.007659		0.010092	0.008057		0.010384	0.007374		0.010407	0.008137
0.00049	0.003956		0.003064	0.002934		0.005857	0.001418		0.003265	0.001777
0.001987	-0.002395		0.000478	7.3e-05		-0.001694	-0.000875		0.00048	0.001883
-0.000212	0.000609		-0.000822	0.000905		0.000389	-0.001514		-0.000189	0.000951
0.017389	0.015881		0.018242	0.013475		0.013364	0.013066		0.015052	0.010537
-0.002676	-0.006312		-0.001379	-0.000324		-0.00119	0.000785		-0.000521	0.000366
-0.003326	-0.00055		-0.002144	-0.000131		0.000665	8.7e-05		0.000237	-0.001162
0.006276	0.002184		0.004426	0.004643		0.004797	0.001162		0.004179	0.001471
-0.00187	0.003302		-0.000638	-0.001668		0.001087	-0.004264		-0.000186	-0.000775
0.003729	0.002108		0.003905	0.004108		0.00107	-0.000285		0.003639	0.001576
0.000545	0.001136		0.002756	0.001946		0.003046	0.000837		0.001842	-0.000174
0.006513	0.003187		0.002168	0.002152		0.005032	0.000591		0.002025	0.002436
-0.001265	0.00128		0.000817	0.000955		0.001646	0.00341		0.001289	0.000526
-0.00409	-0.005116		-0.001631	-0.001337		0.001346	-0.000375		0.000253	0.000106
-0.010779	0.000431		-0.005752	-0.004111		0.006053	0.00553		0.001222	-0.001003
0.00329	0.000133		-0.000401	-0.000257		-0.001759	-0.001893		-0.001514	-0.001076
0.000325	0.002919		-0.000251	0.000887		0.001871	-0.000616		0.001047	-0.00128
-0.000597	-0.004002		-0.001052	-0.000839		0.003186	-0.001782		0.00065	-0.001456
0.000157	-0.004251		0.000203	-0.002011		0.000483	-0.00087		0.000655	0.001107
-0.004818	0.001923		-0.000945	-0.000352		0.001624	0.001502		0.00045	-0.000427
-0.001502	0.001487		-0.000407	7.4e-05		-0.001336	0.003259		0.000253	0.000152
-0.002496	0.00246		-0.001115	-0.000341		0.002306	-0.002533		0.000289	-0.001036
0.003719	0.002465		0.00207	0.001689		0.001239	0.00122		0.00195	0.000811
-0.001704	0.001499		0.002069	0.00063		-0.000976	0.000929		-0.001803	0.001295
0.001167	0.005914		-0.000191	0.002297		-0.001172	-0.00147		-0.000952	-0.000778
-0.000413	0.000109		-6.7e-05	-4.3e-05		-0.000225	-0.00013		-8e-05	9.5e-05
0	0		0	0		0	0		0	0
0.00073	0.001596		0.001051	0.000959		0.000272	0.00061		0.000671	0.001624
1e-05	0.000151		-0.000139	0.000483		0.00067	-0.001075		0.000593	-0.000262
-0.000693	0.001577		-0.00051	0.000478		-2.4e-05	-0.000998		4e-06	-0.000693
0.003872	0.003373		0.003903	0.003367		0.004444	0.00248		0.003593	0.002753
0.001459	0.000485		0.000941	0.000793		0.00093	0.001574		0.001042	0.001793
0.001107	0.000129		0.001277	0.000488		-0.000527	0.001609		-0.000185	0.001713
0.014211	0.011397		0.013355	0.011531		0.012545	0.008707		0.011807	0.009132
0.005774	0.005052		0.005386	0.005657		0.004377	0.004081		0.004405	0.003646
0.008317	0.006252		0.008609	0.00679		0.008621	0.007359		0.008863	0.007252
0.00039	0.001082		0.000458	0.001197		0.000966	0.001267		0.001137	0.001209
0.003926	0.003151		0.003328	0.00301		0.002417	0.002562		0.002933	0.002337
-0.002898	-0.001309		-0.002813	-0.000676		0.001515	-0.000115		0.000572	-0.001146
0.000285	-1.5e-05		8.6e-05	-0.000137		-0.000321	-0.00112		-0.000575	-0.00046
-0.000619	-9.4e-05		-0.000827	0.000435		0.000201	-0.000471		0.000177	-0.00069
-0.000141	-0.001053		-0.000294	-0.000307		0.000961	0.000357		0.001234	0.000142
0.015101	0.013356		0.014651	0.013103		0.014892	0.01226		0.015591	0.011889
0.00809	0.008501		0.00838	0.008506		0.008563	0.008071		0.008492	0.008006
0.001166	-4.8e-05		0.0012	-0.000233		0.002389	0.000311		0.002268	0.000951
0.000586	0.001678		0.000182	0.000682		0.000795	0.000879		0.001	0.000965
0.000789	0.000914		0.001207	0.00136		0.001638	0.001298		0.001359	0.001546
0.000725	0.000555		0.001102	0.001312		-0.000686	0.000335		-5.1e-05	0.000425
-0.001128	-0.0013		-0.001168	-0.000966		-0.000478	-0.000411		-0.000263	-0.000403
0.000755	0.001233		0.000736	0.001973		-1.3e-05	-0.00158		-2.7e-05	-0.000403
0.002773	0.00189		0.002703	0.001893		0.002967	0.001404		0.002833	0.001377
0.004924	0.005044		0.004698	0.003557		0.003678	0.002997		0.003897	0.002855
0.007786	0.010836		0.00818	0.008994		0.007746	0.005023		0.007836	0.005999
0.000623	0.001589		0.000656	0.000831		0.001114	-4.8e-05		0.001769	0.000719
0.007244	0.005243		0.00726	0.005366		0.005487	0.006038		0.006125	0.006029
0.005418	0.003869		0.005173	0.005337		0.006348	0.002616		0.0061	0.002788
-0.001871	-0.001236		-0.003054	-0.000906		0.001076	-0.002044		0.000704	-0.001991
0.000748	0.001933		0.000913	0.001725		0.001321	0.001799		0.001484	0.001186
-0.000385	0.001726		-0.000964	0.001769		-0.00038	-0.000915		-0.000664	-0.000409
-0.003292	-0.00086		-0.00303	-0.000775		0.000348	-0.002028		0.000508	-0.001378
0.010057	0.008068		0.009935	0.007579		0.009472	0.00842		0.008989	0.00758
0.003969	0.002785		0.004149	0.002229		0.002744	0.001923		0.004018	0.002354
0.000453	0.000334		0.001605	0.000135		0.001471	0.002756		0.001238	0.001416
-0.000455	0.000534		0.000119	0.000139		1.1e-05	0.00112		0.000104	0.000418
0.019331	0.013967		0.018893	0.014628		0.016105	0.010551		0.015691	0.011279
-0.000925	-1.9e-05		-0.000893	-0.00055		0.000491	0.000867		0.0007	6e-05
-0.001584	-0.000259		-0.001982	-0.000326		0.000378	-0.000979		0.000319	-0.000247
0.004638	0.004897		0.004454	0.003872		0.004162	0.001184		0.003448	0.001532
-0.000754	-0.00227		-0.001104	-0.001855		-0.000844	-0.000618		-0.000117	-0.000941
0.004422	0.004638		0.004394	0.004301		0.003895	0.001701		0.003701	0.001156
0.003198	0.002012		0.003089	0.001502		0.00177	-0.000691		0.001643	0.000198
0.001649	0.002144		0.002545	0.002559		0.001617	0.002793		0.002904	0.00296
0.001252	0.000774		0.001061	0.000474		0.001305	8e-06		0.001416	0.000912
-0.000663	-0.000702		-0.000868	-0.000637		0.000422	0.000139		0.00058	0.000235
-0.005425	-0.004632		-0.00568	-0.003187		0.000838	-0.001541		0.001464	-0.000784
-0.000733	-0.000165		-0.00024	-0.000168		-0.001287	-0.001421		-0.000133	-0.001061
-0.000771	0.000711		-6.6e-05	0.000834		0.000857	-0.001522		0.001062	-0.000742
-0.00078	-0.000423		-0.001801	-0.000935		0.000154	-0.001467		0.00034	-0.001581
0.000154	-0.001183		-0.000144	-0.001485		0.000676	0.001401		0.000539	0.000869
-0.000462	-0.000214		-0.000852	0.00047		6.9e-05	-0.000352		0.0005	-0.00029
-6e-05	-0.000182		0.000103	6e-06		4.1e-05	-0.000505		9.6e-05	-0.000302
-0.000744	-0.000475		-0.000976	0.000163		-0.000448	-0.001166		-0.000291	-0.001568
0.002	0.001411		0.002097	0.001473		0.002116	0.001012		0.001701	0.000919
0.002579	0.000706		0.001769	0.000964		-0.001619	0.001496		-0.000828	0.000721
-0.00018	0.002124		-4.2e-05	0.001856		-0.000933	-0.000602		-0.000764	-0.000411
0.000946	0.000158		0.00039	0.000277		0.000197	0.000663		-9.2e-05	0.001087
-1e-06	5e-06		0	-2.7e-05		3e-06	-1.3e-05		-6e-06	0
0	0		0	0		0	0		0	0
0.002251	-0.001333		0.001053	0.001047		0.00105	0.001926		0.000503	0.001015
-0.00087	0.000105		-0.000276	0.000412		0.001145	0.001198		0.000268	-0.000367
-0.000434	-0.0016		-0.00012	0.000367		-0.000107	0.000342		-0.000141	-0.000529
0.004219	0.003609		0.004412	0.003439		0.001232	0.002812		0.003994	0.002433
9.6e-05	0.003057		0.000767	0.001548		0.001264	0.001826		0.000948	0.001415
0.002321	0.001174		0.000966	0.000336		0.000358	0.001307		-2.9e-05	0.001226
0.012891	0.012422		0.013489	0.011719		0.009855	0.009987		0.011707	0.008693
0.004822	0.006839		0.005509	0.005286		0.00478	0.002968		0.004359	0.003618
0.009532	0.006689		0.008356	0.007202		0.009531	0.007644		0.008676	0.00763
0.001068	0.001751		0.000506	0.001063		0.00109	0.000576		0.000878	0.000777
0.001816	0.002898		0.003156	0.003274		0.003596	0.00249		0.003141	0.002709
-0.00202	-0.001233		-0.002287	-0.000752		-0.00151	-0.004391		-0.000175	-0.001042
-0.000298	-0.000599		0.000279	-0.000488		-0.001175	0.001367		-0.000236	0.000309
-0.001033	0.001913		-0.000603	0.000504		0.00036	-0.001499		0.000407	-0.001075
-0.000624	0.001193		-0.000748	-0.000281		0.002223	7.7e-05		0.000992	0.000449
0.012704	0.012277		0.014561	0.012299		0.017195	0.010781		0.015504	0.01103
0.009726	0.007312		0.008705	0.008932		0.008909	0.007252		0.008685	0.007263
0.000932	0.000271		0.001142	0.000255		0.002171	0.002349		0.001969	0.00094
-0.000235	-0.000702		0.000418	0.000696		0.001746	0.000551		0.000724	0.001005
0.002193	0.001473		0.000785	0.000963		0.00087	0.001986		0.001104	0.001223
0.001856	0.002874		0.000564	0.001462		-0.000154	0.000309		0.000433	0.000678
-0.002666	-0.000983		-0.001586	-0.000527		-0.001003	0.000363		-0.000239	-0.000107
0.00076	0.003233		0.000102	0.001761		0.000126	0.00192		-0.000321	-0.00031
0.00291	0.002611		0.002629	0.002476		0.002362	0.001179		0.002542	0.001244
0.005403	0.00027		0.003949	0.00288		0.005102	0.003196		0.003165	0.002711
0.008456	0.00703		0.008535	0.009082		0.007426	0.008375		0.007997	0.004954
0.001733	-0.001143		0.00054	0.001512		0.003292	0.0019		0.001519	0.000404
0.00648	0.007013		0.007018	0.005547		0.008471	0.006484		0.006369	0.005853
0.005074	0.00717		0.005088	0.004712		0.005972	0.003814		0.005751	0.003015
-0.005611	-0.001157		-0.003244	-0.000642		-0.000476	-0.000142		-5.5e-05	-0.00173
0.001331	0.001156		0.000388	0.001698		0.001434	-0.001224		0.00088	0.000123
-0.00161	0.003806		-0.001147	0.002356		-0.00167	0.000318		-0.000304	4.5e-05
-0.00269	-0.00117		-0.002958	-0.002115		0.000843	-0.000461		0.000345	-0.001277
0.008949	0.006254		0.009641	0.007308		0.007218	0.00541		0.008966	0.007572
0.005911	0.000145		0.004572	0.004486		0.00675	0.003754		0.004472	0.003758
0.004504	0.000658		0.001518	0.001184		0.001671	-0.001348		0.001528	0.001302
0.001873	-0.001109		-0.000286	0.000387		0.000239	-0.000626		-0.000281	0.000668
0.018476	0.016131		0.019376	0.015968		0.015433	0.01256		0.01692	0.011973
-0.000196	-9.9e-05		-0.000701	-0.00012		0.001966	-0.00227		0.000377	-0.00107
-0.002591	-0.000223		-0.002177	-0.00048		0.000155	0.001289		0.000187	-0.00027
0.003312	0.001605		0.004104	0.003787		0.001505	0.002722		0.003799	0.001893
-0.001844	-0.002487		-0.001436	-0.001642		0.001433	-0.000585		0.000468	-2e-05
0.004524	0.004076		0.004163	0.00387		0.004054	0.000224		0.003487	0.002247
0.003635	0.000253		0.003729	0.002341		0.000816	0.002297		0.002041	0.000324
0.003643	0.003478		0.002896	0.002976		0.005699	0.004239		0.003434	0.0037
0.001467	-0.000563		0.001428	0.000858		0.001675	0.002458		0.001463	0.001874
-0.000318	0.001023		-4.5e-05	0.000468		0.000727	0.00072		0.001364	0.001236
-0.004637	-0.000564		-0.004562	-0.004146		0.001568	-0.000996		0.001827	-0.003136
-4.8e-05	-0.000253		0.000223	0.000351		0.003598	0.000211		0.000575	-0.000247
0.001694	0.000591		0.000433	0.001057		0.001406	0.001283		0.000813	-0.000507
-0.00465	-0.001141		-0.00127	-0.000592		-4.6e-05	-0.001731		3.7e-05	-0.001263
-0.000975	-0.001384		-0.00093	-0.001197		0.000217	6.8e-05		0.000316	0.001343
-0.000418	0.001893		-0.000528	0.000689		0.001365	-0.000701		0.000527	-0.000591
0.001013	-1.8e-05		-0.000296	0.000201		0.000718	-0.001017		0.00036	-0.000727
-0.001067	0.001137		-0.000831	-0.00033		-0.000748	-0.002287		-0.00048	-0.00083
0.001752	0.001317		0.001779	0.00098		0.000693	0.000584		0.001639	0.001129
0.000712	0.001459		0.001764	0.001025		0.001431	-0.001378		-0.000719	2.3e-05
-9.6e-05	-0.00011		0.000189	0.002518		-4.1e-05	0.000485		-0.000392	-0.000756
-0.00053	0.000661		0.000856	0.000492		-0.000788	0.002671		-0.000306	0.000553
6e-06	0.000905		-1.4e-05	0.000597		0.000278	-0.001447		0.000561	0.000252
1.4e-05	-8.2e-05		-2e-06	0		2.3e-05	5.8e-05		6.2e-05	3.8e-05
0	0		0	0		0	0		0	0
0.000895	0.001446		0.001515	0.000317		0.000553	0.001019		0.000733	0.001361
-0.000292	0.000794		-3.2e-05	-0.000389		-0.000562	-0.000232		-0.000233	-4.7e-05
0.000735	-0.000165		4.2e-05	-0.000469		-0.000221	-0.00031		0.000101	0.000201
0.005213	0.003441		0.00414	0.00351		0.004704	0.002346		0.004206	0.002533
0.000227	0.002112		0.000323	0.001542		0.00084	0.001172		0.000904	0.001583
0.000155	0.00017		0.000577	0.000415		0.000379	0.000746		0.000576	0.00053
0.012958	0.011941		0.012686	0.011376		0.011639	0.008219		0.01111	0.008955
0.005668	0.004961		0.005291	0.004778		0.004345	0.003373		0.004199	0.003427
0.007947	0.008952		0.008707	0.008459		0.008543	0.008007		0.008588	0.007734
0.000484	0.000915		0.000479	0.000964		0.000714	0.000336		0.00069	0.000399
0.002947	0.003588		0.003209	0.003944		0.003922	0.002926		0.003798	0.002757
-0.001652	-4.5e-05		-0.001746	-0.000324		-0.001528	-0.000416		-0.000761	-0.001849
0.00056	-0.001095		-0.000306	-0.000388		0.000324	0.001551		7e-06	0.000123
-0.000392	0.00082		-0.000671	0.000119		0.000625	-0.001523		8.9e-05	-0.000761
-0.001563	-3.3e-05		-0.000363	0.00011		0.000489	0.000726		0.000454	0.000956
0.014864	0.011178		0.014008	0.012495		0.015597	0.009752		0.015383	0.01049
0.009057	0.010159		0.008914	0.009614		0.00883	0.00634		0.008576	0.006986
0.001264	0.000658		0.000888	0.000717		0.001391	0.00104		0.001358	0.000968
0.000472	0.00017		0.000385	-0.000251		0.000122	0.001425		0.000177	0.00017
0.000156	0.000805		0.001233	0.000341		0.000611	0.000876		0.000706	0.000735
-0.000285	0.001975		0.001179	0.001243		0.00197	0.001083		0.001235	0.000304
-0.00163	0.000694		-0.001089	-0.000169		0.000517	2.1e-05		-4.3e-05	-0.000135
-0.000987	0.001771		-0.000523	0.001526		-0.000786	0.000119		-0.000115	0.000245
0.002382	0.003229		0.002586	0.003146		0.0022	0.001103		0.002176	0.001044
0.002201	0.001474		0.003033	0.002567		0.001724	0.002318		0.002805	0.002433
0.009476	0.007938		0.007471	0.006602		0.008628	0.003663		0.007898	0.005071
-9.8e-05	0.002775		0.001135	0.001028		0.001217	0.000296		0.001449	0.000514
0.007044	0.005199		0.006719	0.00577		0.00653	0.005503		0.006968	0.005973
0.004691	0.00461		0.005025	0.005524		0.005058	0.00313		0.005557	0.003273
-0.003663	0.000296		-0.003563	-0.000347		-0.001137	-0.002007		0.000155	-0.001594
-0.000465	0.001613		0.000733	0.001838		0.00024	-0.00111		0.001423	-0.00035
-0.001842	0.002426		-0.001174	0.002242		0.000372	0.001054		7.5e-05	-0.00044
-0.002706	-0.004008		-0.002461	-0.001078		0.00014	-0.000829		-0.000438	-0.001568
0.009468	0.006939		0.00925	0.008223		0.009127	0.007521		0.008425	0.007255
0.004716	0.008453		0.003689	0.005453		0.005512	0.00581		0.00535	0.003135
0.001454	0.002478		0.001141	0.002412		0.001568	0.000708		0.002056	0.000817
-0.000999	0.000834		0.000519	0.000804		-0.000843	0.000712		-8.2e-05	0.000552
0.020303	0.019038		0.018156	0.017189		0.018648	0.013529		0.017161	0.012834
-0.000645	-8.7e-05		-0.001421	-0.000131		-0.000214	-0.002602		0.000336	-0.001673
-0.002657	-0.001067		-0.002711	-0.000583		5.4e-05	3.3e-05		0.000261	-1.6e-05
0.003919	0.003581		0.003811	0.004153		0.004531	0.002672		0.003703	0.002633
-0.002115	-0.00055		-0.001669	-0.001043		0.001787	0.000872		0.000736	0.000175
0.003731	0.002867		0.003211	0.00243		0.002924	0.003772		0.002685	0.00219
0.004399	0.003662		0.00347	0.002233		0.002868	0.000602		0.002414	0.00144
0.004074	0.003739		0.004119	0.003989		0.004579	0.004502		0.0048	0.004627
0.001678	0.001585		0.002055	0.002153		0.001535	0.003737		0.002015	0.002099
0.000807	0.001631		0.000596	0.001103		0.002731	0.0027		0.001626	0.001033
-0.00346	-0.005163		-0.004182	-0.002925		0.003196	-0.005846		0.002691	-0.001784
0.001531	0.001256		0.001154	0.002145		0.001455	0.000911		0.002795	0.001278
0.001335	0.001715		0.001953	0.002089		0.000495	-0.000136		0.00177	0.001578
-0.000206	-0.000472		-0.001065	-0.000965		-2.4e-05	-0.000782		0.000219	-0.000905
-0.002213	-0.001187		-0.00188	-0.001092		-0.000138	0.001793		4.3e-05	0.000322
-0.000609	0.001224		-0.000215	0.001277		0.000623	-0.000834		0.000394	-0.001123
-0.001195	0.000728		-0.000527	-0.000471		0.000587	-0.000848		0.000563	-0.000792
-0.000809	-0.000798		-0.000915	-0.000655		-0.000379	0.000182		-9.8e-05	0.000274
0.001504	0.000314		0.001221	0.001345		0.001471	0.001474		0.00137	0.001155
0.001295	0.001227		0.001754	0.001054		-0.000609	-0.001017		-0.000102	-0.000762
0.000773	0.004132		0.00049	0.002139		9.3e-05	-0.001507		-0.000113	-9.5e-05
0.001477	0.000853		0.000773	0.001279		-0.000616	-0.000431		-0.00064	5.1e-05
3.7e-05	0.001127		0.001278	0.00129		0.001249	0.001265		0.001585	0.000919
-0.000253	-0.000545		0.000125	0.000351		-4.9e-05	0.00044		0.000371	-0.000218
9.7e-05	5.6e-05		5.2e-05	4.5e-05		5e-05	-8.1e-05		1.6e-05	-2.8e-05
0	0		0	0		0	0		0	0
0.001669	7.7e-05		0.00123	0.000543		0.0008	0.001389		0.000683	0.001284
0.000319	-0.001163		-3.2e-05	-0.000286		-0.000353	-0.000267		-0.000326	-0.000129
-0.000183	-0.000339		0.000119	-0.000448		0.00036	0.000424		0.000197	9.5e-05
0.003542	0.003583		0.003939	0.003486		0.004611	0.002597		0.004465	0.002426
0.000426	0.000949		0.000556	0.001452		0.000809	0.00176		0.000636	0.001514
0.000383	0.000431		0.00048	0.00049		0.00079	0.000245		0.000662	0.000414
0.012667	0.010891		0.012599	0.011375		0.011295	0.009196		0.011113	0.008618
0.00524	0.004239		0.005478	0.00436		0.004107	0.003573		0.004141	0.003347
0.0091	0.008717		0.008772	0.008671		0.008545	0.007745		0.008481	0.007803
0.000361	0.000798		0.000316	0.000785		0.00062	0.000406		0.000632	0.000443
0.003697	0.00438		0.003296	0.003756		0.00381	0.002822		0.003649	0.002551
-0.001701	-0.000187		-0.002023	-0.000487		-0.000153	-0.002001		-0.00056	-0.001421
-0.000779	4.6e-05		-0.000551	-0.000142		0.000164	-0.000953		0.000221	8.3e-05
-0.000711	-0.000705		-0.000612	-0.000246		-0.000289	-0.000148		-5.4e-05	-0.00037
0.00034	-4.4e-05		-0.000302	-6.6e-05		2.9e-05	0.001277		0.000162	0.001191
0.013881	0.013287		0.014743	0.012753		0.014908	0.010798		0.015069	0.010331
0.008711	0.009819		0.008724	0.0097		0.00847	0.007366		0.008727	0.007057
0.00067	0.000882		0.000644	0.001076		0.00124	0.000614		0.001455	0.000572
0.000653	-0.000295		0.000437	2.1e-05		-0.000143	-0.000645		-0.000144	1.5e-05
0.001593	-0.000171		0.001032	0.000347		0.000768	0.000441		0.000655	0.000839
0.001774	0.000498		0.001199	0.001163		0.00117	-0.00013		0.001448	0.000484
-0.00037	-0.00038		-0.000789	-0.000136		-0.000101	-0.000367		0.000183	2e-06
-0.000565	0.00117		-0.000528	0.001395		0.00024	-0.000111		-0.000295	-0.000132
0.002664	0.003227		0.002615	0.002999		0.00211	0.000992		0.002169	0.001325
0.002999	0.003626		0.002878	0.002979		0.00288	0.002384		0.002386	0.002677
0.006172	0.005884		0.007585	0.006478		0.007707	0.005182		0.007745	0.004793
0.001685	0.000702		0.00107	0.001553		0.001169	0.00027		0.00118	0.000216
0.006568	0.00579		0.006675	0.006147		0.0069	0.006135		0.006521	0.005757
0.005195	0.005681		0.004693	0.00507		0.005788	0.003302		0.005739	0.002903
-0.003012	-0.000418		-0.003262	7e-06		0.001099	-0.001739		-8e-06	-0.001724
0.00125	0.002088		0.000618	0.001737		0.002097	0.000293		0.001425	0.000108
-0.000677	0.001777		-0.001101	0.001623		0.000345	-0.001516		0.000339	-0.000408
-0.00228	0.000534		-0.002508	-0.000811		-0.001062	-0.002228		-0.000731	-0.001816
0.009222	0.009372		0.00922	0.008384		0.008304	0.007545		0.008884	0.007389
0.002541	0.00518		0.003388	0.006754		0.004898	0.001509		0.005039	0.003093
0.000123	0.002798		0.000828	0.002427		0.002428	0.001384		0.001955	0.000953
0.001006	0.001268		0.00022	0.000924		0.000301	0.000758		-0.0001	0.000757
0.017207	0.01661		0.01864	0.017117		0.016914	0.012672		0.01751	0.012989
-0.002084	-0.000103		-0.001715	-0.000196		0.00048	-0.000901		0.000154	-0.001797
-0.002732	-0.000223		-0.002516	-0.000321		0.000436	-0.000299		0.000189	-0.000221
0.003938	0.005241		0.003988	0.004353		0.003924	0.002623		0.004128	0.002447
-0.001343	-0.000724		-0.00173	-0.00076		8.4e-05	-5.2e-05		0.000587	0.000127
0.00255	0.001881		0.002885	0.002258		0.002261	0.001737		0.002432	0.002277
0.002966	0.002003		0.003514	0.002841		0.002598	0.001695		0.003014	0.001339
0.004272	0.004247		0.00448	0.003821		0.004708	0.004801		0.004656	0.004474
0.002416	0.003109		0.001983	0.002816		0.002361	0.001106		0.002027	0.001848
0.000717	0.000845		0.000856	0.001221		0.00121	0.000195		0.001544	0.001004
-0.00443	-0.002282		-0.003637	-0.003515		0.002701	0.000247		0.00247	-0.001084
0.001263	0.003239		0.00151	0.002318		0.003362	0.001732		0.00278	0.001538
0.00237	0.002733		0.002024	0.002447		0.002582	0.002613		0.001913	0.001683
-0.000628	-0.001182		-0.000354	-0.001032		0.000427	-0.000769		0.000309	-0.000494
-0.001891	-0.000972		-0.002061	-0.001153		9.6e-05	-0.00038		2.7e-05	0.00036
0.000143	0.001244		-9e-06	0.001129		0.000102	-0.001253		0.000416	-0.000933
-0.000478	-0.001167		-0.000716	-0.001062		0.000583	-0.000621		0.000597	-0.000582
-0.000899	-0.000972		-0.000692	-0.000837		0.000251	0.000987		5.2e-05	0.00046
0.000921	0.001901		0.001064	0.001298		0.00147	0.001103		0.001449	0.00094
0.002275	0.00085		0.00183	0.000914		-0.00022	-0.000491		-0.000346	-0.000751
0.000461	0.001562		0.000852	0.002376		-0.000294	0.000473		3.4e-05	0.000146
0.000755	0.00168		0.001082	0.001421		-0.000603	-0.000289		-0.00061	-0.000373
0.002256	0.001446		0.001473	0.001325		0.002098	0.001288		0.001557	0.001317
0.000297	0.000902		-5.8e-05	0.000468		0.000615	-0.000661		0.000265	-0.000457
0.000746	0.000823		0.000422	0.000498		0.001134	0.000247		0.000715	0.000155
4e-06	4.1e-05		-1e-06	4.3e-05		7e-06	6.5e-05		-1e-05	4.7e-05
0	0		0	0		0	0		0	0
-0.000293	0.000287		0.001349	0.000524		0.000682	0.001504		0.000908	0.001232
-0.001266	0.001327		0.000108	-0.000495		0.00057	0.000864		-0.000503	-0.00017
4.1e-05	-0.001502		-0.000298	-0.000357		0.000594	-0.000511		0.000294	7e-06
0.002306	0.003268		0.003593	0.003415		0.002846	0.00174		0.004519	0.002924
0.002523	0.002155		0.000615	0.000822		-0.001073	0.001023		0.000868	0.000995
0.002062	0.001948		0.00087	0.000985		0.000833	-0.000202		0.000584	0.000445
0.011018	0.012437		0.012975	0.01093		0.00857	0.006589		0.011071	0.008924
0.006316	0.003245		0.004856	0.004266		0.003644	0.002017		0.004186	0.003835
0.009592	0.007252		0.009474	0.008152		0.007784	0.007326		0.008275	0.006859
-0.000392	0.000222		0.000271	0.00098		0.00048	0.001035		0.000575	0.000334
0.002026	0.000657		0.003246	0.003471		0.001732	0.000193		0.003378	0.002878
-0.004824	-0.003592		-0.002454	-0.001241		0.000369	-0.001123		7e-05	-0.001966
-0.002685	0.00192		-0.000774	3e-06		0.000426	0.001459		0.000126	-0.000313
-0.000641	-0.000953		-0.000821	-0.000788		-0.000841	0.002221		-9.6e-05	-0.000455
-0.000144	-0.00029		0.000481	-0.000359		-9.3e-05	0.002345		0.000214	0.000855
0.019842	0.014856		0.014227	0.012595		0.014231	0.009316		0.014523	0.010718
0.007636	0.007578		0.008171	0.008778		0.009931	0.007629		0.008153	0.007147
-0.001611	0.003596		0.000689	0.001352		0.003054	-0.001184		0.001278	0.000897
-0.000835	0.001353		0.000369	-9e-06		-0.001016	-0.000521		-0.000158	-0.000504
0.000635	0.001973		0.001109	0.00025		0.000221	0.003125		0.000584	0.000609
0.002586	0.00255		0.001572	0.001013		0.001312	0.002115		0.00105	0.000865
-0.000567	-0.001337		-0.000445	-0.000309		0.000661	0.001943		-4.2e-05	8.3e-05
0.001245	0.001516		-0.000373	0.001729		-0.001878	-0.001023		-0.000353	-0.000621
0.003245	0.00124		0.002887	0.002002		0.002368	0.004036		0.00186	0.001323
0.004394	0.003787		0.002814	0.004107		0.001795	0.00581		0.002902	0.002029
0.009786	0.005234		0.007303	0.007088		0.005165	0.006217		0.007113	0.005704
0.001355	0.002714		0.001212	0.001765		0.001194	-0.000402		0.001324	-5.5e-05
0.006075	0.011191		0.006109	0.006958		0.004158	0.004363		0.006347	0.004962
0.001784	0.002875		0.004854	0.004345		0.00798	-0.000619		0.005881	0.00325
-0.003796	0.001568		-0.003072	-0.000309		-0.002868	-0.001		1e-05	-0.001576
0.000521	-4e-05		0.000966	0.00115		0.001501	0.002714		0.001486	0.000773
-0.001194	-0.001791		-0.001487	0.000831		2.7e-05	0.00106		0.000347	-0.001242
-0.003377	0.001364		-0.002932	0.000125		-0.001989	-0.002527		-0.000984	-0.001763
0.008479	0.007214		0.009081	0.009377		0.011699	0.006		0.008538	0.007045
0.003883	0.010869		0.003755	0.005868		0.004432	0.003619		0.005288	0.00317
0.003197	-6.5e-05		0.000831	0.001974		0.000485	-0.000748		0.002022	0.000825
-0.000461	-0.000634		0.001032	0.001199		5.6e-05	0.000892		0.000655	0.000881
0.021776	0.013869		0.018667	0.017025		0.017185	0.013137		0.018011	0.013021
-0.002896	-0.000575		-0.00209	0.000218		-0.000499	-0.004297		7.1e-05	-0.00148
-0.000883	0.001576		-0.001755	0.000189		-0.00075	-0.000966		0.000236	-0.001029
0.004591	0.00148		0.004016	0.004615		0.003929	0.000606		0.003743	0.002609
-0.002892	-0.00138		-0.001972	-0.00128		-0.000337	-0.001242		-1.4e-05	-0.000739
0.002239	0.002504		0.00242	0.002731		0.001808	0.000767		0.002113	0.001596
0.003822	0.005075		0.002888	0.001668		0.006075	0.001529		0.002301	0.001841
0.007379	0.001811		0.004552	0.004232		0.005039	0.002567		0.004747	0.003868
0.000297	0.005122		0.001572	0.002811		0.001459	0.000104		0.002456	0.001266
0.001806	0.002254		0.001436	0.00205		-0.000682	7.8e-05		0.002439	0.001336
0.000338	-0.005783		-0.002778	-0.001168		-0.001622	0.005893		0.002276	0.000183
0.003006	0.000354		0.002221	0.002829		0.00377	0.002301		0.003742	0.002386
0.002095	0.002926		0.00261	0.00258		0.002529	0.002001		0.003084	0.002673
0.000463	-0.002191		-0.000613	-0.001034		0.000467	0.001725		0.000425	-0.000152
-0.002341	-0.002179		-0.001471	-0.000548		0.000125	0.000169		0.000202	-0.000474
0.001277	0.000214		-0.000244	0.000908		0.001435	0.000794		0.000523	-0.000545
0.000206	-0.005414		-0.001343	-0.00204		0.001494	0.001169		0.000628	-0.000756
0.001411	0.000393		-0.000286	-9.4e-05		0.000833	-0.001092		0.000287	0.000116
0.000612	0.001037		0.000672	0.001206		0.001425	-0.001626		0.001148	0.000865
0.000599	8.5e-05		0.001657	0.001214		-0.000609	-0.001606		-0.000236	1e-06
0.003254	0.001311		0.001325	0.000722		0.001603	0.002952		0.00028	0.000262
0.001925	0.001704		0.000941	0.000528		-0.000583	-0.000451		-2e-06	-0.000182
0.00125	0.000842		0.001652	0.000946		-0.000999	0.001302		0.00147	0.000867
-0.001492	0.001373		0.00075	0.001619		-0.000665	-0.002092		0.000466	-0.000381
-0.000178	0.00037		0.000728	0.000525		0.000771	0.000815		0.000804	0.00038
0.001629	0.001185		0.000222	0.000164		-0.000985	0.000846		0.000216	0.000639
-0.000104	0.000222		-3.2e-05	0.0001		4.6e-05	5e-05		1.1e-05	2.6e-05
0	0		0	0		0	0		0	0
0.001302	0.001074		0.000925	0.00054		0.001103	0.001013		0.001091	0.001232
9.6e-05	-5.7e-05		0.000325	0.000235		-0.000887	-0.000234		-0.000771	0.000574
-0.000462	-0.000252		-0.000689	-0.000373		0.000112	-0.000359		7.3e-05	-0.000471
0.003945	0.003277		0.004281	0.003219		0.004805	0.003571		0.004327	0.002985
0.000432	0.000422		0.000926	0.000966		0.001302	0.000127		0.00074	0.000302
0.001177	0.001404		0.001193	0.001112		0.000242	0.000814		0.000961	0.000949
0.013764	0.010805		0.0131	0.011063		0.011341	0.00915		0.011873	0.008812
0.004173	0.00448		0.004643	0.004589		0.00447	0.004535		0.004262	0.003897
0.009948	0.007856		0.00975	0.00865		0.008019	0.005814		0.008153	0.006111
0.000319	0.001339		0.000209	0.000626		0.000571	8.1e-05		0.00052	0.000371
0.002992	0.003002		0.002567	0.003137		0.003211	0.003449		0.003224	0.002399
-0.002749	-0.001955		-0.002865	-0.002458		0.000407	-0.002033		4.1e-05	-0.001358
-0.000386	-0.000385		-0.000336	-0.000335		7.3e-05	6.5e-05		-0.000141	0.000383
-0.000974	-0.000838		-0.001111	-0.001079		0.00026	-0.001285		-8e-05	-0.000387
0.000822	-0.000736		0.000286	-0.000912		0.000495	0.000137		0.000387	0.000283
0.013597	0.011445		0.014111	0.011917		0.014167	0.010954		0.013778	0.011146
0.007683	0.007861		0.007571	0.007734		0.007507	0.006906		0.007679	0.006656
0.001116	0.001571		0.000885	0.001508		0.001013	0.001639		0.00152	0.001135
0.000287	2.1e-05		2.9e-05	0.000184		5.4e-05	-0.000308		6.4e-05	-0.000176
0.000662	0.000407		0.000797	0.000425		0.000415	0.000294		0.000375	0.000432
0.001144	0.001399		0.001294	0.001466		0.000968	0.001722		0.001151	0.001526
-0.000498	-5.6e-05		-0.000516	-0.000198		-0.000111	0.000226		0.000224	0.000634
-0.000453	0.002449		-0.000463	0.001733		-0.000786	-0.001066		-0.000643	-0.000827
0.003115	0.000881		0.002797	0.001245		0.001479	0.001178		0.001772	0.001593
0.002352	0.004714		0.003684	0.00431		0.003174	0.000884		0.002985	0.001744
0.008092	0.008939		0.008242	0.007885		0.006817	0.006251		0.006391	0.006028
0.000668	0.002752		0.00077	0.003301		0.001504	-0.00033		0.001542	3.8e-05
0.005637	0.007444		0.006101	0.007534		0.006087	0.003784		0.005439	0.004555
0.005014	0.003114		0.004016	0.003835		0.005672	0.003958		0.005416	0.002928
-0.002943	-0.00052		-0.002415	-0.000129		-0.000666	-0.001509		-0.000967	-0.001487
0.000728	0.000373		0.000801	0.00076		0.00078	0.00098		0.000977	0.00083
-0.00253	0.000268		-0.001731	-8e-06		0.000365	-0.00141		0.000754	-0.0006
-0.003633	-0.000598		-0.003083	-0.000729		-0.000805	-0.001108		-0.000547	-0.001301
0.009027	0.009766		0.009642	0.009372		0.008253	0.006681		0.009058	0.006557
0.005062	0.005671		0.004431	0.006709		0.005949	0.004901		0.005711	0.00532
0.001178	0.001402		0.001733	0.001325		0.001859	0.000498		0.001723	-0.000143
0.001293	0.001459		0.000751	0.00069		0.00111	0.001004		0.000832	0.000644
0.019826	0.018085		0.020844	0.017234		0.019399	0.013395		0.019013	0.013568
-0.001939	0.000767		-0.002287	4.2e-05		-0.000274	-0.001568		-7.5e-05	-0.001362
-0.000757	0.000489		-0.001155	0.000352		0.000212	-0.001778		4.1e-05	-0.001426
0.004032	0.004726		0.004152	0.004522		0.003578	0.003085		0.003693	0.002866
-0.002458	-0.001898		-0.002402	-0.001099		5.4e-05	-0.001295		0.000446	-0.001125
0.002323	0.003902		0.002091	0.003424		0.002069	0.001631		0.002677	0.001896
0.002666	0.000712		0.00292	0.003103		0.001284	0.002119		0.002427	0.002219
[truncated: 6,968 more rows]

## Sheet: f
211223_CES03_CtxBzCN_F_000mM_Rep1_analysis	220115_CES03_CtxBzCN_F_000mM_Rep2_analysis		211223_CES03_CtxBzCN_F_000mM_Rep1_analysis_SM	220115_CES03_CtxBzCN_F_000mM_Rep2_analysis_SM		211223_CES04_CtxBzCN_F_010mM_Rep1_analysis	220115_CES04_CtxBzCN_F_010mM_Rep2_analysis		211223_CES04_CtxBzCN_F_010mM_Rep1_analysis_SM	220115_CES04_CtxBzCN_F_010mM_Rep2_analysis_SM
-0.001492	-0.000265		-0.000311	-0.00013		-0.000161	0.002025		0.000158	0.000706
-0.000666	0.001897		-9.8e-05	0.000638		-0.00108	0.000845		-0.000274	0.000299
-0.000827	-0.000866		-0.000139	-0.00026		-0.000555	0.002568		-5.4e-05	0.000919
-0.000822	0.000656		-0.000141	0.000208		-0.000714	-0.000407		-9.5e-05	-0.000121
0.000575	-0.000338		0.000349	-0.000114		-0.00014	-2.5e-05		5.9e-05	-2.4e-05
0.003131	-0.001441		0.001649	-0.000583		-0.000335	6.5e-05		0.000299	8.1e-05
-0.00126	0.002788		-3.4e-05	0.000873		0.002264	-0.00056		0.001199	-0.000183
0.000557	0.001477		0.000995	0.000359		0.003182	-0.001899		0.001724	-0.000558
0.002377	0.001317		0.001302	0.000542		0.003546	-0.000898		0.001704	-0.000253
0.000663	0.003774		0.001157	0.001702		-0.002374	-0.00228		-1.4e-05	-0.001327
-0.002403	-0.000975		-0.000207	-7e-05		-0.002567	-0.000394		-0.000907	-0.000519
0.00058	-0.001667		0.001172	0.00012		-0.001285	-0.003192		-0.000436	-0.000686
0.002751	-0.00097		0.000183	-0.000524		-0.000165	-0.00187		0.000112	-0.000296
0.000502	0.001402		0.00175	0.002187		0.001204	0.000223		3e-05	-0.000127
-0.001661	-0.001427		-0.00061	0.000421		0.001586	0.001912		0.002719	-0.000224
0.00046	0.000702		0.001125	0.00216		0.00357	0.001723		0.002876	0.00212
0.001671	0.004508		0.000608	8e-06		-0.000563	0.000501		-3.8e-05	-0.001243
0.00081	0.001735		-0.000341	0.002231		0.001204	0.000439		0.000334	-0.001871
0.001145	0.001086		0.000749	0.001029		0.000903	-7.2e-05		0.000919	3.1e-05
0	0		0	0		0	0		0	0
0.001602	0.003691		0.000507	0.001843		-0.000572	0.001235		-8.8e-05	0.001335
-0.000433	0.000961		-0.000273	0.000985		0.000272	0.000662		-5.9e-05	0.000661
0.000806	0.000509		0.000269	6.7e-05		0.001208	0.001309		0.000569	0.001398
0.002414	-0.000172		0.001061	0.000104		-0.001084	0.000917		-0.000539	0.000456
-0.000135	-0.001072		0.000193	-0.000684		0.000291	-6.1e-05		0.000244	5.8e-05
0.002854	0.000382		0.002596	-0.000118		0.001117	-0.001665		0.00093	-0.000615
-0.002415	-0.001744		-0.00116	-0.000164		0.001279	-0.001008		0.001682	-0.000386
0.000738	-0.000749		0.001176	0		0.001546	-1.8e-05		0.002287	-0.000112
0.000989	-0.001702		0.00146	-0.000497		0.001017	-0.000762		0.001938	-0.000292
0.000942	0.000691		0.001068	0.001225		0.001075	-0.000831		0.000285	-0.000754
0.000903	0.0004		-0.000206	0.000181		2.4e-05	-0.000557		-0.000785	0.000302
0.001426	0.000997		0.001571	0.000938		-6.8e-05	0.000539		-0.000167	4.2e-05
-0.001419	-0.000285		0.00024	0.000152		0.000187	0.00049		6.6e-05	0.000129
0.00245	0.002453		0.000584	0.001275		-0.000656	-0.000278		6.5e-05	0.000267
-0.00024	0.001291		-0.000643	-0.00015		0.003149	-0.001228		0.002565	-0.000539
0.001398	0.002745		0.000768	0.002389		0.002294	0.0022		0.001988	0.002004
0.000116	-0.002162		0.000384	3.2e-05		0.000448	-0.001869		-0.000327	-0.00183
-0.000879	0.002337		0.00134	0.001118		-0.000313	-0.002842		0.000642	-0.000755
0.000475	0.004861		0.001874	0.002447		0.004211	0.000268		0.002177	0.000346
-2.3e-05	-0.000491		-8e-06	-0.000408		6.7e-05	-0.0001		2e-06	-0.000121
0	0		0	0		0	0		0	0
0.004492	-0.001048		0.00179	0.001296		0.001378	0.000597		0.000346	0.000788
-0.000178	-6.7e-05		-0.000155	0.000521		-0.000706	-0.00146		9e-05	4.6e-05
0.000642	-0.000659		0.000545	0.000109		0.000852	0.001971		0.000855	0.001044
-0.000517	0.001616		0.000945	0.000348		-0.000452	0.000275		-0.000488	0.00051
-2.4e-05	-0.000491		3e-06	-0.000417		0.002247	-0.000128		0.000684	6.9e-05
-0.001375	-0.002163		0.001017	-0.000214		0.003049	0.000909		0.001336	-0.000355
0.000938	-0.002099		-0.000645	-0.001056		0.001158	0.001142		0.001006	2.2e-05
0.001138	-0.000493		0.000696	-0.000322		0.004494	0.003069		0.001816	0.000847
0.003887	0.000223		0.000828	-0.000809		0.005323	-0.000637		0.002246	0.0006
-0.000767	-0.00247		-0.000118	-0.000446		3.4e-05	0.001009		0.00084	-7.2e-05
-0.000419	0.000791		0.000471	-0.000451		-0.00049	0.002193		-0.00021	0.000108
0.002828	0.003002		0.000991	0.001407		0.000789	0.001821		6.5e-05	0.0006
0.000149	0.001796		-0.000738	-6.6e-05		-0.000498	0.000931		-8.7e-05	0.000514
-0.002553	-0.000867		0.000336	0.000969		0.000456	0.001406		0.000314	4.3e-05
-0.001482	-0.001527		-0.000886	0.000131		0.001307	-0.001936		0.001999	-0.001353
-0.00026	0.00317		0.002161	0.001514		-0.00078	0.001887		0.001317	0.002369
-0.000282	0.00021		-0.000373	-0.000647		-0.001066	-0.003507		6.2e-05	-0.001928
0.00643	-0.001369		0.001257	0.000529		0.002054	0.002238		0.000572	-0.001142
0.00886	-0.001148		0.003648	0.002938		0.003031	0.002261		0.004623	0.000199
0.001083	-0.001746		0.000256	-0.000658		-3.5e-05	0.000175		-0.00014	0.000287
-1e-06	0.000835		8e-06	0.000248		5.3e-05	8e-05		-1.1e-05	3.7e-05
0	0		0	0		0	0		0	0
0.001115	0.002342		0.002019	0.001135		0.001778	0.001922		0.001499	0.001398
-0.000537	0.00015		-0.000352	9.4e-05		1.2e-05	0.001188		-0.000175	0.00028
0.004334	0.002747		0.002636	0.001382		0.002709	0.003815		0.001822	0.002838
-0.000232	0		-0.000303	0.000528		-0.000267	-0.000281		-0.000279	-4.9e-05
0.000615	0.001478		0.000328	0.000723		0.000367	0.000979		0.000943	0.000549
-0.000479	0.001336		-0.000723	0.000182		0.002067	0.00028		0.002204	0.000557
0.000544	0.000413		0.000582	-0.000337		-0.000137	0.001409		0.000371	0.001292
0.001299	-0.001099		0.001073	-0.000693		0.002228	0.001131		0.002771	0.001741
-0.001001	-0.000142		0.000665	8.4e-05		0.002028	0.003241		0.002979	0.001786
-0.000806	-0.000483		-0.000547	-0.000836		0.001164	0.000355		0.000851	0.000837
0.000474	-0.00161		0.000312	-0.000835		-7e-05	-0.000246		5.3e-05	0.000663
-0.000518	0.000945		0.000611	0.001676		6.9e-05	6.7e-05		0.000194	0.000572
-0.000646	-0.000837		-0.000717	0.000383		-0.000314	7.5e-05		-0.000417	0.000495
-0.000147	0.000552		-0.000692	-0.0007		0.00157	-0.000156		0.001271	0.000428
-0.001535	-0.000168		-0.000611	-0.001014		0.000531	-0.001442		0.000584	-0.001186
0.004326	-0.000589		0.002353	0.000515		0.001337	0.002709		0.000593	0.001825
-0.000969	0.000335		-0.000495	3.1e-05		0.000179	-0.001089		-0.000122	-0.001508
0.00052	-0.000179		0.001952	-0.000194		0.000961	-0.001016		0.001308	0.000447
0.004229	0.003363		0.004702	0.002533		0.006136	-0.000532		0.004304	-6.4e-05
0.00082	-4e-06		0.000455	-5.2e-05		0.000855	0.001536		0.000767	0.000961
6.6e-05	-0.001463		5.8e-05	-0.000483		0.001339	0.000835		0.000593	0.000479
-7.6e-05	1.4e-05		-3.7e-05	2.7e-05		0.000133	-3.2e-05		0.000106	6e-06
0	0		0	0		0	0		0	0
0.000699	0.002173		0.000879	0.00218		0.000426	0.002893		0.001503	0.002104
-0.000773	0.00045		-0.000616	0.000186		-0.001228	1.1e-05		-0.000196	0.000975
0.003603	0.007826		0.003999	0.003486		0.005217	0.00858		0.003049	0.004507
-3.4e-05	0.001857		-0.000215	0.00027		0.001316	0.000234		1e-06	-0.000203
0.001374	0.004059		0.000684	0.001848		0.001624	0.001405		0.000544	0.001047
0.002542	-0.000229		-5.6e-05	0.000968		0.002588	0.000826		0.002095	0.00037
-0.000448	0.003142		0.000179	0.000799		0.001228	0.001865		9.6e-05	0.001533
-0.000641	0.000514		0.000759	-0.000818		0.002641	0.000758		0.002261	0.00114
-0.000833	6.6e-05		-0.001138	-0.000136		0.001487	-0.004348		0.001915	0.001974
0.001115	0.001938		-0.000539	-7.4e-05		0.001394	0.002435		0.001196	0.000755
0.001416	-0.00079		0.000583	-0.000945		0.001801	0.0014		0.000336	0.000246
-0.000109	0.002169		-0.000604	0.000956		-0.001021	0.00022		-4.1e-05	0.000137
-0.003406	0.00311		-0.00079	-0.000123		-0.000599	0.001522		-0.000485	0.000422
0.001578	-0.005937		0.000128	0.000637		0.001763	0.000418		0.001513	-4.3e-05
0.005793	-0.003771		-0.000162	-0.000659		-0.001236	0.001474		0.000138	-0.000959
-6.7e-05	-0.001177		0.003616	-0.00066		0.000579	-0.002555		0.001145	0.001773
0.001033	-0.001823		-0.000575	-0.00027		0.001074	0.001578		0.00022	-0.000751
-0.003529	0.00265		-0.00044	7.5e-05		0.000837	0.002489		0.001008	-9.6e-05
-0.00502	0.008427		0.002085	0.003663		-0.000992	-0.003079		0.004943	-0.002002
-0.002909	0.003938		0.000229	5.4e-05		0.002464	-6.9e-05		0.000736	0.000754
7e-06	0.00108		-3.6e-05	-0.001073		-0.001476	-7.1e-05		0.000859	0.000766
0.001204	0.002766		0.000102	0.000416		-0.00055	-0.000524		-4.3e-05	-0.000375
-0.000133	6.2e-05		-0.000161	6e-06		0.000168	7.3e-05		0.000148	6.4e-05
0	0		0	0		0	0		0	0
-0.005483	-0.008342		-0.000655	0.000183		-0.008734	0.008697		-0.000124	0.002648
-0.001216	0.00159		-0.000671	0.00058		-3.4e-05	-0.002085		-0.000875	-0.000203
0.001303	-0.002781		0.002885	0.005198		0.008798	0.005284		0.005039	0.007152
-0.001053	0.002759		-0.000136	0.001566		0.00121	0.00188		0.001125	0.000458
0.009374	-0.002859		0.002446	0.002271		0.005243	0.002564		0.001872	0.001386
-0.010004	-0.006979		0.000595	-0.001325		-0.004801	0.007626		0.001335	0.00163
-0.011252	-0.005425		-0.000971	0.001582		0.008746	0.006892		0.002372	0.002265
0.003379	0.002409		0.000291	0.000724		-0.002299	0.008243		0.001705	0.001582
-0.009911	-0.015741		-0.001624	-0.002207		0.005788	0.003475		0.001997	-0.002779
-0.000645	-0.004143		0.000804	0.000588		0.004688	0.002592		0.001625	0.002229
0.000181	0.010463		0.001722	0.001285		0.00183	0.003803		0.001598	0.001952
-0.002737	-0.00405		-0.000525	0.001119		0.002813	0.001066		0.000146	0.000446
0.007671	0.000135		-0.000781	0.001773		-0.003907	0.00395		-0.001048	0.000812
-5.5e-05	0.030296		0.001333	-0.001306		-0.002411	-0.000409		0.002002	0.000108
0.00306	0.003823		0.004243	-0.00245		-0.002783	-0.005665		-0.001816	-0.000816
0.004107	0.000226		0.001738	-0.001483		-0.001074	0.002223		0.00056	-0.001415
-0.003442	-0.005977		-8.2e-05	-0.002611		-0.003414	-0.004426		0.001703	-0.0012
-0.008315	-0.007003		-0.001405	3.6e-05		0.003057	0.011037		-0.00034	0.00207
-0.035321	-0.019781		-0.015621	0.002307		0.006059	-0.023312		-0.004424	-0.006775
-0.005561	-0.020397		-0.001698	0.000541		-0.014442	-0.014615		0.000846	-0.003873
-0.003472	-0.001919		-9.5e-05	0.001377		0.001647	0.004858		-0.002047	0.000278
-0.002532	-0.001536		0.000564	0.001544		-0.00137	-0.006585		-0.000211	-0.001022
-0.000239	-0.003979		0.000446	-0.001661		0.000933	0.005886		0.00015	0.000673
-8.5e-05	-0.000288		-3.8e-05	-9.1e-05		-0.000149	0		-6.6e-05	0
0	0		0	0		0	0		0	0
-0.003184	-0.001757		-0.001502	-0.004882		0.003908	-0.002123		0.001087	0.001433
0.006586	0.001067		0.005647	-0.001704		-0.001401	-0.004628		0.002312	0.000471
-0.000334	0.007529		0.000957	0.001538		0.003412	0.004862		0.002215	0.001559
-0.003091	-0.00214		-0.000429	0.000198		-0.003648	-0.002235		-0.000492	-0.000267
0.005865	0.010763		0.0034	0.001879		0.00335	0.007122		0.001525	0.001118
0.000847	0.005652		0.0001	0.000432		0.002025	-0.008511		-0.000236	-0.000896
-0.017492	-0.022653		-0.00281	-0.004778		-0.001803	0.016017		0.001484	0.003589
-0.006444	-0.001312		0.0002	0.00045		0.002084	-0.00511		0.000154	-5e-05
-0.007605	-0.010482		-0.001693	-0.004303		-0.019489	0.01365		-0.002539	0.002733
-0.002874	-0.000796		3.7e-05	-0.000809		0.004743	0.004289		0.001756	0.001211
0.003226	0.000335		0.001078	0.002274		-0.000579	0.002987		0.000376	0.001246
0.001496	0.001871		0.000161	0.000921		0.00364	0.000565		0.001393	0.000266
0.002796	-0.001663		0.001437	-0.002668		-0.000628	-0.004932		0.000772	-0.001284
0.00164	-0.012418		0.001112	0.001968		0.006516	-0.000824		0.002237	0.000493
0.001718	-0.001833		0.000875	0.002605		-0.003271	-0.008202		-0.001267	-4e-05
0.004685	-0.003861		0.000508	0.001441		0.001934	0.001955		0.000986	-0.000596
-0.003379	-0.003613		-0.006994	-0.003909		0.008528	-0.010885		0.002188	-0.004281
0.011067	-0.005401		-0.000438	-0.001623		-0.008444	-0.004975		0.002315	0.003998
-0.05834	-0.019211		-0.015254	-0.004159		-0.02849	-0.002497		0.001433	-0.000833
-9.4e-05	0.000232		-0.002954	-0.002173		0.004486	-0.011586		-0.00144	-0.002468
0.002215	0.004541		-0.000647	-0.00099		-0.00704	-0.000979		-0.002264	0.00022
0.000728	-0.000237		0.000343	-0.001104		0.002271	0.000654		-0.000907	-0.000583
0.000256	-0.007492		0.001619	-0.002692		-0.000893	0.000485		0.002042	0.002271
-0.003231	0.002493		-0.001384	-0.001595		0.000334	0.001836		0.000757	0.00086
-6.1e-05	-0.000118		-7e-06	-5.5e-05		-3e-06	0.000334		-2.5e-05	9.7e-05
0	0		0	0		0	0		0	0
0.000418	-0.004676		0.001116	-0.000613		0.001916	0.000647		0.001994	0.000579
0.006641	-0.003507		0.002448	-0.000536		0.003438	0.002406		0.00155	0.00142
0.003371	0.004694		0.004511	0.004201		0.00431	0.005574		0.003924	0.006022
0.0028	0.002084		0.000669	0.000568		0.000748	0.000775		-7.1e-05	2.4e-05
0.004026	0.004593		0.00176	0.002292		0.003076	0.004668		0.001028	0.001732
0.012165	0.000736		0.004386	0.001383		0.004016	-0.002239		0.00124	-0.001339
0.001538	0.001006		0.000134	-0.000734		0.0055	0.003508		0.001436	0.001814
0.005011	-0.004625		0.001231	-0.000956		0.000362	-0.001314		0.000292	-0.000798
0.004242	-0.003468		0.001507	-0.001997		0.001276	0.002352		0.00045	0.001224
0.002613	0.001843		0.001238	0.000614		0.001665	-5.7e-05		0.001036	0.000936
0.000747	-0.002709		0.000202	-0.001799		0.001624	0.000332		-0.000189	0.000708
0.000257	0.001974		-0.000111	0.000404		-0.001434	0.000728		-0.00053	0.00065
-0.001117	-0.00355		-7.9e-05	-0.000203		0.00199	-0.001213		0.000859	-3.2e-05
0.000779	-0.001727		0.002692	-0.000825		0.001709	0.000935		0.000393	-0.000889
0.000171	0.003496		0.001694	-0.00025		-0.000415	0.003157		0.000551	-0.00047
-0.002246	0.003516		-0.000396	-0.000133		0.000943	-0.001991		0.002236	-0.000344
-0.008555	-0.002819		-0.003367	-0.003304		0.001234	-0.002378		-0.000103	-0.001018
-0.002416	0.000852		0.000609	-0.003036		0.004497	0.004743		0.003122	0.001634
-0.002548	0.002086		-0.00243	-0.002755		0.006554	0.005066		0.002663	0.001184
-0.00525	0.001404		9.5e-05	0.001803		-0.000775	0.002609		-6.2e-05	-0.001627
-0.000952	-0.002436		0.001726	-0.000561		-0.001687	-0.00047		-3e-05	-0.000323
0.000905	-0.001476		0.000764	0.000574		-0.001678	0.000264		0.000583	0.001163
0.001956	-0.00062		0.003026	0.001247		0.00273	0.001742		0.00083	0.002473
-0.000513	-0.002589		0.000682	-0.000384		0.00086	0.000598		0.000829	-6.5e-05
-0.000131	0.000587		0.000147	-0.000369		0.002536	-0.000859		0.002976	0.000425
9e-06	-8e-06		2e-06	-3e-06		-1e-06	3.3e-05		0	1.8e-05
0	0		0	0		0	0		0	0
0.001539	0.000805		0.000912	0.000972		0.001724	0.0007		0.001517	0.002051
-0.000356	0.000228		0.001531	-0.000124		0.001001	0.001616		0.001588	0.00184
0.005339	0.003144		0.004339	0.005539		0.003579	0.005999		0.003977	0.005747
-0.00082	0.002058		0.000264	0.00062		-0.00087	-0.000573		9e-05	0.000196
0.009594	0.004976		0.004157	0.002619		0.004816	0.007815		0.002362	0.003735
0.001025	0.000807		0.002169	0.000401		0.003311	0.001716		0.001886	0.000198
0.002223	0.000589		0.000899	0.00041		0.000998	0.000257		0.001183	0.000457
0.004461	0.002022		0.002322	1.6e-05		0.010077	0.007199		0.004076	0.002534
0.000885	-0.000965		0.001127	-0.000931		0.001845	-0.000515		0.000999	0.000176
0.000823	0.000157		0.001874	0.000338		0.000243	0.000845		0.001355	0.001105
-0.000506	-0.001693		-3.9e-05	-0.00099		-0.000834	0.000546		0.000324	0.001096
-0.000474	-0.000424		0.000557	-0.0006		-0.000665	0.000494		4.2e-05	0.000686
-8.8e-05	0.001431		0.00013	0.000115		0.000291	0.000854		-4.9e-05	0.000312
0.003244	0.000978		0.002154	0.000623		-0.000842	-0.001623		-0.000166	0.000105
0.002511	-0.001547		0.003158	0.0011		0.001116	-0.001169		0.001014	0.000841
-0.000352	-0.00097		4.8e-05	0.00038		0.002383	-0.000219		0.001328	0.001079
-0.001187	-0.003338		-0.003914	-0.001351		-0.001757	0.00027		0.000477	9.9e-05
-4.7e-05	-0.004041		-0.000946	-0.003482		0.003318	0.000946		0.00446	0.000495
0.001501	-0.005648		-8.9e-05	-0.003761		0.003649	0.000445		0.007066	-0.000545
0.001519	0.001394		0.000237	0.000372		-0.000422	-0.002152		0.001806	-0.001177
0.002438	-0.000781		6e-06	-0.000195		0.001189	-0.000202		0.000128	0.000398
0.000621	0.001555		0.000888	0.000476		0.001169	0.001437		0.000351	0.000103
0.003584	0.002817		0.003264	0.002601		0.000175	0.002749		0.002361	0.004153
0.001522	8.7e-05		0.000424	-0.001076		0.000749	-0.000537		0.000133	0.000117
0.000436	-0.000642		0.000256	-0.000347		0.003211	0.000736		0.001917	0.00036
0.000131	0.000702		-0.000173	0.000676		0.000674	0.000826		0.00065	0.000691
9e-06	-1.4e-05		-3e-06	9e-06		1e-05	-3.4e-05		-1.6e-05	-4.9e-05
0	0		0	0		0	0		0	0
0.00128	0.002485		0.001979	0.001833		0.001071	0.003378		0.001056	0.000959
0.001158	0.000456		0.000447	0.000165		0.001274	0.001594		0.000879	0.001529
0.003591	0.007317		0.004412	0.00548		0.003871	0.005199		0.004005	0.006164
0.000206	-0.001119		-5e-06	-8.7e-05		0.000614	0.00061		8.7e-05	-0.000121
0.004254	0.004957		0.007927	0.005678		0.004758	0.007074		0.005229	0.007782
0.000549	0.003735		0.000328	0.00166		0.000646	0.004334		0.001076	0.002162
0.000322	0.002606		0.000538	0.001241		0.002548	-0.000916		0.001054	-9.5e-05
0.00676	0.005169		0.003514	0.002557		0.009408	0.007281		0.006042	0.004783
0.001639	-0.002219		0.000726	-0.000896		0.003589	0.002062		0.001655	0.000758
0.002257	-0.00017		0.001166	5.8e-05		0.002014	0.001502		0.000762	0.000859
-5e-06	0.00015		0.001588	-6.8e-05		0.000808	0.001666		0.000687	0.001852
0.001409	-0.001631		0.000955	-0.000337		0.000969	0.000706		0.000115	0.001114
0.000771	0.000263		9.1e-05	0.001244		-0.001015	0.000266		-0.000531	0.000695
0.001651	0.001084		0.00327	0.000401		-0.000312	0.001197		0.001102	0.000476
0.004505	0.002346		0.003457	0.00032		0.001167	0.001606		0.001022	0.001532
0.001287	0.000449		0.00023	-0.000363		0.000344	0.00301		0.002078	0.001026
-0.004211	0.000752		-0.002776	-0.00041		0.001887	0.00061		0.000295	-3.8e-05
-0.001846	-0.004672		-0.002613	-0.007516		0.004404	-0.002275		0.00636	-0.001858
-0.001753	-0.005174		0.000313	-0.006421		0.008778	-0.004098		0.007856	-0.000219
0.000788	-0.001151		0.000843	-0.000124		0.004153	-0.001694		0.002128	-0.000608
-0.001693	0.000913		0.000245	-0.00066		-0.000331	0.001056		0.000315	0.000641
0.001013	0.000229		0.000724	0.000837		0.000198	-0.001118		0.000267	-0.000266
0.003188	0.003283		0.002311	0.002009		0.00401	0.005701		0.002344	0.003787
0.000172	-0.001564		9.8e-05	-0.000605		-7.9e-05	0.0012		0.000443	0.000596
0.000215	-0.00041		0.000408	-0.00093		0.000429	0.000316		0.001447	0.000237
-0.000522	0.00086		2.1e-05	0.000401		0.000716	0.000654		0.000586	0.000924
0.000772	0.001297		0.0003	-0.000249		0.000467	-1.8e-05		0.000664	0.000115
2.8e-05	5.3e-05		4e-06	-6e-06		-4.6e-05	-2.5e-05		-2.3e-05	-5.2e-05
0	0		0	0		0	0		0	0
0.003092	0.001625		0.002138	0.001947		3.6e-05	-0.001103		0.000718	0.001046
0.000273	-0.000322		0.000551	2.1e-05		0.000509	0.001075		0.000803	0.001273
0.004259	0.005639		0.003917	0.006613		0.004047	0.006805		0.003955	0.006079
0.000385	-0.000818		0.000441	-0.001039		0.000253	-0.000488		0.00036	0.0001
0.009562	0.006522		0.006787	0.00571		0.005518	0.008039		0.005413	0.007783
-0.000203	-0.00041		-0.000232	0.001827		0.004523	0.003565		0.00275	0.003569
0.00761	0.000257		0.003833	0.001311		0.002897	0.003826		0.002621	0.001595
0.000222	0.011751		0.003115	0.008138		0.006246	0.006444		0.0074	0.006602
0.000159	-0.004619		0.000745	-0.00339		0.004803	0.00173		0.004087	0.001855
0.001707	0.001015		0.001844	0.000411		0.000683	0.002974		0.00124	0.002212
0.004322	0.000975		0.002279	0.000583		0.001556	0.002876		0.001247	0.002435
0.001447	0.000869		0.00143	-0.000563		-0.000145	0.0018		0.000216	0.001282
-0.000336	0.001953		0.000237	0.001087		-0.000698	0.000881		-0.000846	0.000426
0.004595	-0.000724		0.003481	-3.6e-05		0.003643	0.001323		0.001919	0.001489
0.003095	-0.00012		0.003766	0.000807		0.000664	0.003308		0.000981	0.002567
0.000139	-0.000689		0.000947	0.000429		0.003266	-5e-06		0.001674	0.001334
-0.002034	0.000762		-0.002976	0.000764		0.000311	-0.000995		0.000876	-0.000212
-0.007761	-0.011558		-0.004825	-0.009482		0.007244	-0.003491		0.005452	-0.003084
-0.000937	-0.007569		-0.002448	-0.00654		0.007457	0.002271		0.007298	-0.002587
-0.000496	-2.3e-05		0.000361	-0.001797		0.001243	0.001625		0.002419	-0.000707
0.0004	-0.00199		-0.000657	-0.000517		0.000152	0.000699		-7.1e-05	0.000837
0.000469	0.00082		0.000726	0.000731		-0.000384	-0.000804		-0.000122	-0.000854
0.000442	7.3e-05		0.001475	0.001726		0.00225	0.002494		0.003071	0.004026
-0.001071	-0.000165		-0.000212	-0.000985		0.000503	0.000824		0.000301	0.000761
0.000574	-0.001602		0.000449	-0.000951		0.000894	-0.000313		0.000649	-0.000111
0.000342	-0.000295		-0.000236	0.000302		0.000303	0.001154		0.000472	0.001007
-0.000476	-0.001876		7e-05	-0.000307		0.000959	0.000249		0.000633	-8.5e-05
-0.003188	0.002298		-0.001542	0.000507		-0.000408	-0.002618		-0.000185	-0.00174
7e-06	-9e-06		1.2e-05	-2.8e-05		-2.4e-05	5.8e-05		-2.3e-05	7.7e-05
0	0		0	0		0	0		0	0
0.001029	0.002087		0.003329	0.000907		0.005839	-0.000685		0.000465	-0.000739
-0.001861	-0.001888		9e-06	-0.00091		-0.001211	-0.000331		0.000314	0.000903
0.00349	0.008755		0.004614	0.005963		0.003479	0.005591		0.004572	0.006733
0.00293	-0.002763		0.000278	-0.000812		0.000387	0.001083		-5.9e-05	-0.000293
0.002264	0.00402		0.009239	0.00697		0.009448	0.011531		0.006454	0.008483
-0.007383	0.006682		-0.000157	-0.000113		0.002562	-0.003711		0.003443	0.002191
-0.000356	0.003833		0.005422	0.001153		0.008726	0.016182		0.003452	0.004027
0.019122	0.009943		0.001639	0.009682		0.000725	0.006825		0.00463	0.005442
-0.013331	-0.015254		-0.001347	-0.005329		0.002968	0.003311		0.003568	0.001269
-0.000857	-0.002456		0.001134	0.000471		0.000919	-0.000906		0.000502	0.002321
0.001651	0.001983		0.00348	0.000848		0.002701	0.00592		0.001476	0.002704
0.001103	-0.004871		0.001429	0.000545		-0.002699	0.001315		-0.000418	0.002003
0.000859	0.000475		0.000192	0.00125		-0.000765	-0.003068		-0.000729	0.000721
0.007865	-0.003788		0.004935	-0.000417		0.004288	0.006312		0.004077	0.002127
0.003684	-0.003423		0.003403	-0.000587		0.002339	0.003938		0.001338	0.003996
0.005444	0.009237		0.000355	0.000239		-0.002714	-0.001231		0.002485	8.9e-05
-0.001199	0.000621		-0.001745	0.000313		-0.002489	-0.000295		-0.000494	-0.00133
-0.009207	-0.015231		-0.008576	-0.012025		-0.013798	0.007404		0.002617	-0.003592
-0.030009	0.002132		-0.004802	-0.007676		-0.016684	-0.025906		0.003848	-0.002364
0.00019	-0.017913		-0.000466	-0.002624		-0.006049	-0.006031		-0.000144	0.000722
-0.002666	0.001489		-0.000114	-0.002064		-0.000447	0.001559		0.000168	0.000735
0.00062	0.004182		-2e-06	0.001256		-0.000209	0.00171		-8.2e-05	-0.000352
-0.003377	0.003482		0.000163	8.5e-05		0.003078	0.003021		0.00207	0.002869
0.004123	-0.002773		-0.000771	0.000277		0.001181	-0.003886		0.000517	0.000198
0.001138	0.000203		8.1e-05	-0.001391		0.000182	-0.002619		0.000647	-0.000221
-0.002992	0.000804		0.000195	-2.3e-05		-0.00012	0.002502		0.000314	0.001186
-0.000937	0.001507		-0.000336	-0.001419		-0.001795	-0.003503		0.000311	0.000132
-0.001266	-0.007203		-0.002422	0.001035		-0.001923	-0.003623		-0.000195	-0.002026
0.001017	0.003666		6e-05	0.00063		-0.000353	-0.007047		-0.000323	-0.000575
-9.8e-05	-8.5e-05		-1.7e-05	0.000127		7.4e-05	5.7e-05		2.7e-05	-3.3e-05
0	0		0	0		0	0		0	0
0.005243	-0.003129		9.9e-05	-0.000291		0.000869	0.001994		0.001309	0.002627
-0.000271	-0.003621		-0.000594	-0.001089		-0.000422	0.000559		-0.000171	-0.000207
0.007505	0.005801		0.003961	0.006055		0.007722	0.006592		0.00539	0.006168
-0.002001	0.000487		0.002691	0.000595		-0.002353	0.000196		-0.000806	0.000714
0.011924	0.010897		0.012308	0.009125		0.010338	0.008928		0.010601	0.014233
0.002328	-0.005139		0.002355	-0.002228		-0.005089	-0.004909		-0.001449	-0.001734
-0.006753	0.003225		-0.00106	0.001374		0.001036	-0.001273		0.002012	0.002226
-0.003186	0.002425		0.003874	0.003212		0.005107	0.000999		0.001655	0.002458
-0.003671	-0.005347		-0.003059	-0.00328		0.002014	-0.005525		-0.000126	-0.001558
-0.001524	-0.001024		0.000754	0.000279		-0.000904	-0.000374		0.000307	-5.1e-05
0.01098	0.001334		0.00256	-0.000862		0.000156	0.002547		0.000999	0.00187
0.000877	0.006299		0.002615	0.001717		0.000738	0.002492		0.002043	0.003793
0.002672	-0.002313		0.001732	0.002353		-0.00147	0.001805		-0.001016	0.000339
0.004946	0.003061		0.004939	0.004086		0.006098	0.004947		0.005375	0.00583
0.003912	-0.002113		0.002964	0.00158		0.003941	0.008231		0.003241	0.006415
-0.001889	0.000205		0.000377	0.000374		0.001177	0.001915		0.00013	0.00055
0.000265	-0.001354		-0.000566	8.9e-05		-0.003467	-0.003873		-0.00015	-0.001874
-0.002796	-0.002024		-0.003384	-0.002584		-0.003492	-0.006263		-0.003646	-0.001087
-0.007334	-0.008071		-0.010388	-0.006814		-0.000101	-0.01167		-0.006145	-0.012198
-0.00395	-0.010307		-0.002235	-0.006511		-0.007924	0.000563		-0.004536	-0.002647
-0.005604	-0.008107		-0.001858	-0.003391		-0.004293	-0.000188		-0.000634	-0.000594
-0.003777	0.001578		-0.001477	0.002057		0.001127	0.0014		-0.000585	-3e-05
0.000877	-0.001628		0.002811	0.005542		5.5e-05	0.005063		0.003016	0.004487
-0.002363	0.004681		0.000874	0.00321		2.3e-05	-0.001371		0.000294	-0.001038
-0.003746	-0.001282		-0.002244	-0.000268		-0.000464	0.001835		4.6e-05	0.000406
0.001488	0.000826		-0.000223	-5.6e-05		0.00072	0.000527		0.000731	0.000538
0.000518	-0.00049		0.000299	-0.000828		-0.002815	0.001856		-0.001435	-0.000619
0.001086	-0.001822		-0.00138	-0.003684		0.001911	0.002696		-0.001504	0.000455
-0.002723	0.001168		-0.00139	0.000255		-0.003714	-0.000403		-0.002416	-0.000829
-0.000613	0.004577		-0.000345	0.000112		0.004368	-0.001595		0.001549	-0.000213
1.3e-05	6.7e-05		-5.1e-05	-9e-06		0	4.3e-05		3.4e-05	-4.8e-05
0	0		0	0		0	0		0	0
-0.002046	0.000901		0.000811	-0.000575		0.000602	0.003908		0.001079	0.001322
-0.000433	-0.000304		0.000254	-0.000274		7.4e-05	-0.000369		0.000722	-6.6e-05
0.002816	0.005479		0.004541	0.006045		0.004697	0.00613		0.004208	0.005461
0.00409	0.001332		0.001618	0.00176		-0.000635	0.000742		-0.000324	1.4e-05
0.014339	0.00968		0.013393	0.013372		0.010706	0.016035		0.01199	0.01674
0.004446	-0.00345		0.002607	-0.002324		-0.000862	-0.000328		0.00088	-0.000465
0.000948	0.000155		-0.000716	-0.000133		0.001839	0.001317		0.0002	0.000775
0.001112	0.001377		0.001814	0.002745		-0.000148	0.004651		0.003157	0.002973
-0.003553	-0.00129		-0.001185	-0.000675		0.001947	-0.000123		0.000636	-0.000468
0.001675	0.003338		0.00039	0.000801		0.001069	0.000451		0.000218	0.000146
0.002851	0.001448		0.002609	0.000311		0.003354	0.002838		0.001971	0.002024
0.003488	0.001825		0.001486	0.003905		0.00335	0.005237		0.00225	0.00373
0.001711	0.004313		-0.000661	0.000328		-0.000649	0.001236		0.000812	-0.000273
0.004257	0.005913		0.004729	0.004088		0.00515	0.005804		0.005506	0.007358
0.002379	0.003702		0.004669	0.004653		0.002813	0.00595		0.005849	0.006542
3.4e-05	-0.00136		-0.00085	0.000271		0.000378	0.00055		0.000479	5.3e-05
-0.000581	0.000633		6e-05	-0.000822		0.001457	-0.001366		-0.000475	-0.000736
-0.000956	0.001204		-0.001987	-0.00103		0.000488	0.001273		-0.000831	-0.000823
-0.00532	-0.006661		-0.00426	-0.004799		-0.002932	-0.006109		-0.003012	-0.004601
-0.001745	-0.002992		-0.001034	-0.003818		-0.00229	-0.001793		-0.002267	-0.002569
-0.000403	-0.003242		-0.002683	-0.00148		0.000428	-0.001176		-0.000826	-0.001167
-0.001223	0.001641		-0.000483	0.000341		-0.001275	-0.000828		-0.00077	0.000264
0.004692	0.008424		0.00474	0.004287		0.003806	0.004334		0.00397	0.005018
0.001208	0.003829		0.000124	0.003062		0.000236	-0.000365		6.2e-05	0.000965
-0.002489	-3.8e-05		-0.000851	-0.000839		0.000158	0.00044		0.00092	0.000868
-0.000153	-0.000586		-0.000276	0.000161		0.000902	9.3e-05		0.000454	-0.000196
0.000506	-0.001521		-0.000331	-0.000367		-0.000951	-0.000803		6.9e-05	-0.000165
-0.00224	-0.003581		-0.000981	-0.001739		-0.002618	0.000147		-0.001755	-0.001012
-0.001627	-0.000763		-0.000631	-0.001068		-0.002408	0.000355		-0.001803	-0.000767
-0.000366	-0.001437		0.00037	0.000244		0.00077	-6.4e-05		0.00082	0.000462
0.000115	0.000139		0.000469	-2.3e-05		-0.001391	-0.001117		-0.002061	-0.000237
-3.1e-05	-6.1e-05		-3e-05	-5e-05		0	-2.1e-05		1e-05	-4.3e-05
0	0		0	0		0	0		0	0
0.001374	-0.000897		0.000725	-0.000738		0.001494	0.000457		0.000978	0.001045
0.000534	-6e-06		0.000546	0.000195		0.001009	6e-05		0.000324	7.2e-05
0.004859	0.006727		0.004239	0.006476		0.00384	0.005154		0.003733	0.005691
0.001009	0.002092		0.001358	0.001413		6e-05	-0.000114		-5.7e-05	0.00021
0.013106	0.014855		0.015131	0.015369		0.012642	0.018045		0.012939	0.017758
0.001889	-0.001777		0.001931	-0.001546		0.002158	-0.000223		0.001437	-0.000212
-0.000688	-0.000799		2e-05	-0.000875		-0.000406	0.000791		0.000819	0.000838
0.002559	0.003547		0.001626	0.002597		0.004019	0.00276		0.002823	0.003494
0.002099	-0.001623		0.00047	-0.001961		-0.00068	-6.9e-05		-0.000205	-6e-06
-9.9e-05	-1.6e-05		0.000373	0.000811		0.001004	0.000688		0.000796	0.000609
0.002756	0.00167		0.002821	0.001721		0.002828	0.002936		0.00263	0.002691
0.001026	0.004225		0.002113	0.002712		0.002264	0.003534		0.001957	0.003504
-0.00171	-0.000768		-0.000818	0.000275		0.001938	-0.000757		0.001081	0.000102
0.005474	0.003511		0.006857	0.003837		0.006305	0.008918		0.006073	0.008466
0.005466	0.005803		0.005597	0.006352		0.007027	0.006441		0.005774	0.007221
-0.001058	0.000912		-0.000607	0.000385		0.000407	-0.000329		0.000266	0.000194
0.00028	-0.00131		-2.1e-05	-0.000387		-0.000819	-0.000184		-0.000218	-8.4e-05
-0.002243	-0.001746		-0.001556	-0.000553		-0.001008	-0.000985		-0.00052	-0.000104
-0.003593	-0.003718		-0.00338	-0.003803		-0.003455	-0.003306		-0.003034	-0.002959
-0.000549	-0.003554		-0.000546	-0.002348		-0.001663	-0.003205		-0.001548	-0.002851
-0.003157	-0.000194		-0.001812	-0.000912		-0.000866	-0.001269		-0.00025	-0.00115
0.000155	-0.000299		-0.000455	-0.000346		-0.00084	0.00052		-0.001003	0.000188
0.005115	0.003448		0.004637	0.004204		0.004368	0.005138		0.004113	0.004564
-1.1e-05	0.002513		0.000698	0.001437		-3e-06	0.001638		-0.000336	0.00107
6.6e-05	-0.001047		-0.000278	0.000452		0.001325	0.000888		0.001204	0.000375
-0.000523	0.000382		-0.0005	-1.7e-05		0.000252	-0.000389		0.00055	-2.8e-05
-0.000803	0.000115		-0.000474	-0.000387		0.000779	-0.000115		-9e-06	0.000265
-0.000827	-0.000993		-0.000913	-0.001983		-0.001892	-0.001884		-0.002586	-0.001558
-5.2e-05	-0.00143		-0.000968	-0.000976		-0.001396	-0.001217		-0.000765	-0.000999
0.000713	0.000324		-9.6e-05	0.000604		0.000447	0.000865		0.000523	0.000889
0.000483	0.000112		-0.000802	-0.000615		-0.002518	6e-06		-0.002132	-2.2e-05
0.00014	-0.000735		-0.000251	-0.000432		-0.001077	-0.00074		-0.00117	-0.001132
0.000102	-4.8e-05		5.5e-05	-7e-05		0.000231	3.9e-05		0.000173	2.4e-05
0	0		0	0		0	0		0	0
0.001228	-0.001131		0.001138	-0.000299		0.000206	0.000661		0.001007	0.000667
0.001066	0.001375		-7e-06	0.00028		-0.00074	0.000542		0.000338	0.000405
0.004773	0.006283		0.00522	0.007338		0.003073	0.006871		0.003863	0.005801
0.000687	0.00095		0.000882	0.001531		0.000291	0.000594		9.7e-05	8.8e-05
0.020793	0.021274		0.016738	0.015843		0.015791	0.019585		0.014579	0.019932
0.000241	0.000284		0.000734	-0.001214		0.00146	-0.000123		0.001001	3.5e-05
0.000419	-0.002075		-0.000334	-0.000743		0.002182	0.000734		0.000623	0.000296
0.000108	0.001185		0.001477	0.002075		0.002539	0.003473		0.002677	0.001777
-6.5e-05	-0.003352		0.00058	-0.000818		-0.00086	-6.8e-05		-0.000793	-0.000179
0.00078	0.000571		0.000183	0.000453		-0.000422	-0.000871		8.4e-05	0.000249
0.001961	0.002046		0.001383	0.001097		0.001508	0.003444		0.001378	0.001982
0.003842	0.001997		0.001814	0.002576		0.000586	0.003039		0.001807	0.003267
-0.001089	-0.000799		-0.000487	-0.000619		0.000907	0.000893		0.000288	0.000105
0.01283	0.004429		0.007533	0.004559		0.006984	0.010483		0.006708	0.010118
0.009372	0.010491		0.006384	0.005311		0.006631	0.011035		0.007249	0.00907
-0.000242	0.000619		-0.000753	0.000898		-0.000143	0.000854		0.000131	-5.2e-05
-0.000308	0.000367		0.000115	-0.000206		-0.000289	0.000696		-0.000295	3.1e-05
-0.000794	0.000285		-0.000596	-0.000489		-0.000339	0.000523		-0.00037	-0.000228
-0.002022	-0.002299		-0.001946	-0.001745		-0.002693	-0.001381		-0.002107	-0.002362
-6.2e-05	-0.000266		-0.000516	-0.000135		-0.001247	-0.003732		-0.000669	-0.001412
-0.000103	-0.000198		-0.000495	-0.000111		0.000533	-0.00075		-0.000923	-0.001359
-0.001016	-0.001834		0.000153	-0.000875		-0.001114	0.000304		-0.000563	0.000263
0.003608	0.002531		0.004356	0.002459		0.003825	0.003408		0.003248	0.004307
0.001819	-0.002147		0.001077	0.00165		-0.001203	0.00137		-0.00021	0.000904
0.000652	0.004108		0.000159	-0.00076		0.001816	-0.000345		0.001451	0.000441
-0.00067	-0.000342		-0.000946	-0.000663		0.000987	0.000516		-0.000269	-0.000298
-0.000536	-0.00051		0.000452	-0.000534		-0.000802	0.001687		1e-06	0.000362
-0.000262	-0.002809		-0.001384	-0.000613		-0.003904	-0.002076		-0.002245	-0.000593
-0.002168	-7.9e-05		-0.001381	-0.001164		0.001544	-0.001168		-0.000532	-0.000469
-0.001413	0.002865		-0.000197	0.000922		0.000556	0.001561		0.000403	0.000917
-0.003182	-0.001486		-0.000983	-0.000124		-0.001636	0.0016		-0.001627	-0.000341
-0.000897	0.000399		-0.000648	-0.000273		-0.0017	-0.001817		-0.000973	-0.000282
-0.000712	0.000982		0.000403	0.001522		0.00081	0.00059		0.000366	0.00094
-3.5e-05	3.3e-05		1.7e-05	1.9e-05		-3.1e-05	-5.6e-05		-6e-06	-7e-06
0	0		0	0		0	0		0	0
0.000964	0.000613		0.001246	-0.000707		0.000971	0.001059		0.000656	0.000865
-0.000938	-5.2e-05		-0.000678	0.000788		0.000255	0.000727		-7.4e-05	0.000527
0.006389	0.008347		0.005864	0.006694		0.004451	0.00623		0.004161	0.006523
0.000892	0.001302		0.000797	0.000884		0.000215	0.000144		3.4e-05	0.000114
0.018545	0.015497		0.018939	0.019582		0.016068	0.022972		0.016785	0.023146
2.7e-05	-0.001419		0.00025	-0.00138		-9.8e-05	1.2e-05		0.000867	0.000327
-0.000684	-0.000335		-0.000163	-0.000144		0.000591	-0.000517		0.001141	-0.000121
0.00126	0.00103		0.000976	0.000911		0.001794	8e-06		0.001492	0.000671
-0.000476	0.000368		-0.000415	-0.000495		-0.001019	-0.000492		-0.000466	0.000267
0.000137	0.000775		0.000251	0.000616		-0.000415	0.000218		-0.000168	-6.8e-05
0.001045	0.002832		0.001644	0.002158		0.001416	0.001383		0.001451	0.001901
0.00178	0.0024		0.002183	0.002024		0.0027	0.002764		0.001984	0.002637
0.000989	0.000309		0.000216	-0.000213		-0.000784	0.000486		-0.000243	0.000415
0.007493	0.00595		0.008709	0.005319		0.007734	0.012099		0.007315	0.010886
0.007062	0.003702		0.007746	0.008026		0.009042	0.012572		0.008687	0.011895
-0.000444	0.001833		-9e-06	0.001151		-4.4e-05	0.000283		7e-06	0.000313
7.9e-05	0.000261		-0.00036	0.000399		-1.5e-05	-0.000341		-0.000192	2.8e-05
0.000573	-0.000105		-0.00015	-0.000395		-4.2e-05	-0.000237		9e-06	-0.000251
-0.000993	-0.000611		-0.000927	-0.00173		-0.001355	-0.002857		-0.001566	-0.00147
-0.000994	0.001634		-0.000705	0.000268		-0.000143	-0.000259		-0.000437	-0.000814
0.001216	-4.9e-05		0.000147	-0.000334		-0.001649	-0.001942		-0.001032	-0.001238
0.000661	-0.000901		0.000237	-0.000659		-0.000124	0.000206		-0.000376	-8.2e-05
0.004024	0.001546		0.004225	0.002747		0.002168	0.003791		0.002643	0.003975
0.001623	0.00263		0.001587	0.000846		0.000125	0.000464		0.000331	0.001141
0.000168	-0.002007		0.000267	-1e-05		0.00157	0.000943		0.001653	0.000474
-0.001295	-0.001459		-0.000668	-0.000648		-0.001019	-0.000347		-0.000464	-7.8e-05
0.001791	-0.00093		0.000962	-0.001284		-0.000177	0.000366		-0.000104	0.000863
-0.00231	0.000566		-0.001812	-0.001643		-0.001824	0.000982		-0.002057	0.000723
-0.002072	-0.001514		-0.001608	-0.001486		-0.000752	0.000382		-9.9e-05	-0.000607
-0.000422	0.00054		-4e-05	0.000897		0.000268	0.000548		3e-05	0.000861
-0.001247	0.00033		-0.00144	0.001709		-0.000924	-0.001031		-0.000958	-0.000459
-0.001116	-0.00022		-0.00094	0.000157		-0.000596	0.000654		-0.000717	0.000408
0.001185	0.003282		0.001288	0.002586		0.000474	0.002384		0.000502	0.00151
-0.000356	-0.000568		6.9e-05	-0.000285		1.6e-05	0.000543		-0.000283	0.00034
1.2e-05	2e-05		-2.6e-05	-2e-05		3.8e-05	3.5e-05		1e-06	4e-06
0	0		0	0		0	0		0	0
0.00168	-0.002602		0.000699	-0.000628		0.00038	0.000931		0.000632	0.000307
-0.001193	0.002256		-0.000726	0.00043		-0.000132	0.000111		0.000288	0.000291
0.005841	0.004582		0.005812	0.005384		0.004924	0.006755		0.004292	0.006179
0.000595	7.9e-05		0.000639	0.000856		-0.000277	-6.2e-05		0.000188	-4.1e-05
0.018764	0.026491		0.019887	0.018369		0.019067	0.026944		0.017518	0.025107
0.001011	-0.002511		-0.0002	-0.002162		0.002212	0.001304		0.000401	0.000312
0.000479	0.001247		0.000256	-3.4e-05		0.001261	0.000259		0.000738	3.8e-05
0.001088	0.000323		0.00112	7.9e-05		0.000206	8.9e-05		0.001191	0.00048
-0.000379	-0.000237		-0.000319	-0.000565		0.000823	0.001738		-0.000225	0.000207
6e-05	0.000338		7e-05	0.000496		0.000392	-0.000137		-0.000103	0.000314
0.002366	0.001199		0.000836	0.001289		0.001484	0.00185		0.001046	0.001801
0.002294	0.003749		0.002473	0.002187		0.002003	0.001617		0.001847	0.002635
0.001209	-0.000337		0.000483	0.00016		-0.000247	-0.000291		-0.000629	0.000317
0.00852	0.005718		0.00814	0.00551		0.007701	0.01051		0.007207	0.010997
0.008628	0.015489		0.008385	0.008292		0.010538	0.012679		0.008503	0.012292
0.001364	0.000262		0.00029	0.00057		0.000423	8.9e-05		0.000338	0.000381
-0.001114	0.000389		-6.5e-05	-4.1e-05		-0.000615	6e-05		-5.7e-05	4e-05
-0.000897	-0.001261		-0.000226	-0.001013		0.000325	-0.00084		0.000247	-0.000612
-0.000149	-0.003365		-0.001095	-0.001141		-0.001316	0.000758		-0.001375	-0.001331
-0.000442	-0.00136		-0.000689	0.000393		-0.000222	0.00029		9.3e-05	3.1e-05
-0.000932	-0.000355		-1.6e-05	-0.000224		-0.000739	-6.9e-05		-0.000631	-0.001109
0.000404	0.000678		0.000409	-8.8e-05		-0.000198	-0.000705		-0.00012	-7.8e-05
0.004979	0.004814		0.003889	0.00279		0.002679	0.00456		0.002772	0.004076
0.001495	0.00021		0.001455	0.00135		0.001907	0.00228		0.000924	0.001044
0.000535	0.00102		-7.8e-05	3.7e-05		0.001895	0.000496		0.001357	0.000997
0.000454	0.000625		-0.000605	-0.00079		-0.000446	0.000126		-0.000489	-9e-06
-3.1e-05	-0.002839		0.000518	-0.001652		8.9e-05	0.000748		-0.000379	0.000157
-0.00197	-0.004232		-0.000948	-0.000917		-0.001179	0.002005		-0.000584	0.001371
-0.00036	-0.002398		-0.001297	-0.001461		-7.7e-05	-0.002078		8.6e-05	-4e-05
0.001362	8.2e-05		0.000477	3.9e-05		-0.000829	0.000845		0.000141	0.000893
-0.000384	0.005998		-0.000538	0.001764		-0.000421	-0.000887		-0.00063	-0.000515
-0.000289	0.000178		-0.000616	2.6e-05		-0.000292	0.001601		-0.00044	0.000961
0.002451	0.002284		0.00244	0.002368		0.00049	0.000973		0.000685	0.001754
0.00062	-3.1e-05		-7.6e-05	-0.00069		-0.001014	0.000252		-0.000199	0.000376
0.001638	0.000708		0.00094	0.000525		0.001658	0.003274		0.000538	0.001955
-6.8e-05	-4.7e-05		-2.2e-05	-7.6e-05		5e-06	3.9e-05		1.4e-05	-3.2e-05
0	0		0	0		0	0		0	0
-0.000395	-0.000477		-0.000224	-0.001359		0.000708	-0.000525		0.000551	0.000212
-8.4e-05	5.7e-05		-0.000226	0.000706		0.000624	0.000276		0.000302	0.000195
0.005279	0.003216		0.005336	0.003489		0.004026	0.006209		0.004277	0.006396
0.000643	0.00106		0.000593	0.000427		0.000474	-0.000307		0.000373	-0.000241
0.022521	0.017013		0.021127	0.019601		0.019129	0.027546		0.018564	0.026795
-0.000416	-0.002903		0.000659	-0.001359		-3.7e-05	0.000153		0.000523	0.000619
0.00127	-0.000586		0.000996	0.000324		0.0004	0.000577		0.000495	7.9e-05
0.001384	-0.000769		0.000794	1.4e-05		0.001354	0.001405		0.000988	0.000627
-0.000238	-0.00174		-0.000498	-0.000898		-6.7e-05	5e-05		0.000384	0.000318
1.8e-05	0.000298		4e-05	0.000324		-2.2e-05	0.00066		7.4e-05	0.000454
-0.000388	-0.000157		0.000987	0.001012		0.000456	0.002238		0.001047	0.00211
0.003287	0.000963		0.002392	0.001879		0.000862	0.003058		0.001208	0.00284
-0.000714	0.000577		0.000271	-0.00014		-0.000466	0.00071		-0.000294	0.00031
0.009494	0.005595		0.008262	0.005841		0.00708	0.0112		0.00708	0.010589
0.010451	0.008318		0.009611	0.010501		0.007495	0.013446		0.008177	0.012372
0.000785	-3.9e-05		0.000763	-0.000287		0.001017	0.000847		0.001006	0.000554
0.000747	-0.000188		-2.8e-05	-2.5e-05		0.000324	0.000469		4.7e-05	0.000271
-0.000208	-0.001425		-0.000485	-0.000987		0.000581	-0.000675		0.000628	-0.000737
-0.001728	-0.000413		-0.001121	-0.001772		-0.001478	-0.000919		-0.00128	0.000458
-0.00046	0.000335		-0.000613	-0.000296		0.00057	0.000221		5.6e-05	-1.5e-05
-0.000529	-6e-05		-0.000336	4.7e-05		0.000503	-0.000792		-8.5e-05	-0.000432
0.000173	0.000382		2.6e-05	0.00054		-4.6e-05	2e-05		2.8e-05	-0.000308
0.002919	0.002767		0.003701	0.003562		0.003483	0.003991		0.003345	0.004609
0.001282	0.000994		0.000974	0.000454		0.001183	0.000907		0.001271	0.001301
-0.000525	0.001738		0.000165	0.002003		0.000855	0.001345		0.001254	0.001026
-0.000503	-0.000893		-0.000115	-0.000107		-1.2e-05	0.000251		-0.00015	0.000463
-0.000667	-0.001899		-0.000473	-0.002574		-0.000998	-0.000545		-0.000171	-0.000324
0.001146	-0.000169		-0.000465	-0.001321		0.00111	0.00135		-3.5e-05	0.001062
-0.001086	-0.000902		-0.000598	-0.001449		0.000993	0.000596		0.000564	-1e-06
0.00078	-0.000607		0.000737	-7.4e-05		0.000507	0.001238		0.000256	0.000787
0.000176	0.000587		-0.000416	0.001704		-0.000441	5.3e-05		-0.000479	0.000148
-0.000396	2.6e-05		-0.000494	0.000311		-0.000411	0.000916		-0.000268	0.001034
0.00361	0.001338		0.002617	0.001198		0.000973	0.001514		0.000788	0.001346
-0.00025	-0.001235		-0.000121	-0.000495		0.000109	0.000334		-0.000145	0.00047
0.001267	0.000664		0.001387	0.000735		0.000302	0.003009		0.000989	0.002967
0.000287	-0.000607		-0.000358	-0.00113		0.002087	0.000171		0.000883	-0.000881
5e-06	-1.9e-05		9e-06	-2.3e-05		1.3e-05	-7.3e-05		7e-06	-5.3e-05
0	0		0	0		0	0		0	0
-0.002362	-0.001375		-0.001264	-0.000319		0.000439	0.001549		0.000482	0.000821
0.001415	-0.00025		0.000242	0.000212		0.000359	0.000516		0.000422	0.00012
0.004814	0.002945		0.005034	0.004298		0.005121	0.006995		0.00424	0.005759
0.000645	-0.000498		0.000598	-0.000207		0.00153	-5.5e-05		0.00081	-0.000249
0.021665	0.016488		0.0214	0.017775		0.017673	0.0256		0.018759	0.026661
0.002659	0.004136		0.000259	-0.001402		-0.000207	0.000904		0.000142	-0.000136
0.001695	0.001659		0.001076	-0.000127		3.8e-05	-0.000853		0.000379	0.000315
-0.001054	0.002253		0.000522	-0.000277		0.001338	-0.000152		0.001166	0.000865
-0.001137	0.000282		0.000155	-0.000603		0.001411	-0.000985		0.000311	-0.00019
6.8e-05	0.000448		0.000558	0.000295		-6.5e-05	0.000779		3.8e-05	0.00056
0.002156	0.003599		0.001358	0.000525		0.001886	0.00229		0.001084	0.001996
0.000506	0.001177		0.002396	0.001616		0.000892	0.004032		0.001083	0.00305
0.00119	-0.001378		0.000113	0.000824		4.9e-05	0.00031		-0.000318	0.00082
0.00537	0.008323		0.008317	0.00623		0.006937	0.010708		0.007257	0.010752
0.009733	0.008592		0.008852	0.008321		0.007056	0.010332		0.007856	0.011956
-0.00013	-0.001598		2.7e-05	-0.000655		0.002542	0.000525		0.001233	0.00078
-0.000707	-0.000393		0.00031	-0.00048		0.000739	0.000193		0.000402	-0.000131
0.000125	0.001306		9e-06	-0.000957		0.001471	-0.000738		0.000715	-0.000498
-0.000841	-0.002129		-0.001464	-0.002195		0.001223	0.004711		-0.000586	0.000927
-0.001123	-0.000174		-0.000742	-0.000174		-0.000804	-0.001003		0.0002	-4e-05
0.001102	0.001065		9.9e-05	4.6e-05		-0.000607	1.5e-05		0.000219	-0.000888
-0.000931	0.000719		0.000152	0.000813		0.000489	-0.000609		0.00033	-0.000304
0.003723	0.003578		0.004155	0.003452		0.003992	0.006163		0.003838	0.004943
-0.000524	-0.000416		0.000799	0.000885		0.000596	0.000679		0.000825	0.000654
0.00119	0.004027		0.000141	0.001764		0.001115	0.000654		0.000814	0.001165
-0.000179	0.000563		-0.000495	0.000173		-0.000239	0.001251		6.4e-05	0.000613
-0.000601	-0.003857		-6.9e-05	-0.001398		0.001435	-0.001465		-0.000246	-0.000278
-0.001584	0.001139		0.00029	-3.9e-05		-0.000605	-0.000291		0.00065	0.001023
0.000479	-0.001057		-0.000117	7e-06		0.000822	0.001882		0.001532	0.001125
-0.00026	0.000879		0.000949	0.000442		0.001202	-0.000234		0.000232	0.000784
-0.002003	-0.002383		-0.000142	0.000348		-0.000843	0.001208		-0.000278	0.000246
-0.00114	0.000823		-0.000306	0.000575		-9.4e-05	0.000243		-0.000354	0.00054
0.000378	-0.001029		0.001818	0.000772		0.000714	0.001335		0.000878	0.001201
-0.000876	0.000753		-0.000397	-0.000513		0.000577	0.001241		0.000215	0.000302
0.001294	0.000837		0.000891	0.00042		0.001716	0.002358		0.000724	0.001935
0.000167	-0.001751		0.000324	-0.000364		0.001211	-0.001642		0.001866	-0.000201
-0.002201	-0.003032		-0.000702	-0.000508		-0.000665	-0.000332		-2e-06	-0.000101
-4.2e-05	6.6e-05		1e-05	6.6e-05		1.1e-05	1.6e-05		3.1e-05	-2.2e-05
0	0		0	0		0	0		0	0
-0.001197	8.1e-05		-2.8e-05	-0.000566		0.000296	0.002253		0.000279	0.001423
0.000202	0.000739		0.000201	1.5e-05		0.000514	-0.000117		0.000516	0.000231
0.004943	0.006251		0.004941	0.004651		0.004181	0.005018		0.004613	0.005566
0.000419	-0.001488		0.00032	0.000326		0.001028	-0.000143		0.000452	0.000197
0.020142	0.019889		0.021789	0.018909		0.020127	0.027723		0.018988	0.027064
-6e-06	-0.002756		-0.000699	-0.00102		0.000567	-0.000974		2e-06	-0.000163
0.001021	-0.000343		0.001093	0.000372		0.000913	0.000685		0.000658	0.000878
0.000552	-0.000391		0.000452	0.000443		0.001074	0.00113		0.000774	0.000298
0.00113	0.000665		0.000185	-0.000839		0.000402	-0.000148		0.000236	4e-06
0.00139	0.000327		0.000817	-2.8e-05		0.000151	0.00039		-3.4e-05	0.000355
0.002962	-0.000162		0.002635	0.001294		0.001524	0.001575		0.001936	0.002266
0.002267	0.002561		0.002005	0.002385		0.001523	0.002533		0.002434	0.003022
0.000488	0.002159		1.1e-05	1.9e-05		-0.000345	0.001104		-2.2e-05	0.000609
0.008339	0.005983		0.00771	0.006564		0.007567	0.010084		0.008286	0.011427
0.007091	0.008512		0.0096	0.010261		0.010467	0.012699		0.010103	0.01308
-0.000355	-0.000502		3.2e-05	-0.000199		0.000772	0.00117		0.000713	0.000749
0.001145	-0.000613		0.000474	0.000439		0.000493	-0.000883		0.000516	-0.000155
0.000148	-0.001506		0.00014	-0.000384		0.000889	-1.7e-05		0.000452	-0.000312
-0.001449	-0.003653		-0.000965	-0.00048		0.000742	0.00215		0.000157	0.000399
-0.000399	-0.000716		-0.000632	-0.000109		0.000697	0.000632		0.000338	-0.00036
0.000321	-0.000326		-0.000526	-0.000807		0.000274	-0.001484		6.3e-05	-0.000133
0.000648	0.001337		0.000223	0.000605		0.000682	-0.000587		0.000396	0.000494
0.005752	0.004147		0.004718	0.004055		0.004154	0.005609		0.00538	0.006411
0.000885	0.001357		0.000655	0.000432		0.000418	0.000229		0.001124	0.001326
0.000407	0.000699		0.000915	0.001746		0.000359	0.001061		0.001537	0.001838
-0.00065	0.001193		0.000405	0.001468		0.000289	0.000694		0.000471	0.000796
0.000854	0.000339		-0.000462	-0.000856		-0.000372	0.000211		-0.000419	-0.00046
0.000185	-0.000385		-0.000594	0.001579		0.000686	0.001319		0.001007	0.000812
0.000688	0.001605		0.00069	-9e-05		0.00278	0.001811		0.001265	0.000636
0.001721	0.001422		0.000253	0.000973		-0.000535	0.00089		0.000593	0.00064
0.000353	0.001341		-0.001315	-0.000846		0.000131	-0.000169		-0.000541	-0.000481
0.000177	0.00104		-0.000811	0.00085		-0.000567	-5.8e-05		4.1e-05	-7e-06
0.000442	0.00096		0.000742	0.001025		0.000769	0.000657		0.000745	0.001481
-0.000358	-0.000296		0.000203	-0.000684		0.00014	-0.000302		-0.000382	0.000256
0.000244	-6.9e-05		0.001193	0.000891		0.000696	0.000207		0.001013	0.001344
0.000418	0.000532		0.001314	-0.000826		0.001831	5.8e-05		0.001603	0.001131
-0.000763	0.000241		-0.000337	-0.00114		0.000646	0.000818		0.000763	0.000474
-0.000138	0.001283		7.5e-05	0.001756		-0.00052	0.000353		0.000537	0.000559
1.4e-05	3.7e-05		6e-06	5.6e-05		-2e-06	-3.8e-05		-5e-06	2.5e-05
0	0		0	0		0	0		0	0
0.000795	-0.000409		0.000271	-6e-06		0.000442	0.000977		6.5e-05	0.001284
-0.000189	-0.000254		0.000101	-0.000213		0.000596	0.000128		0.000259	3.8e-05
0.005286	0.004349		0.005045	0.005012		0.004874	0.005714		0.004565	0.00559
0.000129	0.001208		0.00032	0.00038		-0.000123	0.000467		0.000291	0.00034
0.023366	0.019443		0.022158	0.019955		0.019318	0.027831		0.019295	0.027388
-0.001705	-0.001067		-0.001215	-0.000983		-5e-05	2.1e-05		0.000102	-9.4e-05
0.001005	0.000243		0.000776	0.000283		0.000596	0.001314		0.000918	0.000941
0.000708	0.001109		0.00068	0.00044		0.000715	3.6e-05		0.000711	0.000408
0.000206	-0.001708		0.000299	-0.001121		-3.3e-05	0.000278		1.2e-05	0.000166
0.000881	-0.000288		0.000901	-5.4e-05		-4e-05	0.000222		0.000107	0.000273
0.002669	0.001454		0.002475	0.000796		0.002078	0.002556		0.001849	0.002091
0.002167	0.002551		0.002152	0.002425		0.003143	0.003034		0.002551	0.002809
-0.000357	-0.000589		1.9e-05	-2.3e-05		8.1e-05	0.000444		-0.000334	0.000586
0.007894	0.006436		0.008354	0.00635		0.008821	0.012062		0.00873	0.011794
0.010539	0.011264		0.009902	0.010768		0.010531	0.013761		0.01053	0.013807
0.00015	0.000359		-0.000183	7.1e-05		0.000498	0.000858		0.00081	0.000925
0.000343	0.001219		0.000747	0.000648		0.00049	0.000121		0.000439	-6.4e-05
0.000289	4.2e-05		-1e-05	-6.9e-05		0.000155	-0.000216		0.000372	-5.2e-05
7.4e-05	0.001377		-0.000399	0.00048		0.000368	-0.001058		0.000173	-0.000156
-0.000545	0.000655		-0.000503	-0.000188		0.000602	-0.000482		0.000513	-0.000158
-0.000729	-0.001164		-0.000338	-0.00088		0.000404	0.000581		0.000308	0.000159
0.000278	0.000273		0.000315	0.000444		0.000249	0.001163		0.000438	0.000589
0.004456	0.00409		0.004871	0.003782		0.006145	0.006779		0.005692	0.006688
0.000773	0.000199		0.00089	0.000797		0.001514	0.00188		0.00131	0.001476
0.00105	0.001716		0.001115	0.001277		0.002109	0.002364		0.001943	0.002142
0.000891	0.001746		0.000561	0.001648		0.00068	0.000717		0.000485	0.000606
-0.000957	-0.000753		-0.000525	-0.000715		-0.000831	-0.000573		-0.00056	-0.000188
-0.000763	0.002468		-0.000565	0.001256		0.001431	0.000742		0.00137	0.001018
0.000704	-0.000629		0.000548	5.8e-05		0.000683	-0.00015		0.001027	0.000105
-0.000265	0.000774		-0.000127	0.0011		0.000917	0.000701		0.000401	0.000866
-0.001905	-0.00147		-0.001079	-0.000245		-0.000818	-0.001025		-0.000847	-0.000515
-0.001144	0.000759		-0.000718	0.000486		0.000313	-5.1e-05		0.000156	-4.1e-05
0.000923	0.001426		0.000692	0.001222		0.000717	0.00184		0.001043	0.001257
0.000627	-0.001129		0.000369	-0.000673		-0.000812	0.000274		-0.000334	6e-05
0.001548	0.001286		0.001272	0.000664		0.000983	0.001593		0.000777	0.001344
0.001873	-0.001243		0.001188	2e-05		0.001545	0.002137		0.00131	0.001509
0.000192	-0.001367		0.0003	-0.000734		0.001095	0.000486		0.000771	0.000489
0.000136	0.002226		0.000172	0.001589		0.001073	0.000739		0.000584	0.000613
0.000175	-0.000525		0.000155	-0.000418		-0.000181	0.000376		1e-05	0.000318
1.3e-05	0.000126		7e-06	7.4e-05		2.6e-05	-4.2e-05		2e-05	-9e-06
0	0		0	0		0	0		0	0
0.000529	0.001456		0.000737	0.000315		-0.001707	0.000859		0.000234	0.001192
0.001318	-0.001829		9.5e-05	-0.000342		-0.001525	-0.000157		0.000221	2.4e-05
0.004614	0.006395		0.004783	0.004976		0.00407	0.005954		0.004395	0.005707
0.001075	0.000139		0.000409	0.000709		0.000832	0.000759		0.00016	0.000262
0.02066	0.022825		0.021919	0.019873		0.018323	0.025873		0.019059	0.027494
-0.001272	0.002357		-0.001295	-0.000686		-0.000313	0.001195		-6.2e-05	2.4e-05
-0.000938	0.002136		0.000207	-0.000102		0.002518	4.7e-05		0.001006	0.000502
0.000541	-0.000981		0.000585	0.00017		0.000399	0.000932		0.000767	0.000282
-0.000895	-0.002233		0.000209	-0.001587		-0.000485	-8e-06		9e-06	5.5e-05
0.00029	0.000264		0.000583	-0.000166		0.000657	0.000459		0.000117	0.000234
0.00088	-0.000424		0.002462	0.001242		0.001956	0.000875		0.002043	0.002047
0.00158	0.001562		0.001955	0.001993		0.001796	0.00248		0.002899	0.003135
0.000793	-0.001431		-0.000335	-0.000568		-0.002116	0.000243		-0.000178	0.000543
0.010342	0.00664		0.00862	0.006499		0.010281	0.01346		0.009571	0.012384
0.011994	0.012685		0.011156	0.011301		0.010526	0.015818		0.010545	0.014803
-0.001352	-0.000214		2.4e-05	0.00022		0.002196	0.00076		0.000626	0.000567
0.002002	0.000345		0.000342	0.001084		0.000379	0.000754		0.000397	0.00014
-0.001623	0.001691		-0.000481	0.00078		0.000467	0.00122		-2.4e-05	0.00027
-0.000381	0.005464		0.000154	0.002353		-0.000753	0.000523		2.1e-05	-0.000339
-0.00046	-0.00249		-0.000496	0.000265		-7e-05	0.000159		0.000296	-0.000449
-0.000112	-0.000989		-0.00053	-0.000985		0.00032	0.001094		0.000311	0.00042
-0.000163	-0.000586		0.0001	0.00026		0.001022	0.000394		0.000313	0.000735
0.005091	0.00179		0.005023	0.003522		0.006438	0.008185		0.006195	0.007413
0.001323	0.002361		0.000925	0.000931		0.001953	0.001821		0.0017	0.002027
0.002632	0.000453		0.001834	0.001795		0.003977	0.002965		0.002481	0.003025
0.001256	0.002027		0.001054	0.001721		-4.2e-05	-8.4e-05		0.000547	0.000739
-0.001272	-0.002331		-0.00074	-0.001139		0.000104	0.000619		-0.000268	-6.7e-05
-0.001117	-0.001045		-6.4e-05	0.001842		0.002158	0.001272		0.00196	0.002152
-0.000514	0.000406		0.000428	0.000193		-0.00071	-0.001769		0.00048	6.4e-05
-0.002839	0.001905		-0.000602	0.001088		-0.000122	0.001479		0.000834	0.001303
-0.000281	0.002424		-0.001122	-0.000775		-0.00289	0.000921		-0.001333	-0.000502
-0.000548	-0.001414		-0.001564	-0.000225		0.00056	0.000175		-0.000102	-0.000209
0.000117	0.000861		0.000515	0.001043		0.002832	-0.000104		0.000628	0.001457
0.000528	0.000554		0.000393	-0.000532		0.000824	-0.000262		-0.000439	0.000102
0.001863	-0.000724		0.001275	0.000691		6e-05	0.00225		0.000539	0.001283
-0.000345	0.004373		0.001369	-0.000539		-0.000485	0.001231		0.00045	0.001667
0.002711	0.000156		0.000807	-0.001198		-0.000384	-0.000339		0.000775	0.000643
0.000815	-0.000488		0.000314	0.001048		0.000417	0.000564		0.001112	0.000818
0.000142	-0.000743		0.000116	-0.000298		0.000702	0.000435		9.3e-05	0.000382
-4.6e-05	6.4e-05		8.2e-05	5.2e-05		0.000296	0.000444		0.000135	-0.000124
-6e-06	1e-05		3e-06	2.8e-05		-4e-06	6.9e-05		7e-06	6.2e-05
0	0		0	0		0	0		0	0
0.000595	0.001588		-4.8e-05	0.000618		0.00102	0.001778		0.000172	0.001183
0.000195	0.000254		-0.000106	-0.000797		0.000397	-0.000255		-9.7e-05	-5.7e-05
0.004087	0.006048		0.003987	0.00538		0.00385	0.005434		0.003709	0.005023
0.00077	-0.000378		0.000617	0.000324		0.00063	-0.000571		0.000502	-0.000274
0.019599	0.020138		0.021531	0.021152		0.019356	0.028382		0.019864	0.027684
-0.000618	-0.001857		-0.001078	0.00032		-4.6e-05	-0.000617		-0.00041	-0.0005
-0.001124	-0.002516		-0.000349	-0.000313		0.001181	-0.001519		0.001482	-0.000195
7.5e-05	-0.001369		-0.000356	-0.000718		0.00138	0.000904		0.00094	0.000522
0.000902	-0.000664		0.000315	-0.001027		0.000511	-0.000551		0.000156	-0.00061
6.4e-05	-4e-05		7e-05	0.000181		0.000301	0.000165		0.000275	0.000413
0.002898	0.001544		0.00183	0.000863		0.002131	0.001505		0.002191	0.001657
0.001804	0.000988		0.001776	0.000981		0.002991	0.003884		0.002361	0.00341
-0.001031	2e-05		-0.000731	0.000355		0.000285	0.000966		-0.000456	0.000425
0.00954	0.00661		0.01164	0.008272		0.011053	0.012525		0.010967	0.013828
0.012366	0.010439		0.012558	0.011465		0.010495	0.017237		0.011154	0.016968
0.000552	3e-05		0.0005	0.00037		-3.3e-05	-0.000315		0.000746	0.000135
-0.000722	0.0011		0.000541	0.000686		0.000156	-0.000211		-6.8e-05	0.000416
-0.001928	0.002678		-0.001936	0.001945		-0.000404	0.000806		0.000195	0.000524
0.001064	0.003875		6.9e-05	0.002686		3.8e-05	0.000837		0.000342	0.00018
-0.000347	0.000654		-0.000254	-0.000642		-0.000144	-0.000603		-0.000138	-8.8e-05
0.00065	-0.00049		0.000283	-0.000235		0.000126	-0.00028		0.000496	-7.8e-05
-0.000291	0.000924		-0.000263	0.000431		0.000256	-7e-06		4.3e-05	2e-05
0.006919	0.003655		0.005782	0.003496		0.006956	0.00987		0.006838	0.009057
0.001088	0.001964		0.001503	0.001643		0.002019	0.002463		0.002174	0.002376
0.003526	0.002815		0.003007	0.00237		0.002488	0.004791		0.003487	0.004355
0.001366	0.001504		0.001859	0.002053		0.000558	0.001336		0.00065	0.00127
0.000146	-0.00146		-0.000882	-0.000406		0.00093	0.000788		0.000649	0.001112
0.002452	0.001568		0.001931	0.001928		0.003189	0.006103		0.003843	0.006029
-1.2e-05	0.001983		-0.000529	0.000203		0.000619	0.001195		0.000518	0.000228
-0.000238	0.00122		-0.000948	0.001106		0.001171	0.002458		0.000933	0.002272
0.000553	-0.000675		-0.000458	-0.000148		-0.001795	0.000115		-0.001818	0.000491
-0.003275	-0.00167		-0.001672	-0.002047		-0.001683	-0.000259		-0.00027	-0.000175
-0.000313	0.000257		-5.4e-05	0.001433		-0.001045	0.001702		-0.000169	0.001248
-0.000317	0.000497		0.000194	-9.1e-05		-0.000262	-7.1e-05		0.00016	0.00013
0.000116	-6.4e-05		0.000568	-0.000631		-0.000321	-0.000199		-8.9e-05	0.000495
0.001035	-0.00208		0.00095	-0.000203		-0.00182	0.000339		-0.000586	0.000558
0.00136	-0.00155		0.000797	-0.000219		0.000644	0.001563		0.00051	0.000641
0.000454	-0.001161		0.000311	-0.000499		0.001731	0.001268		0.00128	0.001317
0.000734	0.001678		0.000526	0.000273		0.001903	0.001978		0.001495	0.001055
0.000441	7.9e-05		0.000717	0.000581		0.000271	-0.000319		0.000162	0.00014
0.000771	0.002491		0.000308	0.001455		0.000277	0.001963		0.000204	0.000909
0	2.2e-05		-1.2e-05	-3.2e-05		-8e-06	5.1e-05		-1.1e-05	4.6e-05
0	0		0	0		0	0		0	0
-0.001234	-0.001585		0.000439	0.000385		0.000931	0.000906		0.000382	0.000817
-0.001477	-0.001329		-0.000106	-0.00014		0.000142	0.000274		0.000253	-0.00019
0.003375	0.003809		0.00346	0.003761		0.00347	0.003617		0.003741	0.004783
-7.7e-05	0.00145		0.000512	-0.000114		9.4e-05	-0.000566		0.00041	-0.000356
0.025432	0.021668		0.023857	0.022299		0.022306	0.029566		0.020735	0.028137
-0.00138	0.001885		-0.000648	-0.000617		-0.000655	-0.001289		-0.000344	-0.000649
0.001343	0.000417		0.000371	7.8e-05		0.001067	0.002047		0.000822	-0.000421
-0.001158	0.000602		1e-06	-0.000831		0.001134	-0.000356		0.000805	0.000406
0.000378	-0.000559		0.000176	-0.001475		0.000325	-0.001044		0.000159	-0.000329
1.1e-05	0.000415		0.000226	-0.000144		-5.2e-05	0.000632		0.000138	0.000191
0.001136	0.00108		0.001492	0.001246		0.002585	0.002742		0.001926	0.002033
0.001875	0.000488		0.002422	0.000617		0.00204	0.003578		0.00248	0.003647
-0.001656	0.002156		-0.001058	0.000462		-8.6e-05	-0.000284		-0.000291	0.000286
0.015569	0.011754		0.011199	0.010304		0.011431	0.015699		0.011134	0.013793
0.013211	0.011588		0.01378	0.012623		0.01252	0.017626		0.013107	0.018494
0.001917	0.001246		0.001087	0.000281		0.000569	0.000196		0.001022	0.000177
0.000932	0.000287		-0.000376	0.000543		-0.000767	0.001006		-3.8e-05	9.4e-05
-0.002202	0.001257		-0.001249	0.001153		0.000712	-0.00057		0.00027	8.2e-05
-0.001144	-0.001167		-0.000385	0.00053		0.002083	-0.001089		0.000934	-0.000771
0.000931	-0.000327		-0.000876	-0.000794		0.000188	0.000715		0.000222	-9.8e-05
0.000502	0.001034		-0.000232	5.7e-05		0.001079	-0.000404		0.000165	-0.000249
-0.00021	0.000724		-0.000145	3.8e-05		-0.000998	0.000224		0.000263	6.8e-05
0.006027	0.004974		0.006284	0.004177		0.008056	0.010471		0.00715	0.00909
0.002132	0.00048		0.001945	0.001579		0.00297	0.003106		0.002531	0.002802
0.002725	0.003391		0.003569	0.002644		0.004404	0.00482		0.003225	0.004859
0.003057	0.002808		0.002478	0.001939		0.001332	0.002328		0.001526	0.002003
-0.001824	0.002802		0.00027	0.000922		0.000807	0.001951		0.001232	0.001785
0.003839	0.0048		0.00295	0.003894		0.006108	0.009837		0.004335	0.006632
-0.000972	-0.00211		-0.000259	-0.000543		0.001634	0.000692		0.000488	0.000876
-0.000308	0.000238		0.001965	0.001589		0.001511	0.00255		0.002328	0.003202
-0.001889	-0.001622		-0.001145	-0.00077		-0.000932	0.000579		-0.001597	0.00067
-0.000339	-0.002958		-0.002032	-0.001565		0.000917	-0.000448		-0.000866	-0.00035
0.000292	0.003576		8.1e-05	0.000963		-0.001466	0.001902		-0.000588	0.000975
0.000355	-0.001684		-0.000329	0.000665		-2e-05	0.000542		4.4e-05	-3.2e-05
-2e-06	-0.001441		0.000115	-1.9e-05		2e-06	-0.00028		9.9e-05	0.000579
0.002029	-0.001468		0.000697	-0.000464		0.000944	0.000421		-0.00041	0.000372
-0.00157	0.001437		0.000125	-0.000446		0.001162	0.000508		0.00055	0.000362
-0.000255	0.000429		0.000289	0.000641		0.001496	0.002061		0.001607	0.001727
0.000682	-0.000703		0.001132	0.000984		0.001691	0.000435		0.001178	0.001883
0.001814	0.001697		0.00076	0.000611		6e-06	0.000613		0.000488	7.2e-05
7.3e-05	0.001335		0.000433	0.001382		0.000237	0.000281		0.000475	0.001017
0.000634	0.000162		0.000318	0.000486		-0.000878	0.000295		8.2e-05	0.000386
-1.2e-05	1.2e-05		-1.4e-05	3.4e-05		6.4e-05	-3.7e-05		4.1e-05	-1.2e-05
0	0		0	0		0	0		0	0
0.001092	0.00059		-0.000211	0.000359		-0.000397	0.000256		0.000677	0.000326
0.000326	0.000244		-0.00017	-0.000147		7.2e-05	-0.000354		-3.9e-05	-0.000335
0.00317	0.002459		0.002795	0.002626		0.003884	0.005315		0.003366	0.00445
0.000789	-0.000743		0.000338	0.000157		0.000481	-0.000104		4.3e-05	-0.0003
0.026206	0.024898		0.025776	0.022497		0.021758	0.027766		0.021862	0.028982
-0.00016	-0.001071		-0.000831	-0.00051		-0.000364	5.3e-05		-0.000423	-0.000506
0.000953	0.001535		0.000652	0.001076		0.000472	-0.000774		-0.0001	-7.2e-05
0.000406	-0.000933		-0.000848	-0.000641		0.000277	0.000647		0.000495	0.000659
-0.000435	-0.00256		-0.000368	-0.001204		0.000122	0.000116		2.9e-05	-0.000399
0.000452	-0.000504		0.000474	0.000351		0.000108	-8.2e-05		0.000244	2.7e-05
0.000771	0.001131		0.001097	0.001248		0.001534	0.002006		0.001836	0.002319
0.003212	0.000465		0.00303	0.000447		0.002333	0.003543		0.002509	0.003224
-0.000885	-0.000228		-0.00042	0.000211		-0.00079	5e-05		-0.000318	0.000319
0.010062	0.012088		0.012027	0.011276		0.0111	0.013597		0.0114	0.014201
0.014892	0.01442		0.013176	0.01473		0.015144	0.019807		0.014802	0.019145
0.001025	-3.6e-05		0.001029	-6.4e-05		0.00199	0.000557		0.000898	0.000699
-0.000783	0.000237		-0.000405	0.000553		0.000207	-7.4e-05		-0.000131	0.000145
-0.000274	0.000194		-0.00081	9e-05		0.000485	-0.000172		0.000256	-7.7e-05
-0.00117	-0.001015		-0.001041	-0.001072		0.000737	-0.001999		0.000255	-0.00014
-0.002067	-0.001679		-0.000987	-0.000354		0.000506	-7e-06		0.000349	-5.4e-05
-0.00095	3.2e-05		-0.000325	-0.000297		-0.000288	8.5e-05		-0.000155	0.000168
-5.1e-05	-0.000843		-0.000105	6.8e-05		0.001163	0.000223		0.000419	1.2e-05
0.006537	0.004432		0.006471	0.004773		0.007211	0.008853		0.008189	0.009065
0.002399	0.002082		0.002889	0.001159		0.003009	0.00322		0.00328	0.003522
0.004661	0.002426		0.004603	0.003183		0.003651	0.005043		0.004327	0.005471
0.002851	0.001844		0.003712	0.002065		0.002262	0.002259		0.002314	0.003013
0.001443	0.00168		0.000811	0.001985		0.001641	0.002458		0.001655	0.002207
0.002695	0.004621		0.003736	0.005439		0.004191	0.005255		0.006617	0.007783
8.1e-05	-0.001393		-0.000402	-0.001147		-0.000104	0.00081		0.000209	0.000502
0.004436	0.002506		0.003097	0.002308		0.003535	0.003896		0.002904	0.004185
-0.001818	-0.000253		-0.000957	-0.000333		-0.001853	0.001178		-0.000532	0.000165
-0.00178	-0.000608		-0.0016	-0.001133		-0.001103	-0.000276		-0.000521	-0.000252
0.000485	0.000355		0.000954	0.000721		0.000347	0.000215		-0.000535	0.001322
-0.000674	0.001921		-0.000376	0.000566		0.000304	-0.000338		0	-0.000524
0.000136	0.000652		0.000534	0.000145		0.000385	0.001448		0.000193	0.0011
0.000104	0.001243		0.001825	0.00048		-7.2e-05	0.000644		0.000425	0.000394
0.000276	-0.000373		2e-05	7e-06		0.000355	-0.000308		0.001331	0.000233
0.000446	0.001869		0.000326	0.001287		0.001611	0.001876		0.001095	0.001918
0.001643	0.001347		0.001027	0.001349		0.00048	0.002592		0.00063	0.001295
0.000541	0.000471		0.000692	0.000484		0.000919	0.000102		0.000391	0.000108
0.000377	0.000581		0.000537	0.000125		0.00062	0.0007		0.000403	0.000674
-0.000169	0.000478		-2.5e-05	0.000489		0.000223	8.6e-05		3e-06	0.00056
-0.000684	0.000333		0.0001	0.000933		9.9e-05	-0.000142		0.000178	0.000114
-2.7e-05	2.6e-05		-1.7e-05	-4e-06		-1e-05	6e-06		-7e-06	-3e-06
0	0		0	0		0	0		0	0
-0.001245	0.001372		-3e-05	0.001147		0.001782	7.1e-05		9.7e-05	-4.7e-05
2e-05	-2.4e-05		9.3e-05	0.000119		-6.9e-05	-0.000607		-0.000232	-0.000484
0.002137	0.002717		0.00268	0.002733		0.00309	0.004223		0.003251	0.004637
7.5e-05	0.000605		0.000193	-0.000313		-0.000518	-0.000293		0.000196	-0.000345
0.02632	0.020521		0.025723	0.023421		0.022381	0.031369		0.021352	0.029345
-0.000992	-0.000778		-0.000293	-0.000775		-0.000271	-0.000559		-0.000349	-0.000305
-0.000192	0.000719		0.000962	0.000852		-0.001285	-0.00028		-0.000425	-0.000838
-0.002246	-0.000819		-0.000784	-0.000597		0.000506	0.001495		0.000239	0.000887
-0.000894	-0.00011		-0.000862	-0.001312		-0.000218	-0.000505		-0.000108	-0.000133
0.000881	0.001355		0.000538	0.000342		0.000601	-0.000157		0.00037	-6.8e-05
0.001476	0.001503		0.001349	0.001051		0.001737	0.0024		0.001647	0.002178
0.003624	0.000623		0.003361	0.001549		0.003053	0.002607		0.002604	0.003114
0.000864	-0.000217		-0.000449	0.000204		0.000168	0.001101		-0.000453	0.000346
0.01231	0.009974		0.010873	0.011163		0.011797	0.014054		0.011169	0.014169
0.011177	0.016954		0.014883	0.01609		0.015845	0.019411		0.015642	0.019478
0.000509	-0.000877		0.000763	-0.000331		-0.000236	0.001177		0.001038	0.000716
-0.000754	0.001107		-0.000549	0.000133		-0.000157	-0.000118		8.9e-05	-4.7e-05
-0.000624	-0.000741		-0.000458	-1e-06		-0.000306	0.000359		0.000407	-7e-06
-0.000797	-0.00112		-0.000991	-0.000933		-0.00146	0.002624		0.000193	5.9e-05
-0.000824	0.001261		-0.000754	-0.000521		0.00024	-0.000561		0.000338	-0.000515
-0.00023	-0.000993		-0.000488	-0.000594		-0.000718	0.000706		-0.000147	0.000189
-5.4e-05	0.000882		0.000145	1.7e-05		0.000597	-0.000204		0.000744	-0.00013
0.00733	0.005698		0.006733	0.004679		0.010027	0.009546		0.008452	0.008972
0.004267	0.000584		0.002884	0.002145		0.00444	0.004855		0.00362	0.003897
0.005811	0.004246		0.005419	0.002781		0.005724	0.007165		0.004951	0.006047
0.005558	0.00218		0.003623	0.002809		0.003141	0.004615		0.002425	0.003302
0.001649	0.001867		0.001716	0.001817		0.002187	0.002103		0.002192	0.002419
0.004889	0.006739		0.004492	0.005666		0.009843	0.009516		0.006865	0.008658
-0.000653	-0.000281		-0.000421	-0.000414		-0.000279	2.1e-05		0.000299	0.000306
0.003503	0.003326		0.004314	0.004319		0.002988	0.005472		0.004132	0.005712
0.000592	0.000376		-0.001126	-0.000806		0.001128	-0.001292		-0.000816	-7.4e-05
-0.002103	-0.00058		-0.001467	0.000465		-0.000621	8.2e-05		-0.000777	-0.000169
0.001939	-0.000487		0.001477	0.000706		-0.000971	0.002379		6e-05	0.001446
-0.000378	0.000325		-0.00011	0.000762		-0.000298	-0.0013		-0.000276	-0.001137
0.001365	0.000511		0.000791	0.00076		9.5e-05	0.001574		0.000656	0.001515
0.003842	0.000741		0.001257	0.001387		0.000716	0.000163		3.3e-05	4.5e-05
0.000675	-0.000414		0.001204	0.00017		0.002564	0.000655		0.001465	0.001422
0.000513	0.001058		0.00032	0.001926		0.000189	0.001838		0.000669	0.001928
0.00045	0.002586		0.000768	0.001203		0.000132	0.000231		0.000308	0.001242
0.000202	-0.000206		0.000294	0.000272		-5e-06	-0.000191		0.000491	-2e-06
0.000963	-0.001202		0.000435	-8e-06		0.000182	0.000814		0.000354	0.00073
-0.000227	0.000683		-0.000312	0.000139		0.000327	0.001228		0.000305	0.000806
0.001041	0.002161		-4e-06	0.001046		0.000292	0.000552		0.000294	0.000162
9.7e-05	9.3e-05		-4e-06	0.000414		-0.000788	0.000695		-0.000216	0.000252
-2.6e-05	-5e-06		1.8e-05	5.2e-05		3e-06	1.1e-05		-2.1e-05	-1e-06
0	0		0	0		0	0		0	0
-0.000239	0.001749		-0.000958	0.000326		-0.001463	-0.000837		0.000429	-0.000191
2.7e-05	9.9e-05		1.7e-05	0.000263		-0.000954	-0.000557		-0.000286	-0.000527
0.002638	0.003207		0.002306	0.001615		0.002792	0.004474		0.002472	0.003444
-0.000684	-0.000915		-0.000521	-0.000484		0.000892	-0.001131		-0.000104	-0.000232
0.024234	0.025241		0.024085	0.023611		0.020047	0.030776		0.020891	0.029621
0.000293	-0.000381		-0.000306	-0.000396		-0.000273	-0.000231		8.2e-05	-0.000773
0.002855	-0.000207		0.0001	-0.000479		-0.00038	-0.001361		-0.00078	-0.000353
-0.000454	0.000357		-0.001184	0.001135		-0.000157	0.000423		0.000328	0.000934
-0.001418	-0.000909		-0.001309	-0.000771		-0.00018	0.000254		-0.000299	-0.000402
0.000359	0.000379		0.000743	0.000167		0.000402	8.8e-05		0.000394	0.000219
0.002351	-1.1e-05		0.001182	0.001228		0.001603	0.00236		0.001561	0.001944
0.003196	0.004665		0.002813	0.002867		0.002519	0.003224		0.003046	0.003362
-0.001606	0.001517		0.000177	0.000536		-0.000624	-0.000142		0.000498	0.000145
0.010236	0.011203		0.012611	0.010805		0.010389	0.015255		0.011418	0.014603
0.020044	0.017788		0.015674	0.015746		0.016275	0.019044		0.016165	0.020452
0.000647	-6.2e-05		0.000913	0.000388		0.001191	0.000338		0.000459	0.000853
0.000127	-0.00138		-0.000462	4.5e-05		0.000232	7.9e-05		-0.000402	-0.000272
-0.000527	0.000691		0.000154	0.000183		0.001253	-0.000198		-3e-05	-6e-05
-0.000924	-0.000584		-0.000509	-0.000776		0.001556	-0.000112		0.000541	0.000957
0.001589	-0.001004		-0.000331	-0.000255		0.000163	-0.001284		0.000448	0.000231
-7.1e-05	-0.001121		-0.000128	-0.000789		0.000864	-0.000368		-0.000152	4.9e-05
0.000978	0.000294		0.00022	7e-06		0.000556	-0.000706		0.00034	-0.000138
0.006592	0.00366		0.005739	0.005098		0.00938	0.00967		0.008478	0.009046
0.001792	0.00419		0.002996	0.002904		0.003928	0.004226		0.003616	0.004584
0.006858	0.001583		0.005603	0.003409		0.006386	0.006549		0.005638	0.007041
0.002351	0.005237		0.003734	0.002962		0.00191	0.003662		0.002477	0.00342
0.002467	0.001963		0.003172	0.002073		0.003174	0.003653		0.002115	0.002833
0.00698	0.005905		0.00694	0.006689		0.007175	0.012934		0.008672	0.012265
-0.000962	0.001114		0.000165	-0.000243		0.001779	-0.00011		0.000696	0.000289
0.005254	0.00882		0.007199	0.007664		0.00676	0.008892		0.007183	0.008451
-0.002344	-0.003309		-0.001243	0.000434		-0.001829	-0.000452		-0.000437	-8.7e-05
1.4e-05	0.003916		-0.000811	0.001456		-0.000436	-3.3e-05		-0.000152	0.000826
0.002581	0.003038		0.001994	0.001623		0.001056	0.002337		0.000706	0.002372
0.001246	-0.00051		0.00033	-0.000168		-0.0012	-0.002065		-0.000521	-0.000732
0.001177	0.00135		0.001657	0.001085		0.001969	0.001599		0.000999	0.001585
-0.000173	0.00267		0.001793	-0.000289		-0.000531	-0.00108		0.000207	0.000345
0.003706	0.001886		0.000794	-8.2e-05		0.001936	0.005042		0.00191	0.002084
-0.00014	0.003228		-2.9e-05	0.001794		-0.000263	0.002056		0.000529	0.001678
-0.000266	-0.000922		8.5e-05	0.000755		0.000294	0.000356		0.000405	0.000472
0	0.000616		0.000379	0.000784		0.000454	0.00011		0.000318	0.000102
-0.000205	0.000633		0.000118	0.000129		9.9e-05	0.000583		0.000126	0.000226
-0.000667	-0.001227		5.2e-05	6.5e-05		0.000432	0.001292		3.8e-05	0.0007
-0.000282	0.00075		0.000735	0.001636		0.000648	0.000243		0.000667	0.000492
1.4e-05	0.001606		0.000103	0.000446		0.000406	0.000263		0.000186	0.000127
0.001478	0.006707		0.000466	0.002929		-0.000116	-0.000579		0.000565	0.000804
0.000107	0.000246		5.6e-05	5.4e-05		6.3e-05	0.000138		3.4e-05	2.1e-05
0	0		0	0		0	0		0	0
-0.001138	-0.000973		-0.000451	-0.00021		0.000594	2.2e-05		-8.7e-05	-0.000389
9e-06	0.000535		-0.000124	0.000475		-6.2e-05	-0.000416		-0.000292	-0.000462
0.002278	0.000215		0.002287	0.001126		0.002072	0.002624		0.002185	0.003052
-0.000825	-0.000996		-0.00061	-0.00052		-0.000296	0.000268		7.5e-05	0.000107
0.023636	0.0258		0.024211	0.024636		0.021525	0.029801		0.020809	0.029477
0.000191	0.000446		0.000461	4.2e-05		0.000758	-0.000857		0.000401	-0.000922
-0.000964	-0.000801		0.000145	-0.000334		-0.000185	0.000601		-0.000593	-0.000415
-0.000865	0.003017		-0.001209	0.001453		0.000683	0.001196		0.000188	0.00088
-0.001283	-0.001105		-0.001175	-0.001201		-0.000275	-0.000542		-5e-05	-0.000323
0.000841	-0.000605		0.000427	7.8e-05		0.000406	0.000717		0.000488	0.000368
0.000452	0.001701		0.000848	0.001063		0.001585	0.001522		0.001623	0.001865
0.002055	0.003516		0.002371	0.004267		0.003423	0.00394		0.00307	0.003528
0.00062	0.000522		0.000426	0.000937		0.001274	-0.000325		0.000456	-0.000239
0.013956	0.01109		0.012688	0.012197		0.011699	0.014623		0.01166	0.015076
0.01665	0.014058		0.017741	0.014963		0.016445	0.021748		0.016691	0.020277
0.00129	0.001366		0.00114	0.001186		0.0006	0.000881		0.000811	0.000909
-0.000536	1.9e-05		-0.000421	-0.000135		-0.000804	-0.000558		-0.000476	-0.000226
0.001051	0.000514		0.000448	0.000126		-0.000469	-0.000231		-0.000139	1.6e-05
-0.000107	-0.000699		-0.000711	-0.000453		0.001299	0.000314		0.00119	0.000753
-0.000873	-0.00088		-6.5e-05	-0.001349		0.000691	0.001394		0.000244	0.000594
-9.2e-05	-0.000521		6e-05	-0.000808		-0.000256	-0.0002		0.000292	-0.000164
4.9e-05	-0.000669		0.000253	4e-05		6.3e-05	0.000136		0.000417	-0.000487
0.004627	0.005789		0.005618	0.00514		0.007881	0.009401		0.008409	0.009562
0.002843	0.004059		0.002607	0.004007		0.00343	0.004945		0.004002	0.004541
0.005441	0.004594		0.005531	0.003598		0.005607	0.007907		0.005841	0.007507
0.003378	0.002705		0.003185	0.003902		0.00257	0.002914		0.002477	0.003297
0.004887	0.002569		0.003506	0.002288		0.002072	0.003508		0.002254	0.003725
0.008542	0.007754		0.00932	0.008174		0.009518	0.014934		0.009156	0.014371
0.00118	-0.00085		0.000414	-0.000449		0.000785	0.000641		0.000916	0.000704
0.01047	0.009785		0.009086	0.009151		0.010081	0.009887		0.009686	0.010569
-0.001939	0.002134		-0.00206	0.000322		-0.00087	0.00079		-0.000882	0.00043
-0.000633	0.001613		-0.000116	0.002449		0.000164	0.00183		-1.2e-05	0.00166
0.001593	0.002286		0.001923	0.002645		0.001421	0.002447		0.001445	0.002809
0.000252	-0.000315		0.000557	-8.3e-05		-0.000413	0.000321		-0.000522	-0.000268
0.001988	0.001314		0.001741	0.001062		0.001084	0.001596		0.001559	0.001839
0.001213	-0.002338		0.00112	0.000331		0.000115	0.001029		0.00032	0.000109
-0.000414	-0.000848		0.000315	-0.000205		0.001471	0.001334		0.001429	0.002719
-0.000298	0.001576		-5.2e-05	0.0023		0.001124	0.001315		0.000915	0.001576
2.6e-05	0.000351		-0.000151	0.000443		0.00063	0.00062		0.000482	0.000614
0.000649	0.001475		0.000529	0.001007		0.000438	0.000294		0.000231	5.4e-05
-0.000284	0.000722		-0.000168	0.000845		7.4e-05	-0.000362		0.000276	-0.000462
0.000556	0.000241		0.000228	0.00033		-0.000356	3.8e-05		-6.8e-05	0.000421
0.000966	0.001702		0.000407	0.001043		0.000868	0.000605		0.000684	0.000332
0.000122	0.000122		2.9e-05	0.00024		0.000714	-0.000345		0.000677	-9.8e-05
0.000486	0.002963		0.000699	0.003817		0.001297	0.001629		0.000833	0.000888
0.001224	1.2e-05		0.000336	-5.2e-05		0.000603	-2.4e-05		0.000591	0.000219
-1.3e-05	-3.5e-05		-1.4e-05	-9e-06		-2.2e-05	3e-06		-1.2e-05	-6e-06
0	0		0	0		0	0		0	0
0.001728	-0.000765		-0.000215	-0.000626		-4e-06	-0.000941		0.000425	-0.000131
-0.000823	0.000882		-0.000171	0.000324		7e-06	-0.000486		-0.000127	-0.000575
0.001796	0.001518		0.002388	0.001096		0.001723	0.002099		0.002225	0.002351
0.000317	0.001903		-0.000667	-0.00025		-8.4e-05	0.0016		-0.0003	0.000512
0.027102	0.019344		0.023979	0.024553		0.019958	0.026439		0.021562	0.029869
0.001692	-0.000946		0.000687	-0.000889		0.000807	-0.002039		0.000851	-0.001558
0.000113	0.000999		-0.001096	-0.000305		-0.002338	-0.002258		-0.000564	-0.000486
-0.003865	-0.002167		-0.001125	0.000472		-0.000718	0.000606		0.000545	0.000353
0.000135	-0.001789		-0.000838	-0.001948		0.001191	-0.00023		-7.1e-05	-0.000701
-0.001142	0.002055		0.000141	0.0001		0.0012	-0.000415		0.000501	0.000308
-0.000311	0.000446		0.001138	0.001131		0.001821	0.002122		0.001934	0.001668
0.002663	0.006443		0.003008	0.004335		0.002928	0.002376		0.003472	0.003596
0.003114	0.001259		0.002033	0.000333		-0.000869	3.4e-05		0.00084	-0.000392
0.012202	0.018015		0.014689	0.013986		0.013743	0.016488		0.012922	0.015726
0.017837	0.013735		0.020084	0.016663		0.018484	0.016925		0.019621	0.022371
0.001493	0.002551		0.000921	0.001085		0.00093	0.002107		0.000805	0.000779
-0.00084	0.001292		-0.000485	-0.000136		-0.000522	0.000519		-0.000724	-0.00058
-5.2e-05	-0.002077		0.000895	0.000175		-0.001227	0.001212		-0.000549	2.3e-05
-0.002568	0.000816		-0.000296	-0.000538		0.00053	0.004013		0.001905	0.001194
0.000144	-0.00357		-0.000549	-0.001248		-0.001219	0.001058		0.000605	0.000654
0.000914	-0.001291		-0.000675	-0.0003		0.00143	0.000416		7.4e-05	-8.4e-05
-0.000281	0.002165		-0.000127	0.000104		0.001456	-0.002262		0.00033	-0.000203
0.0076	0.005262		0.005944	0.00577		0.008626	0.009816		0.008444	0.010227
0.003355	0.004016		0.002891	0.003852		0.007361	0.003888		0.00446	0.004703
0.003541	0.003513		0.005552	0.004238		0.006512	0.008287		0.006466	0.008775
0.004334	0.005923		0.003524	0.003344		0.002938	0.004022		0.002628	0.003274
0.000227	0.001742		0.003472	0.003302		0.001385	0.004531		0.002396	0.003528
0.016655	0.01384		0.012314	0.009082		0.012986	0.015864		0.011918	0.017605
0.000597	-0.001827		0.000755	-0.001563		-9.1e-05	0.002494		0.001033	0.000877
0.010491	0.007379		0.011453	0.011699		0.013466	0.016139		0.012143	0.013886
-0.002059	-0.00035		-0.001481	0.000437		0.000636	0.000407		-1.6e-05	0.000845
0.00145	0.003114		-1.3e-05	0.001809		2e-06	0.00378		0.000791	0.002032
0.001943	0.003235		0.001825	0.003314		0.002094	0.005069		0.00203	0.003237
0.000526	0.001438		0.000544	-0.000135		0.000278	0.000579		-4e-05	0.000296
0.001587	-0.000336		0.002232	0.001395		0.002464	0.003105		0.001677	0.002062
0.002582	0.005922		0.002162	-1.7e-05		0.002432	-0.001317		0.000344	-0.000129
-0.002615	-0.000834		-0.000259	-0.001836		0.000891	0.004543		0.000962	0.000666
0.000884	0.003266		-0.000326	0.001246		0.002127	0.001669		0.00145	0.001162
-0.000613	0.002969		0.000129	0.001275		0.000292	0.000963		0.000259	0.000662
0.001062	3e-05		0.000784	0.000557		-0.000809	-0.000783		0.000128	0.000164
0.000238	0.001683		3.9e-05	5.6e-05		0.001285	-0.002665		0.000557	-0.000754
0.000396	0.002988		7.2e-05	0.00042		1e-05	0.000142		-0.000162	0.000259
-0.00047	-0.000805		0.000261	0.001001		0.000162	-0.000294		0.000901	0.000485
-0.000192	-0.001516		0.000618	1.4e-05		0.001267	0.000391		0.000832	-0.000378
0.000143	0.002293		0.00065	0.002106		0.000761	0.000746		0.001036	0.001278
-0.002242	-0.000759		0.000225	-0.000319		0.001573	0.001099		0.000542	0.000381
0.003663	0.000419		0.000111	-0.000382		-0.001963	0.000489		-0.00024	-0.000238
2.7e-05	-6.4e-05		2.1e-05	5.1e-05		-1.3e-05	1.8e-05		-2.3e-05	4e-05
0	0		0	0		0	0		0	0
0.000773	2.2e-05		0.000897	-0.000463		0.000191	6.7e-05		-0.000491	-0.000263
-0.000145	-0.000375		8.8e-05	-0.000627		-0.000217	-0.000908		-5.8e-05	-0.000468
0.003023	0.002707		0.002051	0.002265		0.002995	0.002173		0.002294	0.002116
-0.000666	0.000356		-0.000223	0.000885		-0.00044	0.00039		-0.000213	0.000432
0.024349	0.02612		0.024619	0.022883		0.023293	0.033632		0.02195	0.029791
0.000807	-0.003968		0.000124	-0.003137		0.001571	-0.002684		0.000264	-0.00106
-0.001976	0.000682		-0.001614	0.00079		0.000296	-0.001646		-0.000655	-0.002187
-0.000416	-0.002492		-0.00161	-0.000702		0.001447	-0.001384		0.000467	-1.3e-05
-0.000632	-0.00416		-0.000488	-0.002313		-0.000135	-0.001023		0.000139	-0.001296
-0.000693	0.000337		-0.000394	0.000908		0.000316	1.6e-05		-3.6e-05	-0.000158
0.00326	0.000253		0.001791	0.001005		0.002951	0.002009		0.002511	0.002555
0.005266	0.004618		0.00478	0.004289		0.004129	0.004199		0.004139	0.002631
0.003882	-0.000556		0.002722	0.000882		0.001213	-0.000648		0.001454	-0.000104
0.017047	0.017273		0.017516	0.016954		0.015419	0.01781		0.016825	0.018539
0.027283	0.022893		0.026123	0.022221		0.027484	0.027129		0.026245	0.025439
-0.000344	-0.000472		0.001158	0.000147		0.001264	-4.2e-05		0.001199	0.001117
-0.000365	-0.001325		-0.00062	0.000519		-0.000696	-0.001238		-0.000658	-0.001018
0.000974	0.000545		-0.000196	-0.001482		-0.00027	-0.000155		-0.000803	7.7e-05
-0.00032	-0.002052		-0.00205	-0.00073		0.004376	0.001602		0.002172	0.000599
-0.000555	-0.001031		-0.000848	-0.00195		0.001524	-0.001047		9.5e-05	-8e-05
-0.00289	0.000235		-0.001357	-0.001451		3.5e-05	-1.8e-05		0.000185	-4.3e-05
-0.000429	0.000471		0.00029	0.000456		0.000223	0.000338		0.000407	-0.000471
0.007758	0.006046		0.006582	0.006089		0.009554	0.012208		0.008916	0.011148
0.002564	0.003201		0.002933	0.00269		0.005118	0.004683		0.005736	0.004609
0.006744	0.004115		0.006266	0.004746		0.009429	0.01228		0.008715	0.009918
0.00362	0.003614		0.003039	0.003989		0.002718	0.003839		0.00281	0.00335
0.002108	0.005261		0.00113	0.002691		0.004136	0.002968		0.003859	0.003832
0.018175	0.01018		0.017682	0.013412		0.01772	0.026624		0.016896	0.021555
-0.000558	-0.002847		-0.00043	-0.002646		0.002817	0.000926		0.002153	0.001733
0.014136	0.018233		0.014928	0.015223		0.016733	0.022535		0.017849	0.022283
-0.000138	-0.002781		-0.00025	-0.000763		0.001421	0.001081		0.000458	0.000836
0.000442	0.001477		0.001738	0.002611		0.002631	0.001339		0.001813	0.001977
0.002229	0.005047		0.003663	0.003903		0.003274	0.00396		0.002866	0.004505
0.001137	-0.000692		0.000822	0.000119		0.000645	5.1e-05		0.000545	0.000256
0.002943	0.002406		0.002868	0.001674		0.00249	0.00247		0.002953	0.002871
0.002679	0.000115		0.001294	0.000476		-7.5e-05	-0.001856		0.001325	-0.000916
-0.000239	-0.005916		-0.000739	-0.003071		0.000427	-0.002616		0.002115	-0.000581
-0.001221	-0.000747		0.000561	-0.000439		0.001762	0.000491		0.002887	0.001553
0.000449	0.001879		0.000932	0.000955		-0.000525	0.000556		0.000518	0.000892
0.000377	-0.001414		0.000513	-0.000729		0.000111	0.000561		-0.000291	-0.000251
0.000127	-0.002745		0.000639	-0.000752		0.001195	-0.000481		0.000522	-0.001331
-0.001271	-0.000894		-0.001028	0.000587		0.000152	0.000711		-7.5e-05	-9e-05
-0.000939	0.00038		-0.000242	0.000413		0.001483	0.000814		0.001182	0.000359
0.001582	0.00027		0.000644	-0.0007		0.000955	-0.00081		0.001471	0.000135
0.001028	0.000151		0.000558	0.000478		0.000567	0.00093		0.000465	0.001691
-0.00055	-0.000797		-0.0009	-0.000526		6.2e-05	0.000958		0.000631	0.000664
-0.002061	-0.001907		0.000151	-0.002401		0.000689	-0.000584		0.00052	-3.3e-05
0.000175	0.000845		-0.000376	0.000431		-0.000864	-0.000192		-0.000241	-0.000279
1.2e-05	1.6e-05		3.4e-05	2.2e-05		3.5e-05	6.2e-05		2.9e-05	0.000121
0	0		0	0		0	0		0	0
0.000791	-0.000617		0.000152	-0.000798		-0.001195	-9.6e-05		-0.000233	6.4e-05
0.000753	-0.001484		0.0003	-0.000891		0.000287	0		0.000188	-0.000666
0.001516	0.002878		0.001971	0.002121		0.002002	0.002036		0.002396	0.002421
-0.000152	0.000972		-0.000223	0.000806		8e-06	-0.000111		-5.6e-05	0.000168
0.024629	0.022007		0.02393	0.022901		0.022488	0.029706		0.022074	0.030289
-0.001497	-0.003942		-0.000682	-0.003459		-0.000865	0.000936		0.000205	-0.000673
-0.002318	0.0009		-0.0021	0.000375		-0.000123	-0.002561		5.5e-05	-0.002054
-0.001467	0.002174		-0.001103	0.000295		0.000495	0.001011		0.000893	-5.5e-05
-0.000797	-0.001299		-0.001219	-0.002477		-0.000195	-0.002174		-0.000319	-0.001072
0.000101	0.00091		-0.000141	0.000426		-0.000876	2.7e-05		-0.000213	-1.6e-05
0.001944	0.001793		0.002092	0.001342		0.002682	0.003238		0.002366	0.002098
0.00538	0.002526		0.004889	0.003666		0.004828	0.001504		0.004794	0.002778
0.001622	0.001353		0.001469	0.000465		0.002764	0.000206		0.001979	-0.000567
0.019944	0.016091		0.018684	0.016883		0.019468	0.020018		0.018185	0.019304
0.028277	0.024234		0.025465	0.02455		0.028692	0.027487		0.02741	0.027359
0.002038	-0.000192		0.001266	-0.000378		0.001259	0.001457		0.001258	0.000824
-0.000725	0.001546		-0.000443	0.000426		-0.000746	-0.001644		-0.000468	-0.001001
-0.001393	-0.00308		-0.000534	-0.001133		-0.001037	-0.000532		-0.000865	-0.000539
-0.003857	-0.001212		-0.002074	-0.002635		0.000883	-0.002319		0.001334	-0.000333
-0.001666	-0.002241		-0.001046	-0.001356		-0.000585	6.4e-05		0.000286	-0.000877
-0.00134	-0.00314		-0.001853	-0.001444		-0.00039	-0.000451		-0.000314	0.000187
0.00107	-0.000333		0.000416	0.000132		1.4e-05	-0.000196		9.3e-05	4.3e-05
0.005127	0.006421		0.00684	0.006417		0.008488	0.010798		0.008732	0.011238
0.002884	0.001602		0.002771	0.002378		0.005369	0.004714		0.00502	0.004794
0.006849	0.005629		0.00683	0.005168		0.009183	0.008698		0.008972	0.01001
0.002044	0.003603		0.002751	0.003574		0.003109	0.002845		0.002708	0.003221
0.000818	0.001494		0.001586	0.003738		0.005561	0.004582		0.004467	0.003797
0.018361	0.015168		0.017343	0.013472		0.0193	0.021226		0.018324	0.022505
-0.001081	-0.003313		-0.000499	-0.002407		0.002798	0.0022		0.002458	0.001439
0.017946	0.017156		0.01737	0.016539		0.021669	0.025505		0.020272	0.025511
0.000397	0.000671		0.000561	-0.001187		-0.000635	0.000833		0.000151	0.001044
0.002957	0.003296		0.002242	0.002945		0.001972	0.001483		0.002238	0.002327
0.0056	0.003151		0.004828	0.00379		0.002829	0.004579		0.003347	0.004874
0.000766	0.000173		0.001017	-0.000364		0.000627	0.000222		0.000566	0.000258
0.003249	0.0018		0.003253	0.002893		0.003505	0.002944		0.003439	0.003412
-0.001098	-0.002551		4.5e-05	-0.000753		0.001503	-0.000524		0.001114	-0.000817
-0.0012	-0.002727		-0.000234	-0.003791		0.003662	-0.00206		0.00205	-0.002219
0.001681	-0.002032		0.000621	-0.001325		0.004018	0.002201		0.002805	0.001424
0.001905	-0.000837		0.001506	0.000439		0.001418	0.000974		0.00082	0.001335
0.000111	-0.000773		3e-06	-0.000567		-0.000522	-0.000851		-0.000168	-0.000184
0.000735	-0.000854		0.000309	-0.00158		-0.000726	-0.001791		-0.000154	-0.000371
-0.00164	0.000466		-0.001581	-0.000144		-0.000362	-0.000991		4.8e-05	-5.6e-05
0.00023	0.000679		-0.000159	0.000266		0.001334	0.000168		0.001183	0.000331
-3.8e-05	-0.001504		0.000643	-0.001327		0.001883	0.000573		0.001284	0.00011
0.00026	-3e-05		0.000463	3.7e-05		0.000184	0.002675		0.000681	0.001851
-0.000733	-0.000509		-0.000296	-0.000274		0.000464	2.6e-05		3.1e-05	0.000124
-7.7e-05	-0.004517		-0.000797	-0.003154		0.001036	-0.000255		0.001087	-0.00046
-0.001365	-0.000184		-0.000237	9.1e-05		-1.8e-05	-0.000788		-0.000457	-0.000472
0.001834	-0.001309		0.000952	-0.001013		0.002455	0.003165		0.001188	0.001707
8.8e-05	8.3e-05		5.1e-05	2e-05		1.6e-05	6.9e-05		2e-05	4.3e-05
0	0		0	0		0	0		0	0
-0.001948	-0.003113		-0.000552	-0.000311		0.00144	0.000741		-0.000139	9e-06
-5e-05	-0.00053		0.000118	-0.000765		0.000943	-0.001737		-1e-05	-0.000643
0.000772	-0.001291		0.001783	0.002168		0.002205	0.003978		0.00217	0.002471
0.000524	0.001201		2.7e-05	0.000611		0.00057	0.00037		-6.6e-05	0.000277
0.022009	0.01974		0.023864	0.020575		0.020412	0.026036		0.020295	0.027727
-0.001908	-0.001531		-0.000362	-0.001862		-0.000624	-0.000917		0.00032	-0.000641
-0.001568	-0.002276		-0.001005	0.001363		-0.000931	-0.001854		-0.000357	-0.000998
-0.001371	0.000869		-0.000364	0.00111		0.000591	0.000153		-4e-05	0.000537
-0.003384	-0.002016		-0.001116	-0.001252		-0.000697	0.001125		0.000123	-0.000922
0.000183	-0.001203		0.000236	-2.9e-05		0.00026	-0.000337		-0.000198	-3.3e-05
0.000465	0.002343		0.001681	0.002177		0.000413	-0.000157		0.002269	0.001881
0.002786	0.00462		0.004532	0.003349		0.006453	0.003521		0.005057	0.003084
-0.004338	-8.2e-05		0.000569	0.000613		0.001633	-0.002228		0.002127	-0.000617
0.019942	0.017908		0.017935	0.014828		0.020533	0.020673		0.015807	0.018436
0.013684	0.02894		0.022905	0.021589		0.024039	0.027302		0.021819	0.023461
0.002629	-0.00091		0.0016	0.000149		0.001317	0.000941		0.001258	0.00123
0.000182	0.001071		6.5e-05	0.000895		0.000717	0.001101		0.000177	-4e-05
-0.001701	0.000384		-0.001134	-0.001603		-0.001686	-0.001361		-0.00078	-0.000654
-0.00124	-0.008153		-0.002304	-0.001154		-0.003496	0.000471		-0.000413	-0.000379
-0.000592	3e-05		-0.001291	-0.000414		-9.5e-05	-0.002793		-9.9e-05	-0.000154
-0.001032	-0.000481		-0.000551	-0.001061		-0.000865	0.001742		-0.000274	0.000464
0.000578	0.000696		0.000758	-0.000166		9.1e-05	7.6e-05		-5.9e-05	-4e-05
0.009974	0.00709		0.006539	0.007037		0.007603	0.010305		0.007921	0.009966
0.002747	0.002405		0.003258	0.001773		0.003911	0.004991		0.004464	0.004357
0.006747	0.005863		0.005647	0.006197		0.007484	0.008354		0.00716	0.008281
0.00295	0.003555		0.003164	0.003627		0.001687	0.002789		0.003126	0.003812
0.002879	0.006713		0.002192	0.003314		0.002712	0.003604		0.003491	0.003726
0.013464	0.01658		0.014757	0.013174		0.017309	0.018591		0.01671	0.018787
0.001478	0.000317		-2.1e-05	-0.000174		0.001268	0.000135		0.002743	0.002012
0.023647	0.01093		0.023747	0.021493		0.02472	0.032767		0.025427	0.032369
0.00335	-0.002872		0.000828	-0.000418		-0.000859	0.001781		-5e-05	0.000849
0.004338	0.005512		0.005449	0.003697		0.002311	0.006932		0.004021	0.00576
0.008564	0.002963		0.006924	0.006296		0.004728	0.007766		0.005754	0.00769
0.001396	-0.001149		0.001374	-0.000659		0.000239	0.000796		0.000653	0.00123
0.003968	0.007169		0.005374	0.005469		0.005204	0.006701		0.006136	0.006518
-0.002892	0.002358		0.000756	-0.000437		0.002559	0.000481		0.001295	0.000897
0.001868	-0.002775		0.001553	0.000316		0.001337	-0.002362		0.002972	-0.001547
0.001867	-0.000642		0.001876	0.000552		0.001856	0.00132		0.002259	0.001597
0.002827	0.00076		0.002766	0.001525		0.002143	0.003885		0.001359	0.00204
-0.001215	0.001928		0.001008	0.001074		0.000144	-4.9e-05		0.000932	0.001175
-0.000468	-0.001334		0.000423	-0.000432		-0.001719	0.00301		-0.00013	-0.000292
-0.00202	-0.000146		-0.000442	0.000544		0.000839	0.000926		-9.6e-05	-0.000136
0.000635	-0.00111		0.000608	-0.000262		0.000153	-0.000203		0.001218	0.000326
0.000326	-0.00438		0.000809	-0.000697		0.000407	0.00061		0.001143	0.000606
-0.000294	-0.000102		0.000691	0.001032		0.00214	0.001628		0.001153	0.001905
0.001511	0.001671		0.000542	0.000905		-0.00117	-0.001215		0.000566	0.000366
-9.4e-05	-0.002694		0.001878	-0.001597		0.00163	-0.000961		0.001507	0.0003
0.001973	-0.000634		-0.000834	0.00016		-0.000697	-0.000129		-0.000555	-0.000657
0.000868	-0.002098		0.002646	0.00132		0.000198	0.001453		0.002279	0.003765
-0.001943	-0.001809		0.000155	-0.001375		-0.001126	-4.2e-05		-0.00038	-0.000575
2e-05	-6e-05		-3.7e-05	-7e-06		-0.000105	2.7e-05		-4.1e-05	-1.4e-05
0	0		0	0		0	0		0	0
-0.00098	0.000326		-0.000294	-0.000489		0.000142	7e-06		0.000479	0.000333
-0.000188	-0.000559		-7e-05	-0.000351		-0.000288	-0.000662		-0.000266	-0.0005
0.002249	0.002463		0.001722	0.002203		0.002285	0.002431		0.00195	0.002768
1.7e-05	0.000315		0.000106	5.6e-05		-0.000164	0.000418		-0.000259	-0.000182
0.02451	0.019903		0.022327	0.020326		0.019596	0.02772		0.019614	0.027078
0.000289	-0.001087		6.2e-05	-9.2e-05		0.000869	-0.001496		-0.000504	-0.001106
-0.00038	0.002429		-0.00054	-3.3e-05		-1.3e-05	2.3e-05		-0.000266	-0.000783
0.000319	0.000507		-0.000335	-3.9e-05		-0.000355	0.000285		-0.000346	-0.000358
-0.000778	-0.001524		-0.000547	-0.001274		0.000473	-0.000799		0.000346	-0.001256
0.000331	-0.000554		2.3e-05	-0.000118		6.3e-05	-8.2e-05		-2e-06	0.000132
0.00163	0.002227		0.001574	0.001996		0.002555	0.001604		0.001903	0.001747
0.004248	0.003352		0.003914	0.003091		0.004878	0.003596		0.004098	0.003269
0.000838	7.7e-05		0.000979	0.000286		0.001823	-0.000914		0.001218	-0.000366
0.016528	0.013328		0.017687	0.014377		0.01314	0.017132		0.014396	0.01584
0.021525	0.017802		0.019409	0.01728		0.017808	0.020256		0.017353	0.018855
0.001101	0.000301		0.000504	0.000469		0.001175	0.000964		0.000994	0.001125
0.00048	0.00042		6.7e-05	0.00045		0.000444	0.000417		0.000214	0.000322
-0.001105	-0.001677		-0.000496	-0.00103		-0.000682	-0.000866		-0.000415	-0.00028
-0.002257	-0.00052		-0.002907	-0.001672		-0.000886	-0.000233		-0.001737	-0.000995
-0.001441	0.000192		-0.000546	-0.000236		-7e-06	-2.5e-05		-7.7e-05	-0.000755
-0.000357	-0.000387		0.00012	-0.000517		-0.000166	0.000389		0.000202	3e-06
0.000628	-0.00027		0.000493	-9.1e-05		-4.2e-05	-5e-06		0.000206	6.7e-05
0.006656	0.0073		0.006759	0.006837		0.007774	0.009437		0.008018	0.009699
0.003413	0.001513		0.002825	0.001864		0.004084	0.00387		0.003508	0.004073
0.004607	0.006232		0.005428	0.005554		0.006053	0.007827		0.006465	0.008554
0.003775	0.003541		0.00392	0.00376		0.003341	0.00434		0.002918	0.004157
0.002801	0.00323		0.003487	0.003456		0.002691	0.00321		0.002597	0.003427
0.013123	0.011053		0.012654	0.009942		0.015374	0.017433		0.013114	0.014361
-0.000328	0.000765		0.00037	0.001546		0.002873	0.002119		0.001615	0.00133
0.027462	0.026412		0.026208	0.023756		0.0282	0.037066		0.026369	0.034966
0.000698	-0.000153		0.000417	-2.7e-05		0.000437	0.000791		0.000681	0.001279
0.007264	0.00341		0.005607	0.003549		0.005553	0.007865		0.005431	0.007791
0.007383	0.008624		0.008124	0.009073		0.007417	0.009303		0.008456	0.010207
0.001726	-0.001022		0.001326	0.000696		0.000705	0.001758		0.000832	0.001255
0.006775	0.007002		0.007796	0.008242		0.007512	0.008205		0.007846	0.009469
0.001842	-0.000599		0.001393	0.000295		0.000596	0.001192		0.000853	0.0003
0.002245	0.001805		0.001322	0.000428		0.002515	-0.001834		0.001454	-0.002424
0.001893	0.001982		0.001299	0.001043		0.001423	0.001288		0.001556	0.001265
0.003278	0.00296		0.004163	0.002826		0.001225	0.002248		0.00341	0.004262
0.001853	0.001908		0.004248	0.00391		0.001676	0.002289		0.003766	0.005455
7e-05	-0.000451		0.000321	0.000386		0.000255	-0.000545		0.000232	0.00029
0.000518	0.000772		6.4e-05	0.000341		-0.000156	3.9e-05		0.000197	8.9e-05
0.000711	-0.000635		0.000327	-0.000666		0.001348	0.000449		0.000394	0.000919
0.001065	1.3e-05		0.001487	0.000201		0.000773	0.000414		0.001238	-0.000117
0.000973	0.001683		0.000547	0.001617		0.001328	0.00146		0.000838	0.001046
0.000794	0.001214		0.000295	0.000474		0.000752	0.000626		0.000568	0.00063
0.0029	-0.000454		0.001243	0.000397		0.001453	0.000443		0.000912	-0.000462
-0.001075	0.000469		0.000203	-4e-06		-0.000776	-0.000702		-0.000448	-0.000186
0.003309	0.00324		0.002614	0.002763		0.002544	0.004409		0.002295	0.003297
0.001092	-0.001244		0.001045	0.000303		-0.000154	-0.000375		-0.000121	-2.8e-05
0.000593	0.000644		0.000184	-0.000373		0.000374	-0.000108		0.000177	2.2e-05
1.5e-05	1.1e-05		6e-06	2.5e-05		-7e-06	2.5e-05		2e-06	6.5e-05
0	0		0	0		0	0		0	0
0.000283	-0.000613		-8.1e-05	-0.000216		0.000593	0.000606		0.000438	0.000318
5.5e-05	-0.000237		0	-0.00039		-0.000343	-0.000194		-0.000339	-0.000233
0.001628	0.002462		0.001831	0.002365		0.00182	0.002952		0.001911	0.00273
0.000113	-0.000222		3e-05	3.6e-05		-0.000404	-0.000584		-0.000318	-0.000181
0.021392	0.021048		0.022628	0.020805		0.019933	0.027332		0.019743	0.027535
0.000342	0.00068		0.000147	0.000149		-0.001099	-0.00069		-0.000287	-0.001023
-0.000147	-0.000767		2.2e-05	0.000315		-6e-05	-0.000771		4.3e-05	-0.000676
-0.000527	-0.000171		-0.000238	-2.8e-05		-0.000214	-0.00055		-0.00033	-0.000252
3e-06	-0.000941		-0.000307	-0.001065		0.000624	-0.001743		0.000504	-0.001352
-5.6e-05	0.000217		4e-05	-2.7e-05		7.3e-05	0.000423		3.5e-05	0.000245
0.002144	0.001917		0.001847	0.001968		0.001921	0.002281		0.002142	0.002032
0.004065	0.002937		0.003961	0.002966		0.003621	0.003205		0.004086	0.003364
0.001718	0.000583		0.001434	0.000538		0.000828	0.000225		0.001145	-0.000221
0.018129	0.014685		0.017422	0.014129		0.014561	0.014728		0.014126	0.015486
0.018942	0.015833		0.019791	0.016438		0.016593	0.017432		0.01704	0.018356
-5.2e-05	0.00068		0.000376	0.000486		0.000895	0.001273		0.001045	0.001117
-0.000223	0.000389		3.6e-05	0.00036		6.9e-05	0.000209		0.000204	0.000313
-5e-05	-0.000812		-0.000441	-0.001055		-0.000147	0.000178		-0.000391	-0.000214
-0.003525	-0.001574		-0.00289	-0.000979		-0.002045	-0.001479		-0.001705	-0.001068
-2.9e-05	-0.000443		-0.000495	-0.000215		-0.000117	-0.000902		-9.2e-05	-0.000539
0.0005	-0.000605		8.1e-05	-0.000456		0.000566	-0.000366		0.000282	-6.3e-05
0.000422	-2.7e-05		0.000401	7.1e-05		0.000357	0.000134		0.000214	8.2e-05
0.006465	0.006526		0.006593	0.006801		0.008217	0.009855		0.008088	0.009764
0.002542	0.002029		0.002862	0.001869		0.003146	0.004108		0.003385	0.004023
0.005732	0.005139		0.005295	0.005394		0.006581	0.008962		0.00636	0.008503
0.004098	0.003903		0.003907	0.003665		0.002797	0.004173		0.002943	0.004214
0.003919	0.003246		0.003642	0.003208		0.002537	0.003523		0.00242	0.003343
0.012667	0.008907		0.012523	0.009707		0.011826	0.012741		0.012934	0.014352
0.00081	0.002376		0.000389	0.001771		0.001086	0.001084		0.001689	0.001433
0.026786	0.024475		0.02714	0.024912		0.026502	0.03503		0.026947	0.035674
4.2e-05	0.000315		0.000345	0.00033		0.001125	0.001582		0.000791	0.001394
0.005078	0.003278		0.005897	0.0035		0.005848	0.008066		0.005793	0.008057
0.008801	0.010291		0.008126	0.009513		0.009657	0.011258		0.008764	0.010447
0.001051	0.00197		0.001306	0.000819		0.001019	0.001099		0.001015	0.001355
0.008792	0.009001		0.008175	0.008394		0.008261	0.010362		0.007996	0.009506
0.001517	0.000577		0.001694	0.000266		0.000798	-0.000221		0.000732	0.000233
0.000727	4.9e-05		0.001319	0.000763		0.000928	-0.002716		0.001395	-0.002428
0.00088	0.000678		0.001258	0.001188		0.001612	0.001253		0.001563	0.001303
0.004787	0.002973		0.004203	0.002898		0.004715	0.005363		0.003448	0.004322
0.006194	0.005195		0.004562	0.003951		0.005214	0.007631		0.00407	0.005946
0.000456	0.00098		0.000372	0.000539		0.000372	0.000423		0.000366	0.000131
-5.8e-05	5.9e-05		0.000279	0.000305		0.00022	-6.3e-05		0.00017	7.9e-05
-0.000101	-0.000762		0.000371	-0.000534		-0.000281	0.001157		0.000453	0.00097
0.001702	0.000629		0.00156	0.000403		0.001426	-0.000611		0.001286	-7.5e-05
0.000318	0.001708		0.000779	0.001662		0.000377	0.000732		0.000691	0.000831
-0.000154	-7.4e-05		0.000186	0.000309		0.000636	0.000819		0.000624	0.000705
0.000449	0.001204		0.001299	0.000498		0.00057	-0.000878		0.000688	-0.000501
0.000747	-0.000199		3e-06	-6.8e-05		-0.000234	9.5e-05		-0.000453	-0.000195
0.00238	0.002955		0.002695	0.003041		0.002373	0.002865		0.002481	0.003411
0.00161	0.001618		0.001261	0.000484		0.000293	0.000381		5.8e-05	6.2e-05
-0.000199	-0.00114		0.000261	-0.000508		-0.000107	-8.9e-05		0.000147	1.2e-05
0.002462	0.001942		0.001662	0.001109		0.001618	0.002446		0.001029	0.001686
-6e-06	-2e-05		-8e-06	-2.1e-05		1.5e-05	-2.4e-05		1.4e-05	-4e-05
0	0		0	0		0	0		0	0
0.001938	0.001205		0.00061	-1.4e-05		0.000253	-0.00141		0.000463	0.000251
0.000976	-0.001552		-0.000173	-0.000348		-0.000613	0.00323		-0.000251	-1.9e-05
0.002337	0.000513		0.001309	0.001872		-7.6e-05	0.001472		0.001756	0.002847
-0.001235	0.001784		-0.000242	-0.000135		-0.000358	0.000933		-0.000317	-0.000275
0.025359	0.025104		0.021837	0.021634		0.018205	0.029212		0.019541	0.027453
-0.004188	0.002947		-0.000401	0.000363		0.002642	-0.001921		-0.000763	-0.000833
0.00679	-0.000766		7.1e-05	-0.000841		0.002839	-0.005511		0.000123	-0.001313
-0.001132	-0.002777		-0.000822	-0.000232		-0.001943	0.000586		-0.000428	-0.00037
-0.000606	0.001617		-0.000286	-0.00082		-0.000587	0.00026		0.000388	-0.001499
-0.00073	0.000762		-3.9e-05	0.000199		-0.000643	-0.000123		-3.6e-05	0.000374
-0.000383	0.000484		0.001955	0.001665		0.002479	0.002242		0.00192	0.002236
-0.000262	-0.000111		0.003649	0.002947		0.00485	0.004285		0.003946	0.003063
0.002543	0.003972		0.002016	0.000741		8.6e-05	-0.001898		0.0009	9.5e-05
0.014629	0.012408		0.017811	0.014735		0.016043	0.012917		0.014288	0.015078
0.017292	0.01436		0.018547	0.015027		0.018093	0.017277		0.016949	0.016901
0.000812	-0.001079		1.1e-05	0.000529		0.002607	-5.9e-05		0.000965	0.00104
-0.000194	-0.00075		-7.6e-05	0.000329		0	0.000748		-8e-06	0.000273
-0.000675	0.000916		-0.000437	-0.000927		-0.002013	-0.000884		-0.000124	5.8e-05
0.001483	0.004448		-0.00303	-0.001446		-0.003429	-0.0022		-0.001972	-0.001248
0.000778	-0.000171		-0.000305	-0.000298		-0.000325	0.000841		-8e-05	-0.000641
-0.00261	0.00137		4.8e-05	-0.00034		-0.000245	0.000844		0.000209	-0.000258
-0.001991	0.004935		0.000428	0.000362		0.000247	0.000208		0.000238	-1e-05
0.008836	0.006916		0.007115	0.006906		0.0087	0.011259		0.008169	0.010585
0.002925	0.003011		0.002488	0.002397		0.001063	0.003775		0.00323	0.004231
0.004921	0.001579		0.005903	0.00513		0.005565	0.007273		0.006559	0.00874
0.002133	0.001063		0.003809	0.003427		0.001818	0.003955		0.002645	0.00403
0.006845	0.002525		0.00401	0.002824		-0.001967	0.001832		0.002319	0.003563
0.004974	0.010825		0.012868	0.010226		0.009185	0.014065		0.01158	0.01315
8.1e-05	0.00113		0.000327	0.002746		0.001367	0.000954		0.001648	0.00159
0.02987	0.019048		0.026771	0.024765		0.024026	0.034906		0.025703	0.03447
0.002619	0.004579		0.000323	0.000475		-0.001795	0.003754		0.000602	0.001631
0.006757	0.007897		0.004951	0.003684		0.007467	0.01014		0.00589	0.008016
0.004507	0.004999		0.008205	0.009693		0.006155	0.006794		0.008982	0.0107
0.001675	-0.001078		0.001253	0.001429		0.003323	0.001382		0.001043	0.001217
0.011606	0.011184		0.008768	0.008548		0.008679	0.006474		0.008612	0.010367
0.003005	0.004008		0.001712	0.001086		0.001392	-0.000681		0.001153	3.6e-05
0.003588	0.004117		0.001109	0.000749		0.000604	-0.00271		0.001028	-0.002262
0.001731	0.002425		0.00161	0.001343		0.002562	0.003093		0.001997	0.00165
0.003192	0.001136		0.004395	0.002963		0.002244	0.005462		0.004721	0.00537
0.002864	0.001961		0.005816	0.005059		0.006211	0.010283		0.005195	0.007652
0.000689	0.001692		0.000739	0.001298		0.000672	0.000509		0.000481	0.000607
0.002084	-0.00175		6.2e-05	2.5e-05		0.000433	0.000951		0.000298	0.000141
0.002116	0.001762		0.000435	0.000277		0.001325	-0.000395		0.000382	0.00152
0.001955	-0.001764		0.001548	3.8e-05		0.001931	0.003371		0.001659	-0.000743
0.005801	0.000328		0.000377	0.001015		-0.000137	-0.002826		0.000129	0.000152
0.00018	-0.001704		-0.000192	0.000176		-0.000655	-0.000219		0.000462	0.00079
0.000853	-0.00187		0.000358	0.001026		-0.003635	-0.002725		0.000592	-0.000709
-0.001596	-0.002518		0.000443	-0.00066		-0.000676	-0.000118		-7.4e-05	-0.000134
0.002309	0.002713		0.002326	0.002953		0.004368	0.003821		0.002472	0.003234
-0.002757	-0.002303		0.001141	0.000802		-0.001582	-0.001164		0.0003	0.000387
0.001822	-0.003229		-0.000225	-0.00092		-0.000878	-0.000147		-0.000201	7.5e-05
0.001381	-0.00439		0.002321	0.001346		-0.001726	0.002277		0.001213	0.002361
-0.002071	0.003472		-0.000541	-0.000177		0.001225	0.002959		-0.000411	-0.000404
8e-06	9.9e-05		2.4e-05	-0.000129		-0.000113	4.2e-05		-2.1e-05	-0.000113
0	0		0	0		0	0		0	0
0.001153	0.001462		0.00054	0.00025		0.000113	-0.000249		0.000251	0.000178
-0.00098	-0.000475		-0.00045	0.000188		0.000166	-0.000181		8.9e-05	1.4e-05
0.000371	0.000578		0.000873	0.001779		0.001918	0.002753		0.001838	0.002344
-0.001058	-0.000194		-0.000548	-0.000499		-3.9e-05	0.000321		7.6e-05	0.000302
0.022582	0.023179		0.023959	0.022384		0.018859	0.027878		0.019032	0.027519
-0.001751	-0.000944		-0.001733	-0.000631		-0.000326	-0.001003		-6.7e-05	-0.000866
-0.000449	-0.000589		2e-06	-0.000518		0.000381	-0.001854		0.000433	-0.0024
-0.001592	0.000432		-0.001408	0.000323		-0.000747	-8.1e-05		-0.000553	-7.4e-05
-0.000581	-0.000697		-0.000495	-0.000275		-0.000135	-0.00113		-0.000388	-0.001051
0.000172	-6.4e-05		-2.3e-05	-0.000157		-0.000115	0.000394		-0.000172	0.000619
0.002369	0.001729		0.001709	0.00184		0.002193	0.002535		0.002444	0.002517
0.00347	0.004188		0.00276	0.004045		0.005173	0.002963		0.004446	0.002781
0.003167	0.000709		0.003107	0.001325		0.001409	0.000474		0.001318	-0.000264
0.017639	0.016329		0.017397	0.015915		0.013749	0.017111		0.013966	0.016142
0.018087	0.013436		0.017625	0.016196		0.018119	0.015695		0.017376	0.016679
4.3e-05	0.000448		0.000555	-1e-05		0.001035	0.000836		0.001199	0.000881
0.000268	0.000277		0.000591	0.000297		-0.00029	0.000236		-0.000192	0.000343
-0.001296	-0.001566		-0.00105	-0.001202		0.00023	-0.00014		3.9e-05	-0.000412
-0.002535	-0.001929		-0.002212	-0.001482		-0.00169	-0.000387		-0.001635	-0.000991
-0.001287	0.000334		-0.00126	9.1e-05		7.2e-05	-0.00022		-0.000342	-9.4e-05
-0.000715	6.5e-05		-0.000985	-5.4e-05		-0.000636	-0.000117		-0.00049	-0.000166
0.000857	0.000746		0.000505	0.000825		-3.8e-05	-0.000462		0.00021	-0.000698
0.00865	0.00792		0.00843	0.008727		0.008042	0.012653		0.008633	0.013132
0.002301	0.003544		0.002661	0.003623		0.003832	0.004579		0.003592	0.004908
0.006571	0.005674		0.006291	0.005774		0.006722	0.008551		0.006868	0.008919
0.003297	0.002609		0.003117	0.002844		0.002349	0.00367		0.002161	0.003991
0.003753	0.001624		0.004067	0.002905		0.002476	0.003977		0.002162	0.003851
0.014652	0.013595		0.013266	0.011295		0.011303	0.014258		0.011335	0.013482
-0.000993	0.003941		-0.000212	0.003798		0.003196	0.00322		0.00202	0.002443
0.027311	0.028393		0.028869	0.027174		0.024675	0.034103		0.025256	0.03419
0.00045	0.000583		-0.000158	0.001062		-0.000146	0.001524		6e-06	0.001451
0.004657	0.004174		0.005455	0.004481		0.005766	0.007896		0.005919	0.009144
0.007687	0.009277		0.007179	0.008087		0.007891	0.01007		0.007599	0.009481
0.001939	0.000476		0.001628	0.000961		0.000752	0.001337		0.000914	0.001735
0.008288	0.007436		0.009764	0.008397		0.010173	0.0113		0.009323	0.010745
0.00198	0.002017		0.001535	0.001208		0.002136	0.000917		0.002146	0.000184
0.00103	0.001247		0.001883	0.001833		0.000581	-0.001991		0.000715	-0.001675
0.003448	0.002898		0.002932	0.002371		0.002908	0.00256		0.002959	0.003027
0.003201	0.002898		0.003288	0.00343		0.004695	0.004968		0.004194	0.00492
0.004945	0.004814		0.005033	0.004459		0.004595	0.006702		0.005403	0.007416
0.001279	0.001864		0.000949	0.001594		0.000498	0.000706		0.000171	0.000896
-0.000355	-0.000383		-6.7e-05	-0.000588		3e-06	-0.000189		5.2e-05	-9.7e-05
0.000849	0.001873		0.001365	0.001691		0.001132	0.001532		0.001174	0.001256
0.001456	-0.000704		0.000935	-0.000405		0.00273	-0.00113		0.001843	-0.000807
-0.000289	-0.000521		0.000777	-0.000382		-0.000285	-0.000705		0.000175	-0.001053
-0.000248	0.001301		0.00076	0.001462		0.000268	0.000976		0.000581	0.001069
-4.4e-05	0.000848		-0.000519	0.000607		0.001198	-0.000185		0.00085	-0.000605
-2.6e-05	-0.00162		7.9e-05	-0.001245		0.000514	-0.000786		0.000528	-0.000624
0.002158	0.002895		0.002006	0.002149		0.00242	0.004163		0.002561	0.003399
0.000545	-0.001023		0.000661	-0.000964		0.000528	0.000557		0.000751	0.000322
-0.000925	-0.000377		-0.000531	-0.000815		-0.000731	8.1e-05		-0.000198	-0.000214
0.00197	0.000589		0.002028	0.000152		0.000553	0.001952		0.000747	0.002407
-0.00057	0.000531		-0.00031	0.00042		-0.000252	0.000443		-0.000108	0.000431
6.5e-05	-0.000249		-0.000346	-2.6e-05		-0.000475	-0.00024		-0.000394	-3e-06
6e-06	1.8e-05		1.5e-05	5.4e-05		2.6e-05	8.4e-05		3e-05	9.3e-05
0	0		0	0		0	0		0	0
-0.000937	-0.001682		1.9e-05	0.000175		0.000591	0.001287		0.000406	0.000197
2e-05	0.002161		-0.00062	0.000455		0.000127	-0.000623		-4.4e-05	-0.000363
0.001294	0.003881		0.000724	0.001712		0.002227	0.001901		0.00193	0.002485
0.00041	-0.001586		-0.000478	-0.000907		0.000353	5.4e-05		-5.5e-05	0.000217
0.025945	0.020655		0.02389	0.022448		0.019868	0.026989		0.019186	0.027338
-0.001024	-0.001139		-0.001218	-0.001374		-0.000363	5e-06		-0.000261	-0.00062
-0.001071	-0.000329		-0.000359	-0.000701		-0.000152	-0.002346		0.000471	-0.00252
-0.001274	0.000913		-0.001145	0.000549		6e-05	-0.00029		-0.000534	-0.000366
-0.000169	-7.3e-05		-0.000602	-0.000923		-0.000705	-0.001189		-0.000305	-0.001039
-0.000179	-0.000519		0.000166	-0.000215		-5.7e-05	0.001206		2.7e-05	0.000356
0.001462	0.00296		0.002031	0.002116		0.003016	0.002615		0.002537	0.002607
0.002648	0.004976		0.003091	0.004351		0.003551	0.00265		0.004225	0.002615
0.003183	0.001851		0.002639	0.001027		0.001799	-0.000712		0.001289	0.000111
0.018223	0.016466		0.017575	0.015681		0.014099	0.015826		0.014316	0.016827
0.016917	0.021162		0.016852	0.016999		0.016065	0.018309		0.016842	0.016574
0.001276	-0.000364		0.000701	-0.000197		0.001053	0.001306		0.000835	0.000595
0.001328	0.000621		0.000631	0.000391		-4.8e-05	0.000416		-0.000132	0.000242
-0.000739	-0.001094		-0.00101	-0.001415		0.000304	-0.000644		0.000213	-0.000309
-0.002661	-0.002414		-0.002609	-0.002245		-0.0011	-0.001657		-0.001112	-0.00054
-0.001718	-0.000235		-0.001454	0.00013		-0.000916	-9.3e-05		-0.000345	-0.000223
-0.001004	-0.000647		-0.000832	7e-05		-0.000305	-0.000474		-0.000579	-0.000104
0.000644	-2e-05		0.00058	0.000268		0.0006	-0.001332		0.000333	-0.000593
0.007988	0.010298		0.008999	0.009201		0.009535	0.014415		0.008874	0.013454
0.003198	0.003957		0.002691	0.003727		0.003894	0.005693		0.003876	0.005228
0.006332	0.007042		0.006246	0.005829		0.007466	0.009999		0.007066	0.008937
0.003075	0.003752		0.002982	0.003007		0.001955	0.004553		0.002334	0.003816
0.003833	0.004706		0.003549	0.003248		0.002748	0.00419		0.002867	0.003957
0.013206	0.007895		0.013453	0.01154		0.012045	0.012232		0.011413	0.013401
0.000941	0.00422		-0.000515	0.00312		0.000243	0.001669		0.001808	0.002199
0.031022	0.027309		0.029015	0.027349		0.026495	0.034159		0.025849	0.034369
-0.00157	0.001201		-0.000418	0.000598		0.000831	0.001145		0.000209	0.001033
0.006459	0.004778		0.005152	0.004954		0.005964	0.011041		0.006107	0.009022
0.007349	0.007704		0.007451	0.008343		0.007722	0.009583		0.007882	0.009977
0.001299	0.002187		0.001707	0.001269		0.000934	0.002769		0.000958	0.001463
0.011809	0.009276		0.00973	0.00842		0.008544	0.011363		0.009643	0.011557
0.000637	-0.000804		0.0015	-0.000195		0.002575	-0.000371		0.00202	0.000152
0.002712	0.002219		0.001619	0.001784		0.001029	-0.000748		0.000861	-0.001187
0.002418	0.001536		0.003267	0.002494		0.003155	0.003784		0.002989	0.003092
0.003413	0.004781		0.003518	0.003843		0.003838	0.004686		0.00464	0.005089
0.005719	0.004473		0.005309	0.004641		0.006427	0.007706		0.005171	0.007595
0.000658	0.001388		0.000994	0.001754		-0.000285	0.001457		0.000259	0.0013
-0.000219	-0.000602		-0.000392	-0.000357		-6e-05	-0.000205		6e-06	-0.000325
0.001975	0.00132		0.001434	0.001823		0.001176	0.001199		0.001387	0.001329
-8.1e-05	0.000389		0.001122	-0.000245		0.000383	-0.001358		0.001762	-0.000964
0.001225	-0.000205		0.000153	-0.000239		0.001126	-0.00101		0.000307	-0.000486
0.002375	0.002261		0.000229	0.001678		0.001137	0.001274		0.000732	0.001061
-0.001903	0.00044		-0.000582	0.000281		0.000967	-0.001231		0.001074	-0.000993
0.000665	-0.000423		0.000388	-0.000323		0.000805	-0.000567		0.000821	-0.000544
0.001657	0.000835		0.002225	0.002361		0.002268	0.002112		0.002291	0.003223
0.00176	-0.000496		0.001336	-0.00045		0.001709	0.000347		0.000793	0.000545
-0.000736	-0.001151		-0.000979	3.9e-05		0.00055	-0.001001		-0.000283	-0.00015
0.002266	0.000512		0.002124	0.000762		0.001684	0.003086		0.001122	0.002594
0.000468	-0.000534		-8.6e-05	0.000234		-0.000303	-0.000196		-0.000531	-0.000173
-0.001107	0.000293		-9.7e-05	-7.5e-05		-0.00037	0.000234		-0.000139	-0.000137
0.005645	0.004285		0.002155	0.001694		0.00434	0.005785		0.002188	0.002832
-3e-06	-5.7e-05		-3e-05	-0.000109		-9e-06	-5.7e-05		-2.5e-05	-0.000111
0	0		0	0		0	0		0	0
-0.002021	-6.4e-05		-0.001416	-0.00052		0.001096	-0.000798		0.000138	0.000619
-0.000886	-0.000333		-0.000239	0.000549		-0.001349	-0.000603		-0.000148	-0.000277
0.000758	0.000554		0.001548	0.001819		0.001435	0.002974		0.001613	0.00232
-0.000489	-0.001719		-7.3e-05	-0.00085		-0.001152	4.3e-05		-4.2e-05	-0.000114
0.023886	0.024108		0.024062	0.02117		0.019247	0.026672		0.01802	0.02625
0.000317	-0.001946		-0.000766	-0.001649		8e-06	-0.000665		-4.2e-05	-0.001676
0.001707	-0.001387		-0.000516	0.000147		0.002511	-0.005432		0.000113	-0.001641
0.000745	9.1e-05		-0.000542	-0.000207		-0.001301	-0.001927		-0.000247	-0.000198
-0.001591	-0.003945		7.7e-05	-4.9e-05		0.000147	-0.00045		-0.000607	-0.000917
0.001029	8e-06		1.9e-05	0.000215		0.000775	-0.001858		0.000158	-0.000117
0.002408	0.001484		0.003098	0.002169		0.002955	0.002929		0.002919	0.002626
0.003215	0.003151		0.004234	0.004475		0.002029	0.001577		0.00314	0.003115
-0.000894	7.6e-05		0.002216	0.000607		-0.000356	0.001225		0.001503	0.000257
0.015887	0.011469		0.017927	0.01396		0.017332	0.018587		0.014255	0.01539
0.01196	0.019873		0.015663	0.016569		0.013795	0.015724		0.014034	0.015099
0.001873	-0.002159		0.001046	9.1e-05		-0.000396	-0.002149		0.00081	-0.000103
0.000489	0.00035		9.7e-05	0.000629		0.000419	-3.4e-05		-0.000439	9e-06
-0.000489	-0.001441		-0.000152	-0.000527		6.1e-05	-0.000256		0.000532	-0.000261
-0.002716	-0.001413		-0.00247	-0.001405		0.001113	0.001828		-0.001145	-0.000768
-0.001524	0.000193		-0.002038	-7.5e-05		-0.000794	-0.000447		-0.000871	-0.00014
-0.000823	0.001829		-0.000575	-2.7e-05		-0.000888	0.000933		-0.000824	-0.000323
-0.000575	-0.000835		0.000676	0.000158		0.00126	0.000839		0.000252	-0.00021
0.012631	0.011027		0.01062	0.009607		0.01045	0.013992		0.010511	0.014524
0.003066	0.004008		0.002793	0.003459		0.004014	0.006625		0.004417	0.005475
0.00483	0.003393		0.006625	0.005764		0.007543	0.007781		0.006687	0.008557
0.001524	0.002694		0.002028	0.002888		0.00316	0.002659		0.002246	0.00349
0.002165	0.005421		0.004508	0.00421		0.004606	0.003185		0.003352	0.003839
0.009536	0.012967		0.010667	0.009698		0.01052	0.013389		0.010309	0.0118
-0.002165	-0.002033		0.001347	0.000721		9e-05	-0.000382		0.000724	0.00122
0.030636	0.02361		0.028278	0.026379		0.028853	0.03589		0.026443	0.033784
-0.001099	-0.00079		0.000387	0.00029		0.000106	-0.001104		0.000868	0.00111
0.003459	0.010017		0.006253	0.005772		0.007851	0.008729		0.006081	0.009951
0.007006	0.006617		0.010308	0.007925		0.00822	0.010951		0.008321	0.010748
0.001814	0.001773		0.001074	0.002027		0.00174	-0.001277		0.001013	0.001212
0.010254	0.009883		0.010854	0.009105		0.010829	0.013405		0.009088	0.011837
0.002282	-0.006589		-0.000441	-0.0014		0.000372	-0.000786		0.001072	-0.000169
0.001088	0.002854		0.001155	0.000987		0.001509	0.000692		0.000763	-3.6e-05
0.004641	0.003282		0.003393	0.002151		0.003089	0.0035		0.003096	0.002723
0.004907	0.005004		0.004747	0.005563		0.006269	0.006584		0.00519	0.006947
0.00568	0.004281		0.006304	0.006448		0.004187	0.010666		0.006964	0.009599
0.001162	0.002813		0.000932	0.001156		0.001234	0.003659		0.000256	0.001428
-0.001034	0.000381		8.8e-05	0.00038		9.3e-05	-0.00115		0.00024	0.000187
0.002351	0.002676		0.00171	0.001909		0.002825	0.000774		0.002096	0.001392
0.003029	1.8e-05		0.000748	0.000692		0.001599	0.000783		0.000227	-0.000222
-0.000538	0.00108		0.000832	0.001272		0.001036	0.001978		0.000768	0.00146
-0.003467	0.001151		0.000817	0.000975		0.000922	0.000302		0.001207	0.000238
-0.000199	-0.003187		-0.000146	0.000999		-0.000716	-0.004565		-5e-05	-0.001484
0.001261	0.004542		0.000729	0.000567		0.001822	0.000372		0.000409	-0.000102
0.003787	0.003987		0.001132	0.001655		0.001646	0.002329		0.002105	0.002263
0.003467	0.001887		0.001678	0.000642		-0.000293	0.000952		0.00059	-0.000295
-0.002245	0.003851		0.000332	0.00118		-0.001067	0.000486		2e-05	-0.000157
0.002334	0.001759		0.0016	0.00048		0.001914	0.003669		0.000865	0.002653
0.000244	0.000923		9.9e-05	1e-05		-0.002379	-0.002535		-0.001137	-0.000616
0.001721	-0.000217		-0.000699	-0.000206		0.001707	-0.000667		-4.3e-05	-0.000473
0.001335	0.000559		0.004309	0.003527		0.004291	0.005133		0.003815	0.004966
-0.001543	-0.001483		-0.000397	0.000215		-0.001874	0.000187		-0.000252	-0.00066
6.5e-05	-3.9e-05		-7e-06	2e-06		-2.7e-05	2.5e-05		-6e-06	3.4e-05
0	0		0	0		0	0		0	0
-0.001453	0.000152		-0.000616	-0.000173		-0.000359	0.000743		-0.00018	0.000244
-0.000226	-0.000197		-0.000198	-0.000493		-4e-06	5.5e-05		-0.000178	-5.1e-05
0.002036	0.001082		0.001388	0.001339		0.001288	0.002515		0.001567	0.002463
-0.000279	-0.000134		-0.000518	-0.00025		2.2e-05	-0.00026		5e-05	-0.000113
0.023235	0.020731		0.022465	0.020423		0.01651	0.025823		0.017058	0.025283
-0.000911	-0.00194		-0.001116	-0.001117		0.000274	-0.003171		-0.000271	-0.002318
-0.000716	0.000969		-7.4e-05	-0.000141		-0.000219	3.8e-05		-4.2e-05	-0.000578
-0.000488	-0.000965		-0.000468	-0.001224		-0.000196	0.000417		-0.000462	-0.00019
0.000706	0.001044		0.000465	-0.000511		-0.000727	-0.000864		-0.000343	-0.000394
-0.000128	0.000734		0.000148	0.000447		0.000136	-0.000554		0.000141	-0.000247
0.004481	0.002038		0.003605	0.003399		0.002875	0.002602		0.002635	0.002654
0.005512	0.004611		0.005294	0.003935		0.003181	0.003921		0.003727	0.003142
0.002557	-9.2e-05		0.002064	0.001442		0.001842	0.00081		0.000955	0.000247
0.018482	0.012965		0.016537	0.013543		0.013656	0.014301		0.012998	0.013593
0.015934	0.013017		0.016808	0.013633		0.012685	0.012789		0.012308	0.010903
0.000673	0.001063		0.001185	0.000142		0.000982	-0.000525		0.000383	1e-06
-0.000787	0.000683		-0.000295	9.1e-05		-0.000958	-0.000272		-0.000397	6e-05
0.000354	7.9e-05		0.000227	-0.000335		0.000798	-3e-06		-6.5e-05	4.8e-05
-0.002008	-0.000814		-0.002053	-0.002035		-0.001785	-0.000883		-0.000666	-0.001113
-0.002354	-2.3e-05		-0.001553	-0.000297		-0.000846	-1e-06		-0.000345	-7.9e-05
-0.000253	-0.000128		-0.000313	-0.000426		-0.001134	-0.000577		-0.000489	-0.000559
0.000992	0.000522		6.2e-05	0.000139		-0.000285	0.000307		0.000171	0.000391
0.011796	0.008785		0.011646	0.010929		0.011268	0.014918		0.012249	0.016757
0.002448	0.003049		0.003246	0.003792		0.004896	0.00505		0.003635	0.00506
0.007249	0.005544		0.006879	0.005162		0.005887	0.007778		0.006156	0.00677
0.001485	0.002348		0.002485	0.001908		0.002248	0.002978		0.002201	0.00283
0.005586	0.003941		0.00455	0.004109		0.003415	0.003736		0.003104	0.003079
0.009356	0.010218		0.008939	0.009369		0.009206	0.011139		0.008065	0.009581
0.002514	-0.000797		0.001331	-0.000981		0.001262	0.001392		0.001175	0.000837
0.025894	0.026464		0.0254	0.023298		0.025699	0.032914		0.024889	0.031574
0.002094	-4.3e-05		0.001442	0.000753		0.001108	0.001729		0.000804	7.5e-05
0.006948	0.005253		0.006459	0.004373		0.005666	0.009472		0.006108	0.008824
0.013279	0.008639		0.011717	0.009376		0.008893	0.01178		0.009288	0.012275
0.000874	0.002071		0.001372	0.00167		0.001024	0.000781		0.001012	0.000834
0.010783	0.008778		0.009629	0.008647		0.009192	0.012131		0.008685	0.011138
-0.001335	-0.00032		-0.000799	-0.000173		0.000197	0.00045		0.000147	-0.000454
0.000185	-0.00022		-0.000315	-0.00018		0.000482	0.000348		0.00114	-0.000746
0.003713	0.002237		0.003164	0.003605		0.00314	0.001857		0.003045	0.001824
0.005644	0.006668		0.006398	0.006651		0.005948	0.008723		0.005634	0.007617
0.006858	0.008289		0.008742	0.008373		0.008115	0.010636		0.008198	0.011129
0.001023	0.000555		0.00144	0.001474		0.000353	0.000779		0.000886	0.001298
0.000597	0.000991		-4e-06	0.000524		0.000511	0.000841		0.000573	0.000232
0.00136	0.002105		0.0016	0.001832		0.002537	0.001697		0.002202	0.001214
0.000764	0.001073		0.001881	-0.000178		-0.000195	0.000247		0.000144	-0.000497
0.000914	0.002268		0.001686	0.003162		0.000423	0.003051		0.001259	0.002106
0.001003	9.3e-05		9e-05	-9.7e-05		0.001363	-0.000522		0.000872	-0.000107
0.000938	0.002472		0.001464	0.001462		-0.00059	-0.000699		-0.000184	-0.002374
0.000624	0.0002		0.000308	0.000776		-0.000249	0.000133		-0.000373	-6.1e-05
6.4e-05	0.001541		0.001292	0.000862		0.002101	0.002358		0.001601	0.002169
0.001158	0.001054		0.000743	0.001373		5.6e-05	-0.00115		8e-06	-0.000811
0.00178	0.001983		0.001231	0.00049		-1.7e-05	0.000199		-0.00052	-6e-05
0.000966	0.000129		0.000907	0.000494		-2.4e-05	0.002053		-1.4e-05	0.001697
-0.000183	0.000104		0.00077	0.000364		-0.001384	-0.000395		-0.000365	-2.5e-05
-0.001095	-0.000531		-0.000107	0.000455		-0.000318	-0.000916		1.1e-05	-0.000413
0.004268	0.00387		0.003005	0.002992		0.003334	0.004336		0.003009	0.003805
-0.0005	0.000814		-0.000403	-0.000824		-6e-05	-0.001252		-0.000186	-0.000809
0	-0.000446		-0.000268	0.000444		0.000287	-1e-05		-0.000281	0.000522
1.3e-05	6.5e-05		3.1e-05	2.1e-05		3.3e-05	-5e-06		4.2e-05	-6.6e-05
0	0		0	0		0	0		0	0
0.000274	-0.000363		-0.000716	-0.000159		-0.00033	0.00025		-0.000514	0.000569
-4.3e-05	-0.000508		-0.000164	-0.000458		-3.7e-05	8.7e-05		-1.9e-05	9.3e-05
0.001141	0.001719		0.001948	0.001386		0.001867	0.002307		0.001688	0.002487
-0.00074	-3.5e-05		-0.000457	-8e-05		0.000369	3.6e-05		0.000119	-0.000128
0.021874	0.019459		0.022427	0.019852		0.017232	0.02479		0.01696	0.025176
-0.001453	3.9e-05		-0.000815	-0.000701		-0.000733	-0.002125		-0.00029	-0.002823
5.1e-05	-0.000711		-0.000409	0.000127		-0.000562	0.000251		-0.000549	-1.8e-05
-0.000823	-0.001564		-0.000495	-0.001307		-0.000239	-0.000151		-0.000385	2.5e-05
0.000709	-0.001009		0.000463	-0.00014		-9.6e-05	-2.3e-05		-0.000255	-0.00037
0.000235	0.000306		0.000109	0.000404		-5.5e-05	0.000466		9.2e-05	5.3e-05
0.003206	0.004906		0.003846	0.004103		0.002387	0.002644		0.002537	0.002591
0.005568	0.003606		0.005416	0.003705		0.004685	0.002993		0.003773	0.003157
0.002291	0.002892		0.002117	0.00115		0.000492	-0.00054		0.001241	-0.000379
0.015265	0.014467		0.016762	0.013795		0.011238	0.011811		0.012164	0.012742
0.018469	0.01282		0.017358	0.012795		0.011645	0.007914		0.012221	0.01011
0.001417	0.000112		0.001133	0.000238		6e-06	0.001039		0.000365	0.000307
-0.000101	-0.000313		-0.000449	0.000396		-0.000136	0.000394		-0.000341	0
0.000255	-0.000437		0.000357	-0.000374		-0.000912	0.000165		7e-06	-0.000164
-0.001911	-0.002931		-0.002328	-0.00161		-0.000184	-0.002005		-0.001039	-0.001124
-0.000968	-0.000575		-0.001638	8e-05		0.000215	-4.5e-05		-0.000324	5.4e-05
-0.000231	-0.001105		-0.00011	-0.000784		0.000222	-0.00091		-0.000362	-0.000825
-0.000523	3.3e-05		1.8e-05	0.000413		0.000337	0.000401		5.6e-05	0.000131
0.011411	0.012627		0.01195	0.01087		0.013713	0.019282		0.012661	0.01714
0.003972	0.004364		0.003288	0.003931		0.002431	0.004701		0.00373	0.004749
0.007233	0.00537		0.007345	0.00504		0.006082	0.005582		0.006005	0.006618
0.003438	0.001383		0.00235	0.001976		0.001893	0.002872		0.002052	0.002746
0.004226	0.003977		0.004543	0.003587		0.002498	0.002429		0.002921	0.002932
0.008464	0.007931		0.008774	0.008468		0.006372	0.007257		0.007344	0.008896
0.001118	-0.000814		0.001529	-0.0005		0.001365	0.000725		0.00141	0.001066
0.023938	0.020636		0.024683	0.022738		0.023182	0.029297		0.023825	0.030572
0.001557	0.001706		0.001755	0.000843		0.00072	-0.001277		0.000884	0.000295
0.006645	0.002428		0.006741	0.003857		0.006091	0.008237		0.006037	0.008894
0.011459	0.010569		0.012837	0.009613		0.009942	0.013094		0.009421	0.012781
0.00166	0.00144		0.001184	0.001757		0.000883	0.00145		0.000892	0.001166
0.00871	0.008341		0.009588	0.008348		0.007896	0.009898		0.008413	0.01087
-0.000823	0.001638		-0.000619	0.000721		0.000185	-0.000941		0.000139	-0.00051
-0.00106	-0.000414		-0.000538	-1.4e-05		0.00182	-0.00201		0.001276	-0.000634
0.00248	0.004759		0.003095	0.003501		0.002971	0.001568		0.00299	0.00179
0.007318	0.006977		0.006726	0.006715		0.005327	0.006834		0.005507	0.007648
0.011063	0.009378		0.009098	0.009264		0.00937	0.011978		0.008528	0.011232
0.001819	0.001914		0.001332	0.001366		0.001269	0.00115		0.000665	0.000854
-0.000307	0.000162		0.000425	0.000399		0.00072	1.4e-05		0.000651	0.000388
0.001616	0.001437		0.001677	0.002049		0.001701	0.00086		0.00194	0.001158
0.002471	-0.001254		0.001672	0.000536		-4.7e-05	-0.001581		-4.6e-05	-0.000964
0.002673	0.004303		0.001997	0.003724		0.002012	0.001217		0.001337	0.001949
7.2e-05	-0.000537		0.000334	-0.000107		0.00031	0.000137		0.000871	-0.000444
0.002131	0.001617		0.00156	0.002152		8.8e-05	-0.003386		-0.00027	-0.002128
-0.000102	0.000472		0.000359	0.000166		-0.001046	-0.000317		-0.000681	-0.00019
0.001706	-0.000378		0.001062	0.000685		0.001095	0.001928		0.001581	0.002101
-0.000371	0.001476		-3.2e-05	0.0013		-0.000109	-0.001037		-0.000128	-0.001196
0.00147	-0.001445		0.001391	0.000591		-0.000889	-0.000474		-0.000407	-0.000204
0.000503	0.000516		0.000652	0.000167		-0.000546	0.000839		-0.000404	0.00139
0.00169	0.000443		0.000701	0.000466		0.001082	0.000954		-0.000134	0.000465
0.000329	0.001407		-0.000281	0.000971		-0.000102	0.000114		-0.000216	-0.00046
0.002433	0.00284		0.003054	0.003343		0.00239	0.002974		0.002754	0.003514
-0.0002	-0.002022		-0.000273	-0.00063		8e-05	-0.000684		7.3e-05	-0.000771
-0.000723	0.001166		-0.00034	0.000326		-0.001026	0.001002		-0.00036	0.00068
0.000422	0.00088		0.000333	0.000129		0.001021	-0.000168		0.0003	-4.1e-05
-3e-06	1.3e-05		-5e-06	1e-06		-1.5e-05	7.4e-05		-1.1e-05	7e-05
0	0		0	0		0	0		0	0
-0.00344	-0.000565		-3e-06	0.000135		-0.003293	0.001775		-0.000488	0.000121
-0.000601	-0.001584		-0.000437	-0.000623		3.9e-05	0.000192		0.000157	0.000153
0.00655	0.000754		0.002228	0.001463		0.003294	0.004072		0.001975	0.00295
0.000386	-6.8e-05		-0.000551	0.000311		-0.001504	-0.000385		-4.8e-05	-0.000215
0.022095	0.018234		0.022737	0.020453		0.019327	0.023773		0.016343	0.024274
0.004147	0.001438		-0.000683	0.000191		-0.000988	-0.005107		-0.000517	-0.002293
-0.001669	0.001051		-0.000217	-0.000792		-0.002958	-0.00243		-0.000229	-0.000515
0.001453	-0.001656		-0.000257	-0.001678		-0.003326	-0.001313		5.9e-05	-0.000585
-0.002342	-0.000858		-0.00011	-0.001176		0.002111	0.000979		0.00022	-0.000417
0.000488	-0.000743		0.000528	0.000639		0.000959	0.001215		0.00022	0.000502
0.004729	0.009681		0.004685	0.005554		0.001599	0.002187		0.002133	0.002335
0.003901	-0.00045		0.005311	0.002475		0.000823	-0.00041		0.003967	0.001263
-0.001203	-0.003495		0.001436	0.002307		0.003091	-0.007366		0.001304	-0.002191
0.017808	0.013681		0.014355	0.015155		0.00845	0.008339		0.009605	0.011053
0.017247	0.012216		0.016724	0.011455		0.01366	0.008785		0.011822	0.006526
0.001624	-0.003246		0.000887	-0.000388		-0.001766	0.000953		8.8e-05	0.00058
-0.001222	0.003369		-0.000268	-0.000264		0.002731	-0.001133		0.000136	0.000521
0.001672	-0.002127		0.000714	-0.000752		0.001583	-0.003786		-0.000838	-0.000309
-0.006716	0.00243		-0.002338	-0.001385		-0.002604	0.004855		-0.000178	-0.001134
-0.002284	0.004704		-0.000981	-5.7e-05		-0.000887	0.001349		-0.000455	9.2e-05
0.001421	-0.002271		-0.000249	-0.00084		0.000793	-0.001968		0.000155	-0.001003
-0.00126	0.002213		-0.000361	0.000566		0.000506	-0.002968		0.000434	0.000121
0.016088	0.010322		0.011493	0.011662		0.014576	0.016593		0.014868	0.019362
0.003168	0.005704		0.004173	0.004415		0.005505	0.002618		0.002688	0.004223
0.008489	0.000126		0.007022	0.004939		0.00667	0.006332		0.00593	0.005673
-0.00033	0.003828		0.003307	0.001566		0.001811	1.3e-05		0.00162	0.002721
0.001477	-0.000596		0.0032	0.002985		0.002489	0.000941		0.00225	0.002432
0.007635	0.003297		0.007997	0.007237		0.000947	0.005736		0.00584	0.006065
-0.000749	0.002956		0.000586	0.000537		0.003722	0.001739		0.001242	0.000626
0.023352	0.01683		0.022496	0.020791		0.014662	0.022618		0.021625	0.026917
0.001496	-0.000159		0.000899	0.00112		0.000365	0.002394		0.000205	-0.000267
0.00625	0.005713		0.006052	0.003051		0.008526	0.009571		0.006216	0.00828
0.019423	0.00835		0.013102	0.009989		0.009047	0.018034		0.009428	0.013316
-0.00029	0.002207		0.00197	0.001038		-0.000163	0.001803		0.000966	0.001801
0.009271	0.006037		0.008718	0.006828		0.006901	0.009129		0.00741	0.009611
0.004113	0.000314		-0.000213	0.00119		-0.000877	-0.003652		-0.000692	-0.002088
-0.000577	0.003814		-7.1e-05	0.000406		0.003735	0.004144		0.001898	-0.001828
0.003977	0.001987		0.003284	0.004765		0.00207	0.003449		0.002184	0.001518
0.008337	0.005237		0.007634	0.006277		0.00362	0.006111		0.004791	0.006699
0.007519	0.014279		0.010589	0.010901		0.005194	0.009806		0.008504	0.01142
-0.000145	0.002078		0.001498	0.001545		-0.002015	-0.000901		0.000485	0.001108
0.004062	-0.000938		0.000478	-0.000566		0.001051	-0.000137		0.00098	0.000117
0.003611	0.005734		0.003022	0.002094		-0.000857	-0.00032		0.001813	0.001122
0.000921	0.009795		0.001841	0.000785		0.000881	-0.004422		0.000204	-0.002043
0.002864	0.007634		0.003209	0.005977		0.00278	-0.000378		0.001977	0.001391
-0.001611	0.001699		-0.000196	0.000362		0.001601	-0.004353		0.000161	-0.000193
0.000383	0.003448		0.001555	0.001801		-0.002344	-0.001637		-0.000293	-0.002935
0.002021	-0.001991		0.000179	0.000315		-0.000968	-0.001694		-0.001073	-0.000531
0.001874	0.003146		0.002078	0.000614		0.00149	0.001354		0.001756	0.003043
-0.004359	0.002138		-0.001179	-0.0001		-0.002189	-0.001811		-7.9e-05	-0.000798
-0.001022	0.007312		0.001038	-0.001023		0.000843	0.000124		-0.000601	-0.001304
-0.000157	-0.001692		1.1e-05	-0.00058		-0.00237	0.001019		-0.000698	0.001008
-0.000997	0.002246		6.7e-05	-2.6e-05		-0.00081	0.002497		0.000174	0.001153
4e-05	0.00598		-0.000101	0.001205		-0.000309	-0.001723		7.8e-05	-9.5e-05
0.001125	0.003765		0.001957	0.002353		0.001344	0.001226		0.002185	0.002747
4.9e-05	0.000898		-0.000122	-0.000843		0.000551	0.001743		-2e-05	5e-06
0.000151	-0.001173		-0.000834	0.000455		-0.000114	0.003172		-0.000712	0.001465
0.000834	-0.004134		0.000785	0.000482		-0.004145	0.000544		0.000558	0.000298
-0.000929	-0.000664		-0.000268	0.000156		-3.9e-05	2.9e-05		-0.000243	-6e-05
-3.3e-05	-0.00012		0	-0.000105		8.6e-05	0.000104		4e-06	-0.000136
0	0		0	0		0	0		0	0
0.000472	0.001233		0.00054	0.000853		0.000116	-0.001019		-0.000101	0.00076
-0.001036	-0.000604		-0.000157	-0.000185		0.000836	0.000239		0.000425	8.1e-05
0.002995	0.00114		0.002413	0.001684		0.001962	0.004855		0.003461	0.004051
-0.000468	0.001054		-0.000266	-0.00027		-0.000838	-0.000988		-0.000358	0.000122
0.024576	0.023123		0.023439	0.020186		0.012343	0.022804		0.015631	0.023577
-0.000635	4e-05		-0.000699	0.000389		0.000294	-0.001182		0.000785	-0.000836
0.00026	-0.001301		-0.000214	0.000301		0.001862	-0.001913		-0.000436	-0.002131
0.000402	-0.00189		-0.000179	-0.001267		0.002629	-0.001639		0.000609	-0.001464
-0.001045	-0.001575		-0.000802	-0.001155		0.000195	-0.002005		0.000659	-0.001287
0.001071	0.001605		0.001049	0.000839		0.000869	0.000435		0.000544	0.000275
0.007342	0.005634		0.008507	0.007365		0.001616	0.001119		0.001174	0.001256
0.005274	0.0012		0.004142	0.001306		0.00275	-0.003684		0.000352	-0.00194
0.00076	0.002927		-0.000336	0.000629		0.003177	-0.005129		0.001199	-0.003313
0.01181	0.016855		0.013576	0.015255		0.004721	0.009561		0.005759	0.005854
0.013384	0.008913		0.013742	0.010634		0.011258	0.00174		0.008839	0.001121
-0.000322	-0.000539		0.000113	0.000148		0.001047	-0.000912		0.000591	-0.000824
-0.000325	-0.001197		-0.000498	9.7e-05		-7.8e-05	0.001569		-0.000273	0.000914
0.001282	-0.000895		0.000865	-0.00081		-0.001646	-0.000257		-0.000672	-0.001368
-0.001933	0.000221		-0.003584	-0.001106		0.000413	-5.8e-05		0.000155	-0.000159
-0.000272	-0.000497		-0.000151	0.000815		-0.002626	0.000155		-0.001719	-0.000938
-0.000805	0.00022		-0.000229	-7.1e-05		-0.0003	-0.000863		-3.9e-05	-0.000886
0.000183	0.001082		-0.000221	0.000504		0.000827	0.000546		0.000252	-0.000515
0.01042	0.01032		0.011617	0.012398		0.018864	0.020859		0.017968	0.022155
0.004873	0.004119		0.005516	0.005124		0.002428	0.003317		0.002963	0.002704
0.006209	0.005435		0.005538	0.004604		0.005174	0.005814		0.00444	0.004603
0.004208	0.001263		0.002199	0.001828		0.000639	0.003317		0.000941	0.00142
0.001955	0.002484		0.001725	0.001102		0.001313	0.002999		0.001069	0.002331
0.007134	0.007179		0.007005	0.005059		0.005893	0.00231		0.002509	0.00169
-7.3e-05	0.002259		-0.000378	0.001326		-9e-05	-0.000434		0.000707	0
0.019641	0.022198		0.018785	0.020474		0.019308	0.020143		0.017185	0.019232
-0.000525	0.000364		0.001189	-0.000465		-0.001497	0.002181		0.000245	0.000225
0.005041	0.00342		0.006349	0.004383		0.005831	0.007794		0.006523	0.008534
0.014431	0.009359		0.012807	0.010106		0.007997	0.01237		0.009776	0.012978
0.003189	4e-06		0.001605	0.000815		0.001683	0.00299		0.001659	0.002
0.008568	0.004278		0.007566	0.005769		0.00601	0.008596		0.005062	0.006213
-4e-06	0.000801		-9.7e-05	-0.000197		-0.003572	-0.00471		-0.002269	-0.003207
0.001806	0.001173		0.000704	0.001111		0.001259	-0.003349		0.000696	-0.001809
0.004674	0.005635		0.004089	0.004056		-0.000399	0.000625		0.000798	0.000849
0.008024	0.005413		0.007974	0.006398		0.00346	0.006689		0.003313	0.005301
0.010704	0.012726		0.011767	0.012148		0.007553	0.010357		0.006611	0.008792
0.001534	0.000716		0.001545	0.001185		-0.001232	0.002312		0.000107	0.000789
0.001117	-0.001712		0.000735	-0.000799		0.001663	0.00041		0.000609	0.000544
0.005455	0.002263		0.004176	0.004214		0.003127	0.0027		0.000386	0.000779
0.001022	0.002071		0.001999	0.001288		0.000887	-0.002389		0.000138	-0.001497
0.004297	0.00853		0.005199	0.006547		0.00162	0.002773		0.002021	0.002168
-0.000138	0.001643		-3.8e-05	0.001307		-0.000683	0.000457		0.000126	-0.000363
0.001119	0.001636		0.000974	0.00187		-0.000684	-0.001754		-0.001184	-0.002384
0.000189	0.000672		0.000392	0.000373		-0.001193	-0.000784		-0.00125	-0.001288
0.002844	0.001711		0.004433	0.003681		0.004002	0.007574		0.006886	0.009686
-0.001838	-0.003514		-0.001025	-0.001924		0.000559	0.001017		0.000337	0.001
0.000701	-0.002473		0.000366	0.000924		-0.000469	-0.00399		0.000199	-0.001771
-0.000859	-0.002234		-0.000562	-0.000714		-0.000596	0.001693		-0.000246	0.00126
-0.002595	-0.00153		-0.001496	-0.001461		-0.002371	0.000902		-0.000874	7.6e-05
-0.000931	-0.000477		-0.000992	0.001087		0.000822	-0.00018		0.000307	0.000142
0.001328	0.001055		0.001801	0.001892		0.001921	0.002356		0.001459	0.001536
-3.1e-05	0.000826		0.00015	0.000105		-0.00059	0.001333		-4.9e-05	-0.000732
-0.001298	-0.000388		-0.000838	4.5e-05		7.6e-05	0.002271		0.000391	0.001473
0.001465	0.001082		0.002056	0.001115		0.00091	0.001668		9.9e-05	0.000553
-0.000631	0.000734		-0.000945	-0.00019		-0.001194	0.000406		5.6e-05	0.000462
0.002702	0.001526		0.002085	0.000466		0.001043	0.002457		0.001102	0.002025
-2e-06	-5e-06		1.2e-05	-7.3e-05		-4.4e-05	0.000101		-4.4e-05	1.4e-05
0	0		0	0		0	0		0	0
0.001617	0.000932		0.001889	0.000113		0.000455	0.001392		0.000677	0.000907
0.000556	0.000379		-5.1e-05	-0.000201		0.00034	-5.7e-05		0.000421	-4.7e-05
0.001248	0.002258		0.001873	0.001919		0.004355	0.00379		0.003399	0.0041
-5e-05	-0.001245		-0.000203	-0.000342		0.000118	0.000821		-5e-05	0.000159
0.022945	0.018465		0.023634	0.020843		0.016812	0.02402		0.015249	0.023047
-0.001675	0.000544		-0.001554	0.000423		0.001473	0.000354		0.000268	0.000285
-0.000239	0.001139		-0.000574	-5.8e-05		-0.001131	-0.001971		0.000154	-0.002182
-0.000839	-0.000781		-0.00062	-0.00108		0.000352	-0.001209		0.00071	-0.001399
-0.000288	-0.000684		4.7e-05	-0.00072		0.000748	-0.001428		0.000196	-0.001536
0.001139	0.000578		0.001254	0.001083		0.000259	-3.4e-05		0.000629	0.000174
0.010141	0.00818		0.008379	0.006342		0.00099	0.001259		0.001715	0.001334
0.00348	0.001737		0.003863	0.002294		-0.000914	-0.00099		0.000705	-0.00219
-0.000871	-0.000131		0.000213	0.001033		-0.000208	-0.001173		0.0013	-0.002089
0.01405	0.014475		0.012546	0.014998		0.005851	0.003691		0.005511	0.005699
0.013531	0.011498		0.012732	0.01046		0.006854	-0.000422		0.008588	0.000866
9.2e-05	0.001291		0.000384	0.000774		0.000895	-0.000899		0.001277	-0.000479
-0.000435	0.000764		-0.000294	0.000152		-0.00094	0.001165		-0.000522	0.001294
0.000523	-0.00047		0.000612	-0.000858		-0.000646	-0.00138		-0.001157	-0.000715
-0.004092	-0.002683		-0.002766	-0.000234		0.000573	-0.001145		0.000607	-0.000542
0.000305	0.000931		-1e-05	-0.000174		-0.001463	-0.001903		-0.00184	-0.00105
-0.000159	0.000221		-0.000683	0		-7.8e-05	-0.000723		-0.000113	-0.000236
-0.000286	-0.000335		-1e-05	0.000455		-8.7e-05	-0.000482		0.000244	-0.000169
0.011702	0.014456		0.011354	0.012494		0.018138	0.023843		0.018544	0.022956
0.006571	0.005679		0.005415	0.004624		0.002724	0.002436		0.002352	0.002707
0.004503	0.004981		0.005521	0.005161		0.003694	0.003747		0.004009	0.004229
0.001309	0.001826		0.002518	0.001274		0.000932	0.00083		0.001016	0.001767
0.001632	0.000479		0.00201	0.000987		0.000693	0.002487		0.000992	0.002617
0.006869	0.004077		0.006418	0.007108		0.00134	0.000997		0.002309	0.001394
-0.000554	0.00033		-2.7e-05	0.000676		0.000669	3.7e-05		0.000386	-0.00012
0.017297	0.019985		0.018606	0.019297		0.01657	0.018391		0.016915	0.018753
0.002293	-0.001153		0.00105	-0.001035		0.001174	-0.001277		0.000418	9.9e-05
0.007324	0.004763		0.005475	0.003823		0.006508	0.008639		0.006471	0.008278
0.010245	0.010975		0.011577	0.010502		0.010798	0.012267		0.009614	0.01216
0.000878	0.001119		0.002316	0.00049		0.002002	0.001546		0.001752	0.001772
0.006464	0.006768		0.007096	0.00602		0.004202	0.004455		0.004855	0.005541
-0.001064	-0.00103		-0.000183	5.5e-05		-0.00176	-0.002243		-0.001966	-0.002815
0.000376	0.000711		0.00116	0.000653		0	-0.001651		0.000882	-0.001742
0.003705	0.003238		0.003662	0.004242		0.001241	0.000732		0.000884	0.001007
0.008058	0.007588		0.008001	0.006234		0.003286	0.004555		0.003047	0.004839
0.014024	0.01142		0.013189	0.012187		0.006438	0.008086		0.006727	0.008587
0.001958	0.001546		0.00205	0.001126		0.001223	0.000501		0.000278	0.000912
-0.00015	-0.000164		0.000877	-0.000776		7.8e-05	0.000731		0.000486	0.000519
0.003462	0.005297		0.00404	0.003837		-0.000562	0.000197		0.000465	0.000804
0.002971	-0.000845		0.001706	0.000137		-0.000245	-0.000264		0.000181	-0.00092
0.006306	0.00492		0.006209	0.007091		0.002153	0.002426		0.001891	0.003087
0.00045	0.001056		0.00037	0.001124		0.000472	0.000255		0.000147	0.0006
0.001155	0.001845		0.000967	0.00133		-0.001023	-0.002344		-0.001058	-0.001056
0.000179	0.000641		0.000695	0.000938		-0.001304	-0.001466		-0.0011	-0.000782
0.006135	0.005206		0.005321	0.00486		0.009385	0.012238		0.007458	0.010196
0.000262	-0.001562		-0.000609	-0.001545		0.000648	0.001616		0.0008	0.000857
0.000346	0.002086		-6.2e-05	0.000352		0.000257	-0.001167		-4e-06	-0.00239
-0.000489	0.000561		-0.000508	-0.000521		0.000297	0.001078		0.00045	0.001587
-0.000866	-0.002178		-0.000376	-0.002523		-0.000142	-0.000916		-0.000433	-0.000127
-0.001288	0.001214		-0.001056	0.000588		0.00016	0.000637		0.000466	0.000105
0.002266	0.002101		0.001911	0.001444		0.001294	0.001192		0.001303	0.001401
0.000252	-0.000544		-3.5e-05	-7.9e-05		5.4e-05	-0.002383		-0.000725	-0.000943
-0.000713	0.000582		-0.000948	0.000116		0.000642	0.000692		0.000472	0.001001
0.002794	0.002221		0.001977	0.001853		0.000586	-2e-05		0.000608	0.000276
-0.001179	-0.000764		-0.000887	-0.000383		0.000685	0.000581		0.000416	0.000183
0.001924	-0.000284		0.001977	0.000438		0.001223	0.002009		0.00118	0.002125
0.001238	-0.000676		0.000546	-0.000475		-9.5e-05	0.00074		-0.000252	0.000634
7e-06	-1.5e-05		-4e-06	-6e-06		-5e-05	3.2e-05		-4e-05	2.8e-05
0	0		0	0		0	0		0	0
0.005491	-0.004575		0.001656	0.000194		0.003008	0.003031		0.000414	0.001249
0.000224	-0.000942		0.000222	5.4e-05		-0.000161	-0.000694		0.000361	-0.000328
0.001353	0.0026		0.001518	0.002045		0.002317	0.003929		0.003744	0.003949
2.2e-05	-0.00072		7.5e-05	-0.000951		0.001065	-0.000357		0.000223	0.000373
0.023659	0.022977		0.024046	0.020334		0.015127	0.018799		0.016937	0.022591
-0.003043	0.000724		-0.001563	0.000256		-0.005555	0.003497		0.000565	0.000847
-0.003151	-0.000989		-0.000619	1.8e-05		0.00215	-0.003653		-0.000607	-0.001092
-0.002098	-0.00035		-0.000827	7.5e-05		-0.00211	-0.00173		-0.000374	-0.000911
0.003272	0.000965		2.2e-05	-0.000395		-0.002318	-0.000256		0.000109	-0.000984
0.001933	0.001505		0.001024	0.000884		0.001783	0.000639		0.000178	-0.000171
0.005673	0.002569		0.008117	0.006369		0.005449	0.002602		0.001969	0.001566
0.002293	0.006093		0.002454	0.003292		0.003663	-0.003433		0.000705	-0.001251
0.002161	0.000532		-0.000474	-0.0001		0.004822	0.002555		0.000921	-6.6e-05
0.010073	0.012677		0.012113	0.013264		0.005935	0.006509		0.005297	0.004183
0.009113	0.010717		0.013031	0.010562		0.011867	0.007743		0.00731	0.002119
0.002602	0.001901		0.000697	0.001112		0.004457	0.003324		0.002228	0.000341
0.000156	0.001184		-0.000234	0.000919		0.000379	0.00169		-0.000431	0.001072
-0.000517	-0.001843		-0.000672	-0.001173		-0.002335	0.001824		-0.000906	-0.000499
-0.000651	0.005851		-0.002474	-0.00113		0.001852	0.002044		-0.000411	0.000131
-0.000407	-0.002622		-0.000249	-0.000514		-0.001495	3.8e-05		-0.001325	8.4e-05
-0.001912	-0.0011		-0.000824	-0.000752		7.2e-05	0.003674		-5.3e-05	-3.4e-05
0.00039	0.001404		-0.000574	0.000608		0.000438	-0.000487		-0.000109	-0.000187
0.012263	0.011216		0.011482	0.012731		0.019755	0.023871		0.018554	0.023008
0.00322	0.002737		0.004678	0.004056		0.000417	0.002374		0.002001	0.002902
0.007031	0.00515		0.005454	0.005265		0.002683	0.002743		0.002987	0.003737
0.002484	-0.000178		0.002174	0.002314		0.002232	0.002528		0.001441	0.001357
0.003291	-0.000688		0.002133	0.000611		0.001474	0.002539		0.000472	0.001969
0.003766	0.015664		0.006382	0.006881		-0.000843	0.002285		0.001656	0.002336
0.001552	-0.001408		-0.000336	-0.000792		0.000176	0.000294		0.000311	0.000608
0.020258	0.011416		0.015323	0.014861		0.012777	0.017045		0.015401	0.018218
0.000832	-0.003509		0.000308	-0.001631		0.001441	0.001945		0.000947	-0.000626
0.001126	0.001933		0.004751	0.003555		0.007836	0.007591		0.006131	0.007746
0.00958	0.011552		0.008361	0.008338		0.007876	0.011174		0.010039	0.011796
0.004626	-0.000318		0.001554	0.000195		0.000741	-7.1e-05		0.001183	0.000831
0.005897	0.007487		0.005198	0.005589		0.005032	0.003232		0.00367	0.003972
0.001929	0.001724		-8.2e-05	0.000944		0.001319	-9e-05		-0.001308	-0.001387
0.002075	-0.000608		0.000506	0.000528		0.004107	0.001996		0.00107	0.00052
0.001718	0.004237		0.003227	0.003177		0.002753	0.003833		0.001627	0.000545
0.0078	0.00402		0.006599	0.005444		0.000716	0.001932		0.003011	0.003386
0.016282	0.013249		0.013156	0.010722		0.006321	0.007618		0.005353	0.006938
0.003347	0.000807		0.00244	0.000995		-0.000104	0.000101		0.000719	0.000924
0.003505	-0.000589		0.00049	-0.000583		-6.8e-05	-4.4e-05		0.000223	0.001018
0.002803	0.002868		0.003452	0.00354		-0.000719	-0.000344		0.000583	0.000283
-0.00051	-0.000952		0.00192	-0.000293		0.00132	0.000407		0.001415	0.000432
0.009787	0.010418		0.00952	0.007905		0.001378	0.00736		0.002512	0.003959
0.001181	0.000255		0.001213	0.001142		0.000905	0.003175		0.000845	0.000143
0.000126	-0.000734		0.000901	0.000648		-0.001282	0.008104		-0.000254	-0.000442
0.003133	0.002312		0.000549	0.000652		0.000197	0.002651		-0.000864	-0.000444
0.00805	0.010322		0.008615	0.008351		0.006886	0.006498		0.009079	0.011655
-0.000556	0.002463		0.001119	-0.000364		0.002412	-0.002173		0.00054	0.000767
-0.002832	0.001094		0.000494	0.001607		-0.000317	-0.004306		-3.9e-05	-0.001668
7.6e-05	-8.3e-05		0.00013	-0.000399		0.003929	0.004159		0.001245	0.000896
0.005453	-0.005369		-0.000212	-0.002083		0.003001	0.001069		0.000165	-0.001658
-0.000688	0.000999		-0.00045	0.00096		0.001228	-0.001845		0.000243	0.00044
0.002051	0.000346		0.001924	0.000609		-0.000127	0.000262		0.000704	0.000997
-0.000873	-0.000544		0.000552	-0.000578		-0.004429	0.000359		-0.000335	-0.002026
-0.000926	-0.00026		-0.000404	0.000105		0.000339	-0.000759		0.000699	0.000432
0.000729	0.002447		0.001581	0.001323		0.000146	-0.001666		-0.000212	0.000127
-0.000647	-0.001615		-0.000661	-0.00135		0.00305	-0.002234		0.000818	-2.1e-05
0.000657	0.000369		0.001093	-0.000108		0.001541	0.00195		0.000888	0.001633
-0.000441	-0.000827		0.000104	0.000144		-0.001308	0.001198		-0.000322	0.000716
0.000344	0.001477		0.000184	0.000385		-0.000103	0.001218		-0.000691	0.000306
2.6e-05	-7.4e-05		7e-06	4.1e-05		-0.000174	0.000218		-3.6e-05	1.4e-05
0	0		0	0		0	0		0	0
-6.6e-05	0.001352		0.000583	-0.000553		-0.000571	0.00043		0.000456	0.000402
-0.00022	9.1e-05		-0.000667	-0.000256		0.000583	-0.000625		0.00028	-0.000788
0.001942	0.001547		0.00211	0.002712		0.003109	0.004224		0.00357	0.004465
0.000263	-0.000677		6.3e-05	-0.00046		7.9e-05	3.2e-05		-9.5e-05	4.7e-05
0.026425	0.02171		0.024188	0.021291		0.017976	0.021593		0.015723	0.020567
-0.000739	-0.000342		-0.00094	-0.001		0.001138	0.000727		-0.001136	8.8e-05
0.000111	-0.00096		-0.000992	-0.000272		-0.000557	0.001236		-0.000202	0.00044
-0.000258	0.001392		5.3e-05	0.000291		-0.000956	3e-06		1.7e-05	0.000839
-0.001052	-0.000585		-0.001323	-0.000491		-0.000184	-0.000538		-0.000937	-0.000652
0.000502	0.001016		0.000781	0.002087		-0.000495	-0.000656		-0.000128	2e-05
0.006724	0.005867		0.008639	0.007313		0.002499	0.0018		0.001296	0.00139
0.001192	0.004091		0.001803	0.002797		0.002485	-0.000633		0.000903	-0.000533
-0.000977	-0.000347		3.3e-05	0.000885		0.001808	0.00128		0.000476	0.000809
0.010491	0.011948		0.008983	0.009321		0.0042	0.004237		0.00265	0.002989
0.014143	0.009294		0.011278	0.009722		0.007152	0.004862		0.005419	0.00401
0.000633	0.00049		0.000535	0.001595		0.004036	0.001583		0.001156	-0.000182
-0.000152	0.001		-0.000302	0.000542		0.000113	0.000857		0.000145	-8e-05
-0.002268	-0.001481		-0.000986	-0.000651		-0.000935	0.000286		8.8e-05	-0.000196
-0.001208	-0.002232		-0.000326	0.000319		-0.002653	0.001867		-0.000418	-0.000295
-0.000842	-0.001422		-0.000507	-0.001405		-0.000961	0.00339		-0.000302	0.001207
-0.001191	-0.001851		-0.000766	-0.000587		-0.0002	-0.00025		-0.000339	0.000416
-0.001399	0.001436		-0.000692	0.00083		-0.0003	0.000355		0.000343	0.000267
0.010865	0.011221		0.01284	0.012585		0.018902	0.021289		0.019751	0.024036
0.002856	0.00257		0.003756	0.003067		0.00151	0.003776		0.001431	0.002623
0.005967	0.005793		0.00586	0.005612		0.001996	0.00401		0.001505	0.002553
0.003143	0.004179		0.002898	0.002666		0.001906	0.001934		0.001502	0.001357
0.002819	0.00138		0.002892	0.001753		-0.000355	0.000973		0.000466	0.001106
0.006992	0.006601		0.004646	0.004767		0.003361	0.004891		0.002292	0.001593
-0.000916	-0.001776		9.5e-05	-0.00058		-0.000242	0.001787		5.6e-05	0.001158
0.010775	0.009762		0.012074	0.0098		0.014567	0.018316		0.012351	0.018646
-0.002545	-0.001382		-0.000884	-0.001474		0.000409	-0.000473		0.000253	0.000522
0.003064	0.002704		0.002795	0.002907		0.005007	0.006263		0.0049	0.00717
0.005333	0.003501		0.008198	0.007127		0.009527	0.011239		0.009532	0.011522
0.001007	-0.000775		0.00126	0.000434		9e-06	8.9e-05		0.001122	0.000516
0.003192	0.003207		0.002961	0.003342		0.00229	0.003317		0.00233	0.003139
0.00026	0.003173		0.00083	0.000375		-0.001483	-0.000314		-0.001677	-0.001232
-6.6e-05	0.000778		0.000834	-9e-05		0.001585	0.003576		0.000722	0.001342
0.003302	0.00258		0.002145	0.0023		0.001933	-0.000777		0.001065	0.000882
0.004256	0.003388		0.005044	0.003853		0.003395	0.001921		0.001918	0.001216
0.011141	0.008779		0.01028	0.00869		0.003636	0.005181		0.002595	0.003903
0.002636	0.000493		0.00216	0.001231		0.000274	0.002096		1.4e-05	0.000636
-7.8e-05	-0.000846		0.000225	0.0002		0.000589	0.001815		-9.3e-05	-0.000195
0.003977	0.001609		0.002927	0.003101		0.003177	0.000848		0.00092	0.000414
0.002063	0.000816		0.000789	7.3e-05		0.00426	0.002011		0.001326	3.4e-05
0.013593	0.010702		0.010462	0.010082		0.003503	0.005593		0.001882	0.002958
0.002222	0.001636		0.001335	0.000923		0.001481	-0.000996		0.000845	0.000358
0.000898	-0.000283		0.000858	0.000813		0.001503	-0.000156		-0.000669	0.000146
-0.000191	-8.3e-05		0.00033	0.000748		-0.00059	0.000253		-0.00076	0.000739
0.012124	0.011531		0.011723	0.010466		0.009321	0.012347		0.008078	0.011339
0.002943	-0.000169		0.001825	0.000315		-0.00023	0.000661		0.000823	0.000912
0.002143	0.001132		0.000788	0.000872		-0.000734	-0.001719		0.000224	-0.001558
0.000928	-0.001792		0.001525	0.001401		0.001957	-0.000226		0.003286	0.00331
-0.001943	-0.000376		-2.5e-05	0.000131		0.000171	-0.003242		0.002615	0.001772
0.000761	0.000623		0.000664	0.000662		0.000133	0.000882		9.4e-05	-0.000145
0.001406	-0.001202		0.000273	9.2e-05		0.000125	0.00109		0.00048	0.00089
0.001611	-0.000597		0.001468	-0.000114		0.00071	-0.002083		-0.000452	0.000199
0.000218	-0.000381		0.00013	-4e-06		0.000648	0.000213		0.000133	-0.000129
0.00037	-0.000329		0.000642	0.000661		-0.00153	0.000894		-0.000169	-0.000141
6e-06	-0.002013		3e-06	-0.001728		-1.4e-05	-0.000271		-0.00023	0.000999
0.000209	-6.2e-05		0.000737	0.000548		0.000244	0.001004		0.000957	0.000195
-0.001106	0.00165		-4.7e-05	0.00027		-0.000244	0.000554		-0.000336	-6.7e-05
0.000404	0.000562		0.000536	0.000129		-0.0012	0.001126		-0.000477	0.000254
-0.000535	-0.000446		0.000431	0.000208		0.000529	7.9e-05		0.000445	0.000919
-5e-06	1.1e-05		1e-06	7.3e-05		2.9e-05	-2.6e-05		-1e-06	1.4e-05
0	0		0	0		0	0		0	0
-0.000299	-0.000592		-0.000111	0.000352		0.000541	6.3e-05		0.000107	-0.000106
-0.001206	-0.000283		-0.00068	3e-06		0.000219	-0.000859		0.000307	-0.000644
0.002442	0.00354		0.002259	0.002722		0.003944	0.004654		0.003768	0.004665
-5e-05	-0.0001		4.3e-05	-0.00023		-0.000326	9.7e-05		-0.000287	2.7e-05
0.022971	0.020577		0.024134	0.020603		0.015002	0.020559		0.015585	0.020758
-0.00045	-0.001713		-0.000608	-0.001128		-0.0014	-0.000557		-0.000631	-0.000427
-0.001056	0.000328		-0.000686	-0.000204		-0.000385	0.000683		-0.000436	0.0006
0.000886	-0.000222		0.000373	0.000151		0.000703	0.00151		0.00032	0.00101
-0.002795	-0.000851		-0.002142	-0.000585		-0.000995	-0.000628		-0.000791	-0.00042
0.000626	0.002904		0.000524	0.002078		-0.000215	0.000266		-0.000325	-5.4e-05
0.010788	0.009535		0.009307	0.00821		0.000389	0.001101		0.000904	0.001148
0.002045	0.001091		0.001541	0.002232		8.8e-05	2e-05		0.000878	-0.000182
5.5e-05	0.001751		-0.000385	0.001037		-0.000429	0.000526		0.000284	0.00062
0.007785	0.006769		0.009086	0.008488		0.001721	0.002116		0.002349	0.00274
0.010113	0.009719		0.011328	0.009063		0.004286	0.003347		0.005012	0.003836
-0.000117	0.002186		0.000211	0.001436		-0.000233	-0.001208		0.000836	-0.000384
-0.000528	9.6e-05		-0.000364	0.000453		0.000147	-0.000639		0.000205	-0.000389
-0.000316	0.000204		-0.000947	-0.000539		0.000844	-0.000566		0.000292	-0.000316
0.000335	0.000338		-0.000793	-0.001111		0.000199	-0.001353		-0.000582	-0.000225
-0.000335	-0.001041		-0.000698	-0.00123		0.000134	0.000537		-0.000141	0.000899
-0.000174	0.000398		-0.000714	-0.000413		-0.00046	0.000303		-0.000379	0.000231
-0.000565	0.0003		-0.000923	0.000657		0.000566	0.000345		0.000466	0.000367
0.014374	0.013972		0.012946	0.01314		0.020072	0.025178		0.019538	0.023961
0.004464	0.003452		0.00385	0.003281		0.001538	0.002219		0.001465	0.002578
0.005494	0.005628		0.005657	0.005532		0.001227	0.002011		0.001493	0.002559
0.002854	0.00254		0.002896	0.00301		0.001262	0.000993		0.001522	0.001085
0.002884	0.002635		0.002841	0.002109		0.000647	0.000987		0.000365	0.00078
0.00354	0.000802		0.004741	0.002933		0.002348	0.000435		0.002454	0.001709
0.00031	0.000387		-0.000159	-0.000332		0.000246	0.001034		-4e-06	0.001027
0.010554	0.009379		0.010696	0.00939		0.011496	0.019038		0.012373	0.018612
-0.000298	-0.000947		-0.001155	-0.001244		3.3e-05	0.000689		0.000374	0.000644
0.003115	0.003288		0.003119	0.00291		0.004512	0.007485		0.004498	0.007469
0.009556	0.008138		0.008112	0.006405		0.009751	0.011682		0.009618	0.011402
0.00045	0.001393		0.00095	0.000435		0.001562	0.000746		0.001163	0.000664
0.001987	0.00227		0.002505	0.002608		0.002003	0.003061		0.002147	0.003133
0.000857	-0.001711		0.00063	0.000111		-0.002074	-0.001667		-0.00187	-0.001203
0.001042	-0.000465		0.000495	-0.000393		-7e-06	0.000444		0.000409	0.001152
0.00155	0.001588		0.002174	0.002094		0.000555	0.001146		0.000967	0.000714
0.004765	0.004092		0.004518	0.003767		0.001533	0.000876		0.002017	0.00119
0.008136	0.00756		0.009163	0.008176		0.001862	0.003166		0.002238	0.00354
0.001546	0.001794		0.001844	0.001226		2.6e-05	0.000228		0.000253	0.000752
-0.000393	0.001057		-0.000253	0.000425		-0.000366	-0.000912		-0.000185	-0.000209
0.002354	0.004321		0.002912	0.003203		0.000364	0.00032		0.000982	0.000386
0.000361	-8.6e-05		0.001022	0.000216		0.000393	-0.000547		0.001264	1.6e-05
[truncated: 1,839 more rows]

## Sheet: g
211223_CES05_CtxDMS_G4p_000uM_Rep1_analysis	220115_CES05_CtxDMS_G4p_000uM_Rep2_analysis		211223_CES05_CtxDMS_G4p_000uM_Rep1_analysis_SM	220115_CES05_CtxDMS_G4p_000uM_Rep2_analysis_SM		211223_CES06_CtxDMS_G4p_250uM_Rep1_analysis	220115_CES06_CtxDMS_G4p_250uM_Rep2_analysis		211223_CES06_CtxDMS_G4p_250uM_Rep1_analysis_SM	220115_CES06_CtxDMS_G4p_250uM_Rep2_analysis_SM
0.0068	0.006791		0.005702	0.005388		0.007762	0.006185		0.006538	0.004973
0.022982	0.020874		0.019428	0.016784		0.025281	0.019539		0.021423	0.015879
0.001224	0.001339		0.000978	0.000977		0.002097	0.001236		0.001738	0.000942
0.002867	0.002643		0.002389	0.002112		0.003273	0.001725		0.002744	0.001375
0.006236	0.004181		0.005175	0.003174		0.006914	0.006676		0.005783	0.005363
-8.1e-05	0.000354		-9.7e-05	0.000228		0.000256	0.000407		0.000204	0.000339
0.002734	0.002131		0.002275	0.001648		0.002326	0.001796		0.001934	0.001434
0.000206	-0.000107		0.000114	-0.000217		-0.000715	-0.000594		-0.00066	-0.000537
0.000635	0.000982		0.000712	0.000861		0.000111	-0.000222		0.000229	-0.000128
0.000121	-0.000392		7.4e-05	-1.7e-05		-0.000158	-0.000233		-0.000119	0.000217
-0.00016	0.000238		-4.4e-05	4e-05		0.000175	-0.000352		0.000133	8.2e-05
-9.9e-05	-0.000306		0.0001	6.5e-05		0.000383	-4.4e-05		0.000575	0.000513
0.000125	0.000507		0.000387	0.000608		0.000497	-0.000377		0.000594	-3.3e-05
0.007948	0.006885		0.009024	0.008081		0.009273	0.006856		0.010483	0.007858
0.001909	0.001558		0.002207	0.001838		0.001663	0.001071		0.002028	0.001506
0.015548	0.019407		0.017315	0.020716		0.01705	0.015076		0.018856	0.016318
0.003704	0.004304		0.004373	0.004632		0.004511	0.003115		0.004872	0.003072
0.019934	0.017851		0.022857	0.021089		0.02156	0.021008		0.024842	0.023376
0.000268	0.000284		0.000274	0.000337		5.6e-05	7e-06		6.9e-05	3.8e-05
0	0		0	0		0	0		0	0
0.006166	0.004675		0.005665	0.005175		0.006724	0.004399		0.006533	0.004819
0.019512	0.018757		0.019182	0.016877		0.023007	0.01694		0.021631	0.015833
0.002277	0.002733		0.001125	0.001219		0.002603	0.001816		0.001843	0.00103
0.001545	0.00317		0.002197	0.002216		0.002574	0.003063		0.002688	0.001588
0.008717	0.009344		0.005577	0.004189		0.010397	0.008065		0.006428	0.005778
0.000207	-0.000146		0.001087	0.001241		0.000756	0.001813		0.001379	0.001788
0.007344	0.004247		0.002985	0.002118		0.007658	0.006507		0.002785	0.002261
-0.000261	0.000194		9.2e-05	-0.000101		0.000524	-0.001109		-0.00049	-0.000605
0.002282	0.000217		0.00074	0.000615		0.002548	0.001014		0.0004	-1.7e-05
-0.001179	0.000443		-5.4e-05	-0.000214		-0.000787	0.001609		-0.000186	0.00013
-0.000266	-0.001577		-1.9e-05	0.000324		-0.000954	0.001403		0.000289	0.00024
0.000362	0.000947		0.000397	0.000244		0.000852	0.002324		0.000779	0.000509
0.001244	0.000265		0.000454	0.000617		0.000558	0.001054		0.000566	7.4e-05
0.013135	0.011506		0.009043	0.00797		0.015043	0.010953		0.010306	0.007471
0.002652	0.001686		0.002115	0.002105		0.002971	0.002572		0.002208	0.001356
0.023527	0.022434		0.017816	0.020216		0.024944	0.019116		0.019083	0.015916
0.006751	0.00468		0.004472	0.004677		0.005673	0.002267		0.004844	0.003351
0.034111	0.030696		0.024406	0.022977		0.037421	0.029864		0.025787	0.024533
-0.00274	-0.000767		0.000179	0.000593		0.001265	0.000602		0.00079	0.000762
8.6e-05	0.000419		8e-05	0.000242		0.000185	-0.000217		0.000127	-0.000259
0	0		0	0		0	0		0	0
0.004262	0.003226		0.004195	0.003105		0.005178	0.004302		0.004958	0.003514
0.026594	0.025082		0.018489	0.017076		0.030353	0.023003		0.021875	0.015914
0.002066	0.003251		0.001786	0.002399		0.003614	0.001257		0.00259	0.001271
0.003162	0.002097		0.001944	0.002068		0.003551	0.001871		0.002533	0.001964
0.009965	0.01106		0.007548	0.008145		0.012073	0.010458		0.009287	0.007551
0.007675	0.00675		0.003332	0.002821		0.007674	0.007		0.003553	0.003695
0.008512	0.007355		0.00646	0.004753		0.008873	0.004942		0.006874	0.00472
0.000235	-0.000218		0.000163	0.000205		-0.000564	-0.001739		0.000179	-0.00098
0.002328	0.003435		0.002493	0.001935		0.002681	0.003383		0.002814	0.002516
-0.000324	-0.001264		-0.000607	0.000396		-0.001843	-0.000271		-0.001042	0.000587
-0.000786	0.000867		-7.6e-05	-0.000531		0.00051	0.000735		0.000291	0.000565
0.001285	0.000559		0.000991	0.001269		0.001278	0.000227		0.00134	0.001391
-0.000111	-0.000294		0.000457	0.000408		-0.000365	1.1e-05		9.6e-05	0.000879
0.008876	0.00716		0.011057	0.009265		0.008994	0.00525		0.012058	0.008153
0.00054	0.00255		0.001971	0.00227		0.002421	-6e-06		0.002716	0.001213
0.019397	0.01638		0.022499	0.020023		0.019345	0.013238		0.022979	0.017151
0.004513	0.004145		0.00571	0.005099		0.004274	0.004479		0.005339	0.003783
0.032405	0.030942		0.035079	0.03241		0.031073	0.029705		0.036374	0.030974
-0.001355	-0.001257		-0.001243	-0.000603		-0.00012	0.000862		0.000892	0.001
0.000258	-0.001021		0.000987	0.000203		0.001205	-0.002883		0.001075	-0.00097
0.000169	0.000549		0.000124	0.000397		0.000515	0.000943		0.00029	0.000522
0	0		0	0		0	0		0	0
0.00544	0.004979		0.003305	0.002618		0.006385	0.007133		0.003991	0.003521
0.032748	0.034115		0.019822	0.018627		0.036832	0.03304		0.022597	0.017283
0.003881	0.003382		0.001918	0.002226		0.005425	0.000587		0.002955	0.000728
0.002992	0.00404		0.002185	0.001934		0.003847	0.002693		0.002585	0.001382
0.009273	0.005165		0.006781	0.006013		0.010267	0.008095		0.008071	0.006477
-0.000106	2.5e-05		0.003503	0.003066		0.000197	0.000909		0.003799	0.003551
0.005463	0.007141		0.005255	0.005057		0.007242	0.004004		0.005907	0.003167
0.000157	-2.8e-05		0.000322	0.000174		-0.000488	0.000166		-0.0001	-0.000401
0.002679	0.001566		0.00232	0.002487		0.002883	0.003123		0.002692	0.002885
-0.00089	0.002442		-4.4e-05	0.000735		-0.000796	-3.6e-05		-0.000453	0.000638
0.000966	-0.001496		0.000723	-6.7e-05		0.001725	-0.001333		0.001273	0.000474
0.001038	0.002668		0.001033	0.00142		0.00197	0.001727		0.001225	0.000753
-0.000242	0.001485		2.6e-05	0.000327		-0.000331	0.001774		-0.000145	0.001144
0.010352	0.008381		0.009757	0.008279		0.010848	0.007691		0.010308	0.00717
0.002649	0.002134		0.001124	0.002014		0.002012	0.000451		0.001927	-5.5e-05
0.023758	0.019916		0.021161	0.017119		0.023232	0.01905		0.020728	0.014851
0.005341	0.006574		0.004868	0.004576		0.005891	0.004773		0.00489	0.004247
0.038176	0.035194		0.035191	0.033069		0.040969	0.032964		0.035168	0.030313
0.000323	-0.000196		-0.000135	-0.000279		0.000821	0.001398		0.000663	0.000557
0.002489	0.00083		0.001639	-0.000153		0.001325	5.9e-05		0.001597	-0.000224
0.000709	0.000361		0.000758	0.000657		0.000264	-0.000189		0.000562	0.000906
0.000186	6e-05		2.2e-05	4.2e-05		5.5e-05	-9.1e-05		-8e-06	1e-05
0	0		0	0		0	0		0	0
0.006175	0.004812		0.002249	0.001781		0.006299	0.006466		0.002455	0.002487
0.033027	0.033361		0.01254	0.012163		0.035714	0.029122		0.013661	0.010874
0.004971	0.004543		0.001715	0.001485		0.005563	0.004247		0.00212	0.001122
0.012602	0.01392		0.003303	0.003641		0.01387	0.009626		0.003729	0.00256
0.009769	0.009563		0.003678	0.002951		0.010663	0.006744		0.004045	0.002705
0.000266	0.001026		0.004815	0.004366		0.000232	0.001123		0.005433	0.004513
0.008132	0.006487		0.0027	0.002529		0.008106	0.004927		0.002975	0.001728
-0.000612	-0.000808		-0.000112	-0.000176		-0.000501	0.000225		-0.000114	0.000214
0.002828	0.002095		0.001078	0.000689		0.003045	0.00218		0.001213	0.001119
-4.6e-05	0.000965		-5.1e-05	0.000644		0.000442	0.00179		0.000248	0.000626
0.001606	-0.000451		0.001564	0.000611		0.001208	0.001072		0.001827	0.001228
0.000205	0.001115		3.2e-05	0.00106		0.000114	0.000787		0.000908	0.001581
-7.2e-05	-0.000146		0.000245	0.000362		-0.00021	0.001527		-4.7e-05	0.000916
0.009288	0.00845		0.011622	0.00953		0.010388	0.008117		0.013019	0.009118
8.3e-05	0.000763		0.001504	0.001395		0.000433	-0.000806		0.001068	0.000127
0.018668	0.013552		0.018253	0.015706		0.017691	0.012313		0.01859	0.015166
0.004149	0.002976		0.004037	0.004141		0.004162	0.003163		0.00432	0.003368
0.033039	0.030722		0.032243	0.030385		0.032936	0.026588		0.033148	0.026735
0.002613	0.001588		0.002385	0.001516		0.003592	0.00205		0.003265	0.002113
0.001192	-0.000945		0.001594	-0.000421		0.00065	0.001137		0.00093	0.000547
0.002118	0.001226		0.002042	0.001556		0.001464	0.00162		0.002213	0.000786
0.003551	0.003238		0.003595	0.002969		0.004083	0.005944		0.003744	0.003532
-2e-05	0.000191		-1e-06	9.5e-05		-5.4e-05	8.3e-05		7e-06	1.6e-05
0	0		0	0		0	0		0	0
0.005443	0.005934		0.00601	0.006461		0.005253	0.004785		0.006346	0.005508
0.032974	0.031065		0.026532	0.025196		0.033237	0.029523		0.02715	0.023348
0.004894	0.005053		0.004014	0.003982		0.005474	0.003667		0.004462	0.003054
0.013183	0.011349		0.010484	0.009594		0.014083	0.011713		0.011246	0.008932
0.018226	0.016936		0.013053	0.012138		0.01965	0.016367		0.014054	0.011241
0.006474	0.005909		0.004096	0.00385		0.007925	0.006135		0.004954	0.003971
0.006641	0.006301		0.0057	0.005125		0.007533	0.005019		0.006217	0.004033
-0.000804	-0.000583		-0.000467	-0.000389		-0.001124	-0.000969		-0.000643	-0.000453
0.001274	0.000737		0.001437	0.000967		0.000778	0.000256		0.001214	0.000679
-0.000834	0.00022		-0.000294	0.00045		-0.001124	6.1e-05		-0.000377	0.00046
0.000968	0.000849		0.001365	0.00062		0.001287	0.001243		0.001509	0.001163
-0.001008	0.000113		-0.000342	0.000269		4.6e-05	0.00122		0.000332	0.000926
-6.7e-05	-0.000153		3.1e-05	-0.000248		-0.000433	8.3e-05		-0.000495	6.4e-05
0.011029	0.008764		0.011017	0.009359		0.012455	0.008519		0.01193	0.008419
0.000805	0.000621		0.000429	2.1e-05		0.000243	-0.000197		0.000269	-0.001141
0.014376	0.013411		0.015087	0.012781		0.015215	0.013328		0.015435	0.012151
0.003047	0.003378		0.00334	0.003069		0.003307	0.00267		0.003412	0.002602
0.026712	0.025729		0.027997	0.027349		0.027335	0.022601		0.028462	0.024179
0.001875	0.001119		0.001888	0.001323		0.002669	0.001618		0.002969	0.001446
0.000741	-0.001076		0.000744	-0.001052		0.00022	-0.000176		0.000521	0.000227
0.001548	0.001249		0.001665	0.001276		0.001993	0.000134		0.002096	0.00042
0.003548	0.002721		0.003456	0.002923		0.003581	0.002753		0.003665	0.003127
0.002741	0.002242		0.002375	0.001908		0.003891	0.00282		0.002939	0.002277
9.2e-05	0.000189		0.000106	0.000302		8.6e-05	0.000135		0.000116	0.000237
0	0		0	0		0	0		0	0
0.006413	0.008396		0.006071	0.007134		0.00821	0.005929		0.006401	0.005596
0.030555	0.031975		0.033061	0.031921		0.031262	0.025507		0.033652	0.029109
0.005177	0.005332		0.004271	0.004284		0.005313	0.004785		0.004761	0.00333
0.013299	0.010552		0.011391	0.009406		0.013893	0.010255		0.012287	0.009601
0.019351	0.017816		0.015965	0.014491		0.021251	0.019462		0.017616	0.014577
0.010026	0.009333		0.006414	0.005769		0.010102	0.008669		0.007482	0.005769
0.007232	0.006429		0.00586	0.005342		0.007727	0.005061		0.006665	0.004264
-0.00109	-0.001167		-0.000782	-0.000686		-0.000699	-0.000925		-0.000858	-0.000867
0.001838	0.001665		0.001242	0.0008		0.001578	0.00046		0.000911	0.000243
-0.001396	-0.000935		-0.000884	-0.000157		-0.001114	-0.000306		-0.000945	-6e-06
0.001057	-0.000585		0.001039	0.000504		0.000926	0.000278		0.001304	0.000938
0.000371	-0.000494		-0.000529	6.5e-05		0.000496	-0.000274		0.000288	0.000732
-3.3e-05	-0.000962		0.000146	-0.000204		-0.001284	-0.001511		-0.000547	-0.000153
0.011025	0.010328		0.011413	0.009306		0.010232	0.007317		0.012122	0.008364
-0.000816	-0.002763		0.000309	-0.000306		-0.000377	-0.004336		7.9e-05	-0.0012
0.011804	0.008736		0.013379	0.01192		0.01186	0.007271		0.013993	0.011306
0.002877	0.001825		0.002844	0.00276		0.002459	0.001542		0.002942	0.002388
0.023527	0.025565		0.02598	0.0254		0.023892	0.023646		0.026301	0.02327
0.00049	0.000994		0.001377	0.001105		0.002244	-0.000158		0.002513	0.00099
-0.000317	-0.001526		0.000496	-0.001087		0.000499	7e-05		0.000453	0.000149
0.000988	0.000957		0.001349	0.001591		0.002256	-0.000119		0.001934	0.000116
0.004328	0.00436		0.003888	0.003108		0.005006	0.003847		0.004085	0.003398
0.002455	0.001376		0.00261	0.001904		0.001979	0.00196		0.003257	0.002467
0.03272	0.028331		0.011831	0.011301		0.037507	0.028016		0.013432	0.010267
0.000203	0.000338		0.000233	0.000517		0.000174	0.000296		0.000198	0.000524
0	0		0	0		0	0		0	0
0.007308	0.008902		0.007541	0.008434		0.007499	0.007478		0.008094	0.006852
0.034255	0.033214		0.035253	0.034596		0.036019	0.030777		0.036416	0.030156
0.006047	0.005047		0.006554	0.006185		0.00553	0.004502		0.007082	0.005438
0.014354	0.013241		0.0076	0.006251		0.01614	0.012345		0.008535	0.006125
0.022502	0.019306		0.011395	0.009882		0.024528	0.020491		0.01298	0.010964
0.010135	0.009401		0.00563	0.005137		0.011992	0.010535		0.00633	0.005281
0.015477	0.012441		0.005835	0.004816		0.017731	0.013038		0.00664	0.00467
-0.000293	0.000866		-0.000385	-0.000139		-0.000331	-0.001289		-0.000226	-0.000512
0.001783	0.002164		0.002903	0.002464		0.002748	0.001853		0.003354	0.001653
-0.001233	-0.000384		-0.000482	-5.1e-05		-0.000381	0.000285		-0.000195	0.000183
0.001163	0.001067		0.001743	0.000909		0.002191	0.000975		0.002223	0.001268
-0.000563	0.00084		-0.000233	0.000287		0.000561	0.001878		0.000668	0.000534
0.001317	0.000585		0.001121	0.000195		4e-06	0.000772		0.000388	0.00012
0.012631	0.009082		0.014452	0.011508		0.01267	0.008341		0.014467	0.010373
1.4e-05	-0.000319		-0.000325	-0.001731		-6.7e-05	-0.000645		-0.000204	-0.002412
0.009803	0.009094		0.010343	0.008924		0.010174	0.007574		0.010489	0.006586
0.001285	0.001088		0.002171	0.001466		0.001556	0.001902		0.002019	0.001847
0.023926	0.021363		0.023947	0.023063		0.022671	0.022851		0.023084	0.023016
0.000164	0.000738		0.000863	0.001416		0.001491	-0.000284		0.001877	0.000447
0.000221	-0.00075		9.5e-05	-0.000591		0.000849	0.00128		0.000842	0.0003
0.000429	0.003057		0.000815	0.001771		0.000384	-0.000153		0.001297	0.000114
0.0041	0.002202		0.004738	0.003534		0.004085	0.004429		0.004491	0.003218
0.00178	0.000994		0.002019	0.00102		0.002001	0.001275		0.001797	0.002164
0.024352	0.02498		0.028996	0.026317		0.027701	0.019625		0.033135	0.024543
0.033353	0.02961		0.023633	0.022633		0.035877	0.0304		0.025076	0.020653
-7.1e-05	-9.1e-05		9e-06	-2.6e-05		-2.5e-05	-1e-06		1e-06	5.8e-05
0	0		0	0		0	0		0	0
0.007665	0.007437		0.007571	0.007456		0.007426	0.006576		0.007671	0.006789
0.035949	0.034041		0.035668	0.035044		0.03729	0.030891		0.03731	0.032293
0.007235	0.006713		0.007084	0.007047		0.008595	0.005831		0.007908	0.005496
0.014502	0.014491		0.015896	0.015112		0.015829	0.013108		0.017139	0.014104
0.022358	0.022517		0.012372	0.012063		0.023973	0.017895		0.013758	0.010326
0.01106	0.010803		0.005952	0.005817		0.013264	0.009048		0.007362	0.00524
0.016348	0.015731		0.008915	0.008268		0.018102	0.012457		0.010273	0.006981
0.000509	0.00114		2.4e-05	0.00047		6.4e-05	0.000777		-7e-05	-9.7e-05
0.003707	0.00278		0.002561	0.002236		0.004487	0.002141		0.003237	0.001735
0.00014	0.000242		-0.000129	0.000248		0.000162	0.00019		0.000315	0.000225
0.002131	0.001498		0.002179	0.001643		0.002768	0.001827		0.002897	0.001921
-0.000827	0.000313		-0.000358	0.000342		0.000254	0.000281		0.000547	0.00075
0.001458	0.000511		0.001453	0.001113		0.001422	0.000714		0.001539	0.00086
0.016479	0.012402		0.016593	0.013902		0.017156	0.012632		0.018002	0.013411
-0.000448	-0.001897		0.000567	-0.000424		-0.00075	-0.002039		0.000185	-0.0001
0.007912	0.007486		0.008501	0.008984		0.00795	0.004575		0.008074	0.005264
0.001486	0.000885		0.001583	0.001408		0.00134	0.001638		0.001552	0.001558
0.02214	0.020169		0.021718	0.020084		0.020444	0.020891		0.020279	0.020889
0.001022	0.00151		0.000918	0.001119		0.001152	0.000836		0.001162	0.000393
-6.2e-05	-0.000209		5.1e-05	-0.000476		0.000642	-0.000257		0.000682	7.2e-05
0.000217	0.000964		0.000502	0.000888		0.00029	-4.3e-05		0.000778	0.000554
0.00468	0.002986		0.003934	0.00332		0.003534	0.001711		0.003185	0.002972
0.001437	0.000401		0.001509	0.000602		0.00108	0.002424		0.001293	0.001565
0.031084	0.02831		0.026517	0.025163		0.035322	0.028191		0.029847	0.022816
0.031442	0.029467		0.029137	0.026965		0.035318	0.026524		0.032594	0.0258
0.000852	0.001199		0.000569	0.000892		-0.000234	0.003446		-0.000157	0.001186
1.2e-05	2.6e-05		1.2e-05	3.8e-05		1.8e-05	-9e-06		1.1e-05	9e-06
0	0		0	0		0	0		0	0
0.007073	0.006454		0.006913	0.006826		0.007341	0.006252		0.007274	0.006442
0.033497	0.034616		0.034747	0.033967		0.035233	0.032182		0.035087	0.031959
0.006795	0.007719		0.006957	0.007092		0.007688	0.005214		0.007954	0.005591
0.016672	0.015621		0.016129	0.015522		0.017588	0.014954		0.017621	0.01441
0.022366	0.020622		0.02364	0.022557		0.024621	0.020736		0.025408	0.020189
0.010803	0.009362		0.010934	0.009887		0.011532	0.010531		0.012509	0.009455
0.015586	0.014625		0.010373	0.009723		0.015602	0.013699		0.011056	0.008535
0.000394	0.000526		0.000316	0.000477		0.00068	-0.000102		0.000288	0.000102
0.006273	0.005519		0.00335	0.002763		0.006719	0.004891		0.003783	0.0024
-0.000323	0.000145		5e-05	0.000234		0.000344	-4e-05		0.000272	-2.5e-05
0.002212	0.001712		0.003356	0.002639		0.002851	0.002039		0.003976	0.002047
-0.000316	-0.000217		-0.000224	0.000216		0.000287	0.000304		0.000674	0.000439
0.001186	0.001609		0.001595	0.001427		0.001872	0.000701		0.001947	0.001222
0.016654	0.015968		0.01845	0.01591		0.019181	0.014952		0.019711	0.01525
0.001161	0.00054		0.000776	-0.000411		0.000601	0.001363		0.000225	-0.000154
0.007478	0.009312		0.009061	0.009183		0.006119	0.004143		0.007912	0.005651
0.001458	0.001739		0.001449	0.001627		0.001362	0.001106		0.001225	0.001319
0.018833	0.018031		0.020073	0.018367		0.017512	0.018596		0.018694	0.018538
0.000616	0.000526		0.000565	0.000819		0.000572	-9e-05		0.000557	0.000366
-0.000219	-0.000901		-0.000242	-0.000742		0.000301	-0.000396		0.000133	-0.000291
0.00041	-0.000432		0.000339	0.000224		0.0009	0.001096		0.0005	0.000496
0.002615	0.003447		0.002942	0.003154		0.001932	0.002906		0.002108	0.001986
0.001167	0.000393		0.001211	0.000458		0.000866	0.000641		0.001148	0.001177
0.021376	0.020468		0.025055	0.023178		0.023518	0.017815		0.027251	0.020335
0.023482	0.021906		0.024986	0.023271		0.026367	0.021657		0.027887	0.021933
9e-06	0.000323		0.000748	-0.000225		-0.000554	-0.000867		-0.000222	0.000834
0.000463	0.001496		0.001101	0.001426		0.000594	0.001919		0.000735	0.002083
7.3e-05	0.000165		-6e-06	0.000155		-4.3e-05	-6.5e-05		-5.5e-05	7.1e-05
0	0		0	0		0	0		0	0
0.005936	0.006417		0.006549	0.006728		0.006869	0.006325		0.00709	0.006231
0.033674	0.032016		0.033295	0.032623		0.031877	0.031628		0.033669	0.03155
0.006653	0.006672		0.006741	0.007035		0.007283	0.00558		0.007433	0.005278
0.016185	0.015637		0.01636	0.015711		0.018322	0.014331		0.017937	0.014855
0.025993	0.025101		0.024841	0.02336		0.027247	0.022647		0.026594	0.022006
0.013989	0.013496		0.012333	0.011587		0.016394	0.012609		0.013824	0.011276
0.016091	0.013762		0.012818	0.011357		0.017304	0.01402		0.013486	0.011194
-0.000131	0.000621		0.000166	0.000493		0.000137	0.000661		0.000365	0.0002
0.006061	0.004784		0.005011	0.004138		0.006776	0.003334		0.00554	0.003295
-0.000284	-0.001133		-0.000136	-0.00036		-8.4e-05	0.000205		0.000152	3.6e-05
0.00516	0.004313		0.003649	0.002856		0.005782	0.002044		0.004235	0.002003
-9e-06	0.000274		-3.3e-05	0.000257		0.001028	0.000409		0.000611	0.000181
0.001927	0.001832		0.001737	0.001799		0.002304	0.001857		0.002196	0.00124
0.02073	0.017887		0.019094	0.01711		0.021255	0.017019		0.020587	0.015971
0.001231	-0.000222		0.001214	-2.4e-05		0.000382	-0.000282		0.000745	6.2e-05
0.010985	0.009922		0.010123	0.009848		0.008909	0.007683		0.008124	0.00716
0.001293	0.002001		0.001728	0.001798		0.000857	0.001117		0.001292	0.001149
0.018595	0.016342		0.019097	0.01769		0.017372	0.01552		0.017757	0.017498
-0.000111	0.000244		0.000205	0.000142		-0.000192	8.5e-05		0.000191	-3.4e-05
-0.00054	-0.001271		-0.000549	-0.001446		-0.000604	-0.000484		-0.000358	-0.000628
0.000243	7.5e-05		0.000332	-0.000155		0.000108	0.000301		0.000528	0.000724
0.001492	0.002563		0.002072	0.002706		0.000745	0.000738		0.001091	0.001386
0.000931	0.000433		0.001022	0.000489		0.00131	0.000437		0.001075	0.000634
0.022352	0.020141		0.022072	0.020594		0.022459	0.015013		0.022739	0.016765
0.020089	0.018322		0.020902	0.019624		0.02165	0.017249		0.02322	0.018812
0.001598	-0.001996		2.6e-05	-0.001773		0.000648	0.000668		-0.000464	-0.001067
0.001376	0.001058		0.000829	0.001187		0.000679	0.002484		0.000848	0.001597
0.006502	0.005645		0.003857	0.003895		0.006485	0.006092		0.003683	0.003499
0.000126	0.000309		0.000145	0.000299		0.000198	0.000238		0.000216	0.000233
0	0		0	0		0	0		0	0
0.00663	0.007721		0.006145	0.006745		0.006817	0.005668		0.006828	0.006112
0.031357	0.02926		0.033255	0.032044		0.033509	0.029387		0.032834	0.03086
0.006721	0.00623		0.006795	0.006635		0.006939	0.004563		0.007466	0.005323
0.015612	0.015384		0.016132	0.015265		0.017161	0.015132		0.017815	0.014227
0.026463	0.02437		0.026077	0.025393		0.02824	0.022623		0.028316	0.02242
0.012158	0.012516		0.013182	0.012931		0.013482	0.01056		0.015104	0.011545
0.015978	0.013585		0.016283	0.014771		0.017398	0.012858		0.018113	0.013086
-0.000338	0.00037		-8.9e-05	0.000436		0.000991	0.000916		0.000349	0.000544
0.006873	0.004117		0.004593	0.003394		0.007121	0.004581		0.00488	0.002656
-0.001127	-0.000598		-0.000323	-0.000618		-2.7e-05	-0.001211		2.6e-05	-0.000143
0.004887	0.003167		0.004292	0.003383		0.006308	0.00272		0.004986	0.002073
0.000284	0.001081		0.000523	0.000714		0.000142	-0.000674		0.000937	0.000273
0.002287	0.002086		0.002236	0.001713		0.002317	0.001016		0.002427	0.002152
0.019507	0.016949		0.019754	0.017377		0.020944	0.015245		0.021521	0.016528
0.001035	-0.000842		0.001316	-0.000149		0.00154	-0.002115		0.000906	-0.000513
0.012942	0.010093		0.012457	0.010632		0.009988	0.012001		0.010575	0.010137
0.002913	0.001366		0.001979	0.002048		0.00188	0.001116		0.001548	0.001716
0.019737	0.01892		0.020939	0.01956		0.01816	0.018454		0.019469	0.019466
7.2e-05	-0.000882		-1e-06	0.000577		9.6e-05	-0.00043		0.000199	0.000548
-0.001158	-0.002799		-0.000748	-0.00201		-0.001307	-0.001627		-0.00109	-0.001489
0.000291	-0.000255		0.000228	-0.000189		0.000496	0.000452		8.3e-05	-0.000479
0.002081	0.001388		0.001947	0.001923		-8.6e-05	-0.000883		0.000636	0.000135
0.000804	0.0007		0.000957	0.000409		0.000831	0.000892		0.001125	0.000596
0.021773	0.020616		0.022566	0.02116		0.020418	0.017149		0.022627	0.017434
0.016495	0.017029		0.019168	0.018177		0.018743	0.015167		0.020549	0.016389
-0.003008	-0.005424		-4.3e-05	-0.002538		-0.002876	-0.005754		-0.000716	-0.001725
-0.000177	0.000509		0.000505	0.000452		0.001241	-0.001009		0.000607	0.000541
0.005752	0.006801		0.006558	0.006846		0.005083	0.004779		0.006744	0.006138
0.044624	0.04528		0.022982	0.025373		0.043281	0.041288		0.023156	0.022444
-5.6e-05	1.3e-05		1.5e-05	0.000236		-7.4e-05	3.1e-05		2.3e-05	0.00018
0	0		0	0		0	0		0	0
0.006201	0.006223		0.006021	0.006757		0.006827	0.005793		0.006228	0.00536
0.033739	0.034101		0.03243	0.031862		0.033713	0.030457		0.033392	0.02942
0.006997	0.006917		0.007088	0.007241		0.008053	0.005342		0.007414	0.00527
0.016338	0.014595		0.016485	0.014989		0.017304	0.013278		0.017312	0.013292
0.025234	0.02621		0.026556	0.025348		0.02922	0.021599		0.028985	0.022076
0.012275	0.012065		0.012719	0.012372		0.013758	0.010357		0.013874	0.011173
0.019473	0.019259		0.018632	0.01672		0.022622	0.014428		0.020683	0.014248
0.000149	-0.001366		0.000128	-0.000205		0.000104	-0.001308		0.00062	-0.000171
0.006675	0.004641		0.005212	0.003343		0.007393	0.004344		0.005638	0.003296
-0.00041	-1.8e-05		-0.000651	-0.000308		-8.5e-05	0.001239		-8.6e-05	-0.000179
0.004417	0.003554		0.00446	0.003651		0.006298	0.003289		0.006318	0.003302
0.000574	-0.000393		3e-05	-0.000159		0.000708	0.000499		-0.000305	0.000332
0.002521	0.001077		0.002348	0.001889		0.002508	0.003353		0.002479	0.002116
0.017595	0.016331		0.019082	0.01743		0.021447	0.01617		0.02189	0.016298
0.0015	0.000466		0.001374	-0.000362		0.001048	0.000281		0.001209	1.3e-05
0.013716	0.011757		0.013623	0.011339		0.012808	0.012114		0.012038	0.011854
0.002071	0.002555		0.002518	0.002012		0.002148	0.002965		0.002216	0.00222
0.024914	0.024933		0.023462	0.023211		0.022818	0.025585		0.022385	0.024009
6.4e-05	0.002327		0.000374	0.000664		0.000736	0.001838		0.001017	0.000973
-0.000785	-0.002537		-0.001134	-0.002601		-0.001695	-0.002923		-0.001318	-0.002414
5.6e-05	-0.000584		-0.000159	-0.00055		-0.000378	-0.002417		-0.000298	-0.001933
0.002458	0.00122		0.002142	0.001433		0.000889	-0.000115		0.000412	-0.001013
0.001049	8.8e-05		0.000766	0.000402		0.000939	0.000568		0.000644	0.000377
0.02263	0.0226		0.022709	0.021699		0.023469	0.020667		0.022127	0.018749
0.019097	0.018303		0.018152	0.016759		0.019242	0.015399		0.018862	0.014893
-0.000514	-0.001153		-0.001217	-0.002517		-0.001544	-0.002694		-0.001701	-0.003565
-0.000436	-0.000644		-0.000323	-0.000125		-9.7e-05	-0.001306		0.000245	-0.001058
0.007011	0.008647		0.006354	0.007717		0.00798	0.007023		0.006966	0.006091
0.038463	0.046273		0.038117	0.041949		0.039883	0.038358		0.038341	0.03598
0.025504	0.02443		0.013999	0.013015		0.024155	0.021992		0.013987	0.012324
0.000153	0.000303		0.000105	0.000297		0.000198	0.000227		0.000123	0.00019
0	0		0	0		0	0		0	0
0.005058	0.006431		0.00551	0.005641		0.004473	0.004547		0.005512	0.004939
0.03207	0.03198		0.033484	0.034162		0.033209	0.028121		0.033917	0.028921
0.0079	0.009367		0.007237	0.007401		0.007145	0.005893		0.007847	0.005799
0.01824	0.015074		0.016909	0.014857		0.017744	0.011538		0.017383	0.013165
0.028854	0.025043		0.027038	0.025428		0.029402	0.022024		0.028859	0.023267
0.014191	0.012365		0.012511	0.012407		0.014357	0.013407		0.014201	0.011731
0.020667	0.017213		0.019467	0.017811		0.021299	0.015766		0.020727	0.015461
-0.000172	0.000196		0.000388	-0.000371		0.000699	-0.000227		0.000698	0.00028
0.008195	0.007777		0.003579	0.002826		0.008158	0.005223		0.003945	0.002276
0.000365	0.000386		3.7e-05	0.000132		0.000885	-0.000483		0.000355	0.000388
0.00644	0.006073		0.004569	0.004082		0.008662	0.005554		0.005989	0.003468
0.000424	-0.000393		0.000255	-0.00033		-0.000973	0.002437		0.000481	0.000538
0.003471	0.003866		0.002946	0.002466		0.004413	0.003113		0.003473	0.002448
0.020505	0.01932		0.020967	0.019371		0.023268	0.017233		0.024247	0.018211
0.001503	-0.001148		0.001392	0.000213		0.000978	0.001883		0.001078	0.000308
0.013809	0.011701		0.013531	0.011843		0.012513	0.010867		0.012688	0.011321
0.002551	0.001896		0.002148	0.002742		0.00251	0.002261		0.002407	0.00279
0.025659	0.025702		0.026522	0.025475		0.026502	0.027394		0.025589	0.025377
0.001175	-1.4e-05		0.001092	0.001543		0.002539	0.001059		0.001794	0.001292
-0.001759	-0.002456		-0.000509	-0.001281		-0.000762	-0.002559		-0.000757	-0.00201
-0.001153	-0.000869		-0.000401	-0.000653		-0.001162	-0.003893		-0.000665	-0.001921
0.001555	0.001742		0.001764	0.000928		9.1e-05	-0.002593		1.4e-05	-0.001172
0.00019	0.000429		0.000751	-8.1e-05		-9.8e-05	-0.000563		0.000352	0.000812
0.023352	0.021022		0.021019	0.020085		0.021094	0.017094		0.020503	0.018126
0.018283	0.013518		0.017355	0.015622		0.017675	0.013404		0.017626	0.014472
-0.000482	-0.001268		-0.000298	-0.000853		-0.00128	-0.002734		-0.001279	-0.002389
-0.000502	-0.000258		-0.000576	-9.9e-05		-0.000625	-0.000767		-0.000517	-0.000773
0.005845	0.007309		0.006135	0.00738		0.007301	0.00599		0.006748	0.006205
0.027225	0.029321		0.031825	0.03463		0.028051	0.025556		0.031632	0.030433
0.01236	0.011296		0.018505	0.017559		0.012421	0.010638		0.018099	0.015118
0.022952	0.023659		0.022156	0.022591		0.024145	0.021335		0.02302	0.019455
6.3e-05	0.00015		3.8e-05	0.00013		-5.8e-05	0.000109		2.2e-05	9.1e-05
0	0		0	0		0	0		0	0
0.005571	0.005244		0.004987	0.005108		0.005495	0.004878		0.005022	0.004852
0.034815	0.035456		0.03354	0.033142		0.035274	0.02919		0.034081	0.029434
0.007464	0.007343		0.007637	0.007544		0.008347	0.006403		0.008187	0.006633
0.017296	0.01549		0.017315	0.015413		0.017932	0.014336		0.01784	0.013391
0.027653	0.025359		0.027203	0.02573		0.028783	0.024866		0.02845	0.024772
0.01255	0.012994		0.01279	0.012873		0.014832	0.012083		0.014234	0.01188
0.018966	0.017156		0.018324	0.017198		0.019199	0.015876		0.018813	0.015154
0.000644	-0.000102		0.00055	0.000242		0.000961	0.001219		0.000848	0.000398
0.007157	0.005306		0.00789	0.006019		0.007188	0.005835		0.008151	0.005883
-2.9e-05	-0.000316		-0.000118	-0.000242		-0.000159	-0.000674		5.6e-05	-0.000436
0.007109	0.006378		0.005638	0.00524		0.008828	0.005671		0.007383	0.004664
0.000744	0.000282		0.000355	0.000122		0.001629	0.000882		0.000911	0.000493
0.004349	0.003604		0.004015	0.003118		0.005351	0.002578		0.00487	0.003003
0.027693	0.024629		0.025132	0.023102		0.031687	0.023191		0.028116	0.020971
0.001153	0.000429		0.001249	0.00047		0.001011	-0.000322		0.001266	0.000325
0.012829	0.011559		0.012456	0.011711		0.012146	0.010719		0.012155	0.011007
0.001946	0.003002		0.002041	0.002548		0.002372	0.002766		0.002298	0.00226
0.026935	0.025019		0.027233	0.025218		0.026123	0.023922		0.026565	0.024952
0.001487	0.001481		0.001532	0.001152		0.001943	0.000946		0.00236	0.001182
-4.7e-05	-0.000307		-1.7e-05	-0.000529		-0.000337	-0.001441		-0.000135	-0.001117
-0.000564	-0.000718		3e-06	-6.2e-05		-0.000801	-0.001153		-0.00042	-0.000996
0.001229	0.000332		0.001374	0.000707		-0.00074	-0.001393		-0.000596	-0.000987
0.00066	-0.000415		0.000529	-0.000193		7.2e-05	0.0013		0.000169	0.000576
0.018525	0.017809		0.019214	0.017274		0.017725	0.016608		0.017637	0.01594
0.015413	0.014444		0.015182	0.013271		0.015984	0.013908		0.015768	0.013396
-0.000395	-0.000768		-0.000444	-0.000944		-0.001412	-0.002298		-0.000912	-0.002137
-0.000828	0.000164		-0.000469	0.000441		-0.000932	-0.000582		-0.000685	-0.000346
0.005458	0.006489		0.004728	0.005452		0.00547	0.00563		0.005155	0.004304
0.028437	0.029239		0.025664	0.026512		0.026649	0.0272		0.024376	0.024619
0.023892	0.024074		0.018561	0.018647		0.023894	0.019899		0.018233	0.016129
0.033017	0.032402		0.028002	0.027179		0.034901	0.027392		0.029396	0.024596
0.007677	0.007778		0.005689	0.005862		0.008198	0.005576		0.006271	0.004193
0.00011	0.000256		0.000102	0.000276		8.8e-05	0.000205		8.8e-05	0.000268
0	0		0	0		0	0		0	0
0.004272	0.004615		0.004605	0.004871		0.004943	0.005249		0.005005	0.00488
0.033525	0.031214		0.032741	0.032379		0.033972	0.030774		0.033514	0.029659
0.008251	0.007569		0.008054	0.007558		0.009	0.007379		0.008713	0.007081
0.017842	0.016363		0.017879	0.01598		0.018584	0.013514		0.01873	0.014632
0.026565	0.027204		0.026723	0.025589		0.028219	0.026042		0.028452	0.024441
0.013086	0.013423		0.012859	0.012395		0.014014	0.011451		0.014158	0.011897
0.016538	0.017498		0.017312	0.016589		0.017335	0.014149		0.017841	0.014634
0.000782	0.000649		0.00061	0.000296		0.000712	-0.000356		0.000853	7.9e-05
0.008552	0.006143		0.008144	0.00616		0.009228	0.006199		0.008664	0.006613
-0.000936	-0.000777		-0.00028	0.000155		-0.000273	-0.000544		0.00026	2.7e-05
0.007414	0.0063		0.005379	0.004702		0.009139	0.005297		0.006634	0.004122
0.000965	0.001007		0.000808	0.000785		0.001703	-0.00055		0.001473	0.000513
0.005426	0.003418		0.004316	0.00354		0.006258	0.004419		0.005107	0.003205
0.028616	0.027156		0.026041	0.023674		0.030708	0.023066		0.028949	0.021668
0.002414	0.001811		0.001243	0.000902		0.002868	0.000837		0.001366	0.000261
0.010953	0.011633		0.011925	0.011214		0.011656	0.011159		0.011285	0.010329
0.001843	0.002148		0.002037	0.002302		0.001995	0.001601		0.002229	0.001859
0.027675	0.024633		0.027485	0.024812		0.02647	0.024741		0.02645	0.024353
0.001574	0.001161		0.001652	0.001211		0.002672	0.001454		0.002484	0.001272
0.000732	-8.1e-05		0.000366	-0.000204		0.000291	-0.00019		9.3e-05	-0.000621
0.001134	0.001003		0.000639	0.000874		0.000301	0.00033		0.000145	8.5e-05
0.001496	0.00072		0.001724	0.001737		-0.000806	0.000188		-0.000581	0.000236
0.000458	-0.0002		0.000224	-0.000295		0.000358	0.00014		-5e-05	0.000198
0.017347	0.014075		0.017597	0.015938		0.015277	0.014154		0.015944	0.014825
0.012788	0.011103		0.013811	0.012719		0.014079	0.012413		0.014788	0.012621
-0.000476	-0.000958		-0.000345	-0.001134		-0.000207	-0.001652		-0.000528	-0.001785
1.3e-05	0.001061		-0.000251	0.000191		-0.000464	9.2e-05		-0.000586	-0.00011
0.003026	0.002995		0.003955	0.004469		0.003545	0.001821		0.004184	0.003536
0.020434	0.020859		0.023265	0.025039		0.018953	0.020518		0.021917	0.021854
0.013701	0.014236		0.01753	0.017431		0.012852	0.013468		0.017094	0.015815
0.022742	0.021182		0.025903	0.025382		0.023658	0.02197		0.027486	0.023146
0.005013	0.005247		0.005899	0.005831		0.005991	0.003858		0.006772	0.004974
0.025414	0.026385		0.017809	0.017782		0.030177	0.025344		0.019693	0.016899
-5e-05	-4e-06		-3.1e-05	4e-05		-2e-05	4.1e-05		-2e-06	-6.3e-05
0	0		0	0		0	0		0	0
0.004226	0.004866		0.004047	0.004775		0.004723	0.005041		0.004781	0.004878
0.031814	0.031462		0.031629	0.030576		0.033009	0.030093		0.032684	0.029982
0.0088	0.008167		0.008261	0.007631		0.009359	0.007941		0.008878	0.007531
0.019412	0.017158		0.018535	0.016661		0.020555	0.016425		0.019502	0.01512
0.027121	0.0257		0.027482	0.026216		0.029399	0.023348		0.028709	0.024579
0.013992	0.01202		0.013026	0.012287		0.014651	0.013004		0.014014	0.011872
0.016915	0.016037		0.016557	0.015784		0.017329	0.014309		0.016886	0.013805
0.000454	0.000508		0.000513	0.000693		0.000831	-0.000526		0.000667	-0.000226
0.00871	0.006902		0.008511	0.006461		0.009643	0.007761		0.009281	0.006436
-0.000178	0.000996		-0.000223	0.000387		0.000902	0.000937		0.000374	0.000199
0.006836	0.006478		0.007307	0.006584		0.008296	0.004539		0.00888	0.005513
-0.000491	-0.000873		7.1e-05	-0.000171		0.000422	-0.000126		0.000759	-0.000256
0.005095	0.004693		0.003993	0.003119		0.005591	0.004023		0.004614	0.003204
0.02777	0.025233		0.0271	0.024909		0.030465	0.022722		0.029347	0.021846
0.001828	0.001264		0.001914	0.001447		0.001604	0.001325		0.001856	0.000923
0.015003	0.013407		0.013105	0.012252		0.013146	0.011972		0.012252	0.011314
0.002134	0.001744		0.00207	0.001966		0.002146	0.001233		0.002043	0.001422
0.027053	0.024094		0.027632	0.024958		0.025899	0.02389		0.026563	0.024645
0.001644	0.000896		0.001881	0.000955		0.002621	0.001318		0.002649	0.002042
0.000344	-0.00032		0.000517	-3.2e-05		0.000197	-0.000326		0.000206	-0.000286
0.000948	0.001889		0.000872	0.001631		0.000623	0.0008		0.000748	0.000394
0.002178	0.003383		0.002099	0.002197		-0.000422	0.00153		-0.00027	0.000598
-0.000354	-0.0003		-0.000146	-0.000495		-0.000505	-0.000712		-0.00021	-0.000152
0.016176	0.014916		0.015114	0.014155		0.014104	0.013321		0.0136	0.01268
0.012473	0.011835		0.010865	0.00985		0.013613	0.011324		0.012671	0.009978
-0.000264	-0.001577		-0.000259	-0.001195		-0.000134	-0.0015		-0.000423	-0.00142
2.1e-05	-0.000388		9.7e-05	0.000197		-0.000447	8e-05		-0.000392	-0.000147
0.00305	0.00352		0.002808	0.003225		0.003275	0.002803		0.003261	0.002294
0.019976	0.023463		0.019497	0.021112		0.018991	0.017781		0.018811	0.018482
0.014056	0.01354		0.013927	0.014221		0.013353	0.013682		0.01325	0.013209
0.021211	0.021655		0.020919	0.021107		0.022662	0.01995		0.022399	0.019812
0.004812	0.00447		0.004773	0.00483		0.005774	0.005137		0.00574	0.004469
0.026268	0.025276		0.026009	0.025586		0.028382	0.023749		0.028827	0.025023
0.001695	0.002578		0.001016	0.001586		0.00181	0.000734		0.001226	0.000439
8.1e-05	0.000185		8.6e-05	0.000244		7.2e-05	0.000161		7.9e-05	0.000225
0	0		0	0		0	0		0	0
0.003784	0.005031		0.004358	0.004954		0.004911	0.004332		0.004608	0.004445
0.030334	0.029948		0.030679	0.030704		0.031443	0.029931		0.031597	0.028838
0.007908	0.007016		0.00809	0.007639		0.008266	0.00696		0.00855	0.007141
0.018287	0.01689		0.018469	0.01708		0.019218	0.015655		0.01962	0.016118
0.030639	0.027296		0.028391	0.02708		0.029135	0.026285		0.02958	0.025599
0.012193	0.012624		0.012999	0.012281		0.01366	0.010875		0.014019	0.011896
0.01633	0.014173		0.016193	0.0153		0.015839	0.013095		0.016281	0.012826
0.000272	0.001193		8.3e-05	0.000574		0.000301	0.000328		0.000445	8.5e-05
0.008252	0.006077		0.008784	0.006887		0.00877	0.004696		0.009644	0.007559
0.000447	0.000545		0.000297	0.000579		7.5e-05	-0.000293		0.000571	0.000552
0.007857	0.00688		0.00793	0.007134		0.009496	0.007375		0.009052	0.006101
-0.000921	-0.000396		-0.000235	-0.000494		-0.000299	0.00048		0.000845	0.000166
0.003964	0.002617		0.004361	0.003685		0.00451	0.002924		0.004909	0.00329
0.028508	0.026395		0.026744	0.024367		0.030015	0.022417		0.02875	0.021555
0.002479	0.002647		0.001764	0.00118		0.002041	0.000477		0.001433	0.000678
0.01517	0.014153		0.014052	0.013447		0.014584	0.013336		0.012949	0.011733
0.002951	0.002816		0.002416	0.00224		0.002819	0.001966		0.002259	0.001917
0.027873	0.026092		0.02854	0.026061		0.027278	0.02525		0.027323	0.025114
0.002489	0.000744		0.001885	0.000819		0.002495	0.003921		0.002495	0.001706
0.000461	0.000373		0.000407	-0.000524		-8e-06	-0.000469		0.000103	-0.00018
0.000286	0.001627		0.001112	0.001187		0.001416	-0.00041		0.000754	0.000359
0.002414	0.001517		0.002518	0.002789		0.00059	-0.000683		0.000866	0.001623
-0.000502	-0.0012		0.000287	-0.000199		-0.000442	0.000448		2.8e-05	0.000319
0.010088	0.012194		0.016769	0.017043		0.009728	0.009183		0.016059	0.014649
0.005354	0.00464		0.01139	0.010784		0.008363	0.004091		0.012591	0.009851
-0.000162	-0.000994		-0.001201	-0.001392		-0.001484	-0.001182		-0.001582	-0.001596
0.000265	0.00021		0.000127	-5.3e-05		-0.00027	-0.000906		-0.00024	0.000245
0.00199	0.002782		0.002954	0.003436		0.002683	0.0018		0.002964	0.002336
0.016993	0.01689		0.020531	0.022188		0.017673	0.016886		0.020034	0.019067
0.013545	0.014977		0.01232	0.012175		0.013148	0.011774		0.011734	0.011154
0.017768	0.01961		0.021376	0.021787		0.01952	0.016576		0.022856	0.019796
0.004289	0.004873		0.004838	0.004913		0.005122	0.003945		0.005501	0.004302
0.025488	0.024621		0.026927	0.026018		0.027062	0.026267		0.029001	0.02539
0.000724	0.001323		0.001347	0.001654		0.001239	0.000283		0.001228	0.001122
0.034091	0.029859		0.020727	0.020145		0.033643	0.030693		0.020977	0.019306
1.1e-05	0.000127		1e-05	6e-05		4.3e-05	0.000202		4.5e-05	-4.1e-05
0	0		0	0		0	0		0	0
0.00501	0.005486		0.004734	0.005006		0.004652	0.004527		0.004727	0.004407
0.031829	0.032326		0.030819	0.03085		0.032487	0.029389		0.031532	0.028845
0.008233	0.008152		0.007971	0.007769		0.00862	0.006956		0.00833	0.007052
0.018964	0.018025		0.018383	0.017493		0.020185	0.017451		0.019615	0.016759
0.030477	0.030195		0.030009	0.028553		0.03215	0.028686		0.030848	0.027769
0.013838	0.013745		0.012956	0.013321		0.01513	0.012156		0.014583	0.01127
0.016775	0.016495		0.016471	0.015684		0.016749	0.01218		0.016233	0.012694
-0.000145	0.000602		3.7e-05	0.000534		0.000332	0.000627		0.00026	0.000411
0.009221	0.007406		0.008664	0.00683		0.010141	0.008666		0.009493	0.007175
0.00064	0.00021		0.000647	0.000265		0.000531	0.000659		0.000434	0.000212
0.009027	0.007807		0.00855	0.007334		0.009661	0.006813		0.0096	0.006783
0.000267	-0.000275		9.9e-05	-0.000367		0.001717	0.000219		0.001087	0.00014
0.005206	0.004333		0.004912	0.003643		0.006139	0.003917		0.005785	0.003874
0.028899	0.02631		0.028178	0.02528		0.030915	0.023853		0.029697	0.022735
0.0022	0.001402		0.002045	0.001722		0.001864	0.000833		0.001818	0.000646
0.014995	0.015427		0.014862	0.014505		0.014872	0.01267		0.014516	0.012442
0.002901	0.003201		0.002867	0.003199		0.002732	0.002977		0.00268	0.002629
0.035951	0.032812		0.033163	0.030748		0.034277	0.030776		0.031931	0.029051
0.001597	0.000627		0.001835	0.00072		0.002139	0.000879		0.002199	0.001756
0.000268	-0.001325		0.000444	-0.000319		-0.000126	-0.000135		-5.2e-05	-0.000121
0.001466	0.000138		0.000907	0.000863		0.000336	0.000168		0.000597	0.000211
0.002662	0.002641		0.002795	0.002518		0.001847	0.002439		0.001659	0.001608
0.001116	0.000284		0.000601	-0.000113		0.000444	0.000999		0.00024	0.000832
0.020084	0.020541		0.017809	0.018994		0.019849	0.017425		0.017896	0.016029
0.012983	0.012455		0.011634	0.010949		0.013073	0.010822		0.01288	0.010597
-0.002807	-0.001659		-0.002028	-0.001959		-0.003012	-0.002003		-0.002517	-0.00145
4e-05	1.3e-05		-5.9e-05	0.000136		-0.000104	0.000838		-0.000151	0.000384
0.003214	0.003548		0.002837	0.00302		0.002737	0.002123		0.00269	0.00197
0.02239	0.02332		0.020902	0.021305		0.021646	0.020759		0.020353	0.019512
0.009754	0.009277		0.010694	0.011046		0.009194	0.008557		0.01003	0.009314
0.022906	0.022558		0.020625	0.020918		0.02405	0.020801		0.022098	0.018935
0.004984	0.005172		0.004634	0.004922		0.0052	0.003676		0.004992	0.003804
0.02765	0.026772		0.025778	0.025095		0.029716	0.025799		0.027623	0.024632
0.001191	0.000944		0.001118	0.001085		0.000423	0.001721		0.000749	0.001386
0.031764	0.030795		0.031355	0.029581		0.033557	0.028429		0.03242	0.027755
0.006822	0.00574		0.004482	0.003741		0.007471	0.005907		0.00508	0.00397
-1.4e-05	-2.4e-05		-8e-06	-5.1e-05		1e-06	-8e-06		1e-05	3.5e-05
0	0		0	0		0	0		0	0
0.006236	0.003256		0.005195	0.005319		0.005307	0.004158		0.005104	0.004497
0.030054	0.028554		0.031633	0.031213		0.029727	0.027219		0.032122	0.028538
0.007743	0.008046		0.00776	0.00795		0.008318	0.007898		0.008199	0.006959
0.017756	0.018078		0.018318	0.017573		0.019156	0.017151		0.019381	0.016867
0.028732	0.026127		0.029408	0.028439		0.030927	0.029219		0.031237	0.02779
0.012269	0.015243		0.014178	0.014484		0.015726	0.010113		0.015284	0.012435
0.017309	0.016807		0.016977	0.016121		0.016288	0.015017		0.01687	0.013989
0.000508	-0.000828		8.5e-05	0.000468		-3.1e-05	9.4e-05		0.000432	0.000292
0.007869	0.006464		0.007942	0.006389		0.008678	0.006303		0.008751	0.006999
0.001063	-0.000253		0.000385	8.7e-05		0.000685	-0.000763		0.000501	-8.1e-05
0.007813	0.006576		0.009045	0.007961		0.009572	0.005426		0.010094	0.00675
0.001444	-0.000739		0.000698	0.000196		0.001135	-0.000911		0.001416	0.000151
0.005519	0.002859		0.005428	0.004138		0.006659	0.005636		0.006449	0.004216
0.028826	0.021547		0.029002	0.025712		0.028169	0.022782		0.030651	0.024176
0.00182	0.002289		0.00179	0.001525		0.002024	0.00132		0.001624	0.001158
0.016446	0.013934		0.014584	0.013425		0.015531	0.011991		0.01422	0.011568
0.003384	0.004481		0.002942	0.003023		0.003007	0.003976		0.002574	0.002621
0.038959	0.037694		0.034429	0.032358		0.036782	0.035206		0.033113	0.030521
0.002602	0.0029		0.002141	0.001486		0.003541	0.002619		0.002523	0.00129
0.00115	0.00247		0.000492	-0.000316		0.00013	0.000309		-5e-06	-0.000197
-0.00024	0.002278		0.001228	0.000215		-5e-06	0.001676		0.000604	0.000661
0.003952	0.003588		0.00319	0.003289		0.002635	0.00204		0.002133	0.002265
0.00069	0.000432		0.001121	0.000346		0.000618	0.000657		0.000747	0.000841
0.024899	0.026341		0.023051	0.023629		0.024925	0.022033		0.023014	0.02026
0.019988	0.017849		0.017424	0.017669		0.021087	0.02197		0.018308	0.015738
-0.002963	-0.005649		-0.001629	-0.0012		-0.002529	0.00021		-0.001418	-0.000822
-0.001571	0.000539		1.2e-05	-4e-05		-0.00034	0.000993		-2.2e-05	0.000627
0.003073	0.001207		0.002843	0.00265		0.002677	0.001765		0.002541	0.002166
0.021901	0.021212		0.020905	0.021724		0.019297	0.018424		0.020323	0.018965
0.008012	0.009642		0.010484	0.011225		0.006729	0.007385		0.01037	0.009682
0.016721	0.016627		0.021937	0.021335		0.018203	0.015457		0.022607	0.019971
0.003559	0.003626		0.004555	0.004529		0.003427	0.003688		0.004435	0.003526
0.017928	0.018845		0.024057	0.023088		0.018551	0.016179		0.025995	0.022113
0.001544	0.000826		0.000832	0.000921		0.001073	0.002041		0.00081	0.001208
0.023282	0.023874		0.029047	0.027056		0.024024	0.019272		0.030427	0.024861
0.004104	0.003248		0.005965	0.004921		0.004956	0.003538		0.006454	0.004566
3.5e-05	-0.004516		0.000686	-3.6e-05		0.000616	0.000363		0.000635	0.000682
-7.1e-05	4e-05		-3e-06	0		0	-7e-06		1.5e-05	-5e-05
0	0		0	0		0	0		0	0
0.005489	0.006088		0.005692	0.005495		0.006146	0.004994		0.005714	0.005148
0.033853	0.032774		0.032876	0.032276		0.034189	0.029592		0.033239	0.028838
0.007736	0.008272		0.007922	0.008467		0.008022	0.007215		0.00826	0.007343
0.018717	0.017947		0.018146	0.017513		0.019277	0.016798		0.018685	0.015915
0.030343	0.02893		0.02908	0.02762		0.031882	0.028047		0.030171	0.027128
0.015523	0.015264		0.013946	0.013908		0.015531	0.013512		0.014907	0.012554
0.018499	0.016769		0.017372	0.016619		0.018533	0.016513		0.017523	0.014569
0.000628	0.001094		0.000433	0.000618		0.000988	0.000205		0.000565	0.000275
0.007028	0.005942		0.00779	0.00612		0.007622	0.005788		0.007812	0.005846
1.3e-05	0.000184		-2.3e-05	-0.000261		0.000711	-0.000635		0.000548	-0.000352
0.009299	0.008412		0.008645	0.007438		0.010791	0.007009		0.009938	0.006386
0.000887	0.0009		0.001009	0.000537		0.00092	0.000297		0.001468	-3.7e-05
0.005528	0.004169		0.005506	0.004396		0.006644	0.00414		0.006632	0.004693
0.028739	0.025841		0.029542	0.026427		0.030589	0.024668		0.030447	0.024647
0.002225	0.002687		0.00271	0.002502		0.002247	0.002456		0.002489	0.002328
0.015974	0.013284		0.015324	0.014027		0.015521	0.011933		0.014686	0.012403
0.003748	0.003208		0.003515	0.00334		0.002926	0.002341		0.00306	0.002957
0.036811	0.035618		0.035708	0.03472		0.035813	0.033182		0.034658	0.032539
0.00434	0.00341		0.003431	0.002553		0.00436	0.002312		0.003565	0.002276
0.001612	0.00126		0.00123	0.00094		0.001142	0.000757		0.000799	0.000504
0.001326	-0.000181		0.001102	0.000724		0.001098	0.001051		0.000982	0.001336
0.003512	0.003807		0.003694	0.00378		0.002291	0.002092		0.002589	0.002627
0.001209	0.00032		0.001213	0.000597		0.001177	0.000631		0.001069	0.001042
0.02599	0.026017		0.028001	0.028213		0.026673	0.022835		0.027829	0.024444
0.022344	0.023335		0.023016	0.022276		0.024872	0.019826		0.025186	0.021761
0.00019	0.00037		5.9e-05	-0.00046		0.001069	0.000151		5.5e-05	8.5e-05
0.000309	-0.000306		4.2e-05	1.1e-05		1.8e-05	0.000217		0.000267	0.000564
0.002282	0.001997		0.001864	0.001414		0.002138	0.002331		0.00178	0.001717
0.017886	0.019316		0.015881	0.016612		0.018158	0.016429		0.015272	0.014003
0.011836	0.013474		0.011432	0.012489		0.012975	0.011393		0.011373	0.010973
0.021834	0.020867		0.020566	0.020278		0.021518	0.019987		0.021241	0.018822
0.00411	0.00385		0.00399	0.003456		0.003461	0.00312		0.003094	0.003393
0.020892	0.019807		0.020452	0.019357		0.022461	0.019212		0.021882	0.018327
3.5e-05	0.000848		0.000462	0.000516		0.001212	0.000341		0.000672	0.000894
0.026927	0.023475		0.026442	0.023488		0.027392	0.022131		0.027348	0.021452
0.005352	0.004477		0.004995	0.003837		0.005367	0.003278		0.005533	0.003321
0.000654	0.000174		0.00058	-0.000272		0.000915	0.000794		0.001145	0.00065
0.004096	0.001759		0.003827	0.001609		0.005058	0.00431		0.004559	0.003335
0.000174	0.000216		0.00021	0.000273		0.000153	0.000224		0.000187	0.000227
0	0		0	0		0	0		0	0
0.006097	0.005915		0.005509	0.005939		0.005816	0.006153		0.00564	0.005421
0.034635	0.03567		0.034209	0.033483		0.035148	0.030241		0.033862	0.030958
0.008856	0.009502		0.008012	0.008664		0.00934	0.007916		0.008357	0.007408
0.018577	0.01797		0.018863	0.017941		0.018678	0.015408		0.01927	0.016177
0.029872	0.028797		0.028929	0.027601		0.029793	0.027637		0.029405	0.026322
0.013718	0.012938		0.013737	0.013464		0.01496	0.013265		0.014117	0.012528
0.017474	0.017537		0.016967	0.015602		0.017978	0.013196		0.017341	0.013825
0.000332	0.000693		0.000473	0.000881		0.000525	0.000657		0.000786	0.000648
0.009496	0.006991		0.007764	0.006101		0.00863	0.006344		0.007776	0.005715
-0.000346	-0.000715		-0.000104	-0.000233		4.1e-05	-8.5e-05		0.000217	-9.5e-05
0.008411	0.006909		0.008136	0.006848		0.009186	0.006037		0.009149	0.006045
0.000912	0.000432		0.000312	0.000232		0.002239	-0.000234		0.00113	-9.8e-05
0.005312	0.004992		0.005441	0.004231		0.006407	0.004922		0.00639	0.00423
0.030326	0.028244		0.029102	0.026418		0.030695	0.024881		0.030236	0.024299
0.003482	0.002224		0.002875	0.002536		0.002779	0.002411		0.002807	0.00264
0.017311	0.018399		0.01801	0.01689		0.016211	0.016133		0.017076	0.015338
0.004098	0.003944		0.003665	0.003365		0.00409	0.004074		0.003409	0.002951
0.039339	0.038413		0.036832	0.035632		0.038493	0.036044		0.03572	0.032559
0.004438	0.003113		0.003769	0.002781		0.004289	0.003698		0.003945	0.00271
0.001638	0.001076		0.00142	0.000968		0.001894	0.001185		0.001482	0.00054
0.002688	0.002466		0.001725	0.001248		0.002427	0.002693		0.001437	0.001635
0.003635	0.003584		0.00371	0.003564		0.002812	0.003276		0.002927	0.002893
0.001292	0.000889		0.00142	0.000856		0.001013	0.001556		0.00139	0.001353
0.031066	0.03077		0.025392	0.025778		0.030076	0.026661		0.025991	0.022295
0.024461	0.021981		0.022489	0.02237		0.026795	0.023536		0.024609	0.020769
0.000689	-0.000114		-0.000115	-3e-05		-0.00052	-0.000301		0.000423	-0.000112
0.000158	0.000105		0.000351	-0.000144		0.000625	0.000738		0.000305	1.5e-05
0.000763	0.000639		0.001554	0.001399		0.00088	0.000834		0.001589	0.001506
0.010781	0.011624		0.012072	0.013126		0.00954	0.009435		0.011837	0.010943
0.012032	0.012012		0.012271	0.012748		0.011168	0.011515		0.011923	0.011068
0.020057	0.020369		0.02142	0.021152		0.021896	0.018277		0.022021	0.01972
0.003905	0.002833		0.003996	0.003682		0.002465	0.00353		0.002823	0.003459
0.020405	0.01859		0.021095	0.019556		0.022119	0.017668		0.022552	0.018914
0.000472	-0.000116		0.000392	0.000513		-0.000284	0.001053		0.000878	0.000555
0.026469	0.022884		0.026051	0.023014		0.028135	0.020983		0.026829	0.021229
0.004756	0.003135		0.004511	0.003487		0.005839	0.003174		0.004855	0.00301
0.000374	0.000247		0.000398	9.3e-05		0.001161	0.000326		0.001067	0.000368
0.004522	0.001692		0.004438	0.001995		0.005575	0.003082		0.005542	0.002985
0.041989	0.036676		0.020856	0.018796		0.045995	0.033152		0.022389	0.017442
3.4e-05	4.8e-05		2.2e-05	-4.4e-05		4.7e-05	-4.9e-05		3.4e-05	-5.8e-05
0	0		0	0		0	0		0	0
0.005603	0.006459		0.005626	0.006107		0.00559	0.005946		0.005693	0.005509
0.036365	0.03472		0.034289	0.03393		0.034455	0.034229		0.033739	0.03169
0.008317	0.00919		0.008306	0.008793		0.008717	0.007488		0.008783	0.007672
0.020287	0.018877		0.019858	0.018133		0.020638	0.016936		0.019767	0.016424
0.029062	0.027418		0.028488	0.028009		0.02878	0.025965		0.02899	0.025861
0.012925	0.013349		0.012352	0.012604		0.013249	0.01231		0.013261	0.011553
0.016464	0.014485		0.016269	0.015003		0.017199	0.013238		0.016778	0.0131
0.000459	0.001033		0.000466	0.000531		0.001007	0.001196		0.000625	0.000469
0.007904	0.006561		0.007747	0.006446		0.007914	0.005609		0.007789	0.005471
0.00018	7.7e-05		-0.000352	1.7e-05		1.2e-05	0.000495		-2.3e-05	0.00025
0.007287	0.005909		0.007546	0.005879		0.008156	0.005658		0.008315	0.005773
-0.000737	-0.000466		-0.000379	-0.00024		0.000529	-0.000252		0.000721	-0.000271
0.00534	0.003554		0.004756	0.004028		0.00601	0.00375		0.00552	0.003939
0.028049	0.025218		0.029165	0.026375		0.029089	0.023362		0.029648	0.024392
0.002858	0.002466		0.003104	0.002342		0.003187	0.002834		0.00311	0.002579
[truncated: 9,676 more rows]
