# Supplementary material for: Observation of coordinated RNA folding events by systematic cotranscriptional RNA structure probing
Source: Nat Commun. 2023 Nov 29;14:7839. doi: 10.1038/s41467-023-43395-9 (PMC10687018; doi:10.1038/s41467-023-43395-9)
Supplement: Supplementary file 6 — Source Data [file 41467_2023_43395_MOESM6_ESM.zip › Source_Data/FigS19_Source_Data.xlsx]

## Sheet: a
Transcript Length	1	2	3	4	5	6	7	8	9	10	11	12	13	14	15	16	17	18	19	20	21	22	23	24	25	26	27	28	29	30	31	32	33	34	35	36	37	38	39	40	41	42	43	44	45	46	47	48	49
20	0.000269	0.001906	-0.000119	0.000229	0.001249	0.000938	-0.000591	-8.7e-05	-0.000753	-1e-05	0.002242	-3e-05	-0.000466	0.001337	-0.00039	2.7e-05	0.000216	0.001059	0.000422	0
21	0.000245	0.001823	-5.9e-05	0.000141	0.000877	0.001307	-0.000666	7.7e-05	-0.00045	3e-06	0.003706	0.000292	-0.000372	0.001355	-0.00051	-0.000169	0.000339	0.001102	0.001473	-0.000114	0
22	0.000285	0.00193	0.000754	0.000339	8.5e-05	0.002673	-0.000746	0.000385	0.001373	0.002174	0.009999	0.003058	8.6e-05	0.001638	-0.000709	-0.000945	0.001167	0.002826	0.003228	-0.000442	0.000451	0
23	-0.00018	0.003208	0.002388	0.000559	0.000572	0.002155	-0.000932	-0.000651	0.000373	0.002555	0.01547	0.00248	0.000561	0.001841	-0.001637	-0.001411	0.000451	0.003484	0.0036	2.5e-05	-0.00047	1.7e-05	0
24	-0.000616	0.001684	0.001993	0.000843	-0.000212	0.000978	-0.000462	-0.000421	0.000181	0.001053	0.012554	-1.9e-05	0.000423	0.003212	-0.000805	-0.000781	-0.000194	0.003808	0.002904	0.00052	-3.1e-05	0.000292	9.2e-05	0
25	-0.000523	0.003965	0.003708	0.003394	-0.000174	0.00224	-0.000488	0.000396	-5.2e-05	0.001184	0.010898	-0.000333	0.00097	0.003863	-0.001357	-0.000447	-0.000384	0.003366	0.003038	-0.000255	0.001051	0.00035	0.000177	8.8e-05	0
26	-2.2e-05	0.006291	0.004391	0.004276	1.1e-05	0.004558	-0.000274	0.000541	-0.00012	0.001317	0.009852	-0.000418	0.000739	0.004498	-0.001064	-0.00055	-0.00045	0.003308	0.002978	-0.000972	0.001918	0.002344	8e-06	-7.6e-05	1.6e-05	0
27	-0.000184	0.006211	0.005352	0.00266	-0.000383	0.0052	0.000139	-3.7e-05	0.000108	0.002452	0.010299	0.000539	0.001006	0.005697	-0.001441	-0.000463	-0.000597	0.003429	0.0046	-0.000575	0.002975	0.004687	-0.000361	0.000412	2.3e-05	0.000129	0
28	-0.000477	0.006085	0.005365	0.003714	-0.000556	0.004679	0.000251	0.000304	0.000251	0.003819	0.007683	0.000616	0.000686	0.006442	-0.000501	-0.000159	-0.000313	0.003564	0.004596	0.000372	0.001764	0.00548	-0.000647	0.000224	0.000157	-0.000599	-4.6e-05	0
29	-0.000633	0.005498	0.005237	0.003413	0.00042	0.006034	0.000279	0.000485	0.000295	0.003129	0.008946	0.000802	0.000459	0.006645	-0.000313	-0.0003	-0.000187	0.00377	0.00435	0.000339	0.001526	0.005297	-0.000296	0.000533	-0.000246	-0.000751	0.000442	2.1e-05	0
30	-0.000745	0.005649	0.004544	0.0033	0.000772	0.008156	0.000398	-3.1e-05	2.7e-05	0.003821	0.008382	0.001096	0.000175	0.006603	-0.000254	-0.000276	-3.4e-05	0.004363	0.003616	6e-05	0.001825	0.006301	-0.000607	-0.000202	-0.00042	0.000219	0.000335	-0.000555	8e-06	0
31	-0.000297	0.005642	0.004281	0.003593	-8.7e-05	0.0086	-0.000207	-0.000587	7e-06	0.002979	0.010651	0.001288	-0.000577	0.006694	-0.000792	-0.000781	3.2e-05	0.004601	0.004456	-0.000217	0.001576	0.006423	-0.000337	0.000913	-0.000659	9.7e-05	0.000205	-0.000356	0.000443	-4e-06	0
32	-4.2e-05	0.006021	0.004557	0.004356	0.000173	0.009251	-0.000675	-0.000587	0.00052	0.001695	0.011101	0.001807	-0.001054	0.006637	-0.001319	-0.000991	0.000157	0.004447	0.0046	0.000312	0.002202	0.007208	-0.000651	0.000765	-0.000271	-0.000519	-0.000586	-0.000189	0.000733	0.000274	5.5e-05	0
33	0.000368	0.006873	0.004627	0.004573	-4e-05	0.010616	0.000168	-0.000415	0.000553	0.000556	0.008475	0.001792	-0.000224	0.007257	-0.000538	-0.00036	-7.5e-05	0.003563	0.006295	0.000451	0.00268	0.007436	7e-05	0.001098	-0.000153	-0.000328	-0.000838	0.000267	0.000176	0.000629	0.000917	9.8e-05	0
34	0.000243	0.006988	0.004812	0.004779	0.00022	0.010134	0.000761	2.3e-05	0.001062	0.000561	0.011058	0.001334	2.1e-05	0.006977	-0.000138	0.000231	-0.00022	0.002812	0.006779	0.000727	0.004025	0.007823	0.000426	0.000318	-0.000709	4.8e-05	-0.001205	-2.5e-05	-0.00061	0.001397	0.001087	0.000303	-1.6e-05	0
35	0.000639	0.007276	0.004993	0.004849	0.000467	0.011072	0.000565	4.4e-05	0.00113	0.001594	0.011077	0.001658	0.00016	0.006033	-0.00014	0.000519	-0.000252	0.002406	0.005774	0.001333	0.003762	0.008098	9e-06	-5.1e-05	-0.000622	0.000531	-0.000571	0.000423	-0.000491	0.001131	0.001294	0.000202	0.000478	6.1e-05	0
36	0.000129	0.007042	0.005368	0.005211	0.000368	0.011279	0.000197	-0.000183	0.000661	0.001377	0.013408	0.00138	0.000356	0.005192	-0.00046	0.000766	-0.000102	0.00176	0.004805	0.001416	0.003185	0.008509	-0.000248	5.9e-05	-0.000715	0.000797	-0.000145	0.000211	-0.000412	0.000638	0.000713	-0.000247	0.000703	0.000555	4e-06	0
37	0.000121	0.006925	0.00566	0.005191	0.000244	0.01281	-0.000106	-0.000416	0.000261	0.002055	0.013946	0.002363	-3.1e-05	0.004263	-0.000855	0.000563	-4.7e-05	0.001504	0.003663	0.001045	0.001879	0.009041	-7.6e-05	0.000412	0.000332	0.001369	0.000407	0.000632	-8.6e-05	0.000536	0.000654	0.00017	0.001064	0.000407	-0.000206	3.2e-05	0
38	-0.000468	0.006527	0.005547	0.005406	-1.7e-05	0.013637	6e-05	-0.000418	-0.000229	0.002172	0.01463	0.002301	-0.000357	0.00395	-0.000791	0.00094	5.4e-05	0.001456	0.003733	0.000418	0.001224	0.009655	0.000287	0.000979	0.000752	0.001837	0.000298	0.000563	-0.000172	0.000511	0.000362	0.000135	0.001452	0.000441	-0.000187	-0.000205	0.000138	0
39	-0.000345	0.006439	0.005235	0.006228	0.000386	0.01449	-6.1e-05	-0.000123	0.000453	0.002236	0.014346	0.002295	-0.00033	0.003304	-0.000491	0.000476	-7.9e-05	0.001401	0.003999	0.000898	0.00181	0.009797	0.000546	0.001134	0.002343	0.001991	0.000825	0.000715	-4.7e-05	0.000743	0.000576	0.000526	0.001718	-6.1e-05	0.000282	-0.000193	0.000474	4e-05	0
40	-0.000988	0.006528	0.005313	0.006574	0.000765	0.013245	-0.000222	0.000133	0.000953	0.000769	0.01365	0.001486	6.2e-05	0.003037	0.000461	0.000492	-0.000162	0.001418	0.004884	0.001647	0.002437	0.010441	-7.2e-05	0.001384	0.003297	0.001396	0.001126	0.000327	3.5e-05	0.000444	0.000659	-0.000118	0.001697	0.000124	0.000899	-0.000197	0.000562	-0.000873	-8e-06	0
41	-0.000597	0.0073	0.005474	0.006353	0.000656	0.011914	-0.000258	2.3e-05	0.001296	0.001177	0.013014	0.001588	-2.1e-05	0.004193	-8.4e-05	0.000187	-4.9e-05	0.001723	0.005778	0.002049	0.002509	0.009878	8.3e-05	0.001051	0.002588	0.000632	0.001098	0.000172	-9.5e-05	0.000718	0.00183	0.000124	0.002841	0.001469	0.001016	-0.000656	0.000921	-0.000661	-0.000335	5.7e-05	0
42	-0.000551	0.006981	0.005982	0.005784	4.1e-05	0.0103	-0.000314	-8.3e-05	0.000795	0.000913	0.013342	0.001587	5e-06	0.005592	-0.000414	0.000671	-0.000174	0.002343	0.006908	0.001793	0.002571	0.010207	-2.8e-05	0.000558	0.00191	0.000107	0.000707	-0.000151	0.000355	0.001362	0.002933	0.00046	0.00451	0.00391	0.000956	-0.000781	0.001214	-0.001068	-0.000282	-2.4e-05	2.1e-05	0
43	-0.000371	0.007108	0.005695	0.005656	-0.000316	0.010694	-0.000176	-0.000111	0.000709	0.00074	0.013787	0.002137	-0.000174	0.00628	-0.000851	0.00069	-0.000178	0.003149	0.008	0.001998	0.002747	0.00981	0.000375	9.2e-05	0.001163	-7.5e-05	0.000367	-0.00016	0.000281	0.001653	0.004437	0.000844	0.005555	0.004574	0.000892	-0.000647	0.001442	-0.00132	0.00016	-4.9e-05	9.3e-05	1.1e-05	0
44	-0.000659	0.005617	0.005136	0.00548	-0.000893	0.009289	-0.000312	-0.000198	0.000384	0.000393	0.014017	0.003078	-0.000278	0.007403	-0.00091	0.000791	-0.000185	0.003459	0.005744	0.001069	0.001652	0.006741	0.000416	-0.000238	0.000806	-0.000618	-0.000498	0.000133	0.000442	0.002186	0.008927	0.001847	0.009047	0.003085	0.000203	-0.000377	0.001443	-0.001809	5.6e-05	6.4e-05	-0.000293	0.000435	4.1e-05	0
45	-0.000464	0.00465	0.004305	0.005515	-0.000536	0.007466	-0.000173	-0.000185	0.000593	0.001162	0.013965	0.00377	-0.000599	0.008738	-0.001262	-0.000131	-0.000146	0.003249	0.00217	0.000167	0.000489	0.003344	0.000394	-0.000443	0.000321	-0.001054	-0.000519	0.000273	2.2e-05	0.001874	0.012958	0.002702	0.01241	0.001136	-0.000489	-0.000429	0.001783	-0.001076	0.000136	1.1e-05	-0.000858	0.000537	-0.000942	0.000116	0
46	-7.4e-05	0.00463	0.004748	0.005849	-0.000107	0.007279	-0.000284	-0.0005	0.000317	0.001719	0.013642	0.003446	-0.000535	0.008996	-0.001064	-0.000741	-1e-06	0.002878	0.000814	-0.000238	0.0001	0.002098	0.000349	-0.000345	0.000273	-0.001166	-0.000758	0.000628	4.6e-05	0.002259	0.011899	0.003495	0.014181	0.001144	-0.00012	-0.000545	0.001794	-0.000884	-0.000234	0.000198	-0.001208	0.000797	-0.001454	-0.000588	-2.7e-05	0
47	1.6e-05	0.004479	0.004919	0.005981	0.000505	0.008185	-0.000215	-0.000489	-0.000118	0.002588	0.013564	0.002493	-0.000332	0.008855	-0.000742	-0.001017	0.000224	0.002287	0.000621	0.000173	3.6e-05	0.001683	0.000352	-0.000165	-0.000213	-0.000624	-0.000743	0.000265	4.7e-05	0.001768	0.009107	0.003594	0.015022	0.001514	0.000132	-0.000503	0.001162	-0.00083	0.000254	0.000547	-0.001384	5.7e-05	-0.001467	-0.000844	-0.000192	1e-06	0
48	0.00023	0.004972	0.004843	0.004773	0.000487	0.00882	-3.2e-05	-0.000508	0.00022	0.002449	0.013983	0.002439	-0.000244	0.008921	-0.000263	-0.000419	1.4e-05	0.002108	0.001193	0.000464	0.00032	0.001929	-7.2e-05	0.000266	-7.8e-05	-0.001427	-0.000949	0.000691	0.000361	0.00215	0.006809	0.0035	0.015714	0.001249	0.001133	-0.000256	0.00218	-0.000341	0.000121	0.000736	-0.000941	-0.000233	-0.000842	-0.000159	-0.000988	-0.000486	5.2e-05	0
49	-0.000143	0.004985	0.004123	0.004441	-9.6e-05	0.00895	-9.3e-05	0.000355	0.000795	0.002523	0.015234	0.00217	-0.000166	0.008923	0.000562	0.000221	-0.000285	0.002033	0.00172	0.000912	-2.3e-05	0.002329	0.000122	0.000821	-0.000105	-0.001214	-0.000444	0.000275	0.000786	0.001837	0.006098	0.003359	0.015725	0.001166	0.001268	-7.1e-05	0.002478	-0.000579	0.000559	0.000532	-0.000251	-0.000437	-0.000163	0.000255	-0.001294	5.1e-05	0.00069	6.9e-05	0
50	-0.000124	0.004994	0.004517	0.003905	-0.000184	0.009419	-0.000448	0.000362	0.00114	0.002276	0.015553	0.003344	-0.000554	0.008805	0.000256	0.000355	-0.000527	0.002643	0.001593	0.000313	0.000577	0.002735	0.000153	0.000652	4.9e-05	-0.000932	0.000457	8.2e-05	0.000971	0.001953	0.005239	0.003746	0.0155	0.001068	0.001964	3.6e-05	0.003955	-0.000189	0.000694	3e-06	-0.000243	0.001204	0.000467	0.000302	-0.001348	5.3e-05	0.000928	-0.000773	6e-05
51	-0.000765	0.006086	0.004664	0.005477	0.000316	0.011445	-0.000962	0.000679	0.000745	0.002316	0.016158	0.003346	-0.000814	0.007464	-0.000514	0.000269	-0.000211	0.002582	0.000746	0.000471	0.000298	0.002346	0.000246	0.000424	-0.000352	-0.000206	-8.4e-05	-0.000378	0.000103	0.001052	0.004682	0.004121	0.015821	0.001361	0.001636	0.000658	0.00348	-0.000142	0.000933	0.000676	5.9e-05	0.001976	-0.00086	3.6e-05	-4.8e-05	8.4e-05	0.00097	-0.001295	0.001161
52	-0.000686	0.006492	0.005234	0.005717	0.00047	0.012838	-0.000819	0.000684	0.000713	0.002715	0.015834	0.003462	-0.000739	0.006285	-0.001297	0.000346	-0.00024	0.0022	0.000362	0.000458	0.001425	0.002707	-0.000217	-0.000448	-0.000125	0.000424	-0.000633	-0.000373	-0.000229	0.001056	0.004536	0.004137	0.016483	0.00153	0.001672	0.000463	0.003489	4e-06	0.000663	0.001089	-0.000912	0.002991	-0.00184	-0.000111	0.000314	-0.000583	0.000643	-0.002199	0.001801
53	-3.8e-05	0.007638	0.005213	0.006178	0.000241	0.015291	-0.000213	0.000946	0.000939	0.002821	0.017621	0.001895	-0.000336	0.003497	-0.001074	0.000489	-0.000226	0.001275	0.000825	-2.5e-05	0.000412	0.003049	-0.000399	-0.000122	-0.000186	-0.000395	-0.001145	0.000113	-0.000667	0.000609	0.004064	0.004467	0.019579	0.002615	0.001951	0.00057	0.003207	0.00031	0.000512	0.001731	0.000318	0.001825	-0.001045	0.000356	-0.000261	0.000403	0.000539	-0.001386	0.001791
54	4.5e-05	0.007817	0.005017	0.006035	-0.00044	0.016545	0.000503	0.000701	0.000902	0.002973	0.015678	0.000488	-0.000335	0.000673	-0.000368	0.000284	3.6e-05	0.000976	0.001402	7.3e-05	0.000293	0.003637	-9.7e-05	-0.000971	-0.000548	-0.000423	-0.00136	0.000552	-0.000654	0.000455	0.003885	0.004804	0.022626	0.003193	0.002219	7.7e-05	0.002122	0.00115	0.000277	0.001689	9.3e-05	0.001058	0.000504	0.000241	-0.00048	0.000479	0.000544	-0.000621	0.001146
55	1.8e-05	0.007826	0.005475	0.006006	-0.000419	0.015839	0.000482	0.000792	0.001443	0.003262	0.011996	0.000477	-0.000249	0.00096	0.000163	0.00033	8.1e-05	0.00099	0.001959	0.0003	-0.000204	0.003569	0.00015	-0.000607	-0.000225	-0.000288	-0.000721	0.000594	-0.000195	0.000605	0.004217	0.004612	0.022153	0.003477	0.002366	2.5e-05	0.002413	0.000674	0.000608	0.00125	0.00059	0.000955	0.001061	0.000258	-0.000675	0.000667	0.000513	-0.00074	0.000338
56	-8e-06	0.007907	0.005669	0.005885	-0.000277	0.016247	0.000188	0.000923	0.001442	0.003097	0.004528	-0.000278	-0.000822	0.000738	-1.5e-05	0.000137	-0.00023	0.00077	0.001498	0.000628	0.000567	0.002946	-8.7e-05	-0.000276	0.000271	0.000458	3e-06	0.000212	0.000718	0.001075	0.004073	0.004223	0.020036	0.003219	0.001892	-0.000603	0.002827	0.000668	0.000321	0.001056	0.000592	0.000979	0.000396	-0.00024	-0.002781	0.000108	0.000499	-0.000986	0.000106
57	0.000144	0.007458	0.005875	0.005769	4e-05	0.01597	-2.8e-05	0.000873	0.00141	0.003165	0.00338	-0.000526	-0.000464	0.00097	-0.000113	0.000261	-6.8e-05	0.000988	0.001553	-4.2e-05	0.000647	0.002842	-0.000108	7e-06	0.000321	0.000583	-0.000309	0.000109	0.000903	0.001336	0.003542	0.003654	0.019964	0.003122	0.001792	-0.00018	0.003627	6.6e-05	0.000441	0.000927	0.001063	0.001057	0.000231	0.000373	-0.002178	-0.000293	0.000627	-0.00118	0.000676
58	0.000275	0.007501	0.006053	0.005684	0.000163	0.015908	-0.00012	0.000593	0.001284	0.003235	0.003679	-0.000253	-0.000611	0.000505	-0.000177	0.000113	6.9e-05	0.000966	0.00118	-6.5e-05	0.000677	0.003023	6e-05	0.000201	0.000114	0.000189	-0.000302	-9.6e-05	0.00078	0.001435	0.003313	0.003828	0.020303	0.003169	0.001631	6.6e-05	0.00359	0.000389	0.000665	0.000992	0.001129	0.000855	-7.9e-05	1.3e-05	-0.002702	-0.000317	0.000811	-0.000557	0.00131
59	0.000252	0.00628	0.006428	0.005374	0.000201	0.01459	2.6e-05	0.000538	0.001114	0.003663	0.003748	0.000264	-0.000565	0.000409	-0.000582	-3.7e-05	0.000585	0.000969	0.001811	-0.000527	0.000367	0.003222	-0.000217	0.000284	-0.000447	0.000212	-0.000281	-0.00011	6.3e-05	0.001545	0.002855	0.004344	0.020409	0.002741	0.001434	0.000744	0.004001	0.000138	0.001176	0.001392	0.001017	0.000758	-0.000943	-0.000222	-4.8e-05	-0.000883	0.00199	0.000379	0.001215
60	0.00027	0.006799	0.006938	0.005448	0.000424	0.013959	0.000153	0.000892	0.001023	0.004176	0.00379	0.001457	-0.000402	-1.7e-05	0.000223	0.000176	0.000256	0.000639	0.000997	0.000325	0.000544	0.003136	-0.000181	0.00035	-0.000581	0.000423	0.000115	-0.000247	-0.000466	0.001108	0.003591	0.005291	0.020009	0.002634	0.001625	8.9e-05	0.003929	0.000439	0.001515	0.001132	0.000556	0.000398	-0.001413	-0.000746	0.000588	-0.00027	0.002209	0.001079	0.000491
61	0.000216	0.00711	0.006712	0.005524	0.00021	0.012963	0.000295	0.000642	0.000136	0.004415	0.0028	0.000553	-0.000248	9.7e-05	0.000249	3.3e-05	0.000157	0.000939	0.000782	-0.000262	0.0005	0.002632	-0.000403	0.00035	-0.000344	0.000695	-0.000462	-0.000248	3.4e-05	0.001059	0.004058	0.005448	0.020112	0.001925	0.001438	3.8e-05	0.004612	0.000327	0.000681	0.000778	-0.000361	0.000482	-0.000972	-9.3e-05	0.000585	-0.000611	0.002262	0.001511	-0.000685
62	6.4e-05	0.007148	0.00648	0.005082	-0.00024	0.009714	0.000268	-5.3e-05	0.000271	0.003351	0.002472	0.000271	-1.1e-05	0.000238	0.000667	5.1e-05	2.7e-05	0.000596	0.000626	0.000477	-0.000383	0.002441	0.000146	2.4e-05	-1e-05	0.00013	-0.000991	-0.0004	0.000435	0.000753	0.004695	0.004711	0.019761	0.001814	0.001935	0.000205	0.003618	0.000134	0.000174	2.4e-05	-0.00065	0.000329	0.000105	0.000136	-0.00021	-0.000123	0.002414	0.001221	-6.5e-05
63	0.000141	0.007214	0.006454	0.005201	-0.000513	0.009283	0.000262	-0.00031	0.000347	0.003226	0.002468	-6e-05	-2.2e-05	0.000419	0.000368	0.000191	4.2e-05	0.000532	0.00082	0.000373	-0.00054	0.002623	-1.8e-05	0.000137	-8.5e-05	-5.4e-05	-0.00103	-0.000479	0.000523	0.001025	0.004931	0.004431	0.020203	0.001845	0.001957	0.000661	0.003555	-0.000477	0.000131	0.00015	-0.000683	0.000807	-6.2e-05	5.4e-05	-0.000466	-0.000324	0.002542	0.000994	0.000476
64	0.000238	0.006401	0.00591	0.005384	-0.000603	0.008304	-1.3e-05	-0.000519	0.00083	0.002343	0.002763	-0.000323	-0.000409	0.000395	-5.6e-05	0.000782	0.000136	-0.000138	0.000911	0.000746	-0.00035	0.002186	0.000185	0.000534	8.9e-05	0.000169	-0.00044	-0.000864	0.000337	0.000678	0.004758	0.003609	0.019906	0.002548	0.002331	0.000821	0.002375	-0.000672	0.000667	0.000258	2.8e-05	0.000666	1.6e-05	-0.000565	-0.0003	0.00028	0.002812	0.000968	0.0015
65	0.000383	0.007192	0.005937	0.006524	-0.000738	0.008662	-0.000406	0.000494	-0.000191	0.002231	0.002712	-0.001191	-0.000253	0.000433	-0.000868	0.00076	0.000279	-4.3e-05	-0.000795	-0.000217	0.001812	0.002328	-2e-05	0.000794	-0.000281	-4.3e-05	-0.000269	-0.00086	9.3e-05	0.000616	0.003499	0.003406	0.022563	0.00362	0.002184	0.00134	0.002514	6.8e-05	0.001073	0.000469	0.000586	0.001513	-0.00052	-0.00082	0.000125	0.000219	0.00183	0.002987	0.002359
66	0.000118	0.006676	0.005971	0.005561	0.000199	0.011887	-9.7e-05	0.000769	-0.000247	0.002191	0.003006	-0.000377	-0.000282	0.000547	-0.000903	0.000322	0.000683	0.000814	-0.000299	-0.000515	0.000429	0.00206	0.00041	0.000679	-0.000206	0.000589	-0.000571	-0.000919	0.000113	0.001235	0.003095	0.004204	0.021915	0.002474	0.001641	0.000256	0.00336	0.000694	0.000409	0.000863	0.00054	0.001765	-0.000771	0.000565	0.000385	-0.000536	0.001937	0.002704	0.000894
67	5.3e-05	0.006807	0.005829	0.005654	0.000442	0.01205	-7.9e-05	0.000962	-0.000173	0.002424	0.0028	-0.000194	-0.000125	0.000751	-0.000843	0.000184	0.000438	0.000986	-0.000199	-0.000253	0.000397	0.00241	0.000463	0.000268	-0.000366	0.000793	-0.000926	-0.00067	9.6e-05	0.001543	0.002918	0.004305	0.021902	0.001892	0.001498	6.9e-05	0.003301	0.000262	2.7e-05	0.001311	0.000449	0.001735	-0.000822	0.000841	0.000282	-0.000838	0.002225	0.002724	0.000948
68	0.000215	0.007404	0.00538	0.005842	0.000561	0.012102	2.8e-05	0.000571	6.6e-05	0.002722	0.003222	-0.000206	0.000303	0.000756	-0.000605	0.000708	0.000127	0.001225	-8.8e-05	-0.000169	0.000133	0.002092	0.00039	0.000218	-0.000397	0.001145	-0.000144	-0.000393	0.000297	0.002034	0.003423	0.004582	0.020647	0.001754	0.001818	-0.000228	0.003599	-0.000413	0.000289	0.001329	-9e-05	0.001191	-0.000884	0.000813	0.000107	-0.0005	0.002029	0.00231	0.000467
69	0.000258	0.008609	0.005022	0.006415	0.000164	0.010554	-0.000192	0.000293	0.000235	0.002893	0.003684	-0.000243	0.000696	0.000806	-0.000772	0.000727	-0.000584	0.001166	0.000117	0.0004	0.000226	0.00214	0.000104	-0.000395	-0.000251	0.001356	0.000726	0.00025	0.000543	0.002228	0.003982	0.004653	0.019366	0.001189	0.001888	-0.000547	0.003685	-0.000859	0.000337	0.001524	-8e-05	0.000479	-0.000194	0.000523	4e-06	0.000201	0.001946	0.002154	0.000277
70	0.000264	0.009523	0.005477	0.006072	-3e-05	0.009743	9.1e-05	0.000508	0.000825	0.002452	0.004717	0.00035	0.000667	0.000549	-0.000593	0.000815	-0.000272	0.001155	-3.1e-05	0.000129	-0.000321	0.001707	-0.000302	-0.000143	-0.000263	0.000867	0.001254	1.2e-05	0.000764	0.001937	0.004218	0.005113	0.019692	0.001705	0.002563	-0.000771	0.003448	-0.000827	0.000624	0.000836	-0.000396	0.000321	0.000538	0.000314	-0.000367	0.000332	0.001774	0.001982	0.000262
71	-0.00019	0.009442	0.006302	0.005666	-0.000257	0.008551	-0.000593	0.001286	0.001664	0.001377	0.004518	0.00082	0.000673	-0.0002	-0.000171	0.00029	0.000362	0.000972	0.000708	5.5e-05	0.00012	0.001279	-0.001135	-0.000824	0.000409	-2.4e-05	0.00013	-0.000311	0.000952	0.001321	0.003582	0.00452	0.020035	0.001055	0.00224	-0.00065	0.00201	-0.00074	0.000671	0.000489	-0.000132	0.000563	0.000567	-0.00028	-0.000546	-5.6e-05	0.002231	0.002056	0.001388
72	-0.000582	0.008115	0.005339	0.006112	-0.000225	0.009022	-0.000537	0.001603	0.001244	0.001768	0.004428	0.000646	0.000411	-8.1e-05	-0.000865	-7.8e-05	0.000104	0.001253	0.000819	-0.000602	-8.7e-05	0.001615	-0.001163	-5.1e-05	-2.1e-05	-0.000956	-0.000893	-0.001195	0.000993	0.001093	0.003088	0.003355	0.020647	0.000955	0.00278	0.000249	0.001843	-0.001471	0.000885	0.000975	-0.000529	0.000875	-0.0001	-0.000423	-0.000464	-0.000337	0.003435	0.001585	0.002164
73	-0.000312	0.007659	0.005184	0.00535	0.00021	0.010641	-0.000428	0.000891	0.00037	0.000784	0.003269	0.000666	0.000469	7.8e-05	-0.001008	-0.000335	-0.000203	0.001617	0.001285	-0.00029	0.000456	0.002257	-0.000977	-8e-05	-0.000241	-0.000893	-0.00103	-0.000458	0.000837	0.001045	0.002368	0.001943	0.0211	0.00171	0.002008	0.000612	0.00267	-0.000287	0.000554	0.00112	0.00039	0.001119	3e-05	-0.000486	0.000735	0.000367	0.003211	0.001215	0.002121
74	0.000162	0.007174	0.005176	0.004808	-0.000197	0.008794	-6.2e-05	0.000263	0.000315	0.001146	0.004266	0.000824	-8.9e-05	0.000446	-0.000314	-0.000523	-0.000326	0.001124	0.001571	-0.000414	0.00015	0.002469	-0.000205	3.8e-05	-0.000469	-0.000535	0.000184	-0.000691	-2e-06	0.001341	0.002782	0.003059	0.020336	0.002262	0.00174	7.1e-05	0.002837	-0.000164	0.000319	0.001	0.000537	0.000219	-0.000732	-0.000258	0.000672	0.000563	0.002509	0.000832	0.001187
75	0.000338	0.006984	0.00519	0.004629	-0.000212	0.008109	-0.000119	5.6e-05	0.000424	0.00096	0.004211	0.00061	-0.000176	0.000439	0.000183	-0.000165	-0.000183	0.00095	0.001425	-0.000298	0.000446	0.002578	5.2e-05	-9.3e-05	-0.000372	-0.000372	0.000321	-0.000475	-0.000108	0.001294	0.00274	0.003441	0.020149	0.002559	0.001727	-6.3e-05	0.002681	-0.000215	0.000267	0.001108	0.000366	5.5e-05	-0.000355	-0.000539	0.000594	0.000639	0.002003	0.000873	0.001235
76	0.000461	0.006851	0.004556	0.003806	-0.000404	0.006686	-0.000275	-7e-05	0.000213	0.001397	0.004431	-0.000111	-0.000192	0.000301	0.00031	-4.3e-05	-6.8e-05	0.000635	0.000943	-0.000123	0.000755	0.002765	5e-05	-6.9e-05	-0.000633	-0.000753	8.6e-05	-0.000764	-0.00052	0.00124	0.003099	0.004156	0.020008	0.002345	0.001497	-0.00025	0.002661	-6.4e-05	4.5e-05	0.000841	3.8e-05	0.000382	-0.000348	-0.000353	0.000358	0.00017	0.001968	0.000757	0.001309
77	-4.2e-05	0.006155	0.003056	0.002379	5.4e-05	0.004685	-0.00037	-2e-05	0.00039	0.001621	0.003644	-0.00106	-0.00061	-0.000283	-9.7e-05	0.000307	0.000128	0.00063	-0.000732	-0.000579	0.002023	0.003234	0.000118	-1.3e-05	-0.000942	-0.001582	-0.000983	-0.000839	-0.000316	0.000548	0.003598	0.004423	0.020594	0.001555	0.001323	-0.000484	0.002453	0.000744	4.8e-05	0.000788	-0.000768	0.001987	0.000308	-0.000356	0.000718	4.1e-05	0.002578	0.000473	0.001327
78	-0.000328	0.006726	0.002586	0.001894	0.000225	0.005324	-0.000124	-6.6e-05	0.000498	0.001416	0.00369	-0.000562	-0.000284	-0.000317	-0.000514	-7.7e-05	0.000379	0.00057	-0.000604	-0.000472	0.002239	0.002699	-2.6e-05	0.000269	-0.000968	-0.001273	-0.000592	-0.000611	-0.000203	0.000927	0.003711	0.003964	0.020677	0.001074	0.001263	-0.00033	0.002833	0.00103	0.000248	0.000429	-0.000886	0.002028	-0.000165	1.3e-05	0.00103	0.0001	0.002994	0.000606	0.000884
79	-0.000941	0.00601	0.002527	0.0029	0.000455	0.005394	0.000195	0.000239	0.001426	0.001823	0.003693	0.000581	-0.000228	0.000158	-0.000843	-0.000518	0.000591	0.00085	-0.000206	-0.00109	0.001932	0.002027	-0.000107	1.6e-05	-0.000385	-0.000488	-0.000349	-0.000607	0.000143	0.001096	0.004125	0.003719	0.020261	0.000574	0.001493	-0.000174	0.002138	0.000714	0.000781	0.000904	-0.001643	0.001568	-0.001039	-0.000468	0.000896	0.000959	0.003374	0.000892	0.00017
80	-0.000857	0.00617	0.0027	0.003601	0.001103	0.008841	0.000496	-0.001125	0.000486	0.001703	0.004392	0.001295	0.00125	0.000549	-0.001653	-0.000179	0.001482	0.000361	7.4e-05	0.000957	0.002128	0.000315	-0.000614	0.000764	3.1e-05	0.002813	0.000455	-0.000583	1.8e-05	0.001384	0.004546	0.003759	0.019713	0.001458	0.00123	0.001486	0.003467	0	0.001109	0.000469	-0.003751	-0.000283	0.0018	-0.000352	-0.000213	0.001113	0.003377	0.002375	-0.000432
81	-0.000774	0.005323	0.003702	0.00382	0.001816	0.007855	0.00021	-0.001566	6.6e-05	0.00396	0.004554	0.000697	-0.000289	0.000276	-0.001735	-2.7e-05	0.000454	0.00065	0.000991	0.002242	0.002188	0.001536	-0.000159	0.000107	8.4e-05	0.00324	0.000236	-0.001371	-0.001292	0.000744	0.004371	0.004584	0.021481	0.003407	2.6e-05	0.000803	0.001068	0.000273	0.000576	0.002212	-0.002363	-0.001127	0.003485	0.000184	-0.001539	-0.001298	0.0028	0.003637	2.5e-05
82	-0.001834	0.006018	0.00233	0.002911	0.000843	0.006977	-0.000169	-0.000907	0.00038	0.002491	0.004408	0.000845	4.3e-05	0.000491	0.00015	-0.000582	0.000583	0.000503	0.003256	0.001331	0.00141	0.001507	0.000715	0.000205	0.000528	0.000251	9.6e-05	-0.000274	-0.000903	0.00109	0.004016	0.00381	0.022972	0.003072	0.000273	-6.3e-05	0.001544	-0.000914	0.00042	0.002102	0.000483	0.000394	-0.000269	0.000143	-0.000741	-5.9e-05	0.001277	0.001568	0.002064
83	-0.001455	0.006305	0.003594	0.003088	0.000229	0.008434	-0.000582	-0.000218	0.000777	0.002209	0.003261	0.000805	-0.000332	0.000293	-0.000127	-0.000432	0.000621	0.000816	0.002791	0.000735	0.000358	0.002733	0.000765	-0.000222	-0.00024	0.000243	-0.000816	0.000567	-0.000585	0.000661	0.003577	0.003352	0.022982	0.002899	0.001068	-0.000613	0.002699	-0.001352	0.000464	0.00317	-0.000872	-0.000172	-0.001562	-0.000166	-0.000546	-0.000935	0.000779	0.000671	0.002369
84	-0.001151	0.00631	0.004125	0.003738	0.00048	0.008288	-0.000329	-4.1e-05	0.000951	0.00125	0.003025	0.001518	-8.3e-05	0.000456	-0.00044	-0.000349	-9.3e-05	0.001472	0.002996	0.000527	0.000559	0.002188	0.000784	-0.000343	-1.7e-05	-0.000545	-0.000853	0.000106	-0.000363	0.000766	0.003644	0.00368	0.023475	0.002801	0.00103	-0.000611	0.002933	-0.001378	0.00028	0.002248	-0.001093	-0.000555	-0.002189	-0.00018	-0.000521	0.000706	0.001268	-0.000571	0.001294
85	-0.000779	0.005626	0.004996	0.004431	-0.000281	0.008564	0.000156	-1e-06	0.000437	0.00151	0.002664	0.00108	-0.001142	4e-06	-0.001132	0.000251	-0.000486	0.001575	0.001948	0.000233	0.000685	0.002132	0.000212	0.000104	-0.000131	-0.000727	-0.001605	-0.000495	0.000381	0.001497	0.003457	0.004199	0.022331	0.001106	0.001893	-3.9e-05	0.003472	-0.000913	0.000676	0.002301	-0.001382	-0.000279	-0.000281	-0.000346	-0.000312	0.001014	0.002164	-2.8e-05	0.000695
86	-0.00083	0.006421	0.004894	0.004794	-0.000132	0.008164	0.000361	0.000221	0.000163	0.002196	0.003218	0.000914	-0.00126	0.000426	-0.001367	0.000445	-0.000428	0.001646	0.002043	0.000316	0.000192	0.001268	-0.000327	0.000218	0.000345	-0.001925	-0.001753	-0.000912	0.000324	0.001924	0.003552	0.004668	0.022906	0.000294	0.001813	-0.000131	0.002907	-0.000845	0.001121	0.001692	-0.00129	-0.000368	0.001244	-0.000402	-0.000687	0.00205	0.00238	0.00033	0.000833
87	-0.000125	0.007238	0.005287	0.004927	-0.000662	0.00945	0.00027	8.6e-05	-0.000263	0.00272	0.002961	-0.0002	-0.000834	0.00014	-0.000962	0.000125	0.000155	0.000833	0.001495	-0.00056	-0.000441	0.002124	-0.000341	-0.000199	0	-0.002069	-0.000694	-0.000735	9.8e-05	0.001688	0.003374	0.004804	0.022728	0	0.001445	-0.000438	0.002922	0.000179	0.00043	0.001748	-0.000983	-0.000579	0.001193	5.6e-05	-0.000217	0.001313	0.001651	0.000951	0.002068
88	-3.9e-05	0.009055	0.005882	0.005061	-0.000815	0.011689	-0.000247	0.000348	-0.000367	0.003172	0.003161	-0.000963	-1.3e-05	0.000287	-0.001016	-0.0006	0.000362	0.000496	0.00124	-0.001428	-0.001364	0.002371	-0.000228	-0.000435	0.000102	-0.002178	0.000626	-0.000667	-0.000419	0.001147	0.003894	0.004964	0.023587	8.3e-05	0.000673	-0.000749	0.002273	0.000635	-1.5e-05	0.001606	-0.00099	-0.001314	0.000742	0.000703	-0.000941	0.000796	0.000587	0.001044	0.002228
89	0.000103	0.008573	0.006136	0.005726	-0.000472	0.012355	-0.000285	0.000579	0.000187	0.001899	0.002472	-0.001196	1.5e-05	-0.00041	-0.000745	0.000229	-0.000328	0.00041	0.001572	-0.001491	-0.000813	0.002485	0.000469	-0.000489	0.000123	-0.001072	0.000476	-0.000663	1.3e-05	0.000988	0.004141	0.00532	0.022486	0.000515	0.001133	-0.000377	0.003053	0.001036	-0.000107	0.001267	-0.000533	-0.000981	-0.000311	0.000595	-0.000238	0.00039	0.000564	0.000567	0.002301
90	-0.000249	0.008931	0.006687	0.006459	-0.000239	0.013009	-0.000317	0.000596	0.000785	0.001358	0.001689	-0.001778	-0.000482	-0.000243	-0.001157	0.000879	-0.000452	0.000574	0.000751	-0.001138	-0.000745	0.001854	0.000617	-5.6e-05	0.00086	-0.000229	0.000107	-2e-06	0.000633	0.00061	0.00509	0.005236	0.021493	0.000555	0.00184	0.000136	0.002467	0.000748	0.000517	0.000529	-0.000927	-1.9e-05	-0.001739	0.000772	-0.000623	0.000172	0.001088	0.000598	0.002008
91	0.000119	0.008804	0.006775	0.007286	0.000509	0.013311	0.000584	-0.00011	0.001072	0.00022	0.001801	-0.001034	-0.000579	-0.000401	-0.000879	0.001448	-0.000683	0.000439	0.000769	-0.000673	-0.000278	0.001462	0.00059	4.4e-05	0.000366	0.000375	0.000156	-4.9e-05	0.000868	0.000537	0.004662	0.004713	0.020338	0.000427	0.002218	0.000321	0.003229	-0.000226	0.000507	-0.000215	-0.001134	-8e-06	-0.001337	0.000574	-0.000168	-0.000319	0.001553	0.00058	0.002139
92	0.000498	0.008089	0.005905	0.006156	0.00043	0.013417	0.001204	0.000363	0.001457	0.000271	0.002997	0.000196	-0.000932	0.00032	-0.000215	0.000976	-0.000179	0.000859	-0.000441	-0.000407	0.001406	0.001427	-0.000554	0.000295	0.000234	2.9e-05	0.000695	8e-05	0.00027	0.00029	0.00444	0.004262	0.021906	6.2e-05	0.002438	0.000414	0.002762	-0.002122	-4.8e-05	0.000256	-0.000174	0.00024	-0.002207	0.000205	0.000147	-0.000164	0.002045	0.001482	0.002083
93	0.0006	0.008188	0.006183	0.005907	-9.6e-05	0.014091	0.001134	0.000795	0.000767	-2.8e-05	0.003927	0.000368	0.000159	0.000422	-0.000432	0.000759	-0.00037	0.000637	0.000567	-0.000805	0.001642	0.00137	9.2e-05	0.000417	-0.000609	-0.000106	0.000418	-0.000404	-0.000346	0.000716	0.004026	0.004158	0.021928	-0.000163	0.002042	2.3e-05	0.003271	-0.002128	0.00027	0.000698	0.000452	-8e-06	-0.000899	8e-06	0.000458	-0.000754	0.001121	0.00071	0.001976
94	0.000136	0.007817	0.006489	0.005822	-5.1e-05	0.013203	0.000462	0.00061	0.000537	0.000971	0.004205	-0.000138	0.000403	0.000927	-6.1e-05	0.00097	-0.000138	0.000643	-0.000495	-0.000355	0.000893	0.001983	1.4e-05	-4.4e-05	-0.000357	-0.000138	-0.001017	7.8e-05	-0.000526	0.000448	0.003901	0.004527	0.022167	0.000746	0.001414	-0.000229	0.003278	-0.000789	-0.000126	0.000728	0.000829	-7.4e-05	-0.000662	-0.000488	0.000473	-0.000531	0.000866	0.000703	0.000489
95	-9.7e-05	0.007986	0.007246	0.006305	0.000113	0.013673	0.00025	-0.000223	0.000875	0.001065	0.003427	-2.2e-05	0.000639	0.000742	-0.000239	0.000257	-0.000331	0.000324	-0.000365	-0.000144	-0.000355	0.002109	0.000187	0.000133	8.7e-05	-0.000622	-0.001152	-0.000109	-0.000553	0.001046	0.003885	0.004213	0.020291	-7.4e-05	0.00016	-4e-06	0.002889	6.6e-05	-0.000485	0.000664	-3.2e-05	0.000101	0.000547	-0.000117	-2.9e-05	-0.000131	0.000697	0.000223	0.000268
96	-0.000323	0.007694	0.006802	0.005841	0.000762	0.01393	1.8e-05	-0.000245	0.001004	0.002027	0.003263	0.000532	0.000555	0.000641	0.000334	0.000167	-0.000166	0.000341	-0.000376	-5.2e-05	-0.001014	0.002007	-0.000354	-5.1e-05	0.00056	-0.000205	-0.001262	-0.000455	-0.000449	0.000688	0.003529	0.004209	0.020269	0.000563	-4e-06	0.000343	0.003064	0.000212	-0.000779	0.000804	4.7e-05	0.000125	0.000481	-0.000707	-2.7e-05	0.00026	0.001095	0.000383	-0.000109
97	3.5e-05	0.007525	0.006819	0.00549	0.00096	0.014459	0.0002	-0.000316	0.001389	0.001691	0.002357	0.000901	0.000622	9.3e-05	0.000122	-0.000938	-0.000269	0.000329	0.000745	-0.000974	-0.000819	0.001924	-0.000206	0.000226	0.000488	-0.000615	0.000126	-0.001105	-0.000295	0.001056	0.003498	0.003669	0.019643	-0.000162	-0.000224	0.000498	0.002656	-0.000226	-0.000681	0.00154	0.000266	0.000485	0.000812	-0.000257	6e-06	0.000308	0.001625	0.000815	0.001093
98	-0.000737	0.008475	0.006825	0.00514	0.001113	0.012538	-0.000174	-0.000192	-0.000143	0.001922	0.002049	0.000114	0	0.000478	0.000316	0.000441	0.000129	0.000187	0.000321	-0.001446	0.000525	0.001622	0.000593	4.5e-05	-0.000303	1.2e-05	-0.000232	-0.000585	4.9e-05	0.000625	0.003266	0.004176	0.022479	0.001172	0.000985	0.00015	0.003572	-0.001637	-0.000371	0.000919	-0.000128	-0.000191	0.000139	-0.001062	0.000472	-0.000843	0.002356	-3.6e-05	0.000987
99	-0.000931	0.008513	0.007131	0.005529	0.000558	0.01133	-4e-05	-0.000295	2.1e-05	0.000901	0.001906	-0.000267	-0.000398	0.000745	0.000106	0.000265	0.000361	4.3e-05	-0.000509	-0.001302	0.001431	0.002022	0.000584	0.000341	-0.000853	-0.000365	-0.000482	-0.000125	0.000196	0.001062	0.003502	0.004421	0.022514	0.000622	0.000907	-0.000266	0.003994	-0.002212	-0.000366	0.000923	-0.000526	-0.000232	-5.6e-05	-0.000591	0.000477	-0.00081	0.002317	-0.000313	0.000795
100	-0.000679	0.009054	0.007005	0.005394	0.000215	0.011434	0.000175	0.000378	-9.3e-05	0.001842	0.001557	-0.000746	-0.000427	0.000333	0.00014	0.001178	0.000616	0.00048	-0.000705	-0.000147	0.001677	0.00192	0.000434	0.000253	-0.000508	-0.000252	-0.001629	0.000152	-0.000116	0.001182	0.004138	0.004864	0.023303	0.000647	0.001058	0.000165	0.004393	-0.001967	-0.000211	0.001105	-0.002216	-0.001211	-0.00051	-0.000873	0.0005	8.8e-05	0.00203	-0.000678	0.001348
101	-0.000561	0.010262	0.006939	0.005732	0.000155	0.007974	0.000707	0.000431	-0.000126	0.00191	0.001233	-0.001196	-0.000158	0.000253	0.000278	0.001007	0.001324	0.001173	-0.000481	-5.5e-05	0.000891	0.001918	-0.000527	0.000273	-0.000951	-0.000341	-0.001825	0.000447	-0.000534	0.001042	0.004273	0.004118	0.021241	0.002609	0.000705	0.00064	0.004652	-0.000482	-0.000345	0.002132	-0.001484	-0.001097	-0.000394	-0.000331	0.00035	0.000836	0.000604	0.000416	0.000593
102	-0.001036	0.010566	0.007256	0.005261	0.001304	0.006053	0.000486	-7e-06	-0.000376	0.00071	0.001934	-0.000604	-0.000409	0.000216	0.000281	0.000384	0.000316	0.001005	-4.2e-05	-8.5e-05	-0.000284	0.001895	0.000385	-0.000524	-0.001226	-0.000529	-0.001021	1.5e-05	-0.0001	0.000796	0.004032	0.004351	0.022014	0.001339	0.001285	0.00031	0.003571	0.000421	8.1e-05	0.001417	-0.000628	-0.000717	0.000347	-0.00048	-0.000543	-9.9e-05	0.000469	0.000866	-0.000396
103	-0.001293	0.010415	0.007181	0.0053	0.001654	0.004193	0.000405	-0.000215	-0.000686	-4.7e-05	0.002482	-5.4e-05	-0.000418	0.000332	9.9e-05	0.000265	8.7e-05	0.000717	0.000184	-0.000335	-0.000967	0.001539	0.000235	-0.000563	-0.001222	-0.000665	-0.000846	-7.2e-05	-0.00011	0.000633	0.003823	0.003911	0.021546	0.001544	0.001664	-0.000131	0.003528	0.000599	0.000103	0.001227	0.000334	-0.000382	0.000611	-0.000553	-0.000213	-0.000113	1.5e-05	0.000698	-0.000904
104	-0.000882	0.009532	0.00712	0.005658	0.000663	0.003729	0.000525	-0.000114	-0.000221	0.000854	0.002464	-0.00035	-0.000409	0.000231	-0.000275	-0.000555	-0.000406	0.000557	-9.3e-05	1.4e-05	-0.000935	0.001348	0.000544	-0.000383	-0.000561	-0.001249	-1.5e-05	-0.000105	-2.2e-05	0.001388	0.004428	0.004009	0.021006	0.000886	0.00126	-0.000198	0.002713	8.8e-05	-7.3e-05	0.000939	0.000205	-0.000689	-0.000151	-0.000479	-0.000471	-0.000289	0.000111	0.00033	-0.000329
105	-0.000377	0.008815	0.006789	0.006087	-0.000428	0.002896	0.000417	-0.000228	0.000262	0.002029	0.002105	-0.000319	-2.7e-05	0.000122	-0.00064	-0.000639	-6.4e-05	0.000362	-0.000929	1.7e-05	-0.000266	0.001487	-0.00039	0.000183	0.000203	-0.001396	-0.000266	8e-05	-0.000236	0.001869	0.004802	0.003943	0.019077	0.001535	0.000407	-0.000331	0.002866	-0.000677	-0.000149	0.001117	0.000226	-0.000816	-0.000903	-0.000343	-0.000102	1.7e-05	0.000182	-0.000456	0.001166
106	-7.9e-05	0.008723	0.006782	0.006044	-0.000548	0.002908	0.000307	-0.000305	0.001016	0.00226	0.001772	-0.000211	6e-06	0.000456	-0.000374	-0.000273	-3.9e-05	0.000261	-0.001538	0.000104	-0.000446	0.001941	-0.000157	0.000693	-0.000304	-0.001321	-0.000478	-0.000124	-6.4e-05	0.001878	0.004799	0.00422	0.018347	0.001601	0.000205	-0.000393	0.003202	-0.00031	-4e-05	0.000816	0.000522	-0.000896	-0.000407	-0.000535	-0.000534	-0.000257	0.000525	-0.000556	0.001081
107	0.000407	0.007118	0.006348	0.004639	-8.9e-05	0.001674	0.00043	0.000176	0.001791	0.00123	0.002225	0.001261	0.000383	0.000307	-0.000337	0.00056	0.000439	-3.7e-05	-0.001746	-0.000308	8.3e-05	0.002411	-0.000698	0.001057	-0.000656	-0.000708	-0.00219	-7.3e-05	-8.8e-05	0.001524	0.003743	0.003761	0.01733	0.00212	0.000391	-0.001129	0.004654	0.000293	0.001331	0.000484	0.001168	-8e-06	0.000572	-0.001331	-0.000382	-0.000694	0.00143	-0.001317	0.002151
108	0.000651	0.00595	0.005402	0.004888	0.000318	0.002392	0.001054	0.000225	0.001291	0.00081	0.002177	0.001251	-0.000588	0.000672	-0.000127	0.000655	-0.000126	0.000278	-0.000764	-0.000995	-0.000871	0.001522	2.5e-05	0.00075	-7.6e-05	-0.002264	-0.001977	0.000291	-0.00028	0.001803	0.004087	0.003631	0.017483	0.001971	0.001217	-0.00098	0.004053	-0.000289	0.00051	0.000223	0.000925	-0.000695	-0.000992	-0.000959	-0.000138	-0.000701	0.001093	-0.000877	0.001346
109	0.000388	0.005298	0.005254	0.004569	0.00067	0.002602	0.001091	0.000419	0.001001	0.000755	0.002168	0.000906	-0.001565	0.000577	0.00024	-0.000592	-0.000182	0.000163	-0.00029	-0.001011	0.000591	0.001496	0.000383	-0.000186	0.000618	-0.002428	-0.000906	0.000436	-8.9e-05	0.001024	0.00432	0.003225	0.018179	0.00191	0.000677	-0.000896	0.004232	-0.000642	-0.000125	0.000301	-0.00037	-0.000555	-0.001654	-0.000564	-5.7e-05	-0.000624	0.000709	-0.000495	0.001889
110	0.00029	0.005708	0.005175	0.005073	0.000697	0.004576	0.000558	0.000554	0.000325	0.00193	0.001287	0.000457	-0.001688	0.000731	-0.00024	-0.000838	-0.000588	0.000374	3.7e-05	-0.001383	0.000564	0.001224	0.000618	-0.000425	0.000134	-0.002021	-0.000205	0.00048	0.00019	0.001433	0.004812	0.003235	0.019595	0.000977	0.000861	-0.0001	0.003977	-0.000579	-0.00062	0.000977	-0.001061	-0.001121	-0.001983	6.3e-05	-2e-05	0.000414	9.8e-05	-0.000106	0.001011
111	-0.000296	0.006539	0.005465	0.004968	0.000649	0.007493	-0.000392	0.001029	-0.000186	0.003226	0.002266	0.000122	-0.001492	0.000557	-0.000801	-0.001353	-0.001366	0.00057	0.000798	-0.000792	0.000803	0.00113	0.000842	-0.000539	-0.000243	0.000116	0.001162	0.000496	0.000376	0.000234	0.004075	0.002159	0.021024	0.001046	0.000483	-0.000183	0.004511	6.4e-05	-0.000112	0.001321	-0.000609	0.000159	9e-06	-0.000258	-0.0001	0.001461	-4.7e-05	0.000725	0.001276
112	-5.4e-05	0.006862	0.005937	0.005462	0.000345	0.009791	-0.000772	0.001303	0.000169	0.003037	0.003058	-0.000184	-0.001015	0.000641	-0.001826	-0.001264	-0.001455	0.000781	0.000304	-0.001723	-0.000938	0.000245	0.000542	-0.000422	-0.000858	6.8e-05	0.000479	0.000242	0.000394	0.000752	0.003175	0.003368	0.021364	0.001452	0.0007	0.001081	0.00271	0.000802	0.000133	0.001497	-0.00149	0.001258	0.00081	0.000349	-0.00021	-1.3e-05	0.000566	0.000636	0.001662
113	-0.000452	0.007328	0.005758	0.00568	3.3e-05	0.011807	-0.000562	0.000843	0.000487	0.002374	0.003867	3.1e-05	-0.000525	0.000738	-0.000664	-0.001015	-0.00128	0.000543	0.000187	-0.000432	-0.000977	0.000444	-0.000575	-0.00072	-0.000841	-8.3e-05	0.000142	-0.000248	2.8e-05	0.000269	0.003823	0.004858	0.021412	0.002191	0.000142	0.000343	0.002322	0.000529	0.001369	0.000642	-0.001037	0.000967	0.000162	-0.000146	0.000305	-0.000249	0.001098	0.000585	0.002419
114	-0.000263	0.007478	0.006365	0.004838	0.000259	0.012603	-0.000407	0.000758	0.000796	0.000767	0.002527	-0.002106	-0.000557	0.000661	-0.000175	-0.001314	-0.000722	0.000151	-0.000286	-0.000228	-0.000786	1.7e-05	-0.001099	-0.000525	-0.00106	-0.000346	-0.000441	-0.000605	4.3e-05	0.00058	0.004225	0.005869	0.020214	0.001387	-0.000198	0.000479	0.002183	-0.000616	0.000856	0.001057	-0.002878	0.00083	0.000514	0.000429	0.000154	-0.000483	0.001399	-0.000426	0.002023
115	-0.000932	0.007768	0.005221	0.005028	-0.000142	0.013611	-0.000297	0.000536	0.00071	0.000559	0.00274	-0.001735	0.000485	-5.6e-05	-0.000423	-0.000538	-0.000711	0.000412	-0.000645	0.000562	-0.001044	-0.000191	-0.001769	-9.5e-05	-0.000943	-0.000129	4.5e-05	-0.000434	-0.000499	0.000525	0.004646	0.005478	0.020336	0.000667	-0.000109	-0.000108	0.002243	-0.002008	0.000741	0.001465	-0.002017	-9.5e-05	-0.000748	0.000133	0.001061	-0.000117	0.000911	-0.000136	0.001226
116	-0.000451	0.007903	0.005747	0.004584	1.7e-05	0.013767	-0.00097	0.000672	-5.3e-05	0.000887	0.002025	-0.001629	0.000177	-0.000267	-0.001007	-0.00084	-0.000884	0.000467	-0.000526	-0.001326	-0.000562	0.000468	-0.001625	0.000983	-0.00046	-0.001512	0.000286	-0.00042	-0.000532	0.000717	0.004373	0.005353	0.019704	0.000751	-7e-05	-0.000429	0.002274	-0.001951	0.000479	0.002211	-0.002659	-0.001276	-0.000501	0.000281	-5.5e-05	-0.000998	0.000613	0.000499	0.000849
117	-0.000444	0.007816	0.005483	0.005743	-0.000426	0.014249	-0.000761	0.000321	-0.000931	0.00175	0.002341	-0.000166	0.000254	0.0001	-0.001139	5.6e-05	-0.000848	0.000638	-0.001035	-0.001826	-0.00068	0.000625	-0.00126	0.001045	-0.000454	-0.002599	0.000388	-0.000181	-0.001	0.000413	0.00467	0.00474	0.021715	0.000581	0.000247	-1e-06	0.002863	-0.00065	0.000457	0.002274	-0.002055	-0.002765	-0.001557	0.000226	0.000178	-0.001354	1e-06	0.000985	0.000841
118	-0.000442	0.007926	0.006718	0.005788	5.5e-05	0.013568	-0.000709	0.000395	-0.002231	0.001806	0.001369	-0.000359	-0.000719	0.000613	-0.000629	-0.000588	-0.000779	0.000689	-0.00065	-0.002263	-0.000163	0.00192	-0.000565	0.000502	-0.0006	-0.003024	0.000154	0.000159	-0.000722	0.000201	0.004749	0.005221	0.020892	-8.2e-05	0.000282	-0.000646	0.003466	0.000491	0.000521	0.001799	-0.001897	-0.002731	-0.001511	0.000396	-0.00128	-0.000964	0.000587	0.000387	0.000509
119	-0.001117	0.00684	0.006607	0.005628	0.00028	0.012534	-0.000125	-0.000652	-0.000711	0.000547	0.002009	-0.00084	-0.000652	0.000781	0.000211	7e-06	-0.000116	0.000277	-0.00162	0.000159	-0.001096	0.002138	3.3e-05	-0.001681	-0.001085	-0.003359	-0.000429	-0.000109	-9e-06	-0.000254	0.00455	0.004435	0.021006	-0.001314	0.001487	0.001008	0.004876	0.001178	-0.000319	0.000846	-0.001821	-0.002024	-0.001991	0.001085	-0.000451	-0.000224	0.001383	-0.001308	0.001346
120	-7.3e-05	0.00716	0.006428	0.005599	7.5e-05	0.011975	-0.000655	-4.5e-05	0.000817	0.001722	0.002937	0.000555	-1e-05	-9.5e-05	-0.000625	-0.000512	-0.000101	-0.000135	-0.001107	7.6e-05	0.000172	0.00293	0.000238	-0.001106	-0.000286	-0.002817	-0.001484	6e-05	0.000376	0.000247	0.003833	0.004064	0.021496	-0.000456	0.001217	0.000639	0.004201	0.000481	0.000278	0.000795	-0.001717	-0.001733	-0.001656	0.000899	-0.000205	-0.000393	0.002284	-0.00061	0.001037
121	0.000326	0.007258	0.006509	0.005591	0.000128	0.01217	-0.000667	8.8e-05	0.000926	0.001094	0.003281	0.000927	-0.000797	-3.2e-05	-0.000656	-0.000101	-0.000231	7.8e-05	-4.4e-05	-0.000376	0.001003	0.002617	-0.000264	-0.000735	0.000402	-0.002	-0.001667	6e-05	0.000652	0.000988	0.003449	0.003851	0.021976	0.000801	0.001308	0.001029	0.003548	0.000558	0.000385	0.001296	-0.00144	-0.001411	-0.001462	0.000169	0.000361	1.9e-05	0.001836	-0.000271	0.001196
122	0.000411	0.007343	0.006618	0.006013	0.000649	0.011517	-0.00078	-0.000421	0.001054	0.001704	0.003293	0.001173	-0.000815	-0.000142	-0.001257	-0.000501	-0.00054	0.000325	-8e-05	-0.001696	0.001573	0.002412	-0.000137	-6.4e-05	0.000517	-0.000182	-0.001117	-0.000562	0.000438	0.000888	0.00402	0.004044	0.021408	0.000266	0.001196	0.000905	0.003131	-0.000585	0.000438	0.001728	-0.001323	-0.001102	-0.001649	-0.000648	0.000496	-0.000766	0.001609	0.000318	0.001121
123	4.3e-05	0.006825	0.0068	0.00589	0.001182	0.009928	-0.000572	-0.001317	0.000795	0.000415	0.003442	0.001407	-0.001277	0.000219	-0.00134	-0.000277	-0.000547	0.000617	0.000537	-0.00285	0.001214	0.002282	-0.000755	-0.000167	0.000268	0.001134	4e-05	-0.000868	0.00022	0.001202	0.004068	0.004563	0.020032	0.00037	0.001436	0.001089	0.002776	-0.001092	0.000415	0.002105	-0.000808	-0.000567	-0.001588	-0.001418	0.000532	-0.000926	0.000803	0.000182	0.000589
124	0.000252	0.007034	0.006255	0.005479	0.001882	0.008537	-2.7e-05	-0.002806	0.00164	0.001811	0.003848	0.000987	0.000248	0.000608	-0.00234	-0.001526	-0.000371	0.000453	1.2e-05	-0.003344	0.000372	0.002262	-0.000474	-6.4e-05	-4e-05	0.000698	0.001099	-0.001671	-9e-05	0.001001	0.004597	0.004103	0.019104	-0.000872	0.00108	0.001421	0.003153	-0.002131	0.000245	0.001546	-0.000564	-0.001918	-0.001447	-0.001117	0.000393	-0.002358	0.001645	0.000446	-5.3e-05
125	9.4e-05	0.006772	0.005021	0.002958	0.000573	0.008238	0.000506	-0.001563	0.001066	0.001457	0.004401	-0.000281	-2.1e-05	0.001586	-0.002369	-0.00219	0.001299	0.000715	0.001793	-0.002136	-0.000439	0.001971	-0.001026	0.001963	0.000952	-0.001868	-0.001329	0.000295	-0.00139	0.001036	0.002102	0.003241	0.018893	0.00342	0.001391	0.000827	0.001822	-0.002751	-0.001367	0.00086	0.001253	-0.001036	0.00034	0.000343	0.00021	-0.003524	0.002251	-0.000117	0.000888
126	0.000504	0.005355	0.003797	0.002218	0.000292	0.010634	0.000293	0.000491	0.00095	0.003274	0.002534	-0.000331	-0.001625	0.001132	-0.000799	-0.002508	0.001339	-0.000291	0.001021	0.001351	0.000872	0.001296	-0.000651	0.00032	0.000776	2.8e-05	-0.001042	-0.000313	-0.000305	0.000892	0.002787	0.004528	0.018214	0.003538	0.002343	6.5e-05	0.002471	-0.000987	-0.000823	0.00115	0.000275	-0.000575	-0.001008	0.000926	0.000364	-0.002663	0.002688	0.000709	0.002932
127	-0.000431	0.004381	0.00291	0.002334	0.000604	0.009053	-0.00015	0.000676	-0.000558	0.001298	0.003531	0.001835	-0.0008	0.000342	-5.9e-05	-0.000583	0.000313	0.000698	0.001671	0.001325	0.001513	0.001833	-0.000467	0.000978	0.00065	0.000114	-0.001062	-0.000871	0.000894	0.000786	0.002318	0.004572	0.019375	0.002968	0.002483	0.000443	0.002425	-0.001365	0.000745	-8.7e-05	-0.000196	0.000627	0.000497	0.000596	-0.001199	-1.5e-05	0.002354	0.000615	0.001282
128	-0.000211	0.004483	0.002109	0.002823	0.000564	0.008472	0.000257	0.00041	-0.001155	0.000881	0.00316	0.002207	-0.000657	-0.000324	-0.000136	-0.000307	-0.000195	0.000473	0.001723	0.001583	0.001794	0.002363	-0.000392	0.000658	0.000769	0.001073	-0.000369	-0.001278	0.000911	0.00099	0.002089	0.004987	0.019142	0.001422	0.002135	0.000444	0.002518	-0.000401	0.00089	-0.000483	-0.000661	0.000642	0.00033	0.000532	-0.001607	0.000577	0.002396	0.000512	0.000591
129	-0.000831	0.005036	0.002392	0.002627	0.000445	0.007353	0.000912	-0.00077	-0.001549	0.000302	0.004527	0.001195	0.000346	-0.000475	-0.000683	-0.000507	2.1e-05	0.000967	0.00129	0.000477	0.001112	0.003362	-0.000847	0.00061	0.000768	0.000333	8.4e-05	-0.001405	0.000638	0.001074	0.001463	0.003636	0.020743	0.000899	0.002293	0.001253	0.001647	-0.00073	0.00021	-0.000239	-0.000505	0.000326	0.001316	-0.000411	-0.002172	0.000593	0.002096	0.000352	-0.000647
130	-0.000684	0.005498	0.002424	0.002312	-1.2e-05	0.006839	0.000715	-0.002478	-0.000199	-0.00013	0.003873	-0.000643	0.000881	-0.00087	-0.000651	-0.00169	0.001249	0.000586	-0.001673	0.000951	1.4e-05	0.002358	-0.001274	0.000167	-0.000339	0.000864	-0.000188	-0.00092	-0.000718	5.3e-05	0.000521	0.003801	0.022966	0.001382	0.001747	0.000617	0.002839	0.00101	-0.000675	0.001488	-0.000381	0.000692	-0.000202	-0.000737	-9.9e-05	-0.000905	0.001031	-0.000286	0.001482
131	-0.000858	0.004834	0.002652	0.002167	-0.000556	0.007705	-0.000224	-0.001137	0.000687	-0.000283	0.003985	0.000507	0.000578	1e-05	-0.000569	-0.00018	0.001132	0.000762	9.4e-05	-1.8e-05	0.000675	0.00172	-0.000642	-0.000485	0.000381	0.000438	0.000333	-0.000674	-0.000137	0.001344	0.001317	0.003064	0.021501	0.002539	0.001068	-0.00024	0.00305	0.001861	0.000876	0.00199	0.000341	0.000924	-0.000337	-0.000316	-0.000104	-0.001104	0.001086	0.000545	0.000467
132	-0.000312	0.005533	0.002823	0.002182	-0.000218	0.006568	-0.000563	0.000381	0.0001	-0.00011	0.003949	0.00036	0.000237	-0.00045	0.000164	0.000576	-0.000352	0.000986	0.001983	0.000296	1.7e-05	0.001139	0.00023	1.4e-05	0.000324	-0.000322	0.000411	-0.0005	-0.00042	0.001179	0.001401	0.003072	0.020137	0.00318	0.001113	-0.000278	0.003144	0.000991	0.001554	0.001839	-0.000518	0.000756	-0.000373	-0.000151	-0.000454	-0.000713	0.001717	0.001829	0.001479
133	-0.00027	0.005596	0.002876	0.002365	-0.000178	0.00581	0.000158	0.000142	5.6e-05	0.001425	0.004863	-0.000178	-0.000324	-4.1e-05	5e-05	0.000349	-0.00039	0.000679	0.002287	-7.9e-05	6e-05	0.002073	0.000196	0.000133	0.000394	-0.000381	0.000135	-0.000352	-0.000342	0.001046	0.002101	0.003225	0.019665	0.002864	0.000942	-0.000175	0.003252	0.000116	0.001054	0.001196	-0.000276	-0.000195	-6.1e-05	-0.000439	-0.000568	-2.2e-05	0.002455	0.001744	0.000882
134	-0.000158	0.005703	0.002807	0.002327	-0.000171	0.005428	0.000394	6.3e-05	-8.9e-05	0.001752	0.004933	-0.000523	-0.000362	-9.1e-05	0.000184	0.000288	-0.000447	0.000778	0.002163	-8.8e-05	-0.000299	0.00207	0.000193	0.000144	0.000175	-0.000222	7.9e-05	-0.000225	-0.000294	0.000865	0.002213	0.003257	0.019519	0.002722	0.001014	0.000111	0.003283	4.7e-05	0.000929	0.001081	-0.00038	-0.000319	-7.8e-05	-0.000438	-0.00066	0.000349	0.002583	0.001901	0.001062
135	-0.000222	0.00545	0.002925	0.002452	-0.000182	0.00544	0.000665	-0.000108	0.000223	0.002469	0.00503	-0.000479	-0.0006	3.1e-05	-0.000141	-0.000123	-0.00022	0.000784	0.002222	-0.000547	5.5e-05	0.002073	1.5e-05	0.000358	-3.9e-05	-0.000128	-0.000203	-0.000138	2.5e-05	0.000736	0.002719	0.003536	0.019684	0.00217	0.000892	-1.3e-05	0.003639	8.6e-05	0.000733	0.00068	0.000127	-0.000671	0.000247	-0.000625	-6.3e-05	0.000562	0.002886	0.001908	0.000502
136	-4.2e-05	0.005124	0.003416	0.002381	-0.000775	0.006571	0.00077	0.001049	0.000329	0.002203	0.002992	-0.000176	-0.000535	-0.000658	-0.000892	-0.00032	-0.000122	0.00172	0.00322	-0.001792	-0.000248	5.5e-05	5.3e-05	0.000453	-0.001197	0.000795	-3.1e-05	0.000235	0.000643	0.001142	0.003011	0.003455	0.019925	-0.000562	0.00159	0.0008	0.003928	0.002372	0.001147	0.000648	0.000975	0.000292	0.000819	-0.000449	0.001236	0.00114	0.002622	0.003671	-3.4e-05
137	-0.000411	0.004974	0.004763	0.002836	-0.000339	0.007791	0.000338	0.002442	0.000774	0.001975	0.003235	0.000557	-0.001072	-0.000837	-0.001466	-0.000527	-0.000768	0.002237	0.004151	-0.001049	0.001212	-8.2e-05	-6.2e-05	0.001107	-0.001604	-0.00015	-0.000239	-0.000409	0.000602	0.000927	0.003176	0.004325	0.02207	-0.000925	0.001684	-0.000719	0.003827	0.001709	0.001481	0.000819	0.00101	0.000376	0.001697	-0.001038	0.002961	8.5e-05	0.00258	0.004002	-0.001202
138	-0.002098	0.005844	0.006155	0.003332	0.000775	0.010306	0.00517	0.006993	0.000334	0.000173	-0.000506	0.001584	-0.004532	0.002438	0.001902	-3.1e-05	-0.000778	0.008367	-0.001864	0.008758	-4.8e-05	0.003018	0.000948	0.003576	-0.004118	0.005977	-0.001999	0.000729	-0.002452	0.005944	0.002341	0.00137	0.016877	-0.002581	0.000948	-0.00058	0.000577	0.006606	-0.00041	0.002035	0.001625	0.005889	0.000432	-0.00129	0.001771	0.001953	0.001097	0.003806	-0.000414
139	-0.000202	0.004812	0.007058	0.006	0.009127	0.012779	0.006032	0.003613	0.002052	0.000194	0.005654	-0.001139	-0.002424	0.002285	0.001342	-0.00179	-0.000847	0.00911	-0.005685	0.007213	0.003074	0.005563	-0.00298	0.000457	-0.002586	-0.001782	-0.00925	0.000466	0.00089	0.004753	0.007003	0.005812	0.019815	0.004927	-0.000836	-0.001642	0.002712	0.00688	-0.000891	0.003359	-0.006756	0.003685	-0.002419	-0.000615	0.003217	-0.005788	0.000528	0.002285	-0.009856
140	-0.002359	0.002858	0.001323	0.004949	0.01671	0.007797	0.004776	-0.003533	-0.004807	-0.01343	0.008009	-0.007383	-0.000331	0.001281	-0.00707	0.000876	-0.003899	-0.000624	-0.011072	0.003035	-0.005724	0.010301	-0.007456	0.005645	-0.000939	-0.014646	-0.007956	-0.000377	0.001551	-0.000525	0.007801	0.005775	0.018141	0.004296	0.005179	-7.4e-05	-0.003368	0.00443	-0.00771	-0.000659	-0.009061	-0.000699	-0.001529	0.006566	0.004993	-0.013785	-0.001917	-0.004046	-0.009434
141	0.00608	0.003086	0.000892	0.013775	0.002554	-0.001546	-0.003193	-0.002179	0.000762	-0.002838	0.014213	-0.007245	0.000149	4.8e-05	-0.007419	0.009236	0.00133	-0.002933	-0.003035	-0.002725	-0.006822	0.011084	-0.00631	-0.0007	0.004377	0.007431	-0.010571	0.003232	-0.004227	-0.003937	0.009291	0.006766	0.026881	-0.00613	0.003236	0.002057	0.004042	0.000438	-0.008794	-0.004121	-0.009471	0.001291	0.000694	0.010343	9.4e-05	-0.01686	-0.001428	-0.008568	-0.007949
142	0.008202	0.008525	0.004729	0.018359	-0.016543	-0.007119	-0.001187	-0.004191	0.000778	-0.000722	0.01423	-0.008887	0.000588	-0.000529	0.004688	0.016907	0.003906	0.003106	0.006601	0.000581	-0.014259	0.010682	-0.007833	0.000658	0.005547	0.018093	-0.00267	0.003763	-0.003346	0.003332	0.00376	0.001655	0.022626	-0.012141	0.000279	0.001579	0.001729	0.005412	-0.009501	-0.006492	-0.010863	-0.000978	0.002775	0.010424	-0.000198	-0.009559	-0.000666	-0.005259	0.010408
143	0.007949	0.01212	0.004454	0.014852	-0.010377	-0.004123	-0.000465	-0.003021	0.007473	0.000967	0.013874	0.0031	-0.000551	0.001003	0.006796	0.006331	0.003717	0.002664	0.015445	-0.002185	0.002999	-0.000752	0.001822	-0.000418	-0.000389	0.005741	-0.006233	0.00362	-0.003431	0.004997	0.002278	-0.002203	0.008715	-0.010928	0.000294	0.004282	0.017755	0.002876	-0.000874	-0.003066	-0.008789	0.005316	0.011861	0.003227	-0.002302	-0.008129	0.002107	-0.006383	0.009099
144	-0.002521	0.021233	0.007812	0.00135	7e-05	0.007603	9e-06	-0.006466	6e-06	0.003298	0.004232	0.003668	-0.00105	0.001055	0.005341	0.002129	-0.004197	0.003192	0.025048	-0.007278	0.014927	0.006311	-0.010749	-0.000513	-0.005175	-0.028734	-0.00829	0.001053	-0.002514	0.008329	2.1e-05	-0.004572	-0.003878	1.4e-05	0.000535	0.00159	0.0258	0.004278	0.00725	0.000516	-0.012724	0.010412	0.032896	-0.00359	-0.000518	0.002156	-0.005184	-0.003589	-0.002547
145	-0.000685	0.007229	0.000622	-0.002818	0.000246	0.013531	0.004439	-0.005454	-4.1e-05	0.002978	0.006614	0.004495	-0.000467	0.000634	-0.019309	0.001015	-0.003505	0.00429	0.023152	-0.003808	0.007844	0.004239	-0.008877	0.000913	-0.00142	-0.037073	-0.007774	-0.001918	-0.003139	-0.00302	0.003124	-0.003406	0.005953	0.002313	0.000989	-0.000592	0.017564	-0.000956	0.00091	-0.004753	-0.01534	0.021869	0.016917	-0.002268	0.000294	-0.001315	-0.007476	0.002734	-0.002788
146	0.000542	0.004329	0.001476	-0.000876	0.002827	0.016344	0.004905	-0.002626	0.001127	0.002772	0.001063	-0.00413	0.002017	0.0002	-0.022765	0.001201	-0.000592	0.00493	0.015725	-0.004133	-0.000893	0.00591	-0.022581	0.001077	0.004751	-0.029219	0.004532	-0.003028	-0.007722	0.004858	0.015199	0	0.010823	-0.012555	0.000774	-0.004434	0.002986	0.000413	0.001706	-0.006283	-0.009382	0.017682	0.01119	-0.001246	0.005076	0.001025	-0.009415	0.01186	0.000413
147	0.003087	-0.003127	-0.002943	-0.0018	0.00168	0.013826	0.007341	-0.004394	0.005359	-0.00038	0.001504	0.007053	0.003166	0.002863	-0.007492	-0.003055	0.001177	0.00347	0.014503	-0.010083	0.000588	0.001424	-0.003242	0.00256	0.005693	-0.009524	0.001748	0.003137	-0.005151	0.002341	0.012484	1.3e-05	0.017553	-0.007109	-0.001058	-0.002185	0.004444	-0.006415	0.003135	-0.000962	-0.008835	0.011717	0.002245	0.000562	0.010084	-0.003459	-0.001916	0.006095	0.002617
148	0.006427	0.00176	0.01156	0.002902	0.001571	0.005248	0.00472	-0.002762	0.008203	-0.01287	0.000726	0.003874	-0.001308	0.002689	0.009452	-0.003977	0.002446	0.005657	0.010255	-0.002099	0.000293	0.000126	-0.000215	0.00608	0.00557	0.010272	0.003373	0.005546	-0.004911	0.007941	0.010734	-0.000212	0.031044	-0.008266	5.1e-05	-0.002368	0.004003	0.005137	0.005585	-0.002266	-0.001397	0.000545	0.003826	0.000287	0.009379	0.001097	0	0.013241	0.012163
149	0.008539	-0.001219	0.009711	0.003833	0.000287	0.003696	0.003347	-0.002576	0.006937	-0.021934	0.015826	0.009746	0.003858	0.007998	0.007245	-0.008127	0.00256	0.005299	0.005027	-0.00077	0.004589	-0.004352	0.005318	0.004838	0.005265	0.013985	0.000516	0.00475	-0.001939	0.000987	0.002322	-0.000182	0.035415	0.005039	0.000126	-0.001686	0.008665	0.006009	0.003735	-0.001225	-0.00576	0.000312	0.004141	0	0.007797	-0.001898	0	0.010006	0.016419
150	0.011372	0.005412	0.013998	0.004803	0.000281	0.00067	-0.000237	-0.001209	-0.005334	-0.028524	0.024499	0.002404	0.000863	0.007418	0.005585	-0.006564	-0.003901	0.006725	-0.002806	0.01014	0.002367	-0.007944	0.003119	0.004222	0.001865	0.011547	0.002304	5.4e-05	0.000216	0.002955	0.001181	-0.009612	0.047066	-1.2e-05	0.002907	-0.001349	0.009056	0.016023	-0.003097	-0.005513	0.003187	0.000208	0.004509	-0.000311	-0.003976	0.006317	0	0.017394	0.01933
151	-0.005027	0.004667	0.000494	0.000603	-0.00381	0.013805	-0.001667	-0.013791	-0.004858	-0.020923	0.018365	0.001161	0.003965	0.005195	-0.001208	-0.001143	-0.006811	0.00705	-5.8e-05	0.002198	0.000905	-0.008618	0.012999	0.012763	0.002285	0.003171	-9.2e-05	-0.006106	0.005828	0.000864	0.001719	-0.005049	0.028081	-0.000175	0.004213	-0.000637	0.011939	-0.005851	-0.001418	-0.002868	0.00151	-0.00542	0.007192	-0.004859	-0.001099	0.011766	-0.003152	0.024629	0.017634
152	-0.004776	0.009293	0.01318	-0.001482	-0.003031	0.011025	-0.001501	-0.007798	-0.007074	-0.013521	-0.001757	-0.002443	-0.000375	0.000425	0.002544	0.000178	-0.005056	0.007867	-0.002315	0.000505	-0.003554	-0.003322	0.009825	0.010789	0.00288	0.001956	0.003496	-0.009768	0.002684	0.000459	0.003686	-0.003674	0.030266	-0.001662	0.003899	0.00024	0.005485	-0.00459	0.002438	-0.002322	-0.001566	-0.002844	0.003394	-0.001384	-0.003272	0.005333	-0.0037	0.016345	0.015504
153	-0.004906	0.004807	0.015464	0.000436	-0.001659	0.012727	-0.002278	-0.006274	0.002643	-0.011731	-0.003333	-0.000705	0.000598	0.000959	0.005118	-0.000745	-0.002666	0.007154	-0.001606	-0.000131	-0.002902	-0.002636	0.010107	0.011906	0.003603	-0.003754	0.004085	-0.009411	0.001394	-0.0026	0.007887	0.000873	0.025681	0.001591	0.002818	-0.00304	0.004915	-0.00658	0.00278	-0.001147	-0.002335	-0.002163	0.003785	-0.003032	-0.003161	-0.000797	0.000493	0.013898	0.012065
154	0.000115	0.006697	0.016296	-0.000187	0.002919	0.005825	-0.003585	0.004605	0.001582	-0.007595	-0.004206	-0.003379	0.002695	-8.1e-05	0.013078	-0.003616	-0.00058	0.000876	-0.005912	-0.002714	0.003565	0.001035	0.002531	0.010221	-2.7e-05	-0.01128	0.007919	-0.00792	0.003431	-0.003772	0.009076	0.00316	0.015748	0.000339	0.000602	0.000219	0.004147	-0.003792	0.004739	0.002424	-0.007336	-0.000736	0.000332	-6.9e-05	-0.005902	-0.00784	0.00334	-0.002323	0.001371
155	0.001179	0.010365	-0.001677	-0.002537	0.008199	0.011374	-0.002565	0.004369	0.014386	0.001477	0.005935	-0.004777	0.001226	-0.001402	0.007668	-0.007986	-0.003035	-0.001375	0.006868	0.000431	0.004541	0.003382	0.004393	0.008059	5.8e-05	-0.007192	0.003201	-0.002604	0.00919	-0.004007	0.007159	-0.000475	0.008373	-0.000451	-0.000385	-0.000237	0.001674	-0.006596	0.00192	0.002543	-0.005379	-0.00349	0.002655	-0.003564	-0.001739	-0.003697	0.006339	0.005641	0.000803
156	-0.003234	0.009987	-0.003562	-0.00236	0.004084	0.009803	-0.001124	0.000288	0.000568	0.005241	0.00329	-0.009334	0.000822	-0.002553	0.004846	-0.009103	-0.000841	-0.000187	0.001615	-0.003758	0.003789	0.005848	-0.001103	-0.000833	0.003232	-0.003265	0.001153	-0.002335	0.008445	0.006992	0.001268	0.002076	0.009035	-0.004607	0.003212	1.4e-05	-0.000521	-0.005351	0.002703	-0.007339	-0.010411	-0.003242	-0.002271	-0.002471	0.000661	-0.003985	0.000541	-0.000364	0.004445
157	0.000265	0.005013	-0.003328	-0.001725	-0.00289	0.006407	0.000289	0.000641	-4.6e-05	0.004687	0.004387	-0.006214	0.001861	0.000862	0.003483	-0.004825	-0.000634	0.000274	0.001211	-0.001784	0.00038	0.004001	-0.001887	-0.004309	0.005937	0.001682	-0.002614	-0.000683	0.0025	0.004782	0.000668	0.004089	0.013141	-0.003918	0.001148	-0.002033	-0.003375	-0.003351	0.000237	-0.00607	-0.003142	-0.001001	0.000487	-0.00151	0.002743	-0.007187	0.002015	-0.000647	0.002726
158	-0.001407	0.002315	0.000925	0.000326	-0.004208	0.004986	0.000826	-0.00032	-0.003228	0.003213	0.003446	-0.002288	0.000328	0.000288	0.001349	-0.004145	0.000243	0.001996	0.000679	-0.00107	-0.001161	0.003125	-0.001661	0.0018	0.004308	-0.00085	0.006636	-0.000746	-0.001728	0.00589	0.001308	0.004241	0.012085	-0.00114	0.002178	-0.000191	-0.004727	0.000474	0.000241	-0.004521	0.000148	0.00016	0.000394	0.001248	0.000904	-0.004993	0.000234	-0.00139	0.002266
159	0.004052	0.00232	0.002119	0.003181	-0.00372	0.002234	-0.001138	0.001807	-0.001064	0.002742	0.007085	0.004212	0.002414	0.002246	-0.00043	-0.001259	-0.001332	0.001825	0.004917	-0.000106	0.00129	0.003096	0.000553	0.001247	0.002858	0.008722	0.006698	-0.000679	-0.003606	0.002599	0.001154	0.00451	0.011102	0.003799	0.002121	0.002471	-0.002905	-0.000107	-0.002604	0.000205	0.006227	-0.002157	0.002944	0.002691	0.000556	-0.005092	0.001704	0.000807	0.006746
160	-0.000999	0.005332	0.003514	0.004273	0.001195	0.00491	0.001849	0.002451	-0.002105	0.00418	0.006388	0.008911	0.001967	0.001141	-0.004486	-0.003691	-0.000901	0.002085	0.001699	-0.005064	0.002964	0.008217	0.000727	0.002348	0.004089	0.006017	0.007686	-0.000307	-0.00168	0.005329	0.002691	-6.7e-05	0.016059	0.001853	0.004062	0.003322	0.002255	0.000739	-0.002455	0.001872	0.008084	-0.005505	-0.00102	0.004119	-0.000975	-0.00156	0.006077	-0.005329	-0.00365
161	0.001292	0.00467	0.004443	0.003126	0.000342	0.007406	0.000893	0.000816	-0.002529	0.002151	0.005465	0.011024	0.004098	0.00167	-0.002568	-0.001493	0.000933	-0.00032	-0.000641	-0.004743	0.007195	0.010152	0.000326	0.000241	0.003913	0.005213	0.003531	0.003443	0.00269	0.005815	0.001509	0.0045	0.017616	0.001453	0.002693	0.000648	0.00367	0.000137	-0.001552	0.002419	0.007625	-0.007703	0.000841	0.001303	0.000591	-0.00424	0.006528	-0.001332	-0.003688
162	-0.002394	0.004888	0.004085	0.001682	0.000567	0.010531	0.004137	0.000632	-0.003919	0.004399	0.004351	0.007986	0.00128	0.000156	-0.00228	-0.002015	0.002063	3e-05	-0.003609	-0.007547	0.002095	0.009607	0.000397	0.00353	0.003194	-0.002129	0.000953	0.003398	0.004908	0.007715	0.001212	0.004005	0.024692	-0.000986	0.001749	3.7e-05	0.002152	0.00396	0.000252	0.002902	0.003954	-0.003884	-0.002139	0.000495	0.002946	0.00018	0.005327	0.002853	-0.008869
163	0.004136	0.006177	0.004762	0.002595	-0.001889	0.0121	0.000113	-0.001181	-0.004929	0.005453	0.008052	0.006711	-0.002226	-3.2e-05	0.00473	-0.004157	0.002833	-0.000232	0.008413	0.00395	-0.010494	0.003218	0.00083	0.002659	0.000922	-0.00514	-0.004041	0.00898	0.006761	0.006815	-0.000287	0.010839	0.028829	0.00238	8.9e-05	-0.002502	-0.000684	0.006918	0.004609	-0.003037	0.002687	0.001135	0.002427	-0.003632	0.005759	-0.000762	-0.002802	0.017312	0.008387
164	0.00213	0.008545	0.002444	0.008087	0.000162	0.008392	0.003619	0.002733	-0.007263	0.009602	0.009455	0.007083	-0.007593	0.003132	0.004818	-0.003254	-0.00605	6.9e-05	0.010938	-0.00849	-0.017571	0.001989	0.002808	0.000341	0.003518	-0.006685	-0.013858	0.003878	0.003097	0.004502	-0.000496	0.005606	0.04628	-0.001975	0.002727	-0.003269	0.004922	0.006066	0.004708	-0.009677	-1e-05	0.004509	-0.001465	-0.01538	0.00365	-0.000503	0.000235	0.006896	0.008208
165	0.004487	0.005767	-0.000953	0.010447	-0.00189	0.006443	0.003689	0.008745	-0.002033	-0.013081	0.007302	0.004849	-0.008798	0.002437	0.013844	-0.008029	-0.007703	0.000684	0.002133	0.002548	-0.015526	-0.001303	0.000463	0	0.005346	-0.003368	-0.006038	0.005615	-0.002931	-0.006035	0.001614	0.017789	0.029887	0.007529	0.00237	-0.000155	0.010211	0.00204	0.005176	-0.010337	0.006537	-0.001607	0.006585	-0.009189	-0.009772	-0.003499	-6e-06	-0.001075	0.011581
166	0.002745	0.003753	-0.006467	0.004084	-0.000286	0.01484	0.002286	0.00505	-0.002516	-0.019994	0.003337	0.006713	-0.003909	0.000944	0.006262	-0.002971	-0.006764	0.001902	-0.004657	-0.000192	-0.00805	-0.001577	-0.002407	0.001952	0.001486	0.001259	-0.002602	1e-06	0.004672	-0.004958	-0.006379	0.01224	0.036596	0.003634	0.004645	0.002538	0.005595	-0.015379	-0.001325	-0.002852	-0.004736	-0.002106	0.007233	-0.008605	-0.007883	-0.004228	-0.002642	0.012901	0.00746
167	0.003814	0.004234	-0.00354	0.003618	0.001811	0.009333	0.004064	0.002296	0.001318	-0.004664	0.006484	-0.000875	-0.000891	-0.0011	0.000621	-0.000982	-0.00086	0.000242	-0.004847	0.003974	-0.002046	-0.00422	-0.001175	0.003603	0.004665	-0.002833	-0.000924	0.001698	-0.001437	-0.005062	-0.002247	0.009268	0.027735	0.001852	0.005271	0.000119	0.0085	-0.003549	-0.000674	-0.001623	0.004839	-0.001479	0.008022	0.003878	-0.00467	-0.001373	0.000646	0.004766	-0.005028
168	-0.000855	0.002005	-0.003749	0.004546	0.001853	0.012143	0.002699	-0.001367	0.004644	0.00173	0.006213	-0.001027	-0.00193	0.002079	-0.001954	-0.002705	-0.002294	0.001424	-0.000841	0.003978	-0.001142	-0.000652	-0.002618	0.002029	0.001632	0.00381	-0.001478	0.000358	-0.002332	-0.001183	-0.002017	0.006056	0.024893	-0.001913	0.004215	0.002301	0.010132	-0.002803	-0.000863	0.00359	0.000483	-0.001812	0.000802	0.000709	0.000496	0.001218	0.001258	0.004358	-0.006889
169	-0.000937	0.004881	0.001133	0.005216	0.00182	0.005861	-0.000335	-5.5e-05	0.00096	0.002151	0.005453	-0.001316	-0.001149	0.002786	-0.000985	0.000206	-0.000288	0.000487	0.001764	0.001606	0.000781	0.003326	0.000173	0.000779	-9.4e-05	0.001479	-0.002634	-0.00125	4.4e-05	0.00112	0.002573	0.004272	0.021054	0.000748	0.001931	0.001896	0.005017	-0.001183	-0.000986	0.001843	-0.00114	-0.001659	0.001444	-0.001694	-0.000193	0.001039	0.002425	-0.000445	0.002033
170	-0.000644	0.005661	0.002664	0.003686	0.000983	0.006642	-0.000976	-0.000154	0.000578	0.002156	0.003921	0.000186	-0.000375	0.002031	-0.000766	-0.000406	0.000315	0.000878	0.000522	0.001712	0.000759	0.002968	-0.000368	0.000656	-0.001137	0.001404	-0.002054	-0.000733	0.00067	0.000847	0.002707	0.003982	0.019376	0.000979	0.001067	0.00119	0.003598	-0.000746	0.000594	0.000796	-0.000909	-0.001183	0.001004	-0.000674	0.000115	-8.1e-05	0.001724	0.000648	0.002807
171	-0.000194	0.006069	0.003039	0.003417	0.001002	0.006035	-0.001167	4.9e-05	4.4e-05	0.001715	0.004033	0.000744	-0.000308	0.001872	-0.000729	-0.000128	0.00093	0.000814	0.000274	0.002146	0.001232	0.002878	-0.000267	0.000569	-0.001081	0.000741	-0.001873	-0.000859	0.000798	0.000881	0.003173	0.003692	0.019335	0.000731	0.000911	0.000906	0.003133	-0.000559	0.000558	0.000347	-0.001681	-0.001263	0.001626	-0.000553	0.000335	-0.000338	0.001893	0.000381	0.003071
172	0.000886	0.00512	0.004432	0.001963	-0.000262	0.006465	-0.000303	-0.000178	-0.000435	0.001727	0.003015	0.001672	0.000171	0.001023	-0.001282	-0.000818	0.001648	0.000352	-0.002258	0.000974	0.001925	0.00225	1.5e-05	0.000633	-0.001923	0.001508	0.00042	-0.000208	0.001214	0.000143	0.002925	0.00256	0.019191	-0.000191	0.000209	-0.000318	0.002546	0.001151	0.001814	-0.001048	-0.001208	-0.001742	0.001556	0.001195	-0.000368	-0.002014	0.001561	0.001781	0.002481
173	0.001927	0.00252	0.004119	0.003501	-0.0006	0.004832	0.001687	0.000311	-0.002002	0.001548	0.005309	0.001668	-0.000682	0.00155	-0.002056	0.000949	0.001527	-0.001267	-0.001531	-0.001502	0.003282	0.00287	0.002463	0.000105	-0.001343	0.003689	0.002009	-0.001051	0.001596	0.000357	0.002869	6.3e-05	0.022317	-0.002103	0.000122	-0.000131	0.003656	0.002074	-0.000121	-0.001671	-0.003695	-0.003379	0.003141	0.000688	-0.001877	-0.002086	0.002694	0.002755	0.001743
174	-0.000126	0.004891	0.003574	0.00256	-0.000822	0.004339	0.001567	-0.000439	-0.001494	0.000362	0.004463	-0.001366	-0.000226	0.001642	-0.001141	0.000957	0.000316	-1e-05	-0.001462	-0.004605	0.000226	0.003964	0.001599	0.000549	-0.001543	0.001027	0.001441	-6.7e-05	0.001016	0.001968	0.001128	0.002979	0.023235	-0.000225	0.000205	-0.000907	0.003055	-0.000197	0.000256	-0.000907	-0.000273	-0.001902	0.000517	-0.000151	-0.001705	-0.001866	0.001552	0.00251	0.001084
175	-0.001803	0.013132	0.003087	0.001815	0.000345	0.00572	0.000715	-0.001016	-0.001662	0.002887	0.00524	0.000257	0.000748	0.001656	0.001169	0.001183	0.000966	0.001756	0.000991	-0.00793	-9.8e-05	0.00301	-0.000104	0.00064	0.000354	-0.002354	-0.001224	0.000449	-0.001018	0.003435	0.001465	0.004878	0.021592	0.001794	0.00048	-0.0009	0.002751	-0.001179	-0.000193	-0.00068	0.000494	0.000301	-0.001801	5.9e-05	1.9e-05	-0.002519	0.00137	0.002317	-0.000681
176	-0.002353	0.0141	0.002971	0.001035	0.000364	0.005109	0.000643	-0.001468	-0.001131	0.00201	0.004676	-0.000717	0.00057	0.001779	0.001189	0.000326	0.001782	0.001906	3.9e-05	-0.007475	0.000429	0.002662	-0.000769	0.001168	0.000158	-0.003625	-0.001462	0.000527	-0.001452	0.004198	0.001735	0.005407	0.021247	0.001593	0.000872	-0.000807	0.003136	-0.001281	-0.000276	-6.3e-05	0.000551	-3.9e-05	-0.002141	0.000581	0.000108	-0.002751	0.001435	0.00108	7.2e-05
177	-0.002584	0.021437	0.004533	0.001931	0.000942	0.008561	0.000556	-0.002198	-0.001689	0.010657	0.005897	0.003733	0.00224	0.002274	0.001701	-0.001384	0.003716	0.000937	0.003732	-0.009134	0.006131	-0.000712	-0.000854	0.002045	0.002992	-0.003782	-0.005787	0.00061	-0.001117	0.003486	0.004376	0.001675	0.016743	0.002381	0.001519	0.001308	0.005584	0.002294	-0.000865	-0.000963	0.0018	-0.002259	-0.002204	0.003474	-0.000338	-0.004877	0.002888	4.7e-05	0.000863
178	-0.012534	0.011859	0.00984	0.003978	-0.010954	-0.001316	0.001631	-0.005614	-0.004058	-0.005426	0.001574	-0.002626	-0.000652	0.003374	0.005043	-0.010657	0.002796	-0.000702	0.003238	0.006498	0.002389	-0.010319	0.000933	0.002501	0.000102	0.003411	-0.006258	0.001742	-0.00136	0.008346	0.002871	0	0.011472	0	-0.001904	0.003725	0.032348	-0.001456	0.00255	-0.003405	-0.002945	-0.022463	0.014704	0.004389	0.000522	0.002079	0.006445	0.005943	0.017123
179	-0.005669	0.004319	0.006906	0.006338	-0.012989	0.003294	-0.0137	-0.002948	-0.00405	-0.022366	-2.7e-05	0.012103	3.1e-05	0.001876	0.01003	-0.013596	-0.000907	-0.002967	-0.020603	-0.001353	-0.015746	-0.003069	-0.00084	-0.001828	0.008553	0.013919	-0.009802	0	7.3e-05	0	-0.000674	0.002383	0.003427	0.017671	-0.003956	-0.015891	0.02729	-0.002163	0.010463	-0.003798	-0.006262	-0.020219	0.009412	-1.5e-05	0.005932	0.007203	0.006596	0.000954	0.027312
180	-0.003756	0.01805	0.003767	0.008044	-0.008922	-0.012424	-0.008939	0.001941	3e-05	-0.014082	0	0.016626	-0.000763	-0.000741	0.010201	-0.006579	-0.001466	-0.003218	-0.019573	0.018839	-0.014549	-0.00393	5.3e-05	-0.001508	0.011645	0.021726	-0.002416	0	0.002292	-0.007887	-0.004041	-0.00069	0.007049	0.024606	0.000613	-0.010074	0.029382	0.002118	0.006629	-0.001103	-0.006438	0.004411	-0.005396	-0.000493	0.00558	0.003294	0.005131	0.00389	0.036205
181	-0.000535	0.013793	0.00312	0.002887	0.001742	-0.00188	-0.004078	0.001843	-0.000965	-0.008373	-0.000801	0.007358	0.000757	0.000527	0.003112	0.000796	3.6e-05	-0.001902	-0.002373	0.011718	-0.001288	0.000878	-0.003099	0.008111	0.007786	0.005244	-0.000632	0.000556	0.000213	-0.004359	-0.001537	-0.003796	0.011044	0.019835	-0.003427	-0.009435	0.014219	0.00151	0.005108	-0.003987	-0.006167	0.004145	-0.006951	-0.002366	0.00926	7.2e-05	0.001543	-0.006201	0.002007
182	-0.005594	0.009247	0.001585	0.003378	0.002516	0.002383	0.001758	0.002536	-0.001515	0.001286	0.008232	-0.001451	-0.003169	-0.001995	0.001542	0.002499	0.003784	-9.2e-05	-0.00147	-0.000267	0.004318	0.001929	-0.000636	0.00063	0.000364	0.000781	-0.000415	0.000167	-0.000832	-0.001207	0.000355	0.007033	0.012883	0.001348	0.0043	-0.002321	0.007394	-5.6e-05	-0.003135	-0.000143	-0.00478	0.003016	0.000711	-0.006687	0.002974	0.003956	0.001023	0.002841	-0.006623
183	-0.006429	0.00443	0.0002	0.002859	0.004918	0.006985	0.001951	0.002209	-0.000984	0.001904	0.009494	-0.004011	-0.003646	-0.002533	0.000913	0.005004	0.004614	0.000158	-0.001441	-0.007415	0.004971	0.002261	-0.001286	0.000736	-0.001393	-0.002985	0.001041	0.000185	-0.001749	0.001087	0.000362	0.008923	0.011217	-0.002222	0.004288	-0.003548	0.004039	-0.000998	-0.003641	8.1e-05	-0.004806	0.003021	0.004737	-0.007669	0.001976	0.004636	0.00102	0.0034	-0.012446
[truncated: 134 more columns]

## Sheet: b
Transcript Length	1	2	3	4	5	6	7	8	9	10	11	12	13	14	15	16	17	18	19	20	21	22	23	24	25	26	27	28	29	30	31	32	33	34	35	36	37	38	39	40	41	42	43	44	45	46	47	48	49
20	0.000438	0.001092	-0.000138	8e-05	0.001168	0.001994	-0.000398	-0.000399	-0.000408	0.000666	0.003251	0.001488	0.000624	0.0005	-0.001123	-7.1e-05	-0.000607	0.000386	0.000723	0
21	-0.000281	0.001353	0.000391	0.000271	0.001553	0.002781	-0.000472	-0.000208	-0.000544	0.00073	0.004163	0.001421	-0.001193	0.000567	-0.001509	0.000715	-0.000373	0.000452	0.001116	-0.000304	0
22	-0.002955	0.003018	0.002302	0.000309	0.002253	0.004313	-0.000964	-0.001027	-0.001514	0.004046	0.010562	0.001056	-0.006122	0.001434	-0.002804	0.002667	-0.000461	0.001338	-0.000516	-0.000141	0.000556	0
23	-0.00066	0.001893	0.001877	1e-06	0.001741	0.002768	-0.001468	-0.000732	-0.001107	0.001462	0.015826	0.002126	-0.005265	0.001274	-0.001698	0.001746	0.000558	0.002275	0.001521	-0.002255	0.00021	0.000101	0
24	0.000286	0.002002	0.001912	0.000948	0.000833	0.002212	-0.000369	0.000544	0.000159	0.000281	0.013953	0.002909	-0.002019	0.002844	3.4e-05	7.4e-05	0.000257	0.004245	0.001081	-0.000686	0.000758	-0.00017	8.5e-05	0
25	-0.000157	0.004727	0.004702	0.005202	0.001234	0.003512	0.000989	-0.000625	-0.000693	0.001733	0.010585	0.001761	-0.001013	0.004458	-0.000743	0.001072	0.00039	0.003836	0.001225	-0.000519	0.001705	-0.000443	0.000358	0.000129	0
26	-0.000429	0.006193	0.005142	0.00539	0.001337	0.00356	0.000917	-0.000772	-0.000948	0.001606	0.009568	0.000738	-0.001039	0.005772	-0.000378	0.000787	0.000861	0.003531	0.001605	0.000726	0.002471	0.001844	0.000876	-3e-05	-4.4e-05	0
27	-0.0012	0.008568	0.005153	0.002242	-0.000134	0.004318	-7.1e-05	-0.000342	0.000108	0.000819	0.009676	-0.000496	0.001619	0.00737	-0.00013	-0.000648	0.001998	0.002217	0.001225	-9.4e-05	0.003507	0.005265	0.001347	0.00043	-0.001063	2.2e-05	0
28	-0.000796	0.007631	0.006063	0.004439	-0.000538	0.005708	9e-06	-0.000366	0.000381	0.001646	0.008246	0.001722	0.000254	0.006587	0.000278	-0.00352	0.001867	0.002161	0.003332	0.000728	0.002719	0.006377	0.001316	0.001796	-0.000818	0.000474	8.9e-05	0
29	-0.000556	0.006074	0.005618	0.004523	-0.000542	0.007496	0.001019	-0.000513	0.000926	0.001271	0.009038	0.001624	1.7e-05	0.006712	-0.00012	-0.002526	0.00225	0.002221	0.003552	0.00076	0.003225	0.007514	0.000456	0.00186	-0.000145	0.000231	0.000558	6.4e-05	0
30	0.000467	0.004756	0.006012	0.004213	-0.00053	0.011101	0.001127	-0.001239	0.001197	0.000977	0.00817	0.001587	0.000104	0.007312	-3.4e-05	-0.000861	0.002072	0.00237	0.005132	0.000399	0.003193	0.007232	0.000281	0.001453	0.000223	0.001348	-0.000279	0.000228	1.5e-05	0
31	0.000372	0.005521	0.004984	0.003672	-0.000218	0.009227	-6.1e-05	-0.00081	0.000484	0.000676	0.010192	0.000803	0.000593	0.006731	-0.000712	0.000768	0.001549	0.003302	0.003961	0.000268	0.003748	0.008092	0.00048	-0.000376	0.000926	9.5e-05	-9.1e-05	0.000752	0.001317	9.7e-05	0
32	6e-05	0.006444	0.005452	0.003604	-0.001259	0.007761	-9.4e-05	0.001467	-0.000559	-0.000675	0.011731	0.001033	0.000733	0.00749	-0.001653	0.000909	0.000953	0.005236	0.003513	0.00081	0.003688	0.008071	0.0006	-0.000996	-0.000324	0.001322	-0.001376	0.000602	0.001163	-0.000664	8.4e-05	0
33	-0.000531	0.00697	0.004363	0.005422	-0.000749	0.008637	0.000513	0.001504	-0.000643	-0.00041	0.008212	0.002146	-0.000284	0.007339	-0.001923	0.000584	-0.000498	0.003915	0.005537	0.002216	0.00526	0.009602	-0.000265	-0.001655	-0.001028	0.002622	-0.000217	-0.001269	0.001048	-0.00044	0.002825	3.1e-05	0
34	-0.000314	0.007133	0.005482	0.005211	-0.000957	0.011282	-0.000307	0.000722	0.000884	-0.00055	0.010337	0.002033	-0.000369	0.008257	-0.000657	0.000977	-0.000697	0.003424	0.008935	0.002256	0.003453	0.009106	-9.1e-05	-0.000189	-0.001596	0.004169	0.000153	-0.000884	0.001705	0.000656	0.001861	0.000528	-1.1e-05	0
35	-5.5e-05	0.006846	0.00659	0.00498	0.000284	0.013862	0.000142	0.000382	0.000839	0.000478	0.009806	0.002001	0.000702	0.00624	-0.000452	0.000727	-0.000298	0.001826	0.00689	0.001998	0.003004	0.009232	-0.000389	0.00076	-0.001269	0.002713	0.000216	-0.000474	0.0006	0.001273	0.001584	0.000229	0.000772	8.9e-05	0
36	-0.00022	0.006443	0.007371	0.00503	6.4e-05	0.014448	0.000131	0.000233	0.000775	0.001498	0.012961	0.000534	0.000927	0.004799	0.00047	-0.000416	0.000324	0.001744	0.005484	0.002238	0.002335	0.008718	-0.000697	0.002123	-0.000568	0.001541	0.000898	0.000173	-3.9e-05	0.001192	0.000114	-0.000213	0.001008	0.000599	6e-06	0
37	-0.000712	0.006496	0.006172	0.005849	0.000473	0.01406	0.000265	-2e-06	0.001124	0.001793	0.014446	0.001061	0.001102	0.004013	-0.000332	0.000216	-8.8e-05	0.001646	0.004124	0.001927	0.003345	0.009813	-0.000255	0.001662	0.000652	0.001103	0.000187	-8e-05	-0.00081	0.001446	0.000298	0.000129	0.001482	0.000142	0.000484	-1.9e-05	0
38	-0.00102	0.006158	0.005028	0.006009	-0.000176	0.013047	0.000161	0.000387	0.001736	0.00166	0.01449	0.001212	0.000689	0.00416	-4.9e-05	0.00086	-0.000836	0.00257	0.005002	0.00252	0.003325	0.010031	2.2e-05	0.001527	0.002046	0.001158	0.000134	-0.000289	-0.000846	0.001757	-3e-05	0.000317	0.001851	4e-05	0.000326	-0.000764	6.8e-05	0
39	-0.000995	0.007171	0.005024	0.005723	-0.000122	0.012572	-4.5e-05	-0.000203	0.001063	0.000268	0.013327	0.001701	0.00075	0.003531	-0.000959	0.000552	-0.000732	0.002311	0.005991	0.00203	0.002359	0.010814	0.001163	0.001489	0.003302	0.003086	-0.000598	0.000336	-0.001614	0.001313	0.000473	0.000849	0.002217	-0.000346	6.3e-05	0.000129	0.000396	6.8e-05	0
40	-0.001023	0.007827	0.005491	0.005536	0.000121	0.012033	-0.000273	-0.000302	0.000799	0.00081	0.012102	0.00152	0.000397	0.00215	-0.001378	-0.000224	0.000428	0.001993	0.006316	0.000879	0.001979	0.011709	0.000836	0.002012	0.003157	0.00376	-0.00057	6.2e-05	-0.002161	0.00132	0.001721	0.000693	0.002229	0.00101	0.000504	0.000261	0.000328	9.8e-05	1.8e-05	0
41	-0.000891	0.008172	0.005488	0.005677	-0.000162	0.011622	-9.2e-05	-0.000199	0.001038	0.001279	0.012033	0.001653	0.000908	0.002866	-0.000881	-4.9e-05	0.000824	0.002005	0.008238	0.001442	0.002217	0.011214	0.00101	0.002077	0.001985	0.002891	0.000235	0.000757	-0.000867	0.001633	0.002553	0.000802	0.003309	0.001425	0.00093	0.000164	0.001054	0.000431	-0.0003	2e-05	0
42	-0.00074	0.007712	0.005065	0.00671	-0.000576	0.011221	-5.4e-05	-0.000392	0.000596	0.002778	0.013375	0.001637	0.000549	0.004584	8.4e-05	0.000688	0.000569	0.00299	0.008462	0.002367	0.002069	0.011963	0.000414	0.001491	0.001018	0.002141	0.001014	-0.000161	0.000239	0.002177	0.002829	0.000927	0.004792	0.00356	0.000905	-0.00039	0.001133	0.000307	-0.000466	0.000158	-1.7e-05	0
43	-0.000535	0.007229	0.005055	0.007144	-0.000906	0.011915	0.000108	-0.000312	0.00051	0.003164	0.014106	0.001569	0.000642	0.005931	0.000507	0.000345	0.000454	0.00359	0.00992	0.002982	0.001678	0.012588	0.000616	0.000989	0.000996	0.001958	0.001021	0.000124	0.001447	0.002215	0.003686	0.001171	0.006009	0.0037	0.000851	-0.000368	0.00114	0.000483	1.2e-05	-2.9e-05	-0.001311	-1.8e-05	0
44	-0.00032	0.005814	0.004773	0.007561	-0.000698	0.010433	-0.000256	-0.000797	0.00036	0.002599	0.015439	0.000865	0.000387	0.007331	0.000211	0.000609	0.000993	0.003887	0.006487	0.001462	0.00058	0.009263	8.3e-05	0.000365	0.000368	0.002288	0.000724	-0.000832	0.001275	0.002552	0.007809	0.002247	0.008832	0.003351	0.000618	-0.000966	-5.8e-05	-9e-06	-0.000676	-0.000321	-0.001246	0.000328	-3.5e-05	0
45	6.6e-05	0.00384	0.004246	0.007295	-0.000458	0.007833	0.000214	-1.8e-05	0.000346	0.000615	0.015641	6.4e-05	0.0007	0.008641	0.000304	-7e-06	0.00112	0.003248	0.002231	-5e-06	-0.000487	0.004578	-0.001242	0.001394	0.000543	0.001977	-0.000583	-0.000709	0.001062	0.002925	0.013054	0.00321	0.012119	0.001287	0.000458	-0.000901	0.00042	-0.000121	-0.000789	-0.000834	-0.000624	0.001145	5e-06	3.4e-05	0
46	-0.000505	0.004389	0.004543	0.006795	0.000138	0.006955	-7e-05	-0.000996	0.000409	0.001181	0.014697	-0.000151	0.0002	0.009811	-4.2e-05	-0.000156	0.00073	0.003295	0.001301	0.000231	0.000294	0.003119	-0.000695	0.001497	0.000256	0.002491	-0.000743	-0.000599	3.9e-05	0.002912	0.012546	0.003796	0.012918	0.001317	0.000801	-0.000892	0.001299	-0.000777	-0.000956	-0.000879	0.000165	0.000748	-0.000674	-0.000271	4.5e-05	0
47	-0.000625	0.005027	0.004585	0.005502	0.000409	0.007114	0.000603	-0.000167	-0.000152	0.002278	0.013967	0.001238	0.000261	0.009552	0.000865	-0.000825	-2.4e-05	0.00345	0.001363	0.001021	0.000448	0.003322	-0.001021	0.002035	0.000345	0.00245	-0.001973	-5.4e-05	0.000563	0.00178	0.009522	0.003795	0.014314	0.00105	0.001321	1.1e-05	0.003507	-0.001014	0.000458	-0.001238	0.000464	0.001264	-0.000829	8.5e-05	-0.000876	3.1e-05	0
48	-0.001227	0.00582	0.005307	0.005529	0.000186	0.009245	0.000661	-0.000123	0.000249	0.003062	0.013849	0.001802	0.000151	0.009842	0.000107	-0.000269	0.000374	0.003662	0.002871	0.001474	0.001765	0.004132	-0.00017	0.000913	-0.000597	0.002172	-0.001525	9.3e-05	0.000799	0.002177	0.007504	0.003783	0.015503	0.002223	0.002486	-0.000931	0.004303	-0.000744	0.00147	0.00039	0.000233	0.000765	-0.001346	0.001689	-0.001341	-0.001202	2.4e-05	0
49	-0.000588	0.005645	0.005225	0.005986	-0.000556	0.011363	0.001702	0.001263	0.000343	0.001996	0.015295	0.002893	0.000934	0.008908	0.000483	0.000197	0.000857	0.003512	0.003544	0.002063	0.002549	0.003984	-0.000114	0.000255	-0.000876	0.001716	-0.001613	0.000498	0.001095	0.001764	0.006744	0.0035	0.01676	0.002457	0.002613	-0.00081	0.005083	-2.9e-05	0.002736	0.000526	-7e-06	0.001487	-0.000596	0.001839	-0.001376	-0.001951	-6.7e-05	7.1e-05	0
50	-0.000314	0.005978	0.006282	0.007128	-0.000726	0.011177	0.00122	0.001097	0.000681	0.001057	0.01544	0.001426	0.000157	0.010184	-0.001069	-0.000265	0.000818	0.003497	0.004023	0.002085	0.002951	0.004006	6.3e-05	0.000302	0.001086	0.002556	5.9e-05	-0.000149	0.000453	0.003395	0.005951	0.003497	0.016674	0.003599	0.002898	-0.000589	0.005188	0.000567	0.003123	0.000566	-0.000154	0.001736	-0.000428	0.001992	-0.000498	-0.001176	-2.8e-05	-0.001281	1.6e-05
51	0.000583	0.007461	0.006961	0.006651	-0.001026	0.014288	0.000209	-0.000189	0.000855	0.002405	0.017586	0.00268	0.00024	0.009001	-0.001761	5.3e-05	0.001004	0.002707	0.005466	0.000525	0.001597	0.004113	0.000964	-7.8e-05	0.001664	0.002601	-0.000423	-0.000368	-0.000502	0.002606	0.004934	0.003094	0.018651	0.002927	0.002919	-0.000772	0.005194	0.001422	0.004756	-0.001643	-6.3e-05	0.003834	0.001109	0.000174	-0.000315	-0.001484	0.001581	0.000716	-0.001217
52	0.000584	0.008445	0.00777	0.005852	-0.000411	0.015291	0.00012	-0.000285	0.001116	0.003454	0.017717	0.002742	0.00011	0.007675	-0.002664	0.000179	0.000698	0.002787	0.006089	-0.000274	0.000759	0.004918	0.000686	0.001105	0.000175	0.002204	-0.000268	-0.000497	-0.000984	0.002771	0.005213	0.003287	0.018475	0.002209	0.003364	-7e-06	0.004694	0.001748	0.004359	-0.000793	8.3e-05	0.002502	0.000928	0.000343	-0.000662	-0.00118	0.002193	0.001747	-0.000451
53	-6e-06	0.009289	0.00724	0.006232	0.000239	0.017749	0.000412	-0.001246	0.001184	0.002943	0.018855	0.002526	0.000172	0.003286	-0.002033	0.000248	0.000395	0.002184	0.003873	0.000783	0.001507	0.005014	0.000948	-5.4e-05	-0.000131	0.001732	0.000478	0.000777	-0.000381	0.002043	0.004789	0.003533	0.018513	0.003639	0.002886	-0.00014	0.004196	-0.000892	0.002764	0.001166	0.001434	0.001998	5.4e-05	0.000161	-0.001103	9.4e-05	0.001183	0.002858	-0.000244
54	-0.000252	0.009521	0.00707	0.007212	-0.000143	0.017171	0.001063	-0.001003	0.001681	0.002546	0.015853	0.000971	0.000521	0.000102	-0.000323	-0.000367	0.000475	0.001309	0.002609	0.002047	0.001268	0.003654	0.000288	0.001115	-0.000336	0.000925	0.000865	0.00088	0.000948	0.002033	0.003838	0.004407	0.021776	0.004315	0.002007	0.0005	0.003457	-0.001951	0.001406	0.002508	0.00185	-0.000336	-0.001402	6.2e-05	-0.000499	0.000683	-0.000481	0.001799	0
55	-0.0004	0.00884	0.006782	0.007298	-4.4e-05	0.016901	0.000848	-0.002005	0.001353	0.00238	0.013042	0.0002	0.000579	0.000199	1.4e-05	-0.000639	0.000479	0.000949	0.001466	0.001213	0.000659	0.003375	5.8e-05	0.000356	5.2e-05	0.0013	-0.00018	0.00064	0.001576	0.00132	0.003917	0.00457	0.021997	0.004344	0.002219	9e-06	0.003654	-0.001786	0.000856	0.002097	0.002207	0.00051	-0.001669	-0.000553	0.001832	0.00022	-0.000511	-0.000118	-0.000104
56	-0.000387	0.008036	0.007394	0.006531	0.000289	0.015885	0.000125	-0.000512	0.001648	0.004027	0.00621	-0.000163	0.000566	0.000281	-1.5e-05	-9.9e-05	0.000631	0.000225	0.0017	-0.0001	-0.000532	0.00328	0.00046	0.001722	-0.000569	0.000815	-0.000354	-0.000567	0.000711	0.001478	0.003245	0.004069	0.022975	0.004129	0.002599	0.000334	0.004089	-0.000986	6.7e-05	0.000739	0.003383	0.000831	-9.8e-05	-0.000309	0.003857	0.000344	-2.2e-05	-0.001514	0.000413
57	-0.000683	0.007417	0.007025	0.006652	0.000246	0.016418	9.7e-05	-0.000368	0.001517	0.004585	0.005497	0.001087	0.000518	0.000818	-0.000523	0.001032	0.000726	0.000874	0.001971	-6.6e-05	-0.000289	0.003488	0.000339	0.001485	-0.000538	0.001041	0.000719	-0.001331	0.000198	0.001663	0.00296	0.004473	0.021344	0.003675	0.002684	0.000956	0.003814	-0.001305	8.2e-05	0.0001	0.003791	0.001822	-0.00024	-0.000241	0.004669	0.000142	0.001245	-0.001391	0.001154
58	-0.000422	0.007568	0.006908	0.006487	0.000464	0.015885	7.5e-05	1.9e-05	0.001308	0.004829	0.004314	0.001077	0.000366	0.000225	-0.000276	0.001488	0.000689	0.00092	0.002384	0.000369	-0.000934	0.003704	0.000802	0.001605	0.000266	0.000869	0.001461	-0.002074	0.000222	0.002073	0.002967	0.004878	0.020886	0.003886	0.002631	0.001062	0.003665	-0.001458	0.000432	0.000606	0.003684	0.001917	-7.3e-05	-0.000297	0.003508	0.000876	0.001709	-0.000709	0.00108
59	-0.000763	0.007692	0.005457	0.007276	0.000805	0.016362	0.000489	-0.000266	0.00067	0.003162	0.00343	0.00121	-4.1e-05	0.000637	-0.00011	0.002053	0.000645	0.001477	0.002583	0.001648	-0.001314	0.002466	0.000892	0.001001	0.001557	0.001459	0.00124	-0.002231	0.000358	0.002407	0.003357	0.004833	0.020092	0.002999	0.002217	0.000982	0.003269	-0.000941	0.001867	0.00086	0.002303	0.001769	-0.001031	-0.000482	0.000774	0.000292	0.003604	-2.1e-05	0.000178
60	-7.7e-05	0.008101	0.005315	0.007881	0.001334	0.015056	0.001069	-0.000617	0.000628	0.002401	0.002755	-1.9e-05	-0.000276	0.000129	-9.2e-05	0.001267	0.000654	0.001289	0.001425	0.001562	-0.001564	0.002159	0.001261	0.000646	0.001955	0.001431	-0.000303	-0.001667	0.00036	0.002584	0.003943	0.004547	0.020573	0.001896	0.001954	0.000303	0.00407	-0.00036	0.002181	0.001121	0.00162	0.000799	-0.000797	-0.000432	0.000771	0.000757	0.003578	0.000613	-0.00061
61	0.000375	0.0083	0.005229	0.008137	0.000985	0.014024	0.000506	-7.7e-05	0.000705	0.002299	0.002585	0.001425	-1e-05	0.000666	-0.001121	0.002415	0.000108	0.001177	0.001586	0.000156	-0.000211	0.002408	0.000692	0.000152	0.000839	0.000996	-0.000506	-0.000643	-0.000419	0.00162	0.004481	0.004458	0.022297	0.001403	0.001362	0.000673	0.004608	-0.000384	0.002169	0.000553	0.000992	0.000193	4.9e-05	0.000377	0.000934	0.000318	0.003323	0.001972	0.000678
62	0.000671	0.008457	0.007032	0.006931	-0.000462	0.011646	0.000706	-0.0005	0.000665	0.002347	0.001904	0.000985	0.000135	0.000627	-0.000634	0.002517	-0.000572	0.000996	0.001123	-0.000251	-8.6e-05	0.003251	0.000242	-0.000203	4.3e-05	0.000239	-0.000839	-0.000256	-0.000103	0.001683	0.00525	0.004929	0.021468	0.00193	0.001517	0.000485	0.005194	-0.000371	0.001651	0.000709	0.001593	0.000488	0.000551	-6e-05	0.001919	0.000763	0.003015	0.003577	0.001928
63	0.000865	0.008319	0.007001	0.006201	2.4e-05	0.011241	0.000242	-0.000263	0.00057	0.002054	0.002058	0.001457	0.000138	0.000819	-0.000638	0.003755	-0.000816	0.001018	0.002233	-0.000843	-0.000333	0.002911	0.000162	-0.000164	-0.000337	0.00015	-0.000613	-0.00031	-0.000158	0.001419	0.005593	0.004996	0.021384	0.002874	0.00223	0.000871	0.00519	-0.000613	0.00145	0.000745	0.001302	0.000211	0.000552	0.000107	0.002283	0.001022	0.003491	0.003576	0.001872
64	0.000239	0.008684	0.008075	0.005899	-0.000513	0.009953	0.000437	-0.00057	-0.000167	0.00189	0.002109	0.000794	-8.3e-05	0.000968	0.000224	0.003511	-0.000881	0.001024	0.001568	0.000118	-0.001444	0.002596	0.00067	-0.0001	-0.000768	-9.5e-05	-0.001027	-0.001228	0.000425	0.00239	0.005976	0.004953	0.020221	0.003463	0.002871	0.00087	0.00374	-0.000451	0.001738	0.000996	0.001878	-0.00028	0.000409	-0.000809	0.002169	0.001031	0.004077	0.003406	0.000809
65	0.000968	0.010104	0.006834	0.006762	0.000365	0.00996	-0.000381	-0.000888	-0.00033	0.001677	0.003323	0.001984	0.000313	0.000228	-0.001025	0.003522	0.000148	0.002509	0.002234	-6e-06	-0.002086	0.002161	0.00094	-0.000402	-0.001382	0.000611	-0.000883	-0.001806	0.000306	0.000932	0.006529	0.004407	0.021464	0.00388	0.003768	0.001513	0.001584	-0.000321	0.002528	0.001505	-0.000245	-0.003592	-0.001929	-0.00172	0.001744	0.000929	0.004745	0.00268	0.00018
66	-0.000284	0.009265	0.006969	0.007664	0.000159	0.012138	-0.000232	-0.000681	0.000707	0.001699	0.005389	0.000617	-0.0002	0.000409	-0.000472	0.000404	0.000306	0.001839	0.000287	0.000628	0.000515	0.002607	0.000312	0.000285	-2.7e-05	0.000631	-0.000917	-0.000808	0.001183	0.000645	0.004579	0.004237	0.022352	0.002781	0.002461	0.000782	0.003676	-0.000639	0.001138	0.001377	0.001304	-0.000743	0.000105	9.9e-05	0.000819	-2.2e-05	0.003309	0.001903	0.002322
67	-0.000179	0.008898	0.006388	0.007517	0.000251	0.01255	-1.5e-05	-0.00022	0.001075	0.001464	0.006326	0.000922	-8.4e-05	5.7e-05	-0.000721	0.000609	0.000346	0.001768	0.000819	0.000783	0.001012	0.002499	-0.000245	0.000944	0.000426	0.000221	-0.000191	-2.7e-05	0.000842	0.000751	0.004133	0.004603	0.022515	0.003028	0.002359	0.0004	0.00457	-0.000102	0.001008	0.001054	0.001107	-0.000169	0.000233	5.5e-05	0.000754	0.000652	0.00316	0.0019	0.002872
68	0.000227	0.008604	0.007032	0.007224	0.000155	0.012478	0.000566	-0.000396	0.00114	0.001965	0.006702	0.000938	0.000401	0.000485	-0.000182	0.000929	0.000275	0.001308	0.000571	0.000565	0.000581	0.003204	-8.4e-05	0.000632	0.000711	0.000529	-0.000231	0.000396	0.000598	0.0012	0.003427	0.004774	0.022131	0.002271	0.002195	0.000652	0.003519	-2.2e-05	0.000872	0.000857	0.001444	0.00071	0.000103	0.000145	0.0001	3.1e-05	0.00347	0.001765	0.002212
69	0.00074	0.009061	0.007277	0.006818	-0.000605	0.011694	0.001501	-0.000552	0.000703	0.002467	0.005722	0.000569	0.000889	0.000609	0.000359	0.001251	-3.1e-05	0.000957	0.000527	0.000707	-0.000366	0.003927	0.000128	0.000804	0.00079	6.7e-05	0.00072	0.000987	-0.000176	0.002124	0.002805	0.005628	0.020613	0.002614	0.001824	0.000267	0.00216	0.000777	0.001251	0.00096	0.001149	7.5e-05	-0.000978	-0.000717	0.000244	0.000368	0.004062	0.003185	0.000534
70	0.000327	0.009255	0.007936	0.006271	-0.000299	0.012018	0.000972	-0.001024	0.000992	0.002562	0.00507	0.000104	0.000951	0.00065	0.000498	0.000547	-0.000252	0.000983	0.000771	0.001407	-0.000696	0.003369	0.00046	0.000352	0.000224	0.001845	9.4e-05	0.000719	0.000571	0.001493	0.002414	0.005067	0.020606	0.002117	0.002085	0.000489	0.002394	-0.00033	0.000638	0.001193	0.001505	0.000338	-0.00131	-9.7e-05	4.2e-05	-0.000751	0.004145	0.003258	0.00022
71	-0.000514	0.008285	0.007006	0.00613	0.000427	0.012581	-0.000216	-0.000942	-0.000161	0.001081	0.003432	-0.001435	2e-06	0.000551	2.8e-05	-0.00015	-7.7e-05	0.001002	0.001841	0.001499	0.000947	0.002426	0.000898	0.001119	-0.000567	0.001217	-0.00015	-0.000944	0.002342	0.00056	0.003158	0.005589	0.02308	0.001022	0.00249	6.7e-05	0.004427	-0.000823	0.000322	0.002361	0.000855	-0.000801	-0.000648	0.00049	0.000758	-0.000494	0.003135	0.003373	0.000545
72	-0.000745	0.008026	0.006907	0.005854	0.000612	0.012374	-0.000264	0.000538	0.00054	0.001877	0.005585	0.001047	0.000183	0.000322	-0.002071	0.000565	-0.000571	0.000612	0.002713	0.001342	0.001325	0.002588	0.001212	0.001714	-0.000725	-0.000739	-0.000944	-0.000125	0.001692	0.000187	0.00415	0.003882	0.022785	0.001903	0.002882	0.000119	0.004591	-0.000347	0.000833	0.001465	0.002378	0.000477	-0.000541	0.000945	0.000437	-0.000946	0.002845	0.002285	0.000615
73	-0.000799	0.008256	0.005506	0.006171	-8e-05	0.011248	-0.000108	0.00028	-0.000448	0.001444	0.004421	0.0014	0.000401	0.000898	-0.001027	0.000541	-9.1e-05	0.00112	0.001301	-0.000365	0.001571	0.001877	0.00071	0.001005	-0.000606	-0.002247	-0.000197	-0.001067	0.000874	0.000171	0.004107	0.003349	0.023656	0.001598	0.002932	0.000576	0.004137	0.001552	0.000799	0.001791	0.00258	-0.000709	-0.001725	0.000837	-5.7e-05	-0.00026	0.002138	0.000645	0.000438
74	-0.000446	0.008819	0.005947	0.005864	-0.000204	0.011512	-0.000569	-0.000185	-0.000389	0.001362	0.004107	0.001039	0.000711	0.000652	-0.001018	0.000215	5.5e-05	0.001217	-0.000528	-0.000523	0.000494	0.002068	0.000425	0.000669	0.000323	-0.001219	0.000375	-0.000599	-0.000136	0.00032	0.003903	0.003406	0.021247	0.003014	0.003013	0.000243	0.004359	0.000335	0.001097	0.001318	0.002057	-0.000256	0.00054	0.00044	0.000306	0.00031	0.002782	0.001909	0.000272
75	-0.000229	0.008326	0.005552	0.005351	-0.000295	0.01064	-0.000675	-0.000799	-0.000393	0.000927	0.003508	0.00061	0.000814	0.000706	-0.000399	0.000415	0.000244	0.001724	-0.000499	-0.000631	-0.000101	0.002268	0.000375	-3.4e-05	0.001002	-0.000316	0.000613	-0.000827	0.000264	0.00037	0.003493	0.003582	0.02139	0.002386	0.00312	0.000274	0.00439	-7.3e-05	0.00083	0.001161	0.001509	-0.000425	0.00091	0.000315	-0.000139	0.000507	0.002469	0.001774	0.000381
76	3.2e-05	0.007436	0.005517	0.00469	-6.2e-05	0.009634	-0.000652	-0.000713	-5.6e-05	0.001446	0.00338	0.000573	0.000528	0.000562	-0.000315	0.000175	0.000209	0.001617	-0.000952	-0.000511	-0.000264	0.002867	0.000129	-0.000415	0.001309	0.000196	4.2e-05	-0.000394	9.6e-05	0.000581	0.003237	0.004202	0.020578	0.002858	0.002799	0.000318	0.004172	-0.000378	0.001049	0.001315	0.000948	0.000385	0.001627	0.000101	0.000101	5.5e-05	0.002837	0.001979	0.000427
77	-7.8e-05	0.004947	0.003238	0.002356	-0.000313	0.007054	-0.000308	-0.000965	0.000381	0.001021	0.002979	0.000447	-0.000315	0.001099	0.00139	0.00039	-8.9e-05	0.001498	0.000903	-0.00122	0.000684	0.002462	-3.3e-05	-0.001047	0.000535	0.000771	-0.000647	-0.000359	0.000181	0.000737	0.002882	0.004192	0.021789	0.002171	0.001999	0.000235	0.003244	0.000777	0.001004	0.001771	1.7e-05	0.00051	-0.000362	-0.000186	-0.000168	-0.000721	0.002495	0.001759	0.000871
78	-0.000269	0.005765	0.003364	0.002292	-0.000221	0.007813	-0.000431	-0.000836	-0.000104	0.00157	0.003388	0.000624	-0.000263	0.000931	0.001105	-0.000185	0.000119	0.001192	0.000397	-0.000995	0.001205	0.002232	5.7e-05	-0.000461	0.000129	0.000609	-0.000715	-0.000314	-0.000355	0.000837	0.003107	0.004539	0.021887	0.003349	0.001768	0.000162	0.003304	0.001245	0.001478	0.002351	0.000198	0.000778	-0.000366	-0.000308	0.000162	-0.000948	0.00233	0.001542	0.000765
79	-5.4e-05	0.005568	0.00331	0.00195	-0.000508	0.009034	-0.000314	-0.002018	7.1e-05	-0.000174	0.004277	0.000322	-0.000179	0.000676	0.00111	-0.000186	0.000242	0.001049	0.001638	-0.001179	0.002061	0.001829	0.000906	0.000435	-0.000376	-0.000263	0.000642	5.5e-05	-0.000212	0.000553	0.003592	0.003669	0.02226	0.003043	0.001759	-0.000777	0.003365	0.00071	0.001491	0.001387	0.001475	0.000194	-0.000501	-0.000462	0.000411	-0.000735	0.002079	0.002628	0.000995
80	0.000438	0.008113	0.004338	0.003677	0.001916	0.008182	0.000274	-0.003124	0.00064	0.000471	0.004919	-0.000186	-0.000604	-0.000954	-0.000921	-0.000773	0.001847	0.002672	0.000353	0.001142	0.002233	0.003688	0.000589	-0.000158	0.001229	-0.001916	0.001715	0.000499	-0.000307	0.000951	0.002478	0.005507	0.020476	0.0042	0.001017	-0.001828	0.005388	0.000996	0.000419	0.00091	0.002897	0.002959	0.002533	0.000192	-0.000117	-0.002154	0.001181	0.001673	0.000985
81	0.000992	0.004724	0.005997	0.006387	0.003198	0.008449	0.000317	-0.001743	0.001554	-0.001499	0.002836	-0.000912	-0.002198	-0.000443	1.5e-05	-0.001146	0.001333	0.001925	0.00068	-0.000433	0.001735	0.004441	-0.000278	-0.000274	0.000239	-0.004001	0.001354	0.001088	7.1e-05	0.001019	0.002905	0.003161	0.020209	0.000674	0.00179	-0.000475	0.004736	0.001256	0.000372	0.000405	0.003318	0.001832	0.001468	0.001135	0.001155	-0.001809	0.001104	0.000944	0.00119
82	-0.001439	0.005766	0.005657	0.006157	0.00118	0.008751	-0.000219	-0.001347	0.000178	0.001171	0.004296	0.00062	-0.000322	0.001041	0.000965	-0.001442	0.001297	0.001157	0.000429	-0.000315	-0.00078	0.001149	0.000297	-0.00075	0.000537	-0.001547	-0.002015	0.000684	0.000338	0.000543	0.003576	0.004797	0.021967	-0.000319	0.002087	0.000628	0.003352	-0.000491	-0.000242	0.001585	0.000953	-0.000644	0.00034	0.000138	-0.000216	-0.001342	0.002136	0.000769	-0.000822
83	-0.00099	0.005672	0.005204	0.005878	1e-06	0.008224	0.000134	-0.000782	-0.000666	0.0019	0.004914	0.000774	-1.6e-05	0.001052	-0.000622	-0.001246	0.000775	0.001318	0.002201	-0.001474	-0.001816	0.001495	2e-05	0.001406	0.000528	-0.000302	-0.00078	0.000579	0.001776	4.4e-05	0.0038	0.004301	0.025258	0.001865	0.002819	0.001433	0.003226	0.000632	0.000525	0.000998	0.001851	-0.002503	-0.001277	0.000453	0.000563	-0.001581	0.002574	0.001221	0.000322
84	-0.001481	0.00747	0.003928	0.005399	-0.00071	0.009096	0.000524	-0.000595	-0.000533	0.001758	0.004572	0.000433	0.0004	0.001261	-0.001052	-0.001772	0.000976	0.000709	0.003287	-0.001117	-0.001423	0.001163	-0.000249	0.00106	0.00129	0.000376	-0.000892	0.001084	0.001268	0.000164	0.003891	0.004417	0.025616	0.002684	0.00222	0.00081	0.003371	0.000546	0.000422	0.001072	0.001649	-0.000644	-0.001594	5.5e-05	0.000468	-0.000841	0.002742	0.000955	0.001186
85	-0.000519	0.008634	0.00564	0.005636	-0.000462	0.010175	0.000742	-0.000122	0.000168	0.001954	0.002959	0.000184	9e-06	0.000428	-0.001577	-0.000969	0.000621	0.001248	0.002506	-0.000838	-0.000657	0.002021	0.000552	0.000901	0.001448	0.000836	-0.000421	0.000379	0.000633	0.000437	0.003745	0.00491	0.027717	0.002608	0.001802	-0.000301	0.00296	0.001116	0.00128	0.000883	0.00194	-0.000427	-0.001234	0.000721	0.000349	-0.000151	0.002877	0.00158	0.002524
86	3.2e-05	0.009723	0.006456	0.005785	-0.000809	0.011213	0.000389	-9e-06	0.000101	0.002005	0.002185	0.000664	-0.000405	0.000122	-0.000775	-0.001156	0.000459	0.000334	0.001188	0.00021	-0.00056	0.001515	0.000597	-0.000607	0.001847	0.000515	-0.000739	0.000431	-0.000712	0.001131	0.003158	0.005052	0.025794	0.002464	0.001435	-0.000611	0.00383	0.000639	0.00103	0.000544	0.001676	0.000111	-0.001564	-4.6e-05	-0.000633	0.001548	0.0027	0.001123	0.00243
87	-2.3e-05	0.008072	0.007082	0.006083	0.000209	0.012353	0.000193	-0.000628	0.000874	0.001991	0.002932	-2e-05	9.1e-05	-0.0007	-0.000108	0.000375	-0.000292	0.000935	0.00076	-8.2e-05	0.000429	0.00157	0.000435	-0.000965	0.000913	-0.000774	-0.000924	-0.000249	0.000277	0.000755	0.00323	0.004221	0.025409	0.002411	0.001813	0.000172	0.003717	0.000473	0.000945	-0.000529	-5.6e-05	-0.00035	-0.000489	0.00036	-0.000998	0.000481	0.002225	5.2e-05	0.002413
88	-0.000576	0.007792	0.006294	0.005617	0.000647	0.012513	-0.000125	-0.000437	0.000278	0.002084	0.002924	4.6e-05	-9.2e-05	-0.000756	0.000435	0.000335	-0.000219	0.000777	-0.000107	0.000338	0.00012	0.001775	9e-05	-0.000949	0.000627	-0.001206	0.000105	-0.00034	0.001073	0.001563	0.003682	0.002951	0.022551	0.003522	0.001948	0.001115	0.004693	0.001212	0.00096	-0.00077	-0.001747	0.000621	-0.000937	0.00016	-0.001887	0.001459	0.001043	-0.001038	0.001764
89	-0.001178	0.007913	0.00643	0.005617	0.001978	0.013553	0.00037	-2.5e-05	0.001448	0.002248	0.002575	-0.000814	0.001134	-0.000712	0.000804	0.000173	-2.9e-05	0.001003	0.00013	-0.000151	-0.00046	0.00247	2.7e-05	-0.00041	0.000394	-0.001246	0.000797	0.000559	0.00065	0.001394	0.003435	0.002699	0.023473	0.002801	0.001323	0.000412	0.004267	0.000446	0.001512	-0.000685	-0.001106	0.001071	3.4e-05	0.000215	-0.001807	0.000773	0.001858	5.7e-05	0.000901
90	-0.000843	0.009921	0.006673	0.005638	0.001686	0.013819	0.000298	-0.000146	0.001557	0.002133	0.002017	-0.000465	0.000705	0.000415	0.000612	-0.0007	0.000963	0.001177	-0.001081	-0.000309	-0.002541	0.002183	0.000168	-0.000644	0.000748	0.000613	0.000981	0.000843	-0.000341	0.002167	0.00318	0.003952	0.021318	0.002419	0.000564	0.000189	0.004778	0.001002	0.002308	-4.9e-05	0.000174	0.000977	0.0001	0.000338	-0.001483	0.000682	0.002386	0.001638	-0.000457
91	-0.0002	0.010598	0.00749	0.006219	0.002084	0.017361	-5.1e-05	-0.000675	0.001801	0.001072	0.002766	-0.00068	0.00091	0.000581	0.000508	0.000208	0.000556	0.001294	0.00039	-0.000641	-0.003048	0.002812	-0.000984	-0.000352	0.00017	0.000844	8.8e-05	0.001111	-0.00088	0.001637	0.003319	0.004251	0.022997	0.001338	0.000652	0.000214	0.00544	-0.000916	0.00202	-0.000366	0.001089	0.000147	0.000633	0.00024	-0.000362	-0.00057	0.002756	0.002413	-0.000716
92	-0.001078	0.010165	0.0067	0.006682	0.000932	0.016556	-0.000587	-0.001958	0.001308	-0.000789	0.003387	0.001453	-0.000318	0.000862	6e-05	0.00107	-0.000534	0.00159	0.001267	-0.000279	-0.001972	0.002329	-8.8e-05	0.000338	-9.3e-05	0.001813	-0.001531	0.000836	-0.000234	0.001573	0.003657	0.004194	0.023048	0.000916	0.000436	0.001548	0.005194	-0.001259	0.001513	-0.000307	0.00071	0.000497	-0.000606	0.000854	0.002381	-0.001207	0.00115	0.002505	0.000202
93	-0.001572	0.008661	0.006852	0.006333	0.001579	0.015766	-0.000207	-0.001175	0.000839	-0.000181	0.00235	0.002864	0.00014	0.000114	0.000587	0.00153	-0.000709	0.001866	0.001264	0.001544	-0.00069	0.002604	-0.001063	0.00263	0.00011	0.000228	-0.000349	0.000629	0.000252	0.001825	0.004052	0.004769	0.023253	0.001354	0.001545	0.001203	0.005354	-0.00098	0.001017	0.001021	0.000374	0.000605	-2.3e-05	0.000687	0.002088	-0.001089	0.002006	0.00237	-0.000786
94	-0.001042	0.007613	0.00745	0.00619	0.001047	0.013686	0.000491	-0.000818	0.000531	0.001797	0.001686	0.002276	4.9e-05	5.1e-05	6.8e-05	0.00052	0.00038	0.001337	0.000233	0.001136	0.000297	0.001986	0.000173	0.002176	-0.0005	-0.00094	0.0008	0.001603	-0.000575	0.001351	0.003972	0.004917	0.022764	0.001367	0.001011	0.001267	0.005556	0.000207	0.000724	8.3e-05	0.000673	0.000494	0.000484	0.000146	0.00084	-0.00128	0.001282	0.001312	-0.001461
95	-0.000374	0.008292	0.008396	0.006865	0.00091	0.012987	3.5e-05	-0.000185	0.000514	0.002466	0.001465	0.001223	0.00055	0.000403	-0.00047	6.3e-05	0.000538	0.001016	-0.000557	0.000333	-0.000438	0.002336	0.000406	0.001165	0.000166	-2.6e-05	0.000716	0.000767	-8.9e-05	0.001722	0.003898	0.005015	0.023091	0.001566	0.002179	0.000246	0.005273	0.000413	0.000493	0.001297	0.001192	-8.4e-05	0.000828	6.6e-05	-1e-05	-0.000223	0.001122	0.001433	-0.000865
96	-9.1e-05	0.009011	0.008772	0.007113	0.000508	0.012847	-0.000108	0.000155	0.000174	0.002929	0.002894	-0.000827	0.000379	0.000392	-0.000626	-0.000355	0.000468	0.00075	-0.000607	-0.000504	-0.000493	0.002447	0.00141	-0.000443	-0.000287	0.000527	0.000908	0.001143	-0.001146	0.001377	0.003576	0.003495	0.023651	0.001642	0.001812	0.00093	0.005238	0.000654	0.000595	0.001097	0.001213	-0.000198	0.000176	-0.000395	2.8e-05	0.000147	0.000116	0.001846	-0.000521
97	-0.000379	0.010089	0.008147	0.007461	0.001011	0.012147	-0.000927	0.000306	0.000359	0.0011	0.003455	-0.001175	0.001138	0.000501	-0.001057	-0.000257	-0.000527	0.000792	-0.000122	-0.00126	-0.000416	0.002631	0.001237	-0.000203	0.000979	0.003095	-0.000372	0.000222	-0.000121	0.001972	0.003113	0.002219	0.023291	0.002196	0.002715	0.00103	0.005012	0.00096	0.001275	0.002528	0.000515	0.00026	-0.001162	-0.000506	0.000532	0.000824	0.000395	0.002414	0.000847
98	0.000161	0.008281	0.007248	0.008139	0.000632	0.012984	0.000203	0.000253	0.001202	0.001063	0.003699	-0.000487	0.000508	0.000448	0.000301	-0.000714	-0.000152	0.001032	0.002838	-2.4e-05	0.001138	0.001868	-0.000773	0.000685	0.000992	0.003324	-1.5e-05	0.001467	-0.000235	0.001469	0.003399	0.003474	0.022552	0.004751	0.002375	0.001564	0.004315	-0.000438	0.001938	0.001545	1.3e-05	-5.8e-05	-5.5e-05	-0.000903	4.9e-05	0.00042	0.001219	0.000203	-6.5e-05
99	0.000391	0.008004	0.007285	0.008438	0.000746	0.012809	4.6e-05	0.000277	0.002094	0.000247	0.002489	0.000935	0.000738	0.000451	0.000169	4.7e-05	-0.000383	0.000873	0.002988	-0.000662	0.001971	0.001915	-0.00084	0.001148	0.001839	0.003463	-0.000761	0.001458	0.000765	0.00141	0.004034	0.004515	0.022876	0.005169	0.002072	0.000645	0.003961	-0.001413	0.001486	0.001247	6.3e-05	-0.000129	-0.000249	-0.000497	-0.00046	0.001332	0.001344	-0.00065	0.000959
100	0.000743	0.007978	0.007256	0.007975	0.00085	0.014039	0.000177	-0.000386	0.001907	0.001757	0.002488	-0.000192	0.000176	0.000164	0.000683	0.00031	-0.000403	0.000893	0.001739	0.000167	0.000826	0.001901	-0.000565	0.000422	0.001091	0.001808	0.000398	0.000725	0.000761	0.001035	0.002833	0.00444	0.022633	0.004439	0.001746	-0.000201	0.004784	-0.001574	0.000507	0.001285	0.000721	-0.000504	-0.000349	3.4e-05	0.000417	0.001178	0.001068	0.000455	0.001011
101	0.000518	0.009559	0.008098	0.007975	0.000886	0.008857	7.4e-05	-0.000188	0.000568	0.000206	0.001674	-0.001685	0.000914	0.000343	0.000428	0.000899	-0.001266	0.000386	0.000647	0.00109	0.000798	0.00163	-0.000141	-0.000391	-0.000237	0.000446	0.000447	-0.000415	0.000382	0.001141	0.001336	0.002526	0.021981	0.001664	0.001407	9.5e-05	0.003858	0.000215	0.000766	0.000499	-0.0001	0.001956	-0.002543	0.00069	0.000342	9.7e-05	0.000309	0.000366	0.001987
102	7.3e-05	0.011087	0.007606	0.005892	0.001254	0.004551	-1.8e-05	-0.000745	0.000193	-0.00028	0.001298	-0.00117	0.000676	0.000479	0.000368	0.000401	-0.000366	0.00044	0.0006	0.001119	0.000158	0.00205	-0.000307	0.000391	-0.000541	0.000595	-0.000129	0.000349	0.000558	0.000728	0.002642	0.004247	0.022226	0.002288	0.000669	-1.6e-05	0.004633	0.000704	0.000649	0.001295	-8e-05	0.000842	-0.001651	0.001031	-0.000166	-0.001614	0.001384	0.000416	0.000113
103	-0.000255	0.010983	0.00784	0.005092	0.001262	0.001004	-0.000152	-0.000817	-6e-06	-0.001341	0.001034	-0.000402	0.001144	0.000435	-0.000134	0.000112	-0.000363	0.000408	0.000433	0.000984	0.000142	0.002144	-0.000587	0.000744	-0.000691	0.000696	-0.000656	0.00056	-6.3e-05	0.000647	0.00358	0.004798	0.021844	0.002138	0.000963	0.000147	0.003847	0.001508	0.000897	0.001495	-0.000646	0.001063	-0.001351	0.001229	-0.000236	-0.00208	0.001593	-0.000901	-0.001619
104	-6.3e-05	0.011264	0.00717	0.004346	0.001553	0.001306	-1e-06	0.000635	-0.000284	-0.000617	0.000968	-0.000649	0.001366	-0.000195	0.000283	-0.000119	-0.000156	0.00067	0.000577	0.001775	-0.001311	0.002057	0.000145	0.002012	0.000629	0.001759	-0.001138	0.000717	0.000807	0.000907	0.00399	0.004239	0.021576	0.001861	0.001059	-0.000375	0.005159	0.000275	0.000373	0.001727	0.000104	0.001129	-0.001228	0.000898	-0.000684	-0.000779	0.00088	-7e-05	-0.000746
105	-0.000309	0.009004	0.006971	0.004328	0.001279	0.001654	8.1e-05	0.002215	-0.001027	-0.000553	0.000469	-0.00069	0.002048	-0.000542	0.000211	-0.000388	-0.000659	0.000592	0.00011	0.002568	-0.000977	0.001691	-0.00026	0.001587	0.001249	0.003825	-0.000511	0.000941	0.000828	0.001447	0.004034	0.003549	0.020083	0.000993	0.002246	-0.000961	0.005155	-0.000375	0.000828	0.001778	0.001077	0.002186	-0.001446	0.000685	0.00021	0.000576	0.000123	-0.00124	0.000909
106	-3e-06	0.008051	0.006987	0.005292	0.001362	0.00116	0.000495	0.00271	-0.000576	-0.001023	0.000282	-5.8e-05	0.001692	-0.000407	0.000546	-0.000554	-0.00045	6.4e-05	0.000211	0.002593	-0.00168	0.001046	-0.000439	0.000723	0.001633	0.003655	0.000125	0.000824	0.00116	0.001954	0.003945	0.003811	0.019983	0.001052	0.002048	-0.000929	0.00565	-0.000424	0.000741	0.001289	0.000908	0.002742	-0.001791	0.001055	9.3e-05	0.000413	-4.2e-05	-0.000977	0.002047
107	0.000234	0.00544	0.007007	0.004671	0.001059	-0.000383	0.000651	0.001413	-0.000806	-0.001492	0.000286	0.00077	0.000581	-6.2e-05	-0.000787	-1e-06	-0.000115	-0.000447	-0.000593	0.000622	0.000196	0.000376	-0.00084	-0.001076	0.000531	0.003315	0.002863	0.000676	0.00076	0.002112	0.004814	0.00537	0.017569	0.00135	0.002426	-0.000876	0.005741	0.000337	0.001613	0.001335	0.001339	0.001115	-0.001623	0.000562	0.001474	0.000548	0.000981	-0.001968	0.001117
108	0.000236	0.007115	0.007521	0.004302	0.000613	0.000523	0.000437	0.000384	-0.001226	-0.000639	0.000129	0.00082	0.000838	-0.000406	-0.000106	-4e-06	-0.000156	-0.000109	0.000312	-0.000583	-0.000764	-0.000149	0.000376	0.001419	-0.000588	0.002415	0.001797	0.00025	0.001012	0.00047	0.004266	0.005097	0.019014	0.001504	0.001875	3.5e-05	0.00473	0.002151	0.000639	0.000345	0.00049	0.0016	-0.000271	0.000157	0.000852	0.000774	0.000257	0.000596	-0.000739
109	-7.3e-05	0.008482	0.007854	0.00372	-0.000229	0.001002	-0.000378	0.00091	-0.001429	0.001353	-0.000217	6.2e-05	8.6e-05	0.000345	0.000957	0.000665	-0.00042	0.000477	0.000349	-0.000839	0.000201	-0.000486	0.000598	0.001152	-0.001055	0.001804	0.001465	0.000472	0.001024	0.000357	0.003657	0.004002	0.019525	0.002526	0.000981	0.000274	0.004191	0.00334	0.000865	0.000949	0.00157	0.00017	0.00031	-0.000874	1.7e-05	0.00154	0.000462	0.002283	-0.000267
110	-0.000354	0.008073	0.008181	0.003963	-0.000764	0.002093	-0.001033	0.000219	-0.000912	0.001259	-0.000602	-2e-06	0.000657	-7.1e-05	0.001888	0.000125	-0.000755	0.000379	-0.000116	-0.000822	2.8e-05	-0.000672	0.000846	0.001488	-0.001233	0.001633	0.000731	0.00061	0.000762	0.00045	0.003014	0.00418	0.021047	0.002783	0.000777	0.000304	0.004035	0.003864	0.000744	0.000953	0.000578	0.000828	0.000366	-4.6e-05	-0.000341	-0.000161	8.6e-05	0.001627	0.000186
111	0.000331	0.007314	0.008166	0.004703	-0.001236	0.002383	-0.000853	0.000791	-0.000177	0.001318	-0.000146	0.000828	-0.000466	5.6e-05	0.001549	-0.000981	-0.000148	0.000489	-0.001555	0.000648	0.000295	-0.00018	0.001728	-0.000225	0.000365	4.9e-05	0.000783	0.00084	0.000139	0.002385	0.002334	0.002887	0.022314	0.003759	0.001035	0.00019	0.004073	0.002418	0.001639	0.001337	0.001047	0.000345	-0.000106	-3.5e-05	-0.000703	-0.000542	0.000715	0.001014	0.000519
112	9.2e-05	0.006786	0.00666	0.004011	-0.00196	0.003636	-0.000285	-0.000472	-0.000676	0.000414	0.001197	0.002212	-4.8e-05	-0.000782	-0.000763	-0.001242	-0.000275	0.000603	-0.001486	8.7e-05	0.002151	0.000147	0.002532	0.001097	-0.000119	-0.001288	0.000918	2.2e-05	0.000461	0.002193	0.00282	0.002633	0.024415	0.001724	0.002572	0.000347	0.004064	-0.001277	0.001934	0.00166	0.001093	0.000497	0.000205	-0.000228	0.000476	0.000228	0.000972	0.001906	0.000429
113	0.000765	0.006677	0.006221	0.003897	-0.000768	0.002839	-5.4e-05	0.000551	-0.000347	0.001691	0.00182	0.002288	-4.1e-05	-0.00041	-0.000453	-0.00084	0.000303	0.001203	-0.001088	-0.000627	0.001271	0.001245	0.001861	0.000346	-0.00017	-0.00154	0.000656	-3.4e-05	0.000588	0.002448	0.003306	0.003061	0.023573	0.001959	0.002505	0.001419	0.004065	-0.00163	0.001183	0.001422	0.003218	0.000519	-3.6e-05	0.000549	0.000974	0.001683	0.001265	0.001866	0.000151
114	0.000701	0.007744	0.006104	0.004191	0.000326	0.004189	-0.000101	0.00113	-0.000117	0.001229	0.001264	0.001395	0.000392	-0.001115	-0.000133	-0.000157	0.000347	0.001323	0.001565	-0.000256	0.000106	0.001587	0.000814	0.001342	-0.000637	-0.000227	0.000248	-0.001524	0.001283	0.002391	0.003683	0.002778	0.021451	0.000976	0.002097	0.002064	0.004479	-0.001639	0.001364	0.001156	0.00143	-0.000607	0.000684	0.000424	0.000203	0.001591	0.000988	0.001455	0.000779
115	-5.8e-05	0.009572	0.006259	0.005205	0.001274	0.007398	0.000133	0.001265	9e-05	0.00081	0.001173	-0.000789	0.000756	-0.00081	0.001261	-0.000124	0.000668	0.001347	0.002201	0.000131	-0.000497	0.002843	0.000835	0.00137	-0.000404	0.000629	1.7e-05	-0.001082	0.000391	0.001642	0.004096	0.003474	0.019605	0.003461	0.002547	0.002165	0.003154	-0.000393	0.000827	0.000551	5.5e-05	-0.000924	0.000731	0.001451	0.000161	0.000829	0.000626	-0.000199	1.1e-05
116	-0.000816	0.01053	0.005702	0.005661	0.001987	0.012516	2.5e-05	0.000757	0.000387	3.1e-05	0.000229	-0.00096	0.001318	-0.000866	-4.9e-05	0.000711	0.000771	0.000696	0.001756	0.00029	-0.000398	0.00247	-0.000597	0.001083	-0.000285	0.000653	-8.7e-05	-0.000572	0.000397	0.001228	0.004242	0.003097	0.019747	0.002681	0.002108	0.001347	0.002301	-0.000459	9.2e-05	0.001874	-0.002805	0.000101	-0.000532	0.000797	-0.000478	0.000506	0.001162	-0.001025	-0.000555
117	-0.000365	0.010507	0.00469	0.006256	0.001893	0.014552	-0.000219	-0.000488	0.000787	0.00114	0.001574	-0.001401	0.00131	5.2e-05	2e-05	0.000893	0.000245	0.000495	-0.000342	-0.000245	-3e-06	0.002222	-0.000512	-0.000131	-0.000658	0.000389	-8e-06	0.000891	-0.000203	0.00055	0.004757	0.003205	0.021612	0.003072	0.002425	0.00111	0.001395	-0.000751	-0.000372	0.001863	-0.002174	0.001121	-0.002052	0.00086	0.000284	0.000928	0.001146	-0.00068	0.000194
118	0.000652	0.009652	0.005552	0.006015	0.001939	0.014136	-0.000759	-0.000711	0.001965	0.001683	0.001061	-0.001262	0.000992	-0.000132	-0.000938	0.00049	0.000833	0.000398	-0.001114	-0.0001	0.00057	0.001618	-0.000674	-0.000665	2e-05	0.000763	0.000136	0.0007	-0.000244	0.001011	0.003976	0.003888	0.022014	0.001361	0.001506	0.000124	0.002391	-0.001653	-0.000653	0.002171	-0.0018	0.001522	-0.00267	1.7e-05	0.000224	0.001377	0.001922	-0.001383	0.001408
119	0.001173	0.009273	0.006408	0.006953	0.000582	0.012115	-0.000816	-0.001237	0.002098	0.003889	0.003274	-0.000305	-8.6e-05	0.000506	0.000648	-0.000873	0.000557	0.001153	-0.001169	0.003017	0.000799	0.001775	0.001777	0.000598	-0.000461	0.003192	0.000385	-0.000546	-0.000535	0.000433	0.005051	0.003995	0.024192	0.002569	0.003426	-0.000893	0.001587	-0.001432	0.001475	0.00013	0.000439	-0.000792	-0.000826	-0.000558	0.001261	0.00124	0.002075	-0.001107	0.003056
120	-0.000348	0.010188	0.007075	0.005284	-3.4e-05	0.011102	-0.001325	-0.000532	0.003207	0.003456	0.004059	0.000248	-0.000137	0.000402	-0.000698	-0.001097	0.000869	0.001053	0.002322	0.002257	0.001153	0.002663	0.001898	0.00014	-0.001053	0.001134	-0.00066	-0.001544	-0.000533	0.001012	0.004732	0.004853	0.024717	0.004188	0.002923	-0.001059	0.002903	-0.000708	0.000549	0.001012	0.002381	-0.000744	-0.00123	-0.000863	0.00029	-1.8e-05	0.002015	1.6e-05	0.001497
121	-0.000255	0.010069	0.006068	0.006083	-1e-06	0.010466	-0.000745	-0.000386	0.002375	0.003236	0.004486	0.000626	0.000135	0.000487	-0.001098	-0.000277	0.000233	0.000893	0.002995	0.002115	0.000584	0.002304	0.001562	0.000485	-0.001517	0.000596	-0.000664	-0.001286	-0.000327	0.001451	0.004798	0.003205	0.025423	0.003137	0.003056	-0.000521	0.003244	-0.000294	0.000505	0.00062	0.00297	-0.000402	-0.001523	-0.000293	0.000176	0.000458	0.001811	0.000216	-0.000224
122	-0.00012	0.009814	0.005278	0.005765	0.000359	0.010073	-9.9e-05	-0.000301	0.002458	0.001628	0.005085	-0.000614	-2.5e-05	7.5e-05	-0.001065	0.000103	0.000946	0.00108	0.002653	0.000572	0.000626	0.001913	0.000631	-0.00069	-9.3e-05	-0.00034	-0.000628	-0.001125	-0.00017	0.001392	0.004484	0.003382	0.024379	0.002668	0.002232	-0.000173	0.004033	-0.001412	-0.000227	0.000922	0.001668	-0.000426	-0.001618	0	0.000346	0.000485	0.001337	0.001458	-2.5e-05
123	0.000639	0.008773	0.004483	0.007315	0.000473	0.008859	0.000768	-0.000779	0.001376	0.000555	0.004534	-0.001337	-0.000592	0.000116	-0.000373	0.000414	0.001441	0.001544	0.000543	0.000117	0.000543	0.000827	2.1e-05	0.00031	0.001091	7.2e-05	0.000857	-0.000945	-5e-05	0.001346	0.004297	0.002867	0.023641	0.00029	0.002046	-0.000652	0.004454	-0.001826	0.000588	0.000638	-0.000583	-0.001499	-0.000566	0.000133	0.000317	0.001152	0.001389	0.00081	-0.001287
124	0.001212	0.007815	0.004845	0.006768	0.000132	0.007689	0.000389	-0.001816	0.001327	0.000354	0.005403	-0.001219	-0.001155	-0.000174	0.000685	8.9e-05	0.002296	0.001943	9.7e-05	0.000259	-0.000122	0.001144	-0.000656	-0.000312	0.0018	0.000139	-0.000185	-0.001154	0.000384	0.000598	0.004792	0.004924	0.025105	-0.000494	0.001664	-0.001203	0.004073	-0.001883	0.001204	0.000329	-0.00249	-0.001778	6.1e-05	-0.000132	-0.000441	0.000913	0.001021	0.001246	0.000413
125	-0.000104	0.00449	0.004135	0.006552	-0.002303	0.005938	-0.000156	-0.001339	-0.001023	0.001348	0.004837	0.000694	-0.002449	0.000815	-0.001724	-0.00107	0.00087	0.003274	-0.001643	0.001264	0.001263	0.002365	-0.000194	0.001267	5.5e-05	-0.003474	-0.000405	-0.000803	8.3e-05	0.001386	0.004601	0.006519	0.029792	-0.004153	-3.2e-05	-0.002504	0.001868	0.000676	0.001911	0.00042	-0.003242	-0.001184	-0.00027	-0.001023	-0.002265	0.001265	0.00194	0.001942	0.002311
126	-0.001323	0.006973	0.004345	0.005194	-0.002113	0.006283	0.00031	-0.001314	0.000392	0.002186	0.006767	0.002704	-0.001751	0.000688	-0.001364	0.0002	0.00163	0.002475	-0.001625	0.002915	0.001519	0.002798	0.001361	0.001437	2.3e-05	-0.000384	-0.001201	-0.000112	0.001299	0.001848	0.002852	0.006555	0.02734	-0.004031	0.000647	-0.002289	0.002255	-0.001773	0.001449	0.000981	-0.000367	-0.0008	-0.001087	-9.2e-05	-0.001742	0.001915	0.000896	0.003639	0.001845
127	-0.001619	0.006247	0.004122	0.003456	-0.000866	0.00798	0.000516	0.000277	0.001305	0.002715	0.004265	0.000216	-0.000141	-0.000221	-0.00242	0.001024	0.001072	0.001386	-0.000602	0.001707	-0.001151	0.003132	0.001337	0.001352	0.000854	0.001666	-9.6e-05	-0.001036	-0.00033	0.002313	0.004529	0.004432	0.025191	-0.00037	0.00111	-0.000145	0.003649	-0.002213	0.000984	0.001382	-0.00117	0.000306	-0.000249	-0.000284	-0.000288	0.000732	0.002143	0.004772	0.001246
128	-0.001307	0.00756	0.004725	0.0032	-1.6e-05	0.00968	-0.000177	-5e-06	0.00193	0.002575	0.004201	-8.9e-05	7e-05	-0.000418	-0.001659	0.001444	0.001893	0.00072	-0.000715	0.001554	-0.002012	0.002628	0.001632	0.001304	0.001225	0.003636	-0.000902	-0.001164	-0.000497	0.002351	0.004316	0.003347	0.024186	0.000251	0.00118	-1.3e-05	0.004922	-0.00217	0.001252	0.001244	-0.000454	0.00028	9.4e-05	0.000128	6.8e-05	5.7e-05	0.001795	0.004508	-0.000248
129	-0.001181	0.005652	0.004424	0.003277	0.000654	0.009564	0.000157	0.000126	0.000439	0.002165	0.00327	-0.001243	9.4e-05	-0.001128	-0.001311	8.4e-05	0.000326	0.000531	-0.000187	0.001792	-0.002383	0.002146	0.000649	0.000519	0.000768	0.001046	9.3e-05	-0.000941	-0.000461	0.00202	0.00482	0.002987	0.025425	0.002049	0.001641	0.000291	0.004827	-0.000438	0.001394	0.000694	-0.002223	0.000276	0.000104	-0.000282	0.001054	-0.000195	0.002822	0.002984	0.001436
130	-0.000897	0.006444	0.00424	0.00334	0.000824	0.008033	0.000643	-0.001751	-0.00047	-0.001391	0.003514	-0.000828	-0.000871	-0.000405	0.001676	-0.000956	0.000101	0.000615	-0.001175	0.001499	0.000554	0.001685	-0.000313	0.000258	-0.000198	-0.000559	-0.00098	-0.000519	0.000409	0.001331	0.003306	0.003875	0.025594	0.002256	0.001101	-0.000483	0.004876	0.001287	0.002303	0.000507	-0.001539	-0.001075	-0.000939	0.00128	0.000979	-0.000764	0.003972	0.002941	0.003337
131	-0.0007	0.007128	0.003961	0.003312	7.9e-05	0.007452	0.000875	-0.001084	0.000328	-0.000526	0.003543	-0.001822	-0.000109	9.4e-05	0.000797	9.9e-05	-0.000562	0.000315	0.000594	0.000563	0.000651	0.002151	-0.000329	5.1e-05	0.000321	0.000216	-0.000441	-7.8e-05	0.001971	0.001541	0.00223	0.003869	0.023854	0.001223	0.001842	0.000278	0.004746	0.000697	0.001247	0.000765	-0.000365	-0.000486	-0.000244	0.00072	-5.4e-05	0.000549	0.003655	0.003498	0.001998
132	8.7e-05	0.005943	0.003313	0.001901	-0.000292	0.006642	-0.000182	-0.000848	0.000214	0.001037	0.003154	-0.001117	0.000463	0.000568	-0.000498	0.001043	-0.000305	0.000652	0.00154	-0.000204	-0.000625	0.002609	-0.000192	0.00041	0.000396	0.000552	-0.00128	-0.000868	0.000392	0.001006	0.001974	0.003241	0.022612	0.001879	0.001876	-3.3e-05	0.004293	0.000423	0.000806	0.000227	-0.000278	-6.5e-05	-0.000144	0.000467	-0.00041	0.000246	0.003146	0.003088	0.002313
133	-0.000319	0.005615	0.004086	0.002405	-3.9e-05	0.007003	-0.000536	-0.00039	0.000434	0.001879	0.004621	-0.000613	0.000324	0.000489	-0.001021	0.000918	0.000107	0.001042	0.000368	-6e-05	-0.000711	0.002749	-0.000113	4.8e-05	-2.9e-05	0.000269	-0.000555	-0.00024	0.000277	0.000973	0.001875	0.002925	0.02241	0.002298	0.001854	0.000113	0.003741	-0.00075	0.000737	0.000935	0.000237	0.000177	-0.000279	9.7e-05	-0.000741	0.000442	0.002613	0.001897	0.002081
134	-0.000247	0.005318	0.003921	0.002292	7.9e-05	0.006787	-0.00067	-0.000222	0.000435	0.001947	0.004536	-0.000436	0.000196	0.000444	-0.001059	0.000811	0.000105	0.001125	5e-05	0.000112	-0.000736	0.002901	-0.000191	2.4e-05	-8.1e-05	0.000194	-0.000434	-0.000316	-0.000122	0.000915	0.001954	0.002861	0.022574	0.002565	0.001898	0.000132	0.003617	-0.000868	0.00086	0.00087	0.000218	0.000331	-0.000508	8.2e-05	-0.0007	0.00035	0.002552	0.001678	0.002461
135	-0.000355	0.005668	0.0045	0.002701	7.8e-05	0.007148	-0.000675	-0.000356	0.000747	0.001851	0.005407	-0.00026	7.5e-05	0.000515	-0.000856	0.000944	0.000457	0.001182	-0.000752	8.8e-05	-0.000585	0.002973	-3.4e-05	-0.000349	-0.000419	8.5e-05	-0.000276	0.000192	-7.3e-05	0.000936	0.002317	0.003151	0.022936	0.002492	0.001652	0.00051	0.003684	-0.001458	0.000945	0.001417	0.000499	-2.5e-05	-0.000773	-8.1e-05	-0.001016	0.000407	0.00258	0.001437	0.002214
136	0.000997	0.00682	0.003682	0.002323	-0.000196	0.007844	-0.000519	-0.001176	0.000552	0.001688	0.004824	-0.000697	-0.000362	0.00103	0.000817	0.001306	0.000434	0.00089	-0.000673	0.000804	-0.000624	0.003077	1.9e-05	-0.001101	-0.000382	0.000169	-0.001139	0.000416	-0.000368	0.000774	0.003571	0.003885	0.024716	0.001964	0.001427	0.001398	0.004209	-0.001199	0.001298	0.00097	0.000118	-0.001068	-0.001439	-0.00095	-0.000971	-0.00038	0.002982	0.001688	0.002758
137	0.000935	0.00747	0.005516	0.002069	-0.000591	0.008889	-0.00022	-0.003009	-0.000143	0.002263	0.005767	0.000244	0.001242	0.00131	0.000857	0.001852	0.000451	0.00048	0.00142	0.00026	-0.001971	0.002273	0.000615	-0.001772	-0.002142	-0.001178	-0.002134	0.00074	-0.000402	0.001069	0.004445	0.004876	0.026102	0.002081	0.001064	0.000799	0.005253	-0.001832	0.001636	0.001384	-0.000281	-0.002888	0.00013	-0.000913	-0.001233	-0.000562	0.003626	0.001702	0.002467
138	-0.000295	0.01258	0.007954	-0.000827	0.006093	0.015767	0.002228	-0.003798	0.000268	0.002852	-3.1e-05	0.008111	0.003019	0.00237	0.002308	-0.00432	-0.001552	0.00054	0.004047	0.004383	0.000483	4.1e-05	-0.002486	-0.00537	-0.000864	-0.0044	-0.00082	-8.4e-05	0.004235	0.01016	-0.000555	0.004901	0.031202	0.001393	0.006871	-0.00371	-0.002737	-0.003542	0.004518	-0.002157	0.001921	0.007637	0.008775	0.00227	-0.002406	0.000777	0.002484	-0.005784	0.010343
139	-0.000155	0.010909	0.006012	0.003012	0.00348	0.012646	0.000487	-0.002449	0.000303	0.001311	-0.001468	0.015093	0.005204	-0.000791	0.000985	-0.001203	-0.002466	0.000908	0.001003	-4e-05	0.000694	-0.001129	-0.007601	-0.005416	-0.001055	-0.007654	0.00167	-0.00073	0.003467	0.011104	-0.002109	0.011932	0.029823	-5.4e-05	0.009909	-0.004124	0.003138	-0.005624	0.005985	-0.000583	-0.003255	0.005637	0.007177	0.004716	-0.005753	0.001102	0.007582	0.002035	0.006848
140	-0.001619	0.016535	0.000228	0.008697	0.006736	0.014951	0.002364	-0.00052	0.009165	-0.001486	-0.006016	0.000856	-0.004623	-0.004613	0.003252	0.008244	0.005735	0.000274	0.005083	0.007437	0.005307	-0.000369	-0.011078	0.000423	0.009298	0.007846	0.000411	-0.003016	0.000226	0.006451	-0.006361	0.017432	-0.001395	-0.004798	0.013357	-0.004209	0.018436	-0.000596	0.001207	0.007051	0.002866	0.009275	-0.005249	-0.004295	-0.011114	0.002787	0.010994	0.013413	0.005229
141	-0.001831	0.010101	-0.001652	0.007724	-0.000245	0.010342	0.005814	-0.001713	0.001679	-0.014941	0.004545	-0.006727	-0.000824	-0.003762	0.005327	0.006479	-0.000184	0.000587	0.011278	0.016823	-0.007205	0.001531	-0.010314	0.008339	0.007842	0.003595	-0.005656	-0.004607	0.000825	0.001613	-0.012223	0.001112	0.018023	0.009989	0.001912	-0.007206	0.020941	-0.000824	0.008376	0.003151	0.00579	0.008857	-0.010608	-0.012984	0.00695	-0.009251	0.010391	0.022868	0.000428
142	-0.002648	0.012885	-0.011416	-0.000312	-7e-05	0.00257	0.008069	-0.005323	0.008602	-0.012896	0.01072	-0.008597	-0.000868	-0.000524	0.007016	0.004961	-0.000109	0.000364	0.010464	0.015035	-0.016081	0.009357	0.000827	0.017461	0.00242	-0.005339	-0.016281	-0.003754	0.000787	0.002242	-0.014081	0.006544	0.025644	0.012604	0.002395	-0.002735	0.008668	-0.001138	0.010586	0.005918	0.010533	0.010047	-0.006269	-0.016664	0.012312	-0.010098	0.008434	0.011946	0.007646
143	-0.005422	0.008506	0.004002	-0.001311	-1e-06	0.006755	0.001366	-0.003585	0.001487	0.007066	0.012571	0.003957	0.00445	0.001273	0.008771	0.006355	-4.2e-05	0.000478	0.001758	0.025884	-0.01412	-0.001737	0.001019	0.021918	0.002252	-0.01804	-0.011269	-0.002818	0.003716	-0.002418	-0.007298	0.016073	0.042346	0.024334	-0.001989	0.00043	-0.003059	0.007504	0.015469	-0.001915	-0.000976	-0.004802	0.011504	-0.009674	0.020963	-0.002504	0.004301	0.010796	0.009709
144	-0.006752	-0.00273	0.006	-0.001079	7.7e-05	0.003061	-0.00663	-0.00012	0.00709	0.01973	-0.005789	0.02089	0.009375	7.5e-05	0.000578	0.009648	0.001262	-0.004343	0.000527	0.016704	0.002066	-0.005801	0.001475	0.01701	-0.006517	-0.023234	-0.002735	-0.000396	0.007819	-0.001361	0.000889	0.04689	0.02965	0.033629	-0.006252	0.002947	-0.010599	0.005846	0.00881	0.004876	-0.010718	-0.007929	0.018333	-0.001181	0.017861	0.00737	0.005506	-0.003134	0.010341
145	-0.0081	-0.004872	0.002881	-0.0004	0.0063	0.002801	-0.005034	-0.005717	-0.002086	0.010139	0.00413	0.023813	0.002149	-0.000119	-0.004089	0.009755	-0.000614	-0.003364	0.021496	0.017694	-0.009684	-0.010086	0.000873	0.003111	-0.004946	-0.010959	-0.002555	-0.000408	0.002564	0.000288	-0.00219	0.024684	0.038432	0.027114	-0.012435	-0.001467	-0.009429	0.01482	0.006996	-0.001432	-0.003954	0.003592	0.020484	-0.005359	0.009493	0.005184	0.009281	-0.004053	-0.00392
146	-0.009795	-0.006119	0.004121	0.000275	0.006418	0.006041	-0.000165	-0.008958	-0.000267	-0.00676	0.004495	0.012855	-0.009761	0.001042	-0.005359	-0.000632	-0.00081	-0.004154	0.0163	0.010731	-0.015436	0.001559	-0.000298	-0.00498	-0.005663	0.000332	-0.007238	-4.2e-05	-0.002026	0.001425	-0.003194	0.016055	0.033446	0.010321	-0.002008	-0.004646	-0.014359	0.018262	0.001069	0.00678	-0.00561	0.018526	0.005801	-0.005556	-0.00015	-0.000893	0.010441	-0.005017	0.001174
147	-0.012775	-0.003189	0.003044	-0.005203	0.004053	0.004491	-0.000496	-0.00985	7.3e-05	0.003749	0.017364	0.006841	-0.010883	-0.001004	0.000355	0.00188	0.000389	-1.5e-05	0.00837	0.007408	-0.008468	0.007367	0.000587	-0.001652	-0.004925	0.000331	-0.001746	0.006041	-0.005498	-0.003092	-0.002434	-0.002964	0.028115	0.000378	-0.000531	0.005225	0.011233	0.006476	-0.004008	0.00465	0.025368	0.005208	0.007824	-0.00323	0.000978	-0.005567	0.005216	-0.001486	0.013505
148	-0.010972	0.007947	0.006846	-0.006588	0.006556	0.009898	-0.000966	-0.004211	-0.001459	0.005454	0.011721	0.000299	0.000759	-0.000465	0.001267	0.002144	0.002918	-1.8e-05	-0.002168	0.004543	0.003054	0.01297	0.001375	-0.000449	0.00116	0.00746	-0.001832	0.006246	-0.002856	-0.00384	0.000376	0.003422	0.013006	0.000147	0.005482	0.010425	0.014768	-0.0003	-0.004193	0.00598	0.033628	-0.006516	-0.010466	-0.000476	-0.007201	-0.003798	-0.000376	-0.000904	0.018546
149	-0.005593	0.007941	0.007655	-0.007114	0.01284	0.011042	-0.001168	-2e-05	-0.004746	0.014362	0.011744	-0.001925	0.003808	-0.000791	0.004875	7.4e-05	0.004008	2.2e-05	-0.002057	0.000871	0.000555	0.012263	0.00139	-0.002306	0.002945	0.003673	-0.000315	7e-05	-0.002785	-0.003561	0.000463	0.000999	0.018071	0.004205	-0.000219	0.010313	0.015433	-0.003715	-0.004441	0.000707	0.035928	-0.011533	-0.008351	7e-06	-0.005606	-0.005376	0.000327	-0.007481	0.014085
150	0.001616	0.011223	0.011504	-0.008723	0.021507	0.01467	-0.001165	0.00142	-0.007673	0.017834	0.010118	-0.003718	0.019289	0.001238	0.001072	-0.014627	0.00572	-0.000844	0.01288	0.00105	-0.003217	0.009889	0.000959	-0.006737	0.010712	0.004335	0.004571	-0.009428	-0.000209	-0.004583	0.003353	0.005532	0.024418	0.003768	0.000402	-0.002006	0.000378	0.002499	-0.007025	-0.00057	0.015067	-0.007276	-0.016379	5.8e-05	-0.009524	-0.003327	0.002266	-0.010034	0.002083
151	0.003268	0.005665	0.017052	-0.010739	-0.00412	0.011574	-0.000221	0.004331	-0.004918	0.015679	0.014268	0.001114	0.004864	0.009586	-0.004513	-0.01153	0.000277	-0.000381	0.000252	-0.000975	-0.011986	0.004065	0.006554	0.002734	0.000482	-0.018419	0.001544	-0.001379	0.00269	-0.002524	0.012317	-0.001681	0.047752	-0.004775	0.001245	-0.001386	-0.001164	-0.000311	0.000896	0.003912	-0.003566	0.00841	0.00239	0.000557	0.002308	-0.004502	0.000409	-0.002076	0.020241
152	-0.003532	0.0177	0.004053	-0.012024	-0.009428	0.003658	-0.00022	-0.008286	0.001348	0.000224	0.010866	0.011113	0.003646	0.006468	-0.007414	-0.002843	-0.001818	-0.000428	-0.00412	0.013594	-0.009795	0.002619	0.012369	0.00436	0.000573	-0.011582	-0.002208	0.003943	0.011279	-0.001172	0.010937	0.002065	0.043515	-0.005727	0.000776	-0.000724	0.004564	-0.00095	0.004193	0.003382	0.00152	0.004199	0.003621	0.000222	0.001775	0.000589	-0.000726	0.005005	0.025165
153	-0.00831	0.019088	0.002243	-0.009204	-0.00889	0.006078	0.000289	-0.00081	0.000783	-0.007855	0.004966	0.011883	-0.000327	0.006489	-0.008072	0.003138	0.000849	0.002788	-0.013548	0.011674	-0.008494	0.002645	0.010712	0.005355	-0.000111	-0.008089	-0.001089	0.004174	0.006126	-0.00111	0.008803	0.00176	0.033801	-0.00763	0.00013	0.001474	0.011465	-0.001119	0.010151	0.002213	0.00342	0.003324	0.003864	-0.001382	0.001474	0.001897	0.004744	0.003675	0.023188
154	-0.011941	0.020259	0.002558	0.001297	-0.001611	0.002	-0.002492	-0.001664	0.005286	-0.008706	-0.003961	0.012539	-0.000435	0.002114	-0.000684	0.00374	-0.002749	0.004396	-0.013189	0.014596	-0.00285	0.001222	0.008236	0.000553	-0.001232	0.001041	0.005039	-5e-05	0.005349	-0.002332	-0.000198	0.001891	0.024212	-0.005046	-0.000244	0.00658	0.010796	-0.006738	0.009699	-5.1e-05	0.003037	-0.00398	0.006682	0.00466	0.001864	0.000948	0.005153	0.003187	0.00919
155	-0.01001	-0.00122	0.012756	0.008081	-1e-06	0.002599	0.001831	0.008648	0.006504	-0.011553	-0.008157	-0.003757	-0.000561	0.003989	0.001193	9.8e-05	-0.003414	0.008325	-0.003076	-0.005893	0.007494	0.008849	-0.001869	0.008489	-0.007835	0.000793	0.007013	-0.001593	-0.002075	-0.011214	-0.00342	0.003003	0.019359	-0.008622	-0.000446	0.006468	0.014091	-0.010671	0.00629	-0.001573	-0.002503	-0.005631	0.005941	0.00469	-0.0006	-0.001582	0.011903	0.003484	2.3e-05
156	-0.002756	0.000486	0.005789	0.00146	-0.006765	0.001607	-0.00312	0.001326	0.010065	-0.000358	0.00069	-0.005304	0.007606	0.004314	0.002025	0.004328	-0.007466	0.004299	0.004401	0.002267	0.009618	0.003433	-0.005859	0.005255	-0.002122	0.006886	0.002796	0.000392	0.002078	-0.003712	-0.005166	0.008475	0.028075	-0.003233	-0.000886	0.005655	0.007369	-0.009458	-0.002703	-3.4e-05	-0.005846	-0.005651	0.005387	0.006556	0.00106	0.002916	0.006555	-0.001651	0.001304
157	-0.001113	0.004294	0.000135	-0.00369	-0.004557	0.01025	-0.00373	-0.000812	0.004866	-0.003792	0.002042	-0.003143	0.013825	0.003982	0.000293	0.005312	-0.004343	0.002816	0.006236	0.000486	0.008066	0.006578	-0.00558	0.00177	0.000283	0.011133	0.005594	-0.002391	0.003149	0.003805	-0.001701	0.008335	0.026856	0.004104	0.002073	0.002072	0.011133	-0.003424	-0.005448	-0.000755	-0.004321	-0.002953	-0.006485	-0.002705	0.00037	0.002063	0.006682	-0.004172	0.006467
158	-0.002938	0.010224	0.002246	-0.002319	-0.003029	0.013103	-0.00402	0.00372	0.003566	-0.004735	0.003243	-0.001936	0.013349	0.00296	-0.001014	0.00619	-0.004757	0.003053	0.001996	-0.001863	0.003764	0.008887	-0.003516	-0.000856	0.003335	0.005841	0.00515	-0.001316	0.001825	0.004486	-0.002413	0.004715	0.024967	0.00257	0.009379	0.000678	0.007713	0.006831	-0.005035	0.002078	-0.006433	-0.002133	-0.009047	-0.004641	0.003401	-0.000679	0.003453	-0.00892	0.005958
159	-0.007503	0.010585	0.005517	0.000815	0.000964	0.011552	-0.002796	0.003791	0.001772	-0.009479	0.000858	-0.000147	0.009004	0.002062	-0.003538	0.001459	-0.002332	0.002745	-0.003222	-0.010092	0.001391	0.010172	-0.002474	-0.001005	0.000893	0.008365	0.007337	-0.002113	0.001771	0.006551	-0.00032	0.00226	0.023103	-0.001321	0.010179	0.002678	0.007565	0.009511	-0.002883	0.007887	-0.005561	-0.002023	-0.010593	-0.009354	0.002625	0.005115	0.002325	-0.007016	0.004321
160	-0.008737	0.010896	0.008965	-0.001535	-0.001214	0.00735	-0.000772	0.00254	0.001998	-0.005521	0.000676	-0.003499	0.001043	0.002648	-0.002459	0.001711	-0.005121	0.002696	-0.000884	-0.009158	0.004605	0.007381	0.000141	-0.002214	0.000227	0.004006	0.003663	-2.5e-05	-0.001089	0.003153	-0.00091	0.006467	0.020573	-0.001929	0.007742	0.002688	0.008671	0.013347	-0.001418	0.004836	-0.006632	-0.002514	-0.004691	-0.005039	0.003074	0.00804	0.001477	-0.00577	0.000234
161	-0.0075	0.00775	0.009589	-0.001133	-0.000885	0.004007	-0.001858	0.000219	-0.000747	-0.003269	0.000568	-0.006509	0.003515	0.002536	0.000322	0.00031	-0.004103	0.000764	0.003488	-0.005699	0.00492	0.000131	-0.000667	-0.003198	-0.002747	0.006286	0.004936	-0.00035	-0.002218	0.006123	0.000424	0.005997	0.022423	0.000866	0.001891	0.003898	0.009173	0.003707	2.7e-05	0.005981	-0.008275	-0.001986	-0.001041	-0.003819	0.002436	0.012185	0.007081	0.001301	0.000598
162	-0.003586	0.006368	0.009391	-0.001732	-0.001495	0.006587	-0.00163	0.001188	-0.002222	-0.002486	0.002132	-0.011193	0.003731	0.002497	0.003174	0.002547	-0.005484	0.000146	0.009674	0.000893	0.006162	-0.000619	0.001302	-0.002241	-0.001632	0.003345	0.001813	-0.002766	-0.003697	0.003584	0.00048	0.005161	0.028951	0.003367	0.003075	0.001582	0.009269	0.006097	-0.000369	-0.000865	-0.003082	0.000296	0.002009	-0.000892	0.004246	0.005883	0.004884	0.000903	0.000922
163	0.003797	0.003094	0.005833	0.002247	-0.005037	0.005086	-0.002985	0.003226	0.000115	-0.009208	0.002512	-0.013342	0.009736	-0.000118	0.00329	-0.001658	-0.000638	0.00046	0.008638	0.004802	-0.004646	-0.009981	-0.001723	0.003123	-0.011095	0.001609	-0.0001	-0.004752	-0.007306	0.002354	0.002759	-0.005786	0.039491	0.004338	0.005739	-0.001621	0.006794	0.000524	0.001008	0.006524	0.002379	0.002967	0.005484	0.003797	0.008839	0.004433	0.007874	0.002499	0.002738
164	0.007952	0.004497	0.000116	-0.001147	-0.004684	0.004745	-0.00902	-0.000753	0.011433	-0.013675	0.003936	-0.014157	-0.000149	6e-06	-0.004033	-0.003373	-0.00013	2.5e-05	0.017696	0.004984	0.003856	-0.008637	0.005158	0.005191	-0.015806	0.001032	-0.004626	-0.006095	-0.002933	0.004459	0.002917	-0.006145	0.037813	0.003625	0.00574	-0.002401	0.0128	0.013669	-0.00101	0.001828	0.01015	-0.000353	0.00741	0.007824	0.008785	0.00677	-0.004048	-0.00522	-0.002213
165	0.00844	0.00474	0.005346	-0.002815	-0.003719	0.012977	-0.007983	-0.006242	0.010966	0.007895	-0.00702	-0.004601	-0.003439	0.000807	-0.004307	-0.007721	0.004211	0.003874	0.011832	0.005148	0.005156	0.000118	0.012932	0.002293	-0.018074	-0.002538	0.00181	1.6e-05	0.000347	0.007356	0.001215	-0.005479	0.02217	0.007277	0.012285	0.003189	0.016105	0.000472	-0.0038	0.010523	-0.000972	0.001808	-0.004994	0.004515	0.001969	-0.005248	0.000984	-0.00351	0.000433
166	-0.001854	-0.001435	0.002193	-0.001034	0.002881	0.016303	-0.003085	-0.002131	0.002551	0.015949	0.005719	-0.010492	-0.002799	-0.001234	-0.007254	-0.001126	0.003242	0.0029	0.011722	0.014503	0.005211	0.003775	0.012305	0.000156	-0.009636	-0.001837	-0.000104	0.001464	0.000385	0.011236	0.005208	-0.002756	0.025209	0.000103	0.006433	0.009202	0.012567	-0.004553	-0.003484	0.005026	0.01124	-0.007959	-0.010618	-0.00281	-0.00188	-0.006996	-0.001008	0.008617	0.003204
167	-0.008163	0.008262	0.000208	0.004255	0.001019	0.012147	0.001692	0.001504	0.001607	0.014637	-0.001735	-0.005598	-0.003227	0.000708	0.001099	0.002684	0.000238	0.00176	0.001009	0.000643	-0.000823	0.003039	0.003024	0.00064	-0.002757	-0.000757	0.001535	0.00045	-0.005278	0.004622	0.005716	0.003326	0.031561	-0.00088	0.003075	0.006413	0.004783	-0.004132	-0.000375	0.000288	0.011122	0.000194	-0.002909	-6.8e-05	-0.003658	-0.00212	0.003376	-0.000543	0.003806
168	-0.007284	0.00535	0.000769	0.002544	0.006189	0.008331	0.001037	0.00051	-0.001506	0.005198	0.005445	0.00289	0.000926	0.005783	-0.001895	0.000829	-0.00189	-0.000454	0.001519	-0.000604	-0.00173	0.001782	-0.002721	0.001278	-0.004269	-0.003999	-0.000257	-0.000868	-0.002691	0.004378	0.002664	0.004392	0.026508	0.001892	0.000106	0.003439	0.004732	-0.003643	0.00428	-0.00142	0.009733	-0.006189	0.003679	-0.000569	-0.002607	-0.005945	0.003252	-0.002122	0.001783
169	-0.002781	0.008764	0.004184	0.00459	0.003665	0.006933	-0.000179	0.000237	0.000795	-0.001195	0.004413	0.003011	-8.2e-05	0.002168	0.000412	0.000309	-0.000874	0.001621	0.001948	-0.002367	0.000423	0.003885	-0.000826	0.000871	-0.001748	0.001269	6.6e-05	-0.000782	0.000165	0.002262	0.002211	0.002858	0.019916	0.002046	0.000777	0.000121	0.005453	-0.001986	0.003699	0.001936	0.002228	3e-06	0.002001	0.000328	-0.000632	-0.000241	0.003387	0.001599	0.000784
170	-0.001545	0.007016	0.003565	0.005834	0.001907	0.008527	-0.000482	-0.000422	0.000728	0.000167	0.004469	0.001991	0.000538	0.00103	-0.000852	0.000132	0.000145	0.001394	0.001352	-0.00108	0.000408	0.002505	-0.000582	-5.7e-05	-0.000981	-0.00013	0.000394	-0.000738	-0.000475	0.001887	0.002156	0.002786	0.018621	0.001502	0.000871	0.001033	0.005049	-0.00109	0.002594	0.001745	0.003003	0.000691	0.000514	0.001656	-0.000715	-0.000662	0.002125	0.001071	0.002864
171	-0.001108	0.0079	0.003427	0.006056	0.001126	0.009111	-0.00052	-9.9e-05	0.000756	-0.000324	0.004192	0.001388	0.001032	0.000447	-0.000741	0.000347	0.00021	0.001297	0.0013	-0.000966	0.000525	0.002281	8.7e-05	-0.000126	-0.000273	-0.000233	0.000593	-0.000599	-0.000478	0.001699	0.002534	0.002525	0.018422	0.001532	0.000769	0.001374	0.005039	-0.001108	0.002004	0.00138	0.002572	0.001528	0.00035	0.001794	-0.000631	-1.3e-05	0.002188	0.001386	0.003613
172	-0.000549	0.006443	0.005003	0.006107	4.9e-05	0.010575	-0.00014	0.0006	0.000432	0.000763	0.003184	0.000638	0.002705	-0.000292	-0.000894	0.000287	0.000685	0.000992	-4.5e-05	-0.000312	0.000107	0.001759	0.000599	-7.3e-05	0.000788	-0.002595	0.001334	-0.000197	-0.000759	0.000588	0.002368	0.002345	0.017418	0.001437	0.000744	0.002246	0.004547	-0.000352	0.000671	0.00086	0.002788	0.002959	-0.000652	0.002034	0.000218	0.000947	0.000133	-0.000353	0.005862
173	-0.000364	0.007933	0.009377	0.003263	0.001139	0.009626	0.000823	0.002778	-0.000267	-0.003114	0.002807	0.000612	0.005117	-1.6e-05	0.001067	-0.000124	-0.000521	0.000421	8.6e-05	-0.001009	0.000135	0.003691	0.002762	0.003131	0.00171	-0.001107	0.001149	0.000519	0.000979	0.000251	0.002566	0.00179	0.017907	0.002904	0.000706	0.001537	0.004205	-0.000718	4.1e-05	0.001104	-0.000181	0.003877	0.000228	-0.000455	0.002024	0.003442	-0.000592	0.000787	0.005142
174	-0.000163	0.004534	0.009154	0.003607	0.001134	0.00827	0.001287	0.001752	0.0014	0.004148	0.003793	-0.001057	0.002464	-0.000154	0.002118	-0.000575	-0.000268	0.000479	0.001051	-0.002491	0.001726	0.00384	0.002281	0.00311	0.000326	-5.5e-05	0.001137	0.00054	0.000768	0.001508	0.001908	0.001408	0.017833	0.004534	0.000327	-0.000622	0.002966	0.000195	0.001184	0.00333	0.001089	0.001511	-0.001006	-6.6e-05	0.001221	0.004624	-0.00037	0.001286	0.003749
175	0.000744	0.003875	0.008486	0.003923	-0.001509	0.008658	2.3e-05	9.9e-05	0.001918	0.005232	0.006048	-0.002653	0.001149	0.00032	0.001881	-0.002049	-0.000185	-0.000639	0.000828	-0.003905	0.004536	0.002327	0.002676	0.003029	0.000622	0.00161	-0.00016	0.000358	0.001683	0.002882	0.000842	0.001685	0.017241	0.005957	-0.000415	-0.000154	0.002494	0.002154	-0.000918	0.004502	0.00217	7.7e-05	0.001845	0.000612	-0.00085	0.001123	0.001148	0.003461	0.004293
176	0.000343	0.004292	0.008727	0.003759	-0.001451	0.010568	-8.1e-05	0.000163	0.002063	0.006048	0.006405	-0.00208	0.000918	0.00057	0.00309	-0.001866	-0.00023	-0.000206	-0.000333	-0.003609	0.004481	0.002784	0.001497	0.001964	0.000281	2.8e-05	-8.4e-05	0.000671	0.001962	0.002204	0.000554	0.001558	0.015444	0.006199	-0.000729	1.4e-05	0.0034	0.001986	-0.000466	0.004144	0.00197	0.000444	0.002089	0.000423	-0.000176	0.001604	0.00144	0.002567	0.004876
177	-0.00143	0.006577	0.012577	0.004167	-0.003227	0.015327	-0.002586	-0.000572	0.000787	-0.004347	0.00751	0.000836	-0.000286	0.002346	0.004167	-0.003159	-0.00211	0.001009	-0.003857	-0.003848	0.004409	0.003747	-0.001418	0.000832	0.000257	-0.001518	-0.003327	0.001041	0.004695	0.000369	-0.00237	0.004118	0.011881	0.003309	1.9e-05	0.002682	0.006902	0.006008	-0.002649	0.005014	0.002043	0.003211	0.007952	0.000293	0.000561	-0.004942	0.001582	0.002746	0.005025
178	-0.005612	0.000725	0.012445	0.011387	-0.003808	0.045097	-0.001213	-0.005261	-0.000491	0.013046	0.017067	2.7e-05	0.001095	0.000334	0.018306	-0.005433	-0.012449	0.002909	0.00699	-0.000762	0.002789	0.00561	-0.004081	0.001725	0.001918	-0.012338	-0.010131	0.004603	0.001522	-0.000628	0	0.01061	0.00418	0.002768	0.001374	0.012147	0.012651	0.011246	0.012518	-0.004145	-0.004162	0.001573	-0.003361	-0.00028	0.009616	-0.002942	-0.001113	-0.003374	0.007781
179	-0.001466	0.001019	0.008246	0.013728	0.005347	0.022976	-1e-06	0	0.001606	0.003937	0.010899	0.011674	-0.00802	0.003224	0.005071	-0.007667	-0.014382	0.00384	0.009005	-0.001053	-0.00053	0.004879	-0.002525	0.001692	0.002567	-0.008931	0.002516	-0.000556	0.001758	0.002937	0.010954	-0.0015	0.013051	0.005415	0.001391	0.01421	0.006823	0.015384	0.008751	-0.005303	0.006934	0.012311	0.000908	-0.000324	-0.003336	-0.002232	0.003709	-0.000408	-0.020513
180	0.004173	-0.003553	-0.000219	0.008632	0.013575	0.002641	0.000377	-0.000929	0.005045	-0.00072	-0.018637	0.009876	-0.016327	0.001925	0.012534	-0.009844	0.000521	-0.00107	0.008064	0.017206	-0.012739	0.0019	-0.00526	-0.011054	-0.007593	-0.003467	-0.006789	-0.000939	0.001052	0.001687	0.008273	0.004037	0.022349	0.002096	0.006147	0.019486	0.0035	0.003904	0.014621	-0.004895	0.000523	-0.002557	0.004117	-0.001099	-0.004484	-0.003643	0.013603	-0.005962	-0.024222
181	0.002571	0.000528	0.008495	-0.000725	0.007981	0.007419	-0.00123	0.000255	0.000732	0.005146	-0.025521	-0.002237	-0.009978	0.001294	0.010853	0.001818	-0.003045	-0.000141	0.009992	0.016357	-0.01613	0.007593	-0.005419	-0.019494	-0.003893	0.002842	-0.005075	7.7e-05	0.004541	8.3e-05	0.008191	0.01055	0.030737	0.010347	0.004077	0.007008	0.006338	0.002556	0.02224	-0.007678	0.001899	-0.002782	0.001761	0.00277	-0.002296	-0.002927	0.00743	0.000137	-0.021421
182	-0.00549	0.001582	0.00356	0.00024	-0.000662	0.008696	0.000958	0.000521	1e-06	0.00867	0.00572	-0.003193	-0.003418	0.000199	0.008239	0.002184	0.001445	0.000735	0.006163	0.004418	0.000342	0.003333	-0.000266	-0.004306	-0.001307	0.0013	0.00015	4.5e-05	0.004378	-0.000777	0.002145	0.00942	0.021321	0.009432	0.000133	0.00066	0.010892	-0.002584	0.009046	-0.00045	-0.00468	-0.006898	0.002409	0.000336	0.005019	-0.000401	0.00905	0.003883	-0.003441
183	-0.00794	0.003221	0.004363	9.4e-05	-0.002619	0.008939	0.000934	0.000974	6.6e-05	0.011183	0.014306	-0.003489	-0.001277	0.000619	0.005887	0.003575	0.001546	0.001346	0.006718	-0.001159	0.005438	0.004002	0.000284	-0.001313	0.000722	0.000991	0.002766	0.000208	0.005084	-0.000835	0.002655	0.009054	0.019676	0.010256	-0.001862	-0.002149	0.011445	-0.002302	0.007147	-0.00034	-0.006008	-0.004497	0.001607	0.00072	0.005999	9e-06	0.008477	0.006368	-0.001979
[truncated: 134 more columns]

## Sheet: d-f
Nucleotide	c, 30 nt	d, 40 nt	e, 46 nt	f, 57 nt
1	-0.000745	-0.000988	-7.4e-05	0.000144
2	0.005649	0.006528	0.00463	0.007458
3	0.004544	0.005313	0.004748	0.005875
4	0.0033	0.006574	0.005849	0.005769
5	0.000772	0.000765	-0.000107	4e-05
6	0.008156	0.013245	0.007279	0.01597
7	0.000398	-0.000222	-0.000284	-2.8e-05
8	-3.1e-05	0.000133	-0.0005	0.000873
9	2.7e-05	0.000953	0.000317	0.00141
10	0.003821	0.000769	0.001719	0.003165
11	0.008382	0.01365	0.013642	0.00338
12	0.001096	0.001486	0.003446	-0.000526
13	0.000175	6.2e-05	-0.000535	-0.000464
14	0.006603	0.003037	0.008996	0.00097
15	-0.000254	0.000461	-0.001064	-0.000113
16	-0.000276	0.000492	-0.000741	0.000261
17	-3.4e-05	-0.000162	-1e-06	-6.8e-05
18	0.004363	0.001418	0.002878	0.000988
19	0.003616	0.004884	0.000814	0.001553
20	6e-05	0.001647	-0.000238	-4.2e-05
21	0.001825	0.002437	0.0001	0.000647
22	0.006301	0.010441	0.002098	0.002842
23	-0.000607	-7.2e-05	0.000349	-0.000108
24	-0.000202	0.001384	-0.000345	7e-06
25	-0.00042	0.003297	0.000273	0.000321
26	0.000219	0.001396	-0.001166	0.000583
27	0.000335	0.001126	-0.000758	-0.000309
28	-0.000555	0.000327	0.000628	0.000109
29	8e-06	3.5e-05	4.6e-05	0.000903
30	0	0.000444	0.002259	0.001336
31		0.000659	0.011899	0.003542
32		-0.000118	0.003495	0.003654
33		0.001697	0.014181	0.019964
34		0.000124	0.001144	0.003122
35		0.000899	-0.00012	0.001792
36		-0.000197	-0.000545	-0.00018
37		0.000562	0.001794	0.003627
38		-0.000873	-0.000884	6.6e-05
39		-8e-06	-0.000234	0.000441
40		0	0.000198	0.000927
41			-0.001208	0.001063
42			0.000797	0.001057
43			-0.001454	0.000231
44			-0.000588	0.000373
45			-2.7e-05	-0.002178
46			0	-0.000293
47				0.000627
48				-0.00118
49				0.000676
50				0.00037
51				-0.000228
52				1.1e-05
53				-0.000224
54				-0.000714
55				0.000423
56				0.000169
57				0

## Sheet: g
transcript_length	G4P_EQ_000mM_BzCN_cat_SM_20to183_nt11	G4P_EQ_000mM_BzCN_cat_SM_20to183_nt14	G4P_EQ_000mM_BzCN_cat_SM_20to183_nt19	G4P_EQ_000mM_BzCN_cat_SM_20to183_nt22	G4P_EQ_000mM_BzCN_cat_SM_20to183_nt33		G4P_EQ_250mM_BzCN_cat_SM_20to183_nt11	G4P_EQ_250mM_BzCN_cat_SM_20to183_nt14	G4P_EQ_250mM_BzCN_cat_SM_20to183_nt19	G4P_EQ_250mM_BzCN_cat_SM_20to183_nt22	G4P_EQ_250mM_BzCN_cat_SM_20to183_nt33
20	0.002242	0.001337	0.000422				0.003251	0.0005	0.000723
21	0.003706	0.001355	0.001473				0.004163	0.000567	0.001116
22	0.009999	0.001638	0.003228	0			0.010562	0.001434	-0.000516	0
23	0.01547	0.001841	0.0036	1.7e-05			0.015826	0.001274	0.001521	0.000101
24	0.012554	0.003212	0.002904	0.000292			0.013953	0.002844	0.001081	-0.00017
25	0.010898	0.003863	0.003038	0.00035			0.010585	0.004458	0.001225	-0.000443
26	0.009852	0.004498	0.002978	0.002344			0.009568	0.005772	0.001605	0.001844
27	0.010299	0.005697	0.0046	0.004687			0.009676	0.00737	0.001225	0.005265
28	0.007683	0.006442	0.004596	0.00548			0.008246	0.006587	0.003332	0.006377
29	0.008946	0.006645	0.00435	0.005297			0.009038	0.006712	0.003552	0.007514
30	0.008382	0.006603	0.003616	0.006301			0.00817	0.007312	0.005132	0.007232
31	0.010651	0.006694	0.004456	0.006423			0.010192	0.006731	0.003961	0.008092
32	0.011101	0.006637	0.0046	0.007208			0.011731	0.00749	0.003513	0.008071
33	0.008475	0.007257	0.006295	0.007436	0		0.008212	0.007339	0.005537	0.009602	0
34	0.011058	0.006977	0.006779	0.007823	-1.6e-05		0.010337	0.008257	0.008935	0.009106	-1.1e-05
35	0.011077	0.006033	0.005774	0.008098	0.000478		0.009806	0.00624	0.00689	0.009232	0.000772
36	0.013408	0.005192	0.004805	0.008509	0.000703		0.012961	0.004799	0.005484	0.008718	0.001008
37	0.013946	0.004263	0.003663	0.009041	0.001064		0.014446	0.004013	0.004124	0.009813	0.001482
38	0.01463	0.00395	0.003733	0.009655	0.001452		0.01449	0.00416	0.005002	0.010031	0.001851
39	0.014346	0.003304	0.003999	0.009797	0.001718		0.013327	0.003531	0.005991	0.010814	0.002217
40	0.01365	0.003037	0.004884	0.010441	0.001697		0.012102	0.00215	0.006316	0.011709	0.002229
41	0.013014	0.004193	0.005778	0.009878	0.002841		0.012033	0.002866	0.008238	0.011214	0.003309
42	0.013342	0.005592	0.006908	0.010207	0.00451		0.013375	0.004584	0.008462	0.011963	0.004792
43	0.013787	0.00628	0.008	0.00981	0.005555		0.014106	0.005931	0.00992	0.012588	0.006009
44	0.014017	0.007403	0.005744	0.006741	0.009047		0.015439	0.007331	0.006487	0.009263	0.008832
45	0.013965	0.008738	0.00217	0.003344	0.01241		0.015641	0.008641	0.002231	0.004578	0.012119
46	0.013642	0.008996	0.000814	0.002098	0.014181		0.014697	0.009811	0.001301	0.003119	0.012918
47	0.013564	0.008855	0.000621	0.001683	0.015022		0.013967	0.009552	0.001363	0.003322	0.014314
48	0.013983	0.008921	0.001193	0.001929	0.015714		0.013849	0.009842	0.002871	0.004132	0.015503
49	0.015234	0.008923	0.00172	0.002329	0.015725		0.015295	0.008908	0.003544	0.003984	0.01676
50	0.015553	0.008805	0.001593	0.002735	0.0155		0.01544	0.010184	0.004023	0.004006	0.016674
51	0.016158	0.007464	0.000746	0.002346	0.015821		0.017586	0.009001	0.005466	0.004113	0.018651
52	0.015834	0.006285	0.000362	0.002707	0.016483		0.017717	0.007675	0.006089	0.004918	0.018475
53	0.017621	0.003497	0.000825	0.003049	0.019579		0.018855	0.003286	0.003873	0.005014	0.018513
54	0.015678	0.000673	0.001402	0.003637	0.022626		0.015853	0.000102	0.002609	0.003654	0.021776
55	0.011996	0.00096	0.001959	0.003569	0.022153		0.013042	0.000199	0.001466	0.003375	0.021997
56	0.004528	0.000738	0.001498	0.002946	0.020036		0.00621	0.000281	0.0017	0.00328	0.022975
57	0.00338	0.00097	0.001553	0.002842	0.019964		0.005497	0.000818	0.001971	0.003488	0.021344
58	0.003679	0.000505	0.00118	0.003023	0.020303		0.004314	0.000225	0.002384	0.003704	0.020886
59	0.003748	0.000409	0.001811	0.003222	0.020409		0.00343	0.000637	0.002583	0.002466	0.020092
60	0.00379	-1.7e-05	0.000997	0.003136	0.020009		0.002755	0.000129	0.001425	0.002159	0.020573
61	0.0028	9.7e-05	0.000782	0.002632	0.020112		0.002585	0.000666	0.001586	0.002408	0.022297
62	0.002472	0.000238	0.000626	0.002441	0.019761		0.001904	0.000627	0.001123	0.003251	0.021468
63	0.002468	0.000419	0.00082	0.002623	0.020203		0.002058	0.000819	0.002233	0.002911	0.021384
64	0.002763	0.000395	0.000911	0.002186	0.019906		0.002109	0.000968	0.001568	0.002596	0.020221
65	0.002712	0.000433	-0.000795	0.002328	0.022563		0.003323	0.000228	0.002234	0.002161	0.021464
66	0.003006	0.000547	-0.000299	0.00206	0.021915		0.005389	0.000409	0.000287	0.002607	0.022352
67	0.0028	0.000751	-0.000199	0.00241	0.021902		0.006326	5.7e-05	0.000819	0.002499	0.022515
68	0.003222	0.000756	-8.8e-05	0.002092	0.020647		0.006702	0.000485	0.000571	0.003204	0.022131
69	0.003684	0.000806	0.000117	0.00214	0.019366		0.005722	0.000609	0.000527	0.003927	0.020613
70	0.004717	0.000549	-3.1e-05	0.001707	0.019692		0.00507	0.00065	0.000771	0.003369	0.020606
71	0.004518	-0.0002	0.000708	0.001279	0.020035		0.003432	0.000551	0.001841	0.002426	0.02308
72	0.004428	-8.1e-05	0.000819	0.001615	0.020647		0.005585	0.000322	0.002713	0.002588	0.022785
73	0.003269	7.8e-05	0.001285	0.002257	0.0211		0.004421	0.000898	0.001301	0.001877	0.023656
74	0.004266	0.000446	0.001571	0.002469	0.020336		0.004107	0.000652	-0.000528	0.002068	0.021247
75	0.004211	0.000439	0.001425	0.002578	0.020149		0.003508	0.000706	-0.000499	0.002268	0.02139
76	0.004431	0.000301	0.000943	0.002765	0.020008		0.00338	0.000562	-0.000952	0.002867	0.020578
77	0.003644	-0.000283	-0.000732	0.003234	0.020594		0.002979	0.001099	0.000903	0.002462	0.021789
78	0.00369	-0.000317	-0.000604	0.002699	0.020677		0.003388	0.000931	0.000397	0.002232	0.021887
79	0.003693	0.000158	-0.000206	0.002027	0.020261		0.004277	0.000676	0.001638	0.001829	0.02226
80	0.004392	0.000549	7.4e-05	0.000315	0.019713		0.004919	-0.000954	0.000353	0.003688	0.020476
81	0.004554	0.000276	0.000991	0.001536	0.021481		0.002836	-0.000443	0.00068	0.004441	0.020209
82	0.004408	0.000491	0.003256	0.001507	0.022972		0.004296	0.001041	0.000429	0.001149	0.021967
83	0.003261	0.000293	0.002791	0.002733	0.022982		0.004914	0.001052	0.002201	0.001495	0.025258
84	0.003025	0.000456	0.002996	0.002188	0.023475		0.004572	0.001261	0.003287	0.001163	0.025616
85	0.002664	4e-06	0.001948	0.002132	0.022331		0.002959	0.000428	0.002506	0.002021	0.027717
86	0.003218	0.000426	0.002043	0.001268	0.022906		0.002185	0.000122	0.001188	0.001515	0.025794
87	0.002961	0.00014	0.001495	0.002124	0.022728		0.002932	-0.0007	0.00076	0.00157	0.025409
88	0.003161	0.000287	0.00124	0.002371	0.023587		0.002924	-0.000756	-0.000107	0.001775	0.022551
89	0.002472	-0.00041	0.001572	0.002485	0.022486		0.002575	-0.000712	0.00013	0.00247	0.023473
90	0.001689	-0.000243	0.000751	0.001854	0.021493		0.002017	0.000415	-0.001081	0.002183	0.021318
91	0.001801	-0.000401	0.000769	0.001462	0.020338		0.002766	0.000581	0.00039	0.002812	0.022997
92	0.002997	0.00032	-0.000441	0.001427	0.021906		0.003387	0.000862	0.001267	0.002329	0.023048
93	0.003927	0.000422	0.000567	0.00137	0.021928		0.00235	0.000114	0.001264	0.002604	0.023253
94	0.004205	0.000927	-0.000495	0.001983	0.022167		0.001686	5.1e-05	0.000233	0.001986	0.022764
95	0.003427	0.000742	-0.000365	0.002109	0.020291		0.001465	0.000403	-0.000557	0.002336	0.023091
96	0.003263	0.000641	-0.000376	0.002007	0.020269		0.002894	0.000392	-0.000607	0.002447	0.023651
97	0.002357	9.3e-05	0.000745	0.001924	0.019643		0.003455	0.000501	-0.000122	0.002631	0.023291
98	0.002049	0.000478	0.000321	0.001622	0.022479		0.003699	0.000448	0.002838	0.001868	0.022552
99	0.001906	0.000745	-0.000509	0.002022	0.022514		0.002489	0.000451	0.002988	0.001915	0.022876
100	0.001557	0.000333	-0.000705	0.00192	0.023303		0.002488	0.000164	0.001739	0.001901	0.022633
101	0.001233	0.000253	-0.000481	0.001918	0.021241		0.001674	0.000343	0.000647	0.00163	0.021981
102	0.001934	0.000216	-4.2e-05	0.001895	0.022014		0.001298	0.000479	0.0006	0.00205	0.022226
103	0.002482	0.000332	0.000184	0.001539	0.021546		0.001034	0.000435	0.000433	0.002144	0.021844
104	0.002464	0.000231	-9.3e-05	0.001348	0.021006		0.000968	-0.000195	0.000577	0.002057	0.021576
105	0.002105	0.000122	-0.000929	0.001487	0.019077		0.000469	-0.000542	0.00011	0.001691	0.020083
106	0.001772	0.000456	-0.001538	0.001941	0.018347		0.000282	-0.000407	0.000211	0.001046	0.019983
107	0.002225	0.000307	-0.001746	0.002411	0.01733		0.000286	-6.2e-05	-0.000593	0.000376	0.017569
108	0.002177	0.000672	-0.000764	0.001522	0.017483		0.000129	-0.000406	0.000312	-0.000149	0.019014
109	0.002168	0.000577	-0.00029	0.001496	0.018179		-0.000217	0.000345	0.000349	-0.000486	0.019525
110	0.001287	0.000731	3.7e-05	0.001224	0.019595		-0.000602	-7.1e-05	-0.000116	-0.000672	0.021047
111	0.002266	0.000557	0.000798	0.00113	0.021024		-0.000146	5.6e-05	-0.001555	-0.00018	0.022314
112	0.003058	0.000641	0.000304	0.000245	0.021364		0.001197	-0.000782	-0.001486	0.000147	0.024415
113	0.003867	0.000738	0.000187	0.000444	0.021412		0.00182	-0.00041	-0.001088	0.001245	0.023573
114	0.002527	0.000661	-0.000286	1.7e-05	0.020214		0.001264	-0.001115	0.001565	0.001587	0.021451
115	0.00274	-5.6e-05	-0.000645	-0.000191	0.020336		0.001173	-0.00081	0.002201	0.002843	0.019605
116	0.002025	-0.000267	-0.000526	0.000468	0.019704		0.000229	-0.000866	0.001756	0.00247	0.019747
117	0.002341	0.0001	-0.001035	0.000625	0.021715		0.001574	5.2e-05	-0.000342	0.002222	0.021612
118	0.001369	0.000613	-0.00065	0.00192	0.020892		0.001061	-0.000132	-0.001114	0.001618	0.022014
119	0.002009	0.000781	-0.00162	0.002138	0.021006		0.003274	0.000506	-0.001169	0.001775	0.024192
120	0.002937	-9.5e-05	-0.001107	0.00293	0.021496		0.004059	0.000402	0.002322	0.002663	0.024717
121	0.003281	-3.2e-05	-4.4e-05	0.002617	0.021976		0.004486	0.000487	0.002995	0.002304	0.025423
122	0.003293	-0.000142	-8e-05	0.002412	0.021408		0.005085	7.5e-05	0.002653	0.001913	0.024379
123	0.003442	0.000219	0.000537	0.002282	0.020032		0.004534	0.000116	0.000543	0.000827	0.023641
124	0.003848	0.000608	1.2e-05	0.002262	0.019104		0.005403	-0.000174	9.7e-05	0.001144	0.025105
125	0.004401	0.001586	0.001793	0.001971	0.018893		0.004837	0.000815	-0.001643	0.002365	0.029792
126	0.002534	0.001132	0.001021	0.001296	0.018214		0.006767	0.000688	-0.001625	0.002798	0.02734
127	0.003531	0.000342	0.001671	0.001833	0.019375		0.004265	-0.000221	-0.000602	0.003132	0.025191
128	0.00316	-0.000324	0.001723	0.002363	0.019142		0.004201	-0.000418	-0.000715	0.002628	0.024186
129	0.004527	-0.000475	0.00129	0.003362	0.020743		0.00327	-0.001128	-0.000187	0.002146	0.025425
130	0.003873	-0.00087	-0.001673	0.002358	0.022966		0.003514	-0.000405	-0.001175	0.001685	0.025594
131	0.003985	1e-05	9.4e-05	0.00172	0.021501		0.003543	9.4e-05	0.000594	0.002151	0.023854
132	0.003949	-0.00045	0.001983	0.001139	0.020137		0.003154	0.000568	0.00154	0.002609	0.022612
133	0.004863	-4.1e-05	0.002287	0.002073	0.019665		0.004621	0.000489	0.000368	0.002749	0.02241
134	0.004933	-9.1e-05	0.002163	0.00207	0.019519		0.004536	0.000444	5e-05	0.002901	0.022574
135	0.00503	3.1e-05	0.002222	0.002073	0.019684		0.005407	0.000515	-0.000752	0.002973	0.022936
136	0.002992	-0.000658	0.00322	5.5e-05	0.019925		0.004824	0.00103	-0.000673	0.003077	0.024716
137	0.003235	-0.000837	0.004151	-8.2e-05	0.02207		0.005767	0.00131	0.00142	0.002273	0.026102
138	-0.000506	0.002438	-0.001864	0.003018	0.016877		-3.1e-05	0.00237	0.004047	4.1e-05	0.031202
139	0.005654	0.002285	-0.005685	0.005563	0.019815		-0.001468	-0.000791	0.001003	-0.001129	0.029823
140	0.008009	0.001281	-0.011072	0.010301	0.018141		-0.006016	-0.004613	0.005083	-0.000369	-0.001395
141	0.014213	4.8e-05	-0.003035	0.011084	0.026881		0.004545	-0.003762	0.011278	0.001531	0.018023
142	0.01423	-0.000529	0.006601	0.010682	0.022626		0.01072	-0.000524	0.010464	0.009357	0.025644
143	0.013874	0.001003	0.015445	-0.000752	0.008715		0.012571	0.001273	0.001758	-0.001737	0.042346
144	0.004232	0.001055	0.025048	0.006311	-0.003878		-0.005789	7.5e-05	0.000527	-0.005801	0.02965
145	0.006614	0.000634	0.023152	0.004239	0.005953		0.00413	-0.000119	0.021496	-0.010086	0.038432
146	0.001063	0.0002	0.015725	0.00591	0.010823		0.004495	0.001042	0.0163	0.001559	0.033446
147	0.001504	0.002863	0.014503	0.001424	0.017553		0.017364	-0.001004	0.00837	0.007367	0.028115
148	0.000726	0.002689	0.010255	0.000126	0.031044		0.011721	-0.000465	-0.002168	0.01297	0.013006
149	0.015826	0.007998	0.005027	-0.004352	0.035415		0.011744	-0.000791	-0.002057	0.012263	0.018071
150	0.024499	0.007418	-0.002806	-0.007944	0.047066		0.010118	0.001238	0.01288	0.009889	0.024418
151	0.018365	0.005195	-5.8e-05	-0.008618	0.028081		0.014268	0.009586	0.000252	0.004065	0.047752
152	-0.001757	0.000425	-0.002315	-0.003322	0.030266		0.010866	0.006468	-0.00412	0.002619	0.043515
153	-0.003333	0.000959	-0.001606	-0.002636	0.025681		0.004966	0.006489	-0.013548	0.002645	0.033801
154	-0.004206	-8.1e-05	-0.005912	0.001035	0.015748		-0.003961	0.002114	-0.013189	0.001222	0.024212
155	0.005935	-0.001402	0.006868	0.003382	0.008373		-0.008157	0.003989	-0.003076	0.008849	0.019359
156	0.00329	-0.002553	0.001615	0.005848	0.009035		0.00069	0.004314	0.004401	0.003433	0.028075
157	0.004387	0.000862	0.001211	0.004001	0.013141		0.002042	0.003982	0.006236	0.006578	0.026856
158	0.003446	0.000288	0.000679	0.003125	0.012085		0.003243	0.00296	0.001996	0.008887	0.024967
159	0.007085	0.002246	0.004917	0.003096	0.011102		0.000858	0.002062	-0.003222	0.010172	0.023103
160	0.006388	0.001141	0.001699	0.008217	0.016059		0.000676	0.002648	-0.000884	0.007381	0.020573
161	0.005465	0.00167	-0.000641	0.010152	0.017616		0.000568	0.002536	0.003488	0.000131	0.022423
162	0.004351	0.000156	-0.003609	0.009607	0.024692		0.002132	0.002497	0.009674	-0.000619	0.028951
163	0.008052	-3.2e-05	0.008413	0.003218	0.028829		0.002512	-0.000118	0.008638	-0.009981	0.039491
164	0.009455	0.003132	0.010938	0.001989	0.04628		0.003936	6e-06	0.017696	-0.008637	0.037813
165	0.007302	0.002437	0.002133	-0.001303	0.029887		-0.00702	0.000807	0.011832	0.000118	0.02217
166	0.003337	0.000944	-0.004657	-0.001577	0.036596		0.005719	-0.001234	0.011722	0.003775	0.025209
167	0.006484	-0.0011	-0.004847	-0.00422	0.027735		-0.001735	0.000708	0.001009	0.003039	0.031561
168	0.006213	0.002079	-0.000841	-0.000652	0.024893		0.005445	0.005783	0.001519	0.001782	0.026508
169	0.005453	0.002786	0.001764	0.003326	0.021054		0.004413	0.002168	0.001948	0.003885	0.019916
170	0.003921	0.002031	0.000522	0.002968	0.019376		0.004469	0.00103	0.001352	0.002505	0.018621
171	0.004033	0.001872	0.000274	0.002878	0.019335		0.004192	0.000447	0.0013	0.002281	0.018422
172	0.003015	0.001023	-0.002258	0.00225	0.019191		0.003184	-0.000292	-4.5e-05	0.001759	0.017418
173	0.005309	0.00155	-0.001531	0.00287	0.022317		0.002807	-1.6e-05	8.6e-05	0.003691	0.017907
174	0.004463	0.001642	-0.001462	0.003964	0.023235		0.003793	-0.000154	0.001051	0.00384	0.017833
175	0.00524	0.001656	0.000991	0.00301	0.021592		0.006048	0.00032	0.000828	0.002327	0.017241
176	0.004676	0.001779	3.9e-05	0.002662	0.021247		0.006405	0.00057	-0.000333	0.002784	0.015444
177	0.005897	0.002274	0.003732	-0.000712	0.016743		0.00751	0.002346	-0.003857	0.003747	0.011881
178	0.001574	0.003374	0.003238	-0.010319	0.011472		0.017067	0.000334	0.00699	0.00561	0.00418
179	-2.7e-05	0.001876	-0.020603	-0.003069	0.003427		0.010899	0.003224	0.009005	0.004879	0.013051
180	0	-0.000741	-0.019573	-0.00393	0.007049		-0.018637	0.001925	0.008064	0.0019	0.022349
181	-0.000801	0.000527	-0.002373	0.000878	0.011044		-0.025521	0.001294	0.009992	0.007593	0.030737
182	0.008232	-0.001995	-0.00147	0.001929	0.012883		0.00572	0.000199	0.006163	0.003333	0.021321
183	0.009494	-0.002533	-0.001441	0.002261	0.011217		0.014306	0.000619	0.006718	0.004002	0.019676
