# Supplementary material for: Observation of coordinated RNA folding events by systematic cotranscriptional RNA structure probing
Source: Nat Commun. 2023 Nov 29;14:7839. doi: 10.1038/s41467-023-43395-9 (PMC10687018; doi:10.1038/s41467-023-43395-9)
Supplement: Supplementary file 6 — Source Data [file 41467_2023_43395_MOESM6_ESM.zip › Source_Data/FigS06_Source_Data.xlsx]

## Sheet: ZTP, 0mM, not smoothed
Transcript Length	1	2	3	4	5	6	7	8	9	10	11	12	13	14	15	16	17	18	19	20	21	22	23	24	25	26	27	28	29	30	31	32	33	34	35	36	37	38	39	40	41	42	43	44	45	46	47	48	49
20	-0.000619	0.000206	-0.000153	0.000523	0.00044	8.3e-05	0.000632	0.00017	0.000523	0.000361	0.00075	0.000637	-6e-06	0.000504	0.000835	0.000962	-0.000543	0.001482	0.000169	0
21	0.001231	-0.000153	-8.1e-05	0.001735	-3.3e-05	9.6e-05	0.001454	0.000863	0.000619	-0.000774	0.000634	0.000631	-1e-06	0.000124	0.000362	0.000594	0.002947	0.000643	0.000562	0.000153	0
22	0.001396	-0.000165	-0.000204	0.002355	-7.5e-05	0.000259	0.002843	0.000853	0.001303	-0.000355	0.000311	5e-05	0.00048	0.000203	0.000679	0.000157	0.00278	0.000555	9.1e-05	4.9e-05	7.7e-05	0
23	0.001108	0.00068	-0.000112	0.003	1.5e-05	1e-06	0.001602	0.000772	0.00136	0.000575	0.000125	-8.6e-05	0.000435	-4.5e-05	0.000378	0.000486	0.003341	0.000421	0.000205	4.5e-05	-0.000419	-1.5e-05	0
24	0.000834	0.000714	0.000344	0.004503	0.000342	0.000628	0.003434	0.000839	0.002585	0.000417	0.000166	-0.000969	0.000223	0.00014	0.000189	0.000125	0.001875	0.00034	0.000341	1e-05	-0.000768	0.000128	3.3e-05	0
25	0.00062	0.000334	-0.000532	0.005995	0.00182	0.000466	0.005151	0.000669	0.004057	0.000201	0.000664	-0.000656	0.000102	-0.000109	8.3e-05	0.000481	0.001478	0.000247	0.000589	-2.1e-05	0.000632	2.7e-05	0.000249	-1.5e-05	0
26	0.001059	-0.000657	-0.000693	0.005533	0.001362	0.001055	0.004947	0.000776	0.001926	-4.8e-05	0.000979	-0.000342	0.000318	-0.000109	0.000248	-0.000315	0.001209	-0.000406	0.000701	8.6e-05	0.00109	0.000632	0.000814	0.000447	0.000153	0
27	0.000862	0.000288	0.000189	0.00639	0.00236	0.001781	0.021558	0.001244	0.000622	6.1e-05	0.001532	-0.000388	0.000289	-7.6e-05	0.000536	0.000237	0.00104	0.000271	0.000452	-0.000154	0.000341	-0.000828	-0.000346	-3.6e-05	0.000453	-7e-06	0
28	0.001171	3.7e-05	-0.000112	0.006072	0.001729	0.001738	0.02065	0.007894	0.000991	0.000329	0.001415	-0.000612	0.000291	0.000191	0.000825	0.001467	0.000568	6.2e-05	0.000511	-0.000288	0.000241	2.8e-05	-0.000123	-4.7e-05	0.000306	-0.000293	1e-06	0
29	0.001071	-0.000354	0.00024	0.005764	0.001921	0.00148	0.018793	0.006873	0.008879	0.000695	0.002451	-0.000669	-0.000132	-0.000615	0.000921	0.000968	0.001163	0.000319	0.000507	0.000147	0.000476	-0.000729	-0.000468	9e-05	0.002168	0.000678	0.000585	4e-06	0
30	0.001566	0.0004	7.6e-05	0.006317	0.001903	0.001486	0.020418	0.006992	0.00828	0.000321	0.002256	0.000359	5.2e-05	0.00022	0.0002	0.001971	0.001042	0.000456	0.00074	-0.000348	0.00039	-9.4e-05	-1e-05	0.000723	0.002197	0.000406	0.000203	0.00125	2.8e-05	0
31	0.001589	0.000199	2.2e-05	0.006298	0.002273	0.001537	0.020025	0.006272	0.007478	0.000401	0.001963	0.000157	-2.4e-05	9.8e-05	0.000239	0.001995	0.000924	0.000202	0.000646	0.000135	0.000536	-0.000561	-0.000162	7.2e-05	0.00239	0.001282	5e-05	0.000917	0.000569	1.3e-05	0
32	0.001444	0.000217	-0.000292	0.00575	0.002082	0.001265	0.02077	0.006196	0.006831	0.000473	0.002523	0.000348	0.000812	-0.000169	-0.000142	0.00318	0.002201	0.000294	0.000346	0.000793	1.1e-05	-0.001044	0.000136	-0.000104	0.002305	0.00118	0.000436	0.004854	0.000225	0.001078	9.4e-05	0
33	0.001452	5e-05	6e-05	0.006358	0.002129	0.001761	0.022452	0.007702	0.012563	0.000452	0.006004	0.00094	0.000178	-1.6e-05	0.000164	0.00535	0.002488	-3.5e-05	0.000222	0.00015	-0.000977	-0.00144	-0.000468	9e-06	0.001369	0.00046	-0.00055	0.003923	1e-06	0.000583	0.000654	4.1e-05	0
34	0.001697	-0.000196	-0.000298	0.005573	0.002026	0.001296	0.023238	0.008377	0.014467	0.000578	0.007791	0.000637	0.000276	-0.000477	0.000289	0.010311	0.004381	-0.000191	9e-06	-5.9e-05	-0.000599	-0.000975	-0.000299	6.6e-05	0.000882	0.001543	3.7e-05	0.002422	0.000137	5.8e-05	0.000605	0.000289	3.1e-05	0
35	0.001737	0.000261	0.000267	0.004965	0.00185	0.001668	0.023533	0.008849	0.01617	0.000862	0.007497	0.001692	0.00018	0.000269	0.001141	0.00922	0.003552	0.000264	0.000271	-0.000369	5.9e-05	-0.000301	0.00075	-0.00033	-0.000553	-0.000191	-0.000228	0.002421	0.000299	0.001649	0.001749	0.001609	0.002731	5.7e-05	0
36	0.001114	-0.000184	-0.000304	0.006051	0.00146	0.001542	0.023312	0.008649	0.017087	0.000831	0.006641	0.000718	5.3e-05	-0.000171	0.001773	0.015107	0.006092	0.000575	0.00048	0.000562	0.000464	-0.000295	8.1e-05	-0.000326	-0.000109	0.000469	-1.5e-05	0.00163	-0.000114	0.00054	0.002783	0.001168	0.000143	0.001922	1e-05	0
37	0.00074	-0.000229	0.000127	0.006102	0.001748	0.001761	0.023498	0.008838	0.01727	0.000982	0.007208	5.1e-05	-8e-05	0.000429	0.000791	0.015972	0.007783	0.000812	0.000268	0.000369	-9.5e-05	-0.000471	0.000175	0.001161	0.000279	-0.000247	-0.000109	0.001665	-0.000266	0.000656	0.002314	0.001433	0.000129	0.00289	0.000946	6.8e-05	0
38	0.001173	3.9e-05	0.00013	0.006061	0.000952	0.001316	0.02239	0.008647	0.016337	0.001283	0.007458	0.001172	-0.000705	-0.000516	0.001216	0.015198	0.008713	0.000223	0.000142	0.001363	0.000466	0.000272	0.000768	0.001377	5.1e-05	0.00083	-2e-06	0.001489	0.000401	0.000525	0.001418	0.001084	0.000416	0.001451	0.000656	-1.2e-05	9e-06	0
39	0.000762	-0.000236	-0.00043	0.005885	0.001373	0.001205	0.024035	0.008371	0.019258	0.001138	0.006596	0.000459	0.000335	0.000124	0.000823	0.017839	0.008665	0.00158	0.000862	0.000872	-1.7e-05	0.00084	0.000504	0.001659	0.001232	0.001164	0.000247	0.001249	-0.00014	0.000451	0.001396	0.001958	0.000709	0.003044	0.000467	5e-06	1.6e-05	0.000166	0
40	0.000639	0.000192	-0.000336	0.005134	0.001345	0.001472	0.02322	0.009035	0.018607	0.000984	0.005841	0.00045	0.000404	0.000444	0.000533	0.01799	0.009705	0.001265	0.001213	0.001381	0.000652	0.000151	4e-05	0.001531	0.000811	0.001976	0.000493	0.000668	0.000336	0.002065	0.001541	0.000895	0.000614	0.001424	0.002559	0.000638	0.00018	0.004669	0.000157	0
41	-2e-06	-0.000224	-0.000227	0.005326	0.001724	0.001042	0.02292	0.008377	0.017064	0.00039	0.004831	0.000807	1.3e-05	-0.000478	0.000448	0.014499	0.009137	0.002222	0.000883	0.00084	0.000969	0.001054	0.000361	0.001959	0.000933	0.003114	0.001228	0.001086	-0.000563	0.001084	0.001012	0.000903	0.001719	0.000417	0.001726	0.001283	-0.000278	0.0038	-0.001033	1.2e-05	0
42	0.000484	-0.000234	-0.000242	0.005794	0.001697	0.001734	0.024383	0.007898	0.016291	0.001091	0.003808	-2.5e-05	-7.8e-05	-0.000272	0.00079	0.016459	0.009444	0.001759	0.001159	0.001067	0.000918	0.000437	0.00039	0.002681	0.002587	0.00312	0.000414	0.002128	0.001469	0.000782	0.000535	0.000654	0.000273	0.001461	0.000605	0.00089	0.000272	0.003135	0.000456	0.000498	0.000154	0
43	0.001029	-0.000809	-0.000776	0.004827	0.001645	0.00057	0.021376	0.006625	0.012801	0.001139	0.002312	-0.000445	1.1e-05	-0.001133	0.00088	0.01622	0.010102	0.001399	0.000952	0.00176	0.00072	-0.000972	-0.000448	0.004125	0.003228	0.008216	0.002163	0.003741	0.000399	-0.001362	0.001091	8.8e-05	0.000768	0.001597	1.9e-05	0.000454	-7.7e-05	0.001188	-0.000984	0.00012	0.003154	-5.4e-05	0
44	0.000664	-1.6e-05	7.2e-05	0.005201	0.001569	0.000686	0.02085	0.008277	0.013426	0.001187	0.005026	-0.00069	-0.000309	0.000193	0.000925	0.017984	0.00896	0.001926	0.000707	0.000246	0.001069	0.000569	0.001159	0.004411	0.002735	0.007565	0.000945	0.002617	0.000577	0.002319	0.002006	0.000791	0.00026	0.001464	0.001714	0.000785	0.000652	0.004044	0.001366	-0.000445	0.004403	3.2e-05	0.000113	0
45	0.000911	0.000313	-0.000162	0.005727	0.000981	0.000615	0.02222	0.006978	0.014676	0.001254	0.004636	0.000423	-0.00062	-1.6e-05	0.001217	0.018188	0.009658	0.001762	-0.000484	0.001279	0.001864	0.001105	0.002	0.004148	0.002754	0.005031	0.001511	0.001443	0.000937	0.001881	0.001193	0.00146	0.002184	0.00286	0.002675	0.002686	0.000176	0.003222	0.00119	0.000641	0.005007	-0.000889	0.002443	-2e-06	0
46	-0.000113	-5.4e-05	-5.7e-05	0.005115	0.001617	0.000764	0.021898	0.007639	0.012925	0.000755	0.003585	0.000788	-0.000873	0.000142	0.000693	0.017614	0.010022	0.00171	0.000589	0.001504	0.000211	0.00051	-0.000232	0.003038	0.002212	0.006658	0.000695	0.001818	0.001646	0.00068	0.001897	0.001719	0.000679	0.002316	0.000668	0.001772	0.001729	0.002447	0.000211	0.000516	0.004319	0.000876	0.002904	0.000697	3e-06	0
47	0.000469	-0.000118	-0.000772	0.004933	0.001233	-6e-05	0.0193	0.006402	0.013649	0.001867	0.00449	-0.000969	0.001067	0.000408	0.000138	0.016052	0.009802	0.002458	-0.000455	0.001109	0.002603	0.001164	0.000598	0.003207	0.003854	0.006028	0.00218	0.001811	0.000903	0.001045	0.002783	-0.000459	0.001999	0.00196	0.002162	0.002652	1e-06	0.001903	0.001721	0.000635	0.003952	3.5e-05	0.00089	0.00019	-0.000331	5e-05	0
48	0.000639	-0.000146	-0.000221	0.006699	0.001064	0.001099	0.019904	0.007144	0.012439	0.002058	0.00499	0.000475	-0.002797	-0.000808	-0.000126	0.015946	0.010746	0.000166	0.001292	0.002929	0.003255	0.001113	-0.000663	0.002537	0.002819	0.008365	0.000862	0.003002	0.001057	-0.000236	0.003414	0.001778	-0.000562	0.001859	0.00133	0.001782	0.001194	0.002067	0.002497	9.9e-05	0.001875	0.001054	0.002295	0.000602	-0.001174	2e-06	-6.6e-05	0
49	0.000907	-0.000251	-0.000445	0.005585	0.000534	0.001862	0.019363	0.007731	0.013393	0.000928	0.004461	-0.001932	-0.000532	-0.00036	0.000363	0.017748	0.01054	0.001782	0.001268	0.001517	0.000696	-0.000321	0.00023	0.003249	0.001762	0.00665	0.001853	0.003811	0.003315	0.00025	0.003843	0.003036	0.001139	0.00199	0.003314	0.002257	0.000113	0.003055	-0.000546	0.000723	0.004638	-0.000335	0.001571	0.00119	-6e-06	0.001219	8.2e-05	-4.9e-05	0
50	9.7e-05	0.000881	0.000602	0.002107	0.000789	-0.00044	0.018121	0.00528	0.011803	-0.00085	0.003898	0.000683	-0.002178	-0.001318	0.002526	0.013343	0.012183	0.002402	0.001974	0.003197	0.000203	-0.000796	0.003243	0.002977	0.003761	0.010076	-0.003685	-0.000442	0.000198	-0.002268	0.004386	0.011659	-0.00815	0.004733	0.006171	-0.000419	0.000346	0.005617	-0.001207	0.005013	0.001683	0.002936	0.002373	-0.004144	0.00243	-0.001773	0.000442	0.001606	-1.3e-05
51	0.001283	-0.000993	-0.001262	0.006254	0.001698	0.001997	0.01939	0.005903	0.01426	0.001871	0.00418	0.000111	-0.000387	-0.000814	0.001558	0.017132	0.010618	0.001055	0.0002	0.00028	0.000454	0.000201	-0.001283	0.003911	0.001733	0.007304	0.000872	0.0048	0.001981	0.005168	0.006645	0.007425	-0.000377	0.00611	0.000733	0.001617	-4.9e-05	0.005193	0.000947	0.001788	0.003802	9e-05	0.001456	0.002999	-0.000169	0.002014	0.00015	-0.006032	0.001774
52	0.001998	0.00281	0.001237	0.002962	0.000373	0.001366	0.018692	0.008944	0.013608	0.001998	0.005624	-0.001635	-0.001417	0.000444	-0.001131	0.017526	0.00955	0.002419	0.003163	0.001996	0.00451	0.002663	0.001166	0.005289	0.007658	0.005776	0.001008	0.004292	0.001649	-0.003013	0.00571	0.008059	0.002247	0.007655	-0.001216	0.004913	0.001044	0.005203	-0.003249	-0.001275	0.00248	0.001064	0.000846	0.002464	0.002136	0.001923	9.1e-05	-0.000895	-8.1e-05
53	0.000366	-0.001571	-0.0003	0.000777	-0.001013	0.000242	0.014864	0.006992	0.012039	0.001808	0.000425	-0.000653	0.001541	0.000879	0.00177	0.013283	0.010854	9.2e-05	0.00041	-0.000194	0.005575	0.002951	0.000832	0.002326	0.007199	0.004006	0.0044	0.001414	0.002228	0.005712	0.002546	0.000944	-0.003585	0.004659	0.003297	0.00615	0.000371	0.005173	-0.001362	0.007715	0.001845	-0.002578	0.002527	0.003327	0.002376	-0.000746	0.002131	-0.002301	-0.000989
54	0.001455	0.000418	-2e-05	0.007938	-0.000794	0.001868	0.015089	0.007433	0.01026	0.001055	0.001862	-0.002	0.000205	-0.000556	-0.001325	0.012302	0.010237	-0.000178	0.000593	0.001962	0.003977	-0.001002	-0.001787	0.005397	0.004507	0.002152	0.001562	0.005043	0.006936	-0.001127	0.008546	0.007776	-0.007994	0.010199	0.00095	-0.000695	-0.000457	0.00603	-0.001986	-0.001223	0.003239	-0.00327	0.001687	0.001181	0.000339	0.001806	-0.002203	-0.002379	0.000223
55	0.000341	-0.000181	-0.000567	0.004748	0.000975	-0.000109	0.018026	0.006608	0.013353	0.000735	0.004395	-0.003049	0.000209	-0.000675	-0.000154	0.014889	0.007946	0.000271	0.000237	0.000948	0.003116	0.000647	-0.000494	0.003705	0.001894	0.006811	0.000324	0.00526	0.001495	-0.002139	0.006145	0.003023	-0.002156	0.009451	0.001501	0.00135	0.000718	0.0064	-0.001129	-0.002755	0.006199	-0.003444	0.001356	0.000879	-0.000512	0.001008	-0.000625	-0.003475	-0.000585
56	-0.000524	-0.000676	-0.000917	0.005217	0.000606	0.002165	0.017186	0.006405	0.010746	-0.000787	0.004106	-0.002525	-0.001508	-0.000498	0.001216	0.013789	0.009028	0.00099	-0.000309	0.002213	0.001495	0.000693	0.001871	0.00182	0.004026	0.004118	0.000619	0.005081	0.000322	-0.003571	0.002572	0.002438	0.001138	0.010703	0.001791	-0.000208	0.003163	0.006846	-0.004104	-0.007883	0.002232	-0.000795	0.004106	0.002263	0.00057	0.001835	-0.001175	-0.002511	3e-05
57	0.000918	-0.001215	-0.000547	0.003938	0.001191	0.001949	0.015255	0.004926	0.011305	-0.000316	0.003067	-0.002816	-0.001099	-0.001722	-0.000481	0.016515	0.009694	0.001198	0.000557	0.000424	0.001468	-0.000191	0.000821	0.003206	0.003537	0.006626	0.002493	0.004938	0.002299	-0.002162	0.003396	-0.000196	-0.002977	0.009615	0.002073	0.000742	-0.000309	0.009144	-0.001792	-0.003646	0.004353	-0.004358	0.002546	0.001644	-0.001878	0.000461	-0.000823	-0.003199	-0.000758
58	0.000616	-0.00045	-0.000849	0.003521	0.001556	0.000884	0.016978	0.005768	0.010597	-0.000173	0.004657	-0.003282	-0.001727	-0.000582	-0.000198	0.016756	0.008172	0.001732	0.000667	0.001195	0.000772	-7.9e-05	-0.000871	0.003616	0.003215	0.00888	0.000784	0.004121	0.004829	-0.000628	0.002189	0.00116	-0.002504	0.010075	0.00565	0.00047	-0.000107	0.010298	-0.001105	-0.002958	0.005463	-0.00298	0.001341	-0.000252	0.000586	-0.000912	-0.00292	-0.002233	-0.001054
59	0.001877	0.000214	-0.00032	0.005712	0.0002	0.000664	0.019654	0.006023	0.012054	7.9e-05	0.004982	0.001348	-0.002686	-0.000212	-0.000628	0.01592	0.010769	0.000271	-0.00115	-0.001145	0.001241	-0.00036	-0.003106	0.002669	0.002373	0.010006	0.001869	0.005885	0.003343	-0.005049	0.003959	-0.000765	-0.006925	0.008847	0.003375	0.000369	8.5e-05	0.010755	0.000885	-0.000744	0.003544	-0.000354	0.000874	0.001539	0.001299	0.000646	-0.004894	-0.004016	-0.00175
60	0.001361	0.002218	-0.000566	0.002907	-0.002053	0.000439	0.009726	0.005561	0.010068	-0.000156	0.002409	0.000933	-0.000202	-0.000909	0.000266	0.015285	0.009538	-0.000498	-0.002045	0.003077	0.002366	0.002561	0.002411	0.000821	0.000937	0.005296	-0.000796	0.005389	0.007741	-0.00106	0.00161	-0.003771	-0.000258	0.009877	0.002246	-0.000186	0.0002	0.01667	-0.004571	-0.001822	0.004168	0.000697	0.00296	0.000995	0.004841	9e-05	-0.004757	-0.005273	0.001698
61	0.001172	6.9e-05	0.000464	0.003617	0.000976	0.000592	0.012787	0.00541	0.00728	0.000735	0.003531	-0.002091	0.000126	-0.000354	-0.000615	0.014199	0.008286	0.000535	0.00116	0.000848	0.000656	-0.001206	0.001011	0.002337	0.004984	0.009354	0.001133	0.006222	0.004642	-0.001551	0.001366	0.000674	-0.00204	0.009052	0.003376	0.000383	5.7e-05	0.016634	-0.000484	-0.00091	0.004776	-0.001541	0.004525	0.002609	0.00191	0.001008	-0.000689	-0.005093	-0.000465
62	0.000419	-0.000341	-0.001034	0.003915	0.001608	0.001746	0.012645	0.005848	0.008093	0.001402	0.002359	-0.001631	-0.000443	0.000453	0.000304	0.012478	0.008496	0.00058	-0.000474	0.00182	0.002397	-0.001804	0.002024	0.00277	0.002764	0.007735	0.000247	0.006768	0.006137	-0.003361	0.001261	0.001142	-0.001941	0.007588	0.002965	0.002535	0.000329	0.017295	-0.000159	-0.001363	0.002459	-0.002185	0.004296	0.001913	0.003558	0.000457	0.000342	-0.002578	-0.000162
63	0.001181	0.000277	0.000269	0.0043	0.001202	0.00017	0.012429	0.005318	0.008464	0.000689	0.003274	-0.000846	-0.000294	0.000227	-0.000767	0.012964	0.009625	0.000943	0.0003	0.000488	0.000898	-0.000423	0.000455	0.002819	0.001836	0.008707	0.001384	0.006094	0.004666	-0.001645	0.000591	0.000336	-0.003382	0.008163	0.006679	0.001974	-3.5e-05	0.019657	-0.000361	-0.001837	0.003741	-0.001323	0.003298	0.004025	0.003901	0.001628	0.001228	-0.004369	0.001382
64	0.000849	-0.000456	-0.000265	0.003569	0.000699	0.000412	0.011757	0.004728	0.008918	0.000591	0.004045	-0.000929	-0.000343	-0.000709	0.000118	0.013566	0.009283	0.000788	0.000154	0.000669	0.001105	-0.00038	0.000354	0.002962	0.003345	0.006036	0.001164	0.006165	0.005455	-0.001668	0.001689	0.000607	-0.000833	0.009302	0.00393	0.00152	0.00115	0.016896	-0.001051	-0.00143	0.004613	-0.001026	0.002196	0.002463	0.004261	0.002779	0.00078	-0.00333	0.002281
65	2.5e-05	0.000135	-0.000775	0.002823	0.002347	0.00198	0.011778	0.004687	0.008371	-6.4e-05	0.001288	-0.004173	-0.000231	-0.000801	-0.000226	0.017197	0.007612	0.001141	0.000337	0.001341	0.002565	-0.000973	0.001411	0.002198	0.004086	0.007392	0.002084	0.008793	0.002393	-0.00096	0.000223	-0.001561	-0.000865	0.007813	0.007591	0.001483	-0.000555	0.017596	-0.001676	0.000401	0.002942	-0.002109	0.002394	0.004504	0.004414	0.002833	0.002018	-0.002942	0.001592
66	0.001186	1.8e-05	-0.000353	0.003594	0.000429	0.00129	0.012213	0.004337	0.008852	0.000853	0.002998	-0.00234	-0.000385	-0.000909	-1e-05	0.012457	0.00778	0.001356	0.000144	0.000526	0.001277	-0.000265	0.00108	0.001943	0.003596	0.00854	0.001764	0.006592	0.004015	-0.001682	0.000539	-0.001057	-0.002025	0.009418	0.005382	0.0013	0.001381	0.018921	-0.000516	-0.000114	0.004402	-0.002168	0.003161	0.001645	0.004563	0.001498	0.002792	-0.000335	0.002962
67	0.000195	0.000739	-0.000717	0.004243	0.001282	0.000643	0.011914	0.00508	0.009925	-6.1e-05	0.003149	-0.002735	-0.000329	-0.001482	-0.000944	0.012569	0.007454	0.000984	-3.9e-05	0.000531	0.001223	-0.000314	-6.3e-05	0.001997	0.004633	0.007439	0.002591	0.00672	0.004259	-0.000582	0.001381	-0.00032	-0.001858	0.01008	0.00538	0.001828	6.7e-05	0.019417	-0.00167	-0.000949	0.004744	-0.00091	0.002394	0.004697	0.005565	0.001585	0.00228	0.000547	0.004518
68	0.000658	-0.000326	-0.000485	0.003424	0.000858	0.000993	0.013	0.005394	0.010156	0.000134	0.002945	-0.0018	-0.001702	-0.001115	-0.000425	0.01116	0.00706	-0.000463	0.001235	0.000131	0.00152	-0.000301	0.001096	0.002285	0.002262	0.007942	0.00026	0.006961	0.003025	-0.001646	0.001133	-0.000779	0.000105	0.010932	0.004374	0.002374	0.000381	0.019049	-0.001871	-0.000826	0.004329	-0.001164	0.002329	0.003507	0.00549	0.003276	0.002718	-0.000154	0.005566
69	0.000419	0.000107	-0.000164	0.003956	0.000603	0.000653	0.015649	0.006324	0.011032	0.000947	0.003816	-0.003211	-0.001846	-0.00125	-0.000197	0.01162	0.00648	0.001598	0.000349	0.001004	0.000601	-0.00078	0.000915	0.002641	0.004388	0.006902	0.001313	0.005988	0.004325	-0.000626	0.000359	-0.000349	0.000434	0.008811	0.004808	0.001261	-6.1e-05	0.016883	-0.000846	-0.001669	0.003861	-0.00189	0.002925	0.002607	0.004863	0.002596	0.00331	-0.001912	0.00652
70	-0.001453	-0.0007	-0.000761	0.0036	0.000196	0.002255	0.016974	0.006437	0.011594	0.002258	0.001041	-0.003796	-0.000783	-0.000919	-0.000936	0.010302	0.007216	-5e-05	0.000151	-0.001037	0.001667	-0.001328	0.002896	0.002177	0.004345	0.007685	0.002386	0.0056	0.005422	2e-05	-0.000552	-0.001116	0.001216	0.005829	0.007037	0.002361	0.002199	0.018615	0.001245	-0.003375	0.004549	-0.001483	0.002545	0.000129	0.004359	0.002645	0.002639	-0.003117	0.006186
71	0.001172	-0.000625	-0.000657	0.005078	0.000249	0.000816	0.018634	0.005213	0.011739	-0.000217	0.002824	-0.001302	-0.000863	-0.000123	-0.001282	0.010889	0.005463	0.00011	0.001654	0.000666	0.001546	0.000574	6.2e-05	0.002165	0.00351	0.006873	0.00065	0.005707	0.003844	-0.000199	0.001589	-0.00048	-0.0002	0.008615	0.004838	0.00252	0.000791	0.017869	-0.001124	-0.000969	0.003622	-0.000825	0.002468	0.003291	0.004899	0.002191	0.003673	-3.6e-05	0.005941
72	-0.000397	0.001737	-0.000179	0.005501	0.002141	6.1e-05	0.02733	0.00721	0.011247	0.002051	0.002255	-0.001578	-0.001371	-0.001145	-0.001016	0.006665	0.003144	-0.000509	0.001128	0.001018	0.001276	-0.001361	-0.001222	0.003768	9.4e-05	0.008762	0.000495	0.004692	0.002342	-0.002442	0.000513	0.003302	-0.00086	0.007475	0.007464	0.002221	-0.000536	0.012023	-0.000327	0.001539	0.003562	-0.001844	0.003404	0.002608	0.004554	0.001333	0.002314	-0.004996	0.004141
73	0.001494	-0.001751	-7.8e-05	0.005642	0.001319	0.001716	0.022217	0.006876	0.013424	-0.000585	0.002216	-0.000824	-0.00051	-0.00061	-7.1e-05	0.0083	0.004775	0.002001	0.000596	0.001698	9.2e-05	-0.001197	0.001199	0.002242	0.002767	0.006488	8e-05	0.004492	0.000916	0.00034	0.001077	0.002936	-3.1e-05	0.00922	0.006294	0.002316	-0.000112	0.013878	-0.001383	-0.001186	0.002611	-0.000255	0.002602	0.002843	0.001991	0.001085	0.002271	-0.001769	0.004102
74	0.00162	-0.000199	-0.000931	0.004442	0.001151	0.000629	0.017534	0.00704	0.014006	0.000459	0.00212	-0.001338	-0.000318	-0.000359	-0.000572	0.007943	0.004474	-0.000857	0.00198	0.001697	0.000258	-0.000432	-0.00118	0.003012	0.004152	0.005782	0.002813	0.005064	0.002358	-0.000925	0.001754	-0.0001	0.000677	0.007372	0.007238	0.002488	0.00149	0.016217	0.000331	-0.000178	0.002356	-0.000833	0.003453	0.001743	0.001991	-1e-06	0.00259	-0.002283	0.002901
75	-0.000411	6e-06	-0.000187	0.004637	0.001356	0.001056	0.019204	0.00837	0.007654	2.5e-05	0.002332	-0.001695	-0.000907	-0.000559	-0.001051	0.007554	0.004578	-0.000395	-0.000355	0.000826	0.000259	-6.5e-05	0.000868	0.003322	0.005535	0.007105	0.00065	0.005669	0.000936	-0.001156	0.003336	0.002177	-1.4e-05	0.00779	0.00466	0.002307	6e-05	0.012384	-2.6e-05	0.000838	0.003087	-0.001172	0.002131	0.003633	0.00318	0.001325	0.003064	-0.003983	0.001793
76	0.000268	-0.000671	0.000428	0.005457	0.002207	0.001153	0.020013	0.007419	0.016156	0.000768	0.001571	-0.004331	-0.001751	-0.000607	0.00063	0.005529	0.003141	-0.000811	-0.000282	8.5e-05	0.000501	-0.000338	-0.000549	0.003174	0.003781	0.004779	0.000872	0.003356	0.001347	-0.001242	0.002841	0.003218	-0.000594	0.009841	0.006766	-0.000186	0.001235	0.01148	-0.000593	-0.001147	0.004108	-0.001709	0.000833	0.001225	0.002381	0.001433	0.002985	-0.002596	0.001819
77	0.000687	-0.000912	0.000665	0.0046	0.002153	0.001199	0.018487	0.008406	0.012118	0.001212	0.000898	-0.002043	0.000401	-0.000919	0.000779	0.002943	0.002092	0.001203	0.000668	0.002485	0.001768	-0.000661	0.001463	0.003622	0.003047	0.004573	0.001639	0.002737	0.002297	-0.001056	0.000928	-0.000889	-0.000963	0.01119	0.005045	0.001295	-0.001422	0.012943	-0.001597	0.001797	0.004577	-0.001794	0.002389	-0.000733	0.000981	-0.000739	0.001729	-0.004098	0.001857
78	0.000179	-0.001002	-0.000513	0.005076	0.001383	-0.000139	0.020526	0.009787	0.011767	0.000902	0.000737	-0.001728	-0.001599	-0.000956	-0.000653	0.003636	0.00291	-0.000348	-0.000522	0.001281	6e-05	-0.001911	0.001549	0.004466	0.005726	0.004679	0.001219	0.002976	0.000932	-0.000246	0.002279	0.001364	-0.002106	0.009055	0.004549	0.001256	-0.001145	0.012654	-0.000332	-0.001853	0.00345	-0.000516	0.002299	0.002093	0.00067	0.001029	0.001045	-0.003241	0.00174
79	-6.1e-05	-0.000674	0.000663	0.00529	0.001349	0.000969	0.018688	0.010389	0.013321	0.000734	0.000168	-0.000534	0.000207	0.000639	4.7e-05	0.004327	0.00152	0.001035	-0.00269	0.001227	-6.4e-05	-0.000417	-0.000243	0.004648	0.006627	0.001881	0.000107	0.004131	0.000357	-0.004736	0.002543	0.000972	-0.000928	0.007731	0.004313	0.001742	0.000541	0.013633	-0.001604	-0.002203	0.002713	0.000124	0.000821	0.002209	-0.000271	0.000577	0.001532	-0.002551	0.000797
80	0.002346	-0.001691	0.003213	0.002059	0.002395	-0.000967	0.014334	0.008484	0.010579	-0.000774	0.001635	-0.002009	0.000889	-0.001691	0.001482	0.004205	0.001345	0.000155	0.002411	0.002263	0.000835	-0.000521	-0.00122	0.001903	0.003429	0.003627	0.001683	0.005494	0.00466	-0.006561	-0.001144	0.001366	-0.000523	0.007989	0.002209	0.005284	0.00077	0.01439	0.001451	-0.00085	0.005884	0.000948	0.002816	0.0032	0.004802	-0.001673	8.2e-05	-0.002731	-0.00256
81	0.001384	-0.001309	-0.001283	0.005392	-0.000429	0.001072	0.02077	0.005965	0.01075	-0.000425	0.001523	-0.000887	-0.000374	-0.001226	-0.001693	0.000126	5e-05	-2.6e-05	0.000683	0.000518	-0.000628	0.000987	0.000744	0.002928	0.006452	0.006822	0.001359	0.004173	0.002091	-0.00218	0.001952	-0.002003	-0.003456	0.009405	0.005761	0.001253	0.00089	0.012914	-0.000689	-0.001759	0.000995	-0.002571	0.000328	0.001251	4e-05	0.001953	0.000102	-0.003407	0.001212
82	0.001145	-0.001997	-0.000234	0.004514	0.001408	0.001376	0.017996	0.006336	0.009782	-0.00092	-0.000177	-0.002934	-0.001284	-0.00041	-0.002272	0.003106	0.001847	-0.000678	-0.001177	0.000824	0.002166	0.001097	-0.000122	0.003302	0.002268	0.00267	0.00122	0.005333	0.00021	-0.002187	7.1e-05	0.000875	-0.000281	0.010036	0.006904	0.003641	0.000794	0.013763	-0.00084	-0.003908	0.002366	-0.00095	0.000317	0.002029	0.000549	0.00022	0.00054	-0.002266	0.001735
83	0.000983	0.000114	0.000465	0.003563	0.000596	0.001667	0.017973	0.005654	0.010468	0.00063	0.000228	-0.00107	-0.000606	-0.001537	-0.000368	0.000813	0.000698	-0.000489	-6.5e-05	0.001159	0.001141	0.001907	0.000253	0.003829	0.006983	0.005603	0.000456	0.003638	0.002248	0.000185	0.001651	0.001264	0.000998	0.01068	0.004828	6.3e-05	0.000164	0.014722	-0.000999	-0.003361	0.003275	-0.00227	0.001054	0.001113	-0.000672	0.001023	0.001937	-0.004471	6.8e-05
84	0.000164	-0.0001	-0.000508	0.005067	0.000966	0.001778	0.016424	0.006562	0.010328	-1.2e-05	0.000686	-0.001814	0.000287	-0.000533	-5.5e-05	0.000747	0.001134	-0.000135	-0.000118	0.001401	0.001529	-6.2e-05	-0.00028	0.00359	0.005839	0.005502	0.000945	0.004716	0.001658	-0.003064	0.001885	0.000857	-0.00098	0.010689	0.006355	0.002262	0.001381	0.013859	-0.001092	-0.000198	0.001768	0.00014	0.001807	0.000748	0.000787	-0.000148	0.00124	-0.002163	-0.000125
85	0.001291	-0.000545	-0.001074	0.004177	0.00018	0.000572	0.016137	0.005477	0.010952	-0.000624	0.000965	-2e-06	-0.000339	-0.001178	-0.001456	0.000601	0.001068	-8.8e-05	-9.7e-05	0.001652	0.001321	0.00152	0.001159	0.005363	0.004913	0.004364	0.001385	0.004301	0.000924	-0.002021	0.001874	0.00141	-0.001592	0.010175	0.005777	0.000713	-0.000252	0.012343	0.0004	-0.001782	0.002809	-0.001315	0.00121	0.001958	0.001926	0.001443	0.000703	-0.004803	0.000249
86	0.001671	-4.5e-05	-0.000286	0.005118	0.001837	0.001038	0.01485	0.005591	0.007984	-3.3e-05	0.000202	-0.002822	-0.000342	-0.001047	-0.001357	0.002203	0.000979	-0.000644	0.000997	0.001058	0.000619	5e-06	0.002008	0.004068	0.00595	0.006826	0.001463	0.003307	0.002602	-0.000947	0.001311	0.001716	-0.001494	0.010704	0.004879	0.001891	0.000361	0.014589	-0.001193	-0.0012	0.003217	-0.001389	0.000867	0.000549	0.000668	-0.000909	-0.000205	-0.001158	8.7e-05
87	0.002311	0.000416	0.000411	0.003001	0.00061	2.5e-05	0.014592	0.005073	0.005894	-0.001052	0.000355	-0.002905	-0.000404	-0.000896	-0.000498	0.000892	-0.000108	-0.000535	0.000135	0.000578	0.002662	0.000529	0.00054	0.00565	0.004512	0.002966	-0.000424	0.001765	0.001113	-0.002018	0.0033	0.002008	-0.00102	0.011249	0.003611	0.002722	-0.000125	0.013394	0.000308	0.000192	0.000996	-0.000524	0.001615	0.001488	0.000761	0.00045	0.001988	-0.002356	0.000553
88	0.002657	0.000476	0.000116	0.005699	0.00074	0.00054	0.017324	0.006002	0.007372	0.000457	-0.000882	-0.002813	-0.000629	-0.000769	-0.000182	0.00223	0.000572	-0.000162	0.001616	0.001842	0.000941	0.000171	-0.001254	0.003498	0.004763	0.004396	0.002523	0.002711	0.000709	-0.001145	0.000501	-0.000628	-0.001329	0.00999	0.005132	0.001052	-0.000135	0.014774	-0.001666	-0.001718	0.00323	-0.000251	0.001173	0.001186	0.000284	0.000229	0.001353	-0.004125	0.000311
89	0.00079	-0.000242	0.000921	0.00546	0.001595	0.003824	0.016871	0.00518	0.008904	0.000904	-0.000576	-0.002479	-0.000713	-0.001956	-0.001983	0.003326	0.003171	-0.001452	-0.000204	0.002834	0.001611	0.002064	0.000971	0.007367	0.002925	0.004527	0.002176	0.004026	0.00049	-0.00421	0.002327	0.001931	-0.000815	0.012101	0.006838	0.001235	0.002868	0.01356	-0.000406	0.000825	0.004269	-0.000335	-9.9e-05	0.000655	0.002928	0.001824	0.001106	-0.003536	0.000611
90	0.001193	0.000136	-5.2e-05	0.00449	0.001837	0.001164	0.011961	0.006027	0.009939	-0.000587	0.0001	0.000203	-0.000697	0.000133	-0.001362	0.00197	0.001968	-0.000545	0.001799	0.001865	-0.000254	-0.000786	0.000773	0.004255	0.004254	0.006259	0.001339	0.004999	0.001729	0.000334	0.0015	0.000875	-0.000861	0.012066	0.006091	0.000867	0.001211	0.014871	-0.000939	-0.000714	0.001861	-0.000484	0.001506	0.000767	8.7e-05	-0.000188	0.001262	-0.001062	-7.6e-05
91	0.002335	-7.6e-05	-0.001467	0.005042	-0.000534	0.00182	0.017604	0.006625	0.011668	0.000749	0.00214	-0.00022	0.000796	-0.000862	-0.000807	0.003077	0.002055	0.001543	-7e-06	-0.000325	0.000823	0.005058	0.001348	0.003743	0.003259	0.007267	-0.000265	0.003308	0.001137	-0.002589	0.004052	0.005142	-0.001161	0.012383	0.003764	0.001271	0.001579	0.008809	0.001208	0.000535	0.001558	-0.002948	0.003284	0.001916	0.001853	0.002403	-0.000607	0.000621	0.000289
92	0.001587	-0.00126	-0.000163	0.003738	-0.000696	-0.00072	0.014617	0.006866	0.009621	0.000452	0.000614	-0.001378	0.000398	0.000847	0.000338	0.004219	0.001934	0.001825	0.000312	0.000872	0.001303	-0.000843	0.001179	0.004252	0.006266	0.007024	0.00123	0.002853	-7e-06	0.003433	0.001151	0.002778	-0.001463	0.007748	0.008851	0.004774	4.8e-05	0.014239	9e-05	-0.000159	0.002571	-0.000448	0.001143	0.001308	0.003616	0.000538	0.000389	0.000107	0.001815
93	0.002465	0.001363	0.002342	0.004294	-0.001172	0.002035	0.014774	0.009843	0.012039	0.001748	0.000873	-0.001752	-0.00039	-0.000193	-0.000405	0.001192	0.000958	0.001114	-0.000818	0.000343	0.001754	-0.000671	0.001751	0.003118	0.005383	0.008066	0.00069	0.003131	0.003512	0.001254	0.001743	0.001828	-0.002158	0.011707	0.007184	0.00388	-0.00063	0.012958	0.002646	-2.2e-05	0.000991	-0.001731	0.001571	-0.000791	-0.000587	8.4e-05	0.002404	0.004315	0.00156
94	0.001044	-0.001202	-0.000968	0.003332	0.001406	0.000465	0.01767	0.008558	0.011189	-5.7e-05	0.000531	-0.000886	0.000131	0.000193	-0.000597	0.002159	0.001447	0.001415	0.000891	0.000576	0.001649	0.000551	0.000188	0.00434	0.006666	0.006323	0.001281	0.004311	0.002262	-0.00058	0.001539	0.001953	-0.00129	0.010719	0.005811	0.001343	0.000588	0.014329	-0.001122	-0.00087	0.003047	-0.001263	0.001618	0.000789	0.00089	0.00125	0.00082	-0.001699	0.001208
95	0.000833	2e-06	0.000267	0.004282	0.000881	0.001266	0.019901	0.009792	0.011567	0.000544	-4.8e-05	-0.00151	0.000632	0.00018	-3.4e-05	0.001626	0.001271	0.000771	0.001235	0.001616	-7.9e-05	-0.000262	0.000748	0.004314	0.006109	0.004844	0.000597	0.002829	0.002899	-0.000206	0.002135	0.002307	0.000581	0.01227	0.006106	0.000616	0.000192	0.01475	-0.000546	0.000488	0.001737	-0.000843	0.002247	0.000143	0.001167	0.000881	0.000935	-0.00164	0.000462
96	0.000468	-0.000232	0.000342	0.003771	0.001208	0.000217	0.019458	0.009691	0.012723	0.00032	0.000848	-0.001134	0.000505	-0.000133	-0.000395	0.0019	0.001508	-2e-05	0.000287	0.000932	0.001424	-0.000476	0.000926	0.005021	0.006254	0.006888	0.002379	0.003854	0.004082	-0.000518	0.001497	0.000984	-0.000326	0.010828	0.003001	0.002574	0.00063	0.014694	0.000513	-0.000757	0.00171	-0.000165	0.000422	0.001329	0.00072	0.001181	0.001403	-0.000776	0.000746
97	-0.000132	0.000132	-6.7e-05	0.002672	0.001108	-2.4e-05	0.019345	0.008525	0.013688	0.000214	0.00098	-0.000382	0.00043	0.000141	-0.001073	0.002725	0.000804	0.000478	0.000977	0.001441	0.001338	0.000314	0.001135	0.00496	0.006001	0.007401	0.0001	0.004348	0.004747	-0.000459	0.001018	0.002263	-0.000831	0.011051	0.006813	0.002474	-0.000104	0.014762	-0.0016	-0.00067	0.000854	-0.000567	0.001956	0.001441	0.000302	4.3e-05	0.001621	-0.000922	0.000321
98	0.000976	0.000424	0.000213	0.004131	0.001673	0.000773	0.020322	0.01247	0.010705	0.000523	0.000483	-0.00178	-0.00015	-6e-06	-0.000165	0.001147	0.000561	0.000707	0.002566	0.00102	0.001807	-0.00079	9.9e-05	0.004353	0.004204	0.002369	-0.000387	0.002809	0.003999	0.002284	0.002651	0.004331	0.00062	0.011471	0.0073	0.004255	-2.9e-05	0.012569	0.000686	-0.001128	0.003041	-0.001657	0.001053	9.6e-05	0.000983	0.00151	-0.000489	-0.001177	0.001173
99	0.002453	-0.001017	-0.000804	0.004922	0.001782	0.001132	0.016339	0.011713	0.010394	-0.000313	0.000532	-0.003379	-0.001809	-0.001673	-0.000304	0.002685	0.001539	0.000638	-0.000357	0.001701	0.002129	-5.5e-05	-0.003369	0.005661	0.003263	0.006154	0.000552	0.0024	0.002175	0.000107	0.0012	0.003199	-0.004198	0.011821	0.004333	0.002344	0.000501	0.014919	-0.000232	-0.001803	0.001265	-0.000661	0.001228	0.001177	0.001105	0.001972	0.001548	-0.003569	0.000191
100	0.000478	-0.001169	0.000504	0.003483	-2.8e-05	0.000948	0.015895	0.008437	0.009984	0.002145	0.00227	-0.00252	-0.001068	0.000347	-0.001207	-0.001199	0.001169	0.00149	0.000377	0.001252	0.00048	-6.1e-05	-0.00018	0.003552	0.003949	0.002445	0.000277	0.004325	0.001368	-0.004437	0.002025	0.000976	-0.001399	0.008699	0.008313	-0.001342	0.001097	0.014448	0.001322	-0.003663	-0.000482	-0.00138	0.002727	0.001855	0.000833	0.002191	0.0009	-0.000158	-0.00023
101	0.001452	-0.000325	-0.000525	0.005094	0.00215	0.00108	0.018701	0.008548	0.01262	-0.000687	0.001181	-0.000912	-0.00082	0.000663	0.000311	0.000927	0.001493	0.00166	0.001657	0.001097	-0.000405	0.000142	0.000758	0.006486	0.005426	0.003295	0.002071	0.003489	0.00312	-0.001157	0.001634	-0.000109	0.002484	0.012659	0.004445	0.001495	-0.000249	0.013557	-0.000754	-6.5e-05	0.002446	-0.001501	0.000937	-0.001828	-2.7e-05	0.001748	0.00152	-0.001171	0.000603
102	-0.001972	0.000416	-0.000967	0.002416	0.000835	0.002376	0.017396	0.008489	0.009864	0.001857	-0.000203	-0.00269	-0.000415	0.000485	-0.000143	0.002542	0.003513	-0.000607	0.000591	0.000494	0.001657	0.001311	-0.000261	0.002622	0.008088	0.004643	-0.000684	0.00376	0.002827	-0.000276	0.00067	-0.000479	0.000302	0.011606	0.004613	-0.00091	-0.00037	0.015583	-0.003662	-0.0004	0.001201	0.000652	0.001175	0.002809	0.00011	0.002158	0.001655	-0.003286	0.001051
103	0.00137	-0.001247	-0.000198	0.002701	0.001616	0.000809	0.016764	0.008397	0.007839	0.001932	0.001015	-0.001649	-0.000994	-0.000751	0.000921	0.002204	0.000583	0.001729	0.000499	0.001723	0.000572	-8.1e-05	-0.001502	0.005189	0.005298	0.003636	0.002983	0.00368	0.002296	0.000496	0.001461	-0.001021	-0.000215	0.011124	0.005798	0.003918	-0.000447	0.016375	0.001825	-0.003518	0.002592	-0.001546	0.001906	0.001022	0.00031	0.002192	0.00104	-0.00135	0.001208
104	0.000341	0.000112	-0.001191	0.005022	0.00184	0.001262	0.01798	0.008131	0.010764	0.000146	0.000656	-7.5e-05	0.000657	-0.000711	8.2e-05	0.00026	0.00171	0.000709	-0.000685	0.000499	0.003052	-0.000346	0.000455	0.004535	0.003919	0.00346	0.002243	0.00246	0.002317	-0.002611	-0.000341	-0.002103	0.000821	0.009725	0.004871	0.002009	0.000307	0.014478	-0.001067	-0.001051	0.000346	-0.001504	0.000517	0.001087	-0.001074	0.001771	0.001677	-0.000776	0.000712
105	7.8e-05	-0.000332	4.7e-05	0.003867	0.000692	0.000563	0.013377	0.006147	0.009459	0.000351	4.7e-05	-0.000217	-7.7e-05	-0.000395	-0.000908	0.00118	0.000901	0.000527	0.000851	0.001764	0.001275	0.000251	-0.000367	0.002867	0.003524	0.001228	-0.000639	0.002634	0.001239	-0.002942	0.001238	-0.000117	-0.001124	0.011231	0.005288	0.001299	-0.000147	0.013169	-0.001409	-0.000953	0.001129	-0.001604	0.00081	0.002719	0.000831	0.000437	0.002194	0.000479	-0.000592
106	0.000211	0.000145	-0.000195	0.00368	0.000627	0.00194	0.015447	0.005986	0.008778	-0.000292	0.0011	-0.001479	0.000677	-0.000231	3e-05	0.001512	0.000826	0.000253	-0.000615	0.000421	0.001928	0.002055	0.000563	0.003065	0.000608	0.00017	-0.000796	0.001028	0.001994	-0.00017	0.000126	0.000334	-0.001193	0.010936	0.005867	0.002362	-0.000131	0.015308	0.00036	-0.001725	0.001402	-0.000166	0.001076	0.001612	-0.000736	0.000745	0.001133	-0.001113	0.000434
107	0.000382	0.000154	-0.000287	0.003411	0.000648	0.001463	0.014654	0.006565	0.009142	7.5e-05	0.000702	-0.000717	0.000485	0.000588	-8e-05	0.002437	0.000718	-0.000472	-2.6e-05	0.001671	0.00229	0.000407	0.000822	0.001894	0.001569	0.00131	0.000286	0.00192	0.001625	-0.002596	0.000209	0.000209	0.000225	0.011057	0.006035	0.001426	0.000919	0.011813	-0.001375	-0.000116	-0.000178	-0.001098	0.000826	-0.00048	0.000871	0.000601	0.000466	-0.003159	0.000457
108	-0.001482	0.000813	-0.000251	0.002086	4.8e-05	0.001108	0.017956	0.006634	0.007906	-0.001694	-0.000355	-0.000361	0.002992	-0.000787	-0.000717	0.003558	-0.000291	-4.2e-05	-0.000441	0.00097	0.002422	0.000879	0.001862	0.002279	0.001139	0.002008	0.002648	0.002928	0.004355	4.6e-05	0.000267	-0.000618	-0.001925	0.009199	0.007544	0.002188	-0.001273	0.013446	0.003779	-0.00266	-0.001534	-0.001585	-4.9e-05	-0.000945	0.000212	0.00106	0.001496	-0.003904	0.000192
109	0.001103	-0.000208	0.000208	0.003659	0.001355	0.001972	0.014158	0.006343	0.009817	-0.000679	4e-06	-0.000621	0.000128	-0.000307	-0.001227	0.001415	0.000661	0.000294	0.001237	0.001696	0.001845	0.000691	-0.000163	0.001441	0.000504	0.001036	0.000276	0.001141	0.001422	-0.000434	0.001131	-0.000713	-0.001097	0.010412	0.004944	0.00222	0.000164	0.013233	-0.000576	0.000771	-0.000201	0.000632	0.001376	0.001006	0.001344	0.00113	0.000997	-0.002936	0.000618
110	0.000255	-0.00039	-2.5e-05	0.00327	0.001556	0.001848	0.013725	0.005093	0.008889	0.000167	0.00023	-0.000477	1e-06	0.000133	-0.001549	2e-06	0.000678	-0.000261	0.000851	0.001533	0.002253	0.001727	-0.000425	0.000935	-0.000162	0.000426	0.000301	0.00221	0.001731	-0.000568	0.00064	-0.00081	-0.00142	0.010626	0.004954	0.001958	-0.000864	0.010377	-0.001156	8e-06	0.000433	-0.000155	0.001443	0.002343	0.000618	0.001362	0.000383	-0.001445	0.00047
111	0.000826	-0.001523	-0.000795	0.003458	0.000731	0.000128	0.0133	0.006855	0.009742	0.000891	6.6e-05	-0.000243	-6e-06	-0.000727	-0.000857	0.002387	0.000328	-8.3e-05	0.000172	0.00218	0.002667	0.001017	0.000666	8.5e-05	0.001402	0.000305	0.000253	0.001233	0.001017	-0.000321	0.000638	0.000604	-0.000713	0.010161	0.006049	0.000185	0.000629	0.011907	-0.000631	0.000284	0.000621	-0.000838	-0.000208	0.000534	0.002213	-0.000299	0.00079	-0.001844	0.000559
112	0.001787	-0.001951	-0.000106	0.003807	-0.000639	0.000232	0.012307	0.006721	0.011252	-0.000177	-0.000546	-0.000408	-0.000486	-0.000788	-0.000897	0.002451	0.000497	0.000165	-0.000484	0.002145	-0.000724	0.002371	-0.000194	0.002051	-0.000173	0.000659	0.000172	0.000221	0.000209	-0.002478	-0.000147	-0.00183	-0.001718	0.009592	0.006085	0.000623	0.001111	0.011555	0.000365	-0.002964	0.001154	-0.001363	0.001893	0.001486	0.00147	-0.000153	0.000225	-0.004043	-9.6e-05
113	-0.000931	-0.000146	4.7e-05	0.004621	0.003934	0.000877	0.015036	0.009012	0.008948	-0.000136	0.001679	0.001226	-1.9e-05	-0.00097	-0.001329	0.002344	0.000206	-0.000407	0.00379	0.001368	0.004196	0.000324	-0.000157	0.000366	0.001321	-0.003341	0.001149	0.003251	0.00088	-0.001858	0.001318	-0.003698	-0.003841	0.012079	0.007745	-0.000781	-0.00098	0.012157	-0.000163	-0.002334	0.000243	4.6e-05	0.002813	-0.000114	0.002865	0.000785	-1.2e-05	0.003622	-9.9e-05
114	0.000311	-0.000327	-0.000578	0.004603	-0.000619	0.001099	0.014982	0.004763	0.009012	0.000817	0.000842	-0.002469	0.000613	-0.001416	0.000624	0.000719	0.001001	-0.001724	0.000301	0.001487	0.002394	-1e-05	0.000548	0.00094	0.001238	-0.00161	-0.000853	0.002173	0.000398	-0.001838	-0.000331	-0.001402	0.001186	0.009572	0.003859	0.000926	0.000312	0.011127	-7.6e-05	-0.001405	2.6e-05	-0.002537	0.001903	0.001737	0.001079	0.001275	0.000251	-0.000404	-0.000408
115	0.00048	-0.000125	-0.000933	0.004019	0.0014	9.5e-05	0.013263	0.00444	0.008922	-3.7e-05	0.001537	-0.000824	0.000865	0.00011	-0.00095	0.002158	0.000722	0.000668	0.000445	0.001616	0.001212	0.000656	0.000224	0.001295	0.00186	-0.000279	0.001455	0.002035	0.000442	-0.002741	0.000859	-0.001515	-0.002119	0.010305	0.004685	0.003715	-0.000953	0.009925	0.000536	-0.001005	0.000772	0.000153	0.001785	0.002713	0.001653	0.000861	-0.000178	-0.001907	0.001664
116	0.001068	0.000637	-0.000247	0.00452	0.00198	0.001515	0.013357	0.004917	0.008418	0.000316	0.000944	-0.001265	-0.000161	-0.001046	-0.00148	0.001333	0.000458	-0.000645	0.001002	0.001951	0.001532	0.00096	4e-06	0.00046	-1.6e-05	0.000534	-0.000168	0.001899	0.001545	-0.000502	-3.2e-05	0.000605	-0.001219	0.009774	0.005079	0.001187	-0.00038	0.012144	-0.001269	-0.000253	0.001161	-0.001762	0.000149	0.001538	0.001158	0.001295	0.001193	-0.001968	0.000251
117	0.001051	0.000532	-0.000552	0.004029	0.000757	0.000973	0.012073	0.006065	0.006715	1.6e-05	0.000877	-0.001829	-0.000791	-0.00051	-0.001159	0.001682	0.00151	-0.000314	0.000474	0.001697	0.001074	0.000323	0.000522	0.001351	-0.000993	-0.0026	-0.001614	0.00147	0.001089	-0.001748	0.000112	0.000848	-0.002696	0.01022	0.00287	0.000968	1.2e-05	0.011727	-0.001979	-0.000146	0.001737	-0.001526	0.000428	0.00147	0.001181	0.000804	0.001322	6.1e-05	-0.00088
118	0.001856	0.000325	-0.000121	0.003101	0.000465	0.001257	0.014477	0.005678	0.007616	-0.000187	6.1e-05	-0.001996	0.000737	0.000705	6.8e-05	0.001561	0.001711	-4.9e-05	-0.000255	0.002819	0.002749	-0.000626	0.000473	0.000312	-0.000347	0.000628	0.000573	0.000942	0.000407	-0.00258	0.000243	-0.000431	0.000232	0.009786	0.005824	0.000694	0.000964	0.010621	-0.000344	-0.00015	0.000646	0.000111	0.001582	0.001968	0.000892	0.001205	0.001934	-0.000729	-0.000242
119	0.000946	-0.000463	0.000242	0.004381	0.001144	0.000859	0.01365	0.005751	0.006971	0.000388	7.7e-05	-0.001688	2e-05	-0.000318	-0.000209	0.001132	0.000817	-0.000134	0.001502	0.002909	0.001607	-0.000444	0.000469	0.000578	5.1e-05	0.000952	-0.000129	0.001838	-0.000166	-0.001927	0.000977	-0.00143	-0.000528	0.009191	0.004367	0.001054	0.000708	0.011665	0.000136	-0.001462	0.001663	-0.001094	0.000541	0.00183	0.00052	0.001479	0.000986	-0.002195	0.000416
120	0.000421	0.000375	-0.000188	0.003958	0.001048	0.000725	0.014041	0.00537	0.00754	-4.2e-05	0.000649	-0.002125	0.000145	-0.000503	-0.00092	0.001484	0.000467	-0.000115	0.000302	0.00284	0.001814	0.000316	0.000117	0.000482	0.000616	-0.000216	-0.000105	0.001428	-0.000131	-0.001392	-0.00048	-0.000394	-0.001341	0.009723	0.003875	0.000809	0.000427	0.012208	-0.00056	-0.001329	0.001723	-0.001014	0.001103	0.000732	0.001356	0.000788	0.000599	-0.002656	-3.8e-05
121	0.000536	-0.000331	1.3e-05	0.004501	0.001256	0.000857	0.013406	0.005681	0.007495	0.000477	0.000341	-0.001959	-0.001258	-0.00059	-0.000748	0.001243	0.000424	-0.000385	0.000365	0.002301	0.002306	-0.000264	0.000226	0.000413	-0.000215	0.000395	0.00029	0.001553	0.000181	-0.002348	4e-06	-0.00133	-0.001232	0.009376	0.004543	0.001454	0.000224	0.010893	-0.000474	-0.001049	0.001693	-0.001608	0.001012	0.001117	0.001263	0.000701	0.000917	-0.001735	0.000349
122	-0.002738	-0.001399	0.000409	0.004404	-0.000784	0.001369	0.013276	0.007121	0.006883	-0.001824	0.000427	-0.001722	-0.001632	-0.000876	0.000719	-0.004253	-0.000465	0.002272	-0.000933	-0.001035	0.003098	0.002079	0.0052	0.002011	0.002658	-0.001536	-0.001244	0.001394	0.00109	-0.002361	-0.001896	0.001236	-0.000248	0.00916	0.005035	-0.00064	-0.001465	0.013385	-0.001057	0.001251	-0.000489	0.002571	0.000755	0.000729	-0.000478	0.002566	0.000881	0.00126	0.001096
123	0.001184	-0.00341	-0.000827	0.00317	0.000857	0.002549	0.010715	0.008186	0.007483	0.001681	0.00242	-0.006992	-0.000732	-0.002206	0.001231	-0.001489	-0.00111	-0.00172	0.004107	0.004521	0.002529	-5.9e-05	0.000664	0.000703	0.00427	-0.001377	-0.00296	0.001331	0.000853	0.001227	-0.000975	0.001959	-0.003771	0.008651	0.001395	-0.001928	-0.001211	0.013784	-0.002855	0.001415	0.001253	-0.002633	0.001366	0.005081	0.000511	-0.000996	0.000524	-0.00833	-0.002734
124	-0.000112	-0.00082	-0.00106	0.002903	0.001269	0.001233	0.015006	0.005567	0.006435	-0.000494	-0.001187	-0.003908	-0.001336	-0.001171	-0.000173	0.000897	-0.000218	0.001232	0.000741	0.002417	0.001704	-0.001514	0.00266	0.003273	0.004925	0.003672	-0.000494	0.001904	-0.000621	-0.000916	-0.000241	0.001069	0.000357	0.010222	0.000949	0.004217	0.001142	0.011563	-0.000444	-0.002816	0.003765	-0.002316	-0.000277	0.002983	0.000685	-0.0008	0.000521	-0.002669	0.001443
125	0.002827	-0.001195	-0.000377	0.004173	0.001368	-0.00096	0.010878	0.005653	0.008885	-0.000379	0.000552	-0.003717	-0.001499	-0.001783	-2.1e-05	0.004242	0.000692	-0.001935	0.002391	0.00128	0.001091	0.001205	0.002001	0.000746	-0.000464	0.000363	-0.000916	0.001683	0.000116	0.001668	0.003067	-0.001668	0.000281	0.00905	0.007562	-0.000879	0.001734	0.009237	-0.002154	-0.000761	-0.000491	0.002	0.002845	0.000163	0.001465	-0.000139	-0.001651	0.000837	-0.000345
126	0.002023	-0.000263	-0.000831	0.003077	0.001125	0.000552	0.013917	0.005825	0.006424	-0.000172	-0.001501	-0.002374	-0.000576	0.000164	-0.002573	0.00282	0.002373	0.001503	0.00145	0.003842	0.001768	-5.4e-05	0.000671	0.0025	0.001018	0.002699	0.000107	0.000932	-1e-06	-0.002482	-0.000739	0.001042	-0.003805	0.01004	0.005446	0.000919	0.000664	0.008383	-0.000188	6.3e-05	-0.001015	-0.001976	0.001214	0.003326	0.000888	7.4e-05	0.000985	-0.004143	-0.000212
127	0.002195	0.000905	0.002338	0.002496	0.000421	-0.001186	0.019401	0.007054	0.007408	-0.001267	0.0007	-0.002018	-0.001095	-0.000266	0.001829	0.000604	0.00122	-0.000469	-0.003369	0.003896	0.001339	0.001607	-0.000516	0.001962	1.6e-05	0.002212	0.00309	0.00037	0.003734	-0.003266	-0.000813	0.002749	0.004545	0.009786	0.004747	-0.001045	0.001966	0.00948	0.001285	-0.00192	0.002505	-0.001769	-0.001529	-0.000783	0.00358	-0.000199	0.003196	-0.000154	-0.000263
128	0.002316	0.000402	0.001198	0.0034	-0.000144	0.001145	0.014493	0.005963	0.00836	-0.001103	0.00148	2.5e-05	0.000416	-0.000951	-0.001949	0.000183	0.000594	-0.002079	0.002429	0.004317	-0.00019	-0.001162	0.00283	0.003069	0.001632	0.002046	-0.000803	0.00264	0.002802	-0.000528	0.000794	-0.000778	0.002202	0.010401	0.006006	0.005294	0.002209	0.005908	-0.001017	-0.002235	0.004147	-0.000213	-0.000661	0.000789	0.001084	-0.0002	0.003877	0.004247	0.000443
129	-0.001742	0.000588	-0.004007	0.004571	0.002905	0.000957	0.00546	0.005115	0.012023	-0.000989	0.00353	0.003645	-0.002015	0.001002	-0.000554	0.006381	-0.000706	-0.001781	0.003401	0.003387	-0.003932	0.00015	0.001145	0.00434	0.00903	-0.000101	0.000112	0.002464	0.002535	0.001689	0.002286	0.001917	0.004258	0.010315	0.009341	0.001082	0.000489	0.013853	-0.001939	-0.002642	-0.000847	0.002965	-0.00182	-0.001279	0.000222	0.003651	-0.002049	-0.002691	0.001646
130	0.001326	0.000821	-0.000588	0.002095	-9.4e-05	0.00075	0.01203	0.006455	0.00695	0.000167	0.00053	-0.002024	0.000444	-0.000517	-0.000455	0.000879	-0.000245	0.000381	0.000468	0.000329	0.000307	-0.000158	0.000405	0.002858	0.004107	0.00324	0.000755	0.002427	0.001071	-0.002313	0.00097	0.001024	-0.000473	0.009825	0.005738	0.00089	-0.000106	0.010916	-0.002102	-0.001753	0.002379	-0.000504	0.000669	0.001693	0.001048	0.001804	0.000331	-0.00074	-0.000257
131	0.001472	-0.002087	0.001017	0.008172	-0.002071	-0.001145	0.010618	0.004247	0.017475	-0.004547	-0.000814	-0.002106	-0.001636	0.005864	-0.000686	0.001218	0.000395	0.000246	0.001825	0.001833	-0.00359	0.005523	0.010723	0.000132	0.011117	0.005374	-0.003419	0.005589	-0.004639	0.0026	-0.00619	-0.008247	-0.002746	0.009168	-0.00679	0.003175	-0.004702	0.012064	0.0014	-0.002743	0.005831	0.005452	-0.001034	-0.006555	0.007769	0.002455	0.000379	0.011764	0.001801
132	-0.003466	0.005739	0.001775	0.010524	-0.000557	0.006729	0.005187	-0.003094	0.008132	0.014387	0.002274	0.008983	0.005257	0.007404	0.007015	-0.000475	0.002405	-0.006407	0.001808	0.001682	0.000561	-0.004362	-0.005353	0.005172	-0.006011	0.021716	-0.015124	0.010018	0.008976	-0.00203	0.003324	-0.010074	-0.001637	0.009381	0.018627	-0.008577	-0.003174	0.012658	-0.002582	-0.000207	0.001717	-0.005872	-0.005658	0.011527	-0.015182	-5e-06	0.004772	0.01472	0.010333
133	-0.017483	-0.04	0.008427	0.013205	-0.000446	0	0.03794	0.024064	0.030055	0.002688	0.00274	0	-0.007065	0	0	0.00813	0	0.023747	0.002177	0.012579	-0.015291	0.115372	-0.015337	0.007916	0.020914	0	0.002653	0.005333	-0.054425	-0.0625	0	0.022052	0.003887	0.062992	-0.005498	0.041669	-0.012384	0.002632	-0.002967	-0.002985	-0.017699	0.005195	0	0.009639	0.007712	0	0.005168	0.017503	-0.002959
134	-0.002882	-0.016086	-0.00266	-0.026316	-0.002667	-0.005155	0.009868	0	0.030219	0	0.000622	0	0.006349	0.003226	0	-0.007538	0	0.008688	-0.003592	0	0.022364	0.007085	-0.029557	0.003333	0.057692	0.066667	-0.024876	0.028846	-0.002445	-0.025395	-0.002427	0.015873	-0.015245	0.025397	0.042129	0.009171	0.025478	0.002022	0.006959	0	0	0.027778	0.003086	0.03096	0.000724	0	0.027692	-0.029777	0
135	-0.004675	0.016929	-0.001064	-0.00305	0.005401	-0.004094	0.033388	0.001067	0.015451	0.002066	-0.010352	-0.003198	0.002075	-0.015507	0.013546	0.006132	1e-05	0	0.004064	0.016221	0.007085	-0.005946	0.003063	0.001015	0.011264	-0.010132	0.012249	0.023303	0.002033	0.008152	3.1e-05	0.01097	-0.00084	0.00502	-0.018773	0.004085	-0.000966	0.018646	0.006908	-0.035309	0.001033	0	-0.016033	0.012683	0	-0.002861	-0.010359	-0.013209	0
136	0.006601	0	0.030769	0.002369	0.004901	0	0.027692	0.002994	-0.002146	-0.00559	0.029306	-0.009632	0	0	-0.013158	0	0	0.005882	0.008824	-0.004283	0.0063	-0.001802	-0.008547	0	-0.009805	-0.00211	0	0.000805	-0.008948	0.001612	-0.012526	0.020976	-0.002119	0.008746	0.014979	-0.017763	-0.006263	-0.021998	0.002899	-0.010663	-0.012245	0.011494	0.022857	0.0416	-0.001191	0	-0.008443	0.020976	0
137	-0.017652	-0.001988	-0.002856	0.004259	0.000142	0.004163	0.002274	0.008476	0.010794	8.1e-05	-0.000686	0.000945	0.003953	0.000857	-0.000747	0.011579	-0.016141	-0.00511	-0.000966	0.007668	-0.004275	0.000965	0.002308	0.029061	0.006495	0.01306	-0.007833	0.001524	-0.002105	-0.010701	0.005276	-0.006962	-0.010015	0.006379	0.003698	-0.021045	-0.002033	0.01197	-0.003322	0.003253	-0.009045	0.001792	-0.011061	-0.008427	0.002199	0.001104	0.000901	0.006219	-0.006365
138	0.003739	-0.003706	0.002918	0.007956	0.005103	0.001528	0.008481	0.009027	7e-06	2.4e-05	-0.005558	-0.016788	0.004287	0.021307	0	-0.00684	0	-0.002023	-0.006127	0.012326	-0.010892	0.016258	-0.001366	-0.006839	0.030535	0.017587	0.004785	0.00417	0.034463	0.002145	-0.001966	0.021284	0.003527	0.003454	0.003398	0.034529	0	0.003323	-0.009291	0	0.003951	-0.012625	0.000622	0.033507	0.004636	-0.009253	0.013149	-0.011097	-0.003277
139	0.000251	-0.009013	-0.001527	0.003938	-0.009484	-0.012662	0.010961	0.000949	0.003994	-0.003772	0.006311	0.004334	-0.000301	-0.006068	-0.000236	0.002906	0	-0.001945	-0.001991	0.003215	-0.008644	0.001366	-0.005248	0.002108	0.010807	0.012835	-0.007308	-0.00488	-0.000874	0.027032	0.015887	0.002703	-0.009346	0.028465	-0.007147	-0.004852	-0.006954	0.0085	0.001675	-0.002194	-0.000599	-0.006881	0.007155	0.004071	0.000602	-0.006658	-0.011072	0.002896	-0.000222
140	0.014007	-0.008818	-0.002449	0.012126	-0.003057	0.002527	0.009428	0.003618	0.015067	0.004344	-0.00146	-0.008131	0.007917	2.5e-05	-0.006932	0.006194	0.000771	0.011001	0.004313	0.010337	-0.01153	0.010862	-0.003337	0.005144	-0.008007	-0.005776	-0.002966	0.005237	0.003655	-0.019865	-0.004154	-0.000756	-0.00708	0.011111	0.047876	-0.000958	0.006802	0.019552	0.002194	0.008121	0.008599	-0.004442	-0.005684	0.009171	-0.004004	0.003093	-0.005926	0.005912	0.016564
141	0.003591	0.002627	0.001792	-0.000597	-0.000217	-0.006546	0.00798	0.003739	0.006416	-0.003518	-0.003536	-0.001175	0.003663	0.001453	0.000705	0.004948	0.000515	0.017335	-0.003918	0.010658	0.01139	0.005825	0.007897	0.005581	-0.004361	0.004742	-0.002573	0.002205	0.000569	-0.013042	-0.000838	0.006479	0.001077	0.016848	0.0129	0.009604	0.000689	0.016784	-0.000111	-0.009774	0.000757	0.001466	0.008774	-0.011321	0.001625	-0.000134	0.002473	0.002037	0.005338
142	-0.008277	0.00744	0.002356	0.000368	0.003224	0.002653	0.011175	0.013274	0.010117	0.000194	0.006726	-0.005134	-0.005103	0.002489	0.003003	0.00116	-0.00171	0.004982	0.002523	-0.004136	-0.006687	-0.001118	-0.000699	0.00864	0.017848	0.004349	0.001636	0.001323	0.001063	0.000453	-0.003812	0.005798	0.000789	0.006514	0.001334	-0.003015	0.001818	0.011152	0.001738	-0.005912	0.002913	-0.003429	0.006195	-0.004124	-0.006101	-0.002263	-0.002628	-0.004415	0.00686
143	-0.003127	-0.000877	-0.001687	0.001172	-0.001133	0.000689	0.014356	0.006799	0.009186	-0.00049	0.000776	2e-05	-0.0025	0.000307	0.002588	0.001743	0.001253	-0.006053	0.00133	0.001729	0.005115	-0.002131	-0.000104	0.007909	-0.000593	0.006052	0.002284	0.007822	0.000873	0.002435	0.00368	-0.002691	-0.004253	0.010051	0.00565	0.004163	0.005522	0.013959	0.00252	0.008801	0.008065	-0.001684	0.000472	0.003868	-0.003047	0.002852	-0.001859	0.002704	-0.000654
144	0.003543	0.000164	-0.000743	-0.003778	0.004181	0.001595	0.008466	0.009325	0.012345	-0.007504	0.006056	0.005168	-0.000215	0.002204	-0.007122	-0.003197	0.004878	0.000759	0.005193	-0.000335	0.005255	-0.006291	0.002506	0.011903	0.002984	0.017876	0.001044	0.013829	-0.003052	-0.002223	-0.001778	-0.001466	0.006961	0.018911	-0.007388	0.01318	0.003192	0.002938	-0.00307	-0.002963	-0.003375	0.00442	0.000127	0.001644	0.013902	0.003938	0.011465	0.003581	-9.6e-05
145	0.005362	0.000272	0.000155	0.003521	0.002025	0.000713	0.005101	-0.002648	0.00609	-0.000846	0.002033	-0.003928	0.008948	0.000407	-0.003204	-0.005427	-0.001577	-0.000832	-0.006095	0.005499	-0.000715	0.001068	0.00167	0.003695	0.000607	0.002012	-0.002318	0.017803	-0.008469	0.007721	-0.002193	0.000912	-0.005051	0.01262	0.02452	-0.004403	0.001884	0.013778	-0.005066	-0.005041	7e-05	-0.0067	-0.000828	-0.001671	0.002815	0.007012	0.009786	0.017241	-0.000627
146	-0.012252	-0.002487	-0.000536	0.001575	1.3e-05	0.001422	0.021639	0.004531	0.011199	-0.000157	-0.002044	-0.008923	0.00222	0.006326	-0.000913	0.006756	0.003558	0.000818	-0.002464	-0.000557	0.00897	0.002533	0.006811	0.006363	0.004679	0.005578	0.000271	-0.001869	0.004782	0.003397	0.010008	0.012196	-0.007341	0.002844	0.010709	-0.003864	0.000293	0.008383	0.010301	0.003601	0.00066	-0.008997	-0.001424	-0.004804	-0.00047	-0.000643	-0.006385	0.019805	-0.003225
147	0.010115	-0.007999	0.006229	-0.003592	-0.001973	-3.9e-05	0.016634	0.005588	0.004699	-0.002837	0.001466	-0.00647	0.000924	-0.002366	0.00211	0.001735	0.000339	0.000112	0.005722	0.002069	0.010198	0.009576	0.001089	0.004048	0.006081	0.002579	0.002446	-0.003752	0.000306	-0.007036	-0.001946	0.003979	-0.001779	0.009841	0.019403	-0.001659	-0.003987	0.012116	-0.005975	0.001684	0.006607	0.004282	-0.002485	0.00748	0.004094	0.000198	-0.005687	-0.008879	0.002126
148	-0.011157	0.010541	-0.006503	-0.00274	0.004789	0.001911	0.007198	0.009328	0.010498	-0.001397	-0.00143	-0.005982	0.003476	-0.000859	-0.000515	0.001078	0.00352	0.003515	0.001396	0.002737	-0.000884	0.005508	0.002672	0.005014	0.011209	0.002992	0.00478	-0.003868	-0.009477	-0.004825	0.005651	-0.001981	-0.009731	0.002212	-0.000612	0.004254	-0.001382	0.015405	0.001848	-0.005509	0.003086	0.000223	0.000674	-0.001248	0.00229	0.007218	-0.000132	0.013372	0.004186
149	0.008359	-0.007629	-0.002822	0.001475	9.5e-05	-0.002798	0.009137	0.010859	0.009622	0.000296	-0.000662	0.00599	0.004961	-0.000658	0.001858	0.000674	-0.000392	-0.005465	0.003945	-0.005895	-0.000487	0.001078	0.004346	0.013784	0.011176	0.002751	0.007108	0.006936	0.001786	0.006263	0.007004	-0.002495	0.003921	0.020296	0.007067	0.005248	-0.003052	0.007499	0.006338	-0.002342	0.007817	-0.003896	0.004593	0.007857	0.006579	-0.002385	0.007223	0.003252	-0.003166
150	-0.003522	0.006114	0.003363	0.005489	0.00263	0.002276	0.002571	0.008252	0.009058	0.000903	-0.000367	-0.002733	-0.004523	0.001321	-0.000423	-0.00653	0.000103	-0.000896	-0.000664	-0.000754	-0.007567	0.001358	-0.001303	0.003064	-0.002346	-0.002558	0.002168	0.017063	0.009705	-0.00304	0.005049	0.00463	0.00194	0.013773	-0.007738	-0.000907	0.006303	0.003591	-0.003944	0.010665	0.00492	-0.00187	0.007698	0.005133	-0.004019	-0.00252	0.003886	-0.008818	0.000292
151	-0.000909	-0.005139	-0.003376	0.008896	0.003566	0.00038	0.009678	0.009956	0.007857	-0.000689	-0.003069	0.000464	0.001897	-0.001272	-0.002251	-0.002611	0.000842	0.000524	-0.002204	0.005837	0.005209	-0.001819	-0.000969	0.001059	0.00424	-0.006374	-0.000385	0.008355	-0.000395	0.006032	0.000245	0.002354	-0.004599	0.015312	0.001611	-0.00029	0.002514	0.020931	0.00305	-0.002478	-0.00194	-0.000257	0.004157	-0.002549	-0.003443	-0.002644	-0.001048	-0.003513	-0.000313
152	-0.006356	0.00637	-0.002703	-0.000255	-0.003669	-0.001569	0.016957	-0.001192	0.003618	-0.004097	0.004479	0.005654	0.001405	0.002175	-0.000409	0.002753	-0.001364	-0.007211	0.004468	-0.00271	-0.0052	-0.007124	0.005558	-0.003864	0.004386	0.00128	0.001872	0.001864	-0.001751	0.009335	0.003596	0.004101	0.007253	0.009273	0.011018	0.008132	-0.000461	0.010799	-0.002208	0.002283	-0.004185	-0.006013	0.001158	-0.002241	-0.000495	0.005185	-0.001909	-0.007494	-0.000632
153	0.000337	0.000765	-0.023557	0.004762	-0.006569	0.007373	0.012017	0.000143	0.013883	0.00321	-4.8e-05	-0.006308	0.001207	0.002261	-0.000932	-0.001588	0.001169	-0.002782	0.000284	6.4e-05	-0.001331	-0.007568	0.007692	0.001867	0.003901	0.002471	0.003097	0.005464	0.002074	0.00151	-0.003639	-0.012924	0.003095	0.01182	0.004519	-0.003167	-0.002284	0.01632	-0.009305	0.002403	-0.000667	-0.000187	0.001166	-0.0076	0.003657	2.1e-05	-0.010035	-0.007904	-0.001581
154	0.023212	0.016426	-0.003044	0.001476	0.00256	-0.002809	0.014798	0.015255	0.00877	0.004821	0.001514	-0.015138	-0.000649	-0.000338	-0.000611	-0.002804	0.00652	0.005909	-0.016499	-0.003141	-0.008857	0.001558	-0.007669	0.003115	0.006064	0.004998	-0.005998	-0.0086	0.002118	0.003031	0.004762	-0.011071	-0.006782	0.002959	-0.005922	-0.00048	-0.003216	0.01252	-0.002196	0.006029	-0.006843	0.005296	0.007822	-0.000838	-0.015979	-0.004736	-0.00418	0.009426	-0.001046
155	0.00496	0.003436	-0.009176	-0.00597	-0.005065	-0.001276	0.00536	0.010013	0.005633	-0.00235	-0.00267	-0.010832	0.00298	-0.004371	0.000325	0	-0.010877	0.009457	0.009518	0.017367	-0.001958	-0.005046	-0.002884	0.019128	0.006069	0.013888	-0.000667	0.026174	-0.004817	0.011422	0.000874	-0.006379	-0.025913	0.002566	0.010011	0.011049	0.00012	-0.000316	-0.019231	0.041739	-0.002228	0.018445	-0.001152	0.005272	0.003854	0.001693	-0.013289	0.016583	-0.004715
156	-0.000165	-0.002862	-0.00379	-0.000591	0.000379	0.001421	0.010685	0.000925	0.003339	0.001855	-0.00122	0.00098	-0.001088	0.0037	-0.00038	0.003566	0.00062	0.00162	-0.006848	-0.000355	0.003679	-0.003433	-0.006489	-0.000657	0.010466	0.000235	0.003898	0.007772	-0.004629	-0.013919	0.006114	0.005568	-0.001838	0.010288	0.006167	0.002481	-0.001867	0.004764	-0.00321	-0.004944	0.011103	-0.001742	-0.000356	0.004394	0.006742	-0.001993	0.002185	-0.018934	0.000483
157	-0.008215	-0.015266	0.001029	0.009878	-0.0002	0.003132	0.015983	0.002627	-0.004228	-0.001106	0.001109	-0.015505	0.001836	0.000222	-0.001982	0.009329	-0.001223	-0.002598	-0.001985	0.00093	0.019491	-0.002809	0.002106	-0.002006	0.007074	0.008181	-0.002151	0.003116	-0.006344	-0.008447	-0.000942	0.017254	0.004132	0.005545	0.015092	0.004423	0.00554	0.011612	-0.001016	-0.006069	-0.002079	-0.004801	-0.003594	-0.003528	0.000157	-0.001627	0.00358	-0.004463	-0.002661
158	-0.009318	0.003432	0.001861	0.006796	0.00132	-0.000816	0.008313	0.003412	0.007356	-0.000484	-0.000298	0.00026	0.000907	0.001519	0.000306	0.000101	0.003675	0.00016	0.003015	0.003672	-0.004724	-0.003074	-0.000101	0.00612	0.002491	0.004991	0.000403	0.0049	0.003509	0.01322	-0.006934	-0.000685	-0.002351	0.016484	0.006711	0.003253	-0.002083	0.00587	0.000324	0.006636	0.009053	0.0051	-0.000713	-0.004353	-0.003333	0.000312	0.004113	0.000684	-0.002602
159	0.005432	0.003446	-0.0002	-0.005027	0.001873	-0.00011	0.004896	0.003778	0.001568	-0.00183	-0.00054	0.000757	0.000804	-0.001052	-0.003236	0.002412	0.002908	-0.00466	0.001326	-0.000309	-0.005295	-0.001621	-0.002638	0.003941	0.009885	0.00787	0.003766	0.001703	-0.001427	-0.000457	-0.001144	0.005197	-0.001258	0.015353	-0.001372	-0.001776	0.005802	0.012494	-0.002965	0.001786	2.4e-05	0.003123	-0.00132	5e-06	0.000343	-0.004238	0.000373	-0.004751	-0.000703
160	0.001321	-0.000706	0.00039	0.001753	-5.8e-05	0.000262	0.009962	0.006179	0.005122	-0.000181	0.000195	-0.001356	-2.3e-05	-0.000375	0.000413	0.001624	0.001004	-0.001403	0.000276	0.000946	0.000778	-0.000454	-0.001427	0.003273	0.001648	0.003051	0.000641	0.002489	0.002124	-0.002343	0.001326	-0.00104	-0.000204	0.009285	0.005422	0.002334	0.000797	0.010828	-0.001852	0.001541	0.001205	0.00018	-0.000345	-0.000608	-0.000426	0.00055	0.002092	0.000495	0.001464
161	0.001687	0.002137	-0.002021	0.003596	-0.000348	0.000608	0.006735	0.006976	0.00569	-0.000626	-6.6e-05	0.001395	0.001753	0.000223	-0.000124	-5.2e-05	0.00127	0.000276	0.002485	0.001058	0.002409	-0.000794	-0.001402	0.002607	0.005051	0.001958	0.000266	0.001888	0.001638	0.001393	0.001005	0.001617	0.002339	0.007871	0.002851	0.002012	0.000602	0.010881	-0.001506	-0.003165	2.6e-05	-0.001607	-0.000403	0.002034	0.001598	-0.000342	0.001892	-0.000331	0.000781
162	0.001952	0.000955	0.000483	0.002594	0.000641	0.000455	0.008082	0.003286	0.008609	0.001316	0.001402	-0.000941	0.000937	-0.001375	0.002701	0.003827	0.000809	9.3e-05	-0.001224	0.004417	0.003407	-0.001481	0.000346	0.004718	0.005809	0.00327	0.003234	0.003077	0.003744	0.002369	0.003138	-0.000312	-0.001398	0.006417	1.9e-05	0.001132	0.000933	0.01007	0.000135	0.001536	0.003085	0.002604	0.00176	0.002444	-0.000158	0.002673	0.000413	0.00348	0.000664
163	0.002047	-0.001956	-0.00142	0.00255	0.001421	0.000492	0.007981	0.006261	0.00727	-0.0002	-0.000151	-0.000287	-0.000482	-0.000243	0.001501	0.000386	0.000536	0.001548	0.001146	0.001546	0.001858	0.001155	0.000531	0.002205	0.00622	0.004512	-0.000433	0.003971	-0.001204	-0.000143	0.0022	0.00068	-0.002431	0.009022	0.004045	0.001643	0.000482	0.012896	-0.000892	0.000205	0.002911	0.000116	-0.001404	0.002252	0.000527	-2.6e-05	-0.00026	-0.000446	-0.000275
164	0.001239	0.001012	0.001406	0.006162	0.002584	0.003256	0.004079	0.003915	0.00922	-0.002941	-0.000315	0.002143	-0.001051	-0.002751	-0.003173	0.002975	-0.000323	-0.002793	-0.001194	-0.001993	-0.000439	0.003853	-0.002224	6.5e-05	0.004575	0.006575	0.007265	0.006845	-0.001977	0.002528	0.003472	0.002798	-0.001737	0.006542	0.005325	-0.002669	-0.002117	0.004913	-0.000937	-0.001504	-0.001265	0.004705	-0.004119	-0.002747	0.000134	-0.001743	-0.001208	0.001731	0.00014
165	-0.000131	-0.000707	0.001204	0.003148	0.000648	0.000782	0.008166	0.003918	0.004427	-9e-05	0.000502	-0.001944	7.6e-05	-0.000699	-0.002026	0.002017	0.001908	0.000495	-0.000598	0.000425	0.000605	0.001918	-0.000428	0.002302	0.003665	0.000762	-0.000371	0.004242	0.002239	0.001662	-0.001261	0.00063	0.001266	0.007283	0.002495	0.001382	0.000923	0.009453	-0.00155	0.000132	0.002563	0.000469	0.000722	0.001692	0.001216	0.00183	0.002053	0.001427	0.000796
166	-0.002252	0.003873	0.005276	-0.000829	4.6e-05	0.002187	0.006179	0.003642	0.003784	-0.001813	-0.000664	0.003879	0.000987	0.001642	0.003748	0.001967	0.000714	0.000471	0.002681	0.000319	0.001519	0.00249	-0.000531	0.00239	0.000438	0.005871	-0.001284	-0.003655	0.001896	0.006951	-0.001277	-0.000332	0.001335	0.017441	0.003344	0.003174	0.002415	0.010793	0.000767	-0.00163	0.001975	0.002272	-0.000788	0.006385	-0.00296	0.001906	0.001659	0.004535	0.000224
167	-0.006184	-0.010264	0.001385	0.006291	0.002075	0.002943	0.00733	0.008037	-0.004579	0.001775	0.007725	0.003148	0.003484	-0.00277	-0.003066	0.006665	-0.000811	-0.001141	0.00143	-0.005116	0.001329	-0.002763	0.008727	0.001661	-0.006813	-0.004141	-0.005565	0.00353	-0.004015	-0.006813	-0.001285	0.005298	-0.00031	0.014791	0.004386	0.006062	0.012252	0.011257	0.006056	-0.005753	0.000783	0.006205	0.009712	-0.00281	0.002426	0.007262	0.006961	-0.005178	0.00356
168	0.006311	-0.011048	0.009165	-0.00043	0.003462	0.001855	0.006788	0.008342	0.016792	-0.000542	-0.001282	-0.006304	-0.001896	0.00854	0.006423	0.007711	0.002231	-0.005562	0.008195	-0.002885	-0.007082	-0.004772	-0.009945	0.005429	-0.006176	0.004036	-0.001716	0.007838	0.010674	-0.000993	0.003891	-0.003229	-0.010624	0.013236	0.003893	0.011572	-0.002403	0.005494	-0.004798	-0.010478	0.003655	-0.007638	0.004331	0.014203	0.010884	0.007717	-0.003779	0.007279	-0.001549
169	-0.008795	0.002055	-0.002744	0.009807	-0.00216	-0.000829	0.011935	0.007205	-0.000343	0.004617	-0.001642	0.002439	-0.002754	0.010036	-0.001243	0.001389	0	0.014835	-0.003671	-0.001433	-0.0032	-0.007135	-0.00774	0.005535	-0.001151	-0.004126	0.010491	0.002181	-0.012685	0.00772	-0.011309	-0.00447	0.011641	0.008912	0.002152	0.017737	-0.001257	0.015879	-0.003342	0.00823	0.001623	0.010693	0.005728	-0.005041	-0.013364	0.008656	-0.001667	-0.021489	0.021127
170	0.014847	0.003165	-0.00868	-0.001473	0.004824	-0.005404	0.003727	0.008163	0.03485	-7.2e-05	0.005226	0.001747	-0.002176	-0.004902	-0.004859	-0.004459	0.000946	0.003646	0.00951	-0.004088	-0.011804	-0.003264	0.004579	0.013846	-0.004713	0.0074	0.000119	-0.001602	0.002081	0.01046	0.000623	-0.006183	0.002939	-0.00546	0.030259	0.028612	0.002724	0.003521	-0.00241	-0.016136	0.007285	-0.011525	-0.004818	0.005621	-0.012567	-0.004362	0.004264	0.0034	0.008394
171	-0.00719	-0.001909	-0.00129	-0.002988	-0.000827	-0.001332	0.007483	0.003602	0.004804	-0.003595	0.001356	0.009476	-0.001211	0.00024	-0.014086	0.004086	0	0.001723	-0.003227	0.006962	-0.002444	0.005147	-0.005409	-0.008467	-0.009126	0.006197	0.001834	0.009103	0.002245	0.001351	-0.005445	0.006557	0.00663	0.002101	-0.008871	-0.001792	-0.003906	0.007964	-0.006836	-0.002034	0.007383	0.003916	-0.00614	0.001612	0.00089	0.005454	-0.000583	0.001975	0.005117
172	0.002689	-0.004216	-0.00081	0.000814	0.007384	0.00238	0.00908	0.003573	0.011921	-0.00136	0.000747	-0.004179	-0.00305	-0.000343	0.000484	-0.000636	0.016901	0.00053	0.006578	0.001625	-0.003887	0.000399	0.007194	0.002159	0.006327	0.004601	0.016238	0.00575	0.009759	-0.006641	0.009915	-0.011332	-0.010234	0.009438	0.005252	-0.007575	0.000764	0.005305	-0.009238	0.004123	0.001493	-0.015885	0.001299	0.002855	-0.005575	-0.004614	-0.001059	-0.013369	-0.006574
173	0.000384	0.002389	-0.004066	0.001989	0.000933	-0.000315	0.00639	0.008577	0.003192	0.00074	0.002226	-0.000458	-0.001234	-0.00055	0.000339	0.003224	-0.000528	-0.002116	0.001444	0.002134	-0.000216	0.001484	0.002172	0.001184	0.006883	-0.000457	0.001199	0.00464	-0.000438	0.004927	0.010724	-6.1e-05	-0.004051	0.012487	0.00029	0.002918	0.002005	0.007896	-0.002103	-0.000504	0.006545	-0.001103	-0.000957	0.003204	0.00313	0.002898	-8.3e-05	0.003783	-0.00117
[truncated: 124 more columns]

## Sheet: ZTP, 0mM, smoothed
Transcript Length	1	2	3	4	5	6	7	8	9	10	11	12	13	14	15	16	17	18	19	20	21	22	23	24	25	26	27	28	29	30	31	32	33	34	35	36	37	38	39	40	41	42	43	44	45	46	47	48	49
20	-0.000131	0.000142	8e-06	0.000316	0.000207	0.00015	0.000332	0.000124	0.000853	0.001857	0.000691	0.000678	-3e-06	0.000262	0.000523	0.000759	0.001826	0.000986	0.000217	0
21	0.000317	2.1e-05	0	0.00045	5.9e-05	0.0001	0.000425	0.00024	0.001435	0.000812	0.000436	0.000245	0.000389	0.000231	0.000681	0.000346	0.002687	0.000713	0.000191	6.7e-05	0
22	0.001185	-6.2e-05	-9.8e-05	0.001885	-4e-06	0.000252	0.002186	0.000795	0.001213	-0.000208	0.000315	0.000103	0.000349	0.000138	0.000584	0.000294	0.002938	0.000563	0.000201	6.7e-05	7.3e-05	0
23	0.000852	0.000201	3.3e-05	0.001423	0.000119	0.000273	0.001691	0.000657	0.002162	0.000328	0.000297	-0.000627	0.000275	0.000134	0.000436	0.000209	0.002508	0.000487	0.000254	5.1e-05	-0.000446	6e-06	0
24	0.000705	0.000558	0.000196	0.003535	0.000201	0.000405	0.002622	0.000694	0.00263	0.00037	0.000246	-0.000827	0.000233	8.5e-05	0.000219	0.000262	0.002059	0.00035	0.000364	1.7e-05	-0.000492	8.6e-05	2.2e-05	0
25	0.000783	0.00054	0.000127	0.004373	0.000542	0.00052	0.003436	0.000725	0.00268	0.000299	0.000216	-0.000888	0.000162	0.000113	0.000208	0.000187	0.00177	0.000279	0.000415	1.8e-05	-0.000377	0.000183	0.000224	1.2e-05	0
26	0.000935	0.00028	-0.000192	0.002441	0.000735	0.000315	0.002391	0.000429	0.001744	7.8e-05	0.000452	-8.2e-05	0.000353	2.3e-05	0.000501	0.000359	0.001277	0.000268	0.000577	-4.2e-05	0.00061	-0.000295	9e-05	6.7e-05	8.7e-05	0
27	0.001049	0.000158	2.3e-05	0.004227	0.001511	0.001135	0.012687	0.000871	0.000938	0.000167	0.001498	-0.000343	0.000367	9.7e-05	0.000686	0.000687	0.000954	0.000181	0.00053	-0.000142	0.000446	-0.000278	-6e-05	4.7e-05	0.000417	1.2e-05	0
28	0.001017	0.000104	0.000125	0.0062	0.00173	0.001419	0.016999	0.003089	0.002015	0.000287	0.001715	-0.00046	0.000237	-6.4e-05	0.000745	0.000808	0.000953	0.000245	0.000494	-0.000118	0.000367	-0.0005	-0.000267	8e-06	0.000802	5.5e-05	3.4e-05	0
29	0.001401	0.000189	0.000114	0.006236	0.00194	0.000877	0.010696	0.003984	0.005338	0.000314	0.002096	-3.6e-05	0.000165	9.7e-05	0.000619	0.001716	0.000982	0.000395	0.000683	-0.000127	0.000427	-9e-05	-6.4e-05	0.000397	0.001738	0.000236	0.000298	1.8e-05	0
30	0.001615	0.000277	0.000138	0.006539	0.002323	0.001524	0.006218	0.002187	0.003547	0.000146	0.000984	0.000314	9.4e-05	0.00012	0.000374	0.002078	0.001039	0.000345	0.000765	0.000128	0.000684	-0.000279	-5.1e-05	0.000267	0.002516	0.001259	0.000212	0.001021	2.4e-05	0
31	0.00157	0.000251	-1e-06	0.00627	0.002187	0.001508	0.020166	0.005813	0.006943	0.000362	0.001875	0.000261	8.7e-05	9.8e-05	0.000197	0.002124	0.001087	0.000265	0.000651	9.2e-05	0.000488	-0.000489	-8.4e-05	0.000182	0.002337	0.001119	0.000121	0.000992	0.000429	2e-05	0
32	0.001519	0.000172	-1e-06	0.006261	0.00224	0.001534	0.020443	0.006243	0.006497	0.000359	0.002363	0.000165	6.1e-05	4.7e-05	0.00019	0.002628	0.001307	0.000183	0.000566	0.00024	0.000225	-0.000747	-0.000151	2.4e-05	0.002236	0.001191	4e-06	0.001811	0.000414	1.3e-05	6.8e-05	0
33	0.001495	1.3e-05	-0.000147	0.005944	0.002081	0.001483	0.022154	0.007317	0.010834	0.000366	0.005081	0.000512	0.000362	-0.000201	9.6e-05	0.005951	0.002888	2.8e-05	0.000194	0.000291	-0.000593	-0.001196	-0.000243	-1.7e-05	0.00153	0.000967	-8.1e-05	0.003846	0.000128	0.000646	0.000457	7e-06	0
34	0.001549	0	-1.8e-05	0.005884	0.002049	0.001613	0.022898	0.008106	0.01365	0.000436	0.005955	0.000858	0.000163	-0.000137	0.000327	0.007542	0.003264	-3.7e-05	0.000166	1.1e-05	-0.000691	-0.001116	-0.000226	-2e-05	0.000942	0.000723	-0.000308	0.003231	9.7e-05	0.000591	0.000816	0.000359	5.3e-05	0
35	0.001249	-0.000168	-0.000275	0.005642	0.001653	0.001455	0.023161	0.008526	0.016435	0.000785	0.003097	0.000427	3.7e-05	-0.000312	0.001155	0.01226	0.005455	0.000384	0.000356	0.000316	0.000131	-0.000475	0.000124	-0.000214	0.00038	0.00068	-2e-05	0.001988	5.1e-05	0.000633	0.002169	0.000515	0.000667	6.1e-05	0
36	0.001004	-0.000209	-9.1e-05	0.005829	0.001577	0.001612	0.023176	0.008665	0.017079	0.000872	0.006944	0.000738	0.000175	3.9e-05	0.00134	0.014237	0.006068	0.000638	0.00039	0.000408	0.000222	-0.000345	0.000201	0.000212	2.9e-05	0.00013	-7e-05	0.001733	-0.000121	0.000702	0.002538	0.001291	0.000417	0.002088	1.7e-05	0
37	0.000971	-0.00019	-0.000105	0.006065	0.001457	0.00157	0.023169	0.008663	0.017025	0.000922	0.006926	0.000538	-9.6e-05	-2.1e-05	0.001343	0.015205	0.006861	0.000584	0.000352	0.000602	0.000231	-0.000258	0.00024	0.000426	0.000151	0.000166	-8.4e-05	0.001599	-0.000129	0.000578	0.002456	0.001228	0.000213	0.002178	0.000196	3.3e-05	0
38	0.000792	-0.000256	-0.000171	0.005805	0.001415	0.001406	0.022959	0.008273	0.017913	0.001091	0.006976	0.000428	2.2e-05	5e-05	0.000727	0.015819	0.007861	0.000873	0.000381	0.00076	2.6e-05	0.000262	0.000439	0.001437	0.000755	0.000555	6.5e-05	0.001459	-0.000106	0.000576	0.001766	0.001655	0.000465	0.00279	0.000721	1.3e-05	2e-06	0
39	0.000781	-0.000101	-0.000361	0.005604	0.001289	0.001269	0.02311	0.008466	0.018493	0.001092	0.006518	0.000585	0.000185	0.000111	0.00079	0.016861	0.008748	0.001139	0.000791	0.001011	0.000269	0.000538	0.00042	0.001578	0.0009	0.001355	0.000289	0.001132	0.000121	0.000973	0.001457	0.001498	0.000645	0.002309	0.001109	0.000113	0.000108	0.000162	0
40	0.000601	-0.000108	-0.000377	0.005532	0.001403	0.001261	0.023498	0.00853	0.018709	0.000988	0.006136	0.000518	0.000323	0.000146	0.000685	0.01732	0.008898	0.001523	0.000945	0.001016	0.000263	0.000651	0.000341	0.001661	0.001088	0.001692	0.000459	0.001072	-3.2e-05	0.000991	0.001373	0.001499	0.000846	0.002192	0.001284	0.000375	2.5e-05	0.002027	0.000101	0
41	0.000442	-9.9e-05	-0.000279	0.005376	0.001561	0.001468	0.023312	0.008212	0.016971	0.000901	0.004702	0.000298	0.000137	-2.5e-05	0.000651	0.016736	0.008958	0.00143	0.001035	0.000984	0.000626	0.0003	0.000268	0.002146	0.001782	0.002757	0.000581	0.00152	0.00085	0.001303	0.000996	0.000787	0.000673	0.0013	0.001571	0.000899	0.000141	0.003809	-1.6e-05	3.6e-05	0
42	0.000457	-0.000312	-0.000314	0.00551	0.001656	0.001404	0.023556	0.007788	0.015903	0.000933	0.003777	9e-05	-3.5e-05	-0.000445	0.000733	0.016006	0.009477	0.001753	0.001017	0.001086	0.000845	0.000357	0.000232	0.002746	0.002327	0.003891	0.000857	0.002156	0.000887	0.000525	0.000729	0.00062	0.00066	0.001257	0.000761	0.000905	0.000105	0.002982	-8e-05	0.000398	0.000154	0
43	0.000579	-0.000257	-0.000272	0.005511	0.001632	0.001335	0.023015	0.007776	0.015037	0.001094	0.003819	-0.000263	-0.000109	-0.000303	0.000837	0.016753	0.009443	0.001738	0.000968	0.000995	0.000824	0.000165	0.000311	0.003111	0.002709	0.004831	0.000793	0.002493	0.00115	0.000781	0.00095	0.00057	0.000312	0.001469	0.000757	0.000785	0.0003	0.003042	0.000432	0.000235	0.001492	-4e-05	0
44	0.000812	-0.000132	-0.000223	0.005213	0.00141	0.000621	0.021197	0.007304	0.013618	0.001186	0.004106	-0.000283	-0.000326	-0.000252	0.000993	0.017549	0.009517	0.001709	0.000395	0.000924	0.001201	0.000218	0.000901	0.004079	0.002795	0.006964	0.00146	0.002588	0.000645	0.001106	0.001499	0.000729	0.000835	0.001811	0.001452	0.001206	0.000294	0.002994	0.00065	9.4e-05	0.004154	-0.000374	8.2e-05	0
45	0.000473	5.8e-05	-0.000109	0.005227	0.00133	0.000682	0.021207	0.007544	0.013546	0.001039	0.004392	0.000135	-0.000585	0.000112	0.000933	0.017921	0.009524	0.001799	0.000314	0.000967	0.000932	0.000594	0.000778	0.003693	0.00236	0.006255	0.00103	0.002012	0.001042	0.001623	0.001717	0.001277	0.000888	0.002079	0.001596	0.001608	0.000875	0.0033	0.000968	0.000208	0.004606	2.9e-05	0.001672	-4.5e-05	0
46	0.000361	7.5e-05	-0.000216	0.005262	0.001241	0.000542	0.021313	0.006987	0.013605	0.001125	0.004085	0.000317	-0.000397	0.000117	0.000783	0.01755	0.00985	0.001874	-1.3e-05	0.001352	0.001292	0.00085	0.000693	0.00345	0.002557	0.005741	0.001119	0.001685	0.001224	0.0012	0.001798	0.001187	0.001466	0.002363	0.001745	0.002279	0.000882	0.002662	0.000872	0.000585	0.004553	9.7e-05	0.002342	0.000371	9e-06	0
47	0.000143	-6.9e-05	-0.000251	0.005389	0.001387	0.000663	0.020501	0.007149	0.012839	0.001344	0.004151	0.000281	-0.000936	-4.5e-05	0.000349	0.016772	0.010116	0.001482	0.000521	0.001806	0.001579	0.000827	-0.00019	0.002869	0.002598	0.006777	0.001004	0.002022	0.001326	0.000545	0.002492	0.001237	0.00065	0.002042	0.001321	0.001899	0.001267	0.002288	0.001124	0.000354	0.003606	0.000807	0.002263	0.000566	-0.000214	7e-05	0
48	0.000791	-0.000263	-0.000499	0.005644	0.000797	0.001201	0.018656	0.007037	0.012772	0.001328	0.004487	-0.001209	-0.000648	-0.000302	0.000217	0.017063	0.010444	0.001557	0.000941	0.001762	0.001638	0.000281	0.000128	0.002814	0.002078	0.006241	0.001308	0.003024	0.002193	0.000379	0.003595	0.002173	0.001005	0.00201	0.002825	0.002405	0.00035	0.002702	0.000656	0.000626	0.003931	2.2e-05	0.001633	0.00092	-0.000334	0.00082	-4.2e-05	0
49	0.0008	-0.000177	-0.000342	0.005686	0.000679	0.001561	0.019386	0.007441	0.013038	0.001134	0.004574	-0.001197	-0.001195	-0.000517	0.000347	0.017088	0.010676	0.001402	0.001315	0.001953	0.001328	3e-05	0.000139	0.00306	0.002081	0.007225	0.001338	0.003408	0.00261	-7.1e-05	0.003769	0.003135	0.000289	0.002085	0.002958	0.002066	0.000407	0.002939	0.000241	0.000773	0.003815	0.000166	0.001807	0.000787	-0.000196	0.00072	0.000115	-3e-05	0
50	0.000953	-0.000329	-0.000557	0.00548	0.000732	0.001696	0.019108	0.007145	0.013449	0.001039	0.004368	-0.001381	-0.000591	-0.000528	0.000734	0.017411	0.010631	0.001674	0.001068	0.001329	0.00062	-0.000225	4.6e-05	0.00338	0.001834	0.006775	0.001246	0.003793	0.002739	0.001114	0.004412	0.004413	0.000357	0.003023	0.002945	0.00208	0.000119	0.003679	-0.000288	0.00106	0.004297	-9e-05	0.001589	0.001324	7.4e-05	0.001245	0.000134	-0.00148	4e-06
51	0.001325	0.000393	-0.000247	0.004735	0.001142	0.001487	0.018492	0.006756	0.013561	0.001455	0.004573	-0.000317	-0.000881	-0.000499	0.000887	0.016782	0.010503	0.001647	0.001303	0.001184	0.001625	0.00079	-2.5e-05	0.004212	0.003722	0.007218	0.00016	0.003718	0.001625	0.001612	0.005822	0.008055	-0.000592	0.00641	0.000856	0.00234	0.000338	0.005262	-0.00059	0.001239	0.003119	0.000708	0.001405	0.001934	0.000878	0.001504	0.000189	-0.003438	0.001012
52	0.001316	3.8e-05	-0.000382	0.004473	0.00092	0.001562	0.018399	0.006829	0.013551	0.001896	0.004023	-0.000476	-0.000364	-0.000179	0.00081	0.016619	0.010331	0.001307	0.001071	0.000707	0.002427	0.001303	-0.00026	0.004051	0.004315	0.006344	0.001406	0.004046	0.001846	0.002878	0.005753	0.006742	0.000114	0.006339	0.000491	0.003216	0.000321	0.005221	-0.000767	0.001536	0.003165	0.000209	0.001492	0.00302	0.000903	0.001599	0.000465	-0.003945	0.000828
53	0.001403	0.000937	0.000441	0.004155	-0.000343	0.001331	0.015911	0.007782	0.012147	0.001407	0.002951	-0.00142	-0.000229	0.000234	-0.000507	0.014716	0.010082	0.000997	0.001741	0.001464	0.004583	0.001518	2.7e-05	0.004599	0.006487	0.004148	0.001933	0.003788	0.003395	-0.001024	0.005709	0.00618	-0.002651	0.007817	0.000206	0.003202	0.000356	0.005509	-0.003071	-0.000549	0.002245	-0.001268	0.001608	0.002476	0.001574	0.001313	-0.000225	-0.001623	-0.000147
54	0.000499	-0.000218	-0.000478	0.004629	0.000557	0.000149	0.016956	0.006442	0.011683	0.00094	0.003147	-0.00266	0.000216	-0.000538	-0.00016	0.014327	0.00851	0.000253	0.00041	0.000935	0.003297	0.000626	-0.000572	0.003804	0.002743	0.005776	0.000851	0.004842	0.002191	-0.001901	0.005615	0.002813	-0.003978	0.008591	0.001445	0.001541	0.000505	0.006244	-0.001355	-0.001691	0.005251	-0.003506	0.001513	0.001087	-0.000149	0.000971	-0.000598	-0.003213	-0.000521
55	0.000389	-0.000159	-0.000555	0.00525	0.000645	0.000534	0.017496	0.006645	0.012396	0.000558	0.003977	-0.002666	-6e-06	-0.000573	-0.00012	0.014354	0.008394	0.000361	0.000157	0.001294	0.00291	0.000404	-0.000332	0.003645	0.002606	0.00569	0.000494	0.005214	0.002056	-0.002243	0.005897	0.003519	-0.002473	0.00969	0.001488	0.000801	0.000955	0.006416	-0.001764	-0.003449	0.005147	-0.003003	0.001845	0.001121	-0.00024	0.001252	-0.000945	-0.003142	-0.000394
56	0.00045	-0.000746	-0.00062	0.004302	0.001013	0.001114	0.016462	0.005647	0.011799	3.8e-05	0.003625	-0.002921	-0.000706	-0.001188	-0.000225	0.015499	0.008806	0.000746	0.000351	0.000796	0.002107	0.000223	0.000376	0.003286	0.002934	0.006414	0.001439	0.005093	0.001813	-0.002309	0.004352	0.001177	-0.002327	0.009388	0.001633	0.000804	0.000413	0.007812	-0.001763	-0.003777	0.004898	-0.00374	0.0022	0.001387	-0.001118	0.000785	-0.000818	-0.003149	-0.000622
57	0.000624	-0.000862	-0.000716	0.003888	0.001284	0.001549	0.015941	0.005321	0.010942	-0.0003	0.003737	-0.002956	-0.001388	-0.001175	-0.000203	0.016295	0.009027	0.001404	0.0005	0.000906	0.001202	-7.9e-05	0.00019	0.003191	0.003404	0.007275	0.001619	0.004635	0.003083	-0.001685	0.002848	0.000485	-0.002427	0.009825	0.003411	0.000521	6.6e-05	0.009284	-0.001743	-0.00378	0.004591	-0.003443	0.002233	0.000966	-0.000668	5.8e-05	-0.001679	-0.002748	-0.000795
58	0.000852	-0.000812	-0.000644	0.003885	0.00127	0.001405	0.016247	0.005343	0.011054	-0.000236	0.00384	-0.002724	-0.001468	-0.001159	-0.000381	0.016568	0.009154	0.001358	0.000489	0.00063	0.001157	-0.00016	-0.000131	0.003313	0.003323	0.007777	0.001757	0.004669	0.003393	-0.001724	0.002948	0.000323	-0.003048	0.009726	0.003616	0.000613	-0.000223	0.009715	-0.001332	-0.003138	0.004759	-0.003482	0.001955	0.00088	-0.000661	-7e-05	-0.001936	-0.002867	-0.000951
59	0.000876	-4.3e-05	-0.000752	0.003719	0.000932	0.000809	0.016376	0.005777	0.010706	-0.000129	0.004396	-0.002159	-0.001635	-0.000581	-0.000189	0.016443	0.008655	0.001244	0.000139	0.001131	0.001034	0.000235	-0.000725	0.003162	0.002835	0.008564	0.000708	0.004496	0.004985	-0.001183	0.002352	0.000334	-0.002729	0.00986	0.004937	0.000307	-5.8e-05	0.011113	-0.001234	-0.002422	0.00509	-0.002008	0.001557	0.000212	0.001295	-0.000391	-0.003145	-0.002929	-0.000793
60	0.00124	0.000244	0.000331	0.003753	0.000607	0.000481	0.012932	0.005434	0.007929	0.000582	0.003483	-0.001477	-0.000165	-0.00039	-0.00051	0.014441	0.008547	0.000391	0.000585	0.000768	0.000909	-0.000854	0.000748	0.002185	0.004198	0.008991	0.000971	0.00608	0.00481	-0.001847	0.001608	9e-05	-0.002341	0.009078	0.003022	0.000263	6.5e-05	0.01587	-0.000861	-0.00111	0.004542	-0.001184	0.004008	0.002373	0.002163	0.000895	-0.001501	-0.00502	-0.00036
61	0.001002	0.000178	-9e-06	0.003629	0.000875	0.000871	0.012429	0.005522	0.007696	0.000822	0.003159	-0.001734	-3e-05	-0.000194	-0.000308	0.013853	0.008438	0.000454	0.000453	0.001279	0.001232	-0.001055	0.001381	0.002307	0.004109	0.008602	0.000745	0.006301	0.005265	-0.001973	0.001341	0.00041	-0.001882	0.00875	0.00318	0.000851	0.000127	0.016754	-0.00074	-0.001128	0.004166	-0.001501	0.004345	0.0023	0.002557	0.000775	-0.000771	-0.00447	-0.000221
62	0.001051	8.2e-05	0.000127	0.003916	0.001174	0.000643	0.012583	0.005401	0.007775	0.000778	0.003213	-0.001514	-0.000114	-4.4e-05	-0.000509	0.013395	0.008818	0.000676	0.00056	0.000873	0.001044	-0.001035	0.000966	0.00256	0.003402	0.008831	0.001043	0.006267	0.004905	-0.001928	0.001062	0.000628	-0.00253	0.008452	0.00455	0.00134	6.6e-05	0.017652	-0.000415	-0.001304	0.003947	-0.001555	0.004015	0.003028	0.00294	0.001141	0.000209	-0.004395	0.000275
63	0.0009	-0.000211	-0.000225	0.003818	0.000956	0.000499	0.012014	0.005034	0.008591	0.000724	0.003583	-0.001028	-0.000344	-0.000268	-0.000128	0.013219	0.009274	0.000799	4.7e-05	0.000767	0.001218	-0.000612	0.000553	0.002881	0.002803	0.007037	0.001073	0.006231	0.005291	-0.001912	0.001305	0.000589	-0.001761	0.008721	0.004623	0.001799	0.000674	0.017659	-0.000756	-0.001609	0.003988	-0.001354	0.002807	0.002832	0.004053	0.002111	0.000852	-0.003555	0.001657
64	0.00088	-0.00016	-0.000177	0.003707	0.001027	0.000487	0.011972	0.004907	0.008733	0.000556	0.003527	-0.001241	-0.000334	-0.000424	-0.00019	0.013704	0.009229	0.000869	0.000214	0.000672	0.001183	-0.000449	0.00049	0.00282	0.002947	0.007027	0.001317	0.006403	0.004902	-0.001574	0.001197	0.000306	-0.001638	0.008786	0.005159	0.001662	0.000597	0.017851	-0.000928	-0.00138	0.004174	-0.001235	0.002561	0.003167	0.004137	0.002414	0.00104	-0.003598	0.00192
65	0.000923	-0.000206	-0.00033	0.003503	0.000726	0.000927	0.011913	0.004553	0.008793	0.000642	0.00336	-0.00183	-0.000363	-0.000807	2.4e-05	0.013365	0.008489	0.001039	0.000168	0.000655	0.001277	-0.000375	0.00074	0.002428	0.003502	0.0072	0.001499	0.006558	0.004592	-0.001636	0.001062	-0.000274	-0.001332	0.009239	0.004867	0.001435	0.001123	0.017814	-0.000881	-0.000746	0.004331	-0.001615	0.002586	0.002253	0.004387	0.002219	0.001759	-0.001951	0.002533
66	0.000726	0.000284	-0.000524	0.003729	0.000948	0.001149	0.012041	0.004619	0.009177	0.000429	0.002865	-0.002666	-0.000335	-0.001097	-0.000358	0.012952	0.007656	0.001208	0.000108	0.000598	0.001378	-0.00035	0.000702	0.001986	0.004014	0.008053	0.002105	0.006854	0.00393	-0.001233	0.000778	-0.000835	-0.001843	0.009496	0.005623	0.001521	0.000721	0.01896	-0.001062	-0.000374	0.004352	-0.001721	0.002798	0.003026	0.004899	0.001647	0.002511	-0.000281	0.003398
67	0.00075	0.000158	-0.000486	0.00374	0.000803	0.001039	0.012296	0.004809	0.009499	0.000392	0.003004	-0.002306	-0.00069	-0.001127	-0.000387	0.012134	0.007507	0.000779	0.000381	0.000429	0.001333	-0.000281	0.000753	0.002016	0.003549	0.008046	0.001626	0.006719	0.00383	-0.001345	0.000932	-0.000779	-0.001401	0.010014	0.005117	0.001736	0.000742	0.019099	-0.001216	-0.000556	0.004492	-0.001569	0.002717	0.003026	0.005055	0.00198	0.002614	-4e-05	0.004113
68	0.000416	0.000163	-0.000437	0.003896	0.000852	0.000738	0.01381	0.005677	0.010443	0.000434	0.003357	-0.002771	-0.001344	-0.001282	-0.000471	0.011773	0.006915	0.000892	0.000466	0.000645	0.000992	-0.000514	0.00067	0.002343	0.003886	0.007266	0.001423	0.006449	0.003972	-0.000904	0.000837	-0.000439	-0.000383	0.009703	0.004878	0.001696	8.1e-05	0.018186	-0.001342	-0.001251	0.004243	-0.001421	0.002584	0.003424	0.005196	0.002438	0.002881	-0.000908	0.005662
69	0.000373	-8.9e-05	-0.000311	0.003762	0.00066	0.000884	0.014826	0.006009	0.010769	0.000764	0.003343	-0.002771	-0.001721	-0.001179	-0.000327	0.011375	0.006727	0.000796	0.000636	0.000577	0.00098	-0.000661	0.001126	0.002491	0.00365	0.007303	0.001039	0.006286	0.003961	-0.000943	0.000555	-0.000562	0.000378	0.009336	0.004813	0.001704	0.000238	0.017726	-0.001044	-0.001523	0.004066	-0.001619	0.002701	0.002755	0.005047	0.002816	0.003092	-0.001369	0.006169
70	0.000487	-0.000156	-0.000348	0.004249	0.000484	0.000805	0.016578	0.00601	0.011265	0.000704	0.00333	-0.002738	-0.001513	-0.000906	-0.000576	0.011309	0.006238	0.001054	0.000712	0.000756	0.000956	-0.00043	0.000811	0.002471	0.004089	0.006917	0.001196	0.005884	0.004254	-0.000442	0.00063	-0.000462	0.000306	0.008548	0.004967	0.001709	0.000348	0.017292	-0.000765	-0.001582	0.003848	-0.001549	0.002764	0.002645	0.004803	0.002419	0.003375	-0.0015	0.006336
71	0.00036	3.4e-05	-0.000536	0.005021	0.000814	0.000821	0.020858	0.005958	0.011585	0.000768	0.002397	-0.001777	-0.000985	-0.000534	-0.001174	0.009571	0.005027	-0.000104	0.001259	0.000505	0.001504	-0.00024	8.6e-05	0.002629	0.002641	0.00749	0.00086	0.005397	0.003642	-0.000793	0.000994	0.000529	-0.000181	0.007906	0.005877	0.00242	0.000613	0.016247	-0.000561	-0.000596	0.003755	-0.001183	0.002739	0.002677	0.004725	0.001964	0.00308	-0.001883	0.005465
72	0.000961	-0.000535	-0.000344	0.005354	0.001021	0.000961	0.021762	0.006243	0.012273	0.000116	0.00247	-0.001201	-0.000852	-0.000527	-0.000788	0.008982	0.004704	0.000673	0.001155	0.001124	0.000948	-0.000482	0.000202	0.00253	0.00251	0.007118	0.000407	0.005029	0.002406	-0.000482	0.001173	0.001564	-0.000289	0.008589	0.005934	0.002368	0.000158	0.015155	-0.001061	-0.000523	0.003235	-0.000837	0.002717	0.002979	0.003747	0.001601	0.002827	-0.001781	0.004854
73	0.00109	-0.000376	-0.000405	0.005197	0.001484	0.000943	0.021814	0.007008	0.0131	0.000387	0.002167	-0.001214	-0.000653	-0.000646	-0.000478	0.007788	0.004273	0.000408	0.001207	0.001522	0.000418	-0.000971	-0.000224	0.00287	0.002629	0.00675	0.001121	0.004746	0.001772	-0.000725	0.001207	0.001965	2e-05	0.008166	0.006878	0.002355	0.000346	0.01426	-0.000555	-0.000182	0.002742	-0.000814	0.003092	0.002403	0.002592	0.000765	0.002371	-0.002831	0.003677
74	0.000839	-0.000651	-0.000349	0.004934	0.001282	0.00114	0.019716	0.007461	0.011443	-7.3e-05	0.002236	-0.001304	-0.000587	-0.000511	-0.000574	0.007935	0.004609	0.000307	0.000654	0.001383	0.000206	-0.000564	0.000366	0.002868	0.004189	0.006489	0.001069	0.005029	0.001377	-0.000592	0.002094	0.001747	0.000158	0.008174	0.005922	0.002344	0.000418	0.013998	-0.000433	-0.000187	0.002707	-0.000777	0.00268	0.002823	0.002416	0.000844	0.002626	-0.002751	0.002901
75	0.000387	-0.000298	-5.4e-05	0.004932	0.001646	0.000969	0.019102	0.007618	0.012858	0.000466	0.001983	-0.002617	-0.001058	-0.000511	-0.000206	0.006851	0.003955	-0.000659	0.000295	0.000744	0.000409	-0.000223	-0.000297	0.003196	0.004455	0.005687	0.00126	0.004504	0.001503	-0.001054	0.002771	0.002041	-4.5e-05	0.008562	0.006089	0.001328	0.000898	0.012954	-0.000202	-0.000234	0.003355	-0.001278	0.001941	0.002095	0.002493	0.001012	0.002844	-0.003087	0.002102
76	0.000125	-0.000474	0.000285	0.004979	0.001906	0.001139	0.019375	0.007973	0.012376	0.000626	0.001649	-0.002896	-0.000955	-0.000664	9.9e-05	0.005607	0.003372	-0.000196	-7.8e-05	0.000896	0.000742	-0.000303	0.000401	0.003332	0.004206	0.005498	0.000964	0.003977	0.001437	-0.001103	0.002571	0.001928	-0.000466	0.009451	0.00562	0.001023	0.000213	0.01212	-0.000619	0.000248	0.003899	-0.001524	0.001641	0.001563	0.002305	0.000892	0.002709	-0.003426	0.001816
77	0.000341	-0.000825	0.000198	0.005117	0.001935	0.00077	0.019776	0.00838	0.013815	0.000925	0.001134	-0.002915	-0.001166	-0.000814	0.00028	0.004323	0.002813	-0.000169	-0.000121	0.00104	0.000684	-0.00089	0.000587	0.003679	0.004214	0.004687	0.001138	0.003076	0.001455	-0.000909	0.002195	0.001622	-0.00115	0.009937	0.005697	0.000626	-0.000152	0.012185	-0.000766	-0.000626	0.004015	-0.001361	0.001656	0.000998	0.001513	0.000774	0.002084	-0.003169	0.001802
78	0.000302	-0.000899	0.000198	0.005014	0.001621	0.000579	0.019365	0.009453	0.012277	0.000968	0.000642	-0.001501	-0.000458	-0.000546	-1e-05	0.003606	0.00229	0.0005	-0.000683	0.001675	0.000612	-0.001132	0.001066	0.004232	0.005047	0.003934	0.001077	0.003186	0.001253	-0.001642	0.001911	0.000496	-0.001433	0.009401	0.00464	0.001413	-0.000812	0.012984	-0.00104	-0.000715	0.003644	-0.000799	0.00195	0.001177	0.000541	0.000338	0.001425	-0.003364	0.001542
79	0.000397	-0.001037	0.000353	0.004823	0.001497	7.6e-05	0.019174	0.009787	0.012148	0.00063	0.000683	-0.001362	-0.00066	-0.000516	-0.000154	0.003974	0.00226	0.000201	-0.000857	0.001404	0.000145	-0.001275	0.000595	0.004217	0.005746	0.003593	0.000898	0.00368	0.001173	-0.002578	0.001945	0.001174	-0.001553	0.008441	0.004148	0.001923	-0.000337	0.013175	-0.000492	-0.001887	0.003529	-0.000131	0.001875	0.002271	0.000864	0.000552	0.0011	-0.002986	0.000888
80	0.000973	-0.001129	5.5e-05	0.00488	0.000636	0.000734	0.019089	0.007887	0.011669	-3.6e-05	0.001023	-0.000915	3e-06	-0.000588	-0.000595	0.002226	0.000778	0.000399	-0.000324	0.001024	-0.000204	0.000214	0.00011	0.003426	0.006116	0.004529	0.000937	0.00435	0.001777	-0.00377	0.001736	-0.000462	-0.002111	0.008562	0.00472	0.001989	0.000752	0.013384	-0.000742	-0.001815	0.002321	-0.001061	0.00084	0.00189	0.000584	0.00093	0.000625	-0.003028	0.000529
81	0.001404	-0.001639	-0.000272	0.004596	0.000706	0.000914	0.018743	0.006433	0.010321	-0.00067	0.000821	-0.001883	-0.000585	-0.000947	-0.001513	0.001892	0.000961	-0.000264	0.000129	0.000875	0.000723	0.000818	0.000143	0.002958	0.004316	0.004686	0.001344	0.004829	0.001641	-0.002755	0.000762	-0.000392	-0.001758	0.009475	0.005772	0.002764	0.000837	0.013459	-0.000474	-0.002535	0.002203	-0.00145	0.000651	0.00182	0.000875	0.000747	0.000272	-0.002856	0.000931
82	0.001144	-0.000864	-0.00023	0.004357	0.000512	0.001399	0.018733	0.005854	0.01035	-9.5e-05	0.000501	-0.001511	-0.000704	-0.001146	-0.001266	0.001219	0.000798	-0.000403	-0.000137	0.000883	0.000897	0.001431	0.000301	0.003427	0.005568	0.005118	0.000928	0.004247	0.001613	-0.001137	0.00132	0.000188	-0.000642	0.010119	0.005672	0.001359	0.000542	0.01394	-0.00095	-0.003033	0.00237	-0.002004	0.000646	0.001398	-0.000137	0.001083	0.001021	-0.003578	0.00079
83	0.000613	-0.000394	-0.000145	0.004478	0.000935	0.001667	0.017133	0.006232	0.010205	1.2e-05	0.000375	-0.001785	-0.000299	-0.000828	-0.000575	0.001222	0.001134	-0.00035	-0.000306	0.001205	0.001518	0.000791	-8.2e-05	0.00361	0.005521	0.004983	0.000843	0.004486	0.00154	-0.001872	0.001463	0.000995	-0.000219	0.010548	0.005887	0.001795	0.000871	0.014109	-0.001036	-0.001913	0.00236	-0.00084	0.001287	0.001113	0.000271	0.000298	0.001288	-0.002936	0.000293
84	0.000727	-0.000161	-0.000406	0.004372	0.000606	0.001363	0.016695	0.005982	0.01055	-4.3e-05	0.000627	-0.001098	-0.000137	-0.000991	-0.000547	0.000736	0.000988	-0.000227	-8e-05	0.001413	0.001358	0.000931	0.000327	0.004178	0.005827	0.005206	0.000962	0.004303	0.001609	-0.001908	0.001844	0.001145	-0.000571	0.010517	0.00581	0.001175	0.000526	0.013607	-0.000637	-0.001568	0.002494	-0.000981	0.001422	0.001237	0.000714	0.000652	0.001257	-0.003631	5.8e-05
85	0.000949	-0.000196	-0.000619	0.004806	0.000999	0.001185	0.015786	0.005941	0.00977	-0.000209	0.000622	-0.001611	-9.3e-05	-0.000865	-0.000845	0.001158	0.001065	-0.000285	0.000248	0.001365	0.001186	0.000373	0.000859	0.00423	0.005584	0.005597	0.001238	0.004164	0.001757	-0.002166	0.001722	0.001297	-0.00129	0.010531	0.005753	0.001712	0.00058	0.013615	-0.000713	-0.000988	0.002515	-0.000773	0.001326	0.001048	0.001047	6.4e-05	0.000626	-0.002606	6.4e-05
86	0.00167	-0.000145	-0.000437	0.004296	0.00097	0.000625	0.015276	0.005441	0.008625	-0.000479	0.000526	-0.001783	-0.000356	-0.001064	-0.00121	0.001322	0.000772	-0.00043	0.000415	0.001165	0.001331	0.000669	0.001385	0.00489	0.005195	0.005059	0.001016	0.003338	0.00166	-0.001593	0.001966	0.001676	-0.001414	0.010622	0.004947	0.001673	1.7e-05	0.013459	-0.000301	-0.001117	0.002563	-0.001175	0.001148	0.001293	0.001131	0.000248	0.000614	-0.002769	0.000262
87	0.002118	0.000229	-1.7e-05	0.00477	0.001195	0.000655	0.015502	0.005576	0.007276	-0.000141	-8.8e-05	-0.00288	-0.000461	-0.000932	-0.000797	0.001888	0.000579	-0.00049	0.000968	0.001182	0.001215	0.000195	0.000644	0.004298	0.005254	0.005137	0.001296	0.002752	0.001675	-0.001273	0.001583	0.001065	-0.001294	0.010608	0.004635	0.001811	9.3e-05	0.014321	-0.000984	-0.001017	0.002671	-0.000824	0.001147	0.000977	0.000573	-0.000231	0.000777	-0.002374	0.00027
88	0.002159	0.000335	0.000357	0.004653	0.000841	0.000985	0.016164	0.005503	0.007102	-7e-06	-0.000381	-0.002792	-0.000561	-0.001046	-0.000641	0.001938	0.000802	-0.000547	0.000724	0.001573	0.001689	0.000672	-0.000203	0.005039	0.004342	0.003888	0.001339	0.002614	0.000818	-0.002032	0.001891	0.000803	-0.001086	0.010836	0.004885	0.001661	0.000433	0.014023	-0.000718	-0.000552	0.002604	-0.000371	0.001112	0.001217	0.00094	0.000615	0.001494	-0.003392	0.000452
89	0.001654	0.000197	0.000148	0.005066	0.001401	0.001362	0.014638	0.005883	0.008841	2.6e-05	-0.000363	-0.001298	-0.000667	-0.000515	-0.001027	0.002274	0.001655	-0.000552	0.001428	0.002011	0.000459	4e-06	5e-05	0.00447	0.004224	0.005298	0.001894	0.004023	0.001178	-0.00089	0.001278	0.000486	-0.001016	0.011313	0.005857	0.000977	0.000978	0.014627	-0.001122	-0.000844	0.002731	-0.000386	0.001147	0.000917	0.000559	0.000273	0.00127	-0.002548	0.000168
90	0.00128	3.2e-05	-6.2e-05	0.004768	0.001441	0.001796	0.013788	0.005941	0.00998	-8.8e-05	0.000255	-0.000399	-0.000483	-0.000437	-0.001405	0.00241	0.002231	-0.00043	0.001126	0.001747	0.000277	0.000647	0.000898	0.004822	0.003827	0.00605	0.001273	0.004554	0.001388	-0.001014	0.002043	0.001711	-0.000895	0.012124	0.005907	0.000996	0.001601	0.013718	-0.000519	-0.000209	0.002312	-0.000816	0.001443	0.000915	0.000925	0.000602	0.000956	-0.001324	0.000116
91	0.001467	-0.000266	-0.000272	0.004345	0.00084	0.000746	0.013433	0.006341	0.01008	-0.000119	0.000514	-0.00027	-0.000216	0.000183	-0.00083	0.002723	0.00197	0.000375	0.001162	0.00131	0.000312	-1.5e-05	0.000962	0.004183	0.00466	0.006584	0.001092	0.004179	0.001173	0.000778	0.001741	0.001954	-0.001064	0.010942	0.006534	0.00196	0.000942	0.013895	-0.000369	-0.0004	0.002007	-0.00081	0.001629	0.001064	0.001291	0.000353	0.00077	-0.000523	0.00048
92	0.002092	4e-06	0.000554	0.004219	-0.000847	0.000877	0.015279	0.007986	0.010978	0.001013	0.001024	-0.001292	0.000171	8.5e-05	-0.000182	0.002806	0.001573	0.001483	-0.000194	0.000419	0.001379	0.000422	0.001435	0.003706	0.005309	0.007475	0.000711	0.003059	0.001608	0.001365	0.001972	0.00288	-0.001669	0.010234	0.007169	0.00371	8.9e-05	0.012642	0.001317	3.5e-05	0.001745	-0.001464	0.001741	0.000619	0.001623	0.000736	0.000977	0.001867	0.001409
93	0.00127	-0.000924	-0.00051	0.003489	0.000874	0.000505	0.016964	0.008497	0.011101	0.000201	0.000577	-0.00104	9.6e-05	0.000219	-0.000465	0.00229	0.001448	0.001432	0.000638	0.000586	0.001623	0.000256	0.000473	0.004193	0.006467	0.006592	0.001199	0.00401	0.002114	8.3e-05	0.001517	0.00204	-0.001415	0.010484	0.006326	0.002026	0.000392	0.014161	-0.00056	-0.000696	0.002762	-0.001217	0.00155	0.000653	0.00104	0.001031	0.00095	-0.000829	0.001316
94	0.001072	-0.000538	-0.000239	0.003756	0.001013	0.000885	0.018256	0.009117	0.011384	0.000318	0.000346	-0.001184	0.000279	0.00016	-0.000369	0.001888	0.001348	0.001141	0.000892	0.000946	0.001018	0.00015	0.00053	0.004232	0.006359	0.005914	0.000975	0.003666	0.002598	-0.000297	0.001772	0.002075	-0.000666	0.011357	0.006022	0.001276	0.000335	0.014376	-0.00061	-0.000294	0.002403	-0.001139	0.001844	0.000417	0.000878	0.001019	0.000994	-0.001191	0.000954
95	0.000809	-0.000559	-0.000206	0.003731	0.001195	0.00061	0.018829	0.009244	0.011747	0.000232	0.000473	-0.00114	0.000381	9.3e-05	-0.000379	0.001928	0.001417	0.000794	0.000803	0.000984	0.001095	1.1e-05	0.000581	0.00453	0.006384	0.006092	0.001422	0.003753	0.002993	-0.000465	0.001688	0.001748	-0.000463	0.01117	0.005025	0.001513	0.000473	0.01455	-0.000462	-0.000445	0.002276	-0.000811	0.001437	0.000764	0.000916	0.001123	0.001031	-0.001389	0.000854
96	0.000446	-6.3e-05	0.000212	0.003683	0.001062	0.000523	0.019591	0.009431	0.012549	0.000377	0.000561	-0.001079	0.000525	5e-05	-0.000436	0.002006	0.001241	0.000392	0.000804	0.00131	0.000859	-0.000196	0.000908	0.004747	0.006131	0.006279	0.001169	0.003609	0.003817	-0.000394	0.001611	0.00178	-0.000132	0.011409	0.005084	0.00184	0.000293	0.01473	-0.000402	-0.000291	0.001501	-0.000512	0.001466	0.000931	0.000773	0.000789	0.001285	-0.001122	0.00054
97	0.000339	-3e-06	0.000189	0.003477	0.001238	0.000225	0.019565	0.009774	0.012693	0.000318	0.000842	-0.00098	0.000365	-2.5e-05	-0.000579	0.002052	0.00112	0.000275	0.000901	0.001115	0.001438	-0.000259	0.000852	0.004886	0.005844	0.006319	0.001194	0.003848	0.004283	-3.9e-05	0.00153	0.001957	-0.00034	0.010997	0.004962	0.002807	0.000293	0.01436	-0.000159	-0.00078	0.001645	-0.000534	0.001016	0.001155	0.000622	0.000864	0.001164	-0.000858	0.000688
98	0.00048	8.1e-05	-6.9e-05	0.003384	0.00133	0.00034	0.019261	0.01009	0.012386	0.000248	0.000799	-0.001115	-1.7e-05	-0.000118	-0.000699	0.00227	0.000826	0.000597	0.001313	0.001352	0.001539	-3.5e-05	0.000289	0.004853	0.005207	0.005842	6.4e-05	0.003669	0.004205	0.000461	0.001532	0.00302	-0.000779	0.011255	0.006642	0.00297	9e-06	0.01413	-0.000766	-0.000906	0.001558	-0.000857	0.001572	0.001002	0.000606	0.000722	0.00102	-0.001229	0.000583
99	0.001127	-0.000343	8.6e-05	0.004106	0.001186	0.000903	0.018199	0.011129	0.010418	0.000824	0.001021	-0.002346	-0.000775	-0.000255	-0.000508	0.000765	0.000935	0.00092	0.001318	0.001221	0.001472	-0.000414	-0.000726	0.004381	0.003888	0.003104	-2.4e-05	0.00317	0.002858	-0.000209	0.002155	0.003067	-0.001004	0.010714	0.006986	0.002205	0.000413	0.013605	0.000665	-0.002036	0.001604	-0.001393	0.001586	0.000826	0.000963	0.001802	0.000336	-0.001384	0.000551
100	0.001364	-0.000763	-0.000249	0.004521	0.001343	0.001053	0.017231	0.009244	0.011248	0.000332	0.001391	-0.001997	-0.00112	2.5e-05	-0.000322	0.000627	0.001401	0.001374	0.000779	0.00129	0.00047	3e-05	-0.000494	0.005325	0.004476	0.003713	0.001143	0.003515	0.002325	-0.001923	0.001672	0.001022	-0.000304	0.011168	0.005689	0.000763	0.000367	0.014166	5.7e-05	-0.001632	0.001224	-0.00126	0.001591	7.2e-05	0.000523	0.001948	0.001334	-0.00137	0.000237
101	0.000111	-0.000343	-0.000355	0.003793	0.001105	0.001442	0.017462	0.008498	0.010974	0.000934	0.001078	-0.001934	-0.000767	0.000518	-0.000278	0.000801	0.002024	0.000913	0.000929	0.00096	0.000493	0.000439	0.000172	0.00443	0.005829	0.00348	0.0007	0.003823	0.00251	-0.001843	0.001457	0.000111	0.000675	0.011168	0.005639	-8.5e-05	0.000115	0.014444	-0.001052	-0.00122	0.001193	-0.000795	0.001538	0.000687	0.000269	0.002006	0.00138	-0.001523	0.000476
102	0.000367	-0.000354	-0.000567	0.003565	0.001582	0.001402	0.017743	0.008479	0.010379	0.000854	0.000701	-0.001667	-0.000737	0.000206	0.000343	0.00179	0.001866	0.000976	0.001	0.001094	0.000517	0.000436	-0.000201	0.004907	0.006223	0.003852	0.00149	0.00364	0.002786	-0.000403	0.001288	-0.000459	0.001052	0.011887	0.00488	0.00143	-0.000324	0.015003	-0.000929	-0.001144	0.002102	-0.000833	0.001297	0.000447	0.000112	0.002006	0.001422	-0.001914	0.000928
103	-7e-05	-0.000171	-0.000843	0.003581	0.001477	0.001463	0.017456	0.008307	0.009671	0.001161	0.000497	-0.001305	-0.000122	-0.000352	0.000244	0.001491	0.001947	0.000604	3.7e-05	0.000841	0.001929	0.000229	-0.000313	0.004136	0.005552	0.003875	0.001563	0.003207	0.002463	-0.00104	0.000481	-0.001301	0.000384	0.010686	0.005045	0.001641	-9.8e-05	0.015347	-0.001061	-0.001543	0.001227	-0.000852	0.001114	0.001599	-0.000328	0.002011	0.001494	-0.001717	0.000963
104	0.000323	-0.000342	-0.000269	0.003946	0.001072	0.00075	0.014862	0.006881	0.009511	0.000522	0.000337	-0.000402	-6.8e-05	-0.000525	-0.000414	0.001134	0.001026	0.000736	0.000458	0.001474	0.001553	6.9e-05	-0.0004	0.003566	0.003828	0.002033	0.000529	0.002748	0.001621	-0.002415	0.000897	-0.000746	-0.000611	0.010891	0.005265	0.001829	-0.0001	0.013916	-0.000859	-0.001366	0.001153	-0.001601	0.000915	0.002113	0.000303	0.00099	0.001914	-6.9e-05	-5.1e-05
105	0.000169	-5.8e-05	-0.000249	0.003972	0.00084	0.001209	0.014896	0.00638	0.009403	5.1e-05	0.000565	-0.000686	0.000321	-0.000385	-0.000383	0.001171	0.000999	0.000444	3.6e-05	0.001032	0.001804	0.00086	0.000105	0.0032	0.002414	0.001136	-0.000247	0.001979	0.001698	-0.001838	0.000546	-0.000287	-0.000879	0.010881	0.005446	0.001818	-7.2e-05	0.014204	-0.000667	-0.001272	0.001099	-0.001038	0.000873	0.002035	-9.5e-05	0.000769	0.001704	-0.000346	1e-05
106	0.000206	-3.2e-05	-0.000126	0.003682	0.00066	0.001273	0.014423	0.006211	0.00914	5.3e-05	0.000586	-0.000775	0.000331	-6.9e-05	-0.000365	0.00164	0.000828	0.000159	0.000115	0.001284	0.001764	0.000901	0.000269	0.002669	0.001998	0.000881	-0.000439	0.001896	0.001593	-0.001907	0.000583	0.000117	-0.000782	0.011081	0.005696	0.001693	0.000148	0.013512	-0.0008	-0.000984	0.000858	-0.000982	0.000908	0.00147	0.000308	0.000587	0.00137	-0.001061	4.4e-05
107	0.00011	0.000221	-0.000236	0.003418	0.000585	0.001663	0.015381	0.006289	0.008832	-0.000293	0.0008	-0.001058	0.000829	4.2e-05	-8.9e-05	0.002097	0.000674	-7e-05	-0.000361	0.000976	0.002115	0.00127	0.000785	0.002513	0.001009	0.000774	-2.6e-05	0.001576	0.002073	-0.001141	0.000168	0.000151	-0.000719	0.0108	0.006118	0.001975	0.000175	0.013704	9e-06	-0.001181	0.000453	-0.000698	0.000867	0.000511	1e-06	0.000719	0.000905	-0.002222	0.00042
108	0.000507	5.7e-05	-7.1e-05	0.003371	0.000903	0.001657	0.014792	0.00647	0.009314	-0.000453	0.00026	-0.000632	0.000608	4.4e-05	-0.00067	0.002103	0.000581	-7.5e-05	0.000491	0.001608	0.002104	0.00059	0.000504	0.001721	0.001061	0.00128	0.000541	0.001676	0.001839	-0.001337	0.000634	-0.000281	-0.000616	0.010566	0.005719	0.001865	0.00034	0.012641	-0.00045	9e-06	-0.000327	-0.000369	0.00097	0.000124	0.001016	0.000889	0.000821	-0.003136	0.000492
109	0.000436	-0.000176	4.1e-05	0.003307	0.001301	0.001825	0.014365	0.005798	0.009171	-0.000408	6.2e-05	-0.000525	0.000374	-0.000158	-0.001323	0.000988	0.000557	-3e-06	0.000884	0.00155	0.002091	0.001195	-7.9e-05	0.001291	0.000244	0.000826	0.000525	0.001818	0.001877	-0.000471	0.000812	-0.000764	-0.001345	0.010385	0.005206	0.002084	-0.000464	0.011931	-0.000367	5.4e-05	-6.8e-05	3.8e-05	0.001254	0.001414	0.000903	0.001222	0.000771	-0.00236	0.000513
110	0.000717	-0.00067	-0.000179	0.003457	0.001231	0.001359	0.013741	0.006058	0.009457	9.8e-05	0.000102	-0.000452	3.7e-05	-0.000285	-0.001224	0.001207	0.000561	-2.3e-05	0.000781	0.001793	0.002241	0.001166	-1.7e-05	0.000842	0.000503	0.00055	0.00026	0.001554	0.001412	-0.000463	0.000803	-0.00037	-0.001104	0.010409	0.005272	0.001501	-6.1e-05	0.011802	-0.00079	0.000366	0.00026	-0.000105	0.000925	0.001349	0.001355	0.000779	0.000716	-0.002082	0.000557
111	0.000722	-0.001085	-0.00033	0.003428	0.000877	0.000916	0.013332	0.006041	0.009591	0.000401	3.5e-05	-0.000376	-8e-05	-0.000349	-0.001165	0.001324	0.000511	-0.000141	0.000377	0.001884	0.001935	0.001549	3.1e-05	0.000787	0.000444	0.0004	0.00026	0.001517	0.001202	-0.000786	0.000511	-0.000444	-0.001191	0.010283	0.005547	0.001057	3.4e-05	0.011158	-0.000693	-0.000387	0.00061	-0.00062	0.000883	0.001506	0.001382	0.00045	0.000514	-0.002024	0.000419
112	0.000844	-0.001463	-0.000496	0.003695	0.000787	0.000245	0.013268	0.007106	0.010019	0.000498	0.000106	-9.4e-05	-0.000128	-0.000773	-0.00091	0.002403	0.000356	-8.1e-05	0.000475	0.00207	0.001993	0.001263	0.000331	0.000629	0.000982	-0.000111	0.000341	0.001246	0.00079	-0.001083	0.000521	-0.000599	-0.001366	0.010267	0.006263	0.000178	0.000545	0.011849	-0.000296	-0.000898	0.000694	-0.000869	0.000735	0.000702	0.002117	-0.000143	0.000541	-0.00172	0.000314
113	0.000567	-0.000814	-0.000328	0.004358	8.7e-05	0.00079	0.014138	0.006031	0.009693	0.000365	0.000545	-0.001234	0.000169	-0.001141	-0.000148	0.001524	0.000715	-0.000935	0.00062	0.00167	0.0017	0.000791	0.000224	0.001202	0.000839	-0.001137	-0.000199	0.001739	0.000406	-0.001988	5e-06	-0.001883	-0.000479	0.009981	0.005156	0.000578	0.000364	0.011419	5.1e-05	-0.002062	0.000416	-0.001737	0.002059	0.001368	0.001485	0.00072	0.000202	-0.000924	-0.000252
114	0.000191	-0.000247	-0.000617	0.004395	0.000794	0.00069	0.014346	0.005268	0.00898	0.000367	0.001209	-0.001315	0.000623	-0.000786	-0.000215	0.001473	0.000786	-0.000664	0.000869	0.0015	0.002224	0.000272	0.000377	0.000986	0.001447	-0.001298	0.0003	0.002274	0.000448	-0.002112	0.000334	-0.00178	-0.000769	0.010188	0.004763	0.001663	-0.000328	0.010839	0.00015	-0.001357	0.000324	-0.001145	0.00196	0.001788	0.001546	0.001079	3.2e-05	-0.000409	0.000393
115	0.000823	0.000305	-0.00042	0.004458	0.001362	0.001207	0.013678	0.004813	0.008614	0.000361	0.00101	-0.001441	0.000165	-0.00095	-0.000955	0.001329	0.00061	-0.000674	0.000772	0.001809	0.001663	0.000708	0.000163	0.000683	0.00052	0	-4.7e-05	0.001978	0.00112	-0.001108	2.4e-05	-0.000144	-0.000869	0.009804	0.004779	0.001507	-0.000323	0.011596	-0.000735	-0.000594	0.000868	-0.001615	0.00075	0.001747	0.001221	0.001241	0.000784	-0.001669	0.000332
116	0.000985	0.000492	-0.000424	0.004319	0.001567	0.001149	0.012989	0.005189	0.008003	0.000177	0.001008	-0.001358	-0.000196	-0.000738	-0.001307	0.001548	0.000793	-0.000373	0.000773	0.001846	0.001371	0.00073	0.000179	0.000821	-4.6e-05	-0.000437	-0.000346	0.001794	0.001254	-0.001167	0.000109	0.000362	-0.001777	0.009964	0.004417	0.001447	-0.000342	0.011723	-0.001207	-0.000321	0.001272	-0.001439	0.000443	0.001676	0.001236	0.001117	0.001041	-0.001409	0.000134
117	0.001239	0.000548	-0.000297	0.004087	0.00133	0.001311	0.013286	0.00539	0.007807	0.000125	0.000726	-0.001578	-0.000131	-0.000515	-0.001053	0.001467	0.001009	-0.000415	0.00059	0.00208	0.0017	0.00045	0.000235	0.000653	-0.000342	-0.000244	-0.000363	0.001567	0.001181	-0.001288	6.2e-05	0.000428	-0.001283	0.009895	0.004707	0.001015	1.9e-05	0.01169	-0.001243	-0.000213	0.001182	-0.001294	0.000534	0.001611	0.0011	0.001158	0.001394	-0.001161	-0.000153
118	0.001187	-2e-06	-6.6e-05	0.003979	0.000872	0.000994	0.013426	0.005824	0.007051	0.000143	0.000293	-0.001804	-3e-05	-0.000123	-0.0004	0.001378	0.001223	-0.000147	0.000802	0.002565	0.001747	-0.00027	0.00048	0.000726	-0.000318	-8.7e-05	-0.000354	0.001511	0.000309	-0.002037	0.000566	-0.000564	-0.000944	0.009618	0.004305	0.000942	0.000578	0.011421	-0.00056	-0.000798	0.001442	-0.000919	0.000754	0.001763	0.000779	0.001223	0.001305	-0.001226	-0.0001
119	0.000738	0.000153	-7e-05	0.003945	0.000994	0.000828	0.014	0.005509	0.007401	5e-05	0.000426	-0.001996	0.000188	-0.0003	-0.000609	0.001399	0.000718	-0.000103	0.000543	0.002858	0.001883	3e-06	0.000251	0.000485	0.000352	0.000198	-3.2e-05	0.001466	-7.4e-05	-0.001684	-1e-05	-0.000668	-0.000934	0.009592	0.00425	0.000857	0.000557	0.011859	-0.000353	-0.001218	0.001571	-0.00089	0.001017	0.001172	0.001074	0.001016	0.000867	-0.002289	5.1e-05
120	0.000559	-9.5e-05	-2.7e-05	0.004283	0.001173	0.000804	0.01368	0.005563	0.007429	0.000276	0.000408	-0.00197	-0.000543	-0.000515	-0.000734	0.001314	0.000507	-0.000251	0.000519	0.002591	0.002017	-7.3e-05	0.000208	0.000469	0.000122	0.000248	7.1e-05	0.001554	1.2e-05	-0.001943	-2.3e-05	-0.001003	-0.001163	0.00947	0.004261	0.001154	0.000372	0.0115	-0.00041	-0.001226	0.001696	-0.001313	0.000976	0.001083	0.001183	0.000859	0.000817	-0.002143	0.000219
121	0.000447	-4.5e-05	-7.2e-05	0.004268	0.001155	0.000803	0.013682	0.005556	0.007505	0.000229	0.00047	-0.002019	-0.000659	-0.000557	-0.0008	0.001275	0.000439	-0.000238	0.000322	0.002489	0.002101	2.2e-05	0.00022	0.00047	0.000163	9.6e-05	9.1e-05	0.001498	7e-05	-0.001948	-0.000229	-0.000897	-0.001265	0.009516	0.004253	0.00115	0.000289	0.011494	-0.000517	-0.001142	0.001676	-0.001307	0.001052	0.000941	0.001281	0.000764	0.000788	-0.002094	0.000194
122	0.000477	-0.000405	8e-06	0.004479	0.001206	0.000896	0.01336	0.005749	0.007482	0.000445	0.000376	-0.002035	-0.001257	-0.000624	-0.000683	0.001079	0.000381	-0.000348	0.000396	0.002266	0.002324	-0.000211	0.000338	0.000452	-8.4e-05	0.000325	0.000207	0.001544	0.000214	-0.002288	-5.4e-05	-0.001221	-0.001249	0.009359	0.004505	0.001354	0.000165	0.010992	-0.000524	-0.00096	0.001639	-0.001537	0.001012	0.001171	0.001212	0.000712	0.000911	-0.00178	0.000314
123	-0.000542	-0.001517	-0.000612	0.003379	0.000626	0.001533	0.013669	0.006485	0.006786	-0.000419	-9e-06	-0.00395	-0.001291	-0.001323	0.000369	-0.000989	-0.000466	0.000934	0.000945	0.00192	0.00222	-0.000257	0.002936	0.002436	0.00414	0.001253	-0.001189	0.001622	0.000182	-0.000843	-0.000843	0.0013	-0.000612	0.009618	0.002187	0.00169	-3.7e-05	0.012489	-0.00108	-0.00088	0.002115	-0.001091	0.000331	0.002774	0.000318	4.2e-05	0.00065	-0.002803	0.000499
124	0.001229	-0.001377	-0.000778	0.003436	0.001166	0.000629	0.012704	0.006039	0.007556	-5.4e-05	8.9e-05	-0.004404	-0.001298	-0.001567	0.000165	0.0017	-4.3e-05	-0.000465	0.001936	0.002365	0.00163	-0.000254	0.002112	0.001892	0.002816	0.001631	-0.001063	0.001737	-0.000114	0.000505	0.000857	0.000195	-0.000355	0.00952	0.003537	0.001311	0.00093	0.011109	-0.001495	-0.001305	0.001774	-0.000749	0.001163	0.002292	0.000933	-0.000561	-0.00024	-0.00232	5.4e-05
125	0.001514	-0.000737	-0.000792	0.003331	0.001207	0.000312	0.013429	0.005678	0.007176	-0.000328	-0.000808	-0.00331	-0.001115	-0.000849	-0.001007	0.002518	0.000974	0.000425	0.001446	0.00265	0.001545	-0.000214	0.001772	0.002298	0.00193	0.002431	-0.000414	0.001486	-0.000156	-0.000693	0.0005	0.000231	-0.001152	0.009847	0.004542	0.001653	0.001109	0.009751	-0.000821	-0.001184	0.000814	-0.000965	0.001154	0.002279	0.00099	-0.000277	0.000152	-0.002244	0.000325
126	0.002341	-0.000281	0.00012	0.00327	0.001065	-0.000385	0.014256	0.00605	0.007492	-0.00052	-0.000277	-0.002711	-0.001014	-0.00058	-0.000636	0.002754	0.001529	-0.000121	0.000527	0.003019	0.001395	0.000816	0.000761	0.001779	0.000222	0.001732	0.000484	0.001025	0.001011	-0.001406	0.000512	0.000581	-0.000408	0.009676	0.006026	-0.000218	0.001355	0.008942	-0.000444	-0.000747	1e-06	-0.000626	0.001047	0.00124	0.001752	-9.6e-05	0.000676	-0.001503	-0.000269
127	0.002193	0.00025	0.00066	0.003047	0.000519	0.000363	0.015389	0.006137	0.007326	-0.000766	8.4e-05	-0.001451	-0.000366	-0.000346	-0.001276	0.001402	0.001481	-0.000251	0.000624	0.00401	0.00095	4e-06	0.001093	0.002531	0.000942	0.002302	0.000469	0.001406	0.00191	-0.002068	-0.000203	0.000812	0.000272	0.010118	0.005474	0.001914	0.00153	0.007786	-0.00013	-0.001251	0.001632	-0.00131	-0.000104	0.001442	0.001594	-0.000113	0.002487	-0.000238	1.2e-05
128	0.001558	0.000647	0.000678	0.003291	0.000562	0.000318	0.014506	0.006161	0.008689	-0.001143	0.001584	-5.6e-05	-0.000511	-0.000377	-0.000416	0.001432	0.000565	-0.00149	0.000635	0.004014	-0.000357	6e-06	0.001374	0.002905	0.002403	0.001754	0.000668	0.001835	0.003105	-0.001115	0.000517	0.000898	0.003348	0.010216	0.006183	0.002403	0.001813	0.008535	-0.000406	-0.002211	0.002738	-0.000173	-0.001144	-0.000116	0.001793	0.000463	0.002584	0.001557	0.00041
129	0.001303	0.000744	-0.000497	0.002422	4.7e-05	0.000824	0.012023	0.006299	0.007434	-8.9e-05	0.000844	-0.001415	0.000301	-0.000509	-0.000687	0.00108	-0.000145	-0.000119	0.000928	0.001099	-1.2e-05	-0.000292	0.0008	0.00296	0.004025	0.002895	0.000477	0.002467	0.001416	-0.001853	0.00102	0.000784	0.000164	0.009952	0.00596	0.001568	0.000274	0.01033	-0.001938	-0.001881	0.002482	-0.000277	0.000333	0.001389	0.001003	0.001607	0.00072	-0.000122	-4.8e-05
130	0.001142	0.000754	-0.000771	0.002367	5.5e-05	0.000725	0.011587	0.006328	0.007467	0	0.000695	-0.001675	0.000251	-0.000299	-0.000467	0.001235	-0.000262	0.000248	0.000677	0.000554	-3.9e-05	-4.1e-05	0.000656	0.002895	0.004561	0.003082	0.000634	0.002488	0.001057	-0.001959	0.000911	0.000901	-0.000219	0.009854	0.005728	0.000958	-0.00016	0.011123	-0.00203	-0.001821	0.002253	-0.000173	0.000485	0.001346	0.001129	0.001933	0.000184	-0.000614	-9.8e-05
131	0.001297	0.0008	-0.000535	0.002285	-0.000138	0.000756	0.011947	0.006335	0.007168	0.000181	0.000518	-0.001942	0.000439	-0.000324	-0.000401	0.000878	-0.000209	0.000328	0.000506	0.000373	0.000228	-8.8e-05	0.000576	0.002817	0.00418	0.003442	0.000542	0.002552	0.001016	-0.002202	0.000838	0.000741	-0.00053	0.009816	0.00559	0.000871	-0.000228	0.010953	-0.002041	-0.001753	0.002455	-0.000428	0.000585	0.001603	0.001052	0.001804	0.00037	-0.000357	-0.000131
132	-0.000474	-0.001233	0.001466	0.009037	-0.001637	0.000964	0.010254	0.003068	0.015388	0.000871	0.000145	0.000887	8.3e-05	0.006012	0.001382	0.000967	0.000906	-0.000542	0.001757	0.002221	-0.002923	0.007263	0.005448	0.001769	0.006845	0.009552	-0.006423	0.006745	-0.002536	-0.000828	-0.003443	-0.007511	-0.00229	0.011439	0.00012	0.001585	-0.004517	0.011799	7.5e-05	-0.002104	0.003904	0.002242	-0.00226	-0.00099	0.001563	0.001628	0.001737	0.012714	0.003928
133	-0.004743	-0.001041	0.002079	0.00685	-0.000735	0.004689	0.009467	0.000399	0.012835	0.011518	0.002107	0.006988	0.00418	0.006098	0.005506	-0.000306	0.001891	-0.001565	0.001214	0.002904	0.001129	0.010993	-0.009105	0.005307	0.00338	0.023503	-0.014541	0.011306	0.001562	-0.01069	0.002293	-0.003602	-0.002531	0.017237	0.017712	-0.001101	-0.00123	0.010132	-0.001727	-0.000477	-0.000335	-0.001329	-0.004185	0.013319	-0.011075	-2e-05	0.00703	0.010164	0.007849
134	-0.00671	-0.001413	0.000659	-0.004694	0.002615	-0.003569	0.030043	0.00606	0.021282	0.001826	-0.005378	-0.001703	0.001258	-0.008321	0.007997	0.003715	2e-05	0.006532	0.001887	0.012508	0.005452	0.023992	-0.007968	0.003005	0.022289	0.006687	0.00198	0.020311	-0.009638	-0.013138	-0.000525	0.014744	-0.002947	0.021824	-0.005641	0.013188	0.00188	0.01119	0.004791	-0.020951	-0.002716	0.006366	-0.008681	0.015613	0.001743	-0.001641	0.000475	-0.010649	-0.000554
135	-0.001614	0.007029	0.005296	-0.006642	0.003715	-0.003293	0.027789	0.00139	0.014647	-0.000251	0.000295	-0.003979	0.002486	-0.007571	0.004935	0.00218	7.9e-05	0.002629	0.003536	0.008793	0.00947	-0.002687	-0.006549	0.001228	0.015489	0.006905	0.002044	0.019575	-0.001728	0.000606	-0.003507	0.013957	-0.003222	0.010059	-0.000243	-1.7e-05	0.002812	0.005589	0.006385	-0.020869	-0.002334	0.007688	-0.002983	0.021634	-0.000354	-0.001448	-0.001778	-0.008984	0
136	-0.009285	0.005584	0.002295	0.001307	0.002665	0.000686	0.017328	0.005105	0.010861	-0.000179	-0.000404	-0.002541	0.002765	-0.004958	0.002571	0.00828	-0.007741	-0.001697	0.002393	0.009243	0.001072	-0.002095	0.000955	0.014976	0.005939	0.002662	0.000859	0.009492	-0.0019	-0.001653	0.000695	0.00356	-0.005084	0.006438	-0.003187	-0.011419	-0.002217	0.009208	0.001579	-0.012453	-0.005799	0.002545	-0.007868	0.005591	0.000782	-0.00029	-0.004507	0.001424	-0.003023
137	-0.004405	-0.002348	0.003596	0.00563	0.002873	0.002807	0.008046	0.008193	0.004299	-0.000798	0.00041	-0.008979	0.003723	0.010328	-0.00216	0.001907	-0.006617	-0.002339	-0.002092	0.008495	-0.006156	0.007555	-0.000818	0.009436	0.015868	0.013781	-0.000874	0.002959	0.014149	-0.003111	-0.000325	0.00979	-0.002662	0.00555	0.004442	0.004883	-0.001658	0.003385	-0.005053	5.8e-05	-0.003483	-0.003493	-0.001735	0.016391	0.002971	-0.003505	0.005602	5.7e-05	-0.004018
138	-0.003151	-0.005663	-0.000642	0.0052	-0.002803	-0.004122	0.007949	0.005265	0.004525	-0.001682	0.001085	-0.002506	0.002168	0.003669	-0.000338	0.002338	-0.004184	-0.00289	-0.002957	0.007018	-0.008126	0.005423	-0.002279	0.006819	0.015482	0.014338	-0.003967	-0.000524	0.009049	0.009743	0.007782	0.005666	-0.005798	0.015382	-0.001408	0.002239	-0.003691	0.007881	-0.002751	-9.9e-05	-0.001545	-0.006284	0.000444	0.009254	0.002242	-0.005347	-0.000793	-0.000492	-0.002771
139	0.007055	-0.007785	-0.000987	0.008417	-0.003511	-0.002909	0.009726	0.003886	0.007901	0.000605	0.000343	-0.00567	0.004321	0.002651	-0.003164	0.002152	0.000357	0.003643	-0.00019	0.008345	-0.010396	0.008735	-0.003667	0.001564	0.007002	0.005773	-0.002763	0.001609	0.008979	0.000902	0.003074	0.0054	-0.005491	0.01532	0.019017	0.005528	0.00053	0.012127	-0.000487	0.002845	0.004378	-0.007065	6e-06	0.012791	-0.000504	-0.002931	-0.003354	0.000963	0.00643
140	0.006743	-0.004627	-0.000588	0.005065	-0.003687	-0.005031	0.009238	0.00295	0.008833	-0.000891	-0.000186	-0.002077	0.004097	-0.001062	-0.002151	0.004803	0.000465	0.009942	-0.000595	0.008516	-0.002015	0.006387	0.000469	0.004505	-0.001664	0.003393	-0.004002	0.001271	0.001294	-0.004604	0.002504	0.002953	-0.00474	0.017922	0.019558	0.002086	0.000723	0.015454	0.001121	-0.001549	0.003115	-0.002937	0.003398	-0.00011	-0.000549	-0.000761	-0.004118	0.003636	0.007783
141	0.003524	0.001481	0.00123	0.00268	0.001124	0.000682	0.010065	0.00912	0.010288	0.000232	0.002797	-0.004824	-0.000485	0.001743	0.000487	0.002928	-0.000724	0.008911	0.001386	0.002088	-0.003632	0.002796	0.000662	0.007247	0.007556	0.002551	-0.000224	0.002265	0.001511	-0.006662	-0.003246	0.004539	-0.000794	0.009832	0.013454	0.000235	0.002565	0.014188	0.001422	-0.003938	0.003643	-0.00262	0.004404	-0.003075	-0.00392	-0.000692	-0.002148	-0.000814	0.008521
142	-0.003246	0.002939	0.000337	0.00071	0.00035	0.000436	0.012568	0.008448	0.009112	-0.000636	0.002135	-0.001756	-0.00256	0.001134	0.002475	0.00196	0.000225	0.000307	0.001053	0.000985	0.00216	-0.000852	0.000712	0.007841	0.004794	0.005348	0.001471	0.005079	0.000895	-0.000128	0.000772	0.001106	-0.001964	0.009803	0.005219	0.00255	0.003758	0.013446	0.001964	0.001814	0.005545	-0.001833	0.003314	-0.000507	-0.00344	0.000857	-0.001576	0.000386	0.002448
143	-0.004146	0.002681	-2e-06	0.000356	0.000999	0.001426	0.012478	0.009159	0.009957	-0.001357	0.003398	-0.000767	-0.002941	0.001259	0.001228	0.000822	0.000901	-0.001641	0.002288	-0.000366	0.001525	-0.002461	0.000127	0.008737	0.005579	0.007329	0.001895	0.00675	0.00033	0.001099	0.000573	9e-05	-0.000992	0.01032	0.00235	0.003347	0.004038	0.011421	0.001428	0.002517	0.004745	-0.00128	0.002185	0.001095	-0.001389	0.001461	-5.9e-05	0.000674	0.001728
144	-0.000547	-0.000583	-0.001358	0.000654	0.000258	0.000857	0.011724	0.005665	0.009253	-0.001833	0.001964	0.000284	-0.000153	0.000665	-0.000159	-0.000367	0.00144	-0.003906	0.000774	0.001995	0.004146	-0.002338	0.000674	0.007923	0.000254	0.007524	0.001281	0.010593	-0.001431	0.002482	0.001691	-0.001856	-0.002332	0.012094	0.006457	0.004347	0.00448	0.011903	0.000211	0.004311	0.004621	-0.001412	0.000176	0.002531	0.001042	0.003755	0.002559	0.005324	-0.00054
145	-0.002118	-0.000896	-0.000487	-0.000181	0.002305	0.001263	0.012494	0.003951	0.010074	-0.0027	0.00173	-0.003	0.003415	0.003278	-0.003562	3.8e-05	0.002477	0.00035	-0.001108	0.001305	0.004952	-0.000684	0.003953	0.007323	0.00294	0.008429	-0.000248	0.008708	-0.001587	0.002858	0.002691	0.004603	-0.002102	0.010804	0.009079	0.001373	0.001666	0.008216	0.001536	-0.001101	-0.000828	-0.004029	-0.000765	-0.001812	0.005095	0.003038	0.004036	0.013927	-0.001446
146	0.002099	-0.004371	0.002751	-0.000212	-0.000219	0.000643	0.015361	0.003373	0.006983	-0.001572	0.000537	-0.006642	0.003144	0.000897	-1.8e-05	0.001685	0.000881	0.000148	0.000547	0.002075	0.007328	0.005538	0.002953	0.004655	0.004395	0.003339	0.000691	0.001674	-0.000339	-0.000542	0.001598	0.005716	-0.004186	0.008336	0.017984	-0.002963	-0.001424	0.011352	-0.000846	0.000739	0.003301	-0.002215	-0.001803	0.001689	0.002464	0.001472	-0.002364	0.005743	-0.000107
147	-0.003177	-5.4e-05	-5.6e-05	-0.001956	0.000844	0.001012	0.015256	0.006526	0.008361	-0.001673	-0.000416	-0.006881	0.002162	0.00038	0.000443	0.002797	0.002265	0.001447	0.002079	0.001622	0.006021	0.00638	0.00306	0.004954	0.007537	0.003455	0.002691	-0.003348	-0.001991	-0.00362	0.003815	0.003991	-0.006006	0.005417	0.010124	-0.000294	-0.001952	0.012326	0.00088	-0.00039	0.003917	-0.000509	-0.001097	0.001296	0.002286	0.002437	-0.003952	0.006192	0.001478
148	0.003057	-0.001901	-0.000746	-0.001657	0.000831	-0.000364	0.011549	0.00832	0.008069	-0.001364	-0.000145	-0.002113	0.003048	-0.001333	0.001147	0.001112	0.001036	-0.000766	0.003695	-0.0004	0.003287	0.005457	0.002729	0.0078	0.009521	0.002894	0.004798	-0.000254	-0.002142	-0.001761	0.003455	5.1e-05	-0.002419	0.011058	0.009062	0.002214	-0.002841	0.011528	0.000743	-0.002054	0.005999	0.000302	0.000953	0.004985	0.004348	0.001667	0.00037	0.002188	0.001017
149	-0.001698	0.002832	-0.002005	0.001319	0.002483	0.000306	0.006605	0.009623	0.009861	-7.9e-05	-0.000893	-0.000773	0.001558	-0.000128	0.000321	-0.001484	0.001041	-0.001015	0.001646	-0.001436	-0.002684	0.00262	0.002111	0.007811	0.007186	0.001384	0.004953	0.006405	0.000508	-0.000181	0.005849	-0.000148	-0.001118	0.012361	0.000186	0.003128	0.000386	0.008959	0.001798	0.000515	0.005409	-0.001825	0.004256	0.004084	0.001886	0.000913	0.003736	0.002942	0.000353
150	0.001172	-0.002908	-0.001407	0.005922	0.002399	-0.000107	0.007767	0.009816	0.008754	3.3e-05	-0.001654	0.001297	0.001239	-0.000468	-0.000656	-0.002737	0.000265	-0.001488	-6.3e-05	0.000887	0.000624	-0.000228	0.000505	0.005351	0.004792	-0.002705	0.002437	0.010022	0.002723	0.004066	0.003337	0.001527	-0.000584	0.016379	0.000996	0.001254	0.001842	0.012805	0.002342	0.000663	0.002538	-0.001707	0.005177	0.002419	-0.000769	-0.002441	0.002572	-0.002907	-0.000973
151	-0.002851	0.00058	-0.001424	0.00579	0.001581	0.000393	0.009583	0.006826	0.007145	-0.000941	-0.000732	0.000669	0.000104	0.000237	-0.001316	-0.002311	0.000119	-0.001744	-0.000172	0.002067	-0.000602	-0.002255	0.000517	0.000365	0.002575	-0.00358	0.000804	0.009062	0.001881	0.004451	0.002341	0.00341	-4.6e-05	0.013454	0.001424	0.001566	0.002754	0.013963	-4e-05	0.002059	-0.000688	-0.002086	0.004353	-0.000497	-0.002839	-0.000695	5.1e-05	-0.005849	-0.000249
152	-0.002088	-0.001047	-0.006647	0.005638	-0.000287	0.001197	0.012082	0.005085	0.007804	-0.000963	-0.000797	0.000852	0.001611	0.000297	-0.001511	-0.001037	0.000296	-0.002243	8.9e-05	0.00248	0.001196	-0.004256	0.002369	-0.000224	0.004255	-0.002709	0.000832	0.006085	-0.00023	0.005942	0.00042	3.9e-05	-0.000171	0.012967	0.00448	0.001408	0.000704	0.017496	-0.000663	-0.000401	-0.002254	-0.001778	0.002775	-0.003388	-0.001364	-0.000133	-0.002861	-0.005381	-0.000704
153	0.001916	0.006404	-0.009172	0.001673	-0.003408	0.00119	0.014873	0.002419	0.007943	-0.000149	0.002476	-0.001274	0.000953	0.001791	-0.000596	0.000148	0.001035	-0.003301	-0.000967	-0.001863	-0.004634	-0.005431	0.003605	-0.000735	0.004621	0.002294	0.00069	0.001036	0.00036	0.005239	0.001478	-0.004362	0.002898	0.008798	0.005255	0.002619	-0.001818	0.013155	-0.00453	0.002809	-0.003392	-0.0018	0.002438	-0.003727	-0.002108	0.001487	-0.004895	-0.004237	-0.001171
154	0.008054	0.005741	-0.014678	0.001958	-0.003491	0.002823	0.011717	0.006294	0.010989	0.002759	-0.000154	-0.009592	0.000844	0.000702	-0.000638	-0.001728	0.00085	0.001887	-0.003599	0.001809	-0.003771	-0.004191	0.001142	0.005014	0.00505	0.005103	-0.000458	0.004346	0.001014	0.003458	-0.000284	-0.011224	-0.004715	0.007593	0.002104	0.000149	-0.002173	0.012598	-0.008742	0.009902	-0.002783	0.004448	0.002884	-0.003444	-0.002599	-0.001269	-0.008669	0.001503	-0.00194
155	0.006819	0.003101	-0.004335	-0.000833	0.00024	-0.000377	0.010994	0.0061	0.00527	0.002063	-0.00072	-0.005259	-0.000388	0.001122	-0.000281	0.000952	0.000593	0.003926	-0.007312	0.001395	-0.000556	-0.002262	-0.006298	0.0033	0.008677	0.00356	0.00043	0.005829	-0.002846	-0.005524	0.004972	-0.000772	-0.006622	0.007147	0.003422	0.002985	-0.001936	0.006165	-0.005249	0.004852	0.004261	0.003142	0.001797	0.002983	-7e-06	-0.002232	-0.001789	-0.005903	-0.000643
156	-0.003089	-0.007396	-0.002248	0.003225	-0.000514	0.00185	0.012338	0.002687	0.000477	0.000167	-0.000349	-0.007704	0.000663	0.001224	-0.000861	0.005143	-0.001534	0.000648	-0.002933	0.002206	0.009924	-0.003363	-0.002305	0.000999	0.008534	0.005319	0.0008	0.007831	-0.005395	-0.008669	0.002443	0.009299	-0.001928	0.007305	0.01056	0.004195	0.001516	0.007081	-0.004036	-0.00018	0.003939	-0.000727	-0.001885	0.00104	0.003641	-0.00139	0.001072	-0.008592	-0.001435
157	-0.006767	-0.00243	0.000309	0.005635	0.000716	0.000649	0.010671	0.002611	0.003768	-2.7e-05	-0.000177	-0.003328	0.000646	0.001779	-0.000358	0.003288	0.001585	-0.000161	-0.000602	0.002051	0.003004	-0.003107	-0.001115	0.002562	0.005525	0.004618	0.000686	0.005175	-0.000775	0.001551	-0.002367	0.005033	-0.000692	0.012411	0.008588	0.003285	-0.00028	0.006898	-0.000837	0.00087	0.00699	0.001165	-0.001319	-0.002026	-2.1e-05	-0.000682	0.003536	-0.005253	-0.001846
158	-0.0015	0.000648	0.000698	0.001158	0.001338	0.000178	0.007713	0.003456	0.00266	-0.00126	-0.000236	-0.001834	0.000987	2.8e-05	-0.001785	0.00268	0.002425	-0.002646	0.001431	0.001248	-0.001308	-0.0023	-0.000995	0.003791	0.006859	0.007046	0.001732	0.002951	-0.000553	0.003057	-0.003068	0.005076	-0.000856	0.014274	0.003789	0.000944	0.003063	0.010093	-0.00153	0.002294	0.002755	0.00261	-0.001489	-0.002009	-0.000959	-0.002329	0.002098	-0.002869	-0.001671
159	0.001097	-0.00016	0.000422	0.001468	0.00016	0.00018	0.009465	0.005835	0.004952	-0.000322	0.000105	-0.001089	0.000161	-0.000267	0.00013	0.001582	0.001306	-0.001613	0.00056	0.001002	-9e-06	-0.000689	-0.001447	0.003474	0.00235	0.003546	0.000876	0.002551	0.001907	-0.001355	0.000693	-0.000516	-0.000404	0.010153	0.004934	0.00204	0.001042	0.010695	-0.001822	0.001845	0.001527	0.000667	-0.000448	-0.000755	-0.000519	0.000149	0.002058	8.5e-05	0.001078
160	0.001671	0.000576	-0.000559	0.002083	-7.4e-05	0.000348	0.008511	0.006343	0.005165	-0.000441	3.5e-05	-0.00019	0.000683	-0.000173	2e-05	0.001047	0.001192	-0.000938	0.001145	0.000881	0.000964	-0.000683	-0.001485	0.003045	0.003331	0.002836	0.000698	0.002223	0.001745	-0.000833	0.001068	0.000255	0.000696	0.009092	0.004099	0.002001	0.000967	0.010918	-0.001796	-0.000299	0.000659	-0.000339	-0.0004	0.000422	0.000393	-6.1e-05	0.001938	-0.000123	0.001113
161	0.001515	0.000495	-0.000467	0.002483	-0.000103	0.000397	0.008642	0.006098	0.00574	-0.000164	0.000225	-0.000318	0.000698	-0.000267	0.000497	0.001297	0.00107	-0.000606	0.000887	0.001304	0.001528	-0.000766	-0.001274	0.003161	0.003202	0.002565	0.000836	0.002337	0.00213	-0.000553	0.001394	-0.000124	0.000453	0.008477	0.00388	0.002082	0.000724	0.010727	-0.001538	-0.000248	0.00094	-0.000171	-0.000104	0.000645	0.000318	0.000462	0.001862	0.00054	0.001152
162	0.001927	0.000284	-0.001375	0.002997	0.000467	0.00051	0.007509	0.006118	0.006777	-0.000184	9.8e-05	0.000457	0.000701	-0.000176	0.000956	0.000703	0.000895	0.000847	0.001436	0.001719	0.002155	-0.000382	-0.000584	0.00265	0.005292	0.002902	0.000441	0.002877	0.000756	0.000735	0.001773	0.00067	-0.000495	0.008201	0.002927	0.001768	0.000576	0.01154	-0.001073	-0.001332	0.001508	-0.000227	-0.000424	0.002073	0.000924	0.000171	0.000857	0.000252	0.00038
163	0.001982	-0.000941	-0.000711	0.002863	0.001318	0.000721	0.00765	0.005357	0.007757	-9.6e-05	0.000206	-0.000245	-0.0002	-0.000746	0.001334	0.00143	0.000532	0.000832	0.000367	0.001928	0.002027	0.000715	0.000225	0.002643	0.005972	0.004407	0.00113	0.003985	-5.4e-05	0.000691	0.00253	0.000631	-0.002164	0.008182	0.003205	0.001125	0.000377	0.011517	-0.000686	0.000348	0.002564	0.00104	-0.000892	0.001836	0.000291	0.000452	-0.000184	0.000734	-4.4e-05
164	0.001163	-0.001203	-0.000224	0.003031	0.001229	0.000758	0.007754	0.005195	0.006305	-0.000389	8.7e-05	-0.000766	-0.000319	-0.00062	-0.000265	0.001177	0.001011	0.000896	0.000285	0.0009	0.001128	0.001587	-0.000108	0.002074	0.005002	0.003091	0.000161	0.004211	5.5e-05	0.000628	0.000907	0.000695	-0.001145	0.008217	0.003526	0.001246	0.000494	0.010982	-0.001203	-3.1e-05	0.002416	0.000506	-0.000766	0.001624	0.000747	0.000545	0.000606	0.000548	0.000154
165	-0.00032	0.000296	0.001923	0.002875	0.000801	0.001346	0.007289	0.003883	0.004954	-0.000757	0.000197	-0.000434	8.1e-05	-0.000574	-0.001197	0.002138	0.001413	5.5e-05	-0.000132	8.3e-05	0.00062	0.002266	-0.00069	0.00199	0.003291	0.002343	0.00048	0.003256	0.00162	0.002661	-0.000644	0.000748	0.000876	0.008892	0.003018	0.001151	0.000774	0.009082	-0.001076	-0.000381	0.00196	0.001339	-0.000169	0.001901	0.000376	0.001372	0.001559	0.001988	0.000617
166	-0.000666	-0.000148	0.001969	0.002497	0.00058	0.001113	0.007755	0.004018	0.004017	-0.000344	0.000516	-0.000721	0.000353	-0.000325	-0.00098	0.002165	0.00159	0.000439	6.9e-05	0.000222	0.000791	0.001879	-0.000166	0.002291	0.002806	0.001542	-0.00069	0.002741	0.001955	0.00238	-0.001278	0.00059	0.001222	0.009433	0.002719	0.001855	0.001559	0.009765	-0.000857	-0.000386	0.002382	0.00097	0.000717	0.002426	0.000472	0.002017	0.002135	0.001809	0.000776
167	-0.001793	0.000689	0.005029	0.000138	0.000605	0.002246	0.006348	0.004702	0.003835	-0.001178	0.000394	0.00272	0.001049	0.001699	0.003053	0.003156	0.000632	-0.000311	0.002954	-0.000728	0.000701	0.001152	-0.000167	0.002536	-0.001033	0.004561	-0.001809	-0.001821	0.001852	0.00446	-0.000859	0.000111	7.4e-05	0.016714	0.003544	0.004292	0.003251	0.010395	0.00102	-0.002961	0.001953	0.001861	0.001049	0.005843	-0.001044	0.003152	0.001879	0.003527	0.000507
168	-0.003056	-0.007186	0.002468	0.005465	0.001207	0.001581	0.008519	0.007873	0.002927	0.002007	0.002413	0.000223	0.000191	0.004195	0.000245	0.005473	0.000211	0.002101	0.00198	-0.003444	-0.002343	-0.004597	-0.001415	0.003881	-0.005133	-0.001806	-0.000323	0.004357	-0.002017	-0.000899	-0.002566	0.000148	0.000204	0.012511	0.003215	0.010908	0.004025	0.010946	-1.6e-05	-0.003132	0.001793	0.003589	0.007075	0.001546	0.000408	0.00774	0.001356	-0.00636	0.00738
169	0.002575	-0.003075	0.000315	0.003191	0.001735	-0.000988	0.007905	0.007858	0.01543	0.001574	0.000306	-0.00089	-0.002147	0.005522	0.000742	0.002073	0.000952	0.004137	0.004231	-0.002669	-0.006674	-0.0051	-0.005211	0.007747	-0.004102	0.001894	0.0031	0.003467	8.9e-05	0.00515	-0.002341	-0.004367	0.001254	0.006423	0.009861	0.01832	-0.000698	0.008825	-0.003943	-0.005202	0.003732	-0.001904	0.002461	0.004654	-0.004144	0.004502	-0.000804	-0.00449	0.009646
170	-0.002531	0.000765	-0.003555	0.001979	8.3e-05	-0.00216	0.007972	0.006049	0.010782	0.000137	0.001285	0.005102	-0.001922	0.002416	-0.00735	0.000917	0.000257	0.006695	-0.00027	0.001129	-0.004865	-0.001187	-0.003652	0.002024	-0.005306	0.002848	0.004491	0.003868	-0.003452	0.006048	-0.005979	-0.000545	0.007381	0.002443	0.004705	0.012672	-0.001311	0.009668	-0.004643	-0.002017	0.005333	0.002369	-0.00182	0.000231	-0.007414	0.00411	0.000223	-0.00588	0.011474
171	0.001992	-0.002377	-0.002198	-0.000566	0.004717	3e-05	0.00759	0.004417	0.013994	-0.00177	0.001683	0.000617	-0.002368	-0.000952	-0.004503	-0.000133	0.009716	0.001332	0.004345	0.002044	-0.004698	0.001128	0.003364	0.001239	0.0001	0.005489	0.009862	0.005471	0.006436	-0.001221	0.003879	-0.005279	-0.003644	0.004607	0.005368	8.4e-05	-0.000194	0.005683	-0.007547	-0.001127	0.004096	-0.009737	-0.001965	0.002992	-0.004884	-0.001763	-6e-05	-0.006264	-0.000793
172	0.000175	0.000989	-0.00334	0.001414	0.001828	3.1e-05	0.006853	0.007389	0.004763	5.6e-05	0.001923	-0.000261	-0.001525	-0.000455	-0.000809	0.002625	0.002379	-0.001368	0.001906	0.002436	-0.000963	0.001608	0.002394	0.000561	0.005465	0.000876	0.003783	0.005204	0.001444	0.002733	0.009189	-0.001369	-0.004296	0.011075	0.000308	0.00081	0.001323	0.007476	-0.003681	7.4e-05	0.005775	-0.003081	-0.001047	0.003023	0.001585	0.001887	-0.0003	0.000873	-0.001527
173	0.000756	0.001211	-0.003518	0.001777	0.002049	0.000135	0.006853	0.007696	0.00474	0.000373	0.001972	-0.001123	-0.001559	-0.00052	0.000354	0.002508	0.002566	-0.00161	0.002361	0.002056	-0.000864	0.001287	0.003051	0.001344	0.006728	0.000423	0.003932	0.004872	0.001358	0.002841	0.01058	-0.002163	-0.005244	0.011922	0.00111	0.001046	0.001772	0.007446	-0.003397	0.000262	0.005622	-0.00367	-0.000573	0.003141	0.001637	0.001563	-0.000275	0.000773	-0.0021
[truncated: 124 more columns]

## Sheet: ZTP, 1mM, not smoothed
Transcript Length	1	2	3	4	5	6	7	8	9	10	11	12	13	14	15	16	17	18	19	20	21	22	23	24	25	26	27	28	29	30	31	32	33	34	35	36	37	38	39	40	41	42	43	44	45	46	47	48	49
20	0.000421	0.000221	-0.000229	0.001017	0.000245	0.000462	-9.3e-05	-6.2e-05	0.000894	-0.002634	0.000848	0.000837	0.000107	0.000336	0.000375	0.000625	-0.000458	0.000468	5.5e-05	0
21	0.001564	6.1e-05	-9.3e-05	0.001343	0.000341	0.000346	0.001395	0.000894	-0.000138	-0.000534	9.7e-05	0.000354	0.000409	0.000105	0.000306	0.000562	0.002185	-0.000177	0.00043	-6e-05	0
22	0.00067	-8.5e-05	-1.6e-05	0.002323	5e-06	0.000548	0.002601	0.000266	0.001659	-0.000593	0.000422	-3.5e-05	0.000131	-0.000111	0.000532	0.000218	0.001852	0.000204	9.6e-05	9.1e-05	5.4e-05	0
23	0.001076	-0.000377	8.9e-05	0.002245	-0.000523	0.000278	0.002028	0.000454	0.001122	0.00084	0.000913	-0.000315	0.000418	0.000195	0.000293	2e-06	0.002579	0.000273	9.1e-05	0.000145	-9.6e-05	-1.3e-05	0
24	0.000942	0.000396	0.000606	0.004057	0.000181	0.000672	0.002989	0.000624	0.002044	0.000224	0.000173	-0.000394	-0.000239	0.00017	0.000156	0.000255	0.001568	7.9e-05	0.000125	-5.3e-05	-0.00041	-5.7e-05	-2e-06	0
25	0.000879	8.8e-05	0.000115	0.004215	0.001786	0.00026	0.004267	0.000307	0.003762	0.000364	0.001168	0.000135	-4e-05	0.000198	0.0001	0.000594	0.000987	0.000169	-6e-05	5.6e-05	-0.000148	-0.000192	-0.000268	-2.5e-05	0
26	0.001063	-0.000221	9.4e-05	0.004839	0.001587	0.000339	0.005026	0.00091	0.000709	8e-05	0.001765	-0.000237	-0.000203	-0.000332	-0.000252	0.000792	0.000441	-8.5e-05	-0.000394	-0.000417	-2e-05	-7.9e-05	-0.000862	-3.7e-05	0.000102	0
27	0.001154	0.00024	0.00027	0.005485	0.002045	0.001156	0.019085	0.001036	0.000844	0.000176	0.001222	-0.000633	0.00029	9.5e-05	-0.000546	0.000232	0.000617	-4e-05	0.000182	-0.000144	0.000322	-0.000259	-0.000428	0.000324	6.7e-05	2.6e-05	0
28	0.001003	0.000171	0.000138	0.005519	0.001564	0.000989	0.018038	0.006837	0.000938	-0.000126	0.001564	-3.7e-05	0.000485	-0.00011	0.000486	0.001055	0.000759	-0.000234	3.4e-05	-0.000393	-8.1e-05	0.000422	-0.000551	0.000257	-0.000219	0.000217	2e-05	0
29	0.001513	-0.000313	4e-06	0.004403	0.00157	0.000578	0.016589	0.006019	0.007072	0.000406	0.00188	-0.000449	0.000808	0.000325	0.00131	0.001143	0.000695	-2.9e-05	-0.000266	0.000266	0.000267	-0.00031	-0.000174	6.6e-05	0.001356	-0.000401	-0.000236	-3e-06	0
30	0.00089	-0.000154	-0.000257	0.005804	0.001868	0.00154	0.017851	0.005452	0.007085	0.000357	0.002149	5.1e-05	-0.000184	-1.9e-05	0.000219	0.001527	0.000844	0.000173	0.000141	1e-05	5.9e-05	8.9e-05	-0.000457	8.1e-05	0.001829	0.000528	-0.000165	0.001113	5e-06	0
31	0.001313	-0.000151	0.000108	0.005601	0.001754	0.001188	0.017215	0.005311	0.006312	0.000399	0.001582	5.4e-05	2.5e-05	-6.6e-05	9.6e-05	0.001567	0.000881	8e-06	0.00018	0.000132	0.000118	-0.000352	-0.000192	0.000171	0.001759	0.000933	-6.6e-05	0.000745	0.000377	6e-06	0
32	0.001465	0.000259	0.000291	0.005693	0.001966	0.0015	0.01803	0.004824	0.006253	0.000284	0.001978	0.000838	-0.000351	-0.000388	0.000268	0.002645	0.001104	-5.2e-05	-8.4e-05	0.000455	0.000175	-8.3e-05	-0.000235	-0.000432	0.001977	0.000426	-5.4e-05	0.003906	0.000614	-0.000588	0.000119	0
33	0.000802	-0.000419	-5e-06	0.005068	0.001487	0.000866	0.019624	0.0072	0.010712	0.00093	0.004542	0.000767	0.000207	-0.00042	0.000149	0.004484	0.002208	9e-06	-0.000177	0.000419	-0.000414	-0.000541	-0.000325	-7.6e-05	0.000914	0.000148	-5.9e-05	0.003197	5e-06	0.000555	0.000356	2.5e-05	0
34	0.000932	8.5e-05	-0.000119	0.004834	0.001754	0.001322	0.020324	0.007722	0.013034	0.000832	0.007112	0.001539	-0.00025	0.000341	7.5e-05	0.00786	0.003363	0.000559	5.7e-05	0.0005	-0.000546	-0.000302	-0.000208	0.000129	-0.000154	0.000337	-0.000342	0.002143	-3.6e-05	0.000118	0.000546	0.000402	-2.2e-05	0
35	0.000849	-0.000138	-0.00086	0.006003	0.001013	0.000599	0.020232	0.007403	0.014063	0.000658	0.005284	-6.7e-05	0.000804	-0.000171	0.000709	0.008233	0.003412	-0.000293	0.000584	0.000611	0.000156	-0.000514	-0.000302	0.000418	-0.000628	0.000396	-0.000172	0.002742	0.000214	0.000144	0.002355	0.000455	0.000537	4.2e-05	0
36	0.000965	-0.000136	-4.5e-05	0.005372	0.001894	0.001074	0.021431	0.007903	0.01512	0.000944	0.005724	0.001178	0.000115	7.6e-05	0.001198	0.012809	0.005105	0.000236	0.000402	0.000565	0.000202	-0.000192	-0.00058	-7.9e-05	-0.00115	0.000569	0.00016	0.001609	0.000115	9.4e-05	0.001993	0.000979	0.000169	0.002327	3.5e-05	0
37	0.000778	-5.1e-05	-0.000364	0.005374	0.001458	0.001055	0.020702	0.007443	0.014417	0.000969	0.006476	0.000138	5e-05	-0.000297	0.000841	0.013142	0.006467	0.000888	0.000556	0.000602	8.6e-05	-0.000212	-0.000687	0.000706	-0.001135	-0.000161	0.00011	0.001338	-0.000221	4.6e-05	0.001828	0.001572	-0.000488	0.001995	0.000801	3.7e-05	0
38	0.000262	0.00059	0.00019	0.00537	0.002167	0.000915	0.01812	0.006875	0.014524	0.001109	0.006116	0.00032	-0.000267	-9.8e-05	-0.00012	0.013968	0.005954	0.000929	0.000251	0.001332	0.000302	-5e-06	-0.000504	0.001286	0.00051	-0.00047	-0.000751	0.00069	-0.000623	0.000295	0.000991	0.001319	-0.000987	0.00195	0.000158	5.9e-05	-3e-06	0
39	0.000695	-0.000194	3.9e-05	0.005555	0.001922	0.001181	0.020956	0.007716	0.016155	0.000827	0.005827	0.00052	7.5e-05	-0.000508	0.000528	0.015315	0.007839	0.00084	0.000813	0.000641	0.000671	0.000289	-0.000391	0.001188	0.000642	-0.000454	-0.000313	0.000394	0.000437	3.1e-05	0.001088	0.001876	-0.000278	0.002523	-0.000247	-0.000166	0.000189	0.000118	0
40	0.000627	-3.4e-05	-0.000542	0.005374	0.001718	0.001249	0.020516	0.007433	0.015822	0.000743	0.004771	0.000384	2.5e-05	4e-06	0.000762	0.015497	0.008164	0.001414	0.001031	0.001444	0.000324	0.000437	-0.000374	0.001387	-6.5e-05	-0.00056	-0.000446	-1.3e-05	0.000254	-0.000902	0.000172	0.000675	0.000463	0.001331	0.000486	0.000305	0.000269	0.004035	0.000235	0
41	0.001338	-0.000868	0.00085	0.004692	0.001096	0.000568	0.021017	0.007059	0.014626	0.000825	0.004301	-0.000589	0.000613	-0.000181	0.00052	0.015412	0.007578	0.001715	0.000958	0.000755	0.000757	-6.9e-05	-0.000298	0.001905	0.000548	0.000785	0.000404	0.000743	-0.001188	0.001182	0.000633	-5.1e-05	-0.000568	0.001519	0.000266	-0.000157	-0.00047	0.002752	-0.00092	1.6e-05	0
42	0.000551	-5.6e-05	-0.000387	0.005012	0.001546	0.000913	0.019256	0.007231	0.013898	0.000919	0.003392	0.000184	-0.000108	-0.000233	0.000509	0.014272	0.007421	0.001041	0.000444	0.000743	0.001146	0.000492	-0.00034	0.002897	0.001306	0.001646	-0.000385	0.001682	0.001007	-0.00112	0.000173	0.000269	-5.4e-05	0.001129	-0.000117	0.000539	3.5e-05	0.002781	0.000252	-0.000559	0.000164	0
43	-0.000141	-0.000824	-0.000332	0.005108	0.000544	0.000943	0.019042	0.00691	0.01198	0.000859	0.0026	-1.7e-05	-0.000661	-0.000397	0.000635	0.013416	0.008664	0.001315	0.000683	0.000867	0.000401	-0.000273	-0.000243	0.00345	0.002785	0.005969	0.000551	0.003798	0.000723	-0.000834	0.001803	0.00029	-0.000873	0.001488	8.2e-05	0.001559	0.000147	0.001897	-0.001644	-0.000263	0.001766	1.7e-05	0
44	0.000796	-0.00047	-5.1e-05	0.004992	0.000961	0.001594	0.019072	0.006967	0.012374	0.00016	0.003915	-0.000102	-5.6e-05	-0.000226	-0.000226	0.014284	0.007795	0.001217	0.000713	0.001063	0.000215	0.000916	-0.000638	0.002952	0.000999	0.003494	0.000218	0.002294	0.000323	-0.000119	0.000472	-0.002001	-0.000661	0.002106	0.00054	0.000508	-0.000796	0.002405	0.000326	-0.000216	0.004947	0.000686	0.00011	0
45	0.000929	-2.2e-05	0.000108	0.004852	0.001112	5.1e-05	0.019032	0.006447	0.012297	0.001184	0.002802	-0.000991	4.6e-05	-0.000153	-1e-06	0.013288	0.00861	0.001755	0.000869	0.001059	0.000289	0.00094	0.000107	0.002317	0.00268	0.002972	0.000742	0.000869	-0.000174	-0.000632	0.000945	-0.000105	0.000361	0.000113	-0.00062	0.001064	-0.000134	0.001832	0.000158	0.001707	0.004425	-0.000256	0.001608	-4e-05	0
46	0.000633	-0.000324	0.000225	0.005351	0.00162	0.000637	0.02027	0.00738	0.01331	0.001	0.00307	0.00014	-0.000457	-2e-05	5.5e-05	0.013833	0.008996	0.001565	0.000486	0.00115	0.000266	0.000497	0.000495	0.002521	0.002597	0.00474	0.001239	0.00164	0.001134	0.000904	0.000611	0.000921	-0.00134	-0.000196	5.5e-05	-0.000111	0.00074	0.003054	0.000645	0.002162	0.005252	-0.000312	0.002333	-0.000111	-2.2e-05	0
47	0.000536	-0.000867	-0.000376	0.004047	0.00099	0.000631	0.017492	0.006083	0.011624	0.000435	0.003083	-0.000955	0.000559	-2.8e-05	0.001046	0.014029	0.009746	0.001316	0.002472	0.000248	-8e-05	0.001333	0.001427	0.002897	0.003918	0.004464	0.00085	0.001309	0.00248	0.001635	0.00078	-0.000543	-0.000315	0.001436	0.001377	0.001215	-0.000229	0.001848	0.000148	0.000156	0.004768	0.000224	0.000417	-0.000325	0.001221	4.6e-05	0
48	0.000405	0.000429	0.000311	0.005466	-0.000201	0.000648	0.019685	0.005975	0.011182	0.000617	0.004065	0.000429	0.000636	-0.000469	0.000847	0.014167	0.009031	0.002391	0.000899	0.001362	0.001724	-0.000736	-0.000979	0.00253	0.003535	0.005057	0.00321	0.003089	0.002054	-0.001063	0.002675	0.001025	-0.00015	0.001825	0.001706	0.001853	0.000366	0.003043	0.00043	-0.000257	0.002392	-5.2e-05	0.000891	0.000281	-0.002058	0.000345	7.9e-05	0
49	0.0001	-0.000823	-0.00039	0.00526	0.000993	0.000452	0.017691	0.006578	0.012464	0.000656	0.002939	0.000287	-0.000322	-9.5e-05	-8.9e-05	0.015965	0.008871	0.001479	0.001068	0.001623	0.002143	5.1e-05	-0.000447	0.002121	0.0007	0.00557	0.000135	0.00194	0.002011	0.000162	0.003206	0.000313	0.000793	0.001404	-0.001122	-0.001764	-0.000222	0.002454	-8e-05	0.000269	0.002591	0.000381	0.001554	0.000944	-4e-06	0.000677	1.2e-05	9.7e-05	0
50	0.002851	0.000179	-0.002188	0.003662	-9e-06	0.002213	0.021113	0.004728	0.007569	-0.000267	0.001136	0.000245	0.001321	-0.000433	0.000829	0.012965	0.009337	0.000797	0.001729	-0.002023	0.003927	0.001608	0.000887	0.003492	-0.001536	0.008711	0.001468	0.002654	0.000298	0.000314	0.004098	0.006229	-0.009522	0.006024	0.002662	-0.005409	-0.001429	0.003012	0.002705	7.2e-05	0.005244	0.004715	0.003375	0.002283	0.002485	-0.000192	0.000468	-0.002113	0.000251
51	0.001096	-0.001228	-0.000459	0.004012	0.001506	0.000306	0.014813	0.006699	0.012797	-0.000186	0.003093	-0.00055	-0.001403	-0.000149	-7.3e-05	0.01387	0.008864	0.001689	7e-05	0.001167	0.000176	-0.000695	-0.000595	0.002384	0.000857	0.005888	0.003907	0.002695	0.002102	-0.002104	0.005898	0.002898	-0.000121	0.005239	-0.000983	6.7e-05	-0.000105	0.0027	-0.001091	-0.000455	0.00356	-0.000375	0.001563	0.001241	0.001194	0.000514	-0.000617	-0.00037	8e-05
52	0.000341	0.000894	0.001187	0.006461	0.001376	-0.001799	0.015112	0.004579	0.010723	0.000516	0.002242	-0.00021	-0.001346	0.000398	-0.001395	0.010178	0.009005	0.001289	0.001404	0.001421	0.000211	0.000371	-0.003447	0.002	0.005773	0.005631	-0.000612	0.002097	0.001927	0.000697	0.005931	0.002459	0.000899	0.010172	0.00528	0.001104	-0.001184	0.005506	-0.002795	-0.003731	0.001076	0.000114	0.001	-0.000472	-0.001336	4.1e-05	0.001244	0.000951	-0.001311
53	0.001258	-0.001712	0.001628	0.00189	-0.000199	0.001437	0.021042	0.005206	0.011256	0.000876	0.001422	0.0012	-0.001034	-0.000728	0.002967	0.013065	0.008334	0.003681	0.004004	-0.000836	0.000816	-0.000824	0.00297	0.002065	0.002408	0.010012	-0.000605	0.000156	0.002371	-0.007066	0.006346	0.004452	-0.001007	0.005861	0.002906	0.001902	-0.001062	0.003353	-0.002025	-0.001578	0.006876	-0.004955	0.002708	-0.002142	-0.000587	-0.001053	-0.000425	0.000228	-0.00012
54	0.001749	0.000779	0.000904	0.00249	0.002201	0.000169	0.015958	0.006963	0.008828	0.001885	0.002704	-0.000882	0.000715	-0.000607	0.000371	0.013923	0.008755	0.002161	0.000447	0.001458	0.001608	0.003171	-0.001083	0.00247	0.005436	0.00658	0.001346	0.004459	0.000311	-0.000203	0.004927	0.006126	-0.00378	0.005829	-0.00132	0.001574	0.00084	0.002776	0.00376	-0.000168	0.006673	0.00089	0.000633	-0.002987	0.001161	0.001552	1e-05	0.000321	0.000405
55	0.001769	0.000217	-0.000634	0.003643	0.001062	5.9e-05	0.014167	0.004859	0.009755	0.000636	0.002858	-0.002237	0.000564	0.000371	0.000102	0.013069	0.008573	0.002107	0.000967	0.000756	0.000825	-0.001101	-0.000827	0.002946	0.003187	0.004849	0.001116	0.004347	0.00256	-0.001889	0.00503	0.005084	-0.000226	0.00632	0.002201	0.000775	0.000655	0.004251	-0.000264	-0.000984	0.004872	-0.001045	0.002152	0.000785	-0.000336	0.00019	0.000601	0.000898	-0.001068
56	0.000459	-5.5e-05	-0.000786	0.003763	0.000973	-0.000345	0.017937	0.004492	0.006438	-0.00083	0.002522	-0.002125	0.00142	-0.000753	0.000414	0.01237	0.00911	0.001593	0.000366	0.001594	0.002982	-0.000332	0.00056	0.002247	0.00397	0.005758	0.001356	0.004753	0.005103	-0.000354	0.004153	0.006534	0.000808	0.007722	0.002727	-0.001004	0.000879	0.006632	0.000253	-0.002199	0.00383	-0.001954	0.004579	0.000816	0.002466	-0.001128	0.001614	0.002665	0.001003
57	0.000552	0.000748	-0.000412	0.003659	0.000991	0.000961	0.012655	0.005518	0.009938	0.000604	0.002902	-0.001143	-0.001078	-0.000291	0.000622	0.016899	0.009665	0.00151	-0.000539	0.000537	0.000122	8.3e-05	0.000157	0.002574	0.002341	0.007308	0.000563	0.004368	0.003188	-0.001674	0.003717	0.000673	-0.000784	0.007429	0.001805	0.001831	0.000461	0.00731	-0.000552	-0.000425	0.003321	-0.001296	0.001834	1.4e-05	0.000656	-0.000299	0.001383	-0.000832	-0.0007
58	0.000565	-0.000314	-0.000298	0.003813	0.001282	0.001865	0.014946	0.005274	0.00871	-1.8e-05	0.003087	-0.000743	0.000152	-0.000198	-0.000306	0.015502	0.008859	0.000971	0.000745	0.000526	0.000137	-6.6e-05	-0.001063	0.001699	0.00316	0.005976	0.000495	0.003569	0.004623	-0.001426	0.002814	0.000174	-0.000835	0.007346	0.004888	0.001065	-0.000333	0.009838	-0.000401	-0.001939	0.003262	-0.001972	0.001717	0.00067	0.000674	0.001449	0.001099	0.001282	-0.000394
59	0.000743	0.001311	-0.001021	0.003906	0.000385	0.000552	0.013033	0.002914	0.008167	0.000703	0.003927	0.00194	-0.001005	-0.000478	0.002246	0.017645	0.009627	-0.000273	0.000684	0.001894	0.000509	-0.000387	-0.002578	0.002976	0.00278	0.006887	0.00041	0.005869	0.0045	0.001896	0.002825	0.000253	0.000857	0.012782	0.004652	-0.003217	0.000323	0.009201	-0.004987	-0.001654	0.005075	0.002532	0.003426	0.001784	0.001886	0.001036	-0.001156	-0.0014	-0.000578
60	0.005308	-4.1e-05	-0.000371	0.004158	0.00259	0.002496	0.01112	0.003137	0.007277	0.002479	0.002982	-0.000627	-0.000758	-0.000229	-0.000365	0.014669	0.008287	0.001698	0.001424	0.00125	0.003239	0.000735	0.000574	0.002607	0.001751	0.007987	0.002925	0.004819	0.002846	-0.002493	0.003268	0.001521	0.00074	0.008875	0.003852	-0.001263	-0.000553	0.013139	-0.000244	0.000493	0.002992	-0.001438	0.000335	0.001952	0.002852	0.002411	0.00054	0.005825	-0.001925
61	0.000411	-0.000112	-0.000484	0.003498	0.00122	0.000467	0.010687	0.00422	0.008015	0.001127	0.0025	0.000792	-0.000677	-8.7e-05	0.000688	0.013578	0.00834	0.001417	0.000848	0.001468	-0.000234	-0.00044	-0.000732	0.00223	0.003339	0.006486	0.000588	0.005716	0.004606	-0.000322	0.00156	-0.000583	-0.000671	0.008977	0.002359	0.002046	0.000516	0.013436	0.000694	-0.000212	0.002757	-0.000748	0.002873	0.000603	0.002188	0.000684	0.000271	-0.000202	-0.001314
62	0.001412	0.001185	7.4e-05	0.002025	0.001531	0.000813	0.009923	0.003895	0.008528	0.000813	0.003063	-0.002811	8.2e-05	-0.000489	0.001219	0.014055	0.008146	0.002248	0.001168	0.00139	4.6e-05	-0.000377	0.000933	0.001788	0.004183	0.007828	0.002622	0.007507	0.004933	-0.000277	0.000133	-0.000698	0.000313	0.006272	0.005321	0.000197	-0.000151	0.013983	-6.4e-05	0.00078	0.002081	0.00047	0.0022	0.001489	0.004988	0.00207	0.000781	0.000394	0.002033
63	0.000799	-0.000402	-0.000245	0.003542	0.000997	0.000557	0.010002	0.003867	0.008293	0.000557	0.003439	-0.000963	0.000902	-0.00038	0.000597	0.012804	0.007608	0.001218	0.000713	0.000713	0.001536	0.0003	-0.000339	0.00164	0.001955	0.006253	0.00079	0.006036	0.004125	-0.001457	-0.000367	0.000733	-0.000308	0.008344	0.005636	0.001153	-0.0001	0.016144	-0.001312	8e-05	0.003648	0.001376	0.003298	0.00179	0.004512	0.002553	0.002732	-0.000987	0.001211
64	0.001078	-0.000327	0.000388	0.003624	0.001258	0.000518	0.010278	0.003831	0.008135	0.000543	0.00333	-0.000999	-0.000358	-0.000204	0.000641	0.012912	0.007934	0.000946	-0.000381	0.000593	0.000527	-0.000242	6e-05	0.001553	0.002637	0.006497	0.000708	0.006521	0.004595	-0.000199	0.00123	-0.000543	-0.001587	0.007923	0.003279	0.001942	0.000497	0.014818	-0.00016	0.00012	0.003305	2.8e-05	0.001996	0.00215	0.004738	0.001727	0.000759	0.001581	0.002579
65	0.001081	0.000695	9.7e-05	0.002236	-6.3e-05	0.000353	0.007542	0.002899	0.007579	0.000764	0.001013	-0.000289	0.000883	0.000698	0.001149	0.01175	0.008757	0.000965	-0.000768	0.001619	0.001692	0.0013	-0.001405	0.003131	0.003766	0.00566	0.000454	0.004267	0.003726	-0.001914	0.002052	0.000537	-0.002129	0.008823	0.003956	-0.000164	0.000454	0.015182	-0.002287	-0.000864	0.00232	-0.000805	0.001322	0.0038	0.003762	0.000847	-0.000328	0.002032	0.00301
66	0.001042	-0.000574	-9.3e-05	0.004165	0.000702	0.000513	0.010262	0.004492	0.006928	0.000322	0.003334	-0.000688	8.9e-05	-0.000446	0.000352	0.012593	0.007215	0.001338	-0.000121	0.000348	0.001277	6.6e-05	-0.000931	0.001323	0.002021	0.006502	0.000624	0.004997	0.004819	-0.001032	0.000922	-0.000463	-0.000928	0.007421	0.005445	0.001215	0.001051	0.016407	-0.000827	-0.000675	0.00333	-0.000556	0.001857	0.001665	0.003952	0.002204	0.003601	0.000849	0.003643
67	0.00134	0.000301	-0.000394	0.003302	0.000433	0.001692	0.011338	0.003827	0.007378	0.000538	0.002581	-0.000506	-6.3e-05	-4.8e-05	0.000117	0.012584	0.006661	0.001454	0.000351	0.000128	0.0013	0.000682	-0.000256	0.001799	0.002502	0.005843	0.001215	0.005294	0.003463	-0.001121	0.000647	0.000843	-0.000469	0.008044	0.006011	0.000528	0.000344	0.016408	0.000145	-0.000446	0.003536	0.000301	0.003285	0.002917	0.005729	0.002595	0.003515	0.000414	0.004684
68	0.000409	-0.000126	0.000558	0.003789	0.000395	0.000962	0.011948	0.004511	0.009007	0.000293	0.002764	-5e-05	-0.000435	-0.000321	-5e-05	0.011484	0.006139	0.000396	0.001712	0.000877	0.000381	7.6e-05	7.6e-05	0.001734	0.002782	0.007172	0.000465	0.005002	0.002877	-0.000359	2.4e-05	0.000218	-0.000101	0.008387	0.004276	0.002507	0.000445	0.016544	-0.001404	0.000169	0.00345	-0.000514	0.002322	0.001468	0.003974	0.002336	0.003945	0.000608	0.005964
69	0.001093	-0.000379	-0.0006	0.003297	0.00063	0.000937	0.012749	0.0046	0.008977	0.000943	0.002071	-0.000729	-0.000814	5e-05	-0.000613	0.010917	0.006198	0.000977	0.000525	0.000629	0.001047	-0.000174	-0.000205	0.002043	0.001708	0.005807	0.000735	0.004861	0.003719	0.0002	0.001098	-0.001072	0.000196	0.007962	0.004571	0.00142	3.7e-05	0.013821	-0.000961	-0.000448	0.002851	0.000653	0.001377	0.002336	0.005363	0.002356	0.003146	0.000454	0.006028
70	0.000191	0.000159	0.00287	0.002766	0.001334	0.000632	0.013162	0.003358	0.008216	-0.001934	0.002417	-8.3e-05	0.001924	-0.000758	-0.000337	0.007867	0.00485	0.00057	-0.001936	0.000485	0.002396	-0.00119	0.000542	0.00145	0.000598	0.006323	-0.001605	0.004257	0.002522	0.002205	0.001872	0.000839	-0.000725	0.004128	0.005023	0.001093	0.000163	0.015024	-0.002146	-0.001408	0.001757	-0.004816	0.003358	0.002283	0.006382	0.002259	0.004299	-0.00093	0.005726
71	0.000883	-0.000371	-0.000105	0.003719	0.001726	0.000848	0.016694	0.005312	0.008949	0.000907	0.002427	-0.001669	0.000221	-0.000486	0.000771	0.010085	0.004407	0.000737	0.001065	0.000679	0.001547	-0.000667	0.00017	0.001552	0.003301	0.005952	4.7e-05	0.005381	0.004835	-0.000783	0.001982	0.001601	0.000844	0.008191	0.005812	0.000376	0.001134	0.013361	-0.000457	-0.000582	0.003918	-0.00024	0.002224	0.002558	0.004504	0.002805	0.003221	0.000488	0.006242
72	0.000498	-0.001848	0.000603	0.005543	0.001905	0.001925	0.022542	0.007815	0.012951	2e-06	0.000961	-0.001478	0.00042	-0.001502	0.000312	0.005419	0.003973	0.00251	7.4e-05	-6.8e-05	0.000274	0.001876	0.000478	0.001335	0.001755	0.003762	-0.001067	0.004349	0.000695	0.003415	0.001376	0.003166	-0.002846	0.005375	0.001041	-0.000288	0.000666	0.011328	0.001768	-0.002274	0.002108	0.001521	0.000234	0.001762	0.005009	0.001737	0.002528	-0.0026	0.00278
73	0.001007	0.000441	-0.000436	0.003962	0.002713	0.001705	0.020574	0.008218	0.009783	-0.000521	0.002065	0.000689	0.000618	-0.000236	0.000293	0.007159	0.003782	0.0005	0.000413	0.000594	0.000993	0.001	-0.000676	0.001806	0.004773	0.002656	-0.000405	0.003787	0.002595	0.000806	0.000804	0.000531	0.000412	0.006536	0.004276	0.002612	0.0011	0.011957	-0.00012	-0.001138	0.00291	7.5e-05	0.002683	0.003919	0.004486	0.001276	0.002389	0.000907	0.004946
74	0.000685	-0.000441	-0.000401	0.003664	0.00093	0.001743	0.016364	0.007043	0.009956	0.000246	0.000934	-0.000123	2.2e-05	0.000228	-0.000337	0.005253	0.004779	0.000744	0.001015	0.000367	0.000797	-7.7e-05	8.2e-05	0.002749	0.001542	0.003967	0.001401	0.004069	0.003442	7.1e-05	0.002863	0.000614	0.002638	0.007386	0.005335	0.001249	0.000386	0.013219	-0.001017	-0.001339	0.003501	-0.000386	0.001995	0.002314	0.004167	0.002755	0.001806	-0.000255	0.003058
75	0.001258	-0.001272	-0.000249	0.004085	0.001568	0.000687	0.01754	0.007683	0.007734	-0.000733	0.002369	-0.000593	0.000905	-0.000218	0.000516	0.007808	0.004532	0.001059	0.000284	0.000812	-0.001226	-0.00053	0.00034	0.002343	0.002981	0.006053	0.001598	0.004272	0.002736	0.000789	0.001881	0.00303	0.00124	0.008479	0.004157	0.001607	0.000984	0.013825	0.00091	-0.000821	0.003695	-0.000348	0.001756	0.002013	0.003673	0.001734	0.001351	-0.000432	0.003739
76	0.001486	-1.2e-05	-0.000786	0.004721	0.00079	0.001172	0.014897	0.006396	0.013819	0.000432	0.001496	-0.000307	-0.000867	0.000344	-0.000529	0.006876	0.004884	0.000395	0.000227	0.000471	0.000663	-0.001063	0.000956	0.002142	0.002131	0.002254	0.000686	0.004309	0.002521	0.003225	0.002653	0.002515	0.000491	0.007996	0.004434	0.001853	0.000811	0.010299	0.00039	0.000522	0.002626	-0.001491	0.001351	0.000946	0.003216	0.001904	0.001458	0.000204	0.002667
77	0.00056	0.001253	0.00057	0.004405	0.000169	0.001302	0.016581	0.007416	0.010541	-0.000254	0.000975	-0.000458	0.000802	-0.00092	-0.000882	0.00557	0.002137	0.00049	-0.000226	0.000982	-0.000814	-0.000609	0.001019	0.001677	0.003013	0.004638	-3.8e-05	0.002655	0.002453	0.001468	0.003166	0.002213	-0.000101	0.005434	0.005573	0.002038	-0.000139	0.009818	4.4e-05	-0.000486	0.002197	-0.001664	-0.000649	0.002111	0.001772	-0.00061	0.002461	0.001598	0.000838
78	0.000859	1.3e-05	-0.000601	0.005276	0.00161	0.001006	0.017198	0.008033	0.011882	0.00054	0.000932	-0.001762	-0.000705	1e-06	-0.001012	0.004106	0.002057	-0.000129	-0.000565	0.000587	-5.6e-05	0.001287	-0.000677	0.002739	0.0033	0.003024	-0.000119	0.003907	0.002604	-0.001295	0.003042	0.004379	8.4e-05	0.007892	0.004791	0.000346	-0.000602	0.009129	-0.000986	0.000183	0.00131	0.00141	0.00083	0.001057	0.000148	0.000814	0.002393	0.002077	0.002066
79	0.001255	-0.002122	0.000723	0.00387	0.000774	0.000335	0.017895	0.00695	0.010276	0.000595	0.001174	-0.000293	-0.000861	0.000338	0.000226	0.001181	0.001348	5e-05	8.2e-05	0.000431	6.6e-05	-0.000335	-0.000182	0.002975	0.00493	0.005722	0.001779	0.002826	0.001549	0.000168	0.002697	0.001712	-0.00029	0.008187	0.002231	0.002279	-0.000652	0.010553	-0.000371	0.000339	0.002564	-0.000196	0.001321	-0.000568	0.002859	0.000151	0.00189	-0.001355	0.000918
80	-0.001935	-0.001652	0.000445	0.007001	0.000233	-0.000835	0.015158	0.005989	0.008781	0.000998	0.000203	-0.000602	0.004796	0.000252	9.8e-05	0.002929	0.001972	-0.000278	0.000385	6.1e-05	0.00115	0.001238	-0.001835	0.002798	0.00617	0.003052	0.000677	0.00358	0.004004	0.000936	0.002105	-0.0022	0.003066	0.007526	0.003091	-0.000414	0.000753	0.010055	0.003858	-0.001187	0.001787	-0.001176	0.001746	0.002237	-0.000279	0.000336	-0.000918	0.003996	0.002871
81	-0.000595	-0.000563	-0.000401	0.003817	0.000953	-7.6e-05	0.016438	0.007087	0.009989	-4.7e-05	0.000779	-0.000235	-0.00113	-6.4e-05	-0.000445	0.001804	0.001982	-7e-06	0.000161	0.000896	0.000395	0.000279	-0.001261	0.00344	0.003255	0.003315	0.00029	0.003388	0.00257	0.000948	0.001886	0.00185	-0.001535	0.008635	0.004246	0.00131	0.000381	0.010371	-0.000781	8.7e-05	0.002143	0.001664	0.001009	0.000751	0.001427	0.000599	0.001728	-0.000855	0.001947
82	0.000297	0.001053	-3.4e-05	0.003562	0.001456	0.000118	0.012517	0.005306	0.008437	0.001317	0.00039	-0.001005	8.1e-05	0.000219	-0.000185	0.001092	0.001347	-0.000755	1.9e-05	0.000341	0.00153	0.000671	0.00064	0.003979	0.002658	0.001919	0.001626	0.002005	0.0006	0.001395	0.00336	0.002462	8.9e-05	0.008468	0.002062	0.002985	-0.00061	0.011561	0.000882	-0.000388	0.003605	-0.000141	0.001346	0.001603	-0.000656	-0.001127	0.000565	-0.00167	0.001584
83	0.0009	-0.000192	-0.000659	0.005881	0.000305	-4e-06	0.014992	0.004917	0.008788	-0.000253	0.000564	-3.8e-05	-2.6e-05	2.1e-05	-0.000763	0.001831	0.000537	0.000811	6.6e-05	0.001231	0.000181	0.000486	-0.000254	0.00317	0.004195	0.002901	0.000227	0.003785	0.001927	0.001001	0.000952	0.002147	-0.001923	0.007711	0.004269	0.001103	-0.000135	0.011796	0.000616	-0.001562	0.002425	0.000642	0.001123	0.001277	0.001068	0.001031	0.000816	0.002015	0.000406
84	0.000921	0.000517	0.000383	0.004336	0.001254	0.000895	0.014535	0.005659	0.008702	0.000905	0.000427	7e-06	0.000142	-0.000266	-1.1e-05	0.001891	0.00112	0.000879	-0.000488	0.00081	0.000626	0.000851	0.000574	0.002824	0.002865	0.003048	0.000863	0.003174	0.00233	-0.001033	0.001041	0.001728	0.00026	0.009296	0.004268	0.000909	-0.000472	0.012113	-0.000777	-0.001039	0.001658	-0.000117	0.001282	0.001075	0.000315	0.000496	0.00202	0.000759	0.00047
85	0.000868	-0.000508	-0.000144	0.004115	0.000276	0.000726	0.014234	0.00666	0.00884	-8.1e-05	0.001156	0.000292	2.5e-05	-0.000213	1.6e-05	0.001977	0.001152	0.000468	-0.000438	0.000628	-0.000778	-0.000338	0.001318	0.003079	0.004124	0.003934	0.0003	0.00348	0.003514	0.000572	0.000964	0.00124	0.000605	0.007039	0.005186	0.002068	0.000284	0.011823	0.000195	0.000295	0.001842	-0.00068	0.001621	0.000962	-3.8e-05	0.000851	0.001156	0.000367	0.001091
86	0.000361	-0.000703	0.00036	0.003543	0.000932	0.00075	0.013906	0.005743	0.008277	-0.000392	0.001178	-0.00082	-3.9e-05	9.3e-05	0.00026	0.002301	0.000877	0.001088	0.000332	0.001127	-0.000902	-0.00019	0.000285	0.003451	0.00215	0.005086	5.4e-05	0.002942	0.001239	-0.000821	0.000175	0.001792	0.00117	0.008908	0.005065	7.1e-05	0.000425	0.010285	-0.000328	-0.001121	0.002455	0.00067	0.001262	0.001112	0.001208	0.001685	0.001089	-0.000129	-0.000611
87	0.001036	0.001762	0.000354	0.003104	0.000367	0.001304	0.011889	0.005046	0.008031	-0.000679	-0.000185	-0.000277	0.000401	-0.000703	-8.8e-05	0.001535	0.000813	-0.000974	-7.3e-05	0.001505	0.000599	0.000627	0.00143	0.003126	0.004452	0.002891	0.002156	0.003493	0.002734	0.001049	0.001522	0.00171	-0.000592	0.009008	0.004386	0.001369	0.000943	0.012521	-0.001206	0.00017	0.002412	-0.001312	0.001704	0.001614	0.001291	0.000749	0.002756	-0.001262	-0.000782
88	0.00122	-0.00055	0.001218	0.002941	0.000374	0.001131	0.011741	0.004518	0.007506	-0.000362	0.001842	-0.000528	5.5e-05	0.000103	5e-06	-4e-06	0.00126	0.000113	0.000665	0.001992	0.001478	-5.6e-05	-0.000433	0.003444	0.003707	0.004694	-0.000795	0.003285	0.000926	0.000111	0.001599	0.002146	-0.000455	0.009131	0.005299	0.000559	-0.000661	0.013379	-0.000884	0.000397	0.000849	0.001479	0.00053	0.00077	0.00201	5.1e-05	0.000201	-0.000122	0.000313
89	0.002576	0.000721	0.001476	0.004561	-0.000812	0.000732	0.010526	0.003797	0.010162	-0.000162	0.000777	0.000991	0.000146	0.000648	0.001207	0.003672	0.001217	-0.000117	0.000179	0.001628	-0.002214	-0.00199	-0.000209	0.001505	0.005346	0.002741	0.000651	0.001624	0.001397	0.001749	0.001668	0.002433	-0.000924	0.009579	0.00548	0.001492	-0.000617	0.01092	-0.000317	7e-05	0.002803	-0.000282	0.0017	0.00017	7.6e-05	0.001916	0.001398	0.002053	0.000628
90	0.001295	0.000671	0.000183	0.003035	0.000973	0.000719	0.011182	0.003988	0.007421	0.000655	0.000922	-0.000399	-0.000414	0.000464	-0.000894	0.001873	0.001194	-0.000503	0.000714	0.001923	0.000955	0.000252	-0.000505	0.003959	0.003156	0.004279	0.000728	0.003349	0.002472	-0.000114	0.001746	-0.000766	0.001458	0.011141	0.005481	0.001587	0.000107	0.012829	-0.001229	-0.000538	0.002039	0.00064	0.000125	0.000362	0.000803	0.001638	0.00127	-0.002346	-5.6e-05
91	0.001247	0.000822	1.2e-05	0.002517	0.001343	0.001783	0.014928	0.006	0.010886	0.000196	0.000847	0.000215	-0.000462	9.5e-05	-0.001623	0.005994	0.001951	0.000555	-0.000485	0.001966	-0.002275	0.00101	0.001221	0.005266	0.00383	0.003329	-0.000465	0.004098	0.002706	0.000321	0.003357	0.001354	-0.00022	0.008724	0.0071	0.002151	-0.000453	0.011481	-0.000283	0.000941	0.001314	-5.7e-05	0.001577	0.001029	0.00071	0.002652	0.00191	0.000183	0.001203
92	0.001063	0.000588	0.001676	0.003272	0.000354	0.000349	0.014898	0.006727	0.007591	-0.000241	0.001594	-0.001468	-0.000116	-0.000798	4.6e-05	0.000711	0.000987	0.000696	-0.000493	0.000544	0.001895	0.000172	0.001293	0.003256	0.003209	0.004897	0.000376	0.004816	0.002233	-0.003758	0.000842	0.000312	-0.001549	0.00882	0.005663	0.000379	0.001945	0.011494	-0.001156	-0.000602	0.001916	0.000395	0.001243	-0.000776	0.002483	0.002638	0.000789	-0.000358	0.000606
93	0.001563	-0.000396	-0.000479	0.004026	0.001015	0.000909	0.014465	0.007706	0.008904	-6e-05	0.000528	-0.000604	9.5e-05	7e-06	0.000578	0.000117	0.002407	8.7e-05	0.000971	0.001828	0.00081	0.001556	0.001712	0.003261	0.003079	0.004296	0.000337	0.004054	0.001686	0.001089	0.000845	0.000404	5e-05	0.008603	0.007097	-0.00106	0.002267	0.012397	0.000968	-0.000539	0.001608	0.001832	-0.00023	-0.000815	0.001101	7.9e-05	0.00209	-0.00139	0.000806
94	0.000779	9.9e-05	0.000133	0.002957	0.000532	0.000416	0.015591	0.007481	0.010356	0.000228	0.001024	-0.00071	-0.000168	-0.000404	-0.000479	0.002672	0.001241	-4.8e-05	0.000163	0.001432	0.000815	-0.000585	-0.000406	0.003422	0.004351	0.004417	6.6e-05	0.003482	0.001963	0.000185	0.001595	0.001517	-0.000205	0.009048	0.004637	0.00087	0.000261	0.011002	-1.7e-05	-0.000532	0.00224	-0.000197	0.000324	0.000854	0.000677	0.000173	0.000792	-0.000711	0.000825
95	8.5e-05	-0.000179	-0.000656	0.00362	0.00046	0.000479	0.017176	0.009058	0.009494	0.000376	0.000935	-0.000966	0.00017	-0.000574	0.000162	0.001948	0.001129	-3.1e-05	9e-05	0.000744	-0.000309	0.000587	0.000784	0.003081	0.004355	0.003956	0.000765	0.003729	0.002539	0.000103	0.001077	0.002625	0.000548	0.008062	0.005481	0.000862	0.000993	0.012052	-0.000193	-0.000302	0.001169	8.7e-05	0.001055	-9.3e-05	0.001259	0.001316	0.001126	-0.000634	0.000843
96	6.4e-05	-0.000306	-5.2e-05	0.003214	0.00109	0.001336	0.01757	0.009247	0.010944	-0.000546	0.000323	-0.000281	7.9e-05	0.00018	-3.1e-05	0.001216	0.001295	-0.000364	0.000324	0.00145	3.5e-05	-0.000151	-0.000307	0.003652	0.005652	0.004831	0.00149	0.003364	0.002657	0.000614	0.001919	0.001688	8.8e-05	0.009776	0.007061	0.001758	0.000401	0.012336	-0.000207	7e-05	0.001455	-0.000573	0.000977	0.001009	0.00098	0.00139	0.000904	-0.000321	0.000377
97	0.000175	-6.1e-05	-0.000138	0.004182	0.000374	0.000191	0.01644	0.008837	0.010108	0.00086	0.000915	-0.000445	0.000805	-0.000289	-0.000204	0.001621	0.001161	-0.000154	0.001095	0.000859	8.5e-05	0.000957	0.001257	0.003654	0.004152	0.006157	0.001704	0.003409	0.001476	0.000358	0.001255	0.001695	0.000982	0.007928	0.003986	0.001239	0.00017	0.011483	-0.000478	-0.001041	0.001955	0.000637	0.000385	0.001081	0.00115	0.000582	0.001325	-0.001915	0.000396
98	0.000838	-0.00013	0.000247	0.004545	0.001849	0.001242	0.016024	0.00922	0.010047	0.00034	0.001449	-0.001626	0.000107	-9.3e-05	-0.00054	0.002628	0.000424	-0.000354	0.0015	0.002556	0.001332	0.000215	0.001211	0.003495	0.005291	0.005862	0.001804	0.001522	0.002899	-0.001269	0.002454	0.001359	-0.002584	0.008968	0.003771	0.000359	0.000408	0.011581	-0.001156	-0.001678	0.001678	-0.00041	-0.000229	0.0007	0.002413	0.000188	0.001486	0.000236	0.000663
99	0.000599	-0.00032	-0.000205	0.005838	0.000883	0.001247	0.01652	0.010376	0.011099	0.002011	0.001731	-0.002278	0.001607	0.000732	-6.4e-05	0.0006	0.00151	7.2e-05	-0.000181	0.001651	0.002701	-0.000391	-0.002031	0.001434	-0.001164	0.001606	-0.001388	0.00641	0.003117	0.004469	0.000254	0.001611	-0.000222	0.008118	0.005261	0.003339	-0.000515	0.013911	-0.000377	-0.000283	0.000376	-0.000883	-0.000357	-0.000884	0.001768	0.00034	0.002273	0.002463	-0.000891
100	0.001579	0.000384	-0.000676	0.002458	0.000914	0.000167	0.018257	0.008511	0.010127	-0.001022	0.001689	-0.001993	-0.000719	0.001191	-0.001404	0.001585	0.000947	-0.001286	-0.000116	0.000349	0.002706	0.000201	9.6e-05	0.003104	0.004932	0.004881	-0.001583	0.004044	0.00213	-0.002454	0.002415	0.00194	0.001544	0.01074	0.001948	0.003387	-0.00016	0.012157	0.001689	-0.001096	0.00203	0.000742	0.00117	0.000286	0.002937	2e-05	0.000677	-0.001656	0.000919
101	0.000279	0.000174	-3.5e-05	0.004081	9.6e-05	-0.000247	0.017346	0.00627	0.008515	9.6e-05	0.000944	-1.6e-05	0.000173	-0.000191	-0.000123	0.000743	0.000998	-0.000524	0.001123	0.001956	0.001733	-0.00039	-0.0002	0.003319	0.004411	0.003567	0.001995	0.003818	0.002505	-0.000382	0.000806	0.00183	-0.001479	0.008507	0.002303	0.00263	0.00122	0.011958	-0.001627	-0.000745	0.001704	0.000599	0.001852	0.000232	0.000682	0.001233	-0.000699	0.000211	0.000267
102	0.001168	-0.001004	0.001207	0.001881	0.000671	-9.1e-05	0.018054	0.007415	0.010856	0.00026	0.000618	-0.000666	6.8e-05	-0.000542	-0.001862	0.001904	0.000476	0.000823	-0.000803	0.002717	-0.00043	0.000403	0.000124	0.004585	0.005027	0.003768	-0.001611	0.001924	0.002867	2.5e-05	0.002715	-6.8e-05	-0.000325	0.006937	0.005662	-0.001148	-0.000587	0.010949	0.000258	-0.002883	0.002316	-0.001392	0.001033	0.001912	0.002076	0.001312	0.000604	-0.002009	0.000868
103	-0.000404	0.001816	-3.7e-05	0.003785	-0.000371	-0.000204	0.013471	0.005942	0.008793	0.000719	-3.5e-05	-0.001213	0.000259	-2.5e-05	0.001064	0.002642	0.00034	0.00036	-4.8e-05	0.001221	0.00195	0.000528	0.000465	0.004947	0.006722	0.004141	-0.001662	0.0027	0.003037	0.001079	0.002098	0.001388	-0.001745	0.006684	0.003036	-0.000766	-0.001125	0.012395	-0.001537	-0.001168	0.000231	-0.001842	0.000885	-0.001146	0.000194	0.001634	0.000873	-0.000828	-6.6e-05
104	0.000775	0.001072	0.000918	0.00354	-4.7e-05	-0.000346	0.014116	0.006245	0.009563	-0.000242	0.000111	0.000699	0.000588	-0.000618	-0.001006	0.001649	0.001519	-0.000413	-0.001025	0.002214	0.00088	0.000645	-0.000861	0.004278	0.000411	0.003277	-0.001246	0.00317	0.002031	-0.001035	0.0016	0.002712	0.000974	0.01049	0.005596	0.001587	-0.000206	0.009306	0.001835	-0.000191	0.001378	-0.000362	0.001444	-7e-06	0.000105	0.000403	0.001787	0.001052	0.000655
105	0.000157	0.000793	-2.2e-05	0.002908	0.000853	0.000779	0.01317	0.006363	0.008024	0.000121	0.000746	-0.001217	3.7e-05	-5.8e-05	0.000155	0.001564	0.000253	-0.000436	0.000765	0.001173	0.001523	-0.000168	-5.3e-05	0.002516	0.000516	0.001619	-0.000696	0.002554	0.001373	-0.002546	0.000115	-0.001424	-0.001389	0.008493	0.006038	0.002307	-0.000226	0.010399	-0.000278	-0.000626	0.000755	9.7e-05	-7.7e-05	0.000124	0.001376	0.001107	0.000365	0.000233	-0.000107
106	0.000752	-0.000523	-0.000496	0.002632	0.000291	0.001184	0.011709	0.006532	0.008171	0.000498	0.00102	-0.000465	-0.001092	-0.000637	-0.000496	0.000949	0.00064	-0.0004	0.000243	0.001166	-9e-06	0.000878	-0.000582	0.003045	0.001275	0.001077	-0.000469	0.001695	0.000522	-0.002026	0.002268	-0.000602	-0.000472	0.008778	0.003936	-0.000151	0.000665	0.010159	-0.000257	-9.1e-05	0.00145	-0.000221	0.00125	0.000758	0.001323	0.000946	0.000547	-0.001348	0.000572
107	0.000494	-0.00036	-0.000316	0.002857	0.00203	0.000355	0.011644	0.006056	0.008018	1.3e-05	0.000257	-0.001397	-3.4e-05	0.000514	7.9e-05	0.001376	0.000686	0.000158	0.000388	0.002531	0.000871	0.001279	-0.000793	0.001709	0.000962	0.001215	-0.000788	0.002179	0.001935	-0.001094	-0.000146	-0.000449	-0.001345	0.009027	0.004109	0.00228	-0.000198	0.010498	3.5e-05	5e-05	0.00081	-0.000562	3.6e-05	0.000356	0.002586	0.000882	0.001065	-0.000862	0.001136
108	-0.00023	-0.001819	1e-06	0.002312	-0.000573	-0.000233	0.010742	0.008318	0.00917	-0.001448	0.000629	-0.00135	-1.8e-05	-0.000327	-0.00148	0.001501	-3.2e-05	-0.00031	0.001409	-0.00101	0.003839	0.000437	-0.000261	0.001264	0.0002	-8.9e-05	-0.002498	0.00252	0.002405	-0.002089	0.001461	0.001842	-0.002211	0.006944	0.003816	0.00106	6.8e-05	0.010151	0.000108	-0.003119	0.001784	-0.001005	3.8e-05	9.4e-05	0.00265	-0.000654	-0.000324	-0.001317	0.00012
109	0.000796	-0.001131	-0.000509	0.002603	0.000884	0.000424	0.012482	0.006358	0.007865	-8.6e-05	0.000377	-0.000524	0.000157	-4.3e-05	0.000335	0.00201	2.9e-05	0.000281	0.000199	0.001143	0.00069	-1e-06	-0.001173	0.000833	0.000972	0.000555	-0.000848	0.001663	0.000393	0.000661	0.001208	-0.001519	-0.001561	0.008721	0.0055	0.001488	0.00028	0.010499	-0.000216	0.000152	0.001716	0.000217	0.000701	0.000752	0.001264	-5e-05	0.001599	-0.001215	0.000323
110	0.001301	-0.000416	-0.000398	0.003025	0.001104	0.000989	0.011279	0.004923	0.008154	-0.000249	5.1e-05	0.000778	-0.000385	0.000124	-0.000137	0.001435	0.000104	8.9e-05	-0.000234	0.001184	0.002109	0.001564	-0.000132	0.00035	-0.000879	-0.000522	-0.00149	0.001658	0.000946	2.2e-05	7.1e-05	3.6e-05	0.000128	0.008139	0.003781	0.000685	-0.000272	0.010725	-0.000549	4.9e-05	0.000939	-0.000293	0.00087	0.001281	0.001082	0.000735	0.000158	-0.000929	-0.000242
111	-2e-05	0.000573	0.000277	0.004512	-0.000197	0.000356	0.010582	0.004578	0.007872	0.000913	0.000691	-0.000119	-0.000239	0.00057	9.6e-05	0.00054	0.000233	-0.000181	0.000886	0.001237	0.00195	0.000496	-0.000294	-0.000337	-0.000566	0.000947	-0.000592	0.001632	0.001499	-0.001126	0.000239	-0.000736	0.000161	0.009209	0.005542	0.001426	-0.000204	0.010014	0.000583	-0.000628	0.000802	-0.000171	0.000773	0.000521	0.001769	0.000926	0.001186	-0.001479	0.000379
112	3.6e-05	0.001417	-2.7e-05	0.003369	-0.000199	-7.5e-05	0.01151	0.005552	0.007042	0.000266	0.000395	0.001415	-0.000861	-0.000358	-0.000455	0.001568	0.000849	0.002748	0.000986	0.000759	0.002481	-0.001457	-4.9e-05	3.6e-05	-0.000116	-0.000537	-0.000961	0.001849	-0.001099	-0.000436	0.001061	-0.00148	0.003574	0.008492	0.003097	0.001663	-0.000967	0.008566	-2.8e-05	-0.000709	0.000259	0.001187	0.002152	-0.000628	0.001645	0.003272	0.002822	0.001348	-0.000456
113	0.003348	-0.001573	3e-06	0.003469	0.00133	-0.000168	0.015192	0.00331	0.008235	-0.00081	-0.00108	-0.00027	-0.001122	-0.000378	0.000432	0.001157	0.001798	0.001147	0.001389	-0.000586	0.002757	-0.000591	0.001734	0.00207	-0.002474	0.001893	-0.000109	0.001114	0.004033	-0.000147	0.001217	-0.000863	-0.003641	0.009691	0.002178	0.002326	-8.1e-05	0.010357	-0.000903	-0.001643	0.002188	-0.00068	0.001986	-0.000614	0.00122	0.00309	0.000398	-0.000395	0.00049
114	-9.4e-05	0.000736	0.00043	0.003351	0.002572	0.001824	0.011361	0.004127	0.009458	0.000158	-0.00014	0.000271	0.000641	-0.000863	0.000448	0.001676	0.000823	-0.000214	-0.000735	0.00261	0.002346	0.000918	-0.00129	0.001612	-0.000969	-0.000598	-0.001927	0.002689	0.000125	-0.000562	0.00116	-0.002439	-0.001013	0.006735	0.006528	0.001563	0.0009	0.007084	-0.000799	-0.003975	-0.000681	0.00025	-0.00032	-0.000114	0.001155	0.001177	0.000588	-0.000544	0.000305
115	-0.000419	-0.001377	0.000446	0.004202	0.002239	0.000496	0.01224	0.004907	0.010035	0.000446	0.000216	0.000422	-0.00297	-0.001208	0.000496	0.001051	0.000894	-0.000113	0.000613	7.7e-05	0.001381	0.00215	0.000925	0.000524	-0.0019	-0.001209	0.000464	0.000505	-0.000137	-0.004928	-0.000385	2e-06	-0.006019	0.006479	0.004824	0.001628	0.00066	0.00616	-0.000933	-0.000874	-0.000382	-0.001224	-0.001007	0.001707	-0.000483	0.000301	-0.000419	-0.000226	-0.000153
116	0.000717	-8.5e-05	-0.000348	0.003912	0.001393	0.000541	0.012798	0.005126	0.009472	-0.000121	0.000612	-0.001108	-0.000389	-8.4e-05	9.6e-05	0.001719	0.001547	0.000698	0.000599	0.001563	0.000178	0.000185	-0.000668	5.2e-05	0.000595	-0.001568	6.8e-05	0.001485	-0.0002	-0.000372	0.001203	-0.001723	-0.000376	0.006022	0.00381	0.002001	0.000318	0.005123	-0.000357	-0.000345	0.000625	-0.000915	0.000525	8.6e-05	0.000827	0.000706	0.001168	-0.000809	-3.8e-05
117	0.000403	0.000245	-0.000536	0.0033	0.000997	0.001352	0.016739	0.00597	0.010582	0.000854	0.001076	0.000157	-0.001656	-0.000427	5.4e-05	0.002058	0.000274	0.000289	-0.000639	0.001718	0.00058	0.000501	0.000623	8e-06	-0.000538	0.000211	0.000121	0.001332	-0.000718	-0.001607	-0.000663	-0.001078	-0.000399	0.003329	0.002957	0.000814	0.000755	0.002195	-0.000848	-0.000619	0.000784	-0.00091	0.000281	0.000504	0.001202	0.000421	-0.000671	-0.000251	0.000592
118	0.000816	-0.000494	-0.000198	0.003378	0.001764	0.001073	0.01628	0.006671	0.011273	3.1e-05	0.000892	-0.000748	0.000637	-0.000259	0.000138	0.000698	0.000747	-0.000719	0.000341	5.2e-05	-0.00026	-0.000517	-0.001407	0.001183	0.001146	-0.000607	-0.000681	0.001933	0.000704	-0.001227	0.000647	-0.000876	-0.001586	0.002674	0.002447	0.000523	-0.000803	0.002285	0.000364	-0.00093	0.000249	-0.000883	0.000806	-0.001518	4.8e-05	-0.00055	3e-06	0.001325	-0.000476
119	0.000422	-0.000314	0.000473	0.0044	0.001084	0.001232	0.014707	0.006462	0.011277	-0.000313	-0.000429	0.000715	0.000214	-0.000287	0.00011	0.001777	0.000261	-0.000582	0.000369	0.000653	0.000228	0.000121	-0.000736	0.000136	-0.001103	0.000365	-0.00024	0.000869	-0.000322	0.000445	-2.5e-05	-0.000765	-0.000967	0.002318	0.002325	0.000286	0.000441	0.002314	-0.000251	0.000773	0.000437	0.000324	0.000253	4.4e-05	0.000421	0.000499	0.000849	-0.001318	-0.000364
120	0.000717	-3e-06	-0.000479	0.003804	0.001693	0.000852	0.015291	0.00627	0.011197	-2.2e-05	0.000413	-0.000546	-0.000103	-6.9e-05	6e-06	0.000682	0.000504	0.000105	-9.6e-05	0.000195	-5.8e-05	-5.5e-05	-0.000331	7.5e-05	5.9e-05	-0.000753	-0.000304	0.001072	-0.000354	0.000207	-4e-06	-0.000522	-0.000411	0.002573	0.00216	0.000378	-0.000308	0.001913	-0.000228	-7.8e-05	0.000637	5.8e-05	0.000226	0.000358	-0.000309	0.000608	0.000135	-0.000653	0.00012
121	0.000645	-7.3e-05	-0.000355	0.003715	0.00102	0.000831	0.016451	0.006679	0.010949	0.000349	0.000185	-0.000265	-0.000136	-0.000248	-0.000351	0.000534	0.000358	3.1e-05	0.000215	0.00018	-0.000286	0.00036	-0.001091	0.000385	-0.000862	-0.001181	-0.000456	0.00078	9.1e-05	-0.000402	0.000102	-0.000695	-0.000588	0.002372	0.002181	0.000651	-1.4e-05	0.001528	-0.000223	-0.000677	0.000795	-0.000188	-7.2e-05	0.000208	4.1e-05	9.2e-05	1.7e-05	-0.000294	-3.2e-05
122	0.001636	0.00306	-0.002906	0.004435	-0.000234	0.000433	0.01257	0.008965	0.009474	-0.000168	2.1e-05	-4e-05	-0.000547	-0.001731	0.000144	-0.001335	0.001664	-0.001717	-0.00189	0.001085	-0.001371	0.002625	0.001539	0.000644	-0.003789	-0.002699	-0.001486	0.001128	-7.3e-05	-0.001851	-0.001179	-0.002936	0.001831	0.003513	6.2e-05	-0.000632	0.000743	0.005577	-0.000122	0.001684	-5e-05	0.002354	0.000232	0.002247	0.00135	-0.000553	0.000496	0.001927	-0.000416
123	0.002229	-0.002132	0.00011	0.00274	0.003513	-0.001239	0.020248	0.007417	0.010243	-0.0015	-0.001644	-0.001081	0.001468	-0.000363	0.001228	0.001412	0.001134	0.002725	0.00115	-0.00071	0.001945	-0.002821	0.002651	0.001362	-0.003323	-0.002195	0.00066	0.001475	0.001326	-0.002727	-5.5e-05	0.004743	0.001913	0.001445	0.006261	-0.004266	-0.001817	0.003955	-0.002476	0.00157	-0.000386	0.00082	-0.00221	0.002339	0.001376	0.000559	0.00027	0.002667	-0.001138
124	0.001326	-0.000797	-0.00083	0.002953	0.002149	-0.000404	0.014649	0.006463	0.011456	0.000378	0.000907	0.000451	0.002092	-0.000295	-0.001558	0.002082	0.000833	-0.000326	0.002321	0.001412	-0.00029	-0.000411	0.000626	0.000778	0.001632	0.000436	-0.001041	0.001202	0.00138	0.002368	0.000414	4.8e-05	0.000205	0.000532	0.003009	0.00568	-0.000921	0.003189	-0.000665	-0.001359	0.001118	-0.000164	0.000271	8.3e-05	0.000825	0.000619	0.000277	0.001112	0.001004
125	0.000132	-0.001492	-0.000129	0.003269	0.001975	0.000854	0.012603	0.006919	0.008806	0.000889	-0.000169	-0.001747	-0.000881	0.000319	-0.001551	0.000718	0.000466	-0.001311	0.002042	0.000581	0.000834	4.2e-05	-0.000466	-0.00023	-0.000296	-0.001216	-0.001098	0.001859	0.00197	0.001922	0.001589	0.000453	-0.00175	0.00314	0.002605	0.001556	0.00068	0.001708	-0.002666	0.000702	0.000459	0.000996	0.001024	-0.001697	-0.000662	-0.000876	0.001979	-0.002437	0.00022
126	0.000507	0.001972	4.3e-05	0.003346	0.001048	-0.001177	0.014497	0.007967	0.00921	0.000198	0.001989	0.001533	-0.00034	0.000797	-0.000335	0.000425	0.000507	0.000253	-1.9e-05	0.000178	-0.000779	0.000807	0.000706	-0.000193	-0.000914	0.001671	0.000491	0.001043	0.000329	-0.001472	0.00013	0.001813	-0.000614	0.002187	0.001518	0.001077	0.001316	0.001533	0.000562	-2e-05	0.001128	0.000882	0.001245	0.000192	-1.9e-05	-0.000565	0.000701	-0.000353	-1e-05
127	0.001531	-0.00082	-0.000329	0.003549	0.0019	0.002019	0.013556	0.006145	0.010015	0.000864	0.000331	-0.001279	-0.003156	-0.000476	-0.000993	-0.000288	0.000144	-0.000142	-0.000587	0.000509	0.001532	-0.002329	0.000288	0.000134	0.000648	-0.001303	0.001077	0.000284	0.000855	-0.002435	0.000745	0.000314	0.002402	0.002508	0.001362	-0.001045	-3.3e-05	0.002267	-0.000759	0.001783	0.001341	-0.001716	-0.000463	-0.000557	0.000381	-0.001686	-0.002709	-0.00332	-0.000786
128	0.000235	0.000299	0.000766	0.003261	-0.000556	7.6e-05	0.012109	0.006364	0.006937	1.9e-05	0.000991	-0.001485	-0.000355	-0.001163	-0.001194	0.002553	0.000771	0.00154	0.001365	-2.9e-05	0.002705	-0.00045	-0.000156	0.000605	0.002217	0.002631	-0.001126	0.000379	-0.001132	0.002063	-0.00038	0.000641	-0.001908	0.004136	0.003118	0.002422	0.001076	0.004777	0.001051	-0.002042	0.003264	-0.003247	9e-06	0.000289	0.00111	0.000388	-0.000644	0.00073	0.00093
129	-0.0034	-0.000138	-0.00815	-0.001921	0.005254	-0.002782	0.011929	0.006967	0.000675	-0.003804	-0.001718	0.000804	0.001823	0.000963	0.001509	-0.003875	0.001926	-0.000725	-0.002668	0.003158	0.00295	-0.002891	-0.006764	-0.001878	-0.00725	0.004979	0.003986	0.006225	0.004966	-0.004358	0.003465	-0.000277	0.006233	0.004884	-0.000271	0.004059	0.002235	0.006344	-0.002881	0.000742	-0.00367	-0.006469	-0.001115	-0.003548	-0.002515	-0.001782	0.003693	-0.000504	-0.001944
130	0.000777	-0.000814	0.000181	0.002599	0.000793	4e-06	0.010502	0.005531	0.005156	-0.000723	-4.2e-05	-0.001319	-0.000155	0.000148	-0.001481	0.001465	0.000642	-0.001703	0.000929	0.001209	0.003585	0.00105	-0.002345	0.002256	0.001763	0.002928	-0.000385	0.001324	0.000556	-0.001754	0.002185	0.001014	0.001074	0.005652	0.002333	0.000485	0.000579	0.005214	0.00012	0.000689	0.000996	-0.000724	-0.000384	-4.6e-05	-0.0004	0.000787	0.001496	0.000169	0.000689
131	-0.00466	-0.002392	-0.001997	0.004665	0.011455	0.000972	0.0088	0.014146	0.001954	0.000131	0.001338	-0.005999	-0.001057	-0.002909	-0.003605	0.003411	-0.001514	-0.005343	0.002756	-0.001245	-0.004881	-0.010397	0.002003	0.001194	-0.002957	-0.000569	0.004042	-0.009757	-0.001152	0.00775	-0.000296	0.003642	-0.00478	0.009032	0.001107	0.006468	-0.005322	-0.000242	-0.006667	-0.002957	-0.002983	-0.003282	0.001841	0.000327	-0.000489	0.005997	0.002252	0.007894	0.002428
132	0.002961	0.004019	0.00119	0.003609	-0.001697	0.004383	0.006681	-0.002353	0.007776	-0.000692	0.001499	-0.003082	0.000875	-1.2e-05	0.008488	0.002838	-0.000635	-0.002049	0.00672	0.00015	-0.002301	0.003225	-0.005601	-0.001475	0.007285	-0.002373	-0.004291	0.006586	-0.002312	0.000827	0.003562	-0.001373	0.014077	0.001174	0.006791	0.012366	-0.007046	0.011704	-0.00075	0.004407	0.004009	-0.006366	0.000256	0.007286	0.002483	-0.001536	-0.001188	0.000612	-0.002945
133	0.014152	0.007828	-0.001942	0.00064	0.042202	0.003623	0.019639	0.012443	0.023493	-0.001919	0	0.010632	-0.001916	0.017889	0.009058	-0.00188	0	0	0	0.005233	0.019412	0.001757	-0.001991	0	-0.011173	-0.007543	-0.015224	-0.005747	-0.003788	-0.011423	0.014035	0.008696	-0.016667	0.013962	-0.00561	0.005108	-0.011531	0	-0.001845	-0.001838	-0.007383	0.012007	-0.00363	0.003119	-0.00363	-0.005646	0.003319	-0.003578	-0.001805
134	0.003619	-0.001047	-0.002169	0.024451	0.00277	-0.001942	0.005602	0.00778	0.011112	0.007394	-0.004008	-0.006693	0.000413	0.007032	-0.012897	-0.000145	-0.001951	0	0.015862	-0.005383	-0.026923	0.000343	0	0.007383	0.005472	-0.004995	-0.003434	0.008282	0.002276	0.003456	0.000421	-0.005443	-0.000548	0.001948	0.024423	0.010443	-0.004931	0.012431	0.000417	-0.004699	-0.009116	-0.000304	-0.014045	0.002508	-0.002833	-0.003584	0.00211	-0.008542	-0.000929
135	0.000654	-0.004314	-0.006266	-0.009122	-0.005279	0.006253	0.014252	-0.003069	0.006356	6.1e-05	0.008523	-0.007209	-0.0063	-0.005724	0.00042	0.006076	0.010701	-0.001158	-0.010104	0.000356	0.010982	-0.004911	0.003486	-0.000895	-0.003113	-0.006109	-0.013669	-0.000661	-0.0012	0.004829	-0.001751	0.002514	0.002792	0.0059	-0.007837	0.003968	-1.1e-05	-0.000608	0.002689	-0.002467	-0.006604	0.001655	0.011751	0.011008	-0.00498	0.002088	0.002305	0.01554	-0.001724
136	0.013995	0.002042	-0.001878	0.016994	0.010203	0.000158	0.018746	0.000805	0.004723	-0.007358	0.001156	0.00025	0.001264	0.001144	-0.005118	0.007152	0.000125	-0.004621	0.02092	-0.001974	0.003394	0.001114	0.009231	0.01277	0.000787	-0.005935	0.015215	0.003273	-0.001965	0.015888	0.000138	0.00286	-0.005747	0.010024	-0.013033	-0.001163	-0.009711	0.001351	-0.000958	-0.00014	-0.009643	-0.000696	-0.001907	-0.002617	0	0.011081	0.030653	0.006606	0.001078
137	0.006828	-0.01431	-0.000571	0.004457	0.004337	0.00012	0.008093	0.031651	0.007533	0.001167	0.010908	-0.002396	0.005971	-0.001016	-0.000712	0.001134	0.000459	-0.004004	-0.003594	0.003731	-0.01075	0.009364	-0.002622	-5.1e-05	0.006069	-0.003135	0.001057	-0.000579	0.001815	0.003896	-0.002025	0.007216	-0.012711	0.005123	0.015145	0.004846	-7.8e-05	-0.001359	-0.005635	0.005307	-0.003448	-0.001019	-0.001038	0.0011	-0.007131	-0.000901	0.001744	0.021752	-0.004443
138	0.007478	-0.004714	-0.003487	0.00438	0.00588	-0.008181	0.006114	0.003952	0.009765	-0.000462	0.001676	0.003147	0.000921	-0.001033	-0.007606	0.000799	0.00535	0.008322	0.000905	0.001813	-0.001881	-0.002673	0.002704	0.003802	-0.006732	0.000306	-0.000248	-0.006976	0.002481	-0.013264	0.004434	0.011697	0.016694	0.007769	-0.007083	-0.003118	0.002256	-0.000979	0.001084	0.000885	0.00033	-0.003296	-0.004067	-0.001413	0.001171	-0.001297	-0.000943	0.013599	0.000151
139	0.004216	0.006479	-0.003311	-0.000442	0.000605	0.000866	0.01	0.006628	0.009229	0.001635	0.006633	0.008084	-0.00352	0.001913	-0.001415	0.00044	0.005821	-0.002796	-0.005071	0.00196	-0.0003	0.001564	0.000774	0.005418	0.006486	0.005148	-0.00129	0.004541	0.003039	-0.00757	-0.002929	0.004307	-0.004275	0.010585	-0.011393	0.004053	0.000366	-0.000809	0.001737	-0.001711	-0.004985	0.00462	-0.005363	0.01009	-0.003367	0.002792	0.001076	0.005135	-0.001637
140	0.002786	0.00156	0.000467	-0.000203	-0.006963	0.001821	0.012207	0.004939	0.003651	-0.001286	-0.002525	0.002174	0.000155	0.002906	-0.001382	4.5e-05	0.001099	0.001909	0.000186	0.001259	-0.002156	0.000926	0.00228	0.003498	0.001108	-0.001232	-0.000779	-0.000156	0.000601	-0.002272	-0.000196	-0.002825	0.001612	0.003562	-0.003028	0.00682	-0.000894	0.00395	0.00052	-0.005791	-0.002087	0.006377	-0.007085	-0.01034	0.001782	0.001211	0	-0.003204	-0.000301
141	-0.003419	-0.005178	0.000425	0.003549	0.000506	0.000814	0.013609	0.0032	-0.001527	-0.002931	0.003294	-0.006075	0.004293	0.001127	0.002812	-0.005171	0.000609	-0.003314	0.000298	-0.000669	-0.004765	-0.000802	0.000488	-0.003659	-0.002443	0.005152	-0.003434	0.002032	0.000503	-0.00068	0.002637	-0.000684	0.002865	-0.007678	0.000179	0.004717	0.003878	0.003949	-0.003358	0.001308	-0.005048	0.000942	0.006415	-0.004586	0.00131	0.0025	-0.002136	-0.009038	0.000266
142	-0.002812	-0.001865	-0.001102	0.00208	0.001792	-0.001046	0.013647	0.006328	0.006341	-3.5e-05	0.001347	0.001108	0.001113	0.000775	-0.000104	0.001627	0.000426	0.001913	-0.001507	-0.003303	0.000964	0.006755	-0.003349	0.00342	-0.000236	0.000533	-0.003456	0.001638	0.000674	-0.00168	0.000934	-0.002458	0.001012	0.000512	0.012435	0.002311	0.000642	0.004099	0.000724	-0.000871	0.001247	0.002149	0.000333	0.000682	0.001777	-0.004063	-0.005753	0.001928	0.000261
143	-0.001235	-0.001937	0.001777	0.001974	0.000397	0.000276	0.009717	0.002516	0.01044	-0.000197	0.002882	-0.000732	-0.001181	-0.003287	7.8e-05	0.002083	0.000189	0.000778	-0.001344	-0.000702	-0.000424	-0.001979	0.000367	0.002412	-0.003151	0.00178	-0.001871	0.003765	0.004834	0.002077	0.001109	-0.000437	-0.003681	0.005065	0.01237	-0.001152	-0.001455	0.004761	0.000413	-0.001711	-0.00085	-0.001031	0.000137	-0.001361	-0.001479	0.002475	-0.00018	0.00226	0.002199
144	-0.008258	0.000379	-0.001541	0.007488	0.002304	-0.001469	0.007071	0.005707	0.008121	0.00042	-0.001524	-0.003344	-0.004164	0.004439	0.001397	0.001157	0.000125	0.00389	-0.001664	-0.000294	-0.002976	0.002407	0.001021	-0.001694	-0.00302	0.004596	-0.001603	0.001574	0.002025	-0.004396	-0.001502	0.002947	-0.011545	0.003493	0.003455	0.007744	0.003061	0.004461	-0.004147	-0.008534	0.00208	0.001433	-0.000227	-0.001029	0.001496	-0.001715	0.001174	-0.004311	0.000209
145	-0.004456	-0.004282	0.003708	-0.002922	-0.00046	-0.002533	0.013435	0.005712	0.005653	-0.003001	0.00455	-0.005187	0.000851	0.00027	-0.001418	0.004795	0.000147	-0.001348	-0.000843	0.004471	0.004237	-0.003633	0.003451	0.002855	0.007611	-0.006135	-0.008745	0.004154	0.001146	0.002847	0.000154	-0.001871	0.004591	-0.000293	-0.003862	-1.4e-05	0.001195	0.005111	0.004615	0.004305	-0.002418	0.005084	-0.000525	-0.007674	0.00595	0.001067	0.003689	-0.006784	0.001248
146	-0.001126	-0.000937	0.006742	0.003512	-0.009645	0.000817	0.008639	0.003158	0.004843	0.002562	0.00234	-0.003176	0.001824	-0.000544	-0.000949	-0.000192	-1.1e-05	-0.004446	-0.00037	-0.001852	0.002984	0.000375	0.000833	-0.000805	0.004558	-0.001757	-0.000987	0.001741	-0.001554	0.009516	0.000647	-0.001867	-0.007189	0.021579	0.001303	0.001539	-0.003163	0.014171	0.003432	0.001036	0.006736	0.001073	0.000189	-0.001164	0.00245	-0.000289	0.004105	0.000793	0.00174
147	-0.000331	0.00311	-0.003936	0.001281	0.005249	-0.000653	0.009814	0.00215	0.00252	0.000565	-0.001111	0.001398	0.000803	0.00062	-0.00409	-0.000462	0.00078	-0.001586	0.001337	0.003281	-0.001457	-0.000698	-0.002525	0.001962	0.001247	-0.001363	-0.001262	-0.001027	-0.004112	0.003973	0.003027	-0.001143	-0.005016	0.000654	0.000256	0.000854	0.001982	-0.000214	0.000391	-0.001407	-0.001984	-0.00668	-0.001154	-0.000276	0.004475	-0.003741	0.00086	0.007918	-0.001883
148	0.012248	-0.003333	-0.001361	0.006653	0.002244	-0.000648	0.004892	0.000762	0.009101	-0.001305	-0.00117	-0.000455	-0.003022	-7.8e-05	0.002418	-0.002166	-3.2e-05	-0.001511	0.000765	-0.001658	0.002029	0.00163	0.000277	-0.000785	0.00027	0.001725	-0.00558	0.002143	0.000251	0.005024	0.00306	-0.00032	0.000812	0.005691	0.002191	0.00183	-0.000137	0.007261	-0.004633	-0.000922	-0.00205	0.004613	0.001785	0.000326	-0.003176	-8.6e-05	-0.001476	-0.005563	-0.001301
149	-0.00821	-0.000128	0.007593	0.005796	-0.000531	0.001267	0.012179	0.006002	0.006507	0.001634	-0.002926	-0.002627	-0.003057	-1.6e-05	0.002392	-0.00203	0.002121	0.002155	-0.001306	0.002006	0.005587	0.002126	-0.002743	0.000709	-0.002699	0.0019	-0.003276	0.003863	-0.000651	-0.000243	0.000913	0.00462	0.00205	0.00651	-0.002	-0.000625	-0.000572	0.005464	-0.000723	-0.002065	-0.000153	0.006676	0.001948	-0.000578	-0.002017	0.001595	-0.002105	0.005708	-0.000622
150	-0.000269	0.002444	0.000179	0.004427	-0.00221	-0.000328	0.010357	0.011659	0.006137	-0.001357	-0.000686	0.003794	-0.000502	-0.001334	0.001012	-0.005834	0.001968	-0.001264	-0.002992	-0.002646	-0.00027	0.00169	-0.00428	0.002073	0.007396	-0.000324	0.00295	0.006466	0.000919	0.000302	0.000864	-0.00345	-0.002638	0.006908	-0.002605	-0.003066	0.00094	0.000616	-0.000548	-0.002473	0.001299	-0.001366	0.003731	-0.002237	-0.004317	0.001159	-0.001065	-0.009935	-0.001714
151	-0.001653	-0.002241	0.001698	0.003214	0.003308	0.000609	0.008902	0.005704	0.005906	0.002728	0.000824	-0.002188	-0.000352	0.001137	-0.001104	-0.002591	0.002629	-0.001193	-0.000345	0.003737	0.000287	0.003569	-0.002485	-0.00095	0.003411	0.001293	-0.000943	0.00204	0.000125	-0.006147	-0.001414	0.00101	0.000805	0.004175	0.005495	0.001256	-0.000235	3e-06	-0.005441	-0.000728	-0.001487	-0.000591	0.002496	-0.002246	-0.003113	-0.000952	0.001253	-0.00307	4.4e-05
152	-0.001541	0.004376	-0.002139	0.003397	0.002628	0.003773	0.009345	0.00972	0.008964	-0.000805	0.000245	0.003733	-0.000654	-0.002157	-0.001924	-0.00385	0.002409	-0.003081	-0.002107	0.000869	0.000321	0.002677	-0.001928	0.00085	-0.00303	0.00108	0.001605	-0.00025	-0.000369	0.003496	-0.00011	8.2e-05	0.003804	0.005528	0.022534	0.003752	0.003836	0.000292	-0.001091	-8.1e-05	-0.001324	0.002355	-0.002217	-0.00722	0.001924	-0.005529	7.9e-05	0.00073	0.000112
153	0.01325	-0.004688	-0.00729	0.005335	0.000834	-0.000964	0.015248	0.007521	0.00224	-0.000136	-0.000819	0.004639	0.002923	-0.003066	0.000191	0.004938	0.00016	0.003155	-0.001245	-0.000833	-0.005053	0.004628	-0.004064	3.9e-05	-0.002936	-0.005974	-0.00128	0.001518	0.006652	-0.001205	-0.002506	-0.002962	0.000706	0.006599	-0.003123	-0.005401	0.000255	0.000119	0.000779	0.001504	0.002869	-0.003294	0.002695	0.002533	0.000988	0.003012	5.3e-05	-1.3e-05	-0.003932
154	0.019668	-0.001323	0.00276	0.003138	0.000434	-0.001546	0.003496	0.006332	-0.002123	-0.006753	0.001221	0.003128	0.001343	0.005615	-0.005261	0.007389	0.006956	-0.00458	-0.00294	0.001051	0.007399	0.002684	0.000748	-0.001363	0.003792	0.004777	0.001935	0.004631	0.003687	-0.003669	0.003822	-0.00315	0.002599	0.001509	0.006877	0.000239	0.001447	0.000115	-0.002339	-0.003566	0.000156	-0.002696	0.003302	-0.001305	-0.000169	-0.001123	-8.5e-05	0.005089	-0.004757
155	-0.000194	-0.000177	-0.001205	0.001075	0.007809	-0.002572	0.001046	0.004748	0.005978	0.000806	0.012661	-0.004307	0.001979	-0.001633	-0.000219	0.002101	-0.000399	0.001738	-0.004632	-0.004007	-0.004246	-0.001398	-0.00053	0.006665	-0.012764	0.007648	0.001833	-0.000641	0.003934	0.011606	0.00499	0.005966	0.001194	6.4e-05	-0.006215	0.008756	-0.008557	0.001158	-0.006495	0.003394	-0.008159	-0.003231	-0.009311	0.015893	-0.001014	0.002886	-0.002909	-0.002599	-0.006633
156	0.005176	0.008018	-0.00201	0.001279	-0.001299	0.000692	0.005187	0.001219	0.015575	0.001683	0.001592	-0.000363	0.000515	0.001197	0.001286	0.004534	-9e-05	0.001199	0.001866	-0.002742	-0.000157	0.000233	0.000527	0.00214	0.00165	0.003164	0.00554	0.002138	0.003149	-0.003412	-0.000278	-0.00018	-0.002419	0.004824	-0.001596	0.001489	0.001779	0.00097	-0.006498	-0.003899	0.001532	0.003327	-0.004746	-0.002005	0.000957	0.000851	0.001239	-0.003753	0.00057
157	0.00523	0.001205	-0.003596	0.00472	-0.005006	0.005341	0.009404	0.009778	0.004706	0.000865	-0.004948	-0.000438	-0.001019	-0.000649	-0.000922	-0.007853	0.002113	-0.000903	-0.001482	-0.000415	0.003629	-0.001625	-0.006154	0.003985	0.001285	0.003975	0.002926	0.006658	-0.002263	-0.00313	0.003975	0.004239	0.000903	0.001669	0.002963	0.002313	0.001721	0.003884	0.000424	0.001172	0.000359	0.006895	-0.000775	-0.000115	-0.00631	0.001374	-0.006061	0.001654	0.000174
158	-0.001555	0.00204	0.001141	0.000253	-0.003311	0.00052	0.00664	0.008823	0.006023	-0.000102	0.002194	0.000665	0.000514	0.001232	-0.001192	0.002921	-0.000186	-0.000502	-0.0004	0.000271	-0.000209	0.000816	0.001648	-0.000769	0.002585	0.002194	-0.00074	0.00386	-0.00031	-0.001081	-0.003042	-0.001556	0.001482	0.005933	-9.7e-05	0.00023	-0.001979	0.002924	-0.001169	-0.002331	-0.002279	-0.00069	0.000322	-0.000706	-0.000619	7.8e-05	-0.000567	-0.0015	-0.001275
159	0.001413	0.00028	-0.001876	0.00746	0.001649	6.4e-05	0.008928	0.005348	0.003441	0.000314	0.000497	-0.000635	-0.000583	0.000822	-0.002757	0.000577	0.001212	-0.001707	-0.000599	0.001028	0.002184	-0.002357	-0.000916	0.002113	0.000152	0.001666	-0.002661	-0.002096	-0.001249	0.003643	0.000101	-0.001286	7.4e-05	0.002841	0.004436	0.003299	0.000387	0.002425	0.002317	-0.000453	0.001089	-0.003787	0.000308	-0.002815	2.3e-05	0.001817	0.001309	-0.004913	0.001918
160	-0.000169	0.001083	0.00056	0.002962	0.000341	0.000202	0.007296	0.005219	0.004092	-0.000134	-0.000298	-0.000352	0.000549	-0.000352	0.000303	0.000925	0.000345	-0.000268	-2e-05	1.8e-05	0.000946	0.000215	-6.1e-05	0.000585	0.000536	0.000481	-0.000193	0.001362	0.000316	-0.000444	0.000655	0.000398	-0.001834	0.003392	0.003884	0.001109	-0.000328	0.002243	-0.000448	2e-05	9e-06	-0.000726	8.5e-05	-0.000232	0.000762	0.000185	0.000365	-0.000576	4.9e-05
161	0.001932	-0.000821	0.000294	0.003084	0.000267	0.000245	0.007404	0.004371	0.004703	-0.000372	8.2e-05	-0.000823	-2.7e-05	2.1e-05	9e-05	5e-05	0.000288	-0.000573	-7.8e-05	0.000268	1.5e-05	-0.000398	0.000121	0.000563	-3.7e-05	0.000646	0.00072	0.00012	-0.000913	0.000716	-6.2e-05	0.000669	0.000302	0.003671	0.003085	-0.000522	-0.000312	0.002712	0.000135	0.000174	0.000642	-5.6e-05	0.000252	0.000176	0.000356	0.0006	-0.00043	-0.001811	7.1e-05
162	0.004211	0.000563	-0.000297	0.005257	-0.00064	0.000535	0.00715	0.00709	0.004594	0.000445	-0.00014	-0.00088	-0.000269	-0.000716	0.001675	0.00327	-7e-05	-0.00052	0.001432	-0.000919	-0.002704	0.002385	0.001241	-0.000416	-0.000209	0.001235	-0.000124	0.002712	0.002149	-0.00141	0.001392	-0.001514	0.002272	0.004804	0.002715	0.001209	-0.00104	0.00496	-0.001199	0.001119	0.002737	-0.000122	0.001419	5.6e-05	0.001895	0.000882	0.000922	-0.000821	-0.000525
163	0.003061	-0.000655	-0.000187	0.001662	0.000799	0.000408	0.007643	0.005806	0.004619	-0.000783	0.000501	-0.001825	-0.000208	0.000329	4.5e-05	0.001606	0.000475	0.000421	-2.5e-05	0.000138	0.00012	1.4e-05	0.000335	-0.0007	0.001333	0.000421	-0.001619	0.001201	0.000533	0.001267	0.00026	0.000248	-0.000713	0.005162	0.005238	0.000359	-3.7e-05	0.004367	-0.002473	-0.001673	0.000861	8.9e-05	-0.000586	0.000568	0.000735	0.001326	0.000221	-0.00099	-2e-06
164	-0.002753	-0.005265	7.9e-05	0.00331	0.001166	0.000548	0.005227	0.005268	0.007131	0.000313	-0.000223	0.003191	-0.00042	-0.001061	0.001804	0.003757	0.000891	-0.000335	-0.003198	-0.000243	0.000537	0.002353	-0.001015	0.002925	-0.00179	0.004598	8e-05	0.001221	-0.000731	-0.001488	-0.001667	5e-06	-0.002799	0.007019	0.000713	0.000192	-0.000689	0.003355	-0.000924	0.000433	0.000751	0.000856	-0.000151	0.001755	-0.002076	-0.002666	0.001329	0.001286	0.000551
165	0.002189	0.001407	-0.00095	0.001704	0.001128	0.000158	0.007679	0.005837	0.003885	0.00074	0.000397	-0.001035	2.8e-05	-0.000157	-0.000146	0.000507	8.7e-05	0.000364	-0.000721	0.000445	0.000548	-0.000153	-0.000587	0.000656	0.001841	-0.00066	-0.001237	0.001693	0.000955	-0.001516	0.001055	-0.001154	-0.001868	0.00396	0.004252	0.001151	-0.000503	0.00367	-0.00037	-0.000679	-1.9e-05	0.000825	-0.000282	0.000242	0.000244	0.000828	0.000398	-0.002045	-0.000322
166	-0.000871	0.001519	-0.001592	-0.000466	0.000437	0.0001	0.009778	0.003736	0.004237	-0.000982	0.000964	0.001054	0.000201	0.0005	-0.001856	2.7e-05	-0.000778	-0.001928	-0.000914	-8.8e-05	3.6e-05	-0.000308	-0.001718	0.001158	0.00079	0.00126	-0.000738	0.002173	0.001988	-0.00069	1.4e-05	0.000508	-0.003362	0.006649	-0.001208	-0.000469	0.00189	0.000467	0.000979	0.000161	-0.000197	7e-05	-0.000742	0.000985	-0.001375	0.003323	0.00226	0.001037	-0.00104
167	-0.003503	-0.007808	0.00037	0.000397	-0.00054	0.000417	0.00516	0.006412	0.000881	0.002221	0.005683	-0.004044	0.003671	0.000255	-0.000448	0.000128	-0.000311	-0.002589	-0.000269	0.001414	0.001655	0.000195	0.007134	0.00255	3.8e-05	-0.001125	-0.002517	-0.000709	0.005762	0.003453	-0.003766	0.002827	0.002467	0.001893	0.003594	-0.004046	-0.002509	0.006404	0.00265	-0.000272	0.003858	0.001142	-0.000407	-0.007024	0.000106	0.00471	0.002892	-0.003992	0.001778
168	0.008584	0.001453	0.005722	-0.001445	-0.00123	-0.001696	0.003407	0.009974	0.004063	0.000251	-0.001216	-0.002924	0.001164	-0.001093	-0.004217	0.002489	0.000285	-0.002848	-0.007506	-0.003648	0.006429	0.000312	0.002575	-0.001814	0.000525	0.003943	0.006239	-0.000638	0.00374	-0.000204	0.001708	-0.001911	0.00364	0.010527	-0.000655	-0.008695	-0.002516	0.000121	-0.000776	0.008837	-0.008383	-0.0078	0.002214	-0.008675	-0.000226	0.002683	-0.007011	0.000333	0.002301
169	0.017105	0.002495	0.002512	0.001863	-0.004029	0.002305	0.006191	0.001282	0.000259	-0.001528	-0.002053	-0.005339	0.000825	-0.000536	-0.001392	-0.004955	0.002867	0.004824	0.00086	0.002083	-0.001805	0.005667	-0.001655	0.004783	0.000337	-0.000109	-0.005563	0.000426	0.003248	0.00794	0.004386	-0.000279	-0.007069	-0.004781	0.007118	0.001867	-0.00024	0.005017	-0.005377	-7e-06	-0.002052	-0.002809	-0.002926	-0.001814	-0.005495	0.009178	-0.003922	0.015795	7.7e-05
170	0.006436	-0.001728	0.007099	0.012338	0.003238	-0.000225	0.003871	0.003102	0.010828	-0.00279	0.000711	-0.015761	-0.001851	0.000859	-0.001462	0.002169	0.002623	-0.004134	0.008705	-0.00432	-0.000994	0.004212	-0.003422	0.000868	0.004785	-0.003428	-0.000618	0.003698	-0.000468	-0.007725	-0.001385	0.001132	-0.00663	0.00587	-0.003682	0.016093	-0.011342	0.004897	-0.012284	0.005076	-7e-05	0.008582	0.003892	0.006834	-0.001989	0.002666	-0.002642	-0.002514	0.005039
171	0.004005	-0.004156	0.001565	0.004945	0.000807	0.002114	0.004203	0.008265	0.013375	-0.002323	-4.5e-05	-0.00464	0.00095	0.001277	0.002346	0.000365	0.005761	0.00188	0.001722	0.000549	0.00107	0.00172	-0.000103	0.002109	0.001142	-0.00358	-0.001858	-0.00453	-0.002359	-0.00118	0.000643	0.003732	0.003021	0.009813	-0.002612	0.00813	-0.007946	-0.002553	-0.002315	0.002834	-0.002676	-0.005483	-0.0053	-0.002766	-0.000817	-0.000847	-0.000502	-0.003726	-0.001668
172	-0.000736	-0.003503	-0.001812	0.004069	0.00176	0.001761	0.004044	0.003372	0.004748	-4.2e-05	-0.000392	0.000157	-0.001613	-0.002254	-0.00133	0.002723	0.001032	0.003601	-0.002464	0.003095	0.00156	-0.000672	-0.000787	0.004319	-0.000404	-0.001684	-9.6e-05	0.002025	0.000539	-0.005845	-0.001375	0.000442	0.002125	0.006398	0.005626	0.000357	-0.003384	0.002077	-0.003335	-0.001306	0.000347	-0.000797	-0.000844	0.001221	0.001212	-0.002653	-0.006523	0.000383	0.001449
173	0.002122	-0.004564	0.001871	0.000881	-0.001032	-0.000704	0.006014	0.005428	0.002307	-0.000313	-9e-06	0.00087	-0.00032	9e-06	-0.000712	0.001144	1.8e-05	0.001248	-0.001703	0.000784	0.000623	-0.001225	0.000455	0.002067	0.001263	0.001492	0.003416	-0.001782	0.000872	-0.001121	0.000872	-0.000898	-0.001265	0.004034	0.001492	0.000321	0.001732	0.001127	0.000876	-0.001414	-0.002111	-0.00144	0.00117	0.001043	0.000459	0.001654	0.00122	-0.000433	0.001117
[truncated: 124 more columns]

## Sheet: ZTP, 1mM smoothed
Transcript Length	1	2	3	4	5	6	7	8	9	10	11	12	13	14	15	16	17	18	19	20	21	22	23	24	25	26	27	28	29	30	31	32	33	34	35	36	37	38	39	40	41	42	43	44	45	46	47	48	49
20	0.000324	0.000124	-5e-06	0.000414	0.000149	0.000232	2.3e-05	3e-05	0.000737	2.1e-05	0.000373	0.00054	0.000338	0.000198	0.000345	0.000614	0.001387	7.4e-05	0.00013	0
21	0.00042	2.1e-05	-3.9e-05	0.000417	7.8e-05	0.000144	0.000266	0.000169	0.001147	-0.0002	0.000474	0.000138	0.000211	-3.4e-05	0.00052	0.00034	0.001831	0.000187	0.000167	4.3e-05	0
22	0.00073	1e-05	9e-06	0.001782	9.7e-05	0.000463	0.002008	0.000402	0.001314	-0.000272	0.000464	-3.7e-05	0.000197	-2.4e-05	0.000462	0.000236	0.00206	0.000166	0.000159	8.3e-05	6.1e-05	0
23	0.000486	4e-05	8e-05	0.001219	3.2e-05	0.000354	0.00152	0.000312	0.001964	0.000151	0.000409	-0.000317	-6.3e-05	6.4e-05	0.000338	0.000244	0.001863	0.000182	0.000131	4.2e-05	-0.000223	-1e-06	0
24	0.000801	0.000198	0.000424	0.003163	3.1e-05	0.000508	0.002403	0.000497	0.002118	0.000281	0.000424	-0.000307	-0.000104	0.000188	0.000181	0.000287	0.001642	0.000131	9.8e-05	-1e-06	-0.000324	-6.6e-05	0	0
25	0.000926	0.000276	0.00045	0.00374	0.000411	0.000526	0.002949	0.000508	0.002194	0.000197	0.000305	-0.000297	-0.000232	0.000164	0.00014	0.000383	0.001394	9.5e-05	5.7e-05	-5.7e-05	-0.000335	-5.8e-05	-5.1e-05	-2.7e-05	0
26	0.001184	0.00022	7.6e-05	0.001754	0.000728	0.000144	0.002099	0.000304	0.001382	0.000116	0.000635	0.000102	0.000254	0.000173	-0.000254	0.000513	0.000773	8.7e-05	8.3e-05	-8.3e-05	0.000236	-9.5e-05	-0.000344	0.000236	6.2e-05	0
27	0.001154	0.00021	0.000234	0.003597	0.001352	0.00071	0.011274	0.000752	0.000907	8.1e-05	0.001458	-0.000281	0.000372	4.5e-05	-9.3e-05	0.000651	0.000696	-6.8e-05	9.2e-05	-0.000233	0.000191	7.5e-05	-0.000451	0.000298	3e-06	1.5e-05	0
28	0.0012	0.000124	0.000192	0.005286	0.001501	0.000869	0.014921	0.002652	0.001852	0.000144	0.001481	-0.000362	0.000494	0.000116	0.000202	0.000713	0.000704	-6.7e-05	5.3e-05	-0.000119	0.000209	-1.2e-05	-0.000386	0.000267	0.000272	-7e-06	2.6e-05	0
29	0.001097	-4.9e-05	-2.5e-05	0.005501	0.001745	0.000432	0.00933	0.003432	0.004403	8.8e-05	0.001954	1.4e-05	0.000298	6.6e-05	0.000584	0.00139	0.000834	6.9e-05	7.7e-05	5.9e-05	0.000113	0.000191	-0.000383	0.000169	0.001232	0.000199	-4.8e-05	1.4e-05	0
30	0.001332	-0.000103	8.7e-05	0.005744	0.00189	0.001227	0.005435	0.001762	0.002943	0.000123	0.000833	0.000142	0.000137	2.5e-05	0.000301	0.001667	0.00091	9.9e-05	0.000206	0.000198	0.000263	-9.5e-05	-0.000154	0.000182	0.001883	0.000902	-4.3e-05	0.000849	1e-05	0
31	0.001241	-0.000104	4.7e-05	0.005674	0.001805	0.001303	0.017401	0.004825	0.005876	0.000353	0.001571	0.000108	-5.5e-05	-8.9e-05	0.000144	0.001678	0.000901	3.8e-05	0.000153	0.000127	0.00014	-0.000209	-0.00024	8.3e-05	0.001792	0.000821	-8.2e-05	0.000857	0.000332	3e-06	0
32	0.001226	-0.000151	0.000117	0.005539	0.001748	0.001179	0.017645	0.005345	0.005508	0.000401	0.001902	0.000174	0	-0.000156	0.000129	0.002131	0.001114	9e-06	0.000107	0.000232	4.5e-05	-0.00034	-0.000197	6.1e-05	0.001667	0.00079	-5.8e-05	0.001474	0.000333	-9.7e-05	5.7e-05	0
33	0.001017	-7.5e-05	4.4e-05	0.005173	0.001708	0.001193	0.01934	0.006546	0.009577	0.000503	0.004127	0.000876	-0.000104	-0.000258	0.000171	0.004825	0.002178	0.000138	-8.3e-05	0.000455	-0.000255	-0.000333	-0.000268	-0.000136	0.00096	0.000292	-0.000123	0.003155	0.000191	0.000106	0.000349	2.6e-05	0
34	0.000831	-0.000199	-0.000167	0.005117	0.001531	0.000985	0.019966	0.007417	0.011925	0.00077	0.004855	0.000809	0.000141	-0.000148	0.000169	0.00616	0.002771	0.000149	1.4e-05	0.000475	-0.000379	-0.000471	-0.000283	5.6e-05	0.000353	0.000242	-0.000169	0.002795	3e-05	0.000371	0.000724	0.000202	-5e-06	0
35	0.000874	-0.000117	-0.000183	0.005173	0.001756	0.001065	0.020856	0.007726	0.014562	0.000905	0.002688	0.000515	5e-05	1.7e-05	0.000791	0.010186	0.004528	0.000285	0.000346	0.000568	-5.5e-05	-0.000289	-0.000408	4.1e-05	-0.000542	0.000485	-1.5e-05	0.001941	0.000125	0.000184	0.001712	0.000332	0.000414	7.6e-05	0
36	0.000893	-0.000132	-0.000237	0.005362	0.001591	0.001001	0.020931	0.007614	0.01477	0.000925	0.005954	0.0008	0.000256	-0.000131	0.000981	0.012028	0.005153	0.000417	0.000482	0.00059	0.000152	-0.000223	-0.000583	0.000261	-0.001057	0.000287	0.000109	0.001639	6e-06	8.3e-05	0.001988	0.001127	-2.6e-05	0.001985	3.6e-05	0
37	0.000811	-2.5e-05	-0.000131	0.005337	0.001759	0.001035	0.020661	0.007583	0.014753	0.000971	0.006027	0.000714	8e-06	-8.2e-05	0.0009	0.012877	0.005591	0.000497	0.000426	0.000679	0.000149	-0.000164	-0.000585	0.000385	-0.000834	0.000114	-1.1e-05	0.001379	-0.000121	0.000112	0.001805	0.001214	-0.000193	0.002157	0.00015	5.8e-05	0
38	0.000606	-9.7e-05	-0.000128	0.005323	0.001725	0.001083	0.019994	0.007249	0.015155	0.00092	0.006125	0.000361	1.9e-05	-0.000412	0.000498	0.013514	0.006589	0.00074	0.000491	0.000738	0.000403	5.2e-05	-0.000511	0.001023	-6e-05	-0.000337	-0.000207	0.000816	4.7e-05	0.0001	0.001362	0.001688	-0.000454	0.002253	0.000217	-9e-06	0	0
39	0.00056	-2.2e-05	-0.000139	0.005376	0.001857	0.001127	0.020029	0.007301	0.015737	0.000854	0.005548	0.000442	9e-06	-0.000286	0.000413	0.014777	0.007375	0.000956	0.000697	0.0009	0.000511	0.000286	-0.000389	0.001271	0.000435	-0.000461	-0.000417	0.000389	0.000314	-0.000136	0.000828	0.001422	-0.000164	0.002087	9e-05	-3.2e-05	0.000228	0.000117	0
40	0.000741	-0.000242	-5.1e-05	0.005338	0.00174	0.00113	0.020723	0.007495	0.015812	0.000782	0.005277	0.000338	0.000136	-0.0003	0.000601	0.015236	0.007818	0.001112	0.000896	0.000905	0.000522	0.000296	-0.000367	0.00135	0.000439	-0.000301	-0.000255	0.00035	0.000226	-9.8e-05	0.000752	0.001247	-7.3e-05	0.002023	8.1e-05	9e-06	0.000125	0.001747	0.000146	0
41	0.000632	-0.000192	-0.000258	0.005019	0.001499	0.000923	0.01972	0.007145	0.014481	0.000814	0.004006	0.000159	5.9e-05	-0.000133	0.000611	0.0149	0.007327	0.001161	0.000612	0.000885	0.000587	0.00024	-0.000336	0.002196	0.000731	0.000732	-0.000278	0.000958	0.000452	-0.000677	0.000255	0.000382	7.9e-05	0.001277	0.00019	0.000366	4.7e-05	0.003243	4.6e-05	4e-06	0
42	0.000607	-0.000343	-0.000125	0.004967	0.001307	0.000838	0.0195	0.007099	0.013719	0.000886	0.00346	-3e-06	-3.2e-05	-0.000248	0.000535	0.014384	0.007641	0.001191	0.000587	0.000707	0.000916	0.000233	-0.000323	0.00278	0.001369	0.002133	-7.8e-05	0.001825	0.000543	-0.000624	0.000524	0.000191	-0.000291	0.001252	-1e-06	0.000541	-4.7e-05	0.002654	-0.000286	-0.000373	0.000165	0
43	0.000511	-0.000238	-0.000289	0.004985	0.001295	0.001054	0.01905	0.007089	0.013191	0.000739	0.003389	0.000101	-0.000171	-0.000254	0.00037	0.014158	0.007691	0.001118	0.000527	0.000794	0.000813	0.000407	-0.000453	0.002918	0.001451	0.002705	-0.000112	0.002148	0.000852	-0.000876	0.000499	-0.000258	-0.00033	0.00138	6.7e-05	0.000661	-0.000133	0.002572	-3.1e-05	-0.000467	0.00143	1.2e-05	0
44	0.000555	-0.000385	-6.8e-05	0.004944	0.000872	0.000962	0.01881	0.006738	0.012209	0.000674	0.003193	-0.000383	-0.000191	-0.00025	9.5e-05	0.013729	0.008305	0.001411	0.000751	0.000965	0.00029	0.000547	-0.000377	0.002776	0.001856	0.003982	0.000476	0.002253	0.000262	-0.000521	0.00098	-0.000806	-0.000518	0.001191	-1.3e-05	0.000931	-0.00031	0.002106	-0.000237	0.000401	0.00384	0.000151	0.000104	0
45	0.00075	-0.00031	3.3e-05	0.004953	0.001263	0.000807	0.019195	0.00686	0.012619	0.000712	0.003303	-0.000291	-0.000162	-0.000117	-6.7e-05	0.013815	0.008455	0.001492	0.000672	0.001088	0.000187	0.000583	-9.9e-05	0.002455	0.001822	0.003595	0.00072	0.001661	0.000438	5.1e-05	0.000645	-0.000471	-0.000694	0.000635	-4.1e-05	0.00032	-8.5e-05	0.002496	0.000407	0.001134	0.004959	6.8e-05	0.001193	-3.7e-05	0
46	0.000735	-0.000363	5.9e-05	0.004866	0.001245	0.000455	0.019096	0.006747	0.01251	0.00096	0.002932	-0.000503	-6.3e-05	-7.2e-05	0.000235	0.013693	0.009006	0.001583	0.00102	0.00094	0.000205	0.000766	0.000505	0.002476	0.002794	0.003854	0.000947	0.001297	0.000915	0.000496	0.000777	0.000262	-0.0005	0.000211	7.8e-05	0.000547	0.000243	0.00238	0.000362	0.001583	0.004872	-0.000148	0.001679	-0.000131	1.2e-05	0
47	0.000563	-0.000265	0.000115	0.005077	0.000931	0.000618	0.01904	0.006603	0.012326	0.000719	0.00329	-8.1e-05	6.3e-05	-0.000128	0.000501	0.013982	0.009192	0.00173	0.001055	0.001003	0.000588	0.000362	0.0002	0.002509	0.002992	0.004606	0.001514	0.001869	0.001694	0.000583	0.001207	0.000625	-0.000789	0.000647	0.00089	0.000681	0.000463	0.002827	0.000451	0.001021	0.004393	-7e-05	0.001503	-5.1e-05	-0.000162	5.2e-05	0
48	0.000212	-0.000565	-0.000222	0.005061	0.000691	0.000489	0.017456	0.006131	0.011528	0.000589	0.003138	0.000102	0	-0.000154	0.000316	0.015242	0.009038	0.001654	0.001309	0.001333	0.001665	0.000132	-0.000192	0.002053	0.001658	0.004807	0.000726	0.001833	0.002025	0.00026	0.002673	0.000353	0.000436	0.001555	9.2e-05	-0.00026	-6.5e-05	0.002547	0.000205	0.000175	0.002988	0.000253	0.001222	0.000605	-0.000229	0.000568	-6e-06	0
49	0.000295	-0.000455	-0.000293	0.005236	0.000629	0.000588	0.018296	0.006312	0.01189	0.000606	0.003131	0.000312	-1.8e-05	-0.000202	0.000182	0.015382	0.008921	0.001679	0.001054	0.001406	0.002126	-7.9e-05	-0.000519	0.002291	0.00132	0.005563	0.000971	0.00226	0.001956	-0.000189	0.003116	0.000767	9.5e-05	0.001733	-0.000202	-0.000947	-0.000104	0.002652	0.000226	0.000108	0.002695	0.000472	0.001487	0.000836	-0.000418	0.000563	8.9e-05	9.6e-05	0
50	0.000446	-0.000824	-0.00047	0.004885	0.001041	0.000484	0.01709	0.006423	0.012241	0.000415	0.002849	6.9e-05	-0.000472	-0.000124	-4.6e-05	0.015378	0.00885	0.001519	0.000872	0.001348	0.001803	-4.5e-05	-0.000413	0.002242	0.00062	0.005647	0.000929	0.002083	0.001956	-0.000371	0.003726	0.001138	8.9e-05	0.002455	-0.000871	-0.001452	-0.000219	0.002559	-0.000226	-5.6e-05	0.002905	0.000421	0.001645	0.001067	0.00037	0.000612	-0.000136	-0.000366	6.2e-05
51	0.001115	-0.000407	-0.00023	0.004658	0.001393	-5.8e-05	0.015441	0.005722	0.011589	-4.1e-05	0.002562	-0.000377	-0.001044	2.4e-05	-0.000368	0.012651	0.008935	0.001462	0.000687	0.000816	0.000737	-9.6e-05	-0.001267	0.002429	0.001972	0.006108	0.002274	0.002573	0.001919	-0.0011	0.005628	0.002981	-0.001056	0.006793	0.001337	-0.000367	-0.00059	0.003544	-0.001129	-0.001395	0.003042	0.000361	0.001639	0.000876	0.000629	0.000287	6.9e-05	-0.000127	-0.000291
52	0.000893	-0.000671	0.000321	0.004414	0.001227	-0.000141	0.015749	0.005868	0.011934	7.4e-05	0.002624	-0.0002	-0.001342	-6.9e-05	-3.2e-05	0.012699	0.008815	0.001845	0.001	0.000948	0.000311	-0.000397	-0.000938	0.002231	0.002465	0.006406	0.00191	0.002155	0.002093	-0.002089	0.005907	0.002961	0.000116	0.006747	0.001385	0.000613	-0.000552	0.003595	-0.001764	-0.001667	0.003278	-0.000879	0.00158	0.000294	0.000206	0.000157	-3.3e-05	0.000184	-0.000348
53	0.000991	0.000276	0.001177	0.004114	0.001327	-0.000396	0.016461	0.005193	0.010249	0.001027	0.002259	-0.000146	-0.000587	-0.000197	0.000146	0.012069	0.008714	0.002117	0.001612	0.000945	0.000817	0.001017	-0.001285	0.002157	0.004827	0.006847	1e-05	0.00241	0.001342	-0.001425	0.005593	0.004074	-0.001335	0.007726	0.002456	0.001361	-0.00048	0.004071	-0.000724	-0.002629	0.004085	-0.000788	0.001296	-0.001582	-0.000391	0.000361	0.000485	0.000658	-0.000443
54	0.001704	5.7e-05	-0.000257	0.003322	0.001096	0.000164	0.014951	0.004815	0.009243	0.000932	0.002574	-0.001682	0.000487	0.000137	0.00038	0.013138	0.008542	0.002276	0.001179	0.000684	0.000886	-0.000449	-0.000511	0.00278	0.003513	0.005514	0.000995	0.00396	0.002089	-0.002513	0.004924	0.004812	-0.001059	0.006003	0.001653	0.001002	0.000509	0.003963	0.00013	-0.001039	0.005311	-0.001239	0.001965	-0.00011	-0.000143	0.000276	0.000402	0.000724	-0.00076
55	0.001549	0.000251	-0.00047	0.003501	0.001224	-9e-06	0.014961	0.005066	0.008994	0.000596	0.002734	-0.002013	0.000712	4.4e-05	0.000195	0.013046	0.008678	0.002014	0.000789	0.000975	0.001316	-0.000365	-0.000641	0.002758	0.003639	0.005258	0.001192	0.004453	0.002644	-0.00144	0.00485	0.005413	-0.00064	0.006432	0.001781	0.000596	0.000714	0.004431	0.00037	-0.001129	0.004964	-0.000991	0.002313	0.000249	0.000296	0.000147	0.000659	0.00117	-0.00054
56	0.001022	0.000474	-0.000543	0.003653	0.001027	0.000465	0.013667	0.005086	0.009428	0.000455	0.002824	-0.001803	-0.000216	-8.6e-05	0.000384	0.014826	0.009077	0.001743	0.000157	0.000722	0.000694	-0.000427	-0.000169	0.002678	0.002835	0.006171	0.000875	0.004419	0.003116	-0.00167	0.004197	0.002842	-0.000503	0.006934	0.002029	0.001131	0.000569	0.005992	-0.000405	-0.000945	0.003993	-0.001391	0.002179	0.000373	0.000385	-0.00021	0.001018	0.000298	-0.000692
57	0.000507	0.000249	-0.00043	0.003698	0.001109	0.001178	0.014008	0.005265	0.009105	0.000219	0.002923	-0.00109	-0.000358	-0.000305	0.000219	0.015864	0.009287	0.001275	6.7e-05	0.000621	0.000404	-3.9e-05	-0.0003	0.002169	0.002815	0.006636	0.000618	0.004086	0.003941	-0.001429	0.003398	0.001006	-0.000688	0.00738	0.003041	0.001185	0.000186	0.008219	-0.000395	-0.001155	0.003364	-0.001587	0.002055	0.00035	0.000814	0.000268	0.00123	0.000333	-0.000421
58	0.000573	0.000351	-0.000405	0.003749	0.001065	0.001297	0.013584	0.005223	0.009316	0.000356	0.003049	-0.000762	-0.000573	-0.000268	0.000362	0.01638	0.009325	0.001174	7.7e-05	0.000624	0.000159	-1e-05	-0.000537	0.002228	0.002709	0.006734	0.00052	0.00415	0.003876	-0.001316	0.003287	0.000448	-0.000686	0.007745	0.003242	0.001169	0.000126	0.008467	-0.0008	-0.001137	0.003421	-0.001317	0.001882	0.000384	0.000715	0.000421	0.000979	-2.6e-05	-0.000559
59	0.001118	-7.9e-05	-0.000397	0.003852	0.001346	0.001754	0.014165	0.004692	0.008451	0.000385	0.003218	-0.000371	-0.000113	-0.000243	0	0.015694	0.008885	0.000909	0.000822	0.00079	0.000581	1e-05	-0.001058	0.001974	0.002863	0.006332	0.000782	0.004028	0.004406	-0.001153	0.002872	0.000363	-0.000397	0.008258	0.004724	0.000202	-0.000275	0.010167	-0.00098	-0.001698	0.003455	-0.001371	0.00174	0.000954	0.001084	0.001455	0.000667	0.001472	-0.000586
60	0.000964	1.3e-05	-0.000575	0.003574	0.001288	0.000687	0.010825	0.003925	0.00783	0.001193	0.002623	0.000798	-0.000721	-0.000149	0.000777	0.014043	0.008431	0.001169	0.000905	0.001499	5.1e-05	-0.000358	-0.000854	0.002319	0.003094	0.00666	0.000781	0.005631	0.004432	-0.000417	0.001881	-0.000267	-0.000371	0.009325	0.002578	0.001123	0.000334	0.012864	-9e-05	-0.000368	0.002896	-0.000468	0.002671	0.000873	0.002227	0.000911	0.000165	0.000252	-0.001274
61	0.001101	0.000215	-0.000334	0.003184	0.001389	0.000705	0.010501	0.004026	0.008066	0.00118	0.002661	-0.000186	-0.000503	-0.000194	0.000731	0.013763	0.008281	0.001648	0.000981	0.001437	0.000144	-0.000318	-0.000208	0.002147	0.003384	0.006954	0.001284	0.006062	0.004535	-0.000508	0.001348	-0.000496	-0.000288	0.008298	0.003241	0.001299	0.000246	0.013538	0.000416	0.000109	0.002531	-0.000511	0.002493	0.00094	0.002938	0.001169	0.00042	0.00047	-0.000539
62	0.000739	-1.4e-05	-0.000323	0.003233	0.001163	0.000562	0.010252	0.003993	0.008163	0.000844	0.002939	-0.000542	3.3e-05	-0.000269	0.00074	0.013338	0.008004	0.00148	0.000849	0.001143	0.000528	-0.000169	-0.000309	0.001909	0.00292	0.00655	0.001003	0.006107	0.004452	-0.000774	0.000541	-9.9e-05	-0.000363	0.008286	0.004127	0.001403	0.000167	0.014509	-0.000278	1.7e-05	0.002892	0.000243	0.002888	0.001218	0.003554	0.001642	0.001311	-0.000429	0.000216
63	0.001033	-0.00015	0.000149	0.003385	0.001224	0.000549	0.010072	0.003812	0.008155	0.00057	0.003293	-0.001238	7.4e-05	-0.000298	0.000702	0.013017	0.007804	0.001173	0.000167	0.0007	0.000773	-9.1e-05	5e-05	0.001609	0.002608	0.006536	0.000988	0.006482	0.004459	-0.00061	0.000582	-0.000155	-0.000944	0.00784	0.004289	0.001467	0.000212	0.015026	-0.000599	0.00017	0.003195	0.000481	0.002429	0.001936	0.004698	0.00203	0.001375	0.000626	0.00208
64	0.000977	-0.000241	0.000156	0.003457	0.001051	0.000539	0.009903	0.003748	0.008143	0.000565	0.003118	-0.000931	0.000158	-0.000187	0.000666	0.012773	0.007906	0.001033	-7.5e-05	0.000723	0.000969	9.5e-05	-0.000214	0.001735	0.002506	0.006325	0.000708	0.006147	0.004371	-0.000759	0.000801	-4e-06	-0.001217	0.008145	0.004099	0.001478	0.000298	0.015282	-0.00075	2.4e-05	0.003328	0.000378	0.002342	0.002199	0.004546	0.001917	0.00131	0.000834	0.002186
65	0.001055	-0.000353	0.000166	0.003717	0.00091	0.000511	0.010019	0.004007	0.00757	0.00047	0.003139	-0.00085	-7.3e-05	-0.000241	0.000546	0.012662	0.00766	0.001106	-0.000322	0.000581	0.000927	1.7e-05	-0.000488	0.001582	0.00246	0.006416	0.000649	0.005683	0.004601	-0.000702	0.001156	-0.000405	-0.001323	0.007775	0.004267	0.001455	0.000747	0.015535	-0.000631	-0.000325	0.003197	-0.000343	0.001859	0.00206	0.004304	0.001869	0.001924	0.001338	0.003086
66	0.001154	-0.00012	-0.000173	0.003648	0.000508	0.000944	0.010348	0.004077	0.007143	0.000444	0.00283	-0.00056	0.000118	-0.000202	0.000363	0.0125	0.007173	0.001348	-4.8e-05	0.000396	0.001277	0.000425	-0.000735	0.001674	0.002363	0.006188	0.000816	0.005027	0.004183	-0.00117	0.000928	0.000106	-0.000877	0.007788	0.005495	0.000831	0.000725	0.016294	-0.000643	-0.000606	0.00329	-0.000279	0.002296	0.002315	0.004548	0.002195	0.00316	0.000819	0.003966
67	0.00098	-0.000198	-4e-06	0.003815	0.000518	0.000999	0.011005	0.004291	0.007607	0.000358	0.00296	-0.000456	-7.6e-05	-0.000296	0.000191	0.012309	0.006768	0.00114	0.000475	0.000421	0.001051	0.000252	-0.000471	0.001573	0.002354	0.006476	0.00076	0.005084	0.003911	-0.000895	0.000602	0.000107	-0.000571	0.007837	0.005307	0.001352	0.000683	0.016447	-0.000708	-0.000383	0.003428	-0.000317	0.002384	0.002019	0.004487	0.002341	0.003648	0.000636	0.004557
68	0.000978	-0.000108	-0.00023	0.003427	0.000489	0.001159	0.012058	0.004333	0.008434	0.000664	0.00238	-0.000597	-0.000496	-6.9e-05	-0.000255	0.011572	0.00632	0.000978	0.000773	0.000544	0.000954	0.000139	-0.000161	0.001889	0.002224	0.006135	0.000808	0.004996	0.003404	-0.000379	0.000671	-0.000218	-7.9e-05	0.008069	0.004941	0.001434	0.000228	0.015304	-0.000754	-0.000289	0.003202	0.000232	0.002171	0.002293	0.005106	0.00235	0.003419	0.000413	0.00557
69	0.0008	-0.000253	2e-05	0.003427	0.000595	0.000921	0.012476	0.004491	0.00893	0.000534	0.002333	-0.000458	-0.000502	-0.000125	-0.000402	0.010911	0.006091	0.00076	0.00077	0.000705	0.000906	-0.000167	-7.9e-05	0.0019	0.001997	0.00632	0.000493	0.004876	0.003351	0.00012	0.000778	-0.000517	2.4e-05	0.007856	0.004502	0.001777	0.000187	0.014838	-0.001188	-0.000305	0.002989	-0.000115	0.001827	0.002044	0.004965	0.002341	0.003497	0.000429	0.005985
70	0.000971	-0.00034	-0.000223	0.003376	0.000991	0.000886	0.013853	0.004709	0.008895	0.000732	0.002202	-0.000938	-0.00032	-0.00015	-0.000191	0.01045	0.0056	0.000875	0.000501	0.00063	0.00128	-0.000389	-4.6e-05	0.00185	0.002056	0.00589	0.000368	0.004953	0.00395	5.5e-05	0.001398	-0.000178	0.000283	0.007764	0.004952	0.001107	0.000357	0.013776	-0.000896	-0.000556	0.003077	3e-06	0.001755	0.002381	0.005172	0.002452	0.003239	0.000365	0.006042
71	0.00069	-0.000702	0.000515	0.004117	0.00173	0.001137	0.017858	0.00576	0.00999	0.000238	0.002014	-0.001393	0.000514	-0.000806	0.000473	0.008417	0.004341	0.001215	0.000358	0.00044	0.001312	-2.7e-05	0.000304	0.001481	0.00248	0.005381	-0.000493	0.004924	0.003316	0.000862	0.001801	0.001946	-0.000416	0.006806	0.004334	0.000305	0.000865	0.013011	-6.9e-05	-0.001168	0.003102	-0.000399	0.001811	0.002285	0.00491	0.002439	0.00319	-0.000594	0.005165
72	0.000847	-0.000376	-7.7e-05	0.004194	0.002107	0.001389	0.019284	0.006897	0.010103	0.000188	0.00198	-0.000763	0.000404	-0.00061	0.000497	0.008014	0.00406	0.00102	0.000622	0.00049	0.001071	0.000494	-7.4e-05	0.001591	0.003521	0.004225	-0.000349	0.004579	0.003108	0.000657	0.001421	0.001542	-8.5e-05	0.006984	0.004252	0.001067	0.001022	0.012393	0.000139	-0.001153	0.003165	0.000249	0.001973	0.002898	0.004604	0.002022	0.002758	-4.8e-05	0.004955
73	0.000769	-0.000404	-0.000183	0.004211	0.001904	0.001745	0.019502	0.007716	0.010571	-0.000143	0.001406	-0.000114	0.000362	-0.000361	7.3e-05	0.006073	0.004157	0.001049	0.000557	0.000356	0.000744	0.000812	-0.000148	0.002032	0.002922	0.003372	8.5e-05	0.004019	0.00243	0.001149	0.001644	0.001175	0.000433	0.006565	0.003898	0.00146	0.000745	0.012249	-6e-06	-0.001459	0.002941	0.000263	0.001858	0.002852	0.004488	0.001918	0.0022	-0.000332	0.00374
74	0.001005	-0.000477	-0.000357	0.003919	0.001755	0.001315	0.018208	0.007672	0.009034	-0.000381	0.001843	-3.5e-05	0.000561	-9.6e-05	0.000189	0.006854	0.00436	0.000779	0.000525	0.000612	0.000101	0.000103	-8.1e-05	0.002285	0.003158	0.004312	0.000883	0.004052	0.002888	0.000568	0.001799	0.001478	0.001354	0.007515	0.004529	0.001838	0.000852	0.013031	2e-05	-0.001071	0.003388	-0.000216	0.002126	0.002731	0.004076	0.001872	0.001817	7.1e-05	0.003936
75	0.001207	-0.000554	-0.000524	0.004228	0.001048	0.001142	0.016167	0.007007	0.010766	-1.2e-05	0.001666	-0.000341	-2.6e-05	0.000131	-0.000124	0.006763	0.004737	0.000697	0.000455	0.000561	5.5e-05	-0.000621	0.000513	0.002369	0.002262	0.003956	0.001179	0.004228	0.002837	0.001599	0.002441	0.002193	0.001299	0.008006	0.004568	0.00161	0.000766	0.012242	0.000218	-0.00041	0.003229	-0.000802	0.001633	0.001663	0.003613	0.002064	0.0015	-0.000117	0.003147
76	0.001207	-0.000188	-0.000303	0.004416	0.000922	0.001024	0.016211	0.007078	0.010927	-0.00014	0.001696	-0.000458	0.000126	-0.000131	-0.00023	0.006913	0.004157	0.000654	0.000147	0.000702	-0.000335	-0.000773	0.000744	0.002111	0.002609	0.004132	0.000839	0.003947	0.002584	0.001967	0.00248	0.002627	0.000639	0.007618	0.004546	0.001804	0.00067	0.011458	0.000507	-0.000178	0.002918	-0.00112	0.001066	0.001577	0.00307	0.001303	0.001636	0.000263	0.002656
77	0.001071	0.000286	-0.000415	0.004826	0.000932	0.001148	0.016016	0.007153	0.012442	0.00029	0.001197	-0.000819	-0.000429	-5.7e-05	-0.000766	0.005694	0.003353	0.000253	-0.00013	0.000636	9.5e-05	-0.000203	0.000453	0.002228	0.002704	0.003048	0.000266	0.003818	0.00251	0.001394	0.002891	0.003042	0.000226	0.007374	0.004808	0.0014	0.000142	0.009811	-0.000123	0.000184	0.002111	-0.000598	0.000723	0.001243	0.001907	0.000984	0.001986	0.001116	0.002055
78	0.000869	-0.000176	0.000105	0.004627	0.000942	0.000917	0.01719	0.00755	0.011053	0.000317	0.001014	-0.000955	-0.000282	-0.000181	-0.000634	0.003783	0.001891	0.000111	-0.000287	0.000666	-0.000251	0.000274	-2.1e-05	0.002477	0.003638	0.004237	0.000392	0.003238	0.002263	-5.5e-05	0.002977	0.002997	-6.2e-05	0.007211	0.004335	0.001377	-0.000476	0.009693	-0.000509	1.7e-05	0.001911	4e-05	0.000502	0.000948	0.00136	0.0002	0.002281	0.001003	0.001391
79	0.000625	-0.000922	-3.3e-05	0.005038	0.001151	0.000539	0.017174	0.007407	0.010946	0.000615	0.00092	-0.001123	-4.4e-05	0.000148	-0.00045	0.002984	0.001817	-8.8e-05	-0.000223	0.000463	0.000145	0.000723	-0.000667	0.002826	0.004198	0.00392	0.000604	0.003512	0.00243	-0.00052	0.002805	0.002637	0.000344	0.00794	0.003697	0.0009	-0.000448	0.009723	-0.000165	4.4e-05	0.001778	0.000545	0.00111	0.000673	0.000989	0.000527	0.001798	0.001161	0.001789
80	-9.5e-05	-0.001295	0.00012	0.004289	0.000786	-3e-05	0.016754	0.006869	0.009911	0.00034	0.000845	-0.000297	-0.000188	0.000127	-0.000119	0.001736	0.001742	-2.4e-05	0.000161	0.000605	0.000386	0.00019	-0.00094	0.003174	0.004305	0.004178	0.000904	0.003206	0.002366	0.000639	0.002216	0.001219	-0.000405	0.008314	0.003344	0.001428	5.9e-05	0.010383	4.6e-05	-3e-05	0.002255	0.000547	0.001237	0.00047	0.001722	0.000391	0.001415	-0.000342	0.001695
81	-0.000402	-4.1e-05	-0.000133	0.004145	0.00107	-8.5e-05	0.014622	0.006187	0.009141	0.00066	0.000538	-0.0006	0.000168	9.8e-05	-0.000265	0.001662	0.001716	-0.000362	0.000134	0.000557	0.00095	0.000579	-0.000557	0.003574	0.003403	0.002708	0.000899	0.002842	0.00195	0.001128	0.002457	0.001556	-0.000242	0.008416	0.003196	0.001737	2.2e-05	0.010823	0.000534	-0.000271	0.002705	0.000531	0.001243	0.001301	0.000335	-0.00015	0.000895	-0.000543	0.001924
82	0.000282	3.3e-05	-0.000416	0.004669	0.000798	9e-06	0.014756	0.005644	0.009037	0.000215	0.000581	-0.000346	-0.000323	5.2e-05	-0.000517	0.00163	0.001168	0.000158	7.8e-05	0.000899	0.000601	0.000471	-0.000309	0.003439	0.003512	0.002759	0.000619	0.003202	0.001762	0.001087	0.001859	0.002143	-0.001287	0.008168	0.003665	0.001666	-0.000104	0.011315	0.000286	-0.000778	0.002656	0.00073	0.00115	0.001208	0.000709	0.000326	0.001022	0.000218	0.001161
83	0.000792	0.000398	-2.8e-05	0.004684	0.000992	0.000465	0.014299	0.005356	0.008674	0.000605	0.00046	-0.000201	7.2e-05	-8.3e-05	-0.000283	0.001724	0.000972	0.000545	-0.000215	0.000852	0.000658	0.000698	0.000324	0.00315	0.003233	0.002795	0.000809	0.003152	0.001876	6.9e-05	0.001451	0.001995	-0.000481	0.008631	0.00386	0.001374	-0.000389	0.011903	-1.4e-05	-0.001083	0.002269	0.000123	0.001241	0.001233	0.000366	0.000351	0.00136	0.00069	0.000657
84	0.000899	1.7e-05	-5.5e-05	0.004678	0.000687	0.000587	0.014556	0.005752	0.008765	0.000288	0.000665	7.4e-05	5.2e-05	-0.000167	-0.000213	0.00189	0.00096	0.000732	-0.000324	0.000872	8.7e-05	0.000397	0.000571	0.002993	0.00361	0.003252	0.000523	0.003433	0.002551	-1e-06	0.000999	0.001705	-0.000244	0.008188	0.004532	0.001292	-0.000165	0.011928	-0.000116	-0.000804	0.001917	-7e-05	0.001339	0.001104	0.000414	0.00075	0.00143	0.000987	0.000635
85	0.000731	-0.000153	0.000231	0.004017	0.000871	0.000795	0.014207	0.00596	0.008607	0.000219	0.000858	-0.000194	4.7e-05	-0.00014	8.9e-05	0.002034	0.001056	0.000797	-0.000213	0.000861	-0.000245	0.000187	0.000692	0.003097	0.002989	0.003942	0.000454	0.003182	0.002314	-0.000525	0.000751	0.001605	0.000643	0.008543	0.004777	0.000966	9e-06	0.011436	-0.000377	-0.000691	0.001956	-1.8e-05	0.001373	0.001034	0.000496	0.000965	0.001484	0.000354	0.000294
86	0.000699	-7.3e-05	0.000181	0.003651	0.000564	0.000869	0.013566	0.005911	0.008406	-0.000344	0.00086	-0.000293	8.7e-05	-0.0002	9.2e-05	0.00201	0.000961	0.000393	-3.8e-05	0.001034	-0.000517	-5.7e-05	0.00092	0.003244	0.003394	0.004166	0.000626	0.003265	0.002404	9.3e-05	0.000767	0.00156	0.000565	0.008255	0.004956	0.00109	0.000492	0.011354	-0.000338	-0.000315	0.002222	-0.000271	0.001499	0.001173	0.000775	0.001174	0.001491	-0.000235	-3.6e-05
87	0.0008	-4.3e-05	0.000616	0.003251	0.000605	0.001006	0.01276	0.005195	0.007982	-0.000454	0.001024	-0.000599	9.7e-05	-0.000105	9e-05	0.0014	0.00097	0.000281	0.000335	0.001481	0.00019	5.2e-05	0.000345	0.003366	0.003196	0.004408	0.000314	0.003195	0.001518	-6.2e-05	0.000938	0.001874	0.000244	0.009001	0.004966	0.000527	0.000223	0.011777	-0.000715	-0.000342	0.001952	0.000426	0.001158	0.001137	0.001459	0.00097	0.00123	-0.000443	-0.000377
88	0.001418	0.000531	0.000948	0.0033	0.00014	0.001122	0.011581	0.004568	0.008193	-0.000444	0.000891	-0.000149	0.000192	-9.6e-05	0.000193	0.001237	0.00108	-0.000323	0.000304	0.001741	0.000465	-0.000162	0.000282	0.002962	0.004279	0.003684	0.000547	0.003066	0.001674	0.000745	0.001602	0.002021	-0.000571	0.009171	0.005005	0.001016	-6.5e-05	0.012597	-0.000896	0.000256	0.001783	0.000136	0.001186	0.000965	0.001373	0.000655	0.001353	-0.000136	-3.9e-05
89	0.001479	0.000221	0.000768	0.003232	0.000463	0.000881	0.011298	0.004144	0.007884	0.00013	0.001232	-0.000229	-0.000156	0.000354	-0.000238	0.001442	0.001214	-0.000197	0.000613	0.001901	0.00066	-0.000206	-0.000432	0.003382	0.003691	0.00422	0.000139	0.00307	0.001702	0.000251	0.001687	0.00082	0.000384	0.010152	0.005425	0.001183	-0.000298	0.012736	-0.000979	-9.3e-05	0.001707	0.000825	0.000528	0.000482	0.00114	0.001088	0.000876	-0.000856	0.000187
90	0.001556	0.000703	0.000431	0.003285	0.00065	0.000875	0.011577	0.004231	0.008498	0.000412	0.000874	-1.1e-05	-0.000303	0.000449	-0.000551	0.002852	0.001305	-0.000269	0.000424	0.001861	-0.000177	-0.000109	-0.000194	0.003629	0.00372	0.003814	0.000541	0.003091	0.002279	0.000344	0.001966	0.00022	0.000711	0.010463	0.005724	0.001652	-0.000127	0.012231	-0.000898	-0.00019	0.002096	0.000349	0.000669	0.000415	0.000637	0.001845	0.001395	-0.001046	0.000271
91	0.001228	0.000666	0.000569	0.003032	0.000854	0.000768	0.012688	0.005012	0.007919	0.000346	0.001088	-0.000598	-0.000341	7e-05	-0.000734	0.002105	0.001232	-3.7e-05	0.000224	0.001544	0.000782	0.000335	0.000214	0.003943	0.003262	0.004303	0.00047	0.003844	0.002437	-0.001042	0.001717	-0.000193	0.000394	0.01019	0.005745	0.001329	0.000534	0.012294	-0.001077	-0.000356	0.001909	0.000474	0.000622	0.000142	0.001245	0.002046	0.001224	-0.001465	0.000294
92	0.001302	0.000246	0.000519	0.003415	0.000814	0.000872	0.014718	0.006959	0.008743	-9.4e-05	0.001019	-0.000787	-9.7e-05	-0.000312	-8.1e-05	0.001549	0.00172	0.000439	6.9e-05	0.001311	0.000632	0.000876	0.001439	0.003675	0.003285	0.004319	0.000172	0.004383	0.002121	-0.001058	0.001362	0.000568	-0.000688	0.008731	0.006517	0.000186	0.001587	0.011855	-0.00015	-0.000255	0.001673	0.000844	0.000744	-0.000422	0.001588	0.001658	0.001506	-0.000652	0.000807
93	0.000904	9.8e-05	0.000254	0.003107	0.000573	0.000466	0.015374	0.007416	0.009855	0.000135	0.001036	-0.000792	-0.00013	-0.000406	-0.000296	0.002136	0.001341	6e-05	0.000175	0.001367	0.000945	-0.000253	4e-05	0.003384	0.004069	0.004453	0.000129	0.003717	0.001967	-0.000187	0.001422	0.00125	-0.000341	0.008974	0.00504	0.000593	0.000694	0.011221	-3.9e-05	-0.000539	0.002128	9.9e-05	0.000373	0.000475	0.000934	0.000461	0.000932	-0.000746	0.000798
94	0.000586	-4e-05	-0.000193	0.003276	0.000543	0.000481	0.016075	0.008071	0.009928	0.000266	0.00095	-0.000798	-2.9e-05	-0.000432	-0.000158	0.002202	0.001299	-3.7e-05	0.000199	0.001216	0.000401	1.9e-05	0.000203	0.003281	0.004255	0.004227	0.000347	0.003619	0.002158	0.000233	0.001345	0.001831	8.9e-05	0.008651	0.005142	0.00072	0.000678	0.011499	1e-06	-0.000441	0.001791	6.9e-05	0.000543	0.000374	0.000929	0.000588	0.00102	-0.000751	0.000836
95	0.000366	-0.0001	-0.000132	0.003211	0.000681	0.000714	0.016623	0.008455	0.010297	3.6e-05	0.000781	-0.000649	-5e-06	-0.000272	-0.000163	0.002028	0.00123	-0.000145	0.00019	0.001249	0.000263	-0.000133	-4.6e-05	0.003392	0.004752	0.004408	0.000699	0.003514	0.00234	0.000297	0.001542	0.001869	9.1e-05	0.008998	0.005606	0.001145	0.000495	0.011696	-0.000123	-0.000277	0.001691	-0.000237	0.000723	0.00064	0.000935	0.000865	0.000919	-0.000578	0.000697
96	8.8e-05	-0.000202	-0.000287	0.003599	0.000691	0.000734	0.017143	0.009078	0.01022	0.000141	0.00069	-0.000564	0.000297	-0.000206	-8e-06	0.00158	0.001202	-0.000196	0.000443	0.001043	-6.8e-05	0.000396	0.000479	0.003453	0.004812	0.004859	0.001285	0.003504	0.002311	0.000362	0.001452	0.002027	0.000479	0.008695	0.005723	0.001309	0.00055	0.012024	-0.000271	-0.000343	0.001489	-2.8e-05	0.000851	0.000641	0.001122	0.001155	0.001091	-0.000831	0.000546
97	0.000216	-0.000199	-2.9e-05	0.003754	0.000993	0.000931	0.016938	0.009113	0.010517	6.4e-05	0.000707	-0.000558	0.00032	-2.2e-05	-0.000174	0.001591	0.001102	-0.000294	0.00078	0.001438	0.000276	0.00028	0.000469	0.003627	0.005101	0.005438	0.001612	0.003065	0.002306	0.000204	0.001796	0.001644	-7.6e-05	0.009026	0.005491	0.001346	0.000325	0.011934	-0.000455	-0.000591	0.00167	-0.000147	0.000574	0.00098	0.001278	0.000917	0.001145	-0.000741	0.000431
98	0.000409	-0.000109	-2.5e-05	0.004495	0.00088	0.000617	0.016329	0.009145	0.010206	0.000834	0.001166	-0.001	0.000689	-0.000104	-0.000282	0.001804	0.000981	-0.00018	0.00107	0.001465	0.000773	0.000576	0.000864	0.00334	0.00388	0.005536	0.001376	0.003198	0.002099	0.000378	0.001511	0.001604	-0.000226	0.008256	0.004055	0.001225	0.000159	0.011811	-0.000656	-0.001141	0.001701	0.000139	0.000104	0.000728	0.001607	0.000439	0.001496	-0.000724	0.00032
99	0.001005	-1.2e-05	-0.000125	0.004196	0.001377	0.000923	0.016792	0.009246	0.010273	0.00027	0.001569	-0.001901	0.000162	0.00044	-0.000714	0.001895	0.000793	-0.000553	0.000682	0.001719	0.002004	9.5e-05	0.000177	0.002975	0.003777	0.004587	0.000118	0.003235	0.002708	-0.000561	0.001981	0.00153	-0.000961	0.009313	0.003513	0.001846	5.8e-05	0.012216	-0.00019	-0.001259	0.001483	-0.000232	0.000164	0.000251	0.002433	0.000151	0.001387	9.6e-05	0.000415
100	0.000781	0.000144	-0.000276	0.003938	0.00054	0.000226	0.017456	0.007969	0.009651	0.000146	0.001366	-0.001154	0.000199	0.000495	-0.000526	0.000998	0.001099	-0.000636	0.000411	0.001357	0.002304	-0.000181	-0.000474	0.002822	0.003406	0.003637	7.1e-05	0.004488	0.00254	7.2e-05	0.001236	0.001856	-0.000147	0.009169	0.002864	0.003055	0.000372	0.012488	-0.000216	-0.000737	0.001542	0.000323	0.001119	6e-06	0.001688	0.000641	0.000439	0.000124	0.000229
101	0.000945	-0.000132	0.000167	0.002906	0.000517	-7.4e-05	0.017823	0.0073	0.009734	-0.000189	0.001062	-0.000789	-0.000125	0.000114	-0.001042	0.001362	0.000819	-0.000319	0.000144	0.00172	0.001352	3.8e-05	1.8e-05	0.003649	0.004815	0.004072	-0.000171	0.00329	0.002513	-0.000839	0.001894	0.001287	-0.000199	0.00868	0.003256	0.00167	0.000246	0.011702	-3.9e-05	-0.001503	0.002007	4.1e-05	0.00139	0.000779	0.001784	0.000896	0.000113	-0.001022	0.000651
102	0.000374	0.000259	0.000362	0.003289	0.000154	-0.000186	0.016473	0.006547	0.009343	0.000332	0.00056	-0.000552	0.000167	-0.000255	-0.000349	0.001653	0.000646	0.00016	0.00017	0.001994	0.001113	0.000128	0.000101	0.004183	0.005271	0.003802	-0.000179	0.002896	0.002775	0.000172	0.001786	0.001121	-0.001165	0.007482	0.003588	0.000468	-1.2e-05	0.011761	-0.000992	-0.001537	0.001498	-0.000716	0.001315	0.000396	0.000992	0.00137	0.000145	-0.000797	0.000367
103	0.000581	0.000631	0.000743	0.003096	9.1e-05	-0.000229	0.015152	0.006529	0.009758	0.000172	0.000221	-0.000299	0.000333	-0.000431	-0.000719	0.001994	0.000877	0.000178	-0.000692	0.002106	0.00076	0.000542	-0.000187	0.004565	0.00357	0.003671	-0.001456	0.002658	0.00256	-0.000126	0.002079	0.001466	-0.000143	0.008353	0.004914	9.7e-05	-0.000568	0.010648	0.000423	-0.001296	0.001362	-0.001071	0.001168	0.000279	0.000745	0.001026	0.001174	-0.000461	0.000529
104	0.000217	0.001014	0.000189	0.003178	0.00046	0.000375	0.013433	0.006263	0.00849	0.000126	0.000487	-0.000791	0.000183	-0.000177	1.6e-05	0.001737	0.000554	-0.000322	0.000242	0.001418	0.001439	0.000113	-0.000167	0.003259	0.001399	0.002349	-0.000975	0.00271	0.001753	-0.001696	0.000734	-7.5e-05	-0.00094	0.00868	0.005502	0.001684	-0.000353	0.01044	1.3e-05	-0.00062	0.000805	-0.00033	0.00041	-9.9e-05	0.000905	0.001016	0.000771	0.000253	6.7e-05
105	0.00049	0.000323	-5.6e-05	0.002901	0.000484	0.000755	0.01275	0.006404	0.008332	0.000209	0.000749	-0.000608	-0.000326	-0.000376	-0.000288	0.001336	0.000611	-0.000422	0.000272	0.001339	0.000814	0.000371	-0.0004	0.002998	0.000788	0.001664	-0.000705	0.002313	0.001139	-0.002112	0.0012	-0.000438	-0.000669	0.008927	0.005145	0.001222	0.00013	0.010128	7.1e-05	-0.000348	0.001119	-0.000114	0.000691	0.000351	0.001147	0.000926	0.000665	-0.000262	0.000282
106	0.000452	2.5e-05	-0.000266	0.002804	0.000998	0.000795	0.012249	0.006333	0.008071	0.000215	0.000705	-0.001016	-0.000364	-9.1e-05	-9.1e-05	0.001309	0.000503	-0.000258	0.000478	0.001554	0.000818	0.000594	-0.000448	0.002463	0.000878	0.001306	-0.000648	0.002157	0.001243	-0.001966	0.000762	-0.000881	-0.001075	0.008738	0.004787	0.001477	8.1e-05	0.010345	-0.000183	-0.000258	0.000993	-0.000203	0.000403	0.000399	0.001699	0.000989	0.00063	-0.000615	0.000478
107	0.000546	-0.000586	-0.000374	0.002696	0.000919	0.000701	0.011588	0.006517	0.008209	0.0001	0.000674	-0.000938	-0.00055	-0.000134	-0.000367	0.001186	0.000591	-0.000164	0.000415	0.001506	0.000734	0.000999	-0.000648	0.002312	0.001008	0.000992	-0.000807	0.001974	0.00129	-0.001662	0.00119	-0.00031	-0.001018	0.008693	0.003996	0.000969	0.000249	0.010296	-9.9e-05	-0.000343	0.001202	-0.000449	0.000633	0.000521	0.001975	0.00076	0.000679	-0.001148	0.000765
108	0.00055	-0.000862	-0.000366	0.002683	0.001233	0.000319	0.01192	0.006438	0.008076	-0.000199	0.000353	-0.001004	5.3e-05	0.000176	2e-05	0.001675	0.000315	0.000159	0.000415	0.001525	0.001114	0.000616	-0.000906	0.00127	0.000881	0.000774	-0.001004	0.001986	0.001297	-0.000418	0.000633	-0.00068	-0.001537	0.008656	0.004701	0.001792	4.2e-05	0.010458	-6.9e-05	-0.000251	0.001318	-0.000263	0.000334	0.000491	0.002003	0.000299	0.001154	-0.001069	0.000664
109	0.000912	-0.000886	-0.000403	0.002761	0.000823	0.000604	0.011755	0.005929	0.008138	-0.000307	0.000258	-3.1e-05	-0.000106	2e-06	-7.4e-05	0.001698	5.6e-05	0.000129	0.000137	0.000928	0.001664	0.000747	-0.000609	0.000663	5.5e-05	-2e-06	-0.001316	0.001753	0.000858	7.4e-05	0.000727	-0.000463	-0.000876	0.008268	0.004548	0.001081	9e-06	0.010561	-0.00033	-0.000248	0.001372	-0.000144	0.000705	0.000917	0.001333	0.000237	0.000745	-0.001098	4.9e-05
110	0.000727	-0.000354	-0.000231	0.003335	0.000629	0.000599	0.011486	0.005319	0.007969	0.000167	0.000357	5.6e-05	-0.000155	0.000203	0.0001	0.00136	0.000118	7.1e-05	0.000257	0.001189	0.001573	0.000702	-0.000552	0.000304	-0.000155	0.000284	-0.000999	0.001651	0.000927	-0.000112	0.000518	-0.000749	-0.000446	0.008671	0.00491	0.001189	-6.4e-05	0.010427	-8.8e-05	-0.000121	0.001163	-8e-05	0.000783	0.000866	0.001354	0.000524	0.000972	-0.001194	0.000149
111	0.000593	0.000259	-7.8e-05	0.003667	0.000393	0.000575	0.011033	0.004885	0.007865	0.000297	0.000353	0.00052	-0.000405	0.000224	-9.5e-05	0.001097	0.00027	0.000388	0.000386	0.001138	0.002109	0.000676	-0.000202	2.4e-05	-0.000643	4.5e-05	-0.00105	0.001673	0.000852	-0.000519	0.000287	-0.000512	0.000654	0.008623	0.004372	0.001134	-0.00035	0.01011	-3.3e-05	-0.000342	0.000769	-2.4e-05	0.001018	0.000691	0.001439	0.001195	0.000973	-0.0008	-2.8e-05
112	0.000365	0.000562	0.00017	0.00412	-3e-05	0.000194	0.011294	0.00469	0.007688	0.000581	0.000425	0.000245	-0.000499	0.000233	-1.1e-05	0.00085	0.000552	0.000687	0.000945	0.000921	0.002171	-0.000117	-5e-05	0	-0.000675	0.000649	-0.000628	0.001621	0.001117	-0.000893	0.000543	-0.00096	0.000571	0.009088	0.004567	0.001591	-0.000379	0.009684	0.00025	-0.000779	0.000789	9.9e-05	0.001234	0.000118	0.001677	0.001737	0.001508	-0.000665	0.000182
113	0.000533	0.000618	0.000172	0.003387	0.001296	0.000748	0.012046	0.004529	0.008305	5.1e-05	-7.7e-05	0.000658	-0.000238	-0.000581	8.5e-05	0.001544	0.001005	0.001181	0.00029	0.00138	0.002525	-0.000251	-0.000256	0.00108	-0.000783	-6.2e-05	-0.001185	0.002102	0.000319	-0.000398	0.00115	-0.001738	0.000396	0.007935	0.004496	0.001745	1.9e-05	0.008192	-0.000475	-0.002285	0.000198	0.000481	0.001043	-0.000387	0.001397	0.002324	0.00149	0.000257	4.3e-05
114	0.000391	-0.000388	0.000363	0.003671	0.002228	0.000982	0.01233	0.004243	0.009434	9.5e-05	-0.000172	0.00026	-0.000961	-0.000881	0.000471	0.001388	0.001015	8e-05	0.000146	0.001173	0.002146	0.001047	5e-06	0.001357	-0.001474	-0.000265	-0.000731	0.00168	0.000696	-0.002047	0.000647	-0.00134	-0.003177	0.007231	0.005192	0.001682	0.000673	0.00738	-0.000817	-0.002423	-4.5e-05	-0.000423	-0.000153	0.000389	0.000595	0.001268	0.000242	-0.000399	0.000204
115	0.000391	-9.8e-05	-8.1e-05	0.003848	0.00174	0.000776	0.012432	0.004898	0.009547	1.6e-05	0.000415	-0.000605	-0.00057	-0.000392	0.000224	0.00162	0.00131	0.000412	0.000353	0.001563	0.000802	0.000598	-0.000563	0.000439	-3.4e-05	-0.001286	-0.000247	0.001589	-0.000141	-0.001078	0.000973	-0.001628	-0.001292	0.006248	0.004495	0.001845	0.000492	0.005664	-0.000505	-0.001106	0.000235	-0.000731	0.000142	0.000263	0.000706	0.000761	0.000845	-0.000667	2.1e-05
116	0.000478	-0.000133	-0.000307	0.003762	0.001372	0.000768	0.013963	0.005369	0.009884	0.000241	0.000704	-0.000543	-0.001106	-0.00033	0.000125	0.001738	0.001065	0.000473	0.00023	0.001415	0.000432	0.000519	-0.000118	9.5e-05	-0.000106	-0.001027	0.000124	0.001321	-0.000379	-0.001371	0.000422	-0.001361	-0.001114	0.005232	0.00366	0.001573	0.000496	0.004329	-0.000597	-0.000496	0.000513	-0.000975	0.000246	0.000401	0.000771	0.000582	0.000382	-0.000596	0.000138
117	0.000662	-0.000106	-0.000355	0.003622	0.001392	0.000876	0.014734	0.005758	0.010245	0.00017	0.000801	-0.000699	-0.00046	-0.000225	9.5e-05	0.001543	0.000995	0.000205	0.000202	0.001179	0.000136	6.3e-05	-0.000567	0.00034	0.000409	-0.000901	-0.000118	0.00157	-0.000101	-0.000975	0.000567	-0.001368	-0.000741	0.004435	0.003233	0.001295	0.000137	0.003602	-0.000308	-0.000575	0.000556	-0.000914	0.000521	-0.000227	0.000686	0.000303	0.000391	-0.000125	1.2e-05
118	0.000522	-0.000212	4.3e-05	0.003867	0.001238	0.00122	0.015628	0.006405	0.011098	6.6e-05	0.000282	0.00021	-0.00015	-0.000315	0.0001	0.001564	0.00039	-0.000405	9.8e-05	0.00076	0.000197	5e-05	-0.000571	0.000371	-0.000381	6.6e-05	-0.00025	0.001254	-0.000157	-0.000512	-6e-06	-0.000884	-0.001001	0.002678	0.002503	0.000465	0.000191	0.002273	-0.000238	-1.8e-05	0.000481	-0.000294	0.000396	-0.000237	0.000526	0.000216	0.000258	-0.000374	-0.000146
119	0.000657	-0.000142	-0.000203	0.003903	0.00155	0.000978	0.015275	0.006379	0.011224	-8.9e-05	0.000261	-0.000249	7.2e-05	-0.000152	5.1e-05	0.00096	0.000476	-0.000184	7.4e-05	0.000288	-9e-06	-7.3e-05	-0.000584	0.000238	-9.4e-05	-0.000461	-0.000333	0.00113	-0.000203	7e-05	7.8e-05	-0.000642	-0.000715	0.002528	0.002231	0.000367	-0.000186	0.00206	-0.000155	1.6e-05	0.000538	0	0.000306	3.3e-05	-7.6e-05	0.000428	0.0003	-0.000561	-7.8e-05
120	0.00064	-7.9e-05	-0.000278	0.003851	0.00128	0.0009	0.01577	0.006498	0.011085	0.000122	0.000175	-0.000217	-7.4e-05	-0.000192	-0.000157	0.000775	0.000402	-3.7e-05	0.000122	0.000259	-0.000126	0.000179	-0.000776	0.000239	-0.000569	-0.000807	-0.000371	0.000895	-0.000121	-5.9e-05	4.6e-05	-0.000651	-0.00058	0.002435	0.00218	0.000498	-5.1e-05	0.001783	-0.000225	-0.000247	0.000682	-2.3e-05	8.5e-05	0.000234	-2.2e-05	0.000343	0.000186	-0.000575	-2.6e-05
121	0.000691	6e-06	-0.000444	0.003767	0.00129	0.000837	0.015905	0.006537	0.011028	0.000193	0.000277	-0.000372	-0.000129	-0.000197	-0.000194	0.000578	0.000444	3.2e-05	5e-05	0.000202	-0.000202	0.000223	-0.000747	0.000263	-0.000522	-0.001031	-0.000408	0.000905	-8.6e-05	-0.000171	4e-05	-0.00066	-0.000479	0.002471	0.002129	0.00052	-0.000121	0.001745	-0.000214	-0.000393	0.000715	-4.9e-05	5.9e-05	0.000295	-7.6e-05	0.000305	8e-05	-0.00041	2.8e-05
122	0.000697	-3.6e-05	-0.000409	0.003715	0.001036	0.000786	0.016425	0.006746	0.010899	0.000303	0.000151	-0.000273	-0.000116	-0.000286	-0.00031	0.000505	0.000406	3.8e-05	0.000179	0.000182	-0.000269	0.000355	-0.000956	0.000412	-0.000981	-0.001236	-0.000458	0.000803	0.000112	-0.000477	6.9e-05	-0.000649	-0.000483	0.002387	0.002208	0.000531	-2.5e-05	0.00167	-0.000256	-0.000573	0.000755	-0.000111	-0.000101	0.000298	0.000101	8.5e-05	4e-05	-0.000186	-6e-05
123	0.001581	-7.6e-05	-0.001179	0.003292	0.001805	-0.000352	0.015222	0.007288	0.01071	-0.000128	0.000172	1.5e-05	0.001304	-0.000666	-0.000581	0.001088	0.001102	-7.8e-05	0.001028	0.000934	-0.000113	-9.5e-05	0.00126	0.000847	-0.000674	-0.000864	-0.000828	0.001221	0.000993	0.000321	-8.4e-05	0.000219	0.000964	0.001455	0.002913	0.002137	-0.000685	0.003955	-0.000875	-1.9e-05	0.000528	0.000678	-0.000223	0.001062	0.001076	0.000304	0.000322	0.001603	0.00023
124	0.000972	-0.001271	-0.000389	0.003062	0.002294	-2.5e-05	0.014702	0.006797	0.010212	0.0003	8.1e-05	-0.000676	0.000792	-5.4e-05	-0.001112	0.001431	0.00073	-0.000247	0.002039	0.000764	0.000531	-0.000609	0.000521	0.000461	0.00015	-0.000573	-0.00082	0.001527	0.001598	0.0014	0.000842	0.000954	-0.000294	0.001729	0.003374	0.002465	-0.000407	0.002694	-0.001762	-6.8e-05	0.000636	0.000475	0.000194	-0.000299	0.000305	7e-06	0.000963	-8.4e-05	0.000352
125	0.000655	5.3e-05	-0.00028	0.003193	0.001684	-0.000327	0.013975	0.007173	0.009821	0.00046	0.001003	0.000215	0.000282	0.0003	-0.001091	0.001038	0.0006	-0.000395	0.001353	0.000694	-0.000142	0.000177	0.000348	0.000114	0.000104	0.000436	-0.000479	0.001352	0.001155	0.000767	0.000665	0.000839	-0.000682	0.001942	0.002317	0.002707	0.0004	0.002112	-0.000801	-0.00023	0.000934	0.000585	0.00087	-0.000401	5.2e-05	-0.000274	0.000953	-0.000496	0.000382
126	0.000625	0.000148	-0.000104	0.003372	0.001568	0.000274	0.013627	0.007176	0.009271	0.000592	0.000869	-0.000235	-0.001199	0.000329	-0.000901	0.000342	0.000408	-0.000356	0.000536	0.000389	0.000314	-0.00021	0.000228	-0.000132	-0.000313	5e-06	0.000101	0.001134	0.001008	-0.000574	0.000769	0.000995	-0.000254	0.002581	0.001866	0.000729	0.000774	0.001778	-0.000823	0.000658	0.000962	0.000297	0.000757	-0.000624	-0.000138	-0.000936	0.000306	-0.001763	-0.000125
127	0.000687	0.000766	0.000161	0.003377	0.000779	1.2e-05	0.013542	0.007014	0.008721	0.000309	0.001267	-8.6e-05	-0.001055	-0.000121	-0.000763	0.000902	0.000497	0.000542	0.000247	0.000188	0.000848	-0.000374	0.000329	0.000129	0.000394	0.001193	0.000154	0.000652	2.9e-05	-0.000681	0.000122	0.00107	-0.000246	0.00285	0.001971	0.000945	0.000894	0.002699	0.00037	-0.000178	0.001818	-0.001051	0.000429	3.1e-05	0.000415	-0.000578	-0.000575	-0.000789	7.2e-05
128	0.000419	-0.000197	-0.000562	0.002882	0.001023	0.000608	0.012687	0.006317	0.0076	-3e-06	0.000454	-0.001174	-0.001301	-0.000678	-0.000852	0.000762	0.000629	0.000632	0.000164	0.000486	0.002225	-0.001459	-0.000642	0.000166	0.0006	0.001205	0.000265	0.000902	0.000288	-0.000447	0.000438	0.000388	0.000632	0.003528	0.002087	0.001144	0.000718	0.003897	-8.6e-05	-0.00021	0.00178	-0.002942	-0.000311	-0.000439	0.000439	-0.000664	-0.001092	-0.001066	-6.6e-05
129	0.000403	-0.000466	-0.000114	0.002531	0.000645	-0.000138	0.01102	0.005837	0.005409	-0.000681	0.000156	-0.00124	-9.8e-05	-0.00017	-0.001233	0.001487	0.000756	-0.000733	0.000853	0.000984	0.003394	0.000427	-0.001903	0.001577	0.001497	0.003054	-0.000336	0.001345	0.00034	-0.000756	0.001541	0.000907	0.000563	0.005207	0.002406	0.001215	0.000804	0.00516	0.000263	-3.4e-05	0.001409	-0.001705	-0.0003	-0.000143	-5.2e-05	0.000545	0.001043	0.000317	0.000616
130	0.000288	-0.000815	-0.00051	0.002332	0.001472	-0.000167	0.010544	0.005923	0.004721	-0.000925	-0.000123	-0.001313	-3.8e-05	0.00011	-0.001334	0.001136	0.000668	-0.001745	0.000722	0.001278	0.003267	0.000385	-0.002525	0.001915	0.000946	0.00297	8.8e-05	0.001325	0.000834	-0.001626	0.002196	0.001001	0.001268	0.005712	0.0021	0.000947	0.000506	0.005111	-0.000324	0.000588	0.000518	-0.001229	-0.000361	-0.000293	-0.000559	0.000771	0.001685	0.000377	0.00055
131	0.000635	-0.000771	0.000126	0.002691	0.001119	0.00013	0.010358	0.005668	0.005099	-0.000693	4e-05	-0.001517	-0.000169	3.8e-05	-0.001343	0.001558	0.000537	-0.001842	0.001116	0.001093	0.003139	0.000697	-0.002275	0.002136	0.00169	0.002675	-0.000312	0.001041	0.000427	-0.001389	0.002122	0.001042	0.001131	0.005669	0.002379	0.00094	0.000216	0.005159	-0.000153	0.000632	0.000909	-0.000939	-0.000301	0.000123	-0.000353	0.000923	0.001458	0.00044	0.000674
132	-0.000696	0.000473	-0.000926	0.004272	0.008924	0.002312	0.008796	0.008235	0.005388	-0.000276	0.00133	-0.003866	-0.000507	-0.000494	0.001459	0.002803	-0.00119	-0.003901	0.003994	-0.000385	-0.002486	-0.005009	-0.00104	0.000174	2.6e-05	-0.001735	-1.3e-05	-0.003969	-0.001772	0.004018	0.001925	0.002241	0.001019	0.006528	0.002546	0.008355	-0.006204	0.003972	-0.004498	-0.000454	-0.000917	-0.003518	0.000784	0.002935	0.000311	0.002692	0.001026	0.00437	0.000284
133	0.004752	0.003698	0.000117	0.007324	0.005099	0.003127	0.008396	0.001474	0.009568	0.000646	0.000277	-0.001905	0.00045	0.00373	0.004371	0.001682	-0.000849	-0.001315	0.007502	-0.000352	-0.004708	0.002565	-0.003797	0.000255	0.004761	-0.003455	-0.005134	0.005099	-0.001621	-1.7e-05	0.004441	-0.000892	0.00785	0.002822	0.008343	0.01088	-0.007053	0.010011	-0.000633	0.002007	-0.000521	-0.002873	-0.003222	0.006011	0.000735	-0.002385	6.1e-05	-0.002046	-0.002339
134	0.003912	-0.001334	-0.004641	0.001778	0.005434	0.003608	0.013266	0.002378	0.009982	0.001483	0.003773	-0.003992	-0.003908	0.001733	-0.001577	0.003072	0.005601	-0.000782	-0.002158	-0.00031	0.002569	-0.002598	0.001798	0.001197	-0.002302	-0.006154	-0.011072	0.000552	-0.000766	0.001958	0.001666	0.001429	-0.000984	0.005997	0.000192	0.005584	-0.002894	0.002388	0.001292	-0.003029	-0.007746	0.002905	0.002333	0.007362	-0.00423	-0.00052	0.002335	0.005435	-0.001519
135	0.004846	-0.001731	-0.004247	0.005819	0.000638	0.002801	0.013653	0.000429	0.006393	2.2e-05	0.003722	-0.005339	-0.002858	-0.001164	-0.004116	0.005299	0.005125	-0.001356	0.00385	-0.001642	-5.8e-05	-0.00229	0.004382	0.00475	-0.000134	-0.005971	-0.00378	0.002396	-0.00066	0.007406	-0.000784	0.000792	-7.1e-05	0.005869	-0.001535	0.00426	-0.003562	0.002617	0.001197	-0.002263	-0.008249	0.000535	0.002202	0.005946	-0.003297	0.003151	0.010106	0.007624	-0.000836
136	0.005908	-0.008033	-0.002886	0.002502	0.002086	0.002312	0.012162	0.013686	0.00659	-0.000512	0.008247	-0.00368	0.000669	-0.002315	-0.001066	0.004154	0.004085	-0.002924	-0.001422	0.001469	-0.000701	0.002591	0.001751	0.002098	0.001948	-0.004807	-0.00149	0.00022	-1.7e-05	0.006328	-0.001574	0.004675	-0.006134	0.006169	0.002461	0.003578	-0.001579	-0.0006	-0.002022	0.001491	-0.005596	-0.000141	0.003299	0.004234	-0.005324	0.002288	0.007431	0.016804	-0.002563
137	0.008126	-0.007407	-0.002238	0.006673	0.006024	-0.004018	0.008614	0.013622	0.008209	-0.000644	0.004909	0.000675	0.002735	-0.000735	-0.004732	0.001964	0.002845	0.002154	0.002145	0.001949	-0.004535	0.002091	0.001726	0.003776	-0.000947	-0.001923	0.002495	-0.003091	0.001544	-0.002962	0.001443	0.008758	0.002607	0.007053	0.000614	0.000165	-0.000126	-0.000786	-0.001795	0.002281	-0.002384	-0.002208	-0.002655	-0.000444	-0.00221	0.000569	0.004736	0.015564	-0.00145
138	0.005722	-0.001528	-0.002786	0.002133	0.003065	-0.001955	0.008432	0.011273	0.009061	0.000904	0.006067	0.004394	-0.000105	0.000408	-0.003135	0.000652	0.004539	0.000163	-0.002922	0.002274	-0.003154	0.002001	0.000589	0.003763	0.002489	0.001834	-0.000374	2.5e-05	0.002611	-0.006792	-0.000545	0.007032	-6.8e-05	0.008632	-0.004004	0.002059	0.000854	-0.000972	-0.000103	0.000538	-0.003036	0.000979	-0.003989	0.004756	-0.002901	0.000734	0.000636	0.01112	-0.001717
139	0.004395	0.001935	-0.002018	0.000761	-0.000993	-0.000971	0.009973	0.005397	0.007267	6.1e-05	0.00191	0.004727	-0.00101	0.001611	-0.002924	0.000348	0.003873	0.001566	-0.001626	0.001639	-0.001439	0.000392	0.001757	0.00428	0.001359	0.001584	-0.000793	8e-06	0.001942	-0.007067	-0.000156	0.003329	0.002869	0.007264	-0.007016	0.003366	0.000351	0.000974	0.00116	-0.00256	-0.002649	0.003529	-0.005678	-0.000312	-0.000306	0.001311	0.000173	0.003839	-0.00069
140	0.002039	0.001067	-0.000814	0.00089	-0.00197	0.001219	0.011961	0.004895	0.003681	-0.000858	0.002471	0.001319	0.000356	0.001943	5.1e-05	-0.001587	0.002461	-0.001445	-0.001578	0.000851	-0.002337	0.000486	0.001228	0.001641	0.001705	0.003145	-0.001868	0.002195	0.001316	-0.003338	-0.000136	0.00026	0.000132	0.002064	-0.004843	0.00523	0.001224	0.002404	-0.000346	-0.002105	-0.004029	0.003888	-0.001876	-0.001567	-0.000146	0.002126	-0.000323	-0.002321	-0.000559
141	-0.000535	-0.001758	-0.000372	0.001884	-0.000417	8.6e-05	0.013297	0.005318	0.003975	-0.000924	0.000961	-0.000261	0.001646	0.001307	0.000235	-0.000336	0.000605	0.000681	-0.000759	-0.001725	-0.000977	0.003731	-0.001258	0.001824	-0.000439	0.001204	-0.002903	0.001429	0.000574	-0.001477	0.001059	-0.002202	0.001498	-0.000646	0.006256	0.003849	0.001048	0.004053	-0.000238	-0.001457	-0.000909	0.002777	0.000121	-0.002828	0.001643	-0.001506	-0.003684	-0.001636	0.000109
142	-0.002764	-0.002772	0.000488	0.002203	0.000881	-4e-06	0.011512	0.003838	0.007496	-0.000479	0.002442	-0.000855	0.0003	-0.001415	0.000341	0.000925	0.000313	0.000574	-0.001221	-0.001545	-0.000526	0.000999	-0.000812	0.001917	-0.002139	0.001809	-0.002598	0.00288	0.002878	0.00054	0.001236	-0.001159	-0.001311	0.00193	0.010744	0.000755	-5.7e-05	0.004419	1.6e-05	-0.001075	-0.000709	0.000215	0.001071	-0.001044	-7.9e-05	0.000318	-0.002239	0.000638	0.001289
143	-0.002633	-0.001717	0.000281	0.002636	0.001131	-0.000417	0.010576	0.004214	0.008816	-4.7e-05	0.001725	-0.000541	-0.000927	-0.000807	0.000211	0.001811	0.000255	0.001611	-0.001443	-0.001458	-0.000381	0.001446	-0.000696	0.002095	-0.002228	0.00183	-0.002324	0.002764	0.003112	-9.5e-05	0.000657	-0.000548	-0.003426	0.003402	0.010982	0.001291	-9.4e-05	0.004526	-0.000207	-0.002534	0.000261	0.000352	0.000116	-0.000653	1.8e-05	-0.000248	-0.001719	0.001114	0.001294
144	-0.002901	-0.001883	0.001494	0.002318	0.000654	-0.000537	0.009895	0.003678	0.009236	-0.000571	0.002354	-0.001972	-0.001382	-0.001217	6.3e-05	0.002393	0.000169	0.000992	-0.001306	0.000268	-8.6e-05	-0.001454	0.001032	0.001728	-0.001284	0.00094	-0.003017	0.003444	0.003709	0.001026	0.000464	-7.1e-05	-0.00375	0.003871	0.007918	0.00066	-0.000146	0.004814	0.000282	-0.001987	-0.000593	0.000499	-8e-05	-0.002388	0.000374	0.001438	0.000752	-0.000551	0.001679
145	-0.004384	-0.001478	0.002812	0.003423	-0.002068	-0.001002	0.009543	0.004677	0.006107	0.000304	0.001748	-0.00383	-0.000373	0.001229	-0.000322	0.001681	7.5e-05	-0.000917	-0.000961	0.000486	0.001524	-0.000184	0.001676	-3e-06	0.003008	-0.001049	-0.003413	0.002342	0.000422	0.003222	-0.000163	-0.000412	-0.005212	0.009723	0.000449	0.003002	7.3e-05	0.008577	0.001346	-0.00111	0.002611	0.002337	-0.000152	-0.002979	0.003188	-0.000347	0.003047	-0.003085	0.001118
146	-0.001442	0.000162	0.001255	0.000871	-0.000924	-0.000712	0.010317	0.003259	0.003939	0.000381	0.00119	-0.001496	0.001118	0.000165	-0.002492	0.000796	0.000389	-0.002387	0.000296	0.001984	0.001213	-0.001042	-0.000145	0.001322	0.003659	-0.002564	-0.002852	0.000942	-0.002128	0.005422	0.00165	-0.001567	-0.003564	0.006915	-0.000322	0.000869	0.000257	0.005426	0.00225	0.000569	0.000578	-0.001684	-0.00059	-0.002198	0.004189	-0.001593	0.002478	0.002416	-8e-05
147	0.003937	-0.000199	-0.000224	0.00376	6e-06	-0.000208	0.007947	0.001966	0.005404	0.000376	-0.000245	-0.000435	-0.000286	6.5e-05	-0.00097	-0.000984	0.00029	-0.002287	0.000681	0.000235	0.000913	0.000376	-0.000743	0.000273	0.001748	-0.00035	-0.002706	0.000787	-0.001928	0.005787	0.002428	-0.001035	-0.003515	0.007754	0.001218	0.001402	-5.6e-05	0.006114	-0.000616	-0.000634	0.000216	-0.000728	0.000229	-0.000262	0.001261	-0.001571	0.000854	0.001363	-0.000755
148	0.001258	7e-06	0.000652	0.00451	0.002415	-4.5e-05	0.008873	0.002812	0.005821	0.000321	-0.001698	-0.000522	-0.00168	0.00022	9e-05	-0.001607	0.000939	-0.000358	0.000321	0.001321	0.001988	0.000924	-0.001657	0.00066	-0.000346	0.000724	-0.003331	0.001567	-0.001619	0.002933	0.002297	0.001079	-0.000825	0.00407	0.000123	0.000778	0.00048	0.004009	-0.001598	-0.00153	-0.001348	0.001327	0.000766	-0.000155	-0.000112	-0.000852	-0.000848	0.002906	-0.001304
149	0.001412	-0.000436	0.002234	0.005671	-6.8e-05	0.000108	0.0088	0.005339	0.007451	-0.000261	-0.001649	6.1e-05	-0.002283	-0.000398	0.001962	-0.003316	0.00131	-0.000137	-0.001069	-0.000652	0.002635	0.001815	-0.002159	0.00063	0.001387	0.001153	-0.002233	0.004039	0.000141	0.001701	0.001613	0.000517	0.000224	0.006339	-0.000797	-0.000464	2.3e-05	0.004597	-0.002045	-0.001805	-0.000309	0.003567	0.002396	-0.000778	-0.003136	0.000869	-0.001565	-0.002906	-0.001197
150	-0.002997	-0.000502	0.002997	0.00425	0.00091	0.00058	0.010222	0.007234	0.006124	0.001337	-0.000693	-0.000858	-0.001136	0.000245	0.000353	-0.003261	0.002307	-0.000337	-0.001197	0.001773	0.001637	0.002663	-0.002984	0.000229	0.002671	0.001104	-0.000652	0.003624	9.1e-05	-0.002984	-0.000268	0.000967	0.00027	0.005472	0.001458	-0.00021	-5.1e-05	0.001655	-0.002982	-0.001555	-0.000414	0.001337	0.002619	-0.001812	-0.003117	0.000265	-0.00024	-0.00234	-0.000564
151	-0.001229	0.000441	0.000448	0.003574	0.001737	0.001117	0.009392	0.008178	0.006647	0.0008	0.000265	0.000612	-0.000476	-0.000259	-0.00076	-0.003686	0.002415	-0.001678	-0.001399	0.001461	0.000136	0.002879	-0.002805	0.000214	0.002909	0.000849	0.000651	0.002632	0.000193	-0.002289	-0.000543	-0.000353	0.000566	0.005189	0.00742	0.000724	0.001002	0.000222	-0.00318	-0.001027	-0.00078	-9.4e-05	0.001743	-0.003445	-0.002243	-0.001474	0.000393	-0.003942	-0.000399
152	0.001427	-0.001136	-0.001024	0.003677	0.002687	0.001105	0.010346	0.007077	0.005902	0.001377	0.000437	0.000205	0.000145	-0.000506	-0.001066	-0.00135	0.00208	-0.000817	-0.000967	0.002096	-0.000743	0.00357	-0.002643	-0.000326	0.000518	-0.000273	-0.000393	0.001399	0.001319	-0.002748	-0.001337	-8e-05	0.001472	0.00499	0.007954	0.000563	0.000855	7.6e-05	-0.0031	-5.5e-05	-0.000574	-0.000421	0.001361	-0.002558	-0.001054	-0.001292	0.000728	-0.001582	-0.000731
153	0.008267	-9.3e-05	-0.002913	0.004011	0.001631	0.001032	0.01032	0.008239	0.004238	-0.001807	9.6e-05	0.003923	0.000881	-0.001121	-0.001892	0.001658	0.00257	-0.00123	-0.001969	0.000298	-1.3e-05	0.00339	-0.00207	7.7e-05	-0.001573	-0.000742	0.000621	0.001451	0.002976	0.000335	-0.000163	-0.001753	0.002345	0.005023	0.010121	-0.000206	0.002026	0.00019	-0.000692	-0.000154	0.000468	-0.000754	0.000655	-0.002578	0.001131	-0.001575	5.7e-05	0.001274	-0.002361
154	0.013014	-0.002921	-0.003209	0.003955	0.001908	-0.001375	0.00951	0.006718	0.001438	-0.002105	0.001942	0.002914	0.002338	-0.000457	-0.001664	0.005233	0.002172	0.000469	-0.002288	-0.000725	-0.00094	0.003059	-0.001936	0.000618	-0.00229	-0.0005	0.000211	0.002224	0.005323	6.6e-05	0.000622	-0.001698	0.001345	0.003904	-0.000365	-0.001382	-0.000722	0.000297	-0.00132	0.000275	0.000355	-0.003152	0.000984	0.00347	0.000303	0.001701	-0.000391	0.001099	-0.004625
155	0.008584	0.004162	-0.000535	0.001787	0.000576	-0.000412	0.004161	0.003168	0.009112	-0.000914	0.003117	6.3e-05	0.000992	0.002377	-0.00146	0.005104	0.001913	-0.000399	-0.000442	-0.001817	0.001482	0.000709	0.000455	0.001777	0.000228	0.004311	0.003985	0.002477	0.003413	-0.00129	0.001668	-0.000183	-0.000464	0.003112	0.000244	0.002188	0.000236	0.000751	-0.005273	-0.002747	-0.000238	0.000593	-0.003057	0.000843	0.000363	0.000594	0.000298	-0.000995	-0.002027
156	0.004544	0.004211	-0.002614	0.002624	-0.001782	0.002225	0.006418	0.005107	0.00991	0.001215	0.000178	-0.00084	4.8e-05	7.5e-05	0.000113	-0.000278	0.000654	0.000428	-0.000292	-0.001893	0.000982	-0.000721	-0.002419	0.00344	-0.000177	0.004058	0.004064	0.003698	0.000848	-0.001505	0.00212	0.002376	-0.000574	0.002938	-0.00017	0.002651	0.000614	0.002213	-0.00357	-0.000867	-0.000101	0.004021	-0.003606	0.000925	-0.002321	0.00132	-0.002328	-0.001261	-0.000407
157	0.001573	0.003299	-0.000669	0.001518	-0.003197	0.001635	0.00689	0.007124	0.008113	0.000555	0.000448	0.000214	0.000156	0.000803	-0.000496	0.001066	0.000354	-0.000181	-3.8e-05	-0.00061	0.000662	0.000169	-0.000314	0.000987	0.002072	0.002849	0.001605	0.004037	7.5e-05	-0.002091	-0.00085	5e-05	0.000456	0.004729	0.000215	0.000993	-0.000179	0.002642	-0.002095	-0.001909	-0.000785	0.001972	-0.00115	-0.000843	-0.00146	0.000558	-0.001355	-0.001352	-0.000505
158	0.000968	0.000963	-0.001086	0.004626	-0.000983	0.000944	0.008241	0.007116	0.004479	0.000251	0.000291	-0.000165	-0.000281	0.000754	-0.001938	0.000117	0.00089	-0.001166	-0.000661	0.000572	0.001587	-0.001192	-0.000776	0.001415	0.001127	0.002161	-0.001246	0.001133	-0.001064	0.001088	-0.000438	-0.000616	0.000687	0.003722	0.002722	0.002136	-0.000215	0.002796	0.000884	-0.000868	-0.000151	-0.001237	0.000166	-0.001718	-0.001084	0.001183	-0.000356	-0.002853	0.000602
159	-0.000114	0.001063	0.000397	0.003187	0.000252	0.000205	0.007399	0.005414	0.00414	-9.6e-05	-0.000104	-0.00032	0.000456	-0.000172	-2.1e-05	0.00101	0.000386	-0.000413	-0.000109	0.000126	0.000989	4.1e-05	-4.6e-05	0.000637	0.000612	0.000665	-0.000423	0.001212	0.000161	-0.000153	0.000421	0.000161	-0.001509	0.003483	0.003722	0.001243	-0.000358	0.002293	-0.000264	-0.000143	-2.1e-05	-0.000965	0.000113	-0.000465	0.000628	0.000311	0.000393	-0.000982	0.000132
160	0.000828	0.000195	0.000324	0.003225	0.000375	0.000213	0.007428	0.004851	0.004336	-0.000218	-8.7e-05	-0.000567	0.000235	-0.000126	6.8e-05	0.00052	0.000363	-0.000477	-6.2e-05	0.000171	0.00063	-0.000177	-1.7e-05	0.000648	0.000255	0.000626	0.000117	0.000636	-0.000303	0.000274	0.00031	0.000446	-0.000771	0.003504	0.003562	0.00047	-0.000284	0.002467	-5.2e-05	7.2e-05	0.000345	-0.000553	0.000179	-0.000166	0.000558	0.000451	6e-05	-0.001321	0.000148
161	0.001017	0.00021	0.000405	0.003168	0.000247	0.000249	0.00734	0.004978	0.004397	-0.000197	-0.000119	-0.000582	0.000241	-0.000204	0.000302	0.000698	0.000297	-0.000413	6.9e-05	6.1e-05	0.000382	8.2e-05	9.8e-05	0.000508	0.000223	0.000623	0.000237	0.000893	-8.1e-05	1.7e-05	0.00039	0.000397	-0.000611	0.00363	0.003468	0.000391	-0.000364	0.002639	-0.000215	0.000174	0.000463	-0.000371	0.000262	-3.9e-05	0.000693	0.000425	6.9e-05	-0.001109	2.7e-05
162	0.002457	-0.000666	0.000155	0.002809	0.000339	0.000352	0.007468	0.00509	0.004674	-0.000429	0.000186	-0.001076	-9.6e-05	7.1e-05	0.00024	0.000848	0.000333	-0.000221	6.9e-05	0.000147	-0.000159	-3.6e-05	0.000269	6.9e-05	0.000352	0.000636	-6.9e-05	0.000672	-0.000104	0.000763	0.000185	0.000349	0.000155	0.004293	0.003769	-8.9e-05	-0.000294	0.003466	-0.000751	-0.000301	0.000876	6.9e-05	0.000127	0.000281	0.000689	0.000868	-3.8e-05	-0.001384	3.1e-05
163	0.002631	-0.000948	-0.000172	0.002528	0.000567	0.000437	0.007297	0.005998	0.00491	-0.00042	0.000297	-0.001074	-0.00025	-2e-05	0.000558	0.002164	0.000428	0.000159	-0.00011	-9.7e-05	-0.000367	0.000739	0.000372	-0.000269	0.000697	0.00104	-0.001134	0.0015	0.000706	0.000428	0.000225	-0.000125	-0.000407	0.005308	0.004278	0.00049	-0.0003	0.004358	-0.002039	-0.000903	0.00119	0.000138	-0.000159	0.0006	0.000634	0.000773	0.000492	-0.000679	-2.7e-05
164	0.002201	-9.3e-05	-0.000531	0.001792	0.000967	0.000311	0.007491	0.005792	0.00448	1.2e-05	0.000387	-0.001064	-0.000112	8e-06	0.000102	0.001266	0.000334	0.000354	-0.000583	0.000274	0.000335	0.000108	-0.000171	0.000156	0.001312	0.00022	-0.001287	0.001428	0.00068	-0.000242	0.000487	-0.00045	-0.001438	0.004745	0.004456	0.000707	-0.00031	0.003963	-0.001346	-0.001046	0.000426	0.000499	-0.000397	0.000505	0.000305	0.000778	0.000422	-0.001303	-9.5e-05
165	0.001113	0.000636	-0.000929	0.001543	0.001024	0.00018	0.007735	0.005436	0.004319	0.000415	0.000417	-0.000212	0	-0.00016	-0.000188	0.000813	4.4e-05	-8.7e-05	-0.001044	0.000279	0.000465	0.000115	-0.000816	0.00102	0.00123	0.000246	-0.001007	0.00172	0.000919	-0.001388	0.000563	-0.000756	-0.002214	0.004742	0.002979	0.000775	-0.000142	0.003118	-0.000219	-0.000416	4e-05	0.000702	-0.00034	0.000536	-0.000288	0.000814	0.0008	-0.001164	-0.000335
166	0.001486	0.001153	-0.001026	0.001282	0.000958	0.000155	0.007975	0.005484	0.00386	0.000478	0.000649	-0.000753	0.000161	-3e-05	-0.000454	0.000413	-7.5e-05	-0.000124	-0.000742	0.00038	0.000491	-0.000166	-0.000562	0.000793	0.001628	-0.000353	-0.001185	0.00171	0.001272	-0.001229	0.000735	-0.000748	-0.002008	0.004374	0.003275	0.000721	-0.00014	0.003184	-4.8e-05	-0.00052	6e-05	0.000702	-0.000368	0.000167	-4.4e-05	0.001376	0.000796	-0.001558	-0.000388
167	-0.000492	0.000296	-0.00075	-0.000434	0.000165	-7e-06	0.008668	0.004588	0.003787	-0.000471	0.001404	7e-05	0.000725	0.000339	-0.001871	0.000252	-0.00063	-0.002091	-0.001361	-0.000182	0.000759	-0.000193	-0.000229	0.001097	0.000677	0.00116	-0.000497	0.001603	0.002608	-0.000116	-0.000332	0.000609	-0.002057	0.006356	-0.000557	-0.001581	0.000972	0.001197	0.001044	0.000811	-0.000336	-0.000428	-0.000466	-0.000819	-0.001091	0.003449	0.001596	0.000335	-0.00041
168	0.005757	-0.002257	0.002442	0.000355	-0.001815	0.000419	0.00501	0.005806	0.001551	0.000557	0.001493	-0.004153	0.002126	-0.000339	-0.001772	-0.000751	0.000815	-0.000408	-0.001858	0.000266	0.001876	0.001918	0.003226	0.002056	0.000273	0.000485	-0.001107	-0.000398	0.004496	0.003852	0.000189	0.000605	-0.000136	0.002202	0.003529	-0.003453	-0.001841	0.004288	-0.000749	0.002251	-0.001237	-0.002445	-0.000503	-0.00591	-0.001662	0.005541	-0.001841	0.00324	0.00139
169	0.011156	0.001046	0.004723	0.003737	-0.00108	0.000248	0.004651	0.004556	0.00471	-0.001278	-0.001005	-0.007197	0.000163	-0.000374	-0.002508	-0.000367	0.001891	-0.000327	0.000338	-0.001681	0.001158	0.003477	-0.000719	0.001417	0.001523	0.000112	-0.00018	0.000853	0.002524	0.000848	0.001786	-0.000488	-0.003493	0.003166	0.001753	0.002314	-0.00392	0.003371	-0.005606	0.004341	-0.003673	-0.001291	0.000681	-0.001668	-0.002868	0.005088	-0.004702	0.005493	0.002241
170	0.009105	-0.00122	0.0032	0.005766	-0.000274	0.001597	0.00482	0.004501	0.008462	-0.002167	-0.000585	-0.00747	0.000181	0.000489	8.5e-05	-0.001001	0.003933	0.001319	0.00326	-0.000145	-0.000452	0.003655	-0.001434	0.002676	0.001685	-0.002508	-0.002922	-0.000776	0.000213	0.000461	0.001399	0.001668	-0.002955	0.003725	0.000577	0.007994	-0.006024	0.001925	-0.005771	0.002469	-0.001811	-0.001092	-0.002237	7e-06	-0.002797	0.003372	-0.002226	0.003166	0.000623
171	0.001927	-0.003325	0.000639	0.00573	0.001783	0.001517	0.004053	0.004674	0.008212	-0.001175	-9.3e-05	-0.003937	-0.000917	-0.000713	-0.000351	0.002004	0.002636	0.001733	0.000671	0.001118	0.000951	0.000851	-0.001016	0.003091	0.000911	-0.002556	-0.000703	0.00048	-0.000428	-0.004887	-0.000839	0.001489	0.000815	0.007218	0.001732	0.005318	-0.006024	0.00124	-0.004547	0.00102	-0.000558	-0.000541	-0.001327	0.001057	9.7e-05	-0.001201	-0.004167	-0.001159	0.001181
172	0.001862	-0.004335	0.001256	0.001734	-0.000426	-7.8e-05	0.005552	0.005326	0.003593	-0.000429	-6.4e-05	0.000266	-0.00041	-0.000234	-0.000565	0.001349	0.000641	0.001678	-0.001531	0.001153	0.000794	-0.00092	0.00022	0.002434	0.000968	0.000577	0.002434	-0.001388	0.000536	-0.001861	0.000474	-0.000243	-0.000366	0.004907	0.001829	0.001004	0.000128	0.00095	-5.6e-05	-0.001032	-0.00177	-0.00169	0.000333	0.000741	0.000463	0.000775	-0.000125	-0.0005	0.000943
173	0.001654	-0.004354	0.001228	0.001444	-0.000543	-0.000274	0.005675	0.005062	0.002719	-0.000259	-6.5e-05	0.000713	-0.000533	-0.000368	-0.000822	0.001435	0.000189	0.001661	-0.001817	0.001207	0.000769	-0.001159	0.000249	0.002463	0.000952	0.000949	0.002818	-0.001107	0.000796	-0.001926	0.000457	-0.000649	-0.000688	0.004459	0.002228	0.000364	0.000851	0.001265	0.000147	-0.00138	-0.001688	-0.001348	0.000842	0.001057	0.000578	0.00092	-9.1e-05	-0.000211	0.001178
[truncated: 124 more columns]

## Sheet: F, 0mM, not smoothed
Transcript Length	1	2	3	4	5	6	7	8	9	10	11	12	13	14	15	16	17	18	19	20	21	22	23	24	25	26	27	28	29	30	31	32	33	34	35	36	37	38	39	40	41	42	43	44	45	46	47	48	49
20	-0.001104	0.000206	-0.00086	-0.00037	0.000205	0.001258	0.000269	0.000907	0.002068	0.001787	-0.002018	-0.000112	0.001461	0.000883	-0.001786	0.00047	0.002795	0.001402	0.001039	0
21	0.002444	0.000223	0.000678	0.001354	-0.00055	0.001727	-0.002227	-0.00024	-0.000487	0.000696	0.000563	0.001321	-0.000765	0.002473	0.00024	0.001892	-0.000812	0.000389	0.002407	0.00015	0
22	0.001991	-0.000167	-5.4e-05	0.000282	-0.000283	-0.001976	-0.000669	9.9e-05	0.002084	-0.001549	-4.2e-05	0.003079	0.000658	-0.001646	-0.001382	0.001241	8.1e-05	0.002916	0.004338	-0.0003	0.000409	0
23	0.001638	-0.000295	0.00366	-0.000205	0.000948	0.000426	0.00028	-1.9e-05	-0.00063	-0.000649	-0.000252	8e-06	-0.000633	-2.8e-05	-0.000942	0.002106	-0.000346	0.000291	0.00362	0.000492	-0.000496	-5.7e-05	0
24	0.001527	-0.00042	0.005554	0.001229	0.002611	0.001182	0.001131	-4.9e-05	-0.000721	0.001428	0.000205	0.000679	-0.000702	-0.00161	0.001252	-0.000346	-0.0005	-0.000707	0.001333	1.4e-05	0.000541	0.001991	-0.000106	0
25	-0.006451	-0.000159	0.000367	0.000613	0.003978	-0.009558	-0.009248	0.002878	-0.012432	-0.002635	0.005076	-0.003215	0.004429	0.014094	0.003632	0.002192	-0.004933	-0.007451	-0.028018	-0.011542	-0.00307	-0.002147	-0.002165	-0.00016	0
26	-0.002216	0.003685	0.003408	-0.00276	0.008158	0.002541	-0.021092	-0.003784	-0.008102	-0.002658	0.002234	0.001772	0.000354	-0.004627	0.000507	-0.000208	-0.003596	0.001774	-0.039036	-0.000479	0.004371	7e-06	-0.002929	-0.000716	-8.1e-05	0
27	-0.002391	0.001877	0.004436	0.00239	0.004485	0.006557	0.001074	7e-05	0.000825	0.002033	-0.000748	0.001427	-0.002037	-0.000191	0.001718	0.000536	-0.005781	-0.001544	0.000282	-0.001574	-0.001545	-0.000315	0.001133	-0.00177	0.000272	3e-06	0
28	0.000914	-0.000258	0.004241	0.000464	0.007402	0.000945	0.001123	0.003187	-0.000199	0.000563	-0.000895	-0.000229	0.000564	0.002452	0.000303	-0.00061	-0.001921	-0.001942	-0.001286	0.001525	0.001086	0.001094	0.003158	0.000759	4e-05	0.000572	-1e-06	0
29	0.001867	0.000867	0.005345	-0.000459	0.00465	0.002115	0.001304	0.006202	-0.000213	0.001197	2.2e-05	0.000255	0.000517	0.001461	0.003299	0.000905	-0.001775	-0.00292	-0.00316	-3.8e-05	-0.000643	0.000571	0.003268	-0.000731	-5.9e-05	7.4e-05	0.000839	5.1e-05	0
30	0.002549	8e-06	0.004945	-0.000188	0.008059	-0.000192	0.003754	0.005411	-0.001922	0.001404	0.002815	0.001233	0.000751	0.002044	0.001758	-0.000425	-0.000656	-0.009222	-0.004025	-0.000419	-0.000612	0.000619	0.00027	-0.000542	-0.000388	4e-06	-0.001105	-0.000879	2.9e-05	0
31	0.001666	-0.001972	0.00602	0.000443	0.002967	-0.000913	0.001529	0.015567	-0.014266	-0.001525	0.001515	-0.001538	0.000766	0.002693	0.000675	0.006988	-0.000319	-0.012212	-0.016182	-0.007798	-0.000835	0.002042	-0.00019	0.00094	0.000787	-0.001484	-0.000177	-0.003957	0.002499	-9.4e-05	0
32	0.000819	-0.00177	0.006823	-0.000789	0.01159	-0.000847	-0.002671	-0.000582	-0.004597	-0.001159	0.006261	0.002951	0.000223	0.004365	0.000878	-0.001182	-0.000721	-0.00251	-0.007643	-0.006772	-0.006482	-0.00143	-0.000447	0.000977	-0.002562	0.001255	-0.000305	-0.000515	-0.001253	0.001861	3.9e-05	0
33	-0.000757	-0.000417	0.004088	0.002834	0.012219	0.000712	0.000441	0.001279	-0.002658	0.002371	0.002189	0.002498	0.002846	0.005007	0.003163	-0.000566	-1.8e-05	-4.1e-05	-0.00602	-0.002317	-0.001511	-6.3e-05	0.006434	0.002373	-0.001385	-0.000385	-0.000553	-0.003149	-0.001336	-0.000803	-0.000126	-4.3e-05	0
34	0.000361	0.000286	0.005663	0.001514	0.013933	0.000389	-0.000721	0.003033	0.000559	-7.8e-05	0.00225	0.00243	-0.001367	0.004613	0.005655	-0.000255	-0.000475	-0.002037	-0.003778	-0.001748	-0.001887	4.7e-05	0.004444	0.001093	-0.000414	-8.6e-05	-0.000367	-0.001034	-0.000638	0.000575	0.000125	-0.000266	1e-06	0
35	0.000133	0.0012	0.005404	0.000837	0.020988	0.000265	-0.000613	0.000532	-0.001388	0.000733	0.001972	0.003118	-0.000965	0.009228	0.009804	0.000134	-8.5e-05	-0.000322	-0.002054	-8e-05	-8.4e-05	-0.00138	0.00323	7.6e-05	0.00221	-0.000528	-0.000519	-0.001414	-0.001308	0.000494	-0.002399	-0.000419	6.4e-05	-1.2e-05	0
36	0.000805	-0.000556	0.007261	0.00105	0.017188	-0.000603	-0.000578	0.001171	-0.000119	0.00042	0.001854	0.002081	0.000716	0.006781	0.005637	0.000548	0.000143	0.000288	-0.00088	0.000153	0.000702	1e-05	0.00293	0.002107	-0.000743	-0.001361	0.000636	-0.001048	-0.00188	0	-0.000628	-0.000747	0.002078	-0.000446	1.9e-05	0
37	-0.000146	0.000284	0.005283	0.000365	0.022137	-0.000515	0.000751	0.00077	-0.000293	0.000178	0.001836	0.002969	0.000511	0.007294	0.011506	0.000838	-0.00047	-0.001054	-0.001507	-0.000847	-0.000675	0.00047	0.004918	0.000872	0.000775	0.000515	-0.001263	-0.003033	-0.001212	0.000842	0.002398	-6e-06	0.00239	0.000281	0.001264	-5.6e-05	0
38	-0.000451	-3.6e-05	0.004342	0.000805	0.020071	-0.001484	0.000421	0.000406	-0.000888	0.00013	-0.000283	0.002273	-0.000118	0.007759	0.009505	0.000417	0.000334	-0.00073	-0.001253	-0.00015	-0.000275	0.000243	0.002811	0.001191	0.000478	-0.000671	-0.001205	0.000504	-0.001039	0.000154	0.000358	-0.00015	0.002594	-0.000682	0.000998	-0.000165	0	0
39	-0.001897	0.000648	0.003986	0.000115	0.019359	0.003318	0.001619	0.000386	-0.00053	0.000323	0.00278	0.000777	0.00016	0.006668	0.00918	-0.000815	-0.000585	0.000644	-0.001545	-0.000742	0.001102	-0.000262	0.003669	-0.000479	0.002433	0.000132	-0.002096	-0.000247	-0.000187	0.000184	-0.002177	-0.000301	-0.000237	-0.000176	0.001112	-0.000809	-0.002557	6e-06	0
40	-0.000619	0.000466	0.005549	-0.000455	0.020008	-0.00122	0.000302	0.000167	0.00093	0.000905	0.001615	0.002398	0.001182	0.00732	0.007727	-0.000403	0.000402	-0.000554	-0.002413	-0.000546	5.5e-05	0.000929	0.00514	0.001091	0.00049	0.000162	0.000644	-9.2e-05	0.001145	0.00161	0.000756	0.000551	0.000632	-0.000334	0.000141	0.000434	-0.000314	0.000491	2.7e-05	0
41	0.000294	-0.00023	0.004887	0.000583	0.021631	-0.00141	0.000643	0.00088	-0.000635	0.000371	0.002139	0.002337	-0.000475	0.007267	0.010842	0.000223	0.000739	0.000194	0.000657	-5.2e-05	-0.000909	0.000254	0.00427	0.000555	0.001336	0.001249	-0.000823	0.00061	0.000126	0.000172	-0.001738	-0.000293	0.001165	-0.000154	0.001436	0.000495	-0.000481	0.001044	-9e-05	8.7e-05	0
42	0.000911	-6.4e-05	0.005389	0.000639	0.021608	0.000327	0.000423	-0.000119	-0.00148	0.000279	0.000312	0.001554	-0.0002	0.008702	0.012304	-0.000868	0.001285	-0.000146	0.002242	-0.001347	-0.000534	-0.00038	0.003639	0.00178	0.001669	0.001599	-0.001755	-0.001091	-0.000131	-0.000767	0.000917	-0.000887	0.00046	0.000527	0.000718	0.001777	0.001613	0.000269	-0.000227	4.7e-05	0	0
43	0.001008	0.000219	0.004949	0.000289	0.01982	-0.001173	-0.001699	-0.000501	0.000211	1.3e-05	0.002296	0.001465	-0.000621	0.008246	0.011465	0.000311	5.2e-05	8.9e-05	0.002313	0.000108	0.000165	0.000234	0.005472	0.001455	0.003178	0.001454	-0.000531	0.001975	0.000846	0.00042	2.8e-05	-0.002566	-6.5e-05	3.3e-05	3.1e-05	-0.000375	0.000138	-0.000256	0.001127	0.000275	0.001517	1.1e-05	0
44	-0.001398	-0.001435	0.003559	0.000581	0.023761	3.4e-05	0.000906	-0.00037	-3.7e-05	0.000161	0.001108	0.001256	1.9e-05	0.013903	0.012494	0.001616	0.000674	-0.0007	-0.001137	0.00036	0.000697	0.000206	0.005561	0.001421	0.003025	0.00297	0.000201	0.004243	-0.001475	-6e-05	-0.001768	-0.001466	0.001736	-0.000518	-0.000611	0.000432	-0.000279	3.7e-05	9.1e-05	0.001762	0.000637	0.000429	-2e-06	0
45	0.000852	0.000283	0.002857	0.000113	0.025625	-0.000567	0.001179	-0.000195	-0.001377	3.6e-05	0.000921	0.002011	-0.000617	0.010959	0.014673	0.000542	-0.000331	-6.8e-05	-0.001075	-0.001894	-0.000523	-0.000407	0.005597	0.002273	0.003668	0.002395	0.001537	0.003542	-0.000546	0.003564	-0.001151	-0.001257	0.000422	0.000463	0.000361	0.000595	-2.1e-05	0.001082	0.001504	0.000511	0.000483	0.000125	-0.000217	-3e-06	0
46	-0.000111	8e-06	0.002387	0.000296	0.023744	-0.000899	0.000174	-0.001581	-0.000563	0.00109	0.00148	0.002317	0.000391	0.011264	0.013714	-0.000103	7e-05	-0.000679	-0.000947	0.000111	-0.000561	0.000368	0.006608	0.002641	0.005118	0.004073	0.001743	0.005685	-0.000474	0.003423	0.000498	-0.001441	0.000864	-7.6e-05	0.000984	0.002456	0.000182	0.000771	0.001394	2.6e-05	2.3e-05	0.000157	0.001552	8.9e-05	-1.7e-05	0
47	0.000615	6.4e-05	0.002885	-0.000786	0.024671	7e-06	0.001484	-8.4e-05	-0.001187	0.000348	0.001301	0.003862	-0.00024	0.010667	0.01905	0.000344	-0.000524	-1.2e-05	-0.000803	0.000453	-0.000544	0.000665	0.005292	0.002879	0.004491	0.003654	0.002249	0.006486	-3.6e-05	0.006865	-0.00278	0.001736	0.002784	0.000466	0.001242	0.001119	0.002862	0.001366	-0.000556	0.000279	0.000144	-0.000891	0.000169	0.000759	0.003806	0.00017	0
48	-0.001083	0.000244	0.001351	-0.000898	0.02462	0.000306	-0.000906	0.000895	-0.001212	0.000201	0.000997	0.002713	0.00059	0.012632	0.015533	0.001303	-0.000312	0.000804	-0.000418	-0.0009	-0.000287	-0.000286	0.005165	0.00341	0.005047	0.003098	0.003813	0.008136	0.000274	0.010146	-0.000153	0.000374	0.001885	-3e-05	0.001648	-0.000374	-0.000585	0.000552	0.000167	0.001038	0.000144	0.000399	0.001301	0.000141	0.001559	0.000668	-2.1e-05	0
49	0.000527	-5.5e-05	0.001665	0.001053	0.023513	0.000509	0.000544	-0.0031	-0.000734	0.000313	2.6e-05	0.004394	0.002279	0.015007	0.015972	0.001961	0.000123	-0.000998	-0.000979	-0.001568	-0.00013	0.000854	0.006543	0.003713	0.003561	0.005088	0.000884	0.015466	-0.000549	0.009061	-0.001313	0.002227	0.002503	0.00091	0.000715	0.004079	-0.001764	0.001977	0.001003	0.0006	0.000928	0.00157	-0.000624	-0.0008	0.001138	-0.001584	0.002172	-1.5e-05	0
50	0.000441	-0.000258	0.002892	-0.000223	0.025147	-0.00127	-0.000813	-0.00135	-0.002171	-0.000222	0.001914	0.005007	0.001892	0.017169	0.025359	-0.000457	-0.000827	0.000731	-0.001046	-0.000756	-0.001438	-3.2e-05	0.006974	0.002877	0.005601	0.003575	0.003521	0.014589	-0.001569	0.016	-0.001242	0.000909	0.003575	0.000305	0.002689	0.001529	-0.002716	-0.001013	0.001076	-0.000432	-0.00111	-0.001115	-0.000337	0.000988	0.000596	-0.000669	-0.002003	0.000492	1.7e-05
51	0.00017	-0.000253	0.002182	0.000346	0.023442	-0.002613	-0.000869	0.000232	-0.00102	0.000508	0.001897	0.004115	0.001542	0.018184	0.026631	0.000974	0.00031	-0.002085	-0.002732	-0.001967	-0.002227	0.00042	0.005776	0.002322	0.006293	0.002809	0.001182	0.016886	-0.002048	0.017578	0.000421	0.003131	0.004463	0.000501	0.002615	-0.001717	-0.00196	-5.6e-05	0.000653	-0.000298	-1.2e-05	-0.000662	0.000431	-0.000671	9e-05	-0.000623	-0.002146	-0.000787	0.000353
52	-0.002462	-0.000254	-0.000149	0.000822	0.020985	-0.001685	-0.001909	-0.000397	-0.00275	-0.000436	0.001333	0.003639	-0.002437	0.018974	0.020575	0.001032	0.00058	-0.000738	-0.004431	-0.00034	-0.00078	0.000646	0.008669	0.0026	0.006365	0.003206	0.004629	0.014872	0.000967	0.017835	0.000555	0.004892	0.006016	0.000246	0.005448	-0.000492	-0.000224	0.000712	0.001851	0.000228	-0.000874	-0.001191	-0.000176	-0.001787	-0.000235	0.001604	-0.001268	0.000797	-0.000484
53	-0.000366	-0.000378	0.002335	0.000158	0.022329	-0.000341	0.000917	0.00041	-0.00112	-9.7e-05	0.001928	0.003837	0.000519	0.015035	0.019843	0.000705	0.000448	-0.001366	-0.001536	-0.000669	-0.000376	0.000213	0.006962	0.002543	0.005345	0.003663	0.003019	0.012131	0.000182	0.026995	0.000268	0.005451	0.007964	0.000427	0.006864	0.00072	0.002065	0.001904	0.003124	0.001912	-0.000169	0.000638	0.000101	0.000583	0.001293	0.000979	0.001301	-0.00036	0.003269
54	-0.000165	-8.7e-05	0.002037	-4.7e-05	0.021227	0.000499	-0.000467	-0.00037	-0.000437	7.9e-05	0.002031	0.003554	0.001201	0.016484	0.017493	0.000293	4.7e-05	-0.000427	-0.002621	-0.000222	-3.4e-05	0.000211	0.006487	0.002293	0.005451	0.004	0.003588	0.010849	0.00155	0.025685	0.000155	0.004238	0.009499	0.001465	0.008897	0.001034	0.000421	0.000777	0.003895	0.005725	0.000677	6e-06	-0.000439	0.001206	0.000951	-0.00012	0.000805	0.000289	0.002656
55	0.001591	-0.00023	0.001465	0.00017	0.025233	-0.000936	0.003318	-0.001932	0.000426	-5.4e-05	2.2e-05	-0.000196	0.003159	0.013622	0.01597	-9.1e-05	-0.000461	7.1e-05	0.002884	0.000348	-0.000782	0.001182	0.007938	0.002949	0.003355	0.001671	0.00484	0.007586	0.000565	0.024814	0.003526	0.007252	0.00475	0.000401	0.011383	0.003508	0.003794	0.002077	0.002275	0.0025	0.001142	0.000291	0.001919	0.000211	0.003215	-0.000705	-0.000379	-0.001999	0.002463
56	0.001278	-0.000754	0.000456	-0.000644	0.022864	-0.001391	-0.000518	-0.000643	-0.000632	5.5e-05	0.002081	0.003804	0.002039	0.017006	0.015942	0.000234	0.000267	-0.001431	-0.002301	-0.000518	-0.00036	0.000811	0.008303	0.002894	0.006151	0.002981	0.002734	0.014124	0.001316	0.027806	0.000491	0.004432	0.008439	0.001238	0.007891	0.001992	0.00117	0.003186	0.003069	0.004909	0.001549	-0.000363	0.001323	0.00047	-0.000382	0.000472	0.000361	-0.000777	0.0025
57	-0.001295	0.001058	0.002545	-0.000543	0.023362	-0.00111	-0.000754	-0.000247	-0.000107	-0.000343	0.002186	0.003837	0.002562	0.017382	0.019012	0.000487	0.001003	-0.000939	-0.002576	-0.001	-0.000827	0.000353	0.009128	0.003577	0.006694	0.00339	0.00427	0.010608	0.002536	0.029194	-0.000294	0.005586	0.007493	0.00172	0.010571	-8.5e-05	0.002512	0.002	0.004064	0.005172	0.001019	-0.000435	0.00168	0.000222	0.000536	0.002309	-0.000786	0.000141	0.00127
58	-0.001097	-0.000624	0.000672	-0.001092	0.023982	-0.000748	0.000232	0.000436	-0.002685	0.000522	0.001965	0.003147	-0.000444	0.013796	0.015777	-5.2e-05	0.000372	-0.000938	-0.002113	-0.000718	0.000443	-0.000707	0.011842	0.003536	0.004175	0.002105	0.003726	0.011206	-0.002071	0.027199	-0.001026	0.00662	0.006831	0.00181	0.010073	-0.001966	0.001907	0.004006	0.004927	0.004998	0.001958	-0.000335	0.002537	0.001575	0.000219	-0.00129	-0.001665	0.002863	0.003858
59	-0.000702	-0.000216	0.001579	-0.000216	0.022029	-0.001409	5.9e-05	-0.000714	0.000868	0.00028	0.003338	0.00511	0.001312	0.015863	0.014583	0.000851	-8.9e-05	0.000212	-0.001473	-0.001253	-0.000203	0.000744	0.010352	0.002721	0.006425	0.001898	0.004796	0.009761	0.000928	0.026153	0.001067	0.006156	0.011051	0.001455	0.009823	-0.000836	9e-06	0.003002	0.006131	0.007569	0.000792	0.000818	0.001716	0.000918	0.001541	0.00056	0.001679	0.000399	0.00077
60	-2.8e-05	-0.000262	0.001414	-0.000408	0.020738	-0.000752	-0.000314	-0.001178	-9.8e-05	0.000266	0.004005	0.004646	0.002576	0.014889	0.015821	0.0008	-0.000203	-7.2e-05	-0.002391	-0.000785	-0.000644	-0.00026	0.011981	0.004157	0.006356	0.002465	0.004108	0.008201	0.000211	0.022378	0.001629	0.004653	0.011041	0.001552	0.008541	0.000331	-0.000756	0.003554	0.007157	0.010272	0.001866	-8.8e-05	0.001536	0.000722	0.003434	-0.000216	0.00189	0.000168	0.000723
61	-0.002097	-0.001052	0.003857	0.000171	0.020311	0.002898	-0.000387	3e-06	-0.001645	-7.9e-05	0.007022	0.001876	-0.002277	0.015893	0.014914	-0.000628	0.000907	-0.000102	-0.002469	0.000967	-0.000291	0.000353	0.013414	0.004352	0.004598	0.001611	0.000504	0.005593	0.00098	0.020315	0.000723	0.006017	0.014269	0.000879	0.007768	0.002348	0.001482	0.003044	0.006899	0.010661	0.000887	0.001713	0.0046	0.005031	0.005085	-6.4e-05	0.001824	0.000156	0.002469
62	0.000833	-0.000833	0.002117	0.000255	0.023885	-0.000311	-0.000477	-0.000688	-0.001296	0.001324	0.006538	0.00334	0.00178	0.014201	0.011249	-0.000423	-0.00074	0.000251	-0.000897	-0.000376	-0.000315	0.000612	0.010373	0.004516	0.005841	0.002805	0.002205	0.00717	0.001041	0.020857	-9.7e-05	0.004268	0.012022	0.001676	0.00653	0.000383	0.001504	0.005131	0.006785	0.011662	0.001145	-0.000226	0.003936	0.00152	0.006312	0.00071	0.001364	0.000419	0.002307
63	0.001284	0.000477	0.001733	-0.00062	0.02083	-0.000624	0.000428	-0.000808	-0.000479	0.00088	0.009218	0.002649	-0.00052	0.014245	0.012562	0.000658	0.000135	5.2e-05	-0.003418	0.000611	2.4e-05	-0.000313	0.013012	0.006152	0.004733	0.001564	0.001085	0.005526	-0.000121	0.018581	0.000664	0.006103	0.010604	0.000998	0.006621	-0.001038	0.000529	0.003472	0.007832	0.01278	0.001764	-0.000153	0.004331	0.001155	0.005656	0.000736	0.001488	0.00041	0.005687
64	0.000756	-0.000323	0.001907	-0.00033	0.023354	-0.001282	-0.002058	-0.001286	0.002177	0.001716	0.004217	0.004057	0.001405	0.011303	0.00981	0.002265	0.000629	-0.001132	0.002458	-0.001445	-0.0015	0.000865	0.011749	0.002993	0.006151	0.001175	0.001424	0.00938	0.000135	0.016145	-0.001221	0.001544	0.010473	0.002293	0.006672	0.001819	0.0008	0.002915	0.006028	0.014845	0.002135	0.001562	0.002848	-0.00074	0.010084	0.000765	-0.00028	0.002756	0.009134
65	0.000627	-7.3e-05	0.001748	-0.000184	0.024186	-0.000558	-0.0004	0.000536	-0.000798	0.000755	0.006323	0.002584	-0.000668	0.011173	0.011815	0.000579	0.000421	-0.001885	-0.001712	-0.00112	-0.00152	-3.5e-05	0.011029	0.002711	0.005882	0.003638	0.002123	0.006817	-0.001338	0.010284	-0.001974	0.002914	0.004454	0.000175	0.003208	0.001669	0.000345	0.002958	0.003843	0.009998	0.001618	-0.000446	0.002855	0.001472	0.012225	0.001936	0.000331	-0.000154	0.011842
66	-0.000431	-0.000761	0.002965	-6.9e-05	0.021837	-0.001054	-0.000381	0.000371	-0.00187	0.001718	0.010183	0.001587	0.000877	0.007304	0.009926	0.000979	-0.000209	-7.8e-05	0.000324	-0.000657	9.6e-05	-0.00015	0.01418	0.003982	0.005559	0.002718	0.002764	0.002235	0.000364	0.009998	-0.000584	0.003197	0.008881	0.000905	0.002125	-0.00036	0.000334	0.001567	0.004431	0.007856	0.00166	0.000298	0.003291	0.000146	0.009247	0.000751	0.001477	0.000326	0.011216
67	0.00498	0.004521	0.001738	0.00081	0.013378	-0.000714	-0.001806	-0.004946	0.001187	-0.001239	0.011438	-0.000164	0.0011	0.009942	-0.00247	-7e-06	0.000578	-0.000558	-0.016503	-0.003966	-0.002399	-0.001969	0.014826	0.006162	0.002764	-0.000748	0.001192	0.000853	0.001495	0.009106	-0.003524	0.000732	0.011311	0.003622	0.003221	-0.000255	-0.007992	0.003236	0.002192	0.009004	-0.00154	0.001991	0.000786	0.000454	0.007035	-0.00202	0.001282	0.002396	0.013425
68	-0.00131	-0.000716	0.003917	-0.000242	0.016282	0.000163	-0.000952	-5.7e-05	-0.000357	0.001376	0.00992	0.001217	0.001042	0.00891	0.007448	0.000809	0.00015	-0.001351	-0.002674	0.000529	-0.000744	0.000265	0.014906	0.002147	0.003319	0.001267	0.001662	0.002681	0.00041	0.009573	0.000157	0.003441	0.009371	0.000847	0.003502	-0.000377	-0.001001	0.001719	0.003521	0.008335	0.000929	0.001693	0.003661	-0.00029	0.00675	0.000743	-0.001157	0.000896	0.012562
69	0.000182	0.000382	0.00269	-0.000446	0.016157	-0.001128	5.6e-05	-0.001074	-6.7e-05	0.002089	0.00685	-0.000684	0.000929	0.005825	0.001395	0.000635	5.8e-05	-0.000348	0.000335	0.00179	-3.3e-05	-0.000631	0.017086	0.00382	0.003037	0.00163	0.001796	0.000708	0.001284	0.010759	-2.9e-05	0.003367	0.009234	0.000375	0.00269	-0.001697	0.001881	0.002487	0.004659	0.006225	0.000556	0.001069	0.00064	-0.000124	0.002196	0.0001	0.001334	-0.000735	0.013117
70	-0.002001	0.001748	0.003009	-0.000837	0.015055	0.000282	0.000341	0.001103	0.000105	-0.000342	0.008506	-0.001098	0.001262	0.003492	0.005102	-1.5e-05	0.00137	-0.000474	-0.003502	0.001384	-0.002122	-0.00112	0.015407	0.001298	0.003201	0.0014	0.002749	0.002904	-0.001329	0.01206	-0.000269	0.00095	0.005006	0.000666	0.003928	-0.00105	-0.001148	0.001827	0.003995	0.004527	0.002236	0.001665	0.001508	0.002137	0.00301	-0.000101	-0.002546	0.000244	0.012759
71	0.000552	-0.000268	0.002092	0.000314	0.01714	0.000431	0.001087	-0.000841	-0.001591	0.000845	0.006133	-0.000469	0.001051	0.004158	0.002547	0.000737	9.6e-05	-0.000628	-0.003238	-0.000607	-0.000314	0.000792	0.016651	0.002243	0.001928	0.002525	0.000682	-0.001695	-0.001356	0.009733	0.000977	0.002516	0.007172	0.002217	0.003475	-0.000611	-0.001874	0.001475	0.00314	0.004625	0.001564	0.001027	0.002875	-2.1e-05	0.002347	0.000326	-0.000635	-0.000641	0.013701
72	0.00065	-7.9e-05	0.002355	0.00017	0.014869	-0.000576	-0.000806	0.000266	-0.000253	0.001039	0.004813	0.000582	0.000383	0.002524	0.002157	0.000813	0.000638	2.6e-05	-0.001929	-0.000287	0.00031	0.000422	0.015581	0.00236	0.003217	0.000404	0.001505	0.00224	-3.3e-05	0.011722	0.000458	0.004576	0.01064	0.002052	0.003118	-0.001851	-0.000511	0.001323	0.001846	0.003836	0.000338	0.000297	0.00144	-7e-06	0.003155	0.000252	0.000651	0.000518	0.014501
73	-0.000275	0.001101	0.005109	-0.000397	0.011912	-0.000194	-0.001144	-0.001057	-0.001522	-0.000815	0.006418	0.002218	0.000442	0.001389	0.002669	-0.000104	0.000226	0.002522	-0.000815	-0.000155	-0.001999	0.000569	0.015768	0.00369	0.003163	0.001172	0.000335	0.000544	0.000357	0.010036	0.001966	0.005876	0.009817	0.000672	0.001835	-0.001715	-0.002136	0.001081	0.003109	0.003369	-0.000158	0.000704	0.00149	0.001066	0.000138	0.000826	0.000118	-0.001238	0.010624
74	0.000266	9e-05	0.002738	-0.000134	0.014749	0.000107	-0.000792	0.000179	0.000382	0.000793	0.005222	-4e-06	-0.000148	0.002302	0.001896	0.000144	-0.000151	-0.000116	-0.001091	-0.000412	-0.000165	-1.2e-05	0.014798	0.002527	0.002769	0.001042	0.000961	0.000712	-0.00023	0.011221	-0.000714	0.003161	0.008946	0.000887	0.002551	-0.001107	-0.001138	0.001583	0.00233	0.004174	0.001302	0.001014	0.001402	0.001551	0.003973	0.000683	0.00031	0.000147	0.015003
75	0.001014	-0.000116	0.002568	0.00032	0.01246	-0.000833	0.003338	-0.002287	-0.001315	0.001415	0.00316	0.000659	-0.000423	0.001365	0.003615	0.003368	0.000845	-9.8e-05	-0.001541	0.002528	-0.001144	0.000153	0.013	0.002323	0.005666	0.000151	-0.001546	0.002211	0.001185	0.010082	-0.000136	0.001189	0.013812	0.003902	0.005598	0.000266	0.00012	0.001722	0.001636	0.002756	0.000899	-0.003878	-1.4e-05	-0.001567	0.005602	0.001597	-0.005004	0.000896	0.011592
76	0.001136	-0.001169	0.001773	-0.000195	0.015958	-0.000666	0.00052	0.000867	0.000142	0.000357	0.004711	0.00116	0.000896	0.004132	0.005729	0.000476	0.000329	-0.000238	-0.004423	-0.001668	4.7e-05	-0.000105	0.014882	0.002273	0.001477	-5.1e-05	0.000887	0.002684	-0.001904	0.009465	0.000768	0.002275	0.007981	0.000855	0.003108	0.001814	0.001414	0.002008	0.002078	0.00368	0.001828	-0.000855	0.002642	-2.8e-05	0.009994	0.002752	0.000575	-0.000668	0.014876
77	0.000772	0.002266	0.001311	0.000475	0.013789	-0.000909	0.000138	-0.000914	-0.000305	5.7e-05	0.00544	0.001679	-0.00036	0.004231	0.002087	0.000431	9.6e-05	-0.001789	-0.00454	-0.00142	-0.000687	-0.000281	0.012672	0.002631	0.005636	0.000755	-0.000905	0.001866	-0.000891	0.011369	-0.000233	0.003806	0.00734	-0.000115	0.003584	-0.00062	-3.6e-05	0.003018	0.001435	0.005344	0.001175	-0.000552	0.003899	0.001578	0.007471	0.001684	-0.002185	-5.7e-05	0.014886
78	0.001253	0.000345	0.001657	0.000756	0.018575	-0.000282	-0.000933	0.000526	0.000116	0.000239	0.004056	0.001564	0.003029	0.008079	0.003614	0.00091	0.0002	-0.001263	0.000659	0.000254	-0.000337	-1.6e-05	0.012733	0.002928	0.002373	0.0007	-0.000226	0.00159	0.000146	0.00998	0.001255	0.004792	0.007505	0.001601	0.005093	-0.001626	-8.8e-05	0.002594	0.002084	0.003368	0.000689	0.000312	1.7e-05	0.001201	0.006431	-0.000434	-0.002924	-0.000372	0.00749
79	0.000562	0.00153	0.001128	-0.000114	0.015551	5.8e-05	0.000609	0.000491	0.001456	-2.3e-05	0.003011	0.002569	-0.000418	0.010356	0.007504	0.000249	0.000514	0.000183	0.000708	0.000159	-0.00082	-0.000192	0.012653	0.00244	0.003833	3.7e-05	0.001015	0.000744	-0.001289	0.00916	-0.002196	0.00101	0.006626	0.001194	0.003772	-0.000155	-0.001672	0.003713	0.002371	0.007575	0.002188	-8.4e-05	0.001625	0.000652	0.003352	-0.000771	6.4e-05	0.001043	0.002747
80	0	8e-06	0.001539	0.00028	0.016541	0.000391	0.000436	0.00029	-0.000522	0.000762	0.003426	0.001546	0.000319	0.008128	0.008623	0.001489	8.4e-05	0.000101	-0.000753	2.8e-05	-9e-06	-0.000414	0.012283	0.003328	0.003013	0.00094	-0.000349	0.001937	-0.000232	0.007967	-0.000737	0.000861	0.004849	0.000869	0.003587	-0.001417	-0.000985	0.003605	0.002778	0.008249	0.002649	0.001875	0.000838	0.000617	0.001188	0.001137	0.002085	0.000113	0.000723
81	0.001427	0.0006	0.000565	-0.00044	0.014318	5.6e-05	0.000693	-3.7e-05	-0.001282	-0.000352	0.002934	0.001822	5.4e-05	0.007769	0.009776	0.000275	-0.000494	-0.001052	0.000324	-8e-06	-0.000115	0.000125	0.015121	0.003797	0.003327	0.001657	0.000878	0.001166	-0.000324	0.008635	-0.001631	0.000192	0.005593	0.001025	0.002661	-0.001749	-0.001051	0.003236	0.003443	0.006413	0.000639	-0.000347	-6.6e-05	0.004391	-0.001344	-0.002357	0.003162	-0.000444	0.003353
82	0.000382	-0.000324	0.000612	0.000511	0.016522	0.001911	0.001444	-0.000802	3.3e-05	0.000142	0.004097	0.002057	-0.000191	0.010468	0.008178	0.001002	0.000531	-0.000737	-0.001733	-0.000975	0.000524	0.001574	0.011549	0.002957	0.003895	0.000418	0.000504	0.001109	-0.001046	0.009513	-0.000158	0.001728	0.005134	0.000657	0.003795	-0.000868	-0.000917	0.00273	0.003537	0.005517	0.001522	0.000584	0.001754	0.00626	0.002885	0.003827	0.006166	0.001711	0.00177
83	0.000699	0.001873	0.005253	-0.000323	0.020562	0.002194	-0.00123	0.000783	0.001676	-0.000882	0.004248	0.004161	0.000343	0.005331	0.008959	-0.002184	0.000843	-0.002263	-0.006498	0.002126	-0.002033	0.002643	0.008305	0.003902	0.001615	-0.001479	-0.00224	0.005351	0.002345	0.006751	-0.001302	-0.00016	0.003318	0.000361	0.000987	-0.00051	-0.001263	0.002381	-0.000138	0.007652	0.000544	-0.000302	-0.003045	0.005027	0.006111	0.005107	0.008879	-0.001101	0.000138
84	-0.002568	-0.000235	0.010303	-0.001495	0.015663	0.00241	-0.003819	0.007083	0.001185	3.3e-05	0.006076	0.000635	-0.001891	0.007349	0.01774	0.000649	-0.002085	0.002183	0.005245	0.005383	-0.004148	-0.003208	0.005506	0.000586	0.00501	0.007746	-0.000807	-0.008607	-0.002559	0.01571	-0.005951	0.005064	0.00851	-0.005	0.006551	-0.004428	-0.007963	0.004475	0.000997	0.005107	0.001169	-0.003563	0.002309	0.007196	0.008325	0.002972	-0.010475	0.001388	0.000549
85	-0.00521	-0.000996	-0.002221	0.008173	0.023804	0.008299	0.012565	-0.008284	0.000862	-0.000666	-0.002042	0.01069	0.007062	0.001628	0.013687	0.015116	0.002668	-0.003753	0.001425	0.016863	-0.00671	-0.000268	0.00437	-0.000612	-0.002374	-0.000303	-0.001793	-0.005279	0.006396	0.004614	-0.006756	-0.006103	-0.001517	-0.004371	0.007469	-0.009364	-0.008532	0.008105	0.011419	0.012311	-0.000523	0.001452	0.015021	0.059181	0.002907	0.004823	0.033491	0.007303	0.004584
86	0.008222	-0.002748	0.001667	-0.000363	0.026365	0.001355	-0.006684	0.003521	0.004786	0.000521	0.007975	-0.001171	-0.003596	0.015901	0.012738	0.007612	-0.002084	0.000795	0.006368	0.003374	-0.00123	0.001028	0.019775	0.004609	0.00599	-0.002176	0.002905	0.008311	0.001329	0.011386	-0.002725	0.004219	0.005962	0.002895	0.005885	0.006546	-0.006868	0.001969	0.005279	0.00454	0.005078	-0.006098	-0.001255	-0.004309	0.003319	0.002473	0.016066	0.002245	0.000759
87	0.01519	0.001607	0.003572	-0.003151	0.014015	0.002681	-0.008832	0.004837	-0.002086	0.011296	0.008102	-0.004594	0.00229	0.008513	0.000746	0.001145	0.009637	-0.004433	-0.000921	0.019487	0.002834	-0.00325	0.007213	0.004096	5.6e-05	-0.000284	0.003085	0.00413	0.023132	0.015082	0.011399	-0.010562	0.005411	-0.007956	0.00228	-0.000365	0.002216	0.012448	-5.7e-05	0.021721	0.000157	0.013929	-0.00247	0.009981	0.007157	0.012322	-0.004641	0.016621	0.002994
88	-0.005429	0.000584	-0.003209	0.00079	0.01563	0.018894	0.010844	-0.002676	-0.004682	-0.000983	-0.005714	-0.00721	-0.007387	0.024977	0.010702	-0.010536	-0.001279	-0.004229	-0.00765	-0.003267	0.017249	-0.000764	0.008665	-0.001793	0.0032	0.007809	-0.011236	0.012592	-0.00746	0.024474	0.005967	0.024808	0.008338	-0.002303	0.010399	-0.008618	0.022349	-0.00329	-0.000502	0.011027	-0.004827	-0.011498	-0.004463	0.04206	-0.012275	0.005658	0.019717	-0.004031	0.007104
89	-0.005858	-0.00309	-0.009673	0.000796	0.017615	-0.001165	0.003597	0.007857	-0.00501	-0.00438	0.00875	0.002044	-0.006067	0.015116	0.005345	-0.005013	0.007282	0.002475	0.006885	-0.004223	0.000474	0.001619	0.006323	0.003946	0.022326	0.001969	0.003718	-0.006191	0.011128	0.017427	-0.011317	0.009836	0.007763	0.001557	0.002127	0.003656	3e-06	0.009143	0.012743	0.012595	0.00254	0.0117	-0.001466	-0.001713	-0.00044	0.006307	0.014545	-0.006	0.004441
90	0.003017	0.001705	0.011173	-0.000509	0.013102	0.000121	-0.005762	-0.001645	-0.007264	-0.003553	0.000293	0.010796	-0.004913	0.000508	0.011629	0.005218	-0.003758	-0.002531	-0.001657	0.002201	-0.003081	-0.001296	0.017147	0.00477	0.007006	0.00531	0.002565	0.016225	-0.006508	0.000281	-0.005636	0.000322	7.2e-05	0.002595	0.003484	0.004858	-0.001329	0.00101	0.00133	0.007667	-0.002678	0.009404	-0.000284	-0.002626	0.003813	0.014285	-0.00152	-0.00615	-0.000298
91	0.003527	-0.000897	0.004001	0.00258	0.020454	-0.009074	0.004821	0.01075	0.002546	-0.003074	0.003021	0.002854	-0.005352	0.006405	0.014782	-0.00199	0.000831	-0.002481	-0.00169	0.001034	-0.006608	-0.004403	0.019821	-0.001456	0.005349	0.001723	0.00766	0.003491	0.003072	0.011002	-0.003275	0.004314	0.009889	0.00031	0.006289	-0.008996	0.001128	0.007924	0.008559	0.012239	0.002894	-0.002443	0.003263	-0.002742	-0.000592	0.001062	0.00425	0.003993	0.00105
92	0.019674	-0.004734	0.001412	-0.005433	0.023919	-0.001496	-0.008612	-0.001315	-0.007684	-0.000225	0.004314	0.002972	0.004359	0.00383	0.01374	0.001497	-0.005036	-0.005862	0.006149	0.006857	-0.005075	-0.003439	0.006554	0.010609	-0.001583	0.001306	-0.003956	0.011409	0.009232	0.008648	-0.003578	0.010436	0.012827	-0.008132	0.00573	0.005747	0.004927	0.007668	0.023697	0.002322	-0.004375	-0.001778	-0.001738	-0.018531	0.008959	6.5e-05	-0.000894	-0.007042	0.00583
93	-0.000356	0.001848	0.002331	0.000754	0.017402	0.001486	0.003067	-0.002635	0.006076	0.000485	0.003276	0.007983	0.001161	0.003437	0.00974	0.001762	0.004825	0.003044	0.004745	-0.000154	0.000682	-0.001172	0.002387	0.000406	0.003962	0.00323	0.005502	0.002603	-0.000176	0.014214	0.000606	0.004216	0.000757	0.004784	0.007728	-0.004757	-0.000304	-0.000822	0.006151	0.010316	0.001434	1.8e-05	-0.001891	0.015331	-0.002423	0.001426	0.000809	0.002609	0.001255
94	-0.003854	-0.002352	0.00306	0.00138	0.016502	0.001076	-0.001293	0.003363	-0.003215	-0.000654	0.002022	0.004139	0.000976	0.008774	0.009712	0.002829	0.000149	-0.001307	0.001616	-0.000915	-0.000707	0.003878	0.008779	0.000945	0.003362	0.003341	-0.000431	0.008421	-0.002119	0.017558	9.1e-05	0.004107	0.001599	-0.000169	0.007556	0.002023	0.000478	0.004137	0.002536	0.012964	-0.000282	0.003228	0.001459	-0.003398	0.006511	-0.000157	0.007637	-0.000332	0.00185
95	0.00123	0.00391	0.002085	-0.00229	0.016006	-0.000187	0.000313	0.001635	-0.004718	0.001448	0.009008	0.001311	-0.002391	0.010215	0.009873	0.001378	0.002192	-0.004772	0.012443	-0.00121	-8.5e-05	0.000838	0.010254	-0.001156	0.010463	0.002342	0.002408	0.011633	0.000111	0.017169	-0.001801	0.002862	0.008213	0.00088	0.000856	0.000398	0.001581	0.010953	0.003178	0.01301	0.00206	-0.000389	0.000859	0.010779	-0.00315	0.002979	0.002038	-0.002016	0.004169
96	0.002629	-0.003023	-0.000333	-0.000927	0.016929	0.002889	0.005583	-0.001713	-0.00342	-0.001506	-0.001436	0.002508	0.001775	0.008496	0.008391	0.004596	0.001257	-0.000414	-0.00017	0.001695	-0.000356	0.000823	0.007752	0.003058	0.005406	0.001436	-0.001529	0.007419	-0.00093	0.015887	-0.000734	0.004954	0.014652	0.003043	0.008823	-0.001595	0.00062	-0.001262	0.005709	0.004957	-2e-06	0.001816	0.002739	-0.00357	0.004412	-0.001307	0.00417	-0.001421	-0.000921
97	0.001141	-7.7e-05	-0.001861	0.00133	0.023009	0.002974	-0.001323	0.000312	-0.001371	-0.000106	-1e-05	0.004943	0.000287	0.010184	0.005771	0.001004	-0.000375	-0.002949	0.00192	-0.002703	0.000428	0.000789	0.011402	0.004273	0.004327	0.000752	0.001786	0.009688	0.000412	0.014366	0.005684	0.001895	0.002677	0.002092	0.01027	-0.000686	-9.7e-05	0.001218	0.005377	0.020021	0.003865	0.004569	0.004567	0.002336	3.7e-05	0.000389	0.005095	0.001066	0.000317
98	0.001	0.000127	0.007424	-0.001049	0.020439	7.6e-05	6.4e-05	3.6e-05	-1.5e-05	0.000285	0.006451	0.006008	0.000692	0.010399	0.007545	-0.000313	-0.001083	-0.000475	0.002368	0.00224	0.000112	0.000316	0.00648	0.000784	0.004442	0.003349	0.000883	0.008989	0.000487	0.016804	0.000493	-0.001614	0.005448	-0.000392	0.008322	-0.00056	0.002441	0.002153	0.004769	0.013545	0.00142	-0.001395	-0.002657	0.004447	-0.000307	0.000815	0.007584	0.001312	0.0034
99	-0.000112	0.003725	0.000998	0.001132	0.019868	-0.002209	-0.001153	-0.000923	0.000269	-1.6e-05	0.00205	0.001096	0.00124	0.012182	0.011817	-0.001781	-0.00166	0.00017	-0.002489	0.000234	-5.1e-05	-0.000464	0.010651	0.005049	0.005316	0.003788	0.002154	0.002686	0.002932	0.015446	0.000122	0.001032	0.004753	0.000208	0.005402	0.000809	0.003564	0.002252	0.003149	0.010815	-0.0009	0.000638	-0.001968	0.009004	0.003256	-0.003564	0.003538	0.004983	0.000666
100	0.000946	0.000457	-3.3e-05	-1.5e-05	0.017521	0.004534	-0.002155	0.000219	0.001008	0.001164	0.001624	0.00394	0.000228	0.014048	0.007686	-0.001047	-0.000151	-0.00153	-0.00217	0.001747	-0.00024	0.000718	0.009837	0.003763	0.010265	0.002128	-0.000415	0.00461	-0.002348	0.012967	0.001043	0.001662	0.005521	0.003906	0.004394	-0.002189	0.001351	0.002249	0.003992	0.010174	0.002997	0.00013	0.001333	0.003329	-0.000349	-0.002138	0.002221	-0.000365	0.002819
101	-0.000665	0.003401	0.000513	-0.002091	0.019732	0.002521	-0.000496	-0.000213	0.000493	-0.001225	0.004422	0.001041	0.003117	0.012587	0.00474	0.000241	0.002297	0.002575	-0.003594	-2.9e-05	-0.002648	-0.000582	0.009682	0.004148	0.007217	0.002609	0.001853	0.007176	-0.001358	0.009713	-0.002933	0.003184	0.00891	0.002533	0.007263	0.004016	0.00118	0.001391	0.002135	0.00902	0.005786	0.002848	0.002882	0.012389	0.002262	0.0001	0.002903	-0.001118	-0.000242
102	0.00081	0.000104	0.00311	0.002396	0.02485	0.001195	0.001187	-0.000599	-0.002197	-9.8e-05	0.004016	0.003497	0.001884	0.018954	0.007462	-0.002677	-0.00147	0.000613	-0.0031	0.002436	-0.002001	-0.000928	0.011899	0.000836	0.00481	0.003592	0.005892	0.004688	0.003678	0.014178	-0.000807	-0.000904	0.003086	-0.000749	0.006408	-0.00204	-0.001978	0.002136	0.005278	0.007365	0.001304	0.000399	0.001744	0.002	0.002177	0.004513	0.000923	-0.000561	-0.001457
103	0.00106	0.001304	0.004916	-0.002197	0.023999	0.001229	-0.003218	-0.000457	0.001025	0.002237	0.00245	0.004282	-0.001068	0.014495	0.011445	0.002406	0.000291	0.002827	-0.006469	0.000524	-0.000374	-0.00164	0.010257	0.004999	0.005085	0.00141	0.001747	0.003519	7.5e-05	0.015654	0.000775	0.003556	0.005773	0.002474	0.007908	-0.00022	0.004712	0.002689	0.005711	0.006675	0.000868	0.002593	0.003329	0.000358	-0.000642	0.000824	0.001465	0.000828	0.002403
104	-0.000168	-0.000189	0.001543	0.00055	0.021675	0.002715	-0.001039	0.001584	-0.000112	-0.001542	0.006984	0.000613	0.000789	0.009053	0.005226	-0.002758	0.004133	-0.001973	-0.001849	-0.003951	-0.0005	-0.000198	0.015891	0.00107	0.011828	0.001564	-0.004346	0.011251	0.000784	0.012828	-0.001145	0.001926	0.0038	-0.002681	0.004344	0.008798	0.004207	-0.00031	0.004497	0.006647	0.001414	0.002531	-0.001852	0.008339	-0.003997	0.001282	-0.001023	0.001467	-0.00164
105	0.004754	-0.000414	0.001104	0.000303	0.015246	0.002697	-0.000923	0.001142	-0.001826	0.000639	0.003	0.001877	-0.00246	0.013906	0.012412	0.001572	0.001877	-0.000586	0.000273	-0.001343	-0.001547	0.000455	0.011228	0.000558	0.004842	0.001704	0.002079	0.003716	0.002338	0.00993	0.001575	0.001723	0.004506	0.000642	0.005893	-0.000113	0.002952	0.002572	0.002924	0.00785	0.001275	0.004441	1.3e-05	0.00851	-0.003511	0.002349	-0.001644	0.0013	0.001076
106	0.003168	-0.001662	0.003206	0.00132	0.017872	0.002071	0.004352	-0.003191	0.001328	0.001314	-0.000694	0.000225	-5.2e-05	0.009831	0.006336	-0.002389	0.000529	0.001589	-2.4e-05	-0.002545	-0.000431	-0.000375	0.016858	0.004078	0.008361	0.000845	0.006124	0.008549	-0.000815	0.006686	0.001383	-0.001582	0.001214	-0.001881	0.003672	0.000807	-0.001073	0.004652	0.004589	0.006126	0.004128	0.002009	0.00369	0.004769	0.000322	0.005543	0.001146	0.000142	0.000128
107	-0.001466	0.001133	0.004564	0.000306	0.023813	-0.004256	0.005276	-7.3e-05	-0.000788	0.000622	0.000455	0.002449	1.8e-05	0.01599	0.01271	0.001738	0.002069	-0.002722	0.001112	-0.000513	-0.000884	-0.000267	0.01552	0.007173	0.007707	0.001097	0.004655	0.00352	-0.002997	0.006011	0.001088	0.00253	0.000146	0.000861	0.004672	0.003681	-0.000652	0.00254	0.002702	0.007268	-0.000927	-0.001949	-0.002011	0.000599	0.00562	0.002248	0.004255	-0.004136	0.001551
108	0.002802	0.001624	-0.001292	-0.000835	0.001922	-0.001997	0.003675	-0.005848	-0.004663	-0.000823	0.003626	0.003857	0.003473	0.01207	0.005637	0.000644	-0.002358	-0.004904	0.00885	-0.002987	-0.000516	-0.000146	0.015996	0.003978	0.010546	0.00343	0.002935	-0.003509	-0.000789	0.008586	0.007755	0.000927	0.002074	0.001398	0.005486	-0.008636	-0.002339	0.00517	-0.000866	0.005855	0.001357	0.001843	0.002329	0.004272	0.001276	0.000347	-0.001029	0.000998	-0.003528
109	0.000284	-0.001528	0.000989	-0.001346	0.015951	0.002361	-0.004488	0.003246	-0.002287	0.001244	0.005622	-0.000826	0.000416	0.009725	0.001273	0.000758	7.1e-05	-0.007373	0.012241	0.001593	0.005032	-0.001887	0.021061	0.000384	0.009248	0.002694	-0.000977	-0.007388	-0.006598	0.004979	0.003818	-0.003974	0.005963	-0.000335	0.002589	-0.005455	0.000808	-0.00176	0.003872	0.001807	0.001822	0.008443	-0.004505	0.006127	0.005253	0.003438	-0.00092	-0.000467	-0.00096
110	-0.003457	0.000477	0.002612	0.000999	0.017197	0.001778	0.003448	-0.00231	-0.005585	-0.000796	0.002336	0.002194	-0.002179	0.013525	0.009735	0.006987	0.003377	-0.001006	-0.001098	-0.002472	0.001489	0.002667	0.02216	0.002952	0.0086	0.002599	0.005974	0.005152	-0.001222	0.002026	0.000943	0.001741	-0.000108	-0.001792	0.001991	-0.001848	0.001821	0.003467	0.004213	0.006457	-0.001234	-0.001644	0.001296	0.008753	0.00499	0.002621	0.001847	0.000872	-0.002097
111	-0.001493	0.001288	0.001077	0.000847	0.025913	0.000946	0.004721	0.001105	0.001109	-0.001673	0.002213	0.002019	-0.000596	0.01655	0.01308	-0.001504	-0.000314	0.002794	-0.001146	-0.000176	-0.000905	0.000285	0.021032	0.005678	0.00784	0.003734	0.00293	0.003366	-0.001988	0.001629	0.000405	-0.000837	-0.000525	-0.00011	0.007409	0.007282	0.004803	0.000255	0.005469	0.004967	0.000537	-0.000573	0.005749	0.016525	0.001498	0.002878	0.001044	0.000415	0.000561
112	0.000533	0.000418	0.003551	-0.000359	0.018076	-0.00229	0.001247	0.000402	0.000135	0.000879	0.003051	0.000607	0.001232	0.012669	0.006553	0.000264	0.001345	0.001944	-5.7e-05	6.8e-05	0.000745	-0.000657	0.018097	0.004195	0.00604	0.0017	0.000855	0.003523	0.00156	0.003721	0.001405	0.000809	0.002028	-0.000295	0.003235	-0.002064	-0.00161	0.002951	0.002782	0.006246	0.000598	0.004375	0.001095	0.003261	0.000235	0.002941	0.002813	0.001405	0.003412
113	0.002881	0.000889	0.002508	-0.000268	0.019798	-0.000989	-0.001166	0.00244	0.002063	-0.000607	0.003796	0.001434	-0.001278	0.012321	0.011423	0.002864	0.000731	-0.001139	-0.000441	-0.001432	-0.001618	-0.000285	0.019921	0.00808	0.011053	0.002475	0.003383	0.001129	0.000222	0.004384	-0.001025	0.000463	-0.000345	0.000348	0.004357	-0.000422	0.000377	0.002275	0.00264	0.003325	8e-06	0.004163	0.00137	0.000829	-0.000922	0.00098	-0.001502	0.001595	0.000909
114	0.000276	-0.000209	0.002306	-0.000139	0.018203	0.000487	-0.000405	0.000809	0.000263	0.000214	0.001967	0.002273	-0.000475	0.013279	0.009679	0.000726	0.000255	-6.8e-05	0.000998	0.000342	-6.1e-05	0.000204	0.019597	0.005204	0.008596	0.002245	0.002492	0.00169	-9.1e-05	0.003187	-0.00099	0.001017	0.00062	5.8e-05	0.004066	-0.000354	-0.000582	0.000938	0.000908	0.003107	0.001179	0.001762	0.001047	0.002972	0.001502	0.001561	0.003214	0.000228	0.000563
115	0.000796	-0.000172	0.00244	-0.000335	0.016736	-0.000375	0.000833	0.000599	0.00073	0.000684	0.002775	0.002196	-4e-05	0.013376	0.008997	0.000117	0.000446	0.000512	0.001568	0.000123	-0.000124	2.1e-05	0.023433	0.00674	0.008923	0.001905	0.002403	0.002454	0.000177	0.001533	-0.000302	-2.6e-05	0.000525	-4.7e-05	0.004129	-0.000414	-0.000799	0.001164	0.001047	0.003338	0.000736	0.002024	0.000315	0.001595	0.001306	-2.1e-05	0.002072	-0.000197	0.000454
116	0.002917	0.001016	0.003271	-0.000469	0.014112	0.000901	0.000413	-0.00016	0.000198	-9e-06	0.00221	-0.000272	0.001077	0.014674	0.007361	-0.000172	-8.3e-05	-0.002153	0.000315	-0.000342	0.000752	-0.000217	0.022998	0.00714	0.008846	0.003053	0.000359	0.003957	0.000365	0.002361	-0.001645	0.001217	-0.000268	0.001827	0.004774	1.3e-05	0.0007	0.000612	0.003221	0.004349	7.6e-05	0.002901	0.00052	0.000595	0.000624	0.001125	0.003201	-0.000141	-0.000426
117	7.8e-05	-0.000287	0.002339	-9.2e-05	0.017657	0.000412	-0.001623	-0.000203	0.000109	-9.4e-05	0.002686	0.001866	-0.00024	0.014531	0.010041	0.000808	0.000294	-0.000455	-0.002119	6.3e-05	-0.000758	-0.000278	0.018558	0.007035	0.010749	0.003562	0.002139	0.002265	0.000168	0.002273	-0.00041	-0.000624	0.000231	9e-06	0.004437	-0.000223	-0.000546	0.000784	0.001805	0.004418	0.000739	0.000493	0.001752	0.006022	0.001494	0.000428	0.001821	0.000941	0.000338
118	0.001134	0.000455	0.002941	0.000323	0.012825	0.001542	0.001594	-6.4e-05	-0.002358	-0.000141	0.002663	0.002249	-0.00038	0.014504	0.011422	-7.4e-05	-0.000396	-0.00308	-0.001615	-0.000427	-0.000937	0.000574	0.024203	0.004463	0.011276	0.00304	0.002757	0.000395	0.00101	0.00052	-0.001882	-0.001742	0.000486	0.000205	0.005052	0.002832	0.001605	1.7e-05	0.00111	0.00423	-3.8e-05	0.005613	0.001968	0.003742	0.001487	0.000263	-0.001444	-0.00052	-0.002416
119	0.000889	0.000503	0.0026	7.8e-05	0.016807	-0.000659	0.000653	-0.000118	-0.000468	-6.8e-05	0.002816	0.001831	-0.000244	0.01519	0.009221	0.000296	0.000332	0.000737	-0.001291	-0.000501	-6.3e-05	0.000487	0.026344	0.005537	0.008601	0.002643	0.003033	0.002715	0.001414	0.001649	-0.001806	-0.00027	0.000174	-2e-05	0.003841	-0.000767	-0.000199	3e-05	0.001429	0.003629	0.000663	0.000247	-0.000238	0.003045	0.001806	0.000606	0.001639	0.000326	0.000432
120	-8e-05	0.001058	0.001512	0.000366	0.015761	-0.00018	-0.000548	-0.000415	-0.000139	0.000468	0.003421	0.000458	-0.000885	0.016313	0.006945	-0.000105	0.001091	-0.000476	0.001958	-0.001665	0.00042	0.000984	0.031623	0.007419	0.011456	0.002783	0.001859	0.003026	-0.000411	0.002299	-0.001835	0.000117	0.000352	0.000233	0.004359	-0.001128	-0.000634	0.001476	0.002073	0.00432	0.000874	0.004542	0.000708	0.002913	0.002166	0.002332	0.002967	-0.000258	0.000292
121	-0.000265	-0.00046	0.003521	-0.001247	0.016319	-0.0059	0.007366	0.003019	-0.001231	0.001617	-0.000213	-0.000778	0.002546	0.013016	0.007389	-0.000484	-0.001765	-0.000502	-0.003452	-0.001828	-0.000681	0.001714	0.024893	0.004438	0.00997	0.00369	0.001891	0.004506	0.00088	0.000338	-0.001707	-0.00114	-0.000281	-0.001232	0.001849	0.002132	0.003928	0.000377	0.003625	0.00271	0.000508	-0.003432	0.003429	-0.003152	-0.002633	-0.0041	0.003849	0.001992	0.001904
122	0.007257	-0.000289	0.001525	-0.001689	0.010868	0.001569	0.000715	-0.006883	-0.005196	-0.001282	0.002674	0.005566	-0.00398	0.012151	0.003413	0.002371	0.002226	0.0056	0.001491	0.002031	-0.000122	0.001652	0.023977	0.005285	0.003421	0.004561	-0.000352	0.007702	0.000622	0.003545	0.002039	0.000279	0.000255	0.004508	0.003889	0.000309	-0.002158	0.001423	0.000736	0.000123	0.000981	-0.00501	0.002226	0.000625	-0.000968	-0.001867	0.003566	0.000927	-0.002178
123	-0.001381	0.000251	0.005556	-0.00107	0.009354	0.003194	-0.004652	0.00267	0.001435	4.2e-05	0.001656	0.001199	-0.002143	0.017957	0.002996	0.000256	0.000491	0.004299	-0.002565	0.003069	0.000405	-0.000558	0.019123	0.003045	0.005369	-0.000452	-0.001722	-0.001407	0.000855	0.001949	-0.001492	0.007229	0.003468	-0.005701	0.002681	0.003293	-0.005939	-0.001549	-0.001525	0.004729	0.003544	-0.003837	0.00039	-0.002312	-0.001814	-0.00021	0.003791	0.003951	-0.002094
124	-0.001737	-0.000564	-0.001232	-0.002382	0.015004	0.004448	0.004413	0.003836	-0.002146	-0.000727	0.001481	0.002396	0.003221	0.014156	0.015648	-0.00143	-8.4e-05	0.000756	1.5e-05	0.000102	-0.000523	0.003702	0.017894	0.015888	0.004222	-0.002278	0.000411	-0.005869	-0.001864	0.006341	-0.002118	0.004125	0.001266	-0.004363	0.005877	0.007821	-0.002089	-0.00337	0.002071	0.003929	0.002411	0.006218	-0.00092	0.005748	0.006447	-0.002474	0.002648	0.003732	-0.000197
125	-0.000964	-0.001211	0.000714	-0.000743	0.013004	0.003931	0.003661	-5.2e-05	-0.001046	0.002338	-0.000304	0.001114	-0.003592	0.017522	0.004794	-0.002566	0.001962	0.002881	-0.002103	0.003694	-0.001614	0.001997	0.018654	0.003569	0.007181	0.003253	-0.000566	0.000148	0.001104	0.003021	-0.003942	-0.002281	0.001024	-0.003685	0.005021	-0.001355	0.00021	0.00018	0.000928	0.003723	0.001586	0.002247	0.000695	0.00282	0.005409	0.002759	0.003959	-0.003621	0.000822
126	0.001492	-0.001356	0.001487	0.001443	0.01804	0.00165	0.002002	-0.001436	0.002672	0.000431	0.001926	0.000333	0.001677	0.014857	0.010529	0.002427	-0.001912	0.000493	0.001444	5e-05	-0.001811	-0.002218	0.019835	0.006746	0.005404	0.001773	0.003143	0.002317	-0.00062	0.003999	-0.001073	0.002632	0.004478	0.00187	0.00347	0.00449	-0.00242	0.001336	0.000753	0.003589	0.001111	-0.001615	0.000634	0.006847	-0.001829	0.001225	0.002191	0.000571	-0.001859
127	0.001644	-0.000858	0.00293	-0.001338	0.019987	-0.001382	0.001835	-0.001426	-0.000186	0.001082	0.003016	0.001349	0.001495	0.01299	0.010408	0.001125	0.000104	0.000907	-0.002516	0.000769	0.001181	0.000284	0.018217	0.006859	0.005834	0.003211	0.003264	0.005124	0.001786	0.002921	-0.000581	-0.00102	-0.000447	0.000354	0.005048	0.000872	0.000202	0.001547	0.002245	0.003003	0.001023	0.000637	0.000951	0.003595	0.0003	7.6e-05	0.004445	0.000106	0.000712
[truncated: 78 more columns]

## Sheet: F, 0mM, smoothed
Transcript Length	1	2	3	4	5	6	7	8	9	10	11	12	13	14	15	16	17	18	19	20	21	22	23	24	25	26	27	28	29	30	31	32	33	34	35	36	37	38	39	40	41	42	43	44	45	46	47	48	49
20	-0.000275	0.00012	-0.0002	-5.9e-05	0.000158	0.000672	0.000325	0.000704	0.00103	0.001255	-0.000287	0.000857	2.8e-05	0.001967	-0.000408	0.001458	0.000425	0.00078	0.000769	0
21	0.001014	0.000226	0.000178	0.000634	-0.000179	0.001373	-0.000796	0.000505	0.000526	0.001029	-0.00019	0.001431	0.000253	0.000935	-0.000582	0.001368	0.000314	0.001292	0.002108	0.000169	0
22	0.001508	0.000129	0.00032	0.000662	-0.00018	0.000411	-0.000924	3.4e-05	-7.7e-05	-0.000332	0.000113	0.00118	-0.000361	0.000584	-0.000502	0.001857	-0.000436	0.000917	0.003275	-1.3e-05	0.000123	0
23	0.001563	-0.000209	0.002061	-2.1e-05	0.00046	-0.000343	-2.8e-05	4.7e-05	0.000341	-0.000685	-0.000104	0.001018	-0.000241	-0.000728	-0.000803	0.001568	-0.00023	0.00103	0.003645	0.000168	-7.9e-05	-2e-05	0
24	0.001469	-0.000349	0.003811	2.5e-05	0.001169	0.000444	0.00029	-0.000124	-0.000766	-0.000337	3.6e-05	-4.7e-05	-0.000455	0.000298	-0.000442	0.001718	-0.000477	-0.000107	0.002777	0.000199	-0.000409	0.000244	-0.000124	0
25	-6.1e-05	-0.000279	0.004145	0.000905	0.00237	-0.000506	7.1e-05	0.000518	-0.002036	0.000575	0.001438	8.4e-05	0.000147	0.000482	0.001189	0.000239	-0.001471	-0.000945	-0.006936	-0.000746	0.000718	0.001006	-0.000538	-5.2e-05	0
26	-0.003182	0.00206	0.001525	-0.000154	0.0027	-4.8e-05	-0.004036	0.000383	-0.002646	-0.000569	0.00182	0.000632	-0.000405	0.001896	0.001815	0.000714	-0.005654	-0.001683	-0.0091	-0.002156	-0.000586	-0.00049	-0.000128	-0.001667	-2.6e-05	0
27	2.4e-05	0.000873	0.004393	0.000586	0.002075	0.002857	-0.00044	0.000112	-0.00018	0.000856	-0.000566	0.000389	-0.000105	0.001291	0.000615	-0.000312	-0.003132	-0.001432	-0.001886	0.001036	0.000882	0.000643	0.002267	3.8e-05	4e-06	0	0
28	0.000789	0.000695	0.00496	0.00036	0.003473	0.001327	0.000522	0.001142	0.000123	0.001171	-0.000422	0.000275	0.000119	0.001646	0.001986	0.000236	-0.002517	-0.002111	-0.001402	0.000437	-8.1e-05	0.000653	0.00299	-0.000364	3.6e-05	0.000269	5e-06	0
29	0.00191	0.000281	0.00492	-9.5e-05	0.006837	0.000976	0.000742	0.003086	-0.00012	0.000682	0.000861	0.000514	0.000617	0.001984	0.00192	-0.000124	-0.001516	-0.004617	-0.00258	0.000395	-0.000143	0.000752	0.002168	-0.00023	-0.000163	0.000207	-1e-06	1.8e-05	0
30	0.002133	0.00031	0.005213	-0.000273	0.006256	0.000837	0.002387	0.005442	-0.001117	0.001219	0.00149	0.000642	0.000646	0.001831	0.002407	0.000601	-0.001143	-0.006667	-0.004248	-0.000647	-0.000606	0.000678	0.00162	-0.000558	-0.000164	-4.4e-05	-0.000188	-0.000691	2.4e-05	0
31	0.002287	-0.00041	0.005309	-0.000229	0.008126	2.7e-05	0.003034	0.005293	-0.003097	0.000843	0.002262	0.001056	0.000697	0.002426	0.00167	0.000111	-0.000746	-0.010031	-0.006198	-0.00154	-0.000891	0.000532	0.000127	-0.000213	-0.000553	4.9e-05	-0.000903	-0.001045	0.000348	5.3e-05	0
32	-0.000161	-0.000861	0.005014	0.001742	0.010856	0.000237	-0.000166	0.003627	-0.00321	0.000509	0.00091	0.001977	0.00199	0.004599	0.002462	0.00033	-0.000283	-0.003158	-0.008933	-0.004164	-0.002391	-1.9e-05	0.00409	0.001905	-0.001334	-0.000189	-0.000422	-0.002686	-0.000718	-9.8e-05	-2.5e-05	0
33	0.000139	0	0.005218	0.001704	0.013427	0.000473	-0.000512	0.002229	-0.000976	0.000566	0.00154	0.002478	-0.000302	0.004468	0.004729	-0.000405	-0.000383	-0.001588	-0.004608	-0.002172	-0.00211	-9e-05	0.004588	0.001425	-0.000836	-5.9e-05	-0.000377	-0.001499	-0.000851	0.000349	4.4e-05	-3.6e-05	0
34	3.6e-05	0.000381	0.005214	0.001405	0.015257	0.00043	-0.00037	0.002062	-0.000534	0.00055	0.002319	0.002372	-0.000378	0.005534	0.005959	-0.000195	-0.000236	-0.001128	-0.00361	-0.001255	-0.001378	-0.000387	0.004521	0.001006	7.4e-05	-0.000274	-0.000442	-0.001517	-0.000994	0.00026	-0.000831	-0.000373	-1.5e-05	0
35	0.000488	0.000115	0.006148	0.001168	0.016337	-8.7e-05	-0.000526	0.001744	1e-05	0.000309	0.001257	0.002163	-0.000552	0.006217	0.005947	-4.7e-05	-6.3e-05	-0.000548	-0.001908	-0.000308	-0.0003	-0.000258	0.003552	0.001348	-0.000203	-0.000809	4.8e-05	-0.001083	-0.001318	0.000314	-0.000684	-0.000519	0.000883	2.9e-05	0
36	0.000393	-4.9e-05	0.006231	0.00083	0.019194	-0.000454	-0.000188	0.000948	-0.000429	0.00042	0.001875	0.002155	3.9e-05	0.007215	0.007838	0.000485	-5.5e-05	-0.00025	-0.001275	-0.000268	-3.3e-05	-0.000149	0.003592	0.001266	0.000184	-0.000661	1e-06	-0.001762	-0.00158	0.000392	-0.0001	-0.000467	0.001852	-0.0001	-1.2e-05	0
37	0.000127	-0.000233	0.00562	0.000718	0.019198	-0.001049	8.5e-05	0.000661	-0.00042	0.000255	0.001045	0.002373	0.000355	0.006965	0.008325	0.000401	-6.2e-05	-0.000561	-0.001163	-0.000229	-7.4e-05	0.000184	0.003399	0.001428	-4e-06	-0.000686	-0.000419	-0.000969	-0.001394	0.000291	0.000438	-0.000305	0.002397	-0.000356	0.000766	-2.9e-05	0
38	-0.000711	0.00016	0.004507	0.000504	0.020429	-0.000201	0.000655	0.000445	-0.000662	0.000179	0.000994	0.002178	0.000118	0.007193	0.009946	0.00028	-3.2e-05	-0.000697	-0.001471	-0.000501	-0.000141	0.000214	0.003626	0.000749	0.000985	-0.000117	-0.001411	-0.000856	-0.000974	0.000375	0.000507	-9.2e-05	0.00199	-0.000302	0.001113	-0.00076	0	0
39	-0.000844	0.000223	0.004717	0.000217	0.019773	-0.000459	0.000473	0.000172	-0.000175	0.000451	0.001005	0.002053	0.00044	0.007403	0.008605	-0.000277	-2.8e-05	-0.000398	-0.001862	-0.000517	0.000107	0.000415	0.003866	0.000851	0.000853	-0.000203	-0.000663	0.000141	-5.7e-05	0.000717	5.9e-05	0.000102	0.001336	-0.00045	0.000699	-4.6e-05	-0.000611	5e-05	0
40	-0.000237	0.000109	0.004825	0.000312	0.020502	-0.000823	0.00072	0.000452	-0.000264	0.000455	0.002053	0.002171	5e-06	0.007222	0.009875	-8.4e-05	0.000474	-7.6e-05	-0.000766	-0.000427	-0.000635	0.000365	0.004434	0.000578	0.001267	0.000873	-0.000613	0.000346	0.000364	0.000555	-0.001133	-7.5e-05	0.00087	-0.000195	0.001072	0.000341	-0.000681	0.000808	4.4e-05	0
41	0.000162	-3.6e-05	0.005041	0.000324	0.021174	-0.001105	0.000516	0.000583	-0.000325	0.000479	0.001748	0.00227	-2.1e-05	0.007484	0.010278	-8.4e-05	0.000721	-1.9e-05	4e-06	-0.000382	-0.000571	0.000346	0.004399	0.000869	0.001173	0.001029	-0.00058	0.000204	0.000343	0.0004	-0.000731	-0.000168	0.000933	-0.0001	0.001013	0.000667	-0.000141	0.000799	-6.6e-05	6.2e-05	0
42	0.000552	-0.000102	0.004871	0.000531	0.021008	-0.001021	6.6e-05	0.000422	-0.00058	0.000254	0.001927	0.001975	-0.000464	0.007693	0.011197	9.2e-05	0.00067	7.9e-05	0.001139	-0.000176	-0.000726	0.000151	0.004349	0.000939	0.001803	0.001347	-0.000885	0.000724	0.000317	0.00013	-0.000976	-0.000953	0.000762	-2.5e-05	0.001017	0.000517	-4.5e-05	0.000639	-4.6e-05	9e-05	1.5e-05	0
43	0.000225	-0.000415	0.004594	0.000489	0.021347	-0.000473	-0.000329	-0.000482	-0.000275	0.000108	0.001403	0.001425	-0.000274	0.010157	0.012055	0.000431	0.000607	-0.000233	0.001242	-0.000422	4e-05	3.3e-05	0.004774	0.001561	0.002717	0.001964	-0.000666	0.001888	-0.000222	-4.1e-05	-0.000314	-0.001817	0.000604	7e-05	4.6e-05	0.000412	0.000372	-4e-05	0.000418	0.000666	0.000812	-1.4e-05	0
44	0.000398	-0.00013	0.003592	0.000241	0.02316	-0.000645	0.000226	-0.00035	-0.000553	5.9e-05	0.001376	0.001637	-0.000413	0.010805	0.013249	0.00072	2.8e-05	-0.000197	4.1e-05	-0.00084	-0.000113	-6.7e-05	0.005346	0.001789	0.003154	0.002247	0.000558	0.003336	-0.000376	0.001796	-0.00099	-0.001819	0.000466	0.000105	5.8e-05	0.000151	-0.000124	0.000446	0.00106	0.000693	0.00086	0.000398	8e-06	0
45	2.2e-05	-0.000164	0.002717	0.000251	0.024319	-0.000695	0.000804	-0.000743	-0.000742	0.000418	0.001155	0.001902	-0.000149	0.011691	0.013852	0.00054	2.3e-05	-0.000417	-0.001044	-0.000705	-0.000322	-2.6e-05	0.005717	0.002133	0.003975	0.002987	0.001323	0.004474	-0.000714	0.002742	-0.000689	-0.001393	0.000848	3.5e-05	0.000364	0.001207	0	0.000759	0.00117	0.000602	0.00037	0.000198	0.000482	-1.1e-05	0
46	0.000469	0.000106	0.0027	-3.6e-05	0.024692	-0.000507	0.000884	-0.000687	-0.001067	0.00045	0.00121	0.002574	-0.000173	0.010995	0.015412	0.000275	-0.000241	-0.000263	-0.000964	-0.00064	-0.000537	9e-05	0.00582	0.002564	0.004244	0.003263	0.001758	0.004999	-0.000401	0.004311	-0.000995	-0.000617	0.001131	0.000268	0.000772	0.001306	0.00073	0.001042	0.000959	0.000287	0.000247	-0.000112	0.000473	0.000185	3.6e-05	0
47	-0.00041	0.000131	0.001994	-0.000511	0.023862	-0.000343	-0.000186	-0.000122	-0.00108	0.000485	0.001197	0.002848	0.000338	0.011784	0.015723	0.000674	-0.000238	0.000157	-0.000656	-0.000293	-0.000422	0.000123	0.005459	0.002965	0.004613	0.003403	0.002672	0.006795	-6e-06	0.007405	-0.000512	0.000191	0.001825	9.5e-05	0.001384	0.000863	0.000397	0.000797	0.000384	0.00057	0.000117	4.9e-05	0.001146	0.000268	0.001549	5.7e-05	0
48	-0.000373	0.000144	0.001761	-0.000566	0.024399	0.000282	-7.7e-05	-2e-06	-0.001187	0.000267	0.000936	0.003232	0.000655	0.012472	0.016522	0.001151	-0.000301	0.000289	-0.000622	-0.00065	-0.000339	0.00015	0.005416	0.003263	0.004654	0.00353	0.002939	0.00879	2.4e-05	0.009114	-0.00102	0.001034	0.002233	0.000253	0.001414	0.000772	8.9e-05	0.001011	0.000109	0.000757	0.000272	0.000271	0.000693	0.000146	0.002081	0.000152	-1e-05	0
49	-0.00042	4.7e-05	0.001809	-0.00048	0.02424	-1e-06	-0.00075	-0.000401	-0.00133	0.000128	0.001124	0.003615	0.001276	0.014384	0.018582	0.000965	-0.000353	0.000551	-0.00041	-0.000875	-0.000499	-2.9e-05	0.005873	0.003352	0.004964	0.00345	0.003372	0.010847	-0.000288	0.011564	-0.000629	0.00081	0.002502	0.000213	0.001834	0.001177	-0.000934	0.000385	0.000633	0.000691	5e-05	0.000213	0.0006	0.000354	0.001274	-3.2e-05	-0.000112	4e-05	0
50	0.000271	-0.000236	0.002162	0.000272	0.02383	-0.001331	-0.000533	-0.0012	-0.001299	0.000214	0.001436	0.00459	0.001893	0.017319	0.024437	0.000658	-0.000125	-0.000778	-0.001454	-0.001362	-0.001404	0.000368	0.00637	0.00286	0.005595	0.003477	0.001849	0.015755	-0.001425	0.015076	-0.000499	0.002149	0.0038	0.000488	0.002333	0.000925	-0.001792	9.8e-05	0.000937	-5.6e-05	2.5e-05	-0.0003	6e-05	4.2e-05	0.000495	-0.000737	-0.001019	1e-05	4.1e-05
51	-0.000262	-0.000231	0.002062	0.000229	0.023477	-0.001902	-0.001002	-0.000477	-0.001772	0.000137	0.001762	0.004374	0.001014	0.017868	0.025139	0.000485	-7.1e-05	-0.000791	-0.002367	-0.001204	-0.00166	0.00029	0.006657	0.002618	0.006095	0.003119	0.002592	0.015569	-0.001333	0.016994	-0.000235	0.002578	0.00439	0.000385	0.003106	-0.000296	-0.001849	-0.000278	0.001009	-0.000255	-0.000541	-0.000937	3.2e-05	-0.000236	0.00023	-0.000281	-0.001875	-6.7e-05	4.9e-05
52	-0.000426	-0.000295	0.001962	0.000294	0.02232	-0.001038	7.3e-05	0.00031	-0.001169	0.000111	0.001933	0.004001	0.000616	0.016486	0.02237	0.000906	0.000441	-0.001328	-0.001862	-0.000888	-0.000802	0.000333	0.006785	0.002586	0.005895	0.003382	0.002737	0.014005	-7.9e-05	0.022706	0.00021	0.004631	0.006635	0.00042	0.00542	0.000225	0.000985	0.001234	0.002183	0.001065	2.3e-05	1.4e-05	0.00021	0.000127	0.000829	0.000708	0.000236	-0.000368	0.002019
53	-0.000394	-0.000209	0.001952	8.2e-05	0.021372	-4e-06	-0.000322	-0.000207	-0.000882	-4.6e-05	0.001778	0.003544	0.000675	0.016119	0.018438	0.000478	0.000234	-0.000753	-0.002375	-0.000396	-0.000187	0.000222	0.006794	0.002376	0.005483	0.003839	0.003474	0.011348	0.00092	0.025054	0.00019	0.004645	0.008566	0.001011	0.008006	0.000862	0.000919	0.001162	0.003511	0.004106	0.000336	0.000199	-0.000149	0.000896	0.001029	0.000375	0.000831	9.9e-05	0.002682
54	-0.000156	-0.000194	0.002084	3.4e-05	0.021754	0.000146	0.000142	-0.000147	-0.000657	6e-06	0.001908	0.003509	0.001035	0.015865	0.018248	0.000416	0.000174	-0.000737	-0.002032	-0.000356	-0.00018	0.000246	0.006688	0.002395	0.005334	0.003791	0.003437	0.01116	0.001039	0.026092	0.000317	0.004768	0.008777	0.001057	0.008274	0.001007	0.001071	0.001211	0.003569	0.004293	0.000435	0.000297	-6.5e-05	0.001026	0.001173	0.000238	0.000908	-3.6e-05	0.002855
55	0.000294	-0.000264	0.001576	-0.000187	0.021741	-5.3e-05	-0.000375	-0.000552	-0.000533	7.3e-05	0.00182	0.003333	0.00143	0.016345	0.016913	0.000253	0.0001	-0.00068	-0.002312	-0.000293	-0.000145	0.000399	0.00701	0.002446	0.005537	0.003629	0.003433	0.011581	0.00147	0.025814	0.000379	0.004357	0.008905	0.001316	0.008666	0.001395	0.000961	0.001478	0.003706	0.005475	0.000984	5.1e-05	0.000342	0.00085	0.000665	-2.2e-05	0.00067	-8.4e-05	0.002622
56	0.000392	-0.000158	0.001291	-0.000514	0.023209	-0.00124	-0.000254	-0.000599	-0.000384	-9.2e-05	0.001778	0.003383	0.00228	0.016689	0.016983	0.000287	0.000452	-0.001134	-0.001907	-0.000612	-0.000552	0.000664	0.008573	0.003125	0.006049	0.002992	0.003506	0.012291	0.001688	0.028046	0.000388	0.004974	0.007609	0.001301	0.009112	0.001371	0.001891	0.002667	0.003362	0.0048	0.001251	-0.00032	0.001519	0.000336	0.000235	0.001085	6e-06	-0.000548	0.002071
57	8e-05	-0.000116	0.001187	-0.000674	0.023199	-0.001308	-0.000532	-0.000346	-0.000743	-2.1e-05	0.002079	0.003699	0.001891	0.01667	0.016952	0.000278	0.000511	-0.001214	-0.00248	-0.000698	-0.00041	0.000442	0.009095	0.003196	0.006057	0.002997	0.003396	0.012518	0.001219	0.028199	2.4e-05	0.005043	0.007875	0.001489	0.009105	0.000686	0.001726	0.002901	0.003672	0.005021	0.001354	-0.000377	0.001625	0.000506	-2.6e-05	0.000906	-0.000186	5.1e-05	0.002287
58	-0.000995	0.000137	0.001679	-0.000449	0.022659	-0.001198	-0.000226	-0.000387	2.7e-05	0.000107	0.002666	0.004378	0.00146	0.01604	0.016137	0.000585	0.000347	-0.000345	-0.001994	-0.001106	-0.000318	0.000421	0.010134	0.00311	0.006216	0.002441	0.004366	0.010192	0.001052	0.027341	0.000308	0.006017	0.009151	0.001537	0.01001	-0.000897	0.00109	0.002798	0.00513	0.006403	0.001037	0.000244	0.001816	0.000744	0.001028	0.000878	0.0004	0.000641	0.001383
59	-0.000414	-0.000339	0.001366	-0.000393	0.021493	-0.001118	-0.00012	-0.000832	7e-06	0.000284	0.003513	0.004655	0.001776	0.015123	0.015327	0.000685	-0.000119	-4.3e-05	-0.002055	-0.000963	-0.000371	9.3e-05	0.011301	0.003503	0.006064	0.002208	0.004339	0.00913	0.000239	0.024391	0.00111	0.005468	0.010606	0.001511	0.009168	-0.000504	-0.000248	0.003373	0.006516	0.008576	0.001457	0.000254	0.001718	0.000912	0.002371	-5e-06	0.001464	0.000525	0.001086
60	-0.000461	-0.000304	0.001682	-0.00028	0.021207	-0.000765	-0.000171	-0.000884	0.00018	0.000244	0.003972	0.004615	0.001669	0.015362	0.015219	0.000705	-5.3e-05	1e-05	-0.001996	-0.000831	-0.000432	0.0002	0.011436	0.003588	0.006252	0.002168	0.00409	0.00862	0.000571	0.023756	0.001324	0.005372	0.011309	0.001452	0.009005	1.2e-05	-0.000288	0.003287	0.00672	0.009185	0.001349	0.000421	0.001857	0.001144	0.002803	0.000122	0.001841	0.000262	0.000883
61	6.1e-05	-0.000525	0.001867	-0.000145	0.021661	-0.000272	-0.00049	-0.00093	-0.000613	0.00058	0.005094	0.003978	0.001846	0.014732	0.014245	0.000286	-0.000266	2.4e-05	-0.00189	-0.000546	-0.000528	7.6e-05	0.011573	0.004287	0.006039	0.002484	0.003098	0.007635	0.000563	0.021691	0.001003	0.004633	0.011629	0.001529	0.007826	0.000449	0.000155	0.003984	0.006993	0.010737	0.00152	-1.5e-05	0.002584	0.001343	0.004516	6.7e-05	0.001671	0.000243	0.001386
62	0.000686	-0.000169	0.002072	-0.00027	0.021903	-0.00018	4.2e-05	-0.000694	-0.000969	0.000952	0.007972	0.002797	0.000115	0.014367	0.012263	0.000131	-0.000216	7.2e-05	-0.002401	0.000312	-0.000151	0.000123	0.011989	0.005333	0.005096	0.002026	0.001428	0.00608	0.000438	0.019588	0.00041	0.005416	0.011534	0.001235	0.006721	-0.000138	0.000896	0.004068	0.007226	0.011943	0.001375	8e-06	0.004192	0.001658	0.005843	0.0006	0.001403	0.000388	0.004076
63	0.001046	-0.000121	0.001897	-0.000271	0.022315	-0.000616	-0.000312	-0.000837	-0.000319	0.001174	0.007422	0.003113	0.000598	0.013704	0.011639	0.000569	-8.3e-05	-8.3e-05	-0.001551	-8e-05	-0.000353	0.00021	0.011895	0.005043	0.005352	0.001926	0.001524	0.006748	0.000315	0.018941	6.7e-05	0.004691	0.011075	0.001453	0.006596	-6.4e-05	0.000914	0.003932	0.007163	0.012707	0.001611	9.5e-05	0.003943	0.000958	0.006633	0.000729	0.001141	0.000817	0.005102
64	0.000963	0.000145	0.001767	-0.000414	0.022294	-0.000705	-0.0003	-0.000396	-0.000168	0.000963	0.007294	0.002848	-0.000292	0.012651	0.011845	0.000897	0.000322	-0.000907	-0.001832	-0.000369	-0.000789	-1.2e-05	0.012073	0.004382	0.005366	0.002241	0.001407	0.006613	-0.000551	0.015111	-0.000605	0.00419	0.008354	0.000917	0.005398	0.000416	0.000514	0.003197	0.00605	0.011988	0.001754	-1.9e-05	0.003497	0.000864	0.008762	0.001178	0.000784	0.000602	0.008487
65	5.3e-05	-0.00047	0.00239	-0.000183	0.022819	-0.000974	-0.000632	0.000175	-0.000916	0.001407	0.008007	0.002276	0.00045	0.009141	0.010525	0.001043	0.000119	-0.000828	-2.5e-05	-0.000927	-0.000683	3.8e-05	0.012712	0.003425	0.005743	0.002788	0.002346	0.004711	-0.000225	0.010996	-0.001148	0.002861	0.007683	0.000875	0.003151	0.000623	0.000401	0.00222	0.004473	0.009513	0.001716	0.000209	0.003014	0.000446	0.010294	0.001138	0.000842	0.000533	0.011118
66	0.000121	-0.000353	0.002478	-8.3e-05	0.022459	-0.00086	-0.000447	0.000274	-0.001383	0.001274	0.008783	0.001874	0.000303	0.008798	0.010239	0.000799	4.9e-05	-0.000754	-0.000959	-0.000944	-0.000577	-0.000161	0.013034	0.003575	0.005596	0.002957	0.002487	0.003885	-0.000239	0.01007	-0.001178	0.003027	0.007297	0.000714	0.00256	0.000395	8e-05	0.002136	0.004154	0.00868	0.001547	6.9e-05	0.003055	0.00064	0.01028	0.001091	0.001034	0.000205	0.011514
67	-0.000533	-0.000589	0.003201	-9.1e-05	0.019798	-0.000653	-0.000635	6.2e-05	-0.001328	0.001508	0.010121	0.001341	0.000916	0.007844	0.0087	0.000891	-5.5e-05	-0.000485	-0.001226	-0.000401	-0.000246	-6.5e-05	0.014337	0.003459	0.004704	0.002159	0.002382	0.002301	0.000393	0.009816	-0.000434	0.003225	0.009061	0.000963	0.002593	-0.000378	-0.000397	0.00168	0.004073	0.008043	0.001322	0.000773	0.003329	0	0.008356	0.000604	0.000497	0.00054	0.011732
68	-0.000382	3e-05	0.003261	-0.000282	0.016079	-0.000433	-0.00058	-0.00077	-0.000129	0.001532	0.008616	0.000304	0.00098	0.007556	0.004174	0.000689	0.000132	-0.000861	-0.002043	0.000834	-0.000514	-0.000246	0.015873	0.003094	0.003173	0.00135	0.001704	0.001671	0.000851	0.010072	-9.7e-05	0.003275	0.00937	0.000774	0.00313	-0.001001	-7e-05	0.00214	0.003965	0.007424	0.000637	0.001426	0.002164	-0.00017	0.004731	0.000314	6.1e-05	0.000231	0.012748
69	-0.000913	0.000228	0.00327	-0.000445	0.015971	-0.000282	-0.000325	-0.000183	-0.000153	0.001203	0.008453	5e-06	0.001022	0.006607	0.004718	0.000566	0.000358	-0.000816	-0.001763	0.001174	-0.000785	-0.00037	0.01576	0.002547	0.003189	0.001431	0.001924	0.001992	0.000356	0.010528	-2e-06	0.002866	0.008378	0.000635	0.003297	-0.001004	2.3e-05	0.002027	0.004042	0.00673	0.001084	0.001454	0.00208	0.000297	0.004181	0.000321	-0.000557	0.000129	0.012781
70	-0.000181	0.00045	0.002542	-0.000253	0.016175	-0.000219	0.000521	-0.000477	-0.000606	0.00106	0.006919	-0.000697	0.001049	0.004653	0.002703	0.000528	0.000373	-0.000484	-0.001905	0.000789	-0.000626	-0.000203	0.016508	0.002647	0.002653	0.00187	0.0016	0.000268	-0.000319	0.010676	0.000298	0.002435	0.007479	0.001081	0.003274	-0.001125	-0.000236	0.001954	0.00393	0.005222	0.001334	0.001189	0.001686	0.000443	0.002448	8.3e-05	-0.000294	-0.00045	0.013177
71	0.000339	9.2e-05	0.002375	8.8e-05	0.01528	-0.000327	-0.000341	0.000165	-0.000468	0.000849	0.005456	0.000186	0.000607	0.002899	0.002549	0.000708	0.000626	-0.000143	-0.002342	-0.000154	-7.7e-05	0.000315	0.015761	0.002219	0.002993	0.000894	0.001489	0.001577	-0.000448	0.011366	0.000455	0.003802	0.009347	0.001929	0.003267	-0.001537	-0.000831	0.001373	0.002329	0.004058	0.000773	0.000588	0.00171	0.000232	0.00299	0.000245	1.3e-05	0.000215	0.014132
72	0.000528	1.4e-05	0.00261	0.000134	0.014959	-0.00035	-0.000502	-8e-05	-0.000632	0.000803	0.005236	0.000571	0.000511	0.002676	0.002282	0.000699	0.000495	0.000183	-0.002042	-0.000329	-5.9e-05	0.000505	0.015796	0.002486	0.002975	0.000875	0.001221	0.001341	-0.000228	0.011177	0.000717	0.004344	0.009893	0.001931	0.003039	-0.001617	-0.000936	0.001324	0.002223	0.00393	0.000504	0.00048	0.00171	0.000108	0.002651	0.000329	0.000356	0.000112	0.01392
73	0.000389	8.4e-05	0.00273	-3.8e-05	0.014605	-0.000199	-0.000846	0.000145	1.1e-05	0.000791	0.005138	0.000356	8.8e-05	0.002332	0.002041	0.000386	0.000179	0.000101	-0.001395	-0.000345	-9.8e-05	0.000192	0.015149	0.002536	0.002965	0.000802	0.00112	0.001274	-0.000117	0.011317	-9.6e-05	0.003881	0.009639	0.001317	0.002728	-0.001441	-0.000962	0.00145	0.002194	0.003995	0.000819	0.000722	0.001424	0.000928	0.003426	0.000528	0.000437	0.000207	0.014486
74	0.00028	0.000165	0.00294	-0.00012	0.014296	2e-06	-0.000465	-0.000127	6.7e-05	0.000697	0.005154	0.000241	-0.000122	0.002142	0.002103	0.000388	-3.1e-05	0.000125	-0.001081	-0.000135	-0.000412	5.1e-05	0.014733	0.002616	0.003046	0.000979	0.000699	0.000814	-7.1e-05	0.011015	-0.000423	0.003258	0.009433	0.00112	0.002743	-0.001057	-0.001131	0.001548	0.002343	0.003978	0.001134	0.000595	0.0013	0.001272	0.003767	0.000789	-0.000137	8.3e-05	0.014323
75	0.000423	-4.8e-05	0.002624	-9.6e-05	0.014644	-3.5e-05	-0.000313	8.1e-05	0.000221	0.000812	0.004995	0.000155	-7.8e-05	0.002404	0.002394	0.000449	-1e-05	-0.000126	-0.001379	-0.000261	-0.000222	-6e-06	0.014665	0.002479	0.002875	0.000845	0.000734	0.001044	-0.000275	0.01094	-0.000539	0.002929	0.009254	0.001133	0.002862	-0.000695	-0.000769	0.001645	0.002258	0.00401	0.001319	0.000507	0.001449	0.001244	0.004735	0.001011	-3.5e-05	0.000145	0.014715
76	0.000953	0.000667	0.00176	0.000254	0.014028	-0.00088	0.001095	-0.000707	-0.000427	0.000386	0.004626	0.001231	1.8e-05	0.003484	0.003569	0.001196	0.000311	-0.000947	-0.003761	-0.000494	-0.000602	-0.000109	0.013417	0.002422	0.004406	0.000368	-0.00052	0.002256	-0.000632	0.010335	6.8e-05	0.002698	0.009148	0.00117	0.003941	0.000342	0.000445	0.002408	0.001678	0.004209	0.001301	-0.001479	0.002513	0.000297	0.007764	0.001961	-0.002033	2.2e-05	0.014064
77	0.00105	0.000681	0.001575	0.000444	0.016156	-0.000583	-0.000181	0.00012	-2.3e-05	0.00021	0.004717	0.001488	0.001282	0.00574	0.003525	0.000633	0.000209	-0.001198	-0.002396	-0.000803	-0.000374	-0.000109	0.013217	0.002662	0.00333	0.000543	-0.000208	0.001949	-0.000697	0.010282	0.000602	0.003847	0.00756	0.000798	0.004072	-0.000468	0.00028	0.002606	0.001851	0.004172	0.001122	-0.000445	0.001957	0.001028	0.007676	0.001082	-0.001876	-0.000316	0.011934
78	0.000854	0.001336	0.001364	0.000328	0.015996	-0.000298	-4e-06	0.000157	0.000546	8.2e-05	0.004019	0.002002	0.000671	0.007855	0.004769	0.000513	0.000317	-0.000821	-0.000792	-0.000244	-0.000617	-0.000156	0.012681	0.002648	0.003883	0.000453	2.8e-05	0.001351	-0.000724	0.010037	-0.00054	0.003035	0.007116	0.000943	0.00414	-0.000809	-0.000721	0.003163	0.002015	0.005594	0.00142	-0.000246	0.001761	0.001227	0.005582	5.9e-05	-0.001521	0.000313	0.007768
79	0.000317	0.000377	0.001464	0.000277	0.016636	0.000166	0.000235	0.000388	-4e-05	0.000505	0.00343	0.001741	0.000587	0.008513	0.007619	0.001145	0.000196	-0.000136	-0.000209	8e-05	-0.000222	-0.000331	0.012417	0.003078	0.003069	0.000726	-5.1e-05	0.001609	-0.000401	0.008442	-0.000727	0.001551	0.005637	0.001064	0.003852	-0.001189	-0.00102	0.003434	0.00257	0.00719	0.002202	0.001612	0.000987	0.000929	0.002565	0.000403	0.000688	0.000209	0.002256
80	0.000301	0.000403	0.001312	0.000101	0.016025	0.000272	0.000487	0.000278	-0.000202	0.000444	0.003271	0.001799	0.000124	0.008546	0.00855	0.001066	9.1e-05	-7.5e-05	-0.000309	5.1e-05	-0.000198	-0.00029	0.012743	0.003206	0.003224	0.000856	9.7e-05	0.001562	-0.000482	0.008302	-0.001145	0.000799	0.005317	0.000967	0.003498	-0.001208	-0.001147	0.003563	0.00277	0.007844	0.002274	0.001503	0.000919	0.001154	0.00132	0.00019	0.001676	0.000211	0.001496
81	0.000279	-8e-06	0.00116	0.000253	0.016255	0.000771	0.000744	-5.4e-05	-0.000465	0.00045	0.003551	0.001721	0.000145	0.008733	0.008635	0.001199	0.000126	-0.000278	-0.000902	-0.00026	0.000129	0.000212	0.012428	0.003288	0.003304	0.000884	4.5e-05	0.0016	-0.000475	0.008483	-0.000681	0.001026	0.005018	0.000832	0.003528	-0.001301	-0.000976	0.003316	0.003074	0.007254	0.002087	0.001284	0.000991	0.002447	0.001255	0.001327	0.003219	0.000482	0.00134
82	0.000697	8.1e-05	0.000875	0.000185	0.016123	0.001393	0.00106	-0.000486	-0.000245	-6.8e-05	0.003766	0.002117	-8.5e-05	0.009373	0.008677	0.000602	0.000256	-0.000907	-0.001438	-0.000511	0.000192	0.001225	0.012372	0.003264	0.003598	0.000663	0.000451	0.001373	-0.000633	0.009088	-0.000646	0.001179	0.005149	0.000754	0.003291	-0.001101	-0.000985	0.002854	0.003288	0.005902	0.001218	0.000271	0.000966	0.005481	0.001787	0.002038	0.005494	0.000939	0.002129
83	0.000327	-0.000137	0.001241	0.000393	0.016843	0.001948	0.00109	-0.000538	0.000218	4.9e-05	0.004156	0.002193	-0.00019	0.009959	0.00847	0.000718	0.000492	-0.00079	-0.001952	-0.000554	0.000199	0.00154	0.011131	0.002974	0.003732	0.000371	0.000252	0.001206	-0.000808	0.009441	-0.000392	0.00166	0.005058	0.000495	0.003632	-0.000938	-0.001126	0.002739	0.003167	0.005688	0.00143	0.000506	0.001419	0.006337	0.003339	0.003751	0.00588	0.001481	0.001611
84	-0.000471	0.001205	0.005803	1.8e-05	0.019749	0.002697	-0.000732	0.001484	0.001546	-0.000672	0.004166	0.003764	0.000364	0.005496	0.01117	-0.000344	0.000312	-0.001411	-0.003362	0.003901	-0.002848	0.001193	0.007417	0.002837	0.002042	0.000626	-0.001877	0.001614	0.001593	0.008513	-0.002676	0.000472	0.004038	-0.001138	0.002668	-0.001952	-0.003166	0.003247	0.000955	0.007457	0.000564	-0.000519	-0.000528	0.009679	0.006373	0.004472	0.00647	4.2e-05	0.000577
85	0.002323	-0.001344	0.004663	0.000218	0.021854	0.00267	-0.002814	0.003041	0.002668	0.000153	0.005886	0.000893	-0.001242	0.010635	0.014954	0.005787	-0.001243	0.000694	0.004906	0.005769	-0.00334	-0.000774	0.012219	0.002366	0.004471	0.002101	0.000852	-0.000338	0.00063	0.011978	-0.004374	0.003302	0.005963	-0.001234	0.006334	-7.5e-05	-0.007565	0.00399	0.004335	0.005798	0.002785	-0.003873	0.002285	0.008011	0.004923	0.002482	0.007223	0.002506	0.001237
86	0.007109	-0.001332	0.001588	0.000396	0.023587	0.00286	-0.003462	0.001561	0.002803	0.002375	0.006165	-0.000214	-0.000255	0.011842	0.010427	0.00747	0.001182	-0.001008	0.003831	0.008849	-0.001652	1.3e-05	0.014783	0.003627	0.003286	-0.001215	0.002251	0.004907	0.006625	0.010766	-0.000197	-0.000605	0.004505	-0.000672	0.005469	0.00215	-0.005169	0.005384	0.005259	0.009421	0.003109	0.0002	0.001602	0.010075	0.004024	0.004425	0.015192	0.006062	0.002102
87	0.00783	-0.00131	0.001667	-0.000815	0.022649	0.003832	-0.00495	0.003129	0.00238	0.002572	0.006288	-0.002591	-0.002686	0.015316	0.009793	0.003792	0.000489	-0.001108	0.00329	0.006039	0.001837	-0.000103	0.015989	0.003787	0.004367	-0.000395	0.001202	0.007757	0.004677	0.013781	0.001887	0.003634	0.00628	-0.000107	0.005696	0.00295	-0.001068	0.003545	0.00349	0.009047	0.002834	-0.001802	-0.001499	0.005371	0.002431	0.005012	0.012573	0.004706	0.002103
88	0.002276	-0.000476	-0.003183	-0.000727	0.015811	0.004639	0.00039	0.004433	-0.00381	0.002367	0.005384	-0.002503	-0.003128	0.014708	0.004679	-0.003864	0.006333	-0.001554	0.000755	0.004959	0.005038	-0.000759	0.00712	0.002737	0.009743	0.002371	0.000248	0.001829	0.011696	0.018039	0.000961	0.005403	0.006998	-0.002933	0.00401	-0.000479	0.005671	0.007636	0.005074	0.015709	4.2e-05	0.007659	-0.002449	0.012212	-8.2e-05	0.008397	0.008472	0.00296	0.004448
89	-0.001135	-0.000211	0.002075	0.000144	0.014987	0.003073	0.00017	0.001175	-0.00599	-0.003325	0.001832	0.00506	-0.005576	0.009484	0.009406	-0.000716	0.000242	-0.001467	-8e-05	-0.000989	0.001491	-5.2e-05	0.012484	0.003234	0.011223	0.004793	0.000762	0.008903	-0.000799	0.009532	-0.0058	0.007092	0.003987	0.001549	0.004492	0.002099	0.003069	0.002451	0.004552	0.009648	-0.001366	0.006423	-0.00104	0.00468	-0.000661	0.00995	0.007008	-0.005782	0.002167
90	0.001258	-0.000635	0.003563	0.001361	0.017797	-0.004848	0.001596	0.006568	-0.001606	-0.003895	0.003216	0.005085	-0.005264	0.006409	0.012066	-0.000397	0.000661	-0.00163	-0.000279	0.00034	-0.004229	-0.002322	0.016672	0.001225	0.008887	0.002874	0.005583	0.005198	0.001874	0.008909	-0.005607	0.00401	0.006685	0.001198	0.00487	-0.002675	0.000181	0.005894	0.007085	0.010913	0.001237	0.003452	0.001569	-0.003213	0.00047	0.005645	0.004485	-0.000774	0.001135
91	0.006062	-0.000887	0.00565	0.000205	0.018842	-0.005306	-0.000786	0.00466	-0.002205	-0.002644	0.00239	0.005359	-0.003432	0.004467	0.013882	0.000756	-0.001547	-0.003323	-0.001173	0.002241	-0.005472	-0.003195	0.016803	0.002418	0.004696	0.002734	0.004084	0.008404	0.001536	0.007035	-0.004711	0.003533	0.007347	-0.000533	0.0052	-0.002202	0.001055	0.005882	0.008831	0.009205	2.5e-05	0.001003	0.001413	-0.00587	0.002237	0.004834	0.001467	-0.001162	0.001347
92	0.0026	0.000444	0.002668	0.000698	0.018806	-0.001865	0.002394	0.001313	0.003723	-0.000486	0.003251	0.006018	-0.000395	0.004297	0.011604	0.000646	0.002725	0.000574	0.002693	0.000869	-0.001971	-0.002255	0.00782	0.000849	0.003814	0.002595	0.005135	0.00352	0.001681	0.012635	-0.001144	0.004656	0.004512	0.002229	0.006977	-0.0049	0.00064	0.002493	0.008441	0.010199	0.001292	-0.000777	-0.000409	0.006706	-0.000829	0.001187	0.001614	0.002048	0.001573
93	-0.000656	-0.000607	0.002593	0.000619	0.017411	0.001061	0.00024	0.000263	0.000748	-9.1e-05	0.002753	0.00584	0.001292	0.006015	0.010039	0.002267	0.001933	0.000384	0.003347	-2e-05	-0.000417	0.001048	0.005671	0.001385	0.003291	0.003146	0.001993	0.005958	-0.000425	0.015404	-2.3e-05	0.004554	0.00201	0.001521	0.007477	-0.000764	0.000417	0.0021	0.005633	0.011027	0.000218	0.00139	-0.000305	0.004087	0.002603	0.000586	0.003913	0.000484	0.001844
94	-0.001347	0.00072	0.002499	0.000283	0.01671	0.000939	0.000748	0.000657	-0.000132	0.000283	0.00415	0.004925	0.00024	0.007146	0.00978	0.002083	0.002378	-0.000549	0.005403	-0.000687	-4.9e-05	0.001226	0.00678	0.000228	0.005271	0.003053	0.002427	0.00705	-0.000794	0.016235	-0.000222	0.003918	0.002947	0.001906	0.006013	-0.000918	0.000414	0.003964	0.004041	0.011999	0.00095	0.001188	8e-05	0.007039	0.000883	0.001213	0.003694	0.000311	0.002211
95	-8.5e-05	-0.001128	0.001559	-0.000308	0.016478	0.001476	0.001732	0.000927	-0.003581	-0.000445	0.002375	0.002828	0.000485	0.008974	0.009075	0.003172	0.001109	-0.001915	0.003378	5.6e-05	-0.000384	0.001953	0.008794	0.001253	0.005791	0.002354	-0.000117	0.008799	-0.001023	0.016828	-0.000749	0.004178	0.008183	0.001314	0.006455	0.000328	0.000688	0.003748	0.003926	0.009847	0.000414	0.001755	0.001783	-9.8e-05	0.003342	0.000103	0.004928	-0.001225	0.001291
96	0.00165	-0.000199	-0.000587	-5.5e-05	0.019649	0.00238	0.00118	2.5e-05	-0.002552	-0.00022	0.001307	0.003437	0.000227	0.009628	0.007308	0.002187	0.000624	-0.002495	0.003357	-0.001078	9.5e-05	0.000821	0.010034	0.002882	0.005877	0.001272	0.000883	0.009399	-6.5e-05	0.015379	0.002331	0.003044	0.007441	0.002188	0.008018	-0.000756	0.000458	0.002309	0.005054	0.014021	0.002314	0.002703	0.003271	0.002064	0.000747	0.000335	0.004228	-0.000282	0.000643
97	0.001498	-0.000804	0.001381	-1.2e-05	0.020528	0.002024	0.000875	-0.000322	-0.001487	-0.000359	0.00159	0.004564	0.000769	0.009762	0.00705	0.001572	-0.000143	-0.001572	0.001383	-8e-05	8.2e-05	0.000682	0.008907	0.002883	0.004659	0.001737	0.000626	0.008848	5.1e-05	0.015505	0.002343	0.001693	0.006679	0.001593	0.009271	-0.000933	0.000814	0.000809	0.005271	0.014057	0.002128	0.002066	0.001891	0.001394	0.001165	8.7e-05	0.005648	0.000489	0.000849
98	0.000577	0.001502	0.001581	0.00065	0.020924	0.000123	-0.000966	-0.000247	-0.000376	1e-06	0.002374	0.00356	0.000772	0.010997	0.008568	-0.000448	-0.001065	-0.001137	0.000158	-0.000351	0.00012	0.000199	0.009852	0.003725	0.004747	0.002643	0.001729	0.006619	0.001419	0.015376	0.002172	0.000728	0.004207	0.00076	0.007785	-0.000133	0.002002	0.001836	0.004309	0.014664	0.001374	0.001449	0.000142	0.005545	0.001372	-0.001079	0.005086	0.002722	0.001183
99	0.000578	0.001637	0.002099	0.000182	0.018997	0.000898	-0.001232	-0.000256	0.000503	0.000521	0.002909	0.003309	0.000717	0.012402	0.009192	-0.001161	-0.000944	-0.000617	-0.001223	0.001287	-9.5e-05	0.000173	0.009368	0.003564	0.006985	0.003064	0.000871	0.004886	0.000337	0.014821	0.000575	0.000657	0.005222	0.001491	0.005693	-0.000647	0.00247	0.002217	0.003853	0.0112	0.00113	1.3e-05	-0.000874	0.005814	0.001107	-0.001978	0.004023	0.002083	0.002128
100	0.000113	0.002478	0.000491	-0.000215	0.018997	0.001548	-0.001326	-0.000314	0.000598	4.1e-05	0.002594	0.002079	0.001419	0.012955	0.008304	-0.000942	2.3e-05	0.000276	-0.002684	0.000695	-0.000873	-8.3e-05	0.01009	0.004344	0.007608	0.002865	0.001161	0.004665	-0.000198	0.012908	-0.000449	0.001879	0.006245	0.002203	0.005584	0.000696	0.002111	0.00199	0.003161	0.010063	0.00242	0.00113	0.000606	0.008029	0.001739	-0.001973	0.002923	0.001324	0.001177
101	0.00044	0.001215	0.001168	0.000145	0.020638	0.002836	-0.000526	-0.000172	-0.000188	8e-06	0.003294	0.002919	0.001605	0.015257	0.006735	-0.001194	0.00013	0.000425	-0.002899	0.001434	-0.001542	-0.000215	0.010492	0.002903	0.007511	0.002795	0.002361	0.005437	-2.5e-05	0.012386	-0.000754	0.001317	0.005725	0.00197	0.005918	-0.000265	0.000212	0.001942	0.003872	0.008884	0.003267	0.001123	0.00193	0.005665	0.001351	0.00076	0.00207	-0.000691	0.000494
102	0.000514	0.001544	0.003091	-0.000701	0.023036	0.001576	-0.000969	-0.000385	-7.4e-05	0.000479	0.0035	0.003095	0.001091	0.015325	0.008247	0.000168	0.000323	0.002026	-0.004591	0.000968	-0.00157	-0.001088	0.010626	0.003408	0.005589	0.00246	0.003073	0.004945	0.000873	0.013491	-0.00082	0.001978	0.005811	0.001441	0.007202	0.000415	0.00155	0.002133	0.004515	0.00756	0.002401	0.002008	0.002657	0.004212	0.001103	0.00178	0.001714	-0.00019	0.000409
103	0.000666	0.000549	0.003482	2.2e-05	0.023673	0.001567	-0.001207	1.6e-05	-0.000317	0.00051	0.004075	0.0031	0.000406	0.014618	0.008552	-0.000599	0.000669	0.000888	-0.004187	4.8e-05	-0.000962	-0.001043	0.012209	0.002636	0.006662	0.002162	0.001624	0.005809	0.001455	0.014467	-0.000275	0.001604	0.004392	0.0001	0.006507	0.001428	0.002345	0.001752	0.005261	0.006892	0.001147	0.00186	0.001505	0.002845	-0.000536	0.002191	0.000671	0.000532	0.000105
104	0.00233	0.000283	0.002638	-0.000561	0.019938	0.002135	-0.001791	0.000683	-0.000344	0.000736	0.00367	0.002466	-0.001215	0.013046	0.010471	0.000934	0.001785	0.00036	-0.002724	-0.001255	-0.000889	-0.000463	0.011908	0.002312	0.006476	0.001564	0.000545	0.005374	0.001159	0.012703	0.000627	0.002428	0.004841	0.000581	0.006285	0.001827	0.003869	0.00197	0.00432	0.007152	0.001162	0.00334	0.000839	0.005363	-0.002561	0.001544	-0.000366	0.001145	0.000978
105	0.003068	-0.000688	0.001774	0.000648	0.017603	0.002492	0.000433	0.000136	-0.000506	0.000254	0.003078	0.001096	-0.001008	0.011545	0.008921	-0.000573	0.002119	-0.000378	-0.000349	-0.002344	-0.000992	5.3e-05	0.013942	0.001632	0.00761	0.001456	0.001483	0.007014	0.001097	0.009811	0.000824	0.000895	0.003483	-0.000873	0.004886	0.002409	0.002203	0.002374	0.003777	0.007084	0.002088	0.003288	0.000506	0.007424	-0.002652	0.00292	-0.000735	0.001014	0.000127
106	0.002733	-0.000359	0.002554	0.000584	0.018132	0.000706	0.002036	-0.0003	-0.000723	0.000814	0.001383	0.001586	-0.001198	0.013334	0.010864	0.000585	0.001562	-0.000566	0.000402	-0.001445	-0.00109	3.6e-05	0.01385	0.003198	0.006551	0.001331	0.00382	0.005027	0.000148	0.008035	0.001341	0.001045	0.002524	2.5e-05	0.004989	0.00106	0.000929	0.003109	0.003331	0.007235	0.001493	0.002173	0.000482	0.005477	-0.000178	0.003164	0.000626	-0.000417	0.000973
107	0.001306	0.000106	0.002819	0.000482	0.016902	-0.001192	0.004598	-0.002505	-0.000704	0.000611	0.000637	0.00184	0.000706	0.012687	0.008687	-0.000148	0.000567	-0.00137	0.002284	-0.001831	-0.000611	-0.00027	0.016133	0.005281	0.008564	0.001476	0.00492	0.004106	-0.001619	0.00681	0.00258	0.000546	0.000966	-0.000136	0.00443	5.6e-05	-0.001155	0.003948	0.002738	0.006555	0.001582	0.000419	0.00119	0.003108	0.002624	0.003195	0.001909	-0.001325	-7.8e-05
108	0.000124	0.000683	0.002196	-0.00038	0.016161	-0.001946	0.002884	-0.000795	-0.002005	0.000361	0.002411	0.002108	0.001019	0.01354	0.008267	0.001274	0.000487	-0.004102	0.006091	-0.00066	0.000533	-0.000579	0.016798	0.004891	0.008786	0.002031	0.002974	-0.000555	-0.003117	0.00653	0.003645	0.000789	0.001985	0.000774	0.004469	-0.001609	-0.000696	0.002372	0.001958	0.005694	0.00032	0.00127	-0.0014	0.00295	0.004399	0.002	0.001711	-0.0019	-0.000407
109	-0.000921	0.000337	0.001184	-3.1e-05	0.012719	0.000986	0.001801	-0.002026	-0.004565	-0.000368	0.00339	0.001987	-7.4e-05	0.012272	0.006745	0.00389	0.001048	-0.003423	0.004716	-0.00169	0.001725	0.00089	0.020236	0.002676	0.009243	0.00282	0.003592	0.000122	-0.002278	0.004483	0.003494	0.000301	0.001833	-0.000597	0.003093	-0.004532	0.000486	0.002792	0.002748	0.005225	0.000152	0.001539	0.000291	0.006966	0.004016	0.002174	0.000486	0.000629	-0.002232
110	-0.001965	0.000464	0.001673	0.000517	0.020671	0.001623	0.002647	0.000159	-0.002112	-0.000814	0.002844	0.0016	-0.00105	0.014115	0.009683	0.00231	0.001233	-0.000434	0.001331	-0.00077	0.001097	0.000858	0.021483	0.003684	0.008387	0.003085	0.003463	0.00228	-0.002466	0.002381	0.001273	-0.000302	0.00078	-0.000832	0.004393	0.001397	0.002931	0.001216	0.004678	0.005008	6.1e-05	0.000572	0.002168	0.011645	0.003558	0.00287	0.001049	0.000477	-0.000767
111	-0.000806	0.000628	0.00277	0.000215	0.019638	-0.000658	0.002529	-3e-05	-0.000885	-7.7e-05	0.002695	0.001273	6.5e-05	0.013725	0.008746	0.001321	0.001414	0.001498	-0.000557	-0.000543	0.000529	0.000283	0.01966	0.004264	0.007007	0.00237	0.002449	0.003835	0.000123	0.002842	0.001083	0.000638	0.000975	-0.000585	0.003928	0.000134	0.00062	0.002445	0.003711	0.006	0.000182	0.001922	0.002219	0.007535	0.001568	0.002858	0.002194	0.001061	0.001553
112	0.001438	0.000798	0.002657	-0.000138	0.020046	-0.001149	0.000567	0.001532	0.001269	-0.000251	0.003301	0.001227	-0.000335	0.013026	0.009941	0.001332	0.00081	0.000514	-0.000385	-0.000715	-0.000683	-0.000318	0.019446	0.006381	0.008845	0.002394	0.002467	0.002311	0.000364	0.003748	1.5e-05	0.000377	0.000451	6.4e-05	0.004416	0.000108	0.000348	0.002217	0.003105	0.004578	0.00028	0.003562	0.001908	0.003962	-0.000157	0.001937	0.000374	0.001334	0.001735
113	0.000515	-7.7e-05	0.002393	-0.000161	0.018288	0.000208	-0.000352	0.000932	0.000413	0.000182	0.00218	0.002104	-0.000444	0.013138	0.009639	0.000881	0.000362	-3.4e-05	0.000825	0.000185	-0.000142	0.000115	0.019537	0.00539	0.008654	0.002237	0.002474	0.001754	2.7e-05	0.00332	-0.000863	0.000961	0.000621	6.2e-05	0.004047	-0.000465	-0.000558	0.001166	0.001161	0.003308	0.001044	0.002122	0.001085	0.002819	0.001232	0.001596	0.002798	0.000408	0.000756
114	0.000642	-0.000139	0.002377	-0.000237	0.017592	1.5e-05	0.000134	0.000791	0.000566	0.000392	0.002427	0.002191	-0.000311	0.013266	0.009432	0.000547	0.000367	0.000149	0.001195	0.000156	-0.000165	9.6e-05	0.021391	0.006055	0.008867	0.002099	0.002492	0.002016	4.8e-05	0.002478	-0.000683	0.000511	0.00052	2.3e-05	0.004109	-0.000385	-0.000636	0.001107	0.001056	0.003226	0.000917	0.001999	0.000724	0.002233	0.001297	0.0008	0.00246	9.8e-05	0.000529
115	0.000694	-9.8e-05	0.002427	-0.000245	0.017259	0.000132	0.000378	0.000719	0.000481	0.000415	0.002362	0.002072	-0.000183	0.01343	0.009213	0.0004	0.000364	0.000231	0.001426	0.000279	-1.8e-05	9.7e-05	0.021571	0.006036	0.008763	0.002146	0.002332	0.002182	5.3e-05	0.002373	-0.000718	0.000593	0.000526	0.000135	0.004141	-0.000333	-0.000588	0.001014	0.001125	0.003288	0.000904	0.001963	0.000683	0.002196	0.001374	0.000823	0.002714	2e-05	0.000447
116	0.000711	-0.000107	0.002475	-0.000247	0.016831	2.6e-05	0.000439	0.000434	0.000454	0.000328	0.002713	0.001929	-7e-06	0.013928	0.009277	0.000338	0.000478	0.000464	0.000659	0.000261	-0.000238	-0.000107	0.02166	0.00688	0.009587	0.002611	0.00219	0.002612	0.000198	0.001857	-0.000482	-6.6e-05	0.000344	0.000123	0.004289	-0.000277	-0.000558	0.000975	0.001507	0.003794	0.000701	0.001593	0.00089	0.003088	0.001324	0.000251	0.002126	0.000215	0.000326
117	0.000684	2.1e-05	0.002562	-9.5e-05	0.016487	0.000609	-0.000939	-0.000219	-0.000185	-8.1e-05	0.002602	0.00157	-2.8e-05	0.014555	0.00976	0.000541	0.000149	-0.001072	-0.00173	-7.6e-05	-0.000523	-0.000165	0.019949	0.006753	0.010494	0.003421	0.001919	0.002331	0.000287	0.002084	-0.000796	-0.000441	0.000176	0.000335	0.004573	0.000147	-6e-05	0.000652	0.001963	0.004385	0.000537	0.00151	0.00158	0.00483	0.001383	0.000551	0.001706	0.000592	-0.000115
118	0.000533	0.000125	0.002504	3.2e-05	0.016893	2.5e-05	-0.000249	-0.000107	-0.000371	-8e-05	0.002751	0.001918	-0.000265	0.014805	0.009788	0.000505	0.000285	4.7e-05	-0.001718	-0.000199	-0.000439	0.00013	0.022429	0.006165	0.009861	0.003131	0.002608	0.002252	0.000811	0.001839	-0.001178	-0.000557	0.000221	0	0.004229	-0.000225	-0.000214	0.000365	0.001576	0.004045	0.000655	0.000826	0.000919	0.004639	0.001658	0.000521	0.001564	0.000558	0.00017
119	0.000673	0.000633	0.002366	0.000162	0.016106	-0.000301	0.000459	-0.000179	-0.000597	5.7e-05	0.002948	0.001534	-0.000419	0.015391	0.008898	0.000153	0.000443	2e-05	-0.000516	-0.000782	-3.8e-05	0.000621	0.027413	0.005883	0.009605	0.002723	0.002709	0.002545	0.00092	0.001678	-0.001811	-0.000322	0.000258	6.9e-05	0.004106	-0.000468	-0.000108	0.000389	0.001555	0.003868	0.000638	0.001914	0.000244	0.00311	0.001865	0.000983	0.001624	9.2e-05	8.1e-05
120	0.000582	0.00061	0.002341	0.000103	0.016509	-0.000737	0.00059	-7.3e-05	-0.000412	0.000142	0.002863	0.001358	-0.000305	0.015403	0.00854	0.000161	0.000459	0.000362	-0.000517	-0.000872	4.4e-05	0.000669	0.027701	0.005998	0.009422	0.002723	0.002673	0.002878	0.00091	0.001772	-0.001801	-0.000189	0.000211	-3e-06	0.003902	-0.000761	-0.000159	0.000431	0.00169	0.003779	0.000714	0.001267	0.000162	0.002785	0.001742	0.000886	0.002088	0.000236	0.000453
121	0.000388	0.00078	0.00174	5.7e-05	0.015558	-0.000775	0.000441	-0.000397	-0.000582	0.000493	0.002954	0.00062	-0.000651	0.015632	0.006803	2e-06	0.000832	-0.000101	0.001227	-0.001476	0.000277	0.001119	0.030317	0.00692	0.010764	0.00301	0.001736	0.003516	-0.000162	0.002129	-0.001564	-2.2e-05	0.000279	0.000308	0.004042	-0.000641	-0.000198	0.001326	0.002178	0.003883	0.000849	0.00304	0.001144	0.002094	0.001456	0.0013	0.003149	5.8e-05	0.000343
122	0.001439	-0.000243	0.00351	-0.001306	0.013234	-0.00181	0.002631	0.000409	-0.00159	0.000489	0.000954	0.001335	-0.000283	0.014	0.005259	0.000366	-0.000208	0.002259	-0.001921	0.000388	-0.000258	0.001145	0.023191	0.004287	0.007102	0.002891	0.000433	0.003884	0.000784	0.001585	-0.000691	0.0013	0.00076	-0.00083	0.002605	0.002007	-3.5e-05	0.00016	0.001597	0.00257	0.001404	-0.003938	0.002373	-0.001988	-0.001991	-0.002592	0.00376	0.002184	-0.00013
123	0.001547	-0.000161	0.001995	-0.001701	0.011626	0.003051	9e-06	-0.000362	-0.001932	-0.000713	0.002	0.003089	-0.001103	0.014749	0.0073	0.000482	0.000885	0.003606	-0.000497	0.001797	-3.8e-05	0.001518	0.020436	0.007887	0.004324	0.000731	-0.000533	0.000483	-7.5e-05	0.003818	-0.000408	0.00385	0.001593	-0.001744	0.004096	0.00355	-0.00339	-0.001033	0.000362	0.002869	0.002321	-0.001238	0.000666	0.001272	0.000919	-0.001544	0.003237	0.002891	-0.001553
124	-0.001273	-0.000568	0.001599	-0.001293	0.01246	0.003887	0.001349	0.001793	-0.000535	0.000759	0.000811	0.00148	-0.001268	0.016729	0.007437	-0.001405	0.000937	0.002687	-0.001782	0.002533	-0.000671	0.001685	0.018591	0.006853	0.005822	0.000624	-0.00061	-0.001905	0.000209	0.003558	-0.002684	0.002315	0.001761	-0.004507	0.004555	0.002481	-0.002233	-0.001281	0.000486	0.004089	0.002426	0.001404	0.000195	0.002108	0.003409	0.000394	0.003457	0.00071	-0.000345
125	0.00019	-0.001167	0.000768	0.000119	0.016027	0.002811	0.002934	-7.5e-05	0.00074	0.000758	0.001219	0.000946	0.000452	0.01548	0.009888	0.000269	-0.000454	0.001215	0.000104	0.001094	-0.0015	7.3e-05	0.019138	0.007527	0.005701	0.00145	0.001585	0.000207	-0.00037	0.004137	-0.00207	0.001496	0.002879	-0.00089	0.004347	0.003423	-0.001574	0.000149	0.00104	0.003687	0.001496	0.000908	0.000359	0.005515	0.001736	0.000957	0.002754	-3.1e-05	-0.000777
126	0.001356	-0.000983	0.00244	-0.00076	0.018923	-0.000292	0.002044	-0.001297	0.000254	0.00108	0.00248	0.001135	0.001018	0.013783	0.009873	0.000993	-8.3e-05	0.00102	-0.001755	0.000936	0.000354	-1e-06	0.018559	0.006505	0.00589	0.002947	0.002843	0.004102	0.001273	0.003132	-0.000998	-0.000465	0.000612	0.000229	0.004753	0.001311	-0.000279	0.00137	0.001832	0.003187	0.001092	0.000386	0.00087	0.004124	0.000421	0.000564	0.003986	-0.00018	0.000251
127	0.001614	-0.000958	0.002631	-0.000762	0.01958	-0.000762	0.001862	-0.001436	0.000397	0.00094	0.00279	0.001136	0.001531	0.013368	0.010437	0.001386	-0.000312	0.000813	-0.001716	0.00063	0.000572	-0.000224	0.018548	0.006832	0.005745	0.002913	0.003223	0.004541	0.001293	0.003144	-0.000671	-0.000261	0.000565	0.000665	0.004724	0.001608	-0.000334	0.001502	0.001933	0.003128	0.001037	0.000177	0.00089	0.004268	-0.000133	0.000319	0.003985	0.000203	0.000187
[truncated: 78 more columns]

## Sheet: F, 10mM, not smoothed
Transcript Length	1	2	3	4	5	6	7	8	9	10	11	12	13	14	15	16	17	18	19	20	21	22	23	24	25	26	27	28	29	30	31	32	33	34	35	36	37	38	39	40	41	42	43	44	45	46	47	48	49
20	0.000867	-5.8e-05	0.001139	-0.00085	-0.000107	-0.000465	0.001077	0.000724	0.001799	-0.002506	-0.001671	-0.001549	-0.000985	0.000727	0.001976	0.002474	-4.6e-05	0.000545	0.000385	0
21	-3.5e-05	0.000229	0.000904	-5.4e-05	0.000308	-0.000131	0.000102	0.000524	-0.000181	-6e-05	-0.00025	0.000613	0.000526	-0.000443	0.001012	0.002197	-0.000588	-0.001506	0.00136	0.000585	0
22	0.001355	-0.000611	0.001336	-0.00037	0.00087	0.002305	0.000803	0.00279	0.002147	0.000384	3e-06	0.001131	4.6e-05	0.000798	-9.4e-05	0.000853	-0.001999	0.001474	0.002343	-6.8e-05	0.000103	0
23	0.00184	0.000459	0.003278	-0.00023	0.000771	0.001472	0.000703	0.001611	0.00232	0.000582	-0.000306	0.000201	-0.000244	0.000933	-0.000167	0.002041	-0.000429	0.000101	0.002637	0.001063	0.000904	-5e-06	0
24	0.001434	-0.000524	0.007173	0.000923	0.001321	0.002201	0.001182	0.001487	-0.001762	0.002048	0.001042	-0.000396	-0.000136	0.001189	-0.000543	-0.000867	0.000808	0.00086	-0.002644	0.000788	-0.000892	-0.000162	1.8e-05	0
25	-0.001228	-0.001346	0.006073	0.001343	0.003387	0.001953	0.005606	0.003143	0.004061	0.003931	0.002123	0.001687	-0.000233	-0.000424	-0.004381	0.001585	-0.003625	0.005349	-0.007668	-0.014407	0.003174	-0.003465	0.004341	-9.6e-05	0
26	0.001414	-0.001039	0.003646	-0.002726	0.005814	-0.0032	0.005553	-0.000302	-0.004086	0.004575	0.001667	0.001292	-0.00193	0.001827	-0.00502	0.002666	-0.000725	-0.006444	-0.014797	-0.00359	-0.004231	0.001381	-0.000731	0.001367	0.000176	0
27	0.001145	0.002494	0.005344	0.000717	0.004016	0.001263	0.002763	-0.000763	0.001389	0.001036	0.000943	-0.000342	0.000135	0.001526	0.001018	-0.000539	-0.00156	0.004202	0.004979	0.001563	-0.00071	-0.000789	0.002111	0.000141	0.00105	1.2e-05	0
28	0.001446	0.001159	0.005317	-0.000453	0.00657	0.002765	0.000755	0.008334	0.000449	0.000608	4.3e-05	-9e-05	0.000263	-0.001423	-0.000278	0.000863	-0.000928	0.000592	0.002083	-0.001026	0.000339	0.001191	0.001352	-4e-05	0.001909	0.000804	-9e-06	0
29	0.002445	0.001444	0.004666	0.000391	0.006258	0.002333	0.000632	0.008176	0.002351	0.001716	0.001233	0.000671	-0.000364	0.000204	0.001457	0.001593	0.001197	0.000652	0.001976	0.000943	0.000406	-0.000505	0.004894	0.000592	0.000264	0.000751	3.8e-05	-1.9e-05	0
30	-0.00056	0.00097	0.005535	1.8e-05	0.006966	0.003809	0.002968	0.006223	0.002529	0.001842	0.002648	0.001107	0.000151	0.002818	0.001879	0.001674	-0.000356	0.00092	0.002823	0.001332	0.000352	-0.000434	0.002609	0.000711	0.000196	0.00075	0.000622	-0.001056	6.8e-05	0
31	0.00263	-0.000536	0.004412	0.000826	0.010549	-0.000688	0.011676	0.003403	0.001916	-7.3e-05	0.004843	-0.000927	-0.001792	0.00537	0.003574	-0.00167	-0.001286	-0.00471	-0.021895	-0.005212	0.000607	0.001116	0.002939	-0.001493	-0.001305	0.000745	-0.002382	-0.003175	-0.003105	6.4e-05	0
32	0.000894	-0.00034	0.006621	-0.001373	0.010218	-0.003394	0.00092	0.003554	-0.001873	-0.000529	0.00115	0.001463	-0.00019	0.005103	0.00615	0.001339	-0.003478	-0.004204	-0.005872	-0.004405	-0.003186	0.001167	0.002518	-0.001071	0.000792	0.00059	-0.001235	0.002053	-0.002264	0.001604	4.8e-05	0
33	0.001886	-0.000126	0.005479	2.1e-05	0.013794	-0.000205	0.001406	0.002045	0.00086	0.000796	0.003168	0.00398	-0.00011	0.00564	0.004194	0.000579	0.000185	0.000548	-0.004726	-0.002258	-0.000444	-0.001078	0.004477	-2.9e-05	0.000371	0.000487	-0.000909	-0.000683	-0.001065	0.000765	-0.000826	2e-06	0
34	0.000957	0.000442	0.004483	0.000191	0.01581	0.000875	-5e-06	0.003438	-0.000722	0.000896	0.002878	0.00307	0.000553	0.007852	0.006842	7e-06	-0.000458	-0.000992	-0.003607	-0.002303	-0.001083	-0.000303	0.005048	0.000772	0.001055	0.000132	0.000375	-0.001827	-0.00139	0.000804	-0.00151	-0.000792	5.2e-05	0
35	0.000495	-0.000207	0.005131	0.000557	0.018052	0.000813	0.00152	0.003017	-0.000651	-0.000528	0.002456	0.002111	0.000717	0.008825	0.009326	0.000371	0.000149	-2e-06	-0.002667	-0.002402	-0.000178	-0.00053	0.003669	0.000155	0.000738	0.000543	0.000221	-0.002765	0.000366	0.001097	0.000142	-0.00163	0.000889	-5.2e-05	0
36	0.000928	0.000369	0.005443	0.000136	0.019779	-6.3e-05	5.7e-05	0.000966	-0.000809	-0.000146	0.001513	0.00288	-0.000359	0.009945	0.010752	9.2e-05	-0.000212	-0.000153	-0.00187	-0.000322	-0.001708	-2e-06	0.00306	0.000239	0.001211	-0.000585	4.8e-05	-0.000707	-0.000272	0.000436	-0.001091	-8e-05	0.00146	0.000339	4.9e-05	0
37	0.000675	-0.000126	0.005779	-7.2e-05	0.023414	0.001789	0.000693	4.6e-05	0.001066	0.000172	0.001594	0.002024	-0.000285	0.0092	0.01175	0.000412	-0.000254	-0.000176	-0.000448	2.2e-05	-0.000493	-0.000483	0.003839	0.002074	0.001275	-0.000245	0.000271	0.000549	-0.000803	-0.000145	-0.000253	0.000511	0.000854	-0.000374	0.002473	3.1e-05	0
38	0.000187	0.000418	0.005212	0.000114	0.023641	0.000182	0.00041	0.001345	-9.1e-05	0.000289	0.001281	0.001963	0.000183	0.009266	0.010671	0.000866	0.000357	8.6e-05	-0.000888	0.000405	-7.9e-05	-0.000128	0.003726	0.000987	0.001077	0.000105	-0.00097	0.001198	0.000744	0.000863	-0.000251	0.000269	0.001325	0.000357	0.001689	0.001264	-1.9e-05	0
39	0.001089	0.000382	0.006165	0.000893	0.022022	0.00031	-0.000212	0.000737	0.000453	0.000381	0.002079	0.002432	0.000199	0.008958	0.008786	0.001521	0.000469	0.000352	0.002653	-0.000835	-0.000357	-1.8e-05	0.00528	0.000546	0.000773	0.000357	-3e-06	-0.000184	0.001179	0.000699	6.1e-05	-4.6e-05	0.001078	0.000818	0.001942	0.000124	-0.000531	2.2e-05	0
40	0.00108	0.000233	0.004706	0.00038	0.02402	-1.5e-05	0.000724	0.001122	4.9e-05	0.00017	0.001621	0.002069	0.000288	0.008903	0.011674	0.000769	-0.000127	0.000496	0.001461	0.000732	-0.000543	0.000115	0.00508	0.00043	0.000517	0.000504	-0.000139	0.001136	0.002197	0.000104	-1.8e-05	-0.000173	0.000806	3.9e-05	0.000561	0.001065	0.000733	3e-06	-1.7e-05	0
41	0.000766	0.000342	0.005394	5.1e-05	0.023844	5e-06	0.000978	0.000376	4.4e-05	5.1e-05	0.002278	0.003184	0.000266	0.010564	0.01228	0.00069	0.000336	5.3e-05	-0.000181	0.000184	0.000318	0.000672	0.006454	0.001775	0.002264	0.000647	-0.00065	0.001233	0.00024	0.000903	-0.000849	0.000182	0.001252	-0.00032	0.001239	0.001835	0.000895	0.000957	0.000161	8.9e-05	0
42	-0.000437	-0.00088	0.005016	0.000834	0.022282	0.000321	0.001408	0.000555	-0.000114	0.000565	0.001374	0.002329	-0.001062	0.011869	0.013157	0.001571	0.000503	0.000774	-0.000241	9.3e-05	0.000762	0.000713	0.007379	0.001919	0.003538	-0.000111	0.0002	0.001696	-0.001305	0.000736	-0.001367	0.000208	0.001528	0.000307	0.001111	0.000476	-0.000571	0.000602	0.000578	0.000556	3.8e-05	0
43	0.0013	6e-05	0.004564	0.000119	0.023976	-0.000364	-0.000111	0.001203	-1.6e-05	0.000189	0.001867	0.003406	0.000522	0.011711	0.01391	-6.9e-05	3.9e-05	-3e-05	0.000341	-0.000317	-4.5e-05	0.000144	0.008437	0.00223	0.00353	0.000937	0.000925	0.004443	0.000806	0.001794	-0.000895	-0.001042	0.000249	-0.000256	-0.000271	-0.000625	0.001007	0.001474	0.001922	7.8e-05	0.001127	2.4e-05	0
44	0.000993	7.9e-05	0.003545	-0.000262	0.026021	-0.000816	0.001404	0.000487	-0.000308	0.000269	0.002699	0.002772	-8.5e-05	0.013669	0.015098	0.00044	-3.9e-05	1e-05	0.000754	0.000527	0.000378	-0.000377	0.009338	0.003083	0.004714	0.001736	0.00135	0.0078	0.001017	0.002106	-0.000279	0.000369	0.000124	0.000177	1.6e-05	0.000625	0.000628	0.001792	0.001155	0.000305	0.000324	-0.000181	2.2e-05	0
45	-0.000181	-0.000155	0.00463	0.000193	0.02494	-0.000269	-3.6e-05	0.000362	0.00011	-1e-06	0.001751	0.002944	-0.000428	0.012375	0.017441	0.00121	5e-05	9.8e-05	-0.000528	0.000152	-0.000105	0.00069	0.008022	0.003128	0.004343	0.00226	0.001881	0.004778	0.000337	0.003768	-0.000637	-0.00068	0.000303	-1.2e-05	0.000871	0.000142	2e-05	0.001725	0.001521	0.00061	0.000685	0.000231	3e-06	1e-06	0
46	0.000892	-0.00039	0.00365	-0.000487	0.027028	-0.000354	-0.000862	0.00087	-0.000233	0.000267	0.002033	0.002837	0.000598	0.013076	0.01775	0.000393	-0.000137	8.7e-05	0.000238	-7.8e-05	-0.000118	0.00023	0.009842	0.00465	0.006449	0.00398	0.002144	0.009623	-0.000148	0.004154	-0.000173	-0.000342	0.000474	-0.000787	0.000727	0.000281	0.001764	0.000962	0.000181	-4.7e-05	0.000454	0.000705	0.000377	-0.000122	7e-06	0
47	-0.001135	-0.000802	0.00356	-0.000125	0.025773	-0.000251	-0.000798	2.3e-05	-5.7e-05	0.000242	0.002027	0.002809	-0.000407	0.013115	0.01801	0.000636	0.000138	0.000534	0.000665	-0.000359	0.000331	8.1e-05	0.009505	0.004039	0.006477	0.002812	0.003429	0.010256	0.000955	0.008082	-0.001026	-0.000153	0.001675	-0.001521	0.001608	-0.000934	0.003308	0.0009	0.000381	0.000388	0.000415	0.000789	0.000389	0.000205	-6e-05	0.00011	0
48	0.000243	-0.000248	0.002385	-6.7e-05	0.025952	4e-06	9.2e-05	0.000853	-0.000437	0.000514	0.001471	0.003741	0.000485	0.01333	0.019176	0.000613	-0.00064	-0.000333	0.00071	0.000962	-0.000288	0.000144	0.008802	0.004119	0.00678	0.002764	0.002831	0.01238	0.000706	0.010164	-7.4e-05	0.001009	0.001812	-9.2e-05	0.001274	0.000664	0.001507	0.001237	0.000654	0.000458	-6.2e-05	-0.000157	0.000801	0.000167	0.001434	0.000288	-2e-06	0
49	-0.00049	-0.000245	0.002013	0.000601	0.023422	-0.000359	-0.002398	-0.000206	0.00069	0.000483	0.001906	0.00256	-0.000561	0.015032	0.017828	0.001443	3.6e-05	-0.000205	0.00196	5e-06	0.000875	-4.9e-05	0.00921	0.00558	0.007321	0.003469	0.002692	0.014496	0.001151	0.014749	0.000475	0.001728	0.003616	0.000222	0.002714	0.000443	0.002396	0.001928	0.000503	-0.000686	-0.000495	-5.6e-05	5.9e-05	0.000671	0.000825	0.001273	-0.000648	-1e-06	0
50	0.000166	-0.000551	0.002643	-7e-05	0.028886	-0.000357	-0.0006	0.000223	-0.000659	0.000128	0.002518	0.004158	0.000382	0.016842	0.027658	0.00044	-0.000879	-0.000327	0.002524	0.000136	0.000128	0.00021	0.011082	0.004837	0.010839	0.003133	0.003774	0.022261	0.001738	0.019861	0.001102	0.002035	0.003858	0.000354	0.002512	-0.000992	-0.001169	0.001205	-4.1e-05	0.000377	0.000611	0.000399	0.001103	0.000165	0.00089	0.00031	-1.7e-05	-0.000447	6e-05
51	-0.000687	7e-05	0.001998	-1.7e-05	0.026494	-0.000262	-0.001187	0.000568	-0.001238	-0.000452	0.003028	0.003295	0.001411	0.019705	0.028351	0.001422	-0.001177	-0.000732	-0.000685	-0.000301	-0.000255	-9.6e-05	0.009826	0.005215	0.009086	0.00305	0.004951	0.020339	0.002335	0.023803	-2.5e-05	0.001848	0.003723	0.000469	0.00327	0.000272	0.000679	0.002904	0.001203	-0.000646	-0.001238	-0.000632	0.000966	0.001192	0.001513	8.4e-05	0.000247	-0.000279	0.00283
52	0.001185	-0.000193	0.003128	0.000543	0.023448	-0.000904	-0.00146	0.000138	-0.00019	2.1e-05	0.000354	0.005019	4.9e-05	0.020623	0.025887	0.001113	0.000843	-0.001377	-0.001695	-0.001109	0.000246	9.7e-05	0.009066	0.004496	0.007949	0.002152	0.003006	0.018369	0.000758	0.028624	0.000487	0.004552	0.006387	0.000593	0.005946	0.001521	-0.000721	0.001521	0.002786	0.000101	0.000334	0.001091	0.000189	0.000395	0.001864	-0.001183	0.000748	-0.000526	0.000826
53	-9e-06	-0.000453	0.002296	7.5e-05	0.023923	-0.000193	-4.7e-05	-7e-05	-8.7e-05	-1.9e-05	0.002031	0.004286	0.0005	0.015143	0.019044	0.001014	0.000362	-0.000725	-0.000638	2.3e-05	6.2e-05	-9.3e-05	0.00867	0.003983	0.006951	0.003857	0.002977	0.016601	0.002532	0.032926	0.000715	0.006769	0.008335	0.001248	0.007863	0.000922	0.000282	0.001333	0.001643	0.002069	-0.000214	-6.5e-05	0.00103	0.000677	0.001465	0.000715	0.00102	-0.000712	0.003448
54	0.000467	-0.000279	0.002376	-0.000496	0.023877	-0.000924	-0.000417	-0.000386	-0.000484	0.000253	0.002035	0.003441	0.000498	0.014691	0.016996	0.00109	7.1e-05	-1.8e-05	-0.001829	-0.000413	0.000124	0.000275	0.009098	0.003635	0.007778	0.00353	0.003033	0.01236	0.001111	0.031009	0.00125	0.006984	0.010524	0.001076	0.00938	0.000317	-0.000892	0.001431	0.004954	0.00656	0.000391	9.4e-05	0.000412	0.000538	0.000527	0.000693	-9.2e-05	-5e-05	0.002689
55	-0.000335	0.001038	0.00068	0.000246	0.023882	0.000438	-0.001034	-0.000756	-0.000335	-0.000473	0.002451	0.004659	-0.00086	0.014527	0.017654	0.001414	0.000229	-0.00156	-0.002921	0.000269	0.000299	0.000449	0.009967	0.002179	0.006562	0.002981	-0.000154	0.011696	0.001414	0.029556	0.000902	0.008707	0.006403	0.002297	0.007594	0.000287	-0.001327	0.00299	0.003816	0.008211	0.00063	0.000765	0.000572	0.002619	-0.001369	-0.000421	-0.003424	-0.000524	0.00423
56	1.1e-05	-3.5e-05	0.00226	7.1e-05	0.02339	-0.000565	-0.000611	-0.000489	-0.000667	0.000125	0.00232	0.004192	0.000906	0.01548	0.017002	0.00096	-4.1e-05	4.1e-05	-0.001065	4e-05	-0.000414	-0.000274	0.010286	0.004234	0.007624	0.003038	0.00318	0.012806	0.003225	0.029458	0.000603	0.006864	0.008995	0.001066	0.010734	0.001592	-0.000576	0.002734	0.004912	0.005743	0.000539	-0.000118	0.00134	0.000961	-0.000518	0.000529	0.00056	-0.000102	0.00327
57	0.000904	-0.00025	0.00209	0.000215	0.023521	-0.000215	-0.001239	-0.000127	-0.000903	0.000491	0.002849	0.003119	0.000552	0.015073	0.01708	0.00121	0.000163	-7e-05	-0.001504	-0.000574	-0.000286	-0.000338	0.011982	0.00484	0.008784	0.003239	0.003448	0.012256	0.000855	0.030513	0.000924	0.00851	0.008677	0.001757	0.009937	0.001227	0.000178	0.003432	0.004291	0.007209	0.000545	-0.000268	0.00123	-0.000445	6e-05	0.001141	-3.3e-05	0.000145	0.002164
58	0.000311	-0.001012	0.002197	-0.000563	0.02287	-0.000304	-0.001114	-0.00141	-0.000167	-0.000398	0.002871	0.001837	0.00041	0.018012	0.014618	-0.001196	0.0002	-7.4e-05	0.00134	-0.000605	2e-06	0.000967	0.012255	0.005248	0.007674	0.002967	0.003891	0.011978	1.7e-05	0.032308	-0.000412	0.008256	0.00972	0.000492	0.012161	-0.000137	0.001082	0.003244	0.006381	0.007429	0.002342	-0.000403	0.001835	0.001128	0.001448	0.000625	-0.002312	0.001122	0.001926
59	0.00018	2.3e-05	0.001924	-0.000102	0.02121	-0.001327	-0.000185	0.000107	-0.000823	-0.000158	0.002735	0.003522	0.001349	0.014073	0.012834	0.000267	-0.000671	0.000427	-0.001303	-0.000418	-0.000828	-5.8e-05	0.013139	0.00504	0.006828	0.002594	0.003646	0.010117	0.00125	0.029315	0.001409	0.007617	0.010347	0.000974	0.010643	0.00021	0.000406	0.002547	0.007291	0.00943	0.000552	0.000737	0.002177	2.4e-05	0.001636	0.00051	-0.000548	-8.5e-05	0.002185
60	-4.5e-05	2.7e-05	0.002132	0.000205	0.021047	-0.001448	-0.000276	-0.000225	-6.7e-05	0.000193	0.002517	0.003869	-3.7e-05	0.011538	0.009886	0.000452	0.000115	-0.000455	-0.001194	8.9e-05	-0.000302	0.000363	0.016512	0.003564	0.005832	0.002368	0.002479	0.006786	0.001058	0.026209	-0.000141	0.007146	0.011523	0.001177	0.008999	-0.000467	-7e-06	0.002318	0.006086	0.01077	0.001233	0.000382	0.001344	-0.000749	0.0016	0.000183	-0.001748	-0.000726	0.0015
61	-0.00102	1.7e-05	0.0037	-0.000919	0.021449	-0.0027	-0.002776	-0.002354	0.001519	0.001057	0.001794	0.000202	-0.001621	0.008519	0.011437	-0.000545	0.000916	-0.00086	0.000847	0.000235	-0.000431	-0.001023	0.015551	0.004184	0.006535	0.001009	0.001738	0.003203	0.002765	0.018492	0.00133	0.008875	0.013343	0.000838	0.007988	-0.002298	0.003821	0.002739	0.004845	0.007472	-0.001452	0.000422	-0.000563	-0.00165	0.001168	-0.001387	-0.001814	-0.001429	0.001343
62	-0.000377	0.000514	0.003388	-0.000954	0.017343	-0.000496	0.000131	0.000701	-0.000774	0.000669	0.00132	-0.000289	-0.000737	0.006913	0.006803	0.000123	0.000648	-0.001056	0.000194	-0.001332	-0.000552	0.000711	0.019866	0.002803	0.005527	0.001841	0.002055	0.004138	-0.00034	0.019717	0.000131	0.006856	0.010137	0.002268	0.007255	-0.004106	-0.000884	4.5e-05	0.00494	0.008833	0.000402	0.001128	0.002822	-0.000581	0.002169	-0.000199	-0.001249	-0.001041	0.00566
63	0.000921	0.000167	0.004078	0.000469	0.020419	0.000952	-0.001545	-0.000383	-0.000351	0.000137	0.001076	-0.001004	-0.000798	0.004834	0.003436	9.6e-05	-8e-06	-0.001023	-0.000284	-0.001643	-0.000382	-0.00025	0.020916	0.002613	0.003771	0.000861	0.001452	0.001151	0.000327	0.017482	-1.6e-05	0.007542	0.011516	0.001819	0.004369	-0.002074	-0.000863	0.001035	0.003892	0.007243	0.00082	0.000358	-0.000242	-0.000222	0.002274	0.000337	-0.001696	-0.00144	0.010765
64	0.002983	-0.000385	0.003056	0.000403	0.016998	-0.00149	-0.000429	-0.001997	-0.001432	0.001315	0.004169	0.000477	0.003735	0.006176	0.009958	0.003846	0.000996	-0.000385	0.001639	-0.000961	0.001795	-2.8e-05	0.02179	0.001231	0.002697	0.002387	0.002087	0.000637	0.000269	0.014638	0.001754	0.007669	0.00947	0.000443	0.00422	0.000569	0.00307	0.003358	0.001399	0.006945	-0.000111	-8.8e-05	-0.000577	0.000799	0.004144	0.001884	0.002787	0.001227	0.006656
65	-7.8e-05	4.7e-05	0.003638	9.7e-05	0.019806	0.000845	0.000346	-0.000419	-0.000377	-0.000573	0.002137	0.00095	0.001472	0.004219	0.005995	0.002877	0.000503	-0.000355	-0.000561	0.001104	-0.000307	-3.1e-05	0.020053	0.002598	0.002934	0.001948	0.000222	0.004025	0.000758	0.016438	-0.000114	0.005624	0.010345	0.000148	0.002779	-0.000964	0.002591	0.000713	0.002706	0.004461	0.001065	0.001119	0.002103	0.0032	0.004488	0.000293	0.000621	-0.000126	0.010765
66	0.00035	-0.000293	0.004282	-0.000105	0.017738	-0.001005	9.6e-05	0.001048	-0.000772	1e-06	0.000702	6.2e-05	0	0.001929	0.003798	-0.000715	-0.000179	0.0002	-0.000525	0.000346	-0.000136	0.000426	0.022541	0.001893	0.001577	0.001133	0.000802	0.001398	0.000601	0.015172	0.000318	0.005958	0.01074	0.001197	0.002513	-0.001839	0.000157	0.000842	0.001215	0.002505	0.000165	-0.0006	0.00034	-0.000104	0.001471	0.000679	-0.001056	-0.000168	0.009652
67	-0.004663	0.001249	0.006274	-0.002018	0.014413	-0.001839	-0.001115	0.000262	0.001672	-0.001308	-0.001078	0.003797	0.002048	0.00336	0.007736	0.000591	-0.000654	-0.000261	0.003926	-0.00338	0.000814	0.002165	0.016817	0.000127	0.003254	0.000545	-0.001738	0.001938	-0.003123	0.014106	0.007068	0.007752	0.008162	0.002109	0.003812	0.00037	-0.000396	0.002477	0.001753	0.000117	0.003183	-0.001462	-0.001365	-0.001527	0.001437	0.000244	0.002962	0.003106	0.006655
68	0.000102	-0.000309	0.003173	0.000462	0.017945	-0.000509	-0.00013	-6.8e-05	0.000786	-0.00014	0.001087	0.000154	0.001139	0.002491	0.003526	2.8e-05	0.000322	-0.001283	-0.00024	-6.3e-05	-0.000172	0.000793	0.022238	0.001988	0.001089	0.0005	0.001939	0.002047	0.00043	0.013939	0.00047	0.005122	0.012664	0.002109	0.003677	0.001297	0.000437	-4.4e-05	0.000693	0.001371	0.000111	-0.000472	0.000186	0.001515	0.000958	-0.00116	0.000312	-0.000332	0.007427
69	0.000509	-0.000102	0.004741	0.000125	0.01642	-8.6e-05	-0.000419	-0.000733	-0.000284	-0.000202	0.000121	-0.000213	-0.000757	2.6e-05	0.001767	-0.000303	-8.4e-05	-0.000274	-0.000158	-0.000312	0.000716	-0.000124	0.026865	0.001922	0.000432	0.000854	0.000192	3e-05	-0.000828	0.015644	0.000562	0.007245	0.011863	0.002865	0.003489	6.9e-05	0.000959	-0.000349	0.000598	0.000328	0.000146	-0.000763	4.9e-05	0.000188	-0.000449	0.000243	0.000438	-0.000986	0.005159
70	0.000227	-0.000379	0.003838	0.000264	0.016527	-0.000128	-0.00029	0.000362	0.00082	-5.3e-05	-0.000221	-0.001027	0.000395	0.00043	0.002471	-0.000838	-0.000202	-0.000949	-0.001216	-0.000116	0.001557	0.000674	0.022948	0.001585	0.00133	0.001087	0.001316	-0.000302	-0.00113	0.01647	0.002458	0.006564	0.011593	0.001204	0.003371	0.001827	-0.001131	-0.000503	-2e-06	-0.000417	0.000922	-0.000557	-0.000338	-0.000243	-0.000238	0.000373	0.000446	-0.000131	0.005456
71	0.000776	-0.000257	0.00379	1.9e-05	0.015604	-0.000542	-0.000175	-0.000273	-0.000657	-0.000444	-0.000643	-5.9e-05	-7.1e-05	0.000663	0.001172	-0.000806	-0.000193	-0.000471	-0.000472	0.000221	-0.000415	0.000464	0.025006	0.001389	0.000842	-0.000543	0.000695	0.00077	-0.000306	0.01677	0.000881	0.004369	0.011068	0.000627	0.003179	0.001261	0.000125	-0.000122	0.00101	0.00032	-0.000431	0.000148	-5.1e-05	-0.000299	0.000481	1.4e-05	0.001263	0.000149	0.004296
72	0.000346	-9.4e-05	0.003079	-0.000263	0.014859	-2e-06	5.6e-05	-8.9e-05	1.5e-05	-0.000148	0.000349	-0.000222	-0.000447	0.000599	0.000407	0.000125	-0.000329	0.000567	-0.000103	-0.000329	0.000303	0.000147	0.023878	0.001427	0.001613	0.000882	0.000609	-0.000442	-9.2e-05	0.01588	0.000211	0.00578	0.011464	0.001199	0.003578	-0.001028	-0.000191	7.5e-05	0.000636	0.000683	-0.000236	-0.00012	0.000611	0.001189	0.000468	0.000727	0.000535	-0.000191	0.004493
73	0.00055	-0.00066	0.002276	-0.000295	0.015726	0.000265	-0.000109	-0.000573	0.000453	0.000561	0.000127	0.000112	-0.000102	0.000422	0.000445	0.0002	3.4e-05	-0.001362	0.000395	-0.000692	-0.000253	0.000679	0.023374	0.002043	0.001788	0.000539	0.000545	0.001288	0.000563	0.014389	-0.001048	0.007439	0.009174	0.001451	0.002869	-0.000608	0.000979	-0.000463	0.000587	0.001081	-0.000284	-2.1e-05	0.000227	0.001488	0.001322	0.000139	-0.000382	8.9e-05	0.003625
74	0.000222	-0.000114	0.003191	0.000209	0.01421	0.000167	0.000178	0.000147	0.000126	7e-05	0.000573	0.000204	0.000109	0.000923	0.000936	5.5e-05	-0.00028	-0.000265	-0.000173	-6.4e-05	-0.000293	0.000573	0.022457	0.001374	0.001314	0.000745	0.00127	0.000416	-0.000476	0.015941	5.6e-05	0.006289	0.010362	0.001293	0.002885	-0.000973	1.3e-05	-0.000135	0.000525	0.000271	-2.7e-05	0.000301	0.00018	0.000886	0.00045	1.2e-05	0.001007	-0.000272	0.003698
75	0.000936	0.00043	0.002477	0.000251	0.013398	0.000196	0.000942	0.001625	-0.000111	-2.4e-05	0.000362	0.000603	0.000644	-0.000273	0.001558	0.000162	0.000274	0.000166	-0.000985	0.00052	-0.000183	0.001027	0.022427	0.000723	0.001382	0.000791	-0.000242	0.001203	-0.000333	0.015507	-0.001022	0.006004	0.009338	0.001449	0.002689	-0.001254	-0.000744	-0.000699	-0.000888	0.000634	-0.000103	-0.003213	0.001307	-0.00276	-0.00267	-0.001897	-0.001069	-0.000925	0.003367
76	0.001702	0.000179	0.002733	-0.000807	0.014472	0.000646	0.001882	0.000357	-0.000136	-0.000828	0.001054	0.000212	0.000408	0.000255	0.002097	0.001486	-0.000177	0.000645	-0.000696	0.00035	0.000573	0.001076	0.021792	0.002127	0.000599	0.000643	0.000152	0.000526	0.001233	0.013676	0.001911	0.005152	0.009177	0.000688	0.003304	-0.000586	0.000365	0.000679	0.000943	0.00067	-0.000194	-0.00161	0.000131	3.8e-05	-1.3e-05	0.000113	-0.001407	-0.000177	0.003795
77	-0.000928	0.000617	0.002216	-0.000717	0.013509	-0.000673	0.000792	-0.000902	0.000524	-0.000321	0.000542	0.000537	0.000539	0.001015	0.001633	-0.000495	0.000282	-0.000192	-0.00053	-0.000787	-0.000461	0.00045	0.02281	0.001589	0.000641	0.00031	-5.8e-05	0.00301	0.000725	0.014442	-0.000881	0.004909	0.009715	0.001127	0.003059	-0.000906	-0.001107	0.000106	0.000714	0.000775	0.00036	-0.002077	-0.000816	-0.000818	-0.000204	-0.002022	-0.000363	-0.001928	0.003378
78	0.001809	7.6e-05	0.002581	6.4e-05	0.012679	8.4e-05	0.000684	0.000128	-0.001649	-0.000441	0.000711	0.000357	0.001275	0.001172	0.003872	1.3e-05	-0.000116	-0.000534	0.002249	-0.000125	-0.000427	0.000849	0.023138	0.001135	0.000329	0.000807	0.000605	0.000914	-2.6e-05	0.013987	0.000556	0.004449	0.00913	0.000465	0.003319	-0.001087	0.000365	0.00047	-0.000758	0.000399	0.000233	-0.003312	0.000147	-0.003453	-0.002755	-0.00219	-0.00413	-0.001873	0.003868
79	-0.001749	0.00054	0.003078	-0.000624	0.012795	-0.000284	0.001669	0.001384	0.002248	0.000231	0.001963	0.002087	0.000336	0.002458	0.004055	-0.000626	-0.000499	-0.00057	0.001937	-9.7e-05	0.000334	-0.000134	0.019483	0.002229	0.001459	0.000665	0.000226	-0.000247	0.000704	0.012025	-0.002728	0.003462	0.007339	0.001603	0.005223	0.001667	-6.2e-05	0.002077	0.001007	0.002691	0.000431	-0.004526	-0.002043	-0.003765	-0.00128	-0.000364	-0.001375	0.000305	0.002267
80	-6e-05	0.00043	0.002342	4.3e-05	0.013978	0.000343	0.001104	0.000804	-0.000661	-0.000389	0.002251	0.003121	0.001618	0.0034	0.009382	0.00183	0.000992	0.000382	1.9e-05	0.000708	0.000818	0.000337	0.019409	0.00202	0.002796	0.000852	0.000939	0.001447	-0.00014	0.01275	-0.001377	0.004659	0.008015	0.001043	0.003783	0.000177	0.000197	0.001895	0.002062	0.004418	0.001185	-0.004329	-0.001827	-0.004048	-3e-05	-0.002318	-0.002857	-0.000156	0.002237
81	0.000406	-0.000445	0.002002	-0.000219	0.015571	0.001279	0.000728	7.7e-05	-1.8e-05	1.4e-05	0.000642	0.000452	0.003267	0.002924	0.002583	2e-05	0.000163	0.000798	-0.000917	-0.000887	-0.00049	-0.00082	0.019226	0.000925	0.00326	0.000234	0.001533	-0.001019	0.000797	0.014063	-0.000196	0.00468	0.008861	0.000392	0.003898	0.00233	-0.001549	0.000841	0.0004	0.002984	-0.000563	-0.001002	-0.000746	-0.003229	-0.001163	-0.001027	-0.002435	-0.001329	0.003616
82	0.000231	-0.00021	0.002405	-0.000297	0.015107	0.000272	-1.9e-05	-0.000619	1.6e-05	-0.000334	0.001098	0.00054	-2e-05	0.002283	0.003215	0.001206	3e-06	0.000582	0.000374	0.000397	4.8e-05	7.5e-05	0.021154	0.001908	0.0027	0.000712	0.00029	0.001387	0.000414	0.01255	0.000679	0.004202	0.00879	0.000908	0.003592	-0.00057	8.4e-05	0.000536	0.000459	0.001704	-0.000406	-0.001888	-0.000169	-0.000623	0.000544	-0.000597	0.001382	0.000394	0.002772
83	-0.000818	0.000834	0.001878	-7.3e-05	0.012387	0.002153	0.001031	-0.000215	-0.000726	-0.00068	0.000551	0.000518	0.00036	0.001133	0.001696	-0.000452	-0.000386	0.000149	0.000428	0.000943	-4e-05	0.000601	0.021399	0.001669	0.001789	0.001366	0.000335	-0.000756	-0.000857	0.013089	0.000364	0.002941	0.009798	0.000137	0.003374	-0.000534	0.000208	-9.4e-05	0.000293	0.000217	0.000227	-0.001367	0.000855	0.000345	-0.000519	-0.000229	0.000778	0.000125	0.002925
84	-0.001544	0.001925	0.00393	0.001225	0.008701	-0.000362	-0.001553	0.004028	-0.00226	2.4e-05	-0.000597	0.001248	-0.000316	0.001701	0.002388	-0.002126	-2.7e-05	0.002561	-0.001486	-0.000355	-0.001322	-0.00116	0.026415	-0.000798	0.001538	0.001684	0.005507	0.002625	0.003962	0.018088	0.000908	0.002059	0.006251	0.001112	0.000305	0.000214	-0.000793	0.001024	-0.00012	0.000681	0.000175	-0.005727	-0.000239	0.005881	-0.001124	0.000154	-0.001445	0.002084	0.005137
85	0.000775	0.00211	0.002381	0.001667	0.012772	0.000473	-0.001514	-0.002308	-0.008422	0.003108	0.002858	-0.001888	0.002878	0.003875	0.009118	0.000704	0.004944	0.001381	0.008049	0.005026	0.001294	-0.0025	0.022674	-0.001262	0.001751	-5.9e-05	0.003373	-0.00327	-0.0016	0.008581	0.003434	0.001887	0.006985	-0.00056	0.006126	-0.005489	-0.002908	-0.001082	0.002495	0.007038	-0.00262	0.001125	0.00696	-0.003973	-0.006042	-0.00322	-0.002914	0.000561	0.005811
86	0.000167	0.001191	0.003509	0.002971	0.014872	-0.001994	-0.001305	-0.002379	0.001393	0.001488	0.000251	-0.001593	0.001931	0.005393	0.001665	-0.002963	0.000294	-0.00297	-0.002812	0.004221	0.000976	0.000321	0.019311	0.004235	0.000951	0.000657	-0.000913	-0.000939	0.003905	0.012431	-0.000219	0.005167	0.003632	-0.003229	0.006023	0.003721	-0.003684	0.001599	0.002606	0.000777	-0.000912	0.000659	0.001277	0.007475	0.002972	-6.1e-05	-0.001558	-0.001057	0.00652
87	-0.003234	-0.000245	-0.000512	-0.000384	0.013145	0.007049	0.003036	0.004262	-0.000502	0.001421	0.002875	0.007796	0.001509	0.004258	0.001479	0.006101	0.000395	0.001145	0.002261	0.002136	-0.00157	8.2e-05	0.01949	0.001082	0.001524	-0.000891	0.001538	0.008337	-0.000216	0.020415	0.002722	0.001532	0.006222	0.000434	0.004488	-0.000298	-0.001108	0.002707	-0.000169	0.002389	0.001945	0.002568	0.006286	0.001865	-0.003075	-0.000203	-0.004114	0.001296	0.00484
88	0.014801	0.005853	0.009828	0.002414	0.027021	-0.008259	-0.002777	-0.001688	0.008693	-0.000338	-0.000394	0.005796	-0.001147	0.005703	0.007711	0.00135	-0.003657	0.00187	0.003405	0.000191	-0.001743	-0.000985	0.014785	-0.006817	0.004496	0.00267	0.004498	0.002269	0.000985	0.000306	0.006818	0.002147	0.005657	0.002221	0.002833	0.000411	0.004767	0.001184	-0.002169	0.006354	-0.001122	-0.000592	-0.00391	-0.001549	-0.002599	0.001856	-0.002817	0.003057	-0.000993
89	-0.001477	-0.002651	0.004057	-0.000542	0.018291	-0.000323	-0.000526	0.003431	7.2e-05	0	0.00044	0.001901	-0.000118	0.005735	-0.000186	0.00208	0.001881	9.5e-05	0.000611	-2.9e-05	-0.001521	-0.004233	0.01591	0.004173	0.001042	0.004136	-0.00106	0.006956	-0.002652	0.009137	0.00465	0.012198	0.007095	0.001209	0.006501	-0.001478	-0.001944	0.002701	0.002184	0.004487	0.004001	0.000444	-0.005054	0.007669	0.001268	0.000649	-0.001719	-0.004391	0.0125
90	0.001512	0.000631	0.002009	0.000549	0.018071	-0.003318	-0.001474	-0.002493	0.003526	-0.001333	0.004208	0.003047	0.002503	0.007811	0.011441	-0.000482	-0.00241	0.000912	0.004636	0.003059	0.000908	0.000131	0.017664	0.004844	0.001986	-0.000484	0.001969	0.005289	0.001202	0.015037	0.001626	0.0039	0.009903	0.002877	0.005196	0.000853	0.004802	0.000423	0.001009	0.004508	-0.000379	0.000357	8e-05	-0.000681	-0.002493	-0.003665	-0.00226	-0.003191	7e-06
91	0.001538	0.002259	0.000857	-0.000589	0.015416	-0.000589	0.000367	-5.7e-05	0.000344	-0.000604	0.00156	0.00106	0.002416	0.006211	0.003807	0.001831	-0.001514	-0.000695	-0.003797	0.00106	0.000756	0.000311	0.018295	0.004614	0.001658	0.003036	0.000514	0.004798	0.000771	0.01808	0.000157	0.005421	0.012163	0.001622	0.004221	0.000572	0.000405	-0.000953	0.003785	0.005861	0.001253	0.000884	0.002055	-0.001318	0.000234	0.000926	0.002925	-0.000309	0.004713
92	0.002797	-0.000986	0.003693	-9.5e-05	0.017838	0.00462	4e-06	-0.002663	0.000596	0.000327	0.00317	-0.000294	0.000343	0.006108	0.001815	0.000424	-0.001998	0.0005	0.00104	0.003007	0.001333	-0.001713	0.016076	0.000143	0.003399	0.002038	0.004477	0.00845	-7.9e-05	0.020221	0.0001	0.008722	0.008758	0.000724	0.00285	-0.000981	0.003362	0.003134	0.003396	0.008625	0.000158	-0.002284	0.001618	0.001251	0.003303	0.003102	0.0048	-0.000859	0.003918
93	-0.001193	-1.8e-05	0.00283	-0.000855	0.017709	-0.002576	0.001426	-0.000559	-0.000266	0.000156	0.001113	0.002016	-0.000445	0.0059	0.007578	-0.000303	0.00056	0.000791	-0.000403	0.001206	-0.000651	0.000926	0.017576	0.002513	0.003	0.002969	0.001087	0.004418	-0.000367	0.019007	0.000802	0.004947	0.0086	3e-06	0.009294	-0.001057	0.001196	0.000891	0.004208	0.008253	0.000432	0.000107	0.000514	0.003894	0.001422	9e-05	0.000474	0.001294	0.003854
94	0.00096	0.001187	0.004185	-0.001194	0.015807	-0.000297	-0.00034	0.000864	0.001626	0.000753	0.00266	0.001836	-0.000177	0.005022	0.008235	0.000165	2.4e-05	0.000581	0.001581	0.001556	-0.00085	-0.0007	0.018232	0.001258	0.002542	0.001874	0.004115	0.004148	-0.001315	0.01838	0.00238	0.005869	0.009626	-0.000962	0.006489	0.00225	-0.000807	0.00226	0.006217	0.009814	0.001745	0.000439	0.001642	0.002458	0.000839	0.001321	0.002232	0.001459	0.002167
95	0.002499	-1.4e-05	0.003146	-0.000545	0.020603	0.003209	0.000694	0.003587	-0.001848	-0.000252	0.000589	0.002262	-0.00096	0.004408	0.007026	0.001323	-0.000572	0.001258	0.001274	0.001654	-0.001092	0.000543	0.019184	0.002181	-0.000398	-0.000338	0.001759	0.00517	0.001733	0.018643	0.000624	0.005151	0.008519	0.000211	0.006573	-0.001841	0.001105	0.001922	0.004204	0.010613	0.00133	0.001658	0.000535	0.000397	0.002265	0.001669	0.003098	0.000945	0.00101
96	-0.00321	4.1e-05	0.00105	-0.000491	0.018861	-0.0004	-0.001218	0.000291	0.000752	0.000568	0.001308	0.002893	0.001506	0.006628	0.008285	0.002482	0.000497	0.000374	0.0008	-6.5e-05	0.000977	-0.000488	0.016881	0.002326	0.001855	-7.5e-05	0.003568	0.007506	0.00105	0.018276	0.000816	0.006805	0.007109	0.00084	0.005622	0.000155	0.000265	0.000751	0.004371	0.009143	0.000872	0.000419	0.001497	0.002862	-0.000507	0.000716	0.000759	0.001935	0.000663
97	-0.000652	0.000305	0.001909	0.000191	0.019198	-0.001594	-0.000136	1.2e-05	-0.000426	0.000311	0.002085	0.002904	0.000843	0.007816	0.007557	-2e-05	0.000192	0.000327	-0.000293	-0.00104	-1.7e-05	-6e-05	0.014704	0.001338	0.00439	0.001945	0.001831	0.00499	5e-06	0.015462	0.000288	0.005602	0.008366	0.000304	0.005116	0.001223	-0.000606	0.001645	0.002635	0.008126	0.000764	0.000262	5.6e-05	0.002506	0.001967	0.000784	0.002862	0.000944	0.002416
98	-0.001399	0.000311	0.002841	-0.000158	0.01848	-0.000514	0.001199	-4.4e-05	0.002243	0.000173	0.001791	0.002652	0.000765	0.00717	0.007803	0.000163	0.000363	-0.000583	0.000157	0.001592	-0.001331	0.000643	0.015719	0.002029	0.0037	0.001539	0.000359	0.007663	0.00105	0.016577	2.4e-05	0.004565	0.005103	0.000639	0.004349	0.000242	3e-05	0.002051	0.001681	0.005817	0.001465	-0.001301	0.001288	0.004551	-0.000479	0.000867	-1.4e-05	0.000878	0.001251
99	0.000309	0.000608	0.002038	-0.000197	0.015954	-0.001565	0.001039	1.3e-05	0.00058	0.000439	0.002204	0.002221	0.000872	0.009696	0.008709	0.000222	0.000985	0.00067	0.002775	0.000513	-0.00012	-0.001139	0.014644	0.002124	0.004181	0.001125	0.002455	0.00555	0.00203	0.014106	-0.001669	0.005788	0.006516	0.001176	0.005499	-0.000711	-0.000463	0.001304	0.00266	0.005995	0.00108	0.000221	6.7e-05	0.003063	0.003134	0.00147	0.001857	-0.000621	0.001313
100	0.00101	-0.000802	0.002684	-0.001364	0.019453	-0.000714	-0.000689	-0.00126	8.3e-05	0.001488	0.001721	0.002789	4.1e-05	0.008552	0.008837	0.000168	-0.0001	0.001336	-0.000317	0.000516	-0.00038	0.001342	0.016625	0.002353	0.004045	0.001242	0.000901	0.00479	0.001275	0.016028	-1.6e-05	0.005839	0.007976	0.001557	0.005234	-0.000703	-0.001623	0.001262	0.003613	0.00714	0.001423	0.002212	0.000809	0.002842	0.000682	9.6e-05	0.003145	0.001267	0.001529
101	0.001492	-0.000409	0.002855	-0.000188	0.018149	-0.000163	-0.002081	0.000343	-0.000126	0.000563	0.001464	0.002981	0.00041	0.01061	0.007176	-0.000106	-8.7e-05	0.000701	0.001111	-6.5e-05	0.00017	0.000358	0.01451	0.003035	0.004252	0.001192	0.001515	0.004216	0.000575	0.016999	0.001139	0.005571	0.006061	0.001448	0.006429	-0.000467	-0.000165	0.001013	0.002872	0.008156	0.002098	0.000818	0.000826	0.000561	0.002071	0.000515	0.002393	0.000193	0.000824
102	-0.001618	0.00013	0.003362	0.000915	0.017918	0.001525	0.000854	0.000426	0.000722	0.000283	0.001572	0.001898	2e-06	0.008322	0.007183	0.000673	-0.000592	0.00104	0.000171	-0.000462	-0.001158	5.7e-05	0.014984	0.003853	0.00501	0.001513	0.002495	0.003488	0.000648	0.012154	0.000664	0.003304	0.007488	0.000982	0.006087	0.001172	0.000147	0.001158	0.00269	0.006433	0.000737	0.000744	2.5e-05	0.002352	0.001773	0.000116	0.000743	0.001147	0.002341
103	0.003725	0.000232	0.002001	-0.00058	0.018269	-0.001257	-6.4e-05	-0.000935	5e-06	-0.000215	0.001869	0.001803	3.4e-05	0.009512	0.006969	6.4e-05	-0.000392	-0.000294	0.001159	0.000927	-0.000798	0.000324	0.016693	0.001939	0.004052	0.001688	0.002299	0.003358	0.0009	0.014032	0.000135	0.003274	0.006318	0.002103	0.006184	0.000387	0.002067	0.001995	0.003146	0.00568	0.00012	0.001201	0.000413	0.003458	0.002149	0.00106	0.001704	-3.6e-05	0.002103
104	-0.000622	0.000196	0.003418	-0.000141	0.016934	-0.000273	3.7e-05	0.000764	-0.000963	0.000657	0.002582	0.001637	0.000534	0.012629	0.006196	0.000221	0.00066	-0.000194	-0.001062	0.000125	-0.000219	0.000262	0.015834	0.004594	0.005613	0.000461	0.001386	0.005195	-0.000557	0.012783	-0.00054	0.004851	0.006442	0.001262	0.005544	-0.000487	0.001185	0.001527	0.002294	0.005173	0.00149	0.001031	0.001482	0.004098	0.000349	0.001124	0.001294	-6.3e-05	0.001868
105	0.000418	0.000654	0.002211	-0.000366	0.018859	-0.000548	-0.000115	-0.000581	8.3e-05	-0.000717	0.00194	0.002596	0.000505	0.009112	0.007731	0.001159	0.000116	-0.000936	0.000166	0.000341	-0.000362	-2.8e-05	0.015907	0.003558	0.004919	0.001657	0.002223	0.004609	0.001331	0.012348	0.000337	0.004954	0.005902	0.000248	0.005542	0.002819	-0.000852	0.001197	0.002803	0.00494	-0.000119	0.001346	0.001258	0.004535	0.000398	0.000484	0.001976	0.001103	0.000375
106	0.000776	0.001329	0.00312	0.000321	0.016191	-7.2e-05	-0.001582	0.000199	0.00014	-9.7e-05	0.003029	0.000738	-0.000323	0.009087	0.006486	0.000554	9.2e-05	0.000195	-0.003365	0.000583	-0.000159	0.00115	0.017911	0.003728	0.004063	0.002999	0.001741	0.00277	0.000142	0.009997	0.000935	0.000813	0.005431	0.001544	0.005908	-0.000529	0.000903	0.001638	0.00096	0.00531	0.000923	7.9e-05	0.001109	0.003874	0.000332	0.002207	0.000628	0.000836	0.002803
107	-0.00026	0.000328	0.002	-0.000413	0.017728	0.000999	0.00165	0.001947	0.001814	0.000977	0.000657	8.3e-05	0.000692	0.00865	0.005063	0.000936	0.000355	0.001983	-0.000608	0.00164	0.000783	0.00125	0.021014	0.004193	0.005086	0.001307	0.002329	0.0032	0.002162	0.009062	0.000138	0.003703	0.005471	0.000217	0.004687	-0.000476	-0.000938	0.002077	0.001166	0.001851	0.000192	0.001084	0.001357	0.003298	0.001453	0.002471	-0.00039	0.001088	0.002405
108	0.001881	0.001347	0.003973	-0.000741	0.015389	0.000979	0.002696	-0.000388	0.002074	-1.8e-05	0.001991	0.000627	0.001561	0.006108	0.007338	0.000455	0.001755	0.001788	-0.002583	-0.001018	-0.001686	0.000106	0.015306	0.00516	0.004637	0.000539	0.004364	0.006014	-0.000509	0.009894	0.002689	0.00427	0.003809	0.002222	0.003271	-0.000846	-0.000224	0.001449	0.004098	0.004021	0.001154	0.001429	-0.001047	0.000542	0.000611	0.001629	0.000132	0.000881	0.001322
109	-0.001142	0.00124	0.000966	0.002178	0.017531	0.003374	0.003137	-0.000423	0.000513	-0.000543	0.002758	0.002383	0.002416	0.009692	0.005657	0.002373	-0.000902	0.003846	-0.002622	0.003322	-0.002933	0.000587	0.018781	0.000973	0.003364	0.001632	0.000125	0.001738	-0.000653	0.010126	-0.002751	0.007167	0.002742	0.000933	0.004888	-0.001044	-0.001391	-0.000717	-0.001425	0.00109	-0.000551	0.000758	0.000279	0.001683	0.002099	-0.001407	0.003274	0.002469	0.001227
110	0.000991	-0.001321	0.003511	0.000303	0.017577	-0.001406	-0.001948	0.002228	-0.000348	-1.1e-05	0.001096	0.00201	-0.00027	0.003334	0.003716	0.000137	0.000993	-0.000442	0.001557	0.001473	-0.002224	0.000507	0.022544	0.001967	0.004997	0.001188	0.001443	0.001501	0.001386	0.007721	-0.001725	0.001845	0.004085	0.000221	0.002541	0.001375	0.001224	0.000677	0.000445	0.00301	-0.000535	0.001067	5.4e-05	0.003032	0.001229	0.000618	0.003018	0.000589	0.001626
111	0.001402	0.002035	0.004548	-0.000439	0.018509	0.001027	-0.001359	0.001971	0.000583	0.001215	0.002434	0.001352	-0.000578	0.005519	0.004969	7.6e-05	-0.000627	0.000689	0.002916	0.001057	0.00086	-0.000379	0.023105	0.001979	0.001828	0.001401	0.003762	0.001469	0.003427	0.010016	-4.8e-05	0.002385	0.003528	0.001397	0.002529	-0.001574	-0.000131	-0.000914	0.001247	0.002105	5.7e-05	0.001656	0.000795	0.002569	-0.001772	0.001778	0.00302	0.000859	0.001408
112	0.000655	0.000624	0.002613	-0.000559	0.017668	0.000647	0.000436	0.000684	0.000607	-0.000306	0.000899	-0.000209	0.000667	0.005229	0.002765	0.000687	0.000915	0.000917	0.001655	9.7e-05	-0.000892	0.000167	0.023272	0.003515	0.004581	0.001349	0.001404	0.001683	0.00062	0.009461	0.001572	0.003928	0.003736	0.000949	0.004032	-0.00031	0.00042	-9.1e-05	0.000459	0.001525	0.000494	0.001467	0.001674	0.003425	-0.000731	0.001237	0.001632	-4e-06	0.001903
113	0.000268	-0.000384	0.00265	9.6e-05	0.016951	0.00137	-0.000265	0.000708	0.001581	0.000101	0.000617	0.001336	2.3e-05	0.004105	0.003681	0.000264	0.000103	0.000414	0.001587	0.000306	0.000157	0.000235	0.021393	0.003848	0.003262	0.000481	0.000789	0.001522	0.000483	0.010194	-0.000349	0.004055	0.004688	0.001249	0.002956	0.001592	0.001298	0.000555	0.000789	0.001918	-0.00064	0.00137	0.000787	0.003313	0.000607	0.000743	0.002133	-0.000538	0.002066
114	0.000254	0.000145	0.002792	0.000128	0.017414	0.000409	0.00052	0.00052	0.000954	0.000226	0.001111	0.000855	0.000324	0.00454	0.003794	0.000507	0.00021	0.000499	0.001209	0.000221	-6.5e-05	0.000153	0.020888	0.002953	0.003132	0.001143	0.001474	0.00106	0.000308	0.00894	0.000678	0.003957	0.00508	0.001135	0.002856	0.0005	0.00071	0.000327	0.000638	0.001205	0.000211	0.000904	0.000482	0.002331	0.000111	0.000541	0.001322	0.000428	0.001774
115	0.000278	0.000309	0.003105	0.000209	0.018085	0.000526	0.000822	0.000875	0.001263	0.000229	0.001233	0.000847	0.000291	0.004045	0.003108	0.000554	0.000133	0.000491	0.002222	0.000301	-7.3e-05	0.000426	0.022388	0.002704	0.003005	0.00092	0.001261	0.000729	0.000679	0.008712	0.000221	0.00364	0.005129	0.000791	0.003006	0.000504	0.000287	0.000329	0.00056	0.001236	0.000115	0.000774	0.000674	0.001805	0.000582	0.000641	0.001576	0.000362	0.001688
116	0.000541	5e-06	0.002886	6.8e-05	0.018284	0.000512	0.001089	0.000795	0.000411	0.000436	0.000815	0.000993	0.000259	0.005227	0.003563	0.000416	0.000281	0.001588	0.000958	-0.000494	-4.6e-05	0.000268	0.022187	0.002837	0.0039	0.000779	0.001302	0.001232	0.000647	0.009008	-0.000777	0.002919	0.004537	0.000606	0.003293	0.000771	-0.000102	0.000389	0.000678	0.001773	0.00019	0.001017	0.000328	0.001675	0.000671	0.000169	0.000943	0.000649	0.002111
117	0.000486	0.000367	0.002606	0.000223	0.01751	0.000204	-0.000188	0.000526	0.000815	2.2e-05	0.001449	0.00093	0.000268	0.006508	0.00539	0.000527	0.000445	0.000275	-1.7e-05	9.2e-05	-6.2e-05	0.000515	0.020858	0.003328	0.004847	0.001676	0.001607	0.001875	0.00072	0.006967	-0.000615	0.002042	0.003016	0.000584	0.003916	0.000816	-0.000206	0.000367	0.000644	0.002002	0.000367	0.00057	0.000324	0.002698	0.000931	0.000659	0.001464	0.000445	0.001115
118	0.001402	7.2e-05	0.003225	0.000813	0.017423	0.001281	0.000802	0.000423	-0.000346	0.000484	0.001393	0.000854	0.000403	0.005671	0.004299	-0.00015	-6.2e-05	0.001457	0.001976	5.8e-05	-0.0012	0.000226	0.022737	0.003427	0.004446	0.000841	0.002153	0.001603	0.000837	0.008082	-0.000794	0.00217	0.003116	0.000859	0.003911	-0.000456	0.000233	-5.4e-05	0.000976	0.002138	0.000587	0.00095	0.000381	0.002154	0.00073	0.000435	0.001812	0.000433	0.001572
119	0.000493	9.7e-05	0.003362	0.000177	0.018559	-0.000456	0.000579	0.000468	0.000267	8e-06	0.001621	0.000958	0.000102	0.006785	0.004481	0.000451	0.000257	0.000455	0.000801	-0.000109	3.3e-05	0.000261	0.023633	0.003374	0.004074	0.001299	0.002032	0.001134	0.000737	0.007064	-0.000397	0.003069	0.003636	0.000398	0.003065	-7e-05	0.000504	0.000488	0.000863	0.001605	0.000256	0.000732	0.000615	0.002474	0.000755	0.000708	0.001986	0.000239	0.001648
120	0.000454	0.000568	0.0032	-7.4e-05	0.01737	-0.000535	-0.000561	0.001312	-2.3e-05	0.000416	0.001835	0.001704	0.000511	0.008867	0.005215	0.000948	-0.000265	0.000506	0.000911	0.000637	0.000117	6.2e-05	0.026942	0.004755	0.006319	0.001346	0.001057	0.002436	0.001111	0.006516	-9.2e-05	0.002363	0.003593	0.000378	0.004264	0.000225	0.000471	0.000108	0.001268	0.003246	0.000478	0.001408	0.000356	0.000917	0.000693	0.000564	0.002451	0.00079	0.002099
121	0.001227	0.000851	0.001293	-0.000123	0.015407	-0.00046	0.00088	0.000469	0.001286	-0.001048	0.004038	0.001699	0.001329	0.010413	0.005873	0.000489	0.000203	0.001409	-0.001435	-4e-06	0.00094	0.000649	0.02452	0.005295	0.00468	0.002157	0.003325	0.000576	-0.00065	0.005468	-0.000997	3.9e-05	0.00337	-0.000651	0.004191	-0.000268	0.002158	0.000979	0.000415	0.003001	0.001332	-0.000286	0.000403	-0.00031	0.001778	0.000641	0.000934	0.000984	0.000989
122	-0.000834	-0.000565	0.002958	0.000469	0.016317	0.000633	-0.00128	-0.000736	0.002558	6.8e-05	0.002794	0.000758	-0.000259	0.008017	0.006998	-0.000967	0.000594	-0.000843	-0.00143	-0.001479	0.001422	-0.001152	0.020157	0.002296	0.006137	0.001591	0.002926	0.001184	-0.000121	0.006801	-0.000156	0.000144	9.9e-05	-0.001016	0.003984	0.001883	-0.000781	0.001334	-0.000109	0.003527	-0.000371	0.000961	0.000621	0.002944	0.000857	0.001604	0.001277	0.001822	-0.000498
123	0.001728	0.000495	0.003643	0.000327	0.018732	-0.000765	-0.003208	0.000272	-0.002189	0.000506	0.002282	0.002849	-0.001264	0.011747	0.006112	-0.00028	0.000616	-0.000859	-0.000397	-0.000202	-0.00135	0.001006	0.020716	0.001498	0.004016	0.002028	-0.001876	0.002139	-0.000122	0.008238	0.000555	0.001889	0.002008	0.00201	0.006194	0.00046	0.002228	-0.000169	0.002007	0.003572	0.000337	0.002646	0.000468	0.003412	-0.000356	0.000669	0.00132	-0.000545	0.001774
124	0.001524	-0.000298	0.002207	-0.00132	0.017185	0.001304	0.001232	0.00143	0.001425	0.000944	0.00072	0.003135	6.2e-05	0.011368	0.005437	0.000355	-0.000261	-0.000734	0.00118	-0.000703	0.000556	0.001212	0.021914	0.004346	0.005662	0.002459	0.002387	0.001775	-0.001908	0.009979	-0.001034	0.000102	0.002564	0.001996	0.003342	0.002248	-0.000508	-0.000809	0.002072	0.004387	-0.000217	-0.001237	0.000669	0.000491	0.003068	-0.000336	0.003102	0.001979	0.004251
125	-0.000104	-0.000161	0.002866	0.000916	0.013684	-0.001812	0.000902	-3.8e-05	0.000564	0.000119	0.001682	0.000179	0.000418	0.013229	0.006361	-4.5e-05	0.001742	-0.000116	-0.002464	0.001522	-0.00109	0.000742	0.025117	0.003998	0.005253	0.00095	0.00305	0.001329	-0.000736	0.009519	-0.000235	0.001615	0.00422	0.001285	0.003641	-0.001527	-0.000704	0.000679	0.001411	0.003082	0.000607	-0.000655	0.000658	0.002293	0.000747	2.4e-05	0.001933	0.000454	0.004353
126	-0.000346	0.000159	0.001649	-0.000521	0.016882	0.00064	0.0001	0.001241	-0.000715	-0.00012	0.002338	0.002964	0.000365	0.011651	0.007317	0.001083	0.000183	0.001079	0.001031	0.000254	-0.000551	0.000623	0.024014	0.004107	0.005837	0.001977	0.001897	0.000688	0.000212	0.008351	0.000661	0.000993	0.003734	0.000796	0.003732	-0.001689	0.001633	0.000764	0.001543	0.002992	-1.9e-05	0.001974	0.001987	0.002235	0.001674	0.00027	0.000593	0.00082	0.001446
127	-0.000149	-0.000286	0.001747	0.000105	0.016661	0.000242	-0.00067	-9.4e-05	0.000679	0.000321	0.002452	0.001703	0.000646	0.009824	0.007592	0.000651	0.000521	4.4e-05	-0.000134	-0.000613	-0.000746	-0.00011	0.021303	0.004176	0.005098	0.001442	0.001864	0.002923	0.000212	0.006151	-4e-06	0.000984	0.002932	1.7e-05	0.00493	0.000327	0.001059	0.00068	0.001133	0.00344	-6.1e-05	-2.2e-05	0.000707	0.002028	0.000345	0.000849	0.001166	0.000948	0.002203
[truncated: 78 more columns]

## Sheet: F, 10mM, smoothed
Transcript Length	1	2	3	4	5	6	7	8	9	10	11	12	13	14	15	16	17	18	19	20	21	22	23	24	25	26	27	28	29	30	31	32	33	34	35	36	37	38	39	40	41	42	43	44	45	46	47	48	49
20	0.000404	0	0.000496	-0.000235	4.1e-05	6.2e-05	0.00054	0.000481	0.000825	-0.000852	-0.00074	-7.7e-05	2e-05	-4e-05	0.001408	0.002375	-0.000513	-0.000825	0.000273	0
21	0.000443	0.000202	0.000879	-0.00012	0.000248	0.00015	0.00068	0.000909	0.000771	-0.000372	-0.000494	0.000238	0.000121	0.000132	0.001182	0.001957	-0.000907	-0.000274	0.000875	0.000521	0
22	0.000467	2e-05	0.000777	-3e-05	0.000441	0.000641	0.000421	0.001011	0.001107	0.000199	-0.000234	0.000536	0.000201	0.000263	0.000478	0.001888	-0.000815	-0.000344	0.001951	0.000236	2.4e-05	0
23	0.001548	9.8e-05	0.002317	-0.000229	0.000741	0.00166	0.000759	0.0019	0.002138	0.000717	2e-05	0.000429	-0.000144	0.000954	-0.00016	0.001342	-0.000782	0.000637	0.001888	0.000679	0.00044	2.4e-05	0
24	0.001756	0.000294	0.003839	-3.7e-05	0.000837	0.001562	0.000807	0.001612	0.001649	0.000858	4.9e-05	0.000143	-0.000243	0.000962	-0.000312	0.001535	-0.000335	0.000347	0.0012	0.000568	0.000643	-0.00017	3.9e-05	0
25	0.001013	-0.000539	0.006145	0.000882	0.001421	0.001964	0.001698	0.001546	-0.000708	0.00206	0.001337	0.000124	-0.000421	0.001085	-0.001697	-7.4e-05	-3.4e-05	8.4e-05	-0.006056	-0.001846	-0.001018	-0.000306	0.000364	-4.2e-05	0
26	0.001102	0.001377	0.001571	-0.000374	0.001435	-0.000466	0.001759	0.000329	-0.000303	0.001623	0.000803	0.000655	-0.000275	0.001448	-0.000779	0.000508	-0.001597	0.002643	-0.000237	-0.001544	-0.000819	-0.00076	0.002116	0.000464	5.1e-05	0
27	0.001439	0.00143	0.005329	-1.4e-05	0.00147	9.4e-05	0.001076	-0.000187	0.000492	0.001101	0.00042	-6e-06	0.000279	-0.000407	-0.000174	0.000847	-0.000895	0.001223	0.001824	-0.000496	-0.000199	0.000769	0.001501	0.000151	0.001714	7e-06	0
28	0.001975	0.001594	0.005193	0.000136	0.003175	0.001202	0.000609	0.003139	0.000433	0.001268	0.000782	0.000283	-2.8e-05	-0.00012	0.000801	0.001068	4e-05	0.001592	0.002967	0.000376	0.000277	0.000145	0.003214	-3.5e-05	0.001089	0.000723	-2.8e-05	0
[truncated: 99 more rows]
[truncated: 78 more columns]

## Sheet: ppGpp, 0uM, not smoothed
Transcript Length	1	2	3	4	5	6	7	8	9	10	11	12	13	14	15	16	17	18	19	20	21	22	23	24	25	26	27	28	29	30	31	32	33	34	35	36	37	38	39	40	41	42	43	44	45	46	47	48	49
[truncated: 164 more rows]
[truncated: 134 more columns]

## Sheet: ppGpp, 0uM, smoothed
Transcript Length	1	2	3	4	5	6	7	8	9	10	11	12	13	14	15	16	17	18	19	20	21	22	23	24	25	26	27	28	29	30	31	32	33	34	35	36	37	38	39	40	41	42	43	44	45	46	47	48	49
[truncated: 164 more rows]
[truncated: 134 more columns]

[truncated: 2 more sheets: ppGpp, 250uM, not smoothed, ppGpp, 250uM smoothed]
